# Supplementary material for: A high-resolution mRNA expression time course of embryonic development in zebrafish
Source: eLife. 2017 Nov 16;6:e30860. doi: 10.7554/eLife.30860 (PMC5690287; doi:10.7554/eLife.30860)
Supplement: Supplementary file 1. [file elife-30860-supp1.tsv]

sample	public_name	accession_number	condition	stage	stageName	sampleName	sequencing
zmp_ph133_B	ZMP_phenotype_133_B	ERS1079239	ZFS:0000001	Zygote:1-cell	1-cell	1-cell-1	RNASeq
zmp_ph133_D	ZMP_phenotype_133_D	ERS1079240	ZFS:0000001	Zygote:1-cell	1-cell	1-cell-2	RNASeq
zmp_ph133_E	ZMP_phenotype_133_E	ERS1079241	ZFS:0000001	Zygote:1-cell	1-cell	1-cell-3	RNASeq
zmp_ph133_F	ZMP_phenotype_133_F	ERS1079243	ZFS:0000001	Zygote:1-cell	1-cell	1-cell-4	RNASeq
zmp_ph133_G	ZMP_phenotype_133_G	ERS1079244	ZFS:0000001	Zygote:1-cell	1-cell	1-cell-5	RNASeq
zmp_ph128_B	ZMP_phenotype_128_B	ERS1079215	ZFS:0000002	Cleavage:2-cell	2-cell	2-cell-1	RNASeq
zmp_ph128_C	ZMP_phenotype_128_C	ERS1079216	ZFS:0000002	Cleavage:2-cell	2-cell	2-cell-2	RNASeq
zmp_ph128_D	ZMP_phenotype_128_D	ERS1079217	ZFS:0000002	Cleavage:2-cell	2-cell	2-cell-3	RNASeq
zmp_ph128_E	ZMP_phenotype_128_E	ERS1079218	ZFS:0000002	Cleavage:2-cell	2-cell	2-cell-4	RNASeq
zmp_ph128_F	ZMP_phenotype_128_F	ERS1079219	ZFS:0000002	Cleavage:2-cell	2-cell	2-cell-5	RNASeq
zmp_ph129_B	ZMP_phenotype_129_B	ERS1079221	ZFS:0000008	Blastula:128-cell	128-cell	128-cell-1	RNASeq
zmp_ph129_C	ZMP_phenotype_129_C	ERS1079222	ZFS:0000008	Blastula:128-cell	128-cell	128-cell-2	RNASeq
zmp_ph129_D	ZMP_phenotype_129_D	ERS1079223	ZFS:0000008	Blastula:128-cell	128-cell	128-cell-3	RNASeq
zmp_ph129_E	ZMP_phenotype_129_E	ERS1079224	ZFS:0000008	Blastula:128-cell	128-cell	128-cell-4	RNASeq
zmp_ph129_G	ZMP_phenotype_129_G	ERS1079225	ZFS:0000008	Blastula:128-cell	128-cell	128-cell-5	RNASeq
zmp_ph131_B	ZMP_phenotype_131_B	ERS1079233	ZFS:0000011	Blastula:1k-cell	1k-cell	1k-cell-1	RNASeq
zmp_ph131_C	ZMP_phenotype_131_C	ERS1079234	ZFS:0000011	Blastula:1k-cell	1k-cell	1k-cell-2	RNASeq
zmp_ph131_D	ZMP_phenotype_131_D	ERS1079235	ZFS:0000011	Blastula:1k-cell	1k-cell	1k-cell-3	RNASeq
zmp_ph131_E	ZMP_phenotype_131_E	ERS1079236	ZFS:0000011	Blastula:1k-cell	1k-cell	1k-cell-4	RNASeq
zmp_ph131_F	ZMP_phenotype_131_F	ERS1079238	ZFS:0000011	Blastula:1k-cell	1k-cell	1k-cell-5	RNASeq
zmp_ph127_B	ZMP_phenotype_127_B	ERS1079209	ZFS:0000015	Blastula:Dome	Dome	Dome-1	RNASeq
zmp_ph127_C	ZMP_phenotype_127_C	ERS1079210	ZFS:0000015	Blastula:Dome	Dome	Dome-2	RNASeq
zmp_ph127_D	ZMP_phenotype_127_D	ERS1079211	ZFS:0000015	Blastula:Dome	Dome	Dome-3	RNASeq
zmp_ph127_E	ZMP_phenotype_127_E	ERS1079212	ZFS:0000015	Blastula:Dome	Dome	Dome-4	RNASeq
zmp_ph127_F	ZMP_phenotype_127_F	ERS1079213	ZFS:0000015	Blastula:Dome	Dome	Dome-5	RNASeq
zmp_ph115_B	ZMP_phenotype_115_B	ERS1079138	ZFS:0000017	Gastrula:50pc-epiboly	50pc-epiboly	50pc-epiboly-1	RNASeq
zmp_ph115_C	ZMP_phenotype_115_C	ERS1079139	ZFS:0000017	Gastrula:50pc-epiboly	50pc-epiboly	50pc-epiboly-2	RNASeq
zmp_ph115_D	ZMP_phenotype_115_D	ERS1079140	ZFS:0000017	Gastrula:50pc-epiboly	50pc-epiboly	50pc-epiboly-3	RNASeq
zmp_ph115_E	ZMP_phenotype_115_E	ERS1079141	ZFS:0000017	Gastrula:50pc-epiboly	50pc-epiboly	50pc-epiboly-4	RNASeq
zmp_ph115_F	ZMP_phenotype_115_F	ERS1079142	ZFS:0000017	Gastrula:50pc-epiboly	50pc-epiboly	50pc-epiboly-5	RNASeq
zmp_ph123_B	ZMP_phenotype_123_B	ERS1079184	ZFS:0000019	Gastrula:Shield	Shield	Shield-1	RNASeq
zmp_ph123_C	ZMP_phenotype_123_C	ERS1079185	ZFS:0000019	Gastrula:Shield	Shield	Shield-2	RNASeq
zmp_ph123_D	ZMP_phenotype_123_D	ERS1079186	ZFS:0000019	Gastrula:Shield	Shield	Shield-3	RNASeq
zmp_ph123_F	ZMP_phenotype_123_F	ERS1079188	ZFS:0000019	Gastrula:Shield	Shield	Shield-4	RNASeq
zmp_ph123_G	ZMP_phenotype_123_G	ERS1079189	ZFS:0000019	Gastrula:Shield	Shield	Shield-5	RNASeq
zmp_ph124_B	ZMP_phenotype_124_B	ERS1079190	ZFS:0000020	Gastrula:75pc-epiboly	75pc-epiboly	75pc-epiboly-1	RNASeq
zmp_ph124_C	ZMP_phenotype_124_C	ERS1079191	ZFS:0000020	Gastrula:75pc-epiboly	75pc-epiboly	75pc-epiboly-2	RNASeq
zmp_ph124_D	ZMP_phenotype_124_D	ERS1079192	ZFS:0000020	Gastrula:75pc-epiboly	75pc-epiboly	75pc-epiboly-3	RNASeq
zmp_ph124_E	ZMP_phenotype_124_E	ERS1079194	ZFS:0000020	Gastrula:75pc-epiboly	75pc-epiboly	75pc-epiboly-4	RNASeq
zmp_ph124_F	ZMP_phenotype_124_F	ERS1079195	ZFS:0000020	Gastrula:75pc-epiboly	75pc-epiboly	75pc-epiboly-5	RNASeq
zmp_ph130_B	ZMP_phenotype_130_B	ERS1079227	ZFS:0000023	Segmentation:1-4-somites	1-4-somites	1-4-somites-1	RNASeq
zmp_ph130_C	ZMP_phenotype_130_C	ERS1079228	ZFS:0000023	Segmentation:1-4-somites	1-4-somites	1-4-somites-2	RNASeq
zmp_ph130_D	ZMP_phenotype_130_D	ERS1079229	ZFS:0000023	Segmentation:1-4-somites	1-4-somites	1-4-somites-3	RNASeq
zmp_ph130_E	ZMP_phenotype_130_E	ERS1079230	ZFS:0000023	Segmentation:1-4-somites	1-4-somites	1-4-somites-4	RNASeq
zmp_ph130_F	ZMP_phenotype_130_F	ERS1079231	ZFS:0000023	Segmentation:1-4-somites	1-4-somites	1-4-somites-5	RNASeq
zmp_ph125_B	ZMP_phenotype_125_B	ERS1079197	ZFS:0000026	Segmentation:14-19-somites	14-19-somites	14-19-somites-1	RNASeq
zmp_ph125_C	ZMP_phenotype_125_C	ERS1079198	ZFS:0000026	Segmentation:14-19-somites	14-19-somites	14-19-somites-2	RNASeq
zmp_ph125_D	ZMP_phenotype_125_D	ERS1079199	ZFS:0000026	Segmentation:14-19-somites	14-19-somites	14-19-somites-3	RNASeq
zmp_ph125_E	ZMP_phenotype_125_E	ERS1079200	ZFS:0000026	Segmentation:14-19-somites	14-19-somites	14-19-somites-4	RNASeq
zmp_ph125_F	ZMP_phenotype_125_F	ERS1079201	ZFS:0000026	Segmentation:14-19-somites	14-19-somites	14-19-somites-5	RNASeq
zmp_ph126_B	ZMP_phenotype_126_B	ERS1079203	ZFS:0000027	Segmentation:20-25-somites	20-25-somites	20-25-somites-1	RNASeq
zmp_ph126_C	ZMP_phenotype_126_C	ERS1079204	ZFS:0000027	Segmentation:20-25-somites	20-25-somites	20-25-somites-2	RNASeq
zmp_ph126_D	ZMP_phenotype_126_D	ERS1079205	ZFS:0000027	Segmentation:20-25-somites	20-25-somites	20-25-somites-3	RNASeq
zmp_ph126_E	ZMP_phenotype_126_E	ERS1079206	ZFS:0000027	Segmentation:20-25-somites	20-25-somites	20-25-somites-4	RNASeq
zmp_ph126_F	ZMP_phenotype_126_F	ERS1079207	ZFS:0000027	Segmentation:20-25-somites	20-25-somites	20-25-somites-5	RNASeq
zmp_ph116_A	ZMP_phenotype_116_A	ERS1079143	ZFS:0000029	Pharyngula:Prim-5	Prim-5	Prim-5-1	RNASeq
zmp_ph116_B	ZMP_phenotype_116_B	ERS1079144	ZFS:0000029	Pharyngula:Prim-5	Prim-5	Prim-5-2	RNASeq
zmp_ph116_C	ZMP_phenotype_116_C	ERS1079145	ZFS:0000029	Pharyngula:Prim-5	Prim-5	Prim-5-3	RNASeq
zmp_ph116_D	ZMP_phenotype_116_D	ERS1079146	ZFS:0000029	Pharyngula:Prim-5	Prim-5	Prim-5-4	RNASeq
zmp_ph116_F	ZMP_phenotype_116_F	ERS1079147	ZFS:0000029	Pharyngula:Prim-5	Prim-5	Prim-5-5	RNASeq
zmp_ph117_A	ZMP_phenotype_117_A	ERS1079148	ZFS:0000030	Pharyngula:Prim-15	Prim-15	Prim-15-1	RNASeq
zmp_ph117_C	ZMP_phenotype_117_C	ERS1079149	ZFS:0000030	Pharyngula:Prim-15	Prim-15	Prim-15-2	RNASeq
zmp_ph117_D	ZMP_phenotype_117_D	ERS1079150	ZFS:0000030	Pharyngula:Prim-15	Prim-15	Prim-15-3	RNASeq
zmp_ph117_E	ZMP_phenotype_117_E	ERS1079151	ZFS:0000030	Pharyngula:Prim-15	Prim-15	Prim-15-4	RNASeq
zmp_ph117_F	ZMP_phenotype_117_F	ERS1079152	ZFS:0000030	Pharyngula:Prim-15	Prim-15	Prim-15-5	RNASeq
zmp_ph118_B	ZMP_phenotype_118_B	ERS1079153	ZFS:0000031	Pharyngula:Prim-25	Prim-25	Prim-25-1	RNASeq
zmp_ph118_C	ZMP_phenotype_118_C	ERS1079154	ZFS:0000031	Pharyngula:Prim-25	Prim-25	Prim-25-2	RNASeq
zmp_ph118_D	ZMP_phenotype_118_D	ERS1079155	ZFS:0000031	Pharyngula:Prim-25	Prim-25	Prim-25-3	RNASeq
zmp_ph118_E	ZMP_phenotype_118_E	ERS1079157	ZFS:0000031	Pharyngula:Prim-25	Prim-25	Prim-25-4	RNASeq
zmp_ph118_F	ZMP_phenotype_118_F	ERS1079158	ZFS:0000031	Pharyngula:Prim-25	Prim-25	Prim-25-5	RNASeq
zmp_ph119_A	ZMP_phenotype_119_A	ERS1079159	ZFS:0000033	Hatching:Long-pec	Long-pec	Long-pec-1	RNASeq
zmp_ph119_B	ZMP_phenotype_119_B	ERS1079160	ZFS:0000033	Hatching:Long-pec	Long-pec	Long-pec-2	RNASeq
zmp_ph119_C	ZMP_phenotype_119_C	ERS1079162	ZFS:0000033	Hatching:Long-pec	Long-pec	Long-pec-3	RNASeq
zmp_ph119_D	ZMP_phenotype_119_D	ERS1079163	ZFS:0000033	Hatching:Long-pec	Long-pec	Long-pec-4	RNASeq
zmp_ph119_E	ZMP_phenotype_119_E	ERS1079164	ZFS:0000033	Hatching:Long-pec	Long-pec	Long-pec-5	RNASeq
zmp_ph120_A	ZMP_phenotype_120_A	ERS1079165	ZFS:0000035	Larval:Protruding-mouth	Protruding-mouth	Protruding-mouth-1	RNASeq
zmp_ph120_B	ZMP_phenotype_120_B	ERS1079166	ZFS:0000035	Larval:Protruding-mouth	Protruding-mouth	Protruding-mouth-2	RNASeq
zmp_ph120_C	ZMP_phenotype_120_C	ERS1079168	ZFS:0000035	Larval:Protruding-mouth	Protruding-mouth	Protruding-mouth-3	RNASeq
zmp_ph120_D	ZMP_phenotype_120_D	ERS1079169	ZFS:0000035	Larval:Protruding-mouth	Protruding-mouth	Protruding-mouth-4	RNASeq
zmp_ph120_E	ZMP_phenotype_120_E	ERS1079170	ZFS:0000035	Larval:Protruding-mouth	Protruding-mouth	Protruding-mouth-5	RNASeq
zmp_ph121_A	ZMP_phenotype_121_A	ERS1079171	ZFS:0000036	Larval:Day-4	Day-4	Day-4-1	RNASeq
zmp_ph121_B	ZMP_phenotype_121_B	ERS1079172	ZFS:0000036	Larval:Day-4	Day-4	Day-4-2	RNASeq
zmp_ph121_C	ZMP_phenotype_121_C	ERS1079174	ZFS:0000036	Larval:Day-4	Day-4	Day-4-3	RNASeq
zmp_ph121_D	ZMP_phenotype_121_D	ERS1079175	ZFS:0000036	Larval:Day-4	Day-4	Day-4-4	RNASeq
zmp_ph121_E	ZMP_phenotype_121_E	ERS1079176	ZFS:0000036	Larval:Day-4	Day-4	Day-4-5	RNASeq
zmp_ph122_A	ZMP_phenotype_122_A	ERS1079178	ZFS:0000037	Larval:Day-5	Day-5	Day-5-1	RNASeq
zmp_ph122_B	ZMP_phenotype_122_B	ERS1079179	ZFS:0000037	Larval:Day-5	Day-5	Day-5-2	RNASeq
zmp_ph122_C	ZMP_phenotype_122_C	ERS1079180	ZFS:0000037	Larval:Day-5	Day-5	Day-5-3	RNASeq
zmp_ph122_D	ZMP_phenotype_122_D	ERS1079181	ZFS:0000037	Larval:Day-5	Day-5	Day-5-4	RNASeq
zmp_ph122_F	ZMP_phenotype_122_F	ERS1079183	ZFS:0000037	Larval:Day-5	Day-5	Day-5-5	RNASeq
zmp_ph133_pool1	ZMP_phenotype_133_1_pool1	ERS1021943	ZFS:0000001	Zygote:1-cell	1-cell	1-cell_detct_pool_1	DETCT
zmp_ph133_pool10	ZMP_phenotype_133_1_pool10	ERS1021952	ZFS:0000001	Zygote:1-cell	1-cell	1-cell_detct_pool_10	DETCT
zmp_ph133_pool11	ZMP_phenotype_133_1_pool11	ERS1021953	ZFS:0000001	Zygote:1-cell	1-cell	1-cell_detct_pool_11	DETCT
zmp_ph133_pool12	ZMP_phenotype_133_1_pool12	ERS1021954	ZFS:0000001	Zygote:1-cell	1-cell	1-cell_detct_pool_12	DETCT
zmp_ph133_pool2	ZMP_phenotype_133_1_pool2	ERS1021944	ZFS:0000001	Zygote:1-cell	1-cell	1-cell_detct_pool_2	DETCT
zmp_ph133_pool3	ZMP_phenotype_133_1_pool3	ERS1021945	ZFS:0000001	Zygote:1-cell	1-cell	1-cell_detct_pool_3	DETCT
zmp_ph133_pool4	ZMP_phenotype_133_1_pool4	ERS1021946	ZFS:0000001	Zygote:1-cell	1-cell	1-cell_detct_pool_4	DETCT
zmp_ph133_pool5	ZMP_phenotype_133_1_pool5	ERS1021947	ZFS:0000001	Zygote:1-cell	1-cell	1-cell_detct_pool_5	DETCT
zmp_ph133_pool6	ZMP_phenotype_133_1_pool6	ERS1021948	ZFS:0000001	Zygote:1-cell	1-cell	1-cell_detct_pool_6	DETCT
zmp_ph133_pool7	ZMP_phenotype_133_1_pool7	ERS1021949	ZFS:0000001	Zygote:1-cell	1-cell	1-cell_detct_pool_7	DETCT
zmp_ph133_pool8	ZMP_phenotype_133_1_pool8	ERS1021950	ZFS:0000001	Zygote:1-cell	1-cell	1-cell_detct_pool_8	DETCT
zmp_ph133_pool9	ZMP_phenotype_133_1_pool9	ERS1021951	ZFS:0000001	Zygote:1-cell	1-cell	1-cell_detct_pool_9	DETCT
zmp_ph133_A1	ZMP_phenotype_133_1_1	ERS1021932	ZFS:0000001	Zygote:1-cell	1-cell	1-cell_detct_single_A1	DETCT
zmp_ph133_A10	ZMP_phenotype_133_1_10	ERS1021940	ZFS:0000001	Zygote:1-cell	1-cell	1-cell_detct_single_A10	DETCT
zmp_ph133_A11	ZMP_phenotype_133_1_11	ERS1021941	ZFS:0000001	Zygote:1-cell	1-cell	1-cell_detct_single_A11	DETCT
zmp_ph133_A12	ZMP_phenotype_133_1_12	ERS1021942	ZFS:0000001	Zygote:1-cell	1-cell	1-cell_detct_single_A12	DETCT
zmp_ph133_A2	ZMP_phenotype_133_1_2	ERS1021933	ZFS:0000001	Zygote:1-cell	1-cell	1-cell_detct_single_A2	DETCT
zmp_ph133_A3	ZMP_phenotype_133_1_3	ERS1021934	ZFS:0000001	Zygote:1-cell	1-cell	1-cell_detct_single_A3	DETCT
zmp_ph133_A4	ZMP_phenotype_133_1_4	ERS1021935	ZFS:0000001	Zygote:1-cell	1-cell	1-cell_detct_single_A4	DETCT
zmp_ph133_A5	ZMP_phenotype_133_1_5	ERS1021936	ZFS:0000001	Zygote:1-cell	1-cell	1-cell_detct_single_A5	DETCT
zmp_ph133_A6	ZMP_phenotype_133_1_6	ERS1021937	ZFS:0000001	Zygote:1-cell	1-cell	1-cell_detct_single_A6	DETCT
zmp_ph133_A7	ZMP_phenotype_133_1_7	ERS1021938	ZFS:0000001	Zygote:1-cell	1-cell	1-cell_detct_single_A7	DETCT
zmp_ph133_A9	ZMP_phenotype_133_1_9	ERS1021939	ZFS:0000001	Zygote:1-cell	1-cell	1-cell_detct_single_A9	DETCT
zmp_ph128_pool1	ZMP_phenotype_128_1_pool1	ERS1021802	ZFS:0000002	Cleavage:2-cell	2-cell	2-cell_detct_pool_1	DETCT
zmp_ph128_pool10	ZMP_phenotype_128_1_pool10	ERS1021811	ZFS:0000002	Cleavage:2-cell	2-cell	2-cell_detct_pool_10	DETCT
zmp_ph128_pool11	ZMP_phenotype_128_1_pool11	ERS1021812	ZFS:0000002	Cleavage:2-cell	2-cell	2-cell_detct_pool_11	DETCT
zmp_ph128_pool12	ZMP_phenotype_128_1_pool12	ERS1021813	ZFS:0000002	Cleavage:2-cell	2-cell	2-cell_detct_pool_12	DETCT
zmp_ph128_pool2	ZMP_phenotype_128_1_pool2	ERS1021803	ZFS:0000002	Cleavage:2-cell	2-cell	2-cell_detct_pool_2	DETCT
zmp_ph128_pool3	ZMP_phenotype_128_1_pool3	ERS1021804	ZFS:0000002	Cleavage:2-cell	2-cell	2-cell_detct_pool_3	DETCT
zmp_ph128_pool4	ZMP_phenotype_128_1_pool4	ERS1021805	ZFS:0000002	Cleavage:2-cell	2-cell	2-cell_detct_pool_4	DETCT
zmp_ph128_pool5	ZMP_phenotype_128_1_pool5	ERS1021806	ZFS:0000002	Cleavage:2-cell	2-cell	2-cell_detct_pool_5	DETCT
zmp_ph128_pool6	ZMP_phenotype_128_1_pool6	ERS1021807	ZFS:0000002	Cleavage:2-cell	2-cell	2-cell_detct_pool_6	DETCT
zmp_ph128_pool7	ZMP_phenotype_128_1_pool7	ERS1021808	ZFS:0000002	Cleavage:2-cell	2-cell	2-cell_detct_pool_7	DETCT
zmp_ph128_pool8	ZMP_phenotype_128_1_pool8	ERS1021809	ZFS:0000002	Cleavage:2-cell	2-cell	2-cell_detct_pool_8	DETCT
zmp_ph128_pool9	ZMP_phenotype_128_1_pool9	ERS1021810	ZFS:0000002	Cleavage:2-cell	2-cell	2-cell_detct_pool_9	DETCT
zmp_ph128_A1	ZMP_phenotype_128_1_1	ERS1021790	ZFS:0000002	Cleavage:2-cell	2-cell	2-cell_detct_single_A1	DETCT
zmp_ph128_A10	ZMP_phenotype_128_1_10	ERS1021799	ZFS:0000002	Cleavage:2-cell	2-cell	2-cell_detct_single_A10	DETCT
zmp_ph128_A11	ZMP_phenotype_128_1_11	ERS1021800	ZFS:0000002	Cleavage:2-cell	2-cell	2-cell_detct_single_A11	DETCT
zmp_ph128_A12	ZMP_phenotype_128_1_12	ERS1021801	ZFS:0000002	Cleavage:2-cell	2-cell	2-cell_detct_single_A12	DETCT
zmp_ph128_A2	ZMP_phenotype_128_1_2	ERS1021791	ZFS:0000002	Cleavage:2-cell	2-cell	2-cell_detct_single_A2	DETCT
zmp_ph128_A3	ZMP_phenotype_128_1_3	ERS1021792	ZFS:0000002	Cleavage:2-cell	2-cell	2-cell_detct_single_A3	DETCT
zmp_ph128_A4	ZMP_phenotype_128_1_4	ERS1021793	ZFS:0000002	Cleavage:2-cell	2-cell	2-cell_detct_single_A4	DETCT
zmp_ph128_A5	ZMP_phenotype_128_1_5	ERS1021794	ZFS:0000002	Cleavage:2-cell	2-cell	2-cell_detct_single_A5	DETCT
zmp_ph128_A6	ZMP_phenotype_128_1_6	ERS1021795	ZFS:0000002	Cleavage:2-cell	2-cell	2-cell_detct_single_A6	DETCT
zmp_ph128_A7	ZMP_phenotype_128_1_7	ERS1021796	ZFS:0000002	Cleavage:2-cell	2-cell	2-cell_detct_single_A7	DETCT
zmp_ph128_A8	ZMP_phenotype_128_1_8	ERS1021797	ZFS:0000002	Cleavage:2-cell	2-cell	2-cell_detct_single_A8	DETCT
zmp_ph128_A9	ZMP_phenotype_128_1_9	ERS1021798	ZFS:0000002	Cleavage:2-cell	2-cell	2-cell_detct_single_A9	DETCT
zmp_ph129_pool1	ZMP_phenotype_129_1_pool1	ERS1021826	ZFS:0000008	Blastula:128-cell	128-cell	128-cell_detct_pool_1	DETCT
zmp_ph129_pool10	ZMP_phenotype_129_1_pool10	ERS1021835	ZFS:0000008	Blastula:128-cell	128-cell	128-cell_detct_pool_10	DETCT
zmp_ph129_pool11	ZMP_phenotype_129_1_pool11	ERS1021836	ZFS:0000008	Blastula:128-cell	128-cell	128-cell_detct_pool_11	DETCT
zmp_ph129_pool12	ZMP_phenotype_129_1_pool12	ERS1021837	ZFS:0000008	Blastula:128-cell	128-cell	128-cell_detct_pool_12	DETCT
zmp_ph129_pool2	ZMP_phenotype_129_1_pool2	ERS1021827	ZFS:0000008	Blastula:128-cell	128-cell	128-cell_detct_pool_2	DETCT
zmp_ph129_pool3	ZMP_phenotype_129_1_pool3	ERS1021828	ZFS:0000008	Blastula:128-cell	128-cell	128-cell_detct_pool_3	DETCT
zmp_ph129_pool4	ZMP_phenotype_129_1_pool4	ERS1021829	ZFS:0000008	Blastula:128-cell	128-cell	128-cell_detct_pool_4	DETCT
zmp_ph129_pool5	ZMP_phenotype_129_1_pool5	ERS1021830	ZFS:0000008	Blastula:128-cell	128-cell	128-cell_detct_pool_5	DETCT
zmp_ph129_pool6	ZMP_phenotype_129_1_pool6	ERS1021831	ZFS:0000008	Blastula:128-cell	128-cell	128-cell_detct_pool_6	DETCT
zmp_ph129_pool7	ZMP_phenotype_129_1_pool7	ERS1021832	ZFS:0000008	Blastula:128-cell	128-cell	128-cell_detct_pool_7	DETCT
zmp_ph129_pool8	ZMP_phenotype_129_1_pool8	ERS1021833	ZFS:0000008	Blastula:128-cell	128-cell	128-cell_detct_pool_8	DETCT
zmp_ph129_pool9	ZMP_phenotype_129_1_pool9	ERS1021834	ZFS:0000008	Blastula:128-cell	128-cell	128-cell_detct_pool_9	DETCT
zmp_ph129_A1	ZMP_phenotype_129_1_1	ERS1021814	ZFS:0000008	Blastula:128-cell	128-cell	128-cell_detct_single_A1	DETCT
zmp_ph129_A10	ZMP_phenotype_129_1_10	ERS1021823	ZFS:0000008	Blastula:128-cell	128-cell	128-cell_detct_single_A10	DETCT
zmp_ph129_A11	ZMP_phenotype_129_1_11	ERS1021824	ZFS:0000008	Blastula:128-cell	128-cell	128-cell_detct_single_A11	DETCT
zmp_ph129_A12	ZMP_phenotype_129_1_12	ERS1021825	ZFS:0000008	Blastula:128-cell	128-cell	128-cell_detct_single_A12	DETCT
zmp_ph129_A2	ZMP_phenotype_129_1_2	ERS1021815	ZFS:0000008	Blastula:128-cell	128-cell	128-cell_detct_single_A2	DETCT
zmp_ph129_A3	ZMP_phenotype_129_1_3	ERS1021816	ZFS:0000008	Blastula:128-cell	128-cell	128-cell_detct_single_A3	DETCT
zmp_ph129_A4	ZMP_phenotype_129_1_4	ERS1021817	ZFS:0000008	Blastula:128-cell	128-cell	128-cell_detct_single_A4	DETCT
zmp_ph129_A5	ZMP_phenotype_129_1_5	ERS1021818	ZFS:0000008	Blastula:128-cell	128-cell	128-cell_detct_single_A5	DETCT
zmp_ph129_A6	ZMP_phenotype_129_1_6	ERS1021819	ZFS:0000008	Blastula:128-cell	128-cell	128-cell_detct_single_A6	DETCT
zmp_ph129_A7	ZMP_phenotype_129_1_7	ERS1021820	ZFS:0000008	Blastula:128-cell	128-cell	128-cell_detct_single_A7	DETCT
zmp_ph129_A8	ZMP_phenotype_129_1_8	ERS1021821	ZFS:0000008	Blastula:128-cell	128-cell	128-cell_detct_single_A8	DETCT
zmp_ph129_A9	ZMP_phenotype_129_1_9	ERS1021822	ZFS:0000008	Blastula:128-cell	128-cell	128-cell_detct_single_A9	DETCT
zmp_ph131_pool1	ZMP_phenotype_131_1_pool1	ERS1021874	ZFS:0000011	Blastula:1k-cell	1k-cell	1k-cell_detct_pool_1	DETCT
zmp_ph131_pool10	ZMP_phenotype_131_1_pool10	ERS1021883	ZFS:0000011	Blastula:1k-cell	1k-cell	1k-cell_detct_pool_10	DETCT
zmp_ph131_pool11	ZMP_phenotype_131_1_pool11	ERS1021884	ZFS:0000011	Blastula:1k-cell	1k-cell	1k-cell_detct_pool_11	DETCT
zmp_ph131_pool12	ZMP_phenotype_131_1_pool12	ERS1021885	ZFS:0000011	Blastula:1k-cell	1k-cell	1k-cell_detct_pool_12	DETCT
zmp_ph131_pool2	ZMP_phenotype_131_1_pool2	ERS1021875	ZFS:0000011	Blastula:1k-cell	1k-cell	1k-cell_detct_pool_2	DETCT
zmp_ph131_pool3	ZMP_phenotype_131_1_pool3	ERS1021876	ZFS:0000011	Blastula:1k-cell	1k-cell	1k-cell_detct_pool_3	DETCT
zmp_ph131_pool4	ZMP_phenotype_131_1_pool4	ERS1021877	ZFS:0000011	Blastula:1k-cell	1k-cell	1k-cell_detct_pool_4	DETCT
zmp_ph131_pool5	ZMP_phenotype_131_1_pool5	ERS1021878	ZFS:0000011	Blastula:1k-cell	1k-cell	1k-cell_detct_pool_5	DETCT
zmp_ph131_pool6	ZMP_phenotype_131_1_pool6	ERS1021879	ZFS:0000011	Blastula:1k-cell	1k-cell	1k-cell_detct_pool_6	DETCT
zmp_ph131_pool7	ZMP_phenotype_131_1_pool7	ERS1021880	ZFS:0000011	Blastula:1k-cell	1k-cell	1k-cell_detct_pool_7	DETCT
zmp_ph131_pool8	ZMP_phenotype_131_1_pool8	ERS1021881	ZFS:0000011	Blastula:1k-cell	1k-cell	1k-cell_detct_pool_8	DETCT
zmp_ph131_pool9	ZMP_phenotype_131_1_pool9	ERS1021882	ZFS:0000011	Blastula:1k-cell	1k-cell	1k-cell_detct_pool_9	DETCT
zmp_ph131_A1	ZMP_phenotype_131_1_1	ERS1021862	ZFS:0000011	Blastula:1k-cell	1k-cell	1k-cell_detct_single_A1	DETCT
zmp_ph131_A10	ZMP_phenotype_131_1_10	ERS1021871	ZFS:0000011	Blastula:1k-cell	1k-cell	1k-cell_detct_single_A10	DETCT
zmp_ph131_A11	ZMP_phenotype_131_1_11	ERS1021872	ZFS:0000011	Blastula:1k-cell	1k-cell	1k-cell_detct_single_A11	DETCT
zmp_ph131_A12	ZMP_phenotype_131_1_12	ERS1021873	ZFS:0000011	Blastula:1k-cell	1k-cell	1k-cell_detct_single_A12	DETCT
zmp_ph131_A2	ZMP_phenotype_131_1_2	ERS1021863	ZFS:0000011	Blastula:1k-cell	1k-cell	1k-cell_detct_single_A2	DETCT
zmp_ph131_A3	ZMP_phenotype_131_1_3	ERS1021864	ZFS:0000011	Blastula:1k-cell	1k-cell	1k-cell_detct_single_A3	DETCT
zmp_ph131_A4	ZMP_phenotype_131_1_4	ERS1021865	ZFS:0000011	Blastula:1k-cell	1k-cell	1k-cell_detct_single_A4	DETCT
zmp_ph131_A5	ZMP_phenotype_131_1_5	ERS1021866	ZFS:0000011	Blastula:1k-cell	1k-cell	1k-cell_detct_single_A5	DETCT
zmp_ph131_A6	ZMP_phenotype_131_1_6	ERS1021867	ZFS:0000011	Blastula:1k-cell	1k-cell	1k-cell_detct_single_A6	DETCT
zmp_ph131_A7	ZMP_phenotype_131_1_7	ERS1021868	ZFS:0000011	Blastula:1k-cell	1k-cell	1k-cell_detct_single_A7	DETCT
zmp_ph131_A8	ZMP_phenotype_131_1_8	ERS1021869	ZFS:0000011	Blastula:1k-cell	1k-cell	1k-cell_detct_single_A8	DETCT
zmp_ph131_A9	ZMP_phenotype_131_1_9	ERS1021870	ZFS:0000011	Blastula:1k-cell	1k-cell	1k-cell_detct_single_A9	DETCT
zmp_ph127_pool1	ZMP_phenotype_127_1_pool1	ERS1021778	ZFS:0000015	Blastula:Dome	Dome	Dome_detct_pool_1	DETCT
zmp_ph127_pool10	ZMP_phenotype_127_1_pool10	ERS1021787	ZFS:0000015	Blastula:Dome	Dome	Dome_detct_pool_10	DETCT
zmp_ph127_pool11	ZMP_phenotype_127_1_pool11	ERS1021788	ZFS:0000015	Blastula:Dome	Dome	Dome_detct_pool_11	DETCT
zmp_ph127_pool12	ZMP_phenotype_127_1_pool12	ERS1021789	ZFS:0000015	Blastula:Dome	Dome	Dome_detct_pool_12	DETCT
zmp_ph127_pool2	ZMP_phenotype_127_1_pool2	ERS1021779	ZFS:0000015	Blastula:Dome	Dome	Dome_detct_pool_2	DETCT
zmp_ph127_pool3	ZMP_phenotype_127_1_pool3	ERS1021780	ZFS:0000015	Blastula:Dome	Dome	Dome_detct_pool_3	DETCT
zmp_ph127_pool4	ZMP_phenotype_127_1_pool4	ERS1021781	ZFS:0000015	Blastula:Dome	Dome	Dome_detct_pool_4	DETCT
zmp_ph127_pool5	ZMP_phenotype_127_1_pool5	ERS1021782	ZFS:0000015	Blastula:Dome	Dome	Dome_detct_pool_5	DETCT
zmp_ph127_pool6	ZMP_phenotype_127_1_pool6	ERS1021783	ZFS:0000015	Blastula:Dome	Dome	Dome_detct_pool_6	DETCT
zmp_ph127_pool7	ZMP_phenotype_127_1_pool7	ERS1021784	ZFS:0000015	Blastula:Dome	Dome	Dome_detct_pool_7	DETCT
zmp_ph127_pool8	ZMP_phenotype_127_1_pool8	ERS1021785	ZFS:0000015	Blastula:Dome	Dome	Dome_detct_pool_8	DETCT
zmp_ph127_pool9	ZMP_phenotype_127_1_pool9	ERS1021786	ZFS:0000015	Blastula:Dome	Dome	Dome_detct_pool_9	DETCT
zmp_ph127_A1	ZMP_phenotype_127_1_1	ERS1021766	ZFS:0000015	Blastula:Dome	Dome	Dome_detct_single_A1	DETCT
zmp_ph127_A10	ZMP_phenotype_127_1_10	ERS1021775	ZFS:0000015	Blastula:Dome	Dome	Dome_detct_single_A10	DETCT
zmp_ph127_A11	ZMP_phenotype_127_1_11	ERS1021776	ZFS:0000015	Blastula:Dome	Dome	Dome_detct_single_A11	DETCT
zmp_ph127_A12	ZMP_phenotype_127_1_12	ERS1021777	ZFS:0000015	Blastula:Dome	Dome	Dome_detct_single_A12	DETCT
zmp_ph127_A2	ZMP_phenotype_127_1_2	ERS1021767	ZFS:0000015	Blastula:Dome	Dome	Dome_detct_single_A2	DETCT
zmp_ph127_A3	ZMP_phenotype_127_1_3	ERS1021768	ZFS:0000015	Blastula:Dome	Dome	Dome_detct_single_A3	DETCT
zmp_ph127_A4	ZMP_phenotype_127_1_4	ERS1021769	ZFS:0000015	Blastula:Dome	Dome	Dome_detct_single_A4	DETCT
zmp_ph127_A5	ZMP_phenotype_127_1_5	ERS1021770	ZFS:0000015	Blastula:Dome	Dome	Dome_detct_single_A5	DETCT
zmp_ph127_A6	ZMP_phenotype_127_1_6	ERS1021771	ZFS:0000015	Blastula:Dome	Dome	Dome_detct_single_A6	DETCT
zmp_ph127_A7	ZMP_phenotype_127_1_7	ERS1021772	ZFS:0000015	Blastula:Dome	Dome	Dome_detct_single_A7	DETCT
zmp_ph127_A8	ZMP_phenotype_127_1_8	ERS1021773	ZFS:0000015	Blastula:Dome	Dome	Dome_detct_single_A8	DETCT
zmp_ph127_A9	ZMP_phenotype_127_1_9	ERS1021774	ZFS:0000015	Blastula:Dome	Dome	Dome_detct_single_A9	DETCT
zmp_ph115_pool1	ZMP_phenotype_115_1_pool1	ERS1021682	ZFS:0000017	Gastrula:50%-epiboly	50%-epiboly	50%-epiboly_detct_pool_1	DETCT
zmp_ph115_pool10	ZMP_phenotype_115_1_pool10	ERS1021691	ZFS:0000017	Gastrula:50%-epiboly	50%-epiboly	50%-epiboly_detct_pool_10	DETCT
zmp_ph115_pool11	ZMP_phenotype_115_1_pool11	ERS1021692	ZFS:0000017	Gastrula:50%-epiboly	50%-epiboly	50%-epiboly_detct_pool_11	DETCT
zmp_ph115_pool12	ZMP_phenotype_115_1_pool12	ERS1021693	ZFS:0000017	Gastrula:50%-epiboly	50%-epiboly	50%-epiboly_detct_pool_12	DETCT
zmp_ph115_pool2	ZMP_phenotype_115_1_pool2	ERS1021683	ZFS:0000017	Gastrula:50%-epiboly	50%-epiboly	50%-epiboly_detct_pool_2	DETCT
zmp_ph115_pool3	ZMP_phenotype_115_1_pool3	ERS1021684	ZFS:0000017	Gastrula:50%-epiboly	50%-epiboly	50%-epiboly_detct_pool_3	DETCT
zmp_ph115_pool4	ZMP_phenotype_115_1_pool4	ERS1021685	ZFS:0000017	Gastrula:50%-epiboly	50%-epiboly	50%-epiboly_detct_pool_4	DETCT
zmp_ph115_pool5	ZMP_phenotype_115_1_pool5	ERS1021686	ZFS:0000017	Gastrula:50%-epiboly	50%-epiboly	50%-epiboly_detct_pool_5	DETCT
zmp_ph115_pool6	ZMP_phenotype_115_1_pool6	ERS1021687	ZFS:0000017	Gastrula:50%-epiboly	50%-epiboly	50%-epiboly_detct_pool_6	DETCT
zmp_ph115_pool7	ZMP_phenotype_115_1_pool7	ERS1021688	ZFS:0000017	Gastrula:50%-epiboly	50%-epiboly	50%-epiboly_detct_pool_7	DETCT
zmp_ph115_pool8	ZMP_phenotype_115_1_pool8	ERS1021689	ZFS:0000017	Gastrula:50%-epiboly	50%-epiboly	50%-epiboly_detct_pool_8	DETCT
zmp_ph115_pool9	ZMP_phenotype_115_1_pool9	ERS1021690	ZFS:0000017	Gastrula:50%-epiboly	50%-epiboly	50%-epiboly_detct_pool_9	DETCT
zmp_ph115_A1	ZMP_phenotype_115_1_1	ERS1021670	ZFS:0000017	Gastrula:50%-epiboly	50%-epiboly	50%-epiboly_detct_single_A1	DETCT
zmp_ph115_A10	ZMP_phenotype_115_1_10	ERS1021679	ZFS:0000017	Gastrula:50%-epiboly	50%-epiboly	50%-epiboly_detct_single_A10	DETCT
zmp_ph115_A11	ZMP_phenotype_115_1_11	ERS1021680	ZFS:0000017	Gastrula:50%-epiboly	50%-epiboly	50%-epiboly_detct_single_A11	DETCT
zmp_ph115_A12	ZMP_phenotype_115_1_12	ERS1021681	ZFS:0000017	Gastrula:50%-epiboly	50%-epiboly	50%-epiboly_detct_single_A12	DETCT
zmp_ph115_A2	ZMP_phenotype_115_1_2	ERS1021671	ZFS:0000017	Gastrula:50%-epiboly	50%-epiboly	50%-epiboly_detct_single_A2	DETCT
zmp_ph115_A3	ZMP_phenotype_115_1_3	ERS1021672	ZFS:0000017	Gastrula:50%-epiboly	50%-epiboly	50%-epiboly_detct_single_A3	DETCT
zmp_ph115_A4	ZMP_phenotype_115_1_4	ERS1021673	ZFS:0000017	Gastrula:50%-epiboly	50%-epiboly	50%-epiboly_detct_single_A4	DETCT
zmp_ph115_A5	ZMP_phenotype_115_1_5	ERS1021674	ZFS:0000017	Gastrula:50%-epiboly	50%-epiboly	50%-epiboly_detct_single_A5	DETCT
zmp_ph115_A6	ZMP_phenotype_115_1_6	ERS1021675	ZFS:0000017	Gastrula:50%-epiboly	50%-epiboly	50%-epiboly_detct_single_A6	DETCT
zmp_ph115_A7	ZMP_phenotype_115_1_7	ERS1021676	ZFS:0000017	Gastrula:50%-epiboly	50%-epiboly	50%-epiboly_detct_single_A7	DETCT
zmp_ph115_A8	ZMP_phenotype_115_1_8	ERS1021677	ZFS:0000017	Gastrula:50%-epiboly	50%-epiboly	50%-epiboly_detct_single_A8	DETCT
zmp_ph115_A9	ZMP_phenotype_115_1_9	ERS1021678	ZFS:0000017	Gastrula:50%-epiboly	50%-epiboly	50%-epiboly_detct_single_A9	DETCT
zmp_ph123_pool1	ZMP_phenotype_123_1_pool1	ERS1021897	ZFS:0000019	Gastrula:Shield	Shield	Shield_detct_pool_1	DETCT
zmp_ph123_pool10	ZMP_phenotype_123_1_pool10	ERS1021906	ZFS:0000019	Gastrula:Shield	Shield	Shield_detct_pool_10	DETCT
zmp_ph123_pool11	ZMP_phenotype_123_1_pool11	ERS1021907	ZFS:0000019	Gastrula:Shield	Shield	Shield_detct_pool_11	DETCT
zmp_ph123_pool12	ZMP_phenotype_123_1_pool12	ERS1021908	ZFS:0000019	Gastrula:Shield	Shield	Shield_detct_pool_12	DETCT
zmp_ph123_pool2	ZMP_phenotype_123_1_pool2	ERS1021898	ZFS:0000019	Gastrula:Shield	Shield	Shield_detct_pool_2	DETCT
zmp_ph123_pool3	ZMP_phenotype_123_1_pool3	ERS1021899	ZFS:0000019	Gastrula:Shield	Shield	Shield_detct_pool_3	DETCT
zmp_ph123_pool4	ZMP_phenotype_123_1_pool4	ERS1021900	ZFS:0000019	Gastrula:Shield	Shield	Shield_detct_pool_4	DETCT
zmp_ph123_pool5	ZMP_phenotype_123_1_pool5	ERS1021901	ZFS:0000019	Gastrula:Shield	Shield	Shield_detct_pool_5	DETCT
zmp_ph123_pool6	ZMP_phenotype_123_1_pool6	ERS1021902	ZFS:0000019	Gastrula:Shield	Shield	Shield_detct_pool_6	DETCT
zmp_ph123_pool7	ZMP_phenotype_123_1_pool7	ERS1021903	ZFS:0000019	Gastrula:Shield	Shield	Shield_detct_pool_7	DETCT
zmp_ph123_pool8	ZMP_phenotype_123_1_pool8	ERS1021904	ZFS:0000019	Gastrula:Shield	Shield	Shield_detct_pool_8	DETCT
zmp_ph123_pool9	ZMP_phenotype_123_1_pool9	ERS1021905	ZFS:0000019	Gastrula:Shield	Shield	Shield_detct_pool_9	DETCT
zmp_ph123_A1	ZMP_phenotype_123_1_1	ERS1021886	ZFS:0000019	Gastrula:Shield	Shield	Shield_detct_single_A1	DETCT
zmp_ph123_A10	ZMP_phenotype_123_1_10	ERS1021894	ZFS:0000019	Gastrula:Shield	Shield	Shield_detct_single_A10	DETCT
zmp_ph123_A11	ZMP_phenotype_123_1_11	ERS1021895	ZFS:0000019	Gastrula:Shield	Shield	Shield_detct_single_A11	DETCT
zmp_ph123_A12	ZMP_phenotype_123_1_12	ERS1021896	ZFS:0000019	Gastrula:Shield	Shield	Shield_detct_single_A12	DETCT
zmp_ph123_A2	ZMP_phenotype_123_1_2	ERS1021887	ZFS:0000019	Gastrula:Shield	Shield	Shield_detct_single_A2	DETCT
zmp_ph123_A3	ZMP_phenotype_123_1_3	ERS1021888	ZFS:0000019	Gastrula:Shield	Shield	Shield_detct_single_A3	DETCT
zmp_ph123_A4	ZMP_phenotype_123_1_4	ERS1021889	ZFS:0000019	Gastrula:Shield	Shield	Shield_detct_single_A4	DETCT
zmp_ph123_A5	ZMP_phenotype_123_1_5	ERS1021890	ZFS:0000019	Gastrula:Shield	Shield	Shield_detct_single_A5	DETCT
zmp_ph123_A7	ZMP_phenotype_123_1_7	ERS1021891	ZFS:0000019	Gastrula:Shield	Shield	Shield_detct_single_A7	DETCT
zmp_ph123_A8	ZMP_phenotype_123_1_8	ERS1021892	ZFS:0000019	Gastrula:Shield	Shield	Shield_detct_single_A8	DETCT
zmp_ph123_A9	ZMP_phenotype_123_1_9	ERS1021893	ZFS:0000019	Gastrula:Shield	Shield	Shield_detct_single_A9	DETCT
zmp_ph124_pool1	ZMP_phenotype_124_1_pool1	ERS1021730	ZFS:0000020	Gastrula:75%-epiboly	75%-epiboly	75%-epiboly_detct_pool_1	DETCT
zmp_ph124_pool10	ZMP_phenotype_124_1_pool10	ERS1021739	ZFS:0000020	Gastrula:75%-epiboly	75%-epiboly	75%-epiboly_detct_pool_10	DETCT
zmp_ph124_pool11	ZMP_phenotype_124_1_pool11	ERS1021740	ZFS:0000020	Gastrula:75%-epiboly	75%-epiboly	75%-epiboly_detct_pool_11	DETCT
zmp_ph124_pool12	ZMP_phenotype_124_1_pool12	ERS1021741	ZFS:0000020	Gastrula:75%-epiboly	75%-epiboly	75%-epiboly_detct_pool_12	DETCT
zmp_ph124_pool2	ZMP_phenotype_124_1_pool2	ERS1021731	ZFS:0000020	Gastrula:75%-epiboly	75%-epiboly	75%-epiboly_detct_pool_2	DETCT
zmp_ph124_pool3	ZMP_phenotype_124_1_pool3	ERS1021732	ZFS:0000020	Gastrula:75%-epiboly	75%-epiboly	75%-epiboly_detct_pool_3	DETCT
zmp_ph124_pool4	ZMP_phenotype_124_1_pool4	ERS1021733	ZFS:0000020	Gastrula:75%-epiboly	75%-epiboly	75%-epiboly_detct_pool_4	DETCT
zmp_ph124_pool5	ZMP_phenotype_124_1_pool5	ERS1021734	ZFS:0000020	Gastrula:75%-epiboly	75%-epiboly	75%-epiboly_detct_pool_5	DETCT
zmp_ph124_pool6	ZMP_phenotype_124_1_pool6	ERS1021735	ZFS:0000020	Gastrula:75%-epiboly	75%-epiboly	75%-epiboly_detct_pool_6	DETCT
zmp_ph124_pool7	ZMP_phenotype_124_1_pool7	ERS1021736	ZFS:0000020	Gastrula:75%-epiboly	75%-epiboly	75%-epiboly_detct_pool_7	DETCT
zmp_ph124_pool8	ZMP_phenotype_124_1_pool8	ERS1021737	ZFS:0000020	Gastrula:75%-epiboly	75%-epiboly	75%-epiboly_detct_pool_8	DETCT
zmp_ph124_pool9	ZMP_phenotype_124_1_pool9	ERS1021738	ZFS:0000020	Gastrula:75%-epiboly	75%-epiboly	75%-epiboly_detct_pool_9	DETCT
zmp_ph124_A1	ZMP_phenotype_124_1_1	ERS1021718	ZFS:0000020	Gastrula:75%-epiboly	75%-epiboly	75%-epiboly_detct_single_A1	DETCT
zmp_ph124_A10	ZMP_phenotype_124_1_10	ERS1021727	ZFS:0000020	Gastrula:75%-epiboly	75%-epiboly	75%-epiboly_detct_single_A10	DETCT
zmp_ph124_A11	ZMP_phenotype_124_1_11	ERS1021728	ZFS:0000020	Gastrula:75%-epiboly	75%-epiboly	75%-epiboly_detct_single_A11	DETCT
zmp_ph124_A12	ZMP_phenotype_124_1_12	ERS1021729	ZFS:0000020	Gastrula:75%-epiboly	75%-epiboly	75%-epiboly_detct_single_A12	DETCT
zmp_ph124_A2	ZMP_phenotype_124_1_2	ERS1021719	ZFS:0000020	Gastrula:75%-epiboly	75%-epiboly	75%-epiboly_detct_single_A2	DETCT
zmp_ph124_A3	ZMP_phenotype_124_1_3	ERS1021720	ZFS:0000020	Gastrula:75%-epiboly	75%-epiboly	75%-epiboly_detct_single_A3	DETCT
zmp_ph124_A4	ZMP_phenotype_124_1_4	ERS1021721	ZFS:0000020	Gastrula:75%-epiboly	75%-epiboly	75%-epiboly_detct_single_A4	DETCT
zmp_ph124_A5	ZMP_phenotype_124_1_5	ERS1021722	ZFS:0000020	Gastrula:75%-epiboly	75%-epiboly	75%-epiboly_detct_single_A5	DETCT
zmp_ph124_A6	ZMP_phenotype_124_1_6	ERS1021723	ZFS:0000020	Gastrula:75%-epiboly	75%-epiboly	75%-epiboly_detct_single_A6	DETCT
zmp_ph124_A7	ZMP_phenotype_124_1_7	ERS1021724	ZFS:0000020	Gastrula:75%-epiboly	75%-epiboly	75%-epiboly_detct_single_A7	DETCT
zmp_ph124_A8	ZMP_phenotype_124_1_8	ERS1021725	ZFS:0000020	Gastrula:75%-epiboly	75%-epiboly	75%-epiboly_detct_single_A8	DETCT
zmp_ph124_A9	ZMP_phenotype_124_1_9	ERS1021726	ZFS:0000020	Gastrula:75%-epiboly	75%-epiboly	75%-epiboly_detct_single_A9	DETCT
zmp_ph130_pool1	ZMP_phenotype_130_1_pool1	ERS1021850	ZFS:0000023	Segmentation:1-4-somites	1-4-somites	1-4-somites_detct_pool_1	DETCT
zmp_ph130_pool10	ZMP_phenotype_130_1_pool10	ERS1021859	ZFS:0000023	Segmentation:1-4-somites	1-4-somites	1-4-somites_detct_pool_10	DETCT
zmp_ph130_pool11	ZMP_phenotype_130_1_pool11	ERS1021860	ZFS:0000023	Segmentation:1-4-somites	1-4-somites	1-4-somites_detct_pool_11	DETCT
zmp_ph130_pool12	ZMP_phenotype_130_1_pool12	ERS1021861	ZFS:0000023	Segmentation:1-4-somites	1-4-somites	1-4-somites_detct_pool_12	DETCT
zmp_ph130_pool2	ZMP_phenotype_130_1_pool2	ERS1021851	ZFS:0000023	Segmentation:1-4-somites	1-4-somites	1-4-somites_detct_pool_2	DETCT
zmp_ph130_pool3	ZMP_phenotype_130_1_pool3	ERS1021852	ZFS:0000023	Segmentation:1-4-somites	1-4-somites	1-4-somites_detct_pool_3	DETCT
zmp_ph130_pool4	ZMP_phenotype_130_1_pool4	ERS1021853	ZFS:0000023	Segmentation:1-4-somites	1-4-somites	1-4-somites_detct_pool_4	DETCT
zmp_ph130_pool5	ZMP_phenotype_130_1_pool5	ERS1021854	ZFS:0000023	Segmentation:1-4-somites	1-4-somites	1-4-somites_detct_pool_5	DETCT
zmp_ph130_pool6	ZMP_phenotype_130_1_pool6	ERS1021855	ZFS:0000023	Segmentation:1-4-somites	1-4-somites	1-4-somites_detct_pool_6	DETCT
zmp_ph130_pool7	ZMP_phenotype_130_1_pool7	ERS1021856	ZFS:0000023	Segmentation:1-4-somites	1-4-somites	1-4-somites_detct_pool_7	DETCT
zmp_ph130_pool8	ZMP_phenotype_130_1_pool8	ERS1021857	ZFS:0000023	Segmentation:1-4-somites	1-4-somites	1-4-somites_detct_pool_8	DETCT
zmp_ph130_pool9	ZMP_phenotype_130_1_pool9	ERS1021858	ZFS:0000023	Segmentation:1-4-somites	1-4-somites	1-4-somites_detct_pool_9	DETCT
zmp_ph130_A1	ZMP_phenotype_130_1_1	ERS1021838	ZFS:0000023	Segmentation:1-4-somites	1-4-somites	1-4-somites_detct_single_A1	DETCT
zmp_ph130_A10	ZMP_phenotype_130_1_10	ERS1021847	ZFS:0000023	Segmentation:1-4-somites	1-4-somites	1-4-somites_detct_single_A10	DETCT
zmp_ph130_A11	ZMP_phenotype_130_1_11	ERS1021848	ZFS:0000023	Segmentation:1-4-somites	1-4-somites	1-4-somites_detct_single_A11	DETCT
zmp_ph130_A12	ZMP_phenotype_130_1_12	ERS1021849	ZFS:0000023	Segmentation:1-4-somites	1-4-somites	1-4-somites_detct_single_A12	DETCT
zmp_ph130_A2	ZMP_phenotype_130_1_2	ERS1021839	ZFS:0000023	Segmentation:1-4-somites	1-4-somites	1-4-somites_detct_single_A2	DETCT
zmp_ph130_A3	ZMP_phenotype_130_1_3	ERS1021840	ZFS:0000023	Segmentation:1-4-somites	1-4-somites	1-4-somites_detct_single_A3	DETCT
zmp_ph130_A4	ZMP_phenotype_130_1_4	ERS1021841	ZFS:0000023	Segmentation:1-4-somites	1-4-somites	1-4-somites_detct_single_A4	DETCT
zmp_ph130_A5	ZMP_phenotype_130_1_5	ERS1021842	ZFS:0000023	Segmentation:1-4-somites	1-4-somites	1-4-somites_detct_single_A5	DETCT
zmp_ph130_A6	ZMP_phenotype_130_1_6	ERS1021843	ZFS:0000023	Segmentation:1-4-somites	1-4-somites	1-4-somites_detct_single_A6	DETCT
zmp_ph130_A7	ZMP_phenotype_130_1_7	ERS1021844	ZFS:0000023	Segmentation:1-4-somites	1-4-somites	1-4-somites_detct_single_A7	DETCT
zmp_ph130_A8	ZMP_phenotype_130_1_8	ERS1021845	ZFS:0000023	Segmentation:1-4-somites	1-4-somites	1-4-somites_detct_single_A8	DETCT
zmp_ph130_A9	ZMP_phenotype_130_1_9	ERS1021846	ZFS:0000023	Segmentation:1-4-somites	1-4-somites	1-4-somites_detct_single_A9	DETCT
zmp_ph125_pool1	ZMP_phenotype_125_1_pool1	ERS1021921	ZFS:0000026	Segmentation:14-19-somites	14-19-somites	14-19-somites_detct_pool_1	DETCT
zmp_ph125_pool10	ZMP_phenotype_125_1_pool10	ERS1021929	ZFS:0000026	Segmentation:14-19-somites	14-19-somites	14-19-somites_detct_pool_10	DETCT
zmp_ph125_pool11	ZMP_phenotype_125_1_pool11	ERS1021930	ZFS:0000026	Segmentation:14-19-somites	14-19-somites	14-19-somites_detct_pool_11	DETCT
zmp_ph125_pool12	ZMP_phenotype_125_1_pool12	ERS1021931	ZFS:0000026	Segmentation:14-19-somites	14-19-somites	14-19-somites_detct_pool_12	DETCT
zmp_ph125_pool2	ZMP_phenotype_125_1_pool2	ERS1021922	ZFS:0000026	Segmentation:14-19-somites	14-19-somites	14-19-somites_detct_pool_2	DETCT
zmp_ph125_pool3	ZMP_phenotype_125_1_pool3	ERS1021923	ZFS:0000026	Segmentation:14-19-somites	14-19-somites	14-19-somites_detct_pool_3	DETCT
zmp_ph125_pool4	ZMP_phenotype_125_1_pool4	ERS1021924	ZFS:0000026	Segmentation:14-19-somites	14-19-somites	14-19-somites_detct_pool_4	DETCT
zmp_ph125_pool5	ZMP_phenotype_125_1_pool5	ERS1021925	ZFS:0000026	Segmentation:14-19-somites	14-19-somites	14-19-somites_detct_pool_5	DETCT
zmp_ph125_pool7	ZMP_phenotype_125_1_pool7	ERS1021926	ZFS:0000026	Segmentation:14-19-somites	14-19-somites	14-19-somites_detct_pool_7	DETCT
zmp_ph125_pool8	ZMP_phenotype_125_1_pool8	ERS1021927	ZFS:0000026	Segmentation:14-19-somites	14-19-somites	14-19-somites_detct_pool_8	DETCT
zmp_ph125_pool9	ZMP_phenotype_125_1_pool9	ERS1021928	ZFS:0000026	Segmentation:14-19-somites	14-19-somites	14-19-somites_detct_pool_9	DETCT
zmp_ph125_A1	ZMP_phenotype_125_1_1	ERS1021909	ZFS:0000026	Segmentation:14-19-somites	14-19-somites	14-19-somites_detct_single_A1	DETCT
zmp_ph125_A10	ZMP_phenotype_125_1_10	ERS1021918	ZFS:0000026	Segmentation:14-19-somites	14-19-somites	14-19-somites_detct_single_A10	DETCT
zmp_ph125_A11	ZMP_phenotype_125_1_11	ERS1021919	ZFS:0000026	Segmentation:14-19-somites	14-19-somites	14-19-somites_detct_single_A11	DETCT
zmp_ph125_A12	ZMP_phenotype_125_1_12	ERS1021920	ZFS:0000026	Segmentation:14-19-somites	14-19-somites	14-19-somites_detct_single_A12	DETCT
zmp_ph125_A2	ZMP_phenotype_125_1_2	ERS1021910	ZFS:0000026	Segmentation:14-19-somites	14-19-somites	14-19-somites_detct_single_A2	DETCT
zmp_ph125_A3	ZMP_phenotype_125_1_3	ERS1021911	ZFS:0000026	Segmentation:14-19-somites	14-19-somites	14-19-somites_detct_single_A3	DETCT
zmp_ph125_A4	ZMP_phenotype_125_1_4	ERS1021912	ZFS:0000026	Segmentation:14-19-somites	14-19-somites	14-19-somites_detct_single_A4	DETCT
zmp_ph125_A5	ZMP_phenotype_125_1_5	ERS1021913	ZFS:0000026	Segmentation:14-19-somites	14-19-somites	14-19-somites_detct_single_A5	DETCT
zmp_ph125_A6	ZMP_phenotype_125_1_6	ERS1021914	ZFS:0000026	Segmentation:14-19-somites	14-19-somites	14-19-somites_detct_single_A6	DETCT
zmp_ph125_A7	ZMP_phenotype_125_1_7	ERS1021915	ZFS:0000026	Segmentation:14-19-somites	14-19-somites	14-19-somites_detct_single_A7	DETCT
zmp_ph125_A8	ZMP_phenotype_125_1_8	ERS1021916	ZFS:0000026	Segmentation:14-19-somites	14-19-somites	14-19-somites_detct_single_A8	DETCT
zmp_ph125_A9	ZMP_phenotype_125_1_9	ERS1021917	ZFS:0000026	Segmentation:14-19-somites	14-19-somites	14-19-somites_detct_single_A9	DETCT
zmp_ph126_pool1	ZMP_phenotype_126_1_pool1	ERS1021754	ZFS:0000027	Segmentation:20-25-somites	20-25-somites	20-25-somites_detct_pool_1	DETCT
zmp_ph126_pool10	ZMP_phenotype_126_1_pool10	ERS1021763	ZFS:0000027	Segmentation:20-25-somites	20-25-somites	20-25-somites_detct_pool_10	DETCT
zmp_ph126_pool11	ZMP_phenotype_126_1_pool11	ERS1021764	ZFS:0000027	Segmentation:20-25-somites	20-25-somites	20-25-somites_detct_pool_11	DETCT
zmp_ph126_pool12	ZMP_phenotype_126_1_pool12	ERS1021765	ZFS:0000027	Segmentation:20-25-somites	20-25-somites	20-25-somites_detct_pool_12	DETCT
zmp_ph126_pool2	ZMP_phenotype_126_1_pool2	ERS1021755	ZFS:0000027	Segmentation:20-25-somites	20-25-somites	20-25-somites_detct_pool_2	DETCT
zmp_ph126_pool3	ZMP_phenotype_126_1_pool3	ERS1021756	ZFS:0000027	Segmentation:20-25-somites	20-25-somites	20-25-somites_detct_pool_3	DETCT
zmp_ph126_pool4	ZMP_phenotype_126_1_pool4	ERS1021757	ZFS:0000027	Segmentation:20-25-somites	20-25-somites	20-25-somites_detct_pool_4	DETCT
zmp_ph126_pool5	ZMP_phenotype_126_1_pool5	ERS1021758	ZFS:0000027	Segmentation:20-25-somites	20-25-somites	20-25-somites_detct_pool_5	DETCT
zmp_ph126_pool6	ZMP_phenotype_126_1_pool6	ERS1021759	ZFS:0000027	Segmentation:20-25-somites	20-25-somites	20-25-somites_detct_pool_6	DETCT
zmp_ph126_pool7	ZMP_phenotype_126_1_pool7	ERS1021760	ZFS:0000027	Segmentation:20-25-somites	20-25-somites	20-25-somites_detct_pool_7	DETCT
zmp_ph126_pool8	ZMP_phenotype_126_1_pool8	ERS1021761	ZFS:0000027	Segmentation:20-25-somites	20-25-somites	20-25-somites_detct_pool_8	DETCT
zmp_ph126_pool9	ZMP_phenotype_126_1_pool9	ERS1021762	ZFS:0000027	Segmentation:20-25-somites	20-25-somites	20-25-somites_detct_pool_9	DETCT
zmp_ph126_A1	ZMP_phenotype_126_1_1	ERS1021742	ZFS:0000027	Segmentation:20-25-somites	20-25-somites	20-25-somites_detct_single_A1	DETCT
zmp_ph126_A10	ZMP_phenotype_126_1_10	ERS1021751	ZFS:0000027	Segmentation:20-25-somites	20-25-somites	20-25-somites_detct_single_A10	DETCT
zmp_ph126_A11	ZMP_phenotype_126_1_11	ERS1021752	ZFS:0000027	Segmentation:20-25-somites	20-25-somites	20-25-somites_detct_single_A11	DETCT
zmp_ph126_A12	ZMP_phenotype_126_1_12	ERS1021753	ZFS:0000027	Segmentation:20-25-somites	20-25-somites	20-25-somites_detct_single_A12	DETCT
zmp_ph126_A2	ZMP_phenotype_126_1_2	ERS1021743	ZFS:0000027	Segmentation:20-25-somites	20-25-somites	20-25-somites_detct_single_A2	DETCT
zmp_ph126_A3	ZMP_phenotype_126_1_3	ERS1021744	ZFS:0000027	Segmentation:20-25-somites	20-25-somites	20-25-somites_detct_single_A3	DETCT
zmp_ph126_A4	ZMP_phenotype_126_1_4	ERS1021745	ZFS:0000027	Segmentation:20-25-somites	20-25-somites	20-25-somites_detct_single_A4	DETCT
zmp_ph126_A5	ZMP_phenotype_126_1_5	ERS1021746	ZFS:0000027	Segmentation:20-25-somites	20-25-somites	20-25-somites_detct_single_A5	DETCT
zmp_ph126_A6	ZMP_phenotype_126_1_6	ERS1021747	ZFS:0000027	Segmentation:20-25-somites	20-25-somites	20-25-somites_detct_single_A6	DETCT
zmp_ph126_A7	ZMP_phenotype_126_1_7	ERS1021748	ZFS:0000027	Segmentation:20-25-somites	20-25-somites	20-25-somites_detct_single_A7	DETCT
zmp_ph126_A8	ZMP_phenotype_126_1_8	ERS1021749	ZFS:0000027	Segmentation:20-25-somites	20-25-somites	20-25-somites_detct_single_A8	DETCT
zmp_ph126_A9	ZMP_phenotype_126_1_9	ERS1021750	ZFS:0000027	Segmentation:20-25-somites	20-25-somites	20-25-somites_detct_single_A9	DETCT
zmp_ph116_pool1	ZMP_phenotype_116_24hpf_pool1	ERS542047	ZFS:0000029	Pharyngula:Prim-5	Prim-5	Prim-5_detct_pool_1	DETCT
zmp_ph116_pool10	ZMP_phenotype_116_24hpf_pool10	ERS542056	ZFS:0000029	Pharyngula:Prim-5	Prim-5	Prim-5_detct_pool_10	DETCT
zmp_ph116_pool11	ZMP_phenotype_116_24hpf_pool11	ERS542057	ZFS:0000029	Pharyngula:Prim-5	Prim-5	Prim-5_detct_pool_11	DETCT
zmp_ph116_pool2	ZMP_phenotype_116_24hpf_pool2	ERS542048	ZFS:0000029	Pharyngula:Prim-5	Prim-5	Prim-5_detct_pool_2	DETCT
zmp_ph116_pool3	ZMP_phenotype_116_24hpf_pool3	ERS542049	ZFS:0000029	Pharyngula:Prim-5	Prim-5	Prim-5_detct_pool_3	DETCT
zmp_ph116_pool4	ZMP_phenotype_116_24hpf_pool4	ERS542050	ZFS:0000029	Pharyngula:Prim-5	Prim-5	Prim-5_detct_pool_4	DETCT
zmp_ph116_pool5	ZMP_phenotype_116_24hpf_pool5	ERS542051	ZFS:0000029	Pharyngula:Prim-5	Prim-5	Prim-5_detct_pool_5	DETCT
zmp_ph116_pool6	ZMP_phenotype_116_24hpf_pool6	ERS542052	ZFS:0000029	Pharyngula:Prim-5	Prim-5	Prim-5_detct_pool_6	DETCT
zmp_ph116_pool7	ZMP_phenotype_116_24hpf_pool7	ERS542053	ZFS:0000029	Pharyngula:Prim-5	Prim-5	Prim-5_detct_pool_7	DETCT
zmp_ph116_pool8	ZMP_phenotype_116_24hpf_pool8	ERS542054	ZFS:0000029	Pharyngula:Prim-5	Prim-5	Prim-5_detct_pool_8	DETCT
zmp_ph116_pool9	ZMP_phenotype_116_24hpf_pool9	ERS542055	ZFS:0000029	Pharyngula:Prim-5	Prim-5	Prim-5_detct_pool_9	DETCT
zmp_ph116_E1	ZMP_phenotype_116_24hpf_E1	ERS542035	ZFS:0000029	Pharyngula:Prim-5	Prim-5	Prim-5_detct_single_E1	DETCT
zmp_ph116_E10	ZMP_phenotype_116_24hpf_E10	ERS542044	ZFS:0000029	Pharyngula:Prim-5	Prim-5	Prim-5_detct_single_E10	DETCT
zmp_ph116_E11	ZMP_phenotype_116_24hpf_E11	ERS542045	ZFS:0000029	Pharyngula:Prim-5	Prim-5	Prim-5_detct_single_E11	DETCT
zmp_ph116_E12	ZMP_phenotype_116_24hpf_E12	ERS542046	ZFS:0000029	Pharyngula:Prim-5	Prim-5	Prim-5_detct_single_E12	DETCT
zmp_ph116_E2	ZMP_phenotype_116_24hpf_E2	ERS542036	ZFS:0000029	Pharyngula:Prim-5	Prim-5	Prim-5_detct_single_E2	DETCT
zmp_ph116_E3	ZMP_phenotype_116_24hpf_E3	ERS542037	ZFS:0000029	Pharyngula:Prim-5	Prim-5	Prim-5_detct_single_E3	DETCT
zmp_ph116_E4	ZMP_phenotype_116_24hpf_E4	ERS542038	ZFS:0000029	Pharyngula:Prim-5	Prim-5	Prim-5_detct_single_E4	DETCT
zmp_ph116_E5	ZMP_phenotype_116_24hpf_E5	ERS542039	ZFS:0000029	Pharyngula:Prim-5	Prim-5	Prim-5_detct_single_E5	DETCT
zmp_ph116_E6	ZMP_phenotype_116_24hpf_E6	ERS542040	ZFS:0000029	Pharyngula:Prim-5	Prim-5	Prim-5_detct_single_E6	DETCT
zmp_ph116_E7	ZMP_phenotype_116_24hpf_E7	ERS542041	ZFS:0000029	Pharyngula:Prim-5	Prim-5	Prim-5_detct_single_E7	DETCT
zmp_ph116_E8	ZMP_phenotype_116_24hpf_E8	ERS542042	ZFS:0000029	Pharyngula:Prim-5	Prim-5	Prim-5_detct_single_E8	DETCT
zmp_ph116_E9	ZMP_phenotype_116_24hpf_E9	ERS542043	ZFS:0000029	Pharyngula:Prim-5	Prim-5	Prim-5_detct_single_E9	DETCT
zmp_ph117_pool1	ZMP_phenotype_117_30hpf_pool1	ERS542070	ZFS:0000030	Pharyngula:Prim-15	Prim-15	Prim-15_detct_pool_1	DETCT
zmp_ph117_pool10	ZMP_phenotype_117_30hpf_pool10	ERS542079	ZFS:0000030	Pharyngula:Prim-15	Prim-15	Prim-15_detct_pool_10	DETCT
zmp_ph117_pool11	ZMP_phenotype_117_30hpf_pool11	ERS542080	ZFS:0000030	Pharyngula:Prim-15	Prim-15	Prim-15_detct_pool_11	DETCT
zmp_ph117_pool2	ZMP_phenotype_117_30hpf_pool2	ERS542071	ZFS:0000030	Pharyngula:Prim-15	Prim-15	Prim-15_detct_pool_2	DETCT
zmp_ph117_pool3	ZMP_phenotype_117_30hpf_pool3	ERS542072	ZFS:0000030	Pharyngula:Prim-15	Prim-15	Prim-15_detct_pool_3	DETCT
zmp_ph117_pool4	ZMP_phenotype_117_30hpf_pool4	ERS542073	ZFS:0000030	Pharyngula:Prim-15	Prim-15	Prim-15_detct_pool_4	DETCT
zmp_ph117_pool5	ZMP_phenotype_117_30hpf_pool5	ERS542074	ZFS:0000030	Pharyngula:Prim-15	Prim-15	Prim-15_detct_pool_5	DETCT
zmp_ph117_pool6	ZMP_phenotype_117_30hpf_pool6	ERS542075	ZFS:0000030	Pharyngula:Prim-15	Prim-15	Prim-15_detct_pool_6	DETCT
zmp_ph117_pool7	ZMP_phenotype_117_30hpf_pool7	ERS542076	ZFS:0000030	Pharyngula:Prim-15	Prim-15	Prim-15_detct_pool_7	DETCT
zmp_ph117_pool8	ZMP_phenotype_117_30hpf_pool8	ERS542077	ZFS:0000030	Pharyngula:Prim-15	Prim-15	Prim-15_detct_pool_8	DETCT
zmp_ph117_pool9	ZMP_phenotype_117_30hpf_pool9	ERS542078	ZFS:0000030	Pharyngula:Prim-15	Prim-15	Prim-15_detct_pool_9	DETCT
zmp_ph117_B1	ZMP_phenotype_117_30hpf_B1	ERS542058	ZFS:0000030	Pharyngula:Prim-15	Prim-15	Prim-15_detct_single_B1	DETCT
zmp_ph117_B10	ZMP_phenotype_117_30hpf_B10	ERS542067	ZFS:0000030	Pharyngula:Prim-15	Prim-15	Prim-15_detct_single_B10	DETCT
zmp_ph117_B11	ZMP_phenotype_117_30hpf_B11	ERS542068	ZFS:0000030	Pharyngula:Prim-15	Prim-15	Prim-15_detct_single_B11	DETCT
zmp_ph117_B12	ZMP_phenotype_117_30hpf_B12	ERS542069	ZFS:0000030	Pharyngula:Prim-15	Prim-15	Prim-15_detct_single_B12	DETCT
zmp_ph117_B2	ZMP_phenotype_117_30hpf_B2	ERS542059	ZFS:0000030	Pharyngula:Prim-15	Prim-15	Prim-15_detct_single_B2	DETCT
zmp_ph117_B3	ZMP_phenotype_117_30hpf_B3	ERS542060	ZFS:0000030	Pharyngula:Prim-15	Prim-15	Prim-15_detct_single_B3	DETCT
zmp_ph117_B4	ZMP_phenotype_117_30hpf_B4	ERS542061	ZFS:0000030	Pharyngula:Prim-15	Prim-15	Prim-15_detct_single_B4	DETCT
zmp_ph117_B5	ZMP_phenotype_117_30hpf_B5	ERS542062	ZFS:0000030	Pharyngula:Prim-15	Prim-15	Prim-15_detct_single_B5	DETCT
zmp_ph117_B6	ZMP_phenotype_117_30hpf_B6	ERS542063	ZFS:0000030	Pharyngula:Prim-15	Prim-15	Prim-15_detct_single_B6	DETCT
zmp_ph117_B7	ZMP_phenotype_117_30hpf_B7	ERS542064	ZFS:0000030	Pharyngula:Prim-15	Prim-15	Prim-15_detct_single_B7	DETCT
zmp_ph117_B8	ZMP_phenotype_117_30hpf_B8	ERS542065	ZFS:0000030	Pharyngula:Prim-15	Prim-15	Prim-15_detct_single_B8	DETCT
zmp_ph117_B9	ZMP_phenotype_117_30hpf_B9	ERS542066	ZFS:0000030	Pharyngula:Prim-15	Prim-15	Prim-15_detct_single_B9	DETCT
zmp_ph118_pool1	ZMP_phenotype_118_1_pool1	ERS1021706	ZFS:0000031	Pharyngula:Prim-25	Prim-25	Prim-25_detct_pool_1	DETCT
zmp_ph118_pool10	ZMP_phenotype_118_1_pool10	ERS1021715	ZFS:0000031	Pharyngula:Prim-25	Prim-25	Prim-25_detct_pool_10	DETCT
zmp_ph118_pool11	ZMP_phenotype_118_1_pool11	ERS1021716	ZFS:0000031	Pharyngula:Prim-25	Prim-25	Prim-25_detct_pool_11	DETCT
zmp_ph118_pool12	ZMP_phenotype_118_1_pool12	ERS1021717	ZFS:0000031	Pharyngula:Prim-25	Prim-25	Prim-25_detct_pool_12	DETCT
zmp_ph118_pool2	ZMP_phenotype_118_1_pool2	ERS1021707	ZFS:0000031	Pharyngula:Prim-25	Prim-25	Prim-25_detct_pool_2	DETCT
zmp_ph118_pool3	ZMP_phenotype_118_1_pool3	ERS1021708	ZFS:0000031	Pharyngula:Prim-25	Prim-25	Prim-25_detct_pool_3	DETCT
zmp_ph118_pool4	ZMP_phenotype_118_1_pool4	ERS1021709	ZFS:0000031	Pharyngula:Prim-25	Prim-25	Prim-25_detct_pool_4	DETCT
zmp_ph118_pool5	ZMP_phenotype_118_1_pool5	ERS1021710	ZFS:0000031	Pharyngula:Prim-25	Prim-25	Prim-25_detct_pool_5	DETCT
zmp_ph118_pool6	ZMP_phenotype_118_1_pool6	ERS1021711	ZFS:0000031	Pharyngula:Prim-25	Prim-25	Prim-25_detct_pool_6	DETCT
zmp_ph118_pool7	ZMP_phenotype_118_1_pool7	ERS1021712	ZFS:0000031	Pharyngula:Prim-25	Prim-25	Prim-25_detct_pool_7	DETCT
zmp_ph118_pool8	ZMP_phenotype_118_1_pool8	ERS1021713	ZFS:0000031	Pharyngula:Prim-25	Prim-25	Prim-25_detct_pool_8	DETCT
zmp_ph118_pool9	ZMP_phenotype_118_1_pool9	ERS1021714	ZFS:0000031	Pharyngula:Prim-25	Prim-25	Prim-25_detct_pool_9	DETCT
zmp_ph118_A1	ZMP_phenotype_118_1_1	ERS1021694	ZFS:0000031	Pharyngula:Prim-25	Prim-25	Prim-25_detct_single_A1	DETCT
zmp_ph118_A10	ZMP_phenotype_118_1_10	ERS1021703	ZFS:0000031	Pharyngula:Prim-25	Prim-25	Prim-25_detct_single_A10	DETCT
zmp_ph118_A11	ZMP_phenotype_118_1_11	ERS1021704	ZFS:0000031	Pharyngula:Prim-25	Prim-25	Prim-25_detct_single_A11	DETCT
zmp_ph118_A12	ZMP_phenotype_118_1_12	ERS1021705	ZFS:0000031	Pharyngula:Prim-25	Prim-25	Prim-25_detct_single_A12	DETCT
zmp_ph118_A2	ZMP_phenotype_118_1_2	ERS1021695	ZFS:0000031	Pharyngula:Prim-25	Prim-25	Prim-25_detct_single_A2	DETCT
zmp_ph118_A3	ZMP_phenotype_118_1_3	ERS1021696	ZFS:0000031	Pharyngula:Prim-25	Prim-25	Prim-25_detct_single_A3	DETCT
zmp_ph118_A4	ZMP_phenotype_118_1_4	ERS1021697	ZFS:0000031	Pharyngula:Prim-25	Prim-25	Prim-25_detct_single_A4	DETCT
zmp_ph118_A5	ZMP_phenotype_118_1_5	ERS1021698	ZFS:0000031	Pharyngula:Prim-25	Prim-25	Prim-25_detct_single_A5	DETCT
zmp_ph118_A6	ZMP_phenotype_118_1_6	ERS1021699	ZFS:0000031	Pharyngula:Prim-25	Prim-25	Prim-25_detct_single_A6	DETCT
zmp_ph118_A7	ZMP_phenotype_118_1_7	ERS1021700	ZFS:0000031	Pharyngula:Prim-25	Prim-25	Prim-25_detct_single_A7	DETCT
zmp_ph118_A8	ZMP_phenotype_118_1_8	ERS1021701	ZFS:0000031	Pharyngula:Prim-25	Prim-25	Prim-25_detct_single_A8	DETCT
zmp_ph118_A9	ZMP_phenotype_118_1_9	ERS1021702	ZFS:0000031	Pharyngula:Prim-25	Prim-25	Prim-25_detct_single_A9	DETCT
zmp_ph119_pool1	ZMP_phenotype_119_48hpf_pool1	ERS568909	ZFS:0000033	Hatching:Long-pec	Long-pec	Long-pec_detct_pool_1	DETCT
zmp_ph119_pool10	ZMP_phenotype_119_48hpf_pool10	ERS568918	ZFS:0000033	Hatching:Long-pec	Long-pec	Long-pec_detct_pool_10	DETCT
zmp_ph119_pool11	ZMP_phenotype_119_48hpf_pool11	ERS568919	ZFS:0000033	Hatching:Long-pec	Long-pec	Long-pec_detct_pool_11	DETCT
zmp_ph119_pool2	ZMP_phenotype_119_48hpf_pool2	ERS568910	ZFS:0000033	Hatching:Long-pec	Long-pec	Long-pec_detct_pool_2	DETCT
zmp_ph119_pool3	ZMP_phenotype_119_48hpf_pool3	ERS568911	ZFS:0000033	Hatching:Long-pec	Long-pec	Long-pec_detct_pool_3	DETCT
zmp_ph119_pool4	ZMP_phenotype_119_48hpf_pool4	ERS568912	ZFS:0000033	Hatching:Long-pec	Long-pec	Long-pec_detct_pool_4	DETCT
zmp_ph119_pool5	ZMP_phenotype_119_48hpf_pool5	ERS568913	ZFS:0000033	Hatching:Long-pec	Long-pec	Long-pec_detct_pool_5	DETCT
zmp_ph119_pool6	ZMP_phenotype_119_48hpf_pool6	ERS568914	ZFS:0000033	Hatching:Long-pec	Long-pec	Long-pec_detct_pool_6	DETCT
zmp_ph119_pool7	ZMP_phenotype_119_48hpf_pool7	ERS568915	ZFS:0000033	Hatching:Long-pec	Long-pec	Long-pec_detct_pool_7	DETCT
zmp_ph119_pool8	ZMP_phenotype_119_48hpf_pool8	ERS568916	ZFS:0000033	Hatching:Long-pec	Long-pec	Long-pec_detct_pool_8	DETCT
zmp_ph119_pool9	ZMP_phenotype_119_48hpf_pool9	ERS568917	ZFS:0000033	Hatching:Long-pec	Long-pec	Long-pec_detct_pool_9	DETCT
zmp_ph119_G1	ZMP_phenotype_119_48hpf_G1	ERS568897	ZFS:0000033	Hatching:Long-pec	Long-pec	Long-pec_detct_single_G1	DETCT
zmp_ph119_G10	ZMP_phenotype_119_48hpf_G10	ERS568906	ZFS:0000033	Hatching:Long-pec	Long-pec	Long-pec_detct_single_G10	DETCT
zmp_ph119_G11	ZMP_phenotype_119_48hpf_G11	ERS568907	ZFS:0000033	Hatching:Long-pec	Long-pec	Long-pec_detct_single_G11	DETCT
zmp_ph119_G12	ZMP_phenotype_119_48hpf_G12	ERS568908	ZFS:0000033	Hatching:Long-pec	Long-pec	Long-pec_detct_single_G12	DETCT
zmp_ph119_G2	ZMP_phenotype_119_48hpf_G2	ERS568898	ZFS:0000033	Hatching:Long-pec	Long-pec	Long-pec_detct_single_G2	DETCT
zmp_ph119_G3	ZMP_phenotype_119_48hpf_G3	ERS568899	ZFS:0000033	Hatching:Long-pec	Long-pec	Long-pec_detct_single_G3	DETCT
zmp_ph119_G4	ZMP_phenotype_119_48hpf_G4	ERS568900	ZFS:0000033	Hatching:Long-pec	Long-pec	Long-pec_detct_single_G4	DETCT
zmp_ph119_G5	ZMP_phenotype_119_48hpf_G5	ERS568901	ZFS:0000033	Hatching:Long-pec	Long-pec	Long-pec_detct_single_G5	DETCT
zmp_ph119_G6	ZMP_phenotype_119_48hpf_G6	ERS568902	ZFS:0000033	Hatching:Long-pec	Long-pec	Long-pec_detct_single_G6	DETCT
zmp_ph119_G7	ZMP_phenotype_119_48hpf_G7	ERS568903	ZFS:0000033	Hatching:Long-pec	Long-pec	Long-pec_detct_single_G7	DETCT
zmp_ph119_G8	ZMP_phenotype_119_48hpf_G8	ERS568904	ZFS:0000033	Hatching:Long-pec	Long-pec	Long-pec_detct_single_G8	DETCT
zmp_ph119_G9	ZMP_phenotype_119_48hpf_G9	ERS568905	ZFS:0000033	Hatching:Long-pec	Long-pec	Long-pec_detct_single_G9	DETCT
zmp_ph120_pool1	ZMP_phenotype_120_72hpf_pool1	ERS568932	ZFS:0000035	Larval:Protruding-mouth	Protruding-mouth	Protruding-mouth_detct_pool_1	DETCT
zmp_ph120_pool10	ZMP_phenotype_120_72hpf_pool10	ERS568941	ZFS:0000035	Larval:Protruding-mouth	Protruding-mouth	Protruding-mouth_detct_pool_10	DETCT
zmp_ph120_pool11	ZMP_phenotype_120_72hpf_pool11	ERS568942	ZFS:0000035	Larval:Protruding-mouth	Protruding-mouth	Protruding-mouth_detct_pool_11	DETCT
zmp_ph120_pool2	ZMP_phenotype_120_72hpf_pool2	ERS568933	ZFS:0000035	Larval:Protruding-mouth	Protruding-mouth	Protruding-mouth_detct_pool_2	DETCT
zmp_ph120_pool3	ZMP_phenotype_120_72hpf_pool3	ERS568934	ZFS:0000035	Larval:Protruding-mouth	Protruding-mouth	Protruding-mouth_detct_pool_3	DETCT
zmp_ph120_pool4	ZMP_phenotype_120_72hpf_pool4	ERS568935	ZFS:0000035	Larval:Protruding-mouth	Protruding-mouth	Protruding-mouth_detct_pool_4	DETCT
zmp_ph120_pool5	ZMP_phenotype_120_72hpf_pool5	ERS568936	ZFS:0000035	Larval:Protruding-mouth	Protruding-mouth	Protruding-mouth_detct_pool_5	DETCT
zmp_ph120_pool6	ZMP_phenotype_120_72hpf_pool6	ERS568937	ZFS:0000035	Larval:Protruding-mouth	Protruding-mouth	Protruding-mouth_detct_pool_6	DETCT
zmp_ph120_pool7	ZMP_phenotype_120_72hpf_pool7	ERS568938	ZFS:0000035	Larval:Protruding-mouth	Protruding-mouth	Protruding-mouth_detct_pool_7	DETCT
zmp_ph120_pool8	ZMP_phenotype_120_72hpf_pool8	ERS568939	ZFS:0000035	Larval:Protruding-mouth	Protruding-mouth	Protruding-mouth_detct_pool_8	DETCT
zmp_ph120_pool9	ZMP_phenotype_120_72hpf_pool9	ERS568940	ZFS:0000035	Larval:Protruding-mouth	Protruding-mouth	Protruding-mouth_detct_pool_9	DETCT
zmp_ph120_F1	ZMP_phenotype_120_72hpf_F1	ERS568920	ZFS:0000035	Larval:Protruding-mouth	Protruding-mouth	Protruding-mouth_detct_single_F1	DETCT
zmp_ph120_F10	ZMP_phenotype_120_72hpf_F10	ERS568929	ZFS:0000035	Larval:Protruding-mouth	Protruding-mouth	Protruding-mouth_detct_single_F10	DETCT
zmp_ph120_F11	ZMP_phenotype_120_72hpf_F11	ERS568930	ZFS:0000035	Larval:Protruding-mouth	Protruding-mouth	Protruding-mouth_detct_single_F11	DETCT
zmp_ph120_F12	ZMP_phenotype_120_72hpf_F12	ERS568931	ZFS:0000035	Larval:Protruding-mouth	Protruding-mouth	Protruding-mouth_detct_single_F12	DETCT
zmp_ph120_F2	ZMP_phenotype_120_72hpf_F2	ERS568921	ZFS:0000035	Larval:Protruding-mouth	Protruding-mouth	Protruding-mouth_detct_single_F2	DETCT
zmp_ph120_F3	ZMP_phenotype_120_72hpf_F3	ERS568922	ZFS:0000035	Larval:Protruding-mouth	Protruding-mouth	Protruding-mouth_detct_single_F3	DETCT
zmp_ph120_F4	ZMP_phenotype_120_72hpf_F4	ERS568923	ZFS:0000035	Larval:Protruding-mouth	Protruding-mouth	Protruding-mouth_detct_single_F4	DETCT
zmp_ph120_F5	ZMP_phenotype_120_72hpf_F5	ERS568924	ZFS:0000035	Larval:Protruding-mouth	Protruding-mouth	Protruding-mouth_detct_single_F5	DETCT
zmp_ph120_F6	ZMP_phenotype_120_72hpf_F6	ERS568925	ZFS:0000035	Larval:Protruding-mouth	Protruding-mouth	Protruding-mouth_detct_single_F6	DETCT
zmp_ph120_F7	ZMP_phenotype_120_72hpf_F7	ERS568926	ZFS:0000035	Larval:Protruding-mouth	Protruding-mouth	Protruding-mouth_detct_single_F7	DETCT
zmp_ph120_F8	ZMP_phenotype_120_72hpf_F8	ERS568927	ZFS:0000035	Larval:Protruding-mouth	Protruding-mouth	Protruding-mouth_detct_single_F8	DETCT
zmp_ph120_F9	ZMP_phenotype_120_72hpf_F9	ERS568928	ZFS:0000035	Larval:Protruding-mouth	Protruding-mouth	Protruding-mouth_detct_single_F9	DETCT
zmp_ph121_pool1	ZMP_phenotype_121_4dpf_pool1	ERS626194	ZFS:0000036	Larval:Day-4	Day-4	Day-4_detct_pool_1	DETCT
zmp_ph121_pool10	ZMP_phenotype_121_4dpf_pool10	ERS626203	ZFS:0000036	Larval:Day-4	Day-4	Day-4_detct_pool_10	DETCT
zmp_ph121_pool11	ZMP_phenotype_121_4dpf_pool11	ERS626204	ZFS:0000036	Larval:Day-4	Day-4	Day-4_detct_pool_11	DETCT
zmp_ph121_pool2	ZMP_phenotype_121_4dpf_pool2	ERS626195	ZFS:0000036	Larval:Day-4	Day-4	Day-4_detct_pool_2	DETCT
zmp_ph121_pool3	ZMP_phenotype_121_4dpf_pool3	ERS626196	ZFS:0000036	Larval:Day-4	Day-4	Day-4_detct_pool_3	DETCT
zmp_ph121_pool4	ZMP_phenotype_121_4dpf_pool4	ERS626197	ZFS:0000036	Larval:Day-4	Day-4	Day-4_detct_pool_4	DETCT
zmp_ph121_pool5	ZMP_phenotype_121_4dpf_pool5	ERS626198	ZFS:0000036	Larval:Day-4	Day-4	Day-4_detct_pool_5	DETCT
zmp_ph121_pool6	ZMP_phenotype_121_4dpf_pool6	ERS626199	ZFS:0000036	Larval:Day-4	Day-4	Day-4_detct_pool_6	DETCT
zmp_ph121_pool7	ZMP_phenotype_121_4dpf_pool7	ERS626200	ZFS:0000036	Larval:Day-4	Day-4	Day-4_detct_pool_7	DETCT
zmp_ph121_pool8	ZMP_phenotype_121_4dpf_pool8	ERS626201	ZFS:0000036	Larval:Day-4	Day-4	Day-4_detct_pool_8	DETCT
zmp_ph121_pool9	ZMP_phenotype_121_4dpf_pool9	ERS626202	ZFS:0000036	Larval:Day-4	Day-4	Day-4_detct_pool_9	DETCT
zmp_ph121_G1	ZMP_phenotype_121_4dpf_G1	ERS626182	ZFS:0000036	Larval:Day-4	Day-4	Day-4_detct_single_G1	DETCT
zmp_ph121_G10	ZMP_phenotype_121_4dpf_G10	ERS626191	ZFS:0000036	Larval:Day-4	Day-4	Day-4_detct_single_G10	DETCT
zmp_ph121_G11	ZMP_phenotype_121_4dpf_G11	ERS626192	ZFS:0000036	Larval:Day-4	Day-4	Day-4_detct_single_G11	DETCT
zmp_ph121_G12	ZMP_phenotype_121_4dpf_G12	ERS626193	ZFS:0000036	Larval:Day-4	Day-4	Day-4_detct_single_G12	DETCT
zmp_ph121_G2	ZMP_phenotype_121_4dpf_G2	ERS626183	ZFS:0000036	Larval:Day-4	Day-4	Day-4_detct_single_G2	DETCT
zmp_ph121_G3	ZMP_phenotype_121_4dpf_G3	ERS626184	ZFS:0000036	Larval:Day-4	Day-4	Day-4_detct_single_G3	DETCT
zmp_ph121_G4	ZMP_phenotype_121_4dpf_G4	ERS626185	ZFS:0000036	Larval:Day-4	Day-4	Day-4_detct_single_G4	DETCT
zmp_ph121_G5	ZMP_phenotype_121_4dpf_G5	ERS626186	ZFS:0000036	Larval:Day-4	Day-4	Day-4_detct_single_G5	DETCT
zmp_ph121_G6	ZMP_phenotype_121_4dpf_G6	ERS626187	ZFS:0000036	Larval:Day-4	Day-4	Day-4_detct_single_G6	DETCT
zmp_ph121_G7	ZMP_phenotype_121_4dpf_G7	ERS626188	ZFS:0000036	Larval:Day-4	Day-4	Day-4_detct_single_G7	DETCT
zmp_ph121_G8	ZMP_phenotype_121_4dpf_G8	ERS626189	ZFS:0000036	Larval:Day-4	Day-4	Day-4_detct_single_G8	DETCT
zmp_ph121_G9	ZMP_phenotype_121_4dpf_G9	ERS626190	ZFS:0000036	Larval:Day-4	Day-4	Day-4_detct_single_G9	DETCT
zmp_ph122_pool1	ZMP_phenotype_122_5dpf_pool1	ERS626217	ZFS:0000037	Larval:Day-5	Day-5	Day-5_detct_pool_1	DETCT
zmp_ph122_pool10	ZMP_phenotype_122_5dpf_pool10	ERS626226	ZFS:0000037	Larval:Day-5	Day-5	Day-5_detct_pool_10	DETCT
zmp_ph122_pool11	ZMP_phenotype_122_5dpf_pool11	ERS626227	ZFS:0000037	Larval:Day-5	Day-5	Day-5_detct_pool_11	DETCT
zmp_ph122_pool2	ZMP_phenotype_122_5dpf_pool2	ERS626218	ZFS:0000037	Larval:Day-5	Day-5	Day-5_detct_pool_2	DETCT
zmp_ph122_pool3	ZMP_phenotype_122_5dpf_pool3	ERS626219	ZFS:0000037	Larval:Day-5	Day-5	Day-5_detct_pool_3	DETCT
zmp_ph122_pool4	ZMP_phenotype_122_5dpf_pool4	ERS626220	ZFS:0000037	Larval:Day-5	Day-5	Day-5_detct_pool_4	DETCT
zmp_ph122_pool5	ZMP_phenotype_122_5dpf_pool5	ERS626221	ZFS:0000037	Larval:Day-5	Day-5	Day-5_detct_pool_5	DETCT
zmp_ph122_pool6	ZMP_phenotype_122_5dpf_pool6	ERS626222	ZFS:0000037	Larval:Day-5	Day-5	Day-5_detct_pool_6	DETCT
zmp_ph122_pool7	ZMP_phenotype_122_5dpf_pool7	ERS626223	ZFS:0000037	Larval:Day-5	Day-5	Day-5_detct_pool_7	DETCT
zmp_ph122_pool8	ZMP_phenotype_122_5dpf_pool8	ERS626224	ZFS:0000037	Larval:Day-5	Day-5	Day-5_detct_pool_8	DETCT
zmp_ph122_pool9	ZMP_phenotype_122_5dpf_pool9	ERS626225	ZFS:0000037	Larval:Day-5	Day-5	Day-5_detct_pool_9	DETCT
zmp_ph122_E1	ZMP_phenotype_122_5dpf_E1	ERS626205	ZFS:0000037	Larval:Day-5	Day-5	Day-5_detct_single_E1	DETCT
zmp_ph122_E10	ZMP_phenotype_122_5dpf_E10	ERS626214	ZFS:0000037	Larval:Day-5	Day-5	Day-5_detct_single_E10	DETCT
zmp_ph122_E11	ZMP_phenotype_122_5dpf_E11	ERS626215	ZFS:0000037	Larval:Day-5	Day-5	Day-5_detct_single_E11	DETCT
zmp_ph122_E12	ZMP_phenotype_122_5dpf_E12	ERS626216	ZFS:0000037	Larval:Day-5	Day-5	Day-5_detct_single_E12	DETCT
zmp_ph122_E2	ZMP_phenotype_122_5dpf_E2	ERS626206	ZFS:0000037	Larval:Day-5	Day-5	Day-5_detct_single_E2	DETCT
zmp_ph122_E3	ZMP_phenotype_122_5dpf_E3	ERS626207	ZFS:0000037	Larval:Day-5	Day-5	Day-5_detct_single_E3	DETCT
zmp_ph122_E4	ZMP_phenotype_122_5dpf_E4	ERS626208	ZFS:0000037	Larval:Day-5	Day-5	Day-5_detct_single_E4	DETCT
zmp_ph122_E5	ZMP_phenotype_122_5dpf_E5	ERS626209	ZFS:0000037	Larval:Day-5	Day-5	Day-5_detct_single_E5	DETCT
zmp_ph122_E6	ZMP_phenotype_122_5dpf_E6	ERS626210	ZFS:0000037	Larval:Day-5	Day-5	Day-5_detct_single_E6	DETCT
zmp_ph122_E7	ZMP_phenotype_122_5dpf_E7	ERS626211	ZFS:0000037	Larval:Day-5	Day-5	Day-5_detct_single_E7	DETCT
zmp_ph122_E8	ZMP_phenotype_122_5dpf_E8	ERS626212	ZFS:0000037	Larval:Day-5	Day-5	Day-5_detct_single_E8	DETCT
zmp_ph122_E9	ZMP_phenotype_122_5dpf_E9	ERS626213	ZFS:0000037	Larval:Day-5	Day-5	Day-5_detct_single_E9	DETCT
