# Supplementary material for: A high-resolution mRNA expression time course of embryonic development in zebrafish
Source: eLife. 2017 Nov 16;6:e30860. doi: 10.7554/eLife.30860 (PMC5690287; doi:10.7554/eLife.30860)
Supplement: Supplementary file 2. [file elife-30860-supp2.tsv]

Gene ID	Chr	Start	End	Strand	Biotype	Name	Description	zmp_ph133_B	zmp_ph133_D	zmp_ph133_E	zmp_ph133_F	zmp_ph133_G	zmp_ph128_B	zmp_ph128_C	zmp_ph128_D	zmp_ph128_E	zmp_ph128_F	zmp_ph129_B	zmp_ph129_C	zmp_ph129_D	zmp_ph129_E	zmp_ph129_G	zmp_ph131_B	zmp_ph131_C	zmp_ph131_D	zmp_ph131_E	zmp_ph131_F	zmp_ph127_B	zmp_ph127_C	zmp_ph127_D	zmp_ph127_E	zmp_ph127_F	zmp_ph115_B	zmp_ph115_C	zmp_ph115_D	zmp_ph115_E	zmp_ph115_F	zmp_ph123_B	zmp_ph123_C	zmp_ph123_D	zmp_ph123_F	zmp_ph123_G	zmp_ph124_B	zmp_ph124_C	zmp_ph124_D	zmp_ph124_E	zmp_ph124_F	zmp_ph130_B	zmp_ph130_C
ENSDARG00000000001	9	34302882	34312656	-1	protein_coding	slc35a5	solute carrier family 35, member A5 [Source:ZFIN;Acc:ZDB-GENE-030616-55]	30	19	16	19	12	27	32	31	32	39	93	84	122	73	74	121	106	98	86	79	34	46	36	36	45	9	16	13	17	22	10	13	25	10	20	25	20	18	24	14	15	19
ENSDARG00000000002	9	34279971	34304024	1	protein_coding	ccdc80	coiled-coil domain containing 80 [Source:ZFIN;Acc:ZDB-GENE-030616-56]	3	3	1	3	1	29	23	21	32	17	16	10	10	13	16	11	12	6	9	7	4	4	8	4	1	6	3	1	1	3	0	2	0	3	4	2	3	3	1	0	4	4
ENSDARG00000000018	4	15082630	15104891	-1	protein_coding	nrf1	nuclear respiratory factor 1 [Source:ZFIN;Acc:ZDB-GENE-001221-1]	56	57	34	43	46	85	107	98	110	95	487	549	532	472	535	1014	983	841	941	850	733	761	726	749	653	377	332	429	481	303	201	215	331	260	307	252	237	313	245	278	435	359
ENSDARG00000000019	4	15012586	15061121	1	protein_coding	ube2h	ubiquitin-conjugating enzyme E2H (UBC8 homolog, yeast) [Source:ZFIN;Acc:ZDB-GENE-030616-67]	895	881	1022	951	802	921	1115	1121	1018	1119	1048	1058	1037	987	1003	1304	1254	917	1109	990	1073	1154	1025	1126	1038	660	718	801	681	647	523	557	661	623	625	525	640	753	457	538	405	362
ENSDARG00000000068	12	33383475	33436143	1	protein_coding	slc9a3r1	solute carrier family 9, subfamily A (NHE3, cation proton antiporter 3), member 3 regulator 1 [Source:ZFIN;Acc:ZDB-GENE-031006-7]	285	268	228	236	155	221	237	223	294	285	487	409	492	451	447	442	481	401	374	400	299	392	407	356	329	399	411	389	392	382	313	388	441	356	362	251	254	226	266	241	116	89
ENSDARG00000000069	24	21925116	21958411	-1	protein_coding	dap	death-associated protein [Source:ZFIN;Acc:ZDB-GENE-000511-3]	1548	1417	1414	1535	1175	1247	1254	1347	1353	1466	601	575	712	599	589	723	662	570	526	546	493	630	552	451	487	440	383	440	354	337	341	362	367	347	332	266	289	347	295	225	382	368
ENSDARG00000000086	1	46307412	46398589	-1	protein_coding	itsn1	intersectin 1 (SH3 domain protein) [Source:ZFIN;Acc:ZDB-GENE-030616-226]	42	26	33	21	20	52	67	59	77	66	293	286	326	250	253	357	410	232	336	297	231	268	202	311	310	116	122	150	144	130	54	73	118	89	73	115	117	140	78	103	253	202
ENSDARG00000000103	6	7395916	7501116	1	protein_coding	myh10	myosin, heavy chain 10, non-muscle [Source:ZFIN;Acc:ZDB-GENE-030616-162]	453	396	434	404	313	196	236	258	260	289	735	632	750	555	546	921	1009	649	829	765	726	741	574	689	675	560	573	637	603	551	371	441	507	515	426	477	503	577	398	489	1166	971
ENSDARG00000000142	10	13320960	13329050	1	protein_coding	TMEM267	si:busm1-79m10.4 [Source:ZFIN;Acc:ZDB-GENE-030616-546]	7	2	6	5	6	17	12	20	15	25	70	63	65	65	64	69	59	65	52	61	43	51	23	38	41	26	18	26	29	27	21	12	16	13	13	14	21	24	13	16	10	17
ENSDARG00000000151	3	34558514	34624097	-1	protein_coding	thraa	thyroid hormone receptor alpha a [Source:ZFIN;Acc:ZDB-GENE-990415-263]	32	26	28	34	19	36	37	32	33	34	178	167	189	152	135	211	241	204	208	165	67	71	68	62	53	9	6	14	23	10	0	10	6	8	6	11	12	12	10	14	8	16
ENSDARG00000000161	20	25459819	25537299	-1	protein_coding	itsn2a	intersectin 2a [Source:ZFIN;Acc:ZDB-GENE-041014-84]	1	1	1	2	2	3	1	3	2	3	13	4	3	11	6	9	10	4	7	12	12	9	10	11	9	6	3	4	2	2	1	0	5	1	4	1	3	6	1	3	9	4
ENSDARG00000000175	3	23621602	23624283	1	protein_coding	hoxb2a	homeobox B2a [Source:ZFIN;Acc:ZDB-GENE-990415-103]	2	0	1	1	1	1	1	1	2	2	51	39	51	52	39	14	24	16	15	8	13	17	8	9	11	3	0	2	2	0	2	0	0	1	2	3	2	3	1	0	97	63
ENSDARG00000000183	22	11750166	11803650	-1	protein_coding	ptpn4b	protein tyrosine phosphatase, non-receptor type 4b [Source:ZFIN;Acc:ZDB-GENE-030131-6259]	510	416	428	450	323	540	571	579	561	539	743	681	837	653	664	987	1030	767	823	810	289	389	283	305	307	40	39	45	89	37	19	28	33	20	12	30	28	29	31	36	111	84
ENSDARG00000000189	16	30196932	30350903	1	protein_coding	sema6e	sema domain, transmembrane domain (TM), and cytoplasmic domain, (semaphorin) 6E [Source:ZFIN;Acc:ZDB-GENE-040724-119]	160	120	122	133	96	180	224	225	184	229	227	217	223	220	198	361	351	257	296	270	28	57	37	37	44	8	5	5	9	5	2	14	7	11	7	10	8	16	11	7	39	28
ENSDARG00000000212	22	11726358	11729424	1	protein_coding	krt97	keratin 97 [Source:ZFIN;Acc:ZDB-GENE-040718-78]	4	1	1	1	2	1	3	1	0	2	1	3	5	4	2	1	1	0	1	1	82	124	115	79	88	1158	833	919	686	719	1352	1671	1828	1401	1654	1438	1491	1357	1431	1553	842	597
ENSDARG00000000229	22	530011	546478	1	protein_coding	usp49	ubiquitin specific peptidase 49 [Source:ZFIN;Acc:ZDB-GENE-050208-484]	4	7	1	3	2	11	6	10	8	7	91	68	94	80	71	91	91	72	95	71	89	86	94	92	81	86	78	68	70	83	84	83	102	109	106	158	161	154	128	142	166	167
ENSDARG00000000241	9	41301340	41312091	1	protein_coding	slc40a1	solute carrier family 40 (iron-regulated transporter), member 1 [Source:ZFIN;Acc:ZDB-GENE-000511-8]	4	4	5	1	1	6	1	3	7	3	4	4	4	3	5	7	7	8	8	3	4	3	4	6	6	9	6	8	8	5	13	11	17	11	11	9	26	14	12	9	56	41
ENSDARG00000000324	2	38019347	38039234	1	protein_coding	dcaf8	DDB1 and CUL4 associated factor 8 [Source:ZFIN;Acc:ZDB-GENE-070912-578]	262	180	229	252	163	252	249	283	249	272	342	294	377	293	309	387	427	262	311	277	202	168	146	140	158	54	72	73	63	35	53	63	67	69	59	64	68	55	64	60	95	67
ENSDARG00000000349	21	22791895	22796110	1	protein_coding	si:rp71-1p14.7	si:rp71-1p14.7 [Source:ZFIN;Acc:ZDB-GENE-040724-203]	0	2	1	0	1	0	0	0	1	1	0	0	1	0	0	0	0	0	0	1	0	1	0	0	0	1	0	0	0	0	0	0	1	1	0	1	1	1	0	0	3	6
ENSDARG00000000369	9	14119126	14137693	-1	protein_coding	prkag3b	protein kinase, AMP-activated, gamma 3b non-catalytic subunit [Source:ZFIN;Acc:ZDB-GENE-060421-6938]	1	0	0	1	0	0	0	0	1	1	0	1	2	0	0	0	2	1	0	0	0	2	0	0	0	1	1	1	0	0	0	0	0	0	1	1	0	0	0	1	5	1
ENSDARG00000000370	16	8853370	9108908	-1	protein_coding	triob	trio Rho guanine nucleotide exchange factor b [Source:ZFIN;Acc:ZDB-GENE-030616-399]	1	3	2	5	2	2	0	4	0	1	9	7	4	6	5	4	9	9	11	10	4	3	6	5	2	1	0	3	4	3	0	1	0	2	3	14	20	11	12	13	158	143
ENSDARG00000000380	14	24708158	24736897	-1	protein_coding	pde6a	phosphodiesterase 6A, cGMP-specific, rod, alpha [Source:ZFIN;Acc:ZDB-GENE-030616-42]	0	1	0	3	2	2	2	0	2	0	1	0	0	1	0	2	2	0	2	0	3	1	1	2	4	3	1	2	6	5	2	5	1	4	3	4	9	10	7	12	8	7
ENSDARG00000000394	14	24782537	24802743	-1	protein_coding	matr3l1.1	matrin 3-like 1.1 [Source:ZFIN;Acc:ZDB-GENE-030616-40]	814	714	764	748	606	870	866	921	854	959	1454	1237	1538	1302	1211	1345	1382	916	1084	1022	1121	1320	1170	1218	1372	1570	1645	1832	1688	1410	2024	2293	2436	2376	2066	1762	1874	2053	1709	1605	1762	1409
ENSDARG00000000423	7	32358524	32374050	1	protein_coding	si:ch73-314g15.3	si:ch73-314g15.3 [Source:ZFIN;Acc:ZDB-GENE-030616-19]	23	23	19	19	7	22	29	28	30	26	137	114	167	138	128	225	240	201	194	182	76	87	108	73	97	28	28	31	49	26	9	10	10	28	19	31	21	28	25	24	40	31
ENSDARG00000000442	7	32422740	32443388	1	protein_coding	slc39a13	solute carrier family 39 (zinc transporter), member 13 [Source:ZFIN;Acc:ZDB-GENE-030616-17]	107	81	94	118	49	110	119	111	123	134	417	445	529	406	389	612	677	524	549	527	363	344	238	333	362	145	159	195	175	131	94	126	131	162	122	105	86	85	75	81	107	86
ENSDARG00000000460	7	17191543	17194793	1	protein_coding	nitr2b	novel immune-type receptor 2b [Source:ZFIN;Acc:ZDB-GENE-001106-6]	0	0	0	0	0	0	0	0	0	0	0	0	0	0	0	0	0	0	0	0	0	0	0	0	0	0	0	0	0	0	0	0	0	0	0	0	0	0	0	0	0	0
ENSDARG00000000472	11	23695159	23741757	1	protein_coding	cntn2	contactin 2 [Source:ZFIN;Acc:ZDB-GENE-990630-12]	13	23	21	18	12	38	24	32	47	34	40	35	42	32	39	49	49	28	33	28	39	36	23	45	41	16	23	19	17	13	14	21	29	27	17	9	14	16	5	17	8	6
ENSDARG00000000474	23	5789118	5795512	-1	protein_coding	tnni1a	troponin I type 1a (skeletal, slow) [Source:ZFIN;Acc:ZDB-GENE-030616-266]	0	0	0	0	0	0	0	0	0	0	0	0	0	0	0	0	0	0	0	0	0	0	0	0	0	0	0	0	0	0	0	0	0	0	0	0	0	0	0	0	0	2
ENSDARG00000000476	9	41164422	41223275	-1	protein_coding	pms1	PMS1 homolog 1, mismatch repair system component [Source:ZFIN;Acc:ZDB-GENE-030616-528]	59	41	44	38	45	79	98	97	88	81	289	238	278	186	213	258	236	166	194	194	176	195	161	192	180	90	81	112	109	93	46	65	73	59	61	40	40	25	41	42	61	71
ENSDARG00000000489	14	32999008	33010789	-1	protein_coding	upf3b	UPF3 regulator of nonsense transcripts homolog B (yeast) [Source:ZFIN;Acc:ZDB-GENE-040426-1630]	266	224	278	268	264	230	200	227	204	262	297	247	329	350	308	390	447	271	286	303	326	423	414	335	365	290	298	263	329	203	247	271	280	259	230	203	191	297	203	190	370	301
ENSDARG00000000503	19	5241820	5338213	-1	protein_coding	stx1b	syntaxin 1B [Source:ZFIN;Acc:ZDB-GENE-000330-4]	2	0	0	0	0	0	0	2	3	1	0	1	1	0	0	3	1	2	1	0	1	1	2	5	0	2	2	3	1	0	0	1	0	2	1	0	1	0	1	0	1	1
ENSDARG00000000516	9	41244087	41276147	-1	protein_coding	ankar	ankyrin and armadillo repeat containing [Source:ZFIN;Acc:ZDB-GENE-030616-533]	0	0	1	0	0	0	0	0	1	1	0	0	0	0	0	0	0	0	0	0	0	0	0	1	1	2	0	2	1	0	2	7	0	1	0	1	1	3	4	2	2	3
ENSDARG00000000529	9	55126923	55155199	1	protein_coding	ofd1	oral-facial-digital syndrome 1 [Source:ZFIN;Acc:ZDB-GENE-030131-5427]	562	585	557	466	397	540	477	577	583	587	400	398	402	340	367	479	542	393	439	443	407	461	456	391	429	133	131	173	195	126	41	67	53	61	67	62	60	59	60	57	148	117
ENSDARG00000000540	9	41280337	41288261	-1	protein_coding	asnsd1	asparagine synthetase domain containing 1 [Source:ZFIN;Acc:ZDB-GENE-030616-362]	407	364	371	408	286	277	283	255	272	366	328	330	620	315	363	449	492	337	310	442	572	686	574	526	577	302	244	332	314	269	261	311	332	355	309	237	229	223	265	206	281	240
ENSDARG00000000542	9	27880915	27909327	-1	protein_coding	gtf2e1	general transcription factor IIE, polypeptide 1, alpha [Source:ZFIN;Acc:ZDB-GENE-041210-221]	277	251	255	262	180	245	293	288	278	307	693	736	967	621	733	704	772	563	625	628	532	632	548	587	565	294	344	301	324	307	287	315	426	410	322	317	330	364	360	301	321	271
ENSDARG00000000551	13	24300770	24317047	-1	protein_coding	slc1a4	solute carrier family 1 (glutamate/neutral amino acid transporter), member 4 [Source:ZFIN;Acc:ZDB-GENE-030616-566]	9	12	10	11	8	26	12	13	29	14	21	18	15	25	12	19	37	20	13	12	1	11	2	8	8	8	8	18	15	3	8	9	8	7	8	9	16	16	20	12	73	57
ENSDARG00000000563	9	42931205	43071913	-1	protein_coding	ttnb	titin b [Source:ZFIN;Acc:ZDB-GENE-030616-413]	2	3	3	4	3	8	4	4	6	6	3	3	5	3	3	5	8	1	3	3	13	18	18	17	14	14	23	21	16	17	16	23	18	20	16	25	33	35	24	23	273	225
ENSDARG00000000567	3	38621033	38642093	-1	protein_coding	znf281a	zinc finger protein 281a [Source:ZFIN;Acc:ZDB-GENE-131126-34]	18	22	26	22	13	42	44	48	51	48	52	36	40	36	37	58	34	38	31	37	257	278	195	209	215	534	586	536	540	485	472	577	663	566	641	457	484	576	451	473	438	367
ENSDARG00000000568	22	20822471	20899593	-1	protein_coding	ell	elongation factor RNA polymerase II [Source:ZFIN;Acc:ZDB-GENE-030131-3946]	1428	1349	1434	1427	1142	1392	1582	1473	1360	1567	2102	1976	2103	1776	1922	2693	2471	1940	2208	2133	726	958	788	763	766	129	124	152	268	103	110	139	169	135	125	160	159	143	163	145	189	166
ENSDARG00000000588	23	32273057	32309591	-1	protein_coding	grasp	GRP1 (general receptor for phosphoinositides 1)-associated scaffold protein [Source:ZFIN;Acc:ZDB-GENE-060312-30]	50	25	31	45	33	63	57	45	54	49	195	223	243	141	215	331	334	307	311	255	118	110	98	89	93	49	37	64	37	33	24	24	29	28	37	54	39	28	25	37	66	68
ENSDARG00000000606	1	21309712	21542595	1	protein_coding	dnah7l	dynein, axonemal, heavy polypeptide 7 like [Source:ZFIN;Acc:ZDB-GENE-030616-623]	0	0	0	0	0	0	1	0	0	0	1	0	1	1	0	0	0	1	0	0	0	1	0	0	0	1	2	2	2	0	1	2	1	2	2	4	0	1	1	1	11	9
ENSDARG00000000631	9	29129939	29219036	-1	protein_coding	ptpn4a	protein tyrosine phosphatase, non-receptor type 4a [Source:ZFIN;Acc:ZDB-GENE-030616-449]	76	59	76	64	47	139	157	184	148	176	728	835	834	688	726	1048	1059	718	854	806	212	230	212	183	189	43	74	79	106	51	91	95	83	75	83	161	160	185	115	118	193	158
ENSDARG00000000638	6	41202964	41205018	1	protein_coding	opn1mw4	opsin 1 (cone pigments), medium-wave-sensitive, 4 [Source:ZFIN;Acc:ZDB-GENE-990604-43]	0	0	0	0	0	1	0	0	0	1	0	0	0	0	0	0	0	0	0	0	0	0	1	0	0	0	0	0	0	0	0	0	0	1	0	0	0	0	0	0	0	0
ENSDARG00000000651	9	41238507	41244086	1	protein_coding	osgepl1	O-sialoglycoprotein endopeptidase-like 1 [Source:ZFIN;Acc:ZDB-GENE-030616-532]	0	0	0	0	0	0	0	0	0	0	0	0	0	4	1	0	0	0	0	0	4	5	9	3	4	14	14	8	11	8	11	17	25	24	22	10	20	7	12	9	25	28
ENSDARG00000000656	19	7201455	7203448	1	protein_coding	psmb9a	proteasome subunit beta 9a [Source:ZFIN;Acc:ZDB-GENE-990415-140]	0	1	2	2	1	3	1	1	10	0	2	1	2	1	0	1	5	1	0	1	0	2	2	0	1	2	3	0	1	3	0	1	2	0	2	1	0	0	3	0	2	6
ENSDARG00000000666	9	7249692	7260448	-1	protein_coding	creg2	cellular repressor of E1A-stimulated genes 2 [Source:ZFIN;Acc:ZDB-GENE-041114-173]	1	3	0	2	2	3	2	5	2	2	8	6	5	2	5	14	22	11	16	21	6	19	3	7	8	12	4	4	5	4	11	4	8	12	5	7	9	5	8	7	72	71
ENSDARG00000000690	8	25060331	25071319	1	protein_coding	sypl2b	synaptophysin-like 2b [Source:ZFIN;Acc:ZDB-GENE-050417-309]	42	43	47	51	56	26	32	27	38	28	16	14	30	26	17	18	19	17	11	16	19	27	19	15	16	31	42	38	45	34	21	42	32	41	30	48	66	43	56	41	85	93
ENSDARG00000000729	19	7095394	7114745	-1	protein_coding	daxx	death-domain associated protein [Source:ZFIN;Acc:ZDB-GENE-010110-3]	1231	1283	1209	1139	968	1558	1501	1647	1522	1619	1501	1279	1348	1428	1284	1603	1625	1151	1382	1276	1439	1403	1448	1523	1428	578	586	636	686	533	607	802	742	763	686	540	553	741	523	473	372	287
ENSDARG00000000730	6	41121374	41141395	-1	protein_coding	slc6a13	solute carrier family 6 (neurotransmitter transporter), member 13 [Source:ZFIN;Acc:ZDB-GENE-030616-629]	473	430	439	427	366	360	300	309	331	365	266	287	414	239	233	475	483	370	379	359	165	205	137	153	211	37	28	33	69	28	33	25	33	34	35	34	36	24	38	29	34	41
ENSDARG00000000747	9	27909521	27923332	1	protein_coding	lcmt2	leucine carboxyl methyltransferase 2 [Source:ZFIN;Acc:ZDB-GENE-110714-2]	83	78	82	62	73	159	128	119	160	150	205	184	244	178	156	172	192	155	159	131	59	74	57	69	62	34	37	26	31	35	30	34	40	40	31	32	51	46	56	54	78	58
ENSDARG00000000760	13	24534884	24538808	-1	protein_coding	znf511	zinc finger protein 511 [Source:ZFIN;Acc:ZDB-GENE-030616-621]	35	46	40	45	48	29	30	21	34	40	58	68	80	60	68	131	118	87	68	101	37	54	41	36	43	15	9	13	16	12	23	22	22	18	15	26	25	27	28	28	21	31
ENSDARG00000000767	7	32373523	32388195	-1	protein_coding	spi1b	Spi-1 proto-oncogene b [Source:ZFIN;Acc:ZDB-GENE-980526-164]	0	0	0	0	0	0	0	0	0	0	0	1	0	1	1	0	0	0	0	0	0	0	0	0	0	0	0	1	0	0	1	0	0	1	1	0	2	1	3	0	12	11
ENSDARG00000000779	17	28754064	28780432	-1	protein_coding	scfd1	sec1 family domain containing 1 [Source:ZFIN;Acc:ZDB-GENE-030116-3]	115	116	109	123	87	73	77	108	97	112	443	331	423	354	383	442	401	344	334	302	243	265	269	236	289	177	148	202	141	186	126	155	172	150	149	130	145	114	131	112	273	237
ENSDARG00000000796	23	32224792	32236279	-1	protein_coding	nr4a1	nuclear receptor subfamily 4, group A, member 1 [Source:ZFIN;Acc:ZDB-GENE-040704-11]	115	118	129	133	93	156	160	262	143	192	166	161	148	182	159	68	58	36	36	51	99	80	114	116	113	10	12	9	7	9	0	4	3	3	2	2	2	2	4	2	16	9
ENSDARG00000000804	10	13251461	13277893	1	protein_coding	rassf6	Ras association (RalGDS/AF-6) domain family 6 [Source:ZFIN;Acc:ZDB-GENE-030616-513]	3	0	4	6	6	6	4	3	2	3	0	1	3	1	0	2	4	2	0	2	3	1	0	1	0	1	1	0	0	1	0	1	2	2	0	4	3	3	7	2	32	21
ENSDARG00000000830	24	37911921	37935591	1	protein_coding	telo2	TEL2, telomere maintenance 2, homolog (S. cerevisiae) [Source:ZFIN;Acc:ZDB-GENE-061103-523]	18	34	31	19	19	116	97	114	120	127	167	167	178	167	164	147	167	128	137	140	85	97	112	95	102	50	54	53	86	61	98	88	91	105	104	116	135	96	120	94	131	119
ENSDARG00000000837	17	33205783	33249329	1	protein_coding	snx9a	sorting nexin 9a [Source:ZFIN;Acc:ZDB-GENE-030616-66]	76	66	62	49	51	94	86	89	80	100	205	178	231	175	182	289	322	250	251	225	132	188	160	154	166	66	81	100	92	66	27	36	37	38	28	4	3	6	11	3	15	8
ENSDARG00000000853	22	435537	469215	-1	protein_coding	dstyk	dual serine/threonine and tyrosine protein kinase [Source:ZFIN;Acc:ZDB-GENE-040826-2]	3633	3167	3183	3023	2001	2995	3076	3352	3017	3152	2420	1987	2354	1969	2002	1685	1984	1298	1727	1702	2119	2225	1956	1914	2036	1110	1092	1241	950	1043	660	772	854	790	826	472	546	394	528	428	478	365
ENSDARG00000000857	8	23806332	23839480	1	protein_coding	mapk14a	mitogen-activated protein kinase 14a [Source:ZFIN;Acc:ZDB-GENE-010202-2]	451	320	348	360	297	497	506	505	509	596	924	982	1047	802	870	1116	1161	847	955	875	787	845	708	776	785	501	512	539	606	459	415	506	518	568	554	599	563	589	566	505	559	518
ENSDARG00000000861	7	40879953	40993517	1	protein_coding	scrib	scribbled planar cell polarity protein [Source:ZFIN;Acc:ZDB-GENE-030616-572]	1382	1299	1200	1213	865	1210	1436	1415	1468	1585	1552	1300	1617	1115	1278	1512	1717	1032	1378	1328	1043	1190	804	1390	1193	1008	1057	1177	1102	825	695	808	1005	1002	722	961	933	1066	717	860	839	757
ENSDARG00000000887	23	32174671	32181077	1	protein_coding	GTSF1 (1 of many)	gametocyte specific factor 1 [Source:HGNC Symbol;Acc:HGNC:26565]	4705	4267	4473	4545	3791	4260	4523	4727	4393	5219	2639	2472	3091	2760	2645	3274	3151	2762	2721	2560	2919	3281	3235	3048	3433	2990	2845	3074	2623	2445	2270	2284	2750	2373	2272	1075	1030	1095	1071	957	246	242
ENSDARG00000000906	16	21128534	21171887	1	protein_coding	skap2	src kinase associated phosphoprotein 2 [Source:ZFIN;Acc:ZDB-GENE-030616-438]	21	20	18	20	12	9	6	7	25	21	37	33	50	47	56	57	74	66	37	60	19	25	21	13	23	12	13	23	11	19	11	12	6	7	12	7	7	8	6	3	20	15
ENSDARG00000000935	12	35754332	35799148	1	protein_coding	unk	unkempt family zinc finger [Source:ZFIN;Acc:ZDB-GENE-040426-707]	46	41	44	39	34	48	79	55	92	73	135	124	142	90	105	200	173	117	136	139	89	91	73	123	103	18	23	44	29	25	15	12	6	16	16	13	23	22	27	19	50	52
ENSDARG00000000943	6	7092394	7123130	1	protein_coding	dzip1	DAZ interacting zinc finger protein 1 [Source:ZFIN;Acc:ZDB-GENE-040526-1]	0	3	4	2	1	3	4	2	3	6	9	4	5	4	2	0	1	3	2	0	36	24	26	18	17	220	245	246	197	194	316	322	394	379	362	276	295	317	254	245	337	280
ENSDARG00000000966	8	43372649	43568148	-1	protein_coding	ncor2	nuclear receptor corepressor 2 [Source:ZFIN;Acc:ZDB-GENE-030616-81]	396	375	408	374	297	455	411	447	402	394	1316	1275	1314	1151	1180	1369	1531	894	1213	1106	525	624	480	526	524	56	65	65	131	46	53	52	55	66	50	130	144	124	116	126	429	370
ENSDARG00000001014	3	5196305	5318329	-1	protein_coding	myh9b	myosin, heavy chain 9b, non-muscle [Source:ZFIN;Acc:ZDB-GENE-030131-998]	240	211	230	209	152	283	356	371	319	335	470	380	477	354	447	306	457	207	376	337	295	262	206	402	344	289	345	343	308	295	239	269	342	295	253	224	240	281	181	238	245	230
ENSDARG00000001015	19	7041463	7070639	-1	protein_coding	znf384l	zinc finger protein 384 like [Source:ZFIN;Acc:ZDB-GENE-030616-498]	16	5	7	11	1	27	39	34	37	23	43	50	74	44	64	64	50	35	65	48	48	60	40	47	56	60	81	58	76	53	40	63	56	66	68	83	119	101	77	63	113	90
ENSDARG00000001057	22	513105	520242	-1	protein_coding	bysl	bystin-like [Source:ZFIN;Acc:ZDB-GENE-040426-1287]	11	15	10	8	5	18	17	15	22	22	167	144	143	156	140	125	176	147	155	112	188	260	241	202	227	470	420	441	367	383	559	563	636	608	688	782	847	656	815	660	984	853
ENSDARG00000001127	25	34746018	34766326	1	protein_coding	slc17a6a	solute carrier family 17 (vesicular glutamate transporter), member 6a [Source:ZFIN;Acc:ZDB-GENE-050105-4]	0	2	0	2	0	0	1	1	1	0	5	4	5	5	6	2	5	4	4	2	2	2	2	3	3	2	3	2	4	2	0	2	1	1	1	1	0	0	0	2	0	1
ENSDARG00000001129	17	19400153	19446478	-1	protein_coding	dicer1	dicer 1, ribonuclease type III [Source:ZFIN;Acc:ZDB-GENE-030131-3445]	212	192	219	252	198	231	277	288	228	285	903	893	1053	854	926	1345	1411	896	1145	1093	537	584	423	522	523	176	170	196	242	141	96	108	141	133	130	296	294	321	242	266	721	623
ENSDARG00000001154	8	43946514	44010716	-1	protein_coding	rimbp2	RIMS binding protein 2 [Source:ZFIN;Acc:ZDB-GENE-040724-96]	0	1	0	1	0	0	0	0	1	0	0	1	2	1	0	1	1	1	0	3	1	1	2	0	3	0	0	0	0	0	1	0	0	0	0	0	0	0	0	1	5	1
ENSDARG00000001162	14	24766073	24781335	-1	protein_coding	matr3l1.1	matrin 3-like 1.1 [Source:ZFIN;Acc:ZDB-GENE-030616-40]	103	84	102	83	86	185	159	228	202	200	1069	986	1105	892	897	1244	1342	820	987	942	984	1018	920	1010	1063	935	1022	1218	1132	902	1075	1168	1359	1338	1147	974	1005	1420	867	913	578	493
ENSDARG00000001169	19	7254688	7260769	1	protein_coding	hsd17b8	hydroxysteroid (17-beta) dehydrogenase 8 [Source:ZFIN;Acc:ZDB-GENE-010110-1]	30	12	18	18	12	28	25	20	13	35	30	38	45	38	41	63	58	41	45	60	29	40	36	29	34	19	6	15	15	11	9	13	7	5	6	4	3	1	0	2	2	4
ENSDARG00000001210	7	32353534	32358308	-1	protein_coding	arl14ep	ADP-ribosylation factor-like 14 effector protein [Source:ZFIN;Acc:ZDB-GENE-060825-216]	1361	1199	1247	1384	1152	1132	999	1049	1021	1253	276	277	358	328	309	359	337	304	237	265	125	186	179	117	109	208	205	181	192	175	297	349	298	288	310	325	303	243	330	252	317	248
ENSDARG00000001220	9	17038154	17278623	-1	protein_coding	mycbp2	MYC binding protein 2 [Source:ZFIN;Acc:ZDB-GENE-030616-132]	261	203	272	243	189	226	203	231	198	241	466	415	471	382	422	559	602	430	543	502	437	450	371	453	448	342	398	417	363	291	210	228	268	261	213	134	132	126	112	127	553	439
ENSDARG00000001234	7	17396958	17439010	-1	protein_coding	map4k2	mitogen-activated protein kinase kinase kinase kinase 2 [Source:ZFIN;Acc:ZDB-GENE-030616-163]	0	0	0	0	0	0	0	0	0	2	41	23	36	42	42	1	0	0	0	2	4	8	6	2	2	1	1	0	0	0	1	0	0	0	0	1	2	3	0	0	6	3
ENSDARG00000001241	7	40866556	40878073	1	protein_coding	puf60b	poly-U binding splicing factor b [Source:ZFIN;Acc:ZDB-GENE-040625-116]	750	672	696	656	518	855	1012	1000	980	1100	1444	1432	1636	1340	1390	1905	1801	1372	1565	1363	1498	1641	1542	1576	1758	1657	1641	1753	1645	1455	1584	1918	2063	1948	1943	1683	1766	1581	1606	1572	1626	1437
ENSDARG00000001244	17	25401867	25421953	1	protein_coding	srrm1	serine/arginine repetitive matrix 1 [Source:ZFIN;Acc:ZDB-GENE-040426-2789]	1786	1579	1604	1645	1237	1861	2183	2173	1955	2204	2366	2169	2510	2139	1999	2264	2257	1507	1956	1739	2413	2512	2440	2512	2606	3114	3342	3398	3056	2819	3506	4018	4486	4308	4215	3840	4053	5379	3770	3650	3105	2657
ENSDARG00000001249	14	5087796	5100721	-1	protein_coding	pcgf1	polycomb group ring finger 1 [Source:ZFIN;Acc:ZDB-GENE-030616-605]	262	217	252	229	178	259	254	228	233	302	219	220	254	201	198	277	305	223	206	228	65	92	79	82	62	30	27	29	28	31	39	36	38	24	32	41	30	40	51	31	58	60
ENSDARG00000001259	25	34799955	34838562	1	protein_coding	GAS2 (1 of many)	growth arrest specific 2 [Source:HGNC Symbol;Acc:HGNC:4167]	3	4	1	2	0	5	9	6	1	11	7	9	15	8	15	12	20	11	10	3	10	9	14	10	5	4	5	3	6	5	4	0	1	0	1	2	2	4	9	6	11	16
ENSDARG00000001303	19	7186913	7225623	-1	protein_coding	psmb8a	proteasome subunit beta 8A [Source:ZFIN;Acc:ZDB-GENE-990415-141]	0	0	0	0	0	0	0	0	0	0	0	1	0	0	0	0	0	1	0	0	2	5	5	3	6	3	4	4	3	2	4	3	0	3	1	0	1	1	0	0	0	0
ENSDARG00000001313	17	28781762	28794784	-1	protein_coding	g2e3	G2/M-phase specific E3 ubiquitin protein ligase [Source:ZFIN;Acc:ZDB-GENE-030616-400]	266	212	235	225	189	242	245	278	287	288	957	919	1007	829	920	1086	1118	806	908	853	285	355	236	265	313	535	478	485	419	456	568	647	803	833	713	519	557	556	452	496	413	350
ENSDARG00000001354	6	41146667	41163481	1	protein_coding	slc6a13l	solute carrier family 6 (neurotransmitter transporter, GABA), member 13 like [Source:ZFIN;Acc:ZDB-GENE-030616-628]	0	1	0	0	1	0	0	0	0	0	0	0	1	0	1	0	0	1	0	0	0	0	1	1	1	0	0	0	1	0	2	1	1	0	0	6	3	1	1	6	8	3
ENSDARG00000001414	18	23375175	23467233	1	protein_coding	mctp2a	multiple C2 domains, transmembrane 2a [Source:ZFIN;Acc:ZDB-GENE-040724-63]	1	1	0	2	0	0	0	2	1	7	2	2	3	3	0	0	0	1	1	0	4	6	6	5	5	80	82	64	80	49	147	155	178	171	166	243	291	211	220	222	110	104
ENSDARG00000001431	7	6814866	6898486	1	protein_coding	actn3b	actinin alpha 3b [Source:ZFIN;Acc:ZDB-GENE-030131-2040]	5	8	6	7	2	7	22	7	12	12	16	29	30	20	26	33	35	20	32	39	23	18	20	30	22	38	18	32	36	33	35	33	28	28	22	24	68	29	35	19	50	40
ENSDARG00000001437	23	22273916	22286084	1	protein_coding	slc2a1a	solute carrier family 2 (facilitated glucose transporter), member 1a [Source:ZFIN;Acc:ZDB-GENE-030131-3158]	0	0	0	0	0	0	0	0	0	0	0	0	0	0	0	0	0	1	0	0	0	1	1	0	1	0	0	0	0	0	0	0	0	0	0	0	0	0	1	0	1	2
ENSDARG00000001442	14	32452958	32484094	-1	protein_coding	inppl1b	inositol polyphosphate phosphatase-like 1b [Source:ZFIN;Acc:ZDB-GENE-030616-75]	213	149	152	170	129	110	144	122	134	140	112	129	145	116	126	149	146	113	111	115	117	145	100	118	110	24	23	30	28	30	9	8	11	8	9	3	6	5	6	2	5	11
ENSDARG00000001447	2	5899600	5924234	-1	protein_coding	mier1b	mesoderm induction early response 1b, transcriptional regulator [Source:ZFIN;Acc:ZDB-GENE-070705-170]	120	127	126	100	102	192	202	184	171	229	344	296	351	318	351	364	353	251	263	288	95	138	99	109	86	55	46	53	55	54	47	54	73	70	57	46	71	98	44	51	136	127
ENSDARG00000001452	13	24541031	24549186	1	protein_coding	adam8a	ADAM metallopeptidase domain 8a [Source:ZFIN;Acc:ZDB-GENE-030616-622]	311	340	292	303	225	360	317	298	376	338	315	313	325	310	295	179	211	138	187	165	59	89	72	73	69	19	21	16	30	22	23	22	31	31	32	44	53	53	52	36	174	157
ENSDARG00000001463	17	25395642	25406930	1	protein_coding	tdh2	L-threonine dehydrogenase 2 [Source:ZFIN;Acc:ZDB-GENE-070620-14]	0	0	0	0	0	0	0	0	0	1	0	0	0	0	0	1	0	0	1	0	0	0	0	1	1	1	1	1	0	0	0	0	0	1	1	1	1	0	0	1	7	3
ENSDARG00000001470	1	46334486	46430897	-1	protein_coding	mhc1zea	major histocompatibility complex class I ZEA [Source:ZFIN;Acc:ZDB-GENE-070705-176]	50	40	27	35	35	64	50	79	51	63	80	68	75	62	78	85	74	63	64	59	71	67	68	66	65	28	34	32	17	24	10	6	11	17	9	6	9	12	11	12	97	85
ENSDARG00000001498	12	27065583	27115544	1	protein_coding	skap1	src kinase associated phosphoprotein 1 [Source:ZFIN;Acc:ZDB-GENE-090721-1]	1	0	1	0	1	0	2	3	2	3	2	0	1	2	1	4	2	3	2	0	2	5	1	2	1	0	0	0	1	1	1	1	0	2	0	9	5	6	12	11	12	21
ENSDARG00000001549	9	2756196	2771266	1	protein_coding	sp3a	sp3a transcription factor [Source:ZFIN;Acc:ZDB-GENE-070410-111]	68	65	64	56	45	147	160	205	168	177	387	391	421	345	345	417	430	307	380	360	334	385	262	381	452	189	204	279	203	187	141	133	179	186	154	127	135	121	89	85	81	73
ENSDARG00000001557	6	52226683	52234797	-1	protein_coding	tomm34	translocase of outer mitochondrial membrane 34 [Source:ZFIN;Acc:ZDB-GENE-030131-2081]	144	131	137	152	128	188	193	231	154	188	256	230	254	218	254	204	245	176	133	184	184	217	237	205	224	128	109	119	96	114	104	114	156	141	129	181	195	234	183	181	224	204
ENSDARG00000001558	19	7072045	7081678	1	protein_coding	kifc1	kinesin family member C1 [Source:ZFIN;Acc:ZDB-GENE-000208-21]	1225	1158	1255	1006	911	1440	1361	1430	1482	1524	1949	1682	2019	1716	1626	1721	1853	1360	1432	1324	1184	1208	1283	1288	1356	1190	1184	1284	1257	1062	1465	1505	1975	2016	1702	1441	1278	1376	1204	1164	949	888
ENSDARG00000001559	19	36527726	37087903	-1	protein_coding	csmd2	CUB and Sushi multiple domains 2 [Source:ZFIN;Acc:ZDB-GENE-030616-39]	0	4	0	0	0	1	3	1	0	2	1	4	1	5	2	3	9	6	1	2	3	2	1	2	2	0	0	0	1	1	0	0	1	3	0	1	1	0	2	1	0	2
ENSDARG00000001572	19	5343017	5348669	-1	protein_coding	prf1.3	perforin 1.3 [Source:ZFIN;Acc:ZDB-GENE-060503-461]	0	0	0	0	0	0	0	0	0	0	0	0	0	0	0	0	0	0	0	0	0	0	0	0	0	0	0	0	0	0	0	0	0	0	0	0	0	0	0	0	0	0
ENSDARG00000001578	13	24448658	24451786	1	protein_coding	echs1	enoyl CoA hydratase, short chain, 1, mitochondrial [Source:ZFIN;Acc:ZDB-GENE-030616-617]	15	14	14	11	14	31	39	36	39	31	204	188	256	171	246	291	272	196	257	205	255	315	309	264	298	323	346	309	278	303	240	259	325	278	315	247	241	210	189	230	149	148
ENSDARG00000001621	8	24995061	25015299	-1	protein_coding	nfyal	nuclear transcription factor Y, alpha, like [Source:ZFIN;Acc:ZDB-GENE-040718-491]	191	165	154	165	147	308	284	323	288	339	312	326	379	287	317	481	493	393	370	417	423	445	442	437	496	124	152	181	146	137	56	41	69	58	59	25	17	12	29	23	40	41
ENSDARG00000001634	7	18818202	18894659	-1	protein_coding	kirrela	kin of IRRE like a [Source:ZFIN;Acc:ZDB-GENE-040426-2126]	3	2	3	3	1	4	2	1	9	5	10	5	10	4	15	5	20	18	5	19	8	3	10	6	8	3	5	3	11	4	1	1	8	2	0	9	11	10	12	6	292	195
ENSDARG00000001656	19	7192854	7225660	-1	protein_coding	psmb10	proteasome subunit beta 10 [Source:ZFIN;Acc:ZDB-GENE-001208-2]	0	0	0	0	0	0	0	0	0	0	0	0	0	0	0	0	0	0	0	0	1	3	1	0	1	0	0	0	0	0	0	0	0	2	0	0	0	0	0	0	4	0
ENSDARG00000001676	9	55161688	55250696	-1	protein_coding	gpm6bb	glycoprotein M6Bb [Source:ZFIN;Acc:ZDB-GENE-030710-10]	24	20	30	27	22	49	34	50	53	59	65	50	65	63	59	90	85	88	81	85	59	84	71	74	70	58	57	64	61	48	61	60	56	52	54	19	26	25	20	20	29	17
ENSDARG00000001686	8	22988423	23007297	1	protein_coding	uckl1a	uridine-cytidine kinase 1-like 1a [Source:ZFIN;Acc:ZDB-GENE-040724-238]	0	0	2	0	0	0	0	0	0	0	1	1	0	0	0	1	0	2	2	0	2	1	1	6	4	1	3	1	0	1	0	0	0	0	2	0	0	0	0	0	1	4
ENSDARG00000001710	19	7019364	7038479	1	protein_coding	flot1a	flotillin 1a [Source:ZFIN;Acc:ZDB-GENE-020430-1]	260	223	278	265	198	282	323	329	278	290	194	177	172	145	156	209	225	153	189	175	156	151	157	149	124	72	82	98	76	78	71	54	114	81	68	57	70	65	64	55	122	113
ENSDARG00000001712	11	8294182	8341016	-1	protein_coding	si:ch211-247n2.1	si:ch211-247n2.1 [Source:ZFIN;Acc:ZDB-GENE-141216-101]	0	1	0	0	0	0	1	1	0	1	0	0	0	0	0	0	0	0	0	1	0	0	0	0	2	0	0	0	0	0	0	0	0	0	0	0	1	0	0	1	0	1
ENSDARG00000001721	2	43093134	43110935	-1	protein_coding	oc90	otoconin 90 [Source:ZFIN;Acc:ZDB-GENE-070912-300]	0	3	2	2	1	6	6	6	4	7	9	4	5	1	4	4	11	3	3	13	5	6	7	11	6	1	9	5	3	8	2	3	6	1	3	5	5	7	3	3	192	168
ENSDARG00000001729	17	28689983	28726017	1	protein_coding	strn3	striatin, calmodulin binding protein 3 [Source:ZFIN;Acc:ZDB-GENE-030616-405]	572	473	521	544	400	515	536	556	449	561	631	549	612	573	575	807	750	562	597	595	463	587	489	484	541	603	629	679	542	569	602	625	799	778	685	746	725	822	706	710	816	662
ENSDARG00000001733	9	42805351	42848392	1	protein_coding	gulp1a	GULP, engulfment adaptor PTB domain containing 1a [Source:ZFIN;Acc:ZDB-GENE-030616-21]	145	134	136	142	121	209	224	194	246	261	270	262	320	248	298	387	347	279	304	327	151	188	135	135	143	29	29	41	64	27	9	9	7	9	7	8	17	9	11	11	80	64
ENSDARG00000001734	22	20900871	20925470	-1	protein_coding	fkbp8	FK506 binding protein 8 [Source:ZFIN;Acc:ZDB-GENE-040426-1849]	201	167	171	194	173	157	177	186	148	190	388	346	381	345	399	426	412	346	354	350	173	198	156	175	168	63	59	87	109	72	77	81	96	97	88	110	69	93	75	72	52	45
ENSDARG00000001754	23	23199579	23252866	-1	protein_coding	noc2l	NOC2-like nucleolar associated transcriptional repressor [Source:ZFIN;Acc:ZDB-GENE-000607-75]	88	91	88	63	69	187	152	171	181	195	704	641	764	612	643	740	756	614	688	542	639	717	614	725	651	668	661	778	678	651	587	729	733	715	696	662	616	782	571	605	1154	979
ENSDARG00000001760	16	16713265	16741787	-1	protein_coding	tnxba	tenascin XBa [Source:ZFIN;Acc:ZDB-GENE-070103-5]	0	0	0	0	0	0	0	0	0	0	0	0	0	0	0	0	0	0	1	0	0	0	0	0	0	2	0	3	1	2	6	1	1	0	1	0	1	2	0	1	0	0
ENSDARG00000001767	21	27240990	27376599	-1	protein_coding	slc29a2	solute carrier family 29 (equilibrative nucleoside transporter), member 2 [Source:ZFIN;Acc:ZDB-GENE-050220-15]	950	848	888	1005	755	997	899	942	1006	1061	150	132	157	129	135	212	171	132	146	151	15	28	23	21	20	38	37	47	20	18	33	48	90	66	52	70	52	41	43	53	46	67
ENSDARG00000001769	21	15660572	15720340	1	protein_coding	ptpra	protein tyrosine phosphatase, receptor type, A [Source:ZFIN;Acc:ZDB-GENE-020107-1]	301	324	341	339	229	407	506	537	520	508	595	514	613	460	443	524	596	352	478	422	368	463	348	470	431	307	321	324	344	253	164	170	235	240	187	164	172	190	118	130	158	139
ENSDARG00000001771	2	6391757	6404550	1	protein_coding	otol1a	otolin 1a [Source:ZFIN;Acc:ZDB-GENE-050707-1]	0	0	0	0	0	0	0	0	0	0	0	0	0	0	0	0	0	0	0	0	0	0	0	0	0	0	0	0	0	0	0	0	0	0	0	0	0	0	0	0	1	0
ENSDARG00000001776	7	62009972	62129710	1	protein_coding	stim2b	stromal interaction molecule 2b [Source:ZFIN;Acc:ZDB-GENE-120404-3]	11	11	10	9	5	11	18	28	16	19	40	26	33	19	32	34	40	36	23	27	28	27	25	25	21	5	9	3	5	7	5	3	9	4	3	12	11	11	16	18	35	39
ENSDARG00000001777	10	1568789	1608719	-1	protein_coding	nup155	nucleoporin 155 [Source:ZFIN;Acc:ZDB-GENE-040426-711]	973	929	863	787	557	665	823	890	849	848	1144	952	1076	851	804	879	1028	676	915	785	856	973	826	1014	1035	718	809	911	772	740	715	807	926	846	805	539	584	509	529	542	751	611
ENSDARG00000001781	4	11174245	11199206	1	protein_coding	tspan11	tetraspanin 11 [Source:ZFIN;Acc:ZDB-GENE-041210-93]	1	0	0	0	1	5	3	1	2	9	3	4	7	3	6	5	1	5	1	4	4	3	6	8	4	3	8	2	4	3	1	0	0	2	2	0	0	0	0	1	23	9
ENSDARG00000001782	11	8119829	8141055	1	protein_coding	prkacba	protein kinase, cAMP-dependent, catalytic, beta a [Source:ZFIN;Acc:ZDB-GENE-040426-1351]	0	0	0	0	0	0	0	0	0	0	1	0	0	0	0	0	2	0	0	0	0	0	0	0	1	1	0	0	0	1	7	10	8	11	6	50	55	73	54	48	33	44
ENSDARG00000001785	16	539456	544003	-1	protein_coding	irx2a	iroquois homeobox 2a [Source:ZFIN;Acc:ZDB-GENE-040426-1446]	0	2	1	2	0	1	0	2	1	1	6	2	3	3	6	5	8	1	6	2	1	3	1	1	3	1	0	1	1	0	1	1	2	2	2	1	0	2	1	0	4	2
ENSDARG00000001788	9	33334776	33338127	1	protein_coding	atp5o	ATP synthase, H+ transporting, mitochondrial F1 complex, O subunit [Source:ZFIN;Acc:ZDB-GENE-050522-147]	1358	1187	1374	1344	989	752	652	665	700	879	145	139	197	172	141	157	207	161	115	138	89	112	105	85	99	101	102	112	99	110	83	87	97	93	97	186	173	132	205	149	500	359
ENSDARG00000001803	3	31597151	31652368	-1	protein_coding	kcnh6a	potassium voltage-gated channel, subfamily H (eag-related), member 6a [Source:ZFIN;Acc:ZDB-GENE-040702-5]	6	12	13	24	13	3	5	7	4	5	1	1	0	1	2	1	3	0	0	1	2	3	2	0	2	0	0	0	0	1	0	0	0	0	0	2	0	0	0	1	20	21
ENSDARG00000001804	3	56793586	56803804	-1	protein_coding	zgc:112148	zgc:112148 [Source:ZFIN;Acc:ZDB-GENE-050417-235]	70	39	47	61	46	45	51	38	46	63	39	28	43	33	39	38	30	33	22	23	16	23	15	24	15	11	11	13	10	11	8	15	8	6	7	3	8	4	3	2	19	9
ENSDARG00000001807	20	35895119	35938691	-1	protein_coding	tnfrsf21	tumor necrosis factor receptor superfamily, member 21 [Source:ZFIN;Acc:ZDB-GENE-030131-5971]	0	0	0	0	1	1	0	0	0	0	0	0	1	0	0	0	2	0	2	0	30	27	21	26	25	21	31	24	25	17	5	7	7	10	14	7	3	3	7	5	52	49
ENSDARG00000001817	2	55460660	55478306	1	protein_coding	SPIN4 (1 of many)	spindlin family member 4 [Source:HGNC Symbol;Acc:HGNC:27040]	10	10	16	9	9	34	26	24	32	32	54	31	49	45	36	55	62	36	35	28	34	37	27	37	32	7	10	14	10	11	4	4	6	5	3	3	10	1	2	3	9	5
ENSDARG00000001818	22	26109348	26216321	-1	protein_coding	c3b.2	complement component c3b, tandem duplicate 2 [Source:ZFIN;Acc:ZDB-GENE-030131-3063]	0	1	0	1	0	1	2	2	3	0	1	1	6	1	2	1	3	2	1	5	3	2	2	0	3	3	2	5	1	3	2	1	1	0	1	3	3	1	4	0	7	4
ENSDARG00000001825	13	24587430	24612701	1	protein_coding	cfap43	cilia and flagella associated protein 43 [Source:ZFIN;Acc:ZDB-GENE-080815-3]	0	0	0	1	0	0	1	0	0	0	1	3	4	3	2	1	2	2	1	2	1	0	1	0	1	1	1	0	0	0	1	1	2	2	0	4	1	1	1	4	14	8
ENSDARG00000001829	24	23956637	23973277	-1	protein_coding	zgc:112982	zgc:112982 [Source:ZFIN;Acc:ZDB-GENE-050306-55]	116	96	100	88	81	74	84	98	79	92	629	555	604	525	569	720	691	475	580	526	521	618	469	552	515	573	577	584	565	451	562	698	698	685	595	562	570	779	482	622	577	581
ENSDARG00000001835	9	31777917	31936367	-1	protein_coding	nalcn	sodium leak channel, non-selective [Source:ZFIN;Acc:ZDB-GENE-050410-12]	6	5	5	5	6	13	13	18	9	15	7	10	5	7	4	14	11	11	4	7	4	6	1	3	7	4	2	4	5	7	5	5	12	3	5	2	9	1	3	1	8	0
ENSDARG00000001857	21	43183641	43251697	1	protein_coding	aff4	AF4/FMR2 family, member 4 [Source:ZFIN;Acc:ZDB-GENE-100910-5]	247	214	178	173	127	219	248	275	264	297	705	614	715	529	566	628	825	507	588	645	270	322	218	372	372	139	140	193	177	144	117	110	195	172	115	162	175	182	99	113	103	84
ENSDARG00000001859	25	14411167	14414082	1	protein_coding	dbx1b	developing brain homeobox 1b [Source:ZFIN;Acc:ZDB-GENE-000128-11]	0	0	0	1	0	1	1	0	0	1	1	1	1	1	3	1	1	1	1	0	3	7	6	2	8	3	3	3	1	3	5	8	1	3	4	5	6	0	7	3	44	46
ENSDARG00000001870	1	1541981	1558365	1	protein_coding	atp1a1a.4	ATPase, Na+/K+ transporting, alpha 1a polypeptide, tandem duplicate 4 [Source:ZFIN;Acc:ZDB-GENE-001212-4]	1	2	2	0	1	4	9	5	5	2	13	10	18	10	10	20	21	20	20	17	15	15	11	12	19	8	3	6	5	6	2	2	5	3	4	3	0	1	3	0	1	3
ENSDARG00000001873	9	48488541	48516821	-1	protein_coding	phgdh	phosphoglycerate dehydrogenase [Source:ZFIN;Acc:ZDB-GENE-030131-647]	8	8	7	5	4	31	30	26	41	25	530	465	592	440	480	588	670	558	555	540	417	514	502	521	545	409	431	476	447	420	342	362	467	387	359	248	219	146	226	223	455	420
ENSDARG00000001879	25	14414373	14541400	-1	protein_coding	nav2b	neuron navigator 2b [Source:ZFIN;Acc:ZDB-GENE-061207-13]	9	5	13	7	9	9	6	10	6	7	29	41	44	29	38	59	51	29	29	42	482	399	373	462	361	454	430	453	373	407	203	208	265	277	226	187	233	258	187	200	444	381
ENSDARG00000001880	14	21401884	21454101	1	protein_coding	stx3a	syntaxin 3A [Source:ZFIN;Acc:ZDB-GENE-040426-1489]	85	83	78	92	87	224	210	196	182	233	141	158	178	143	147	231	224	162	172	178	61	72	49	49	55	23	14	24	18	16	7	18	13	20	16	30	22	26	24	16	68	61
ENSDARG00000001881	23	14341431	14424230	1	protein_coding	cacnb3a	calcium channel, voltage-dependent, beta 3a [Source:ZFIN;Acc:ZDB-GENE-060221-2]	0	1	1	0	0	0	0	0	0	2	0	0	1	0	0	0	0	0	1	0	0	0	0	0	0	0	0	0	0	0	0	0	0	0	0	0	0	0	0	0	0	0
ENSDARG00000001882	6	40720280	40724664	-1	protein_coding	kbtbd12	kelch repeat and BTB (POZ) domain containing 12 [Source:ZFIN;Acc:ZDB-GENE-050904-1]	0	0	0	0	0	0	0	0	0	1	0	0	1	0	0	0	0	0	0	1	0	0	0	0	1	0	1	0	0	0	0	0	0	0	0	1	0	0	1	0	0	0
ENSDARG00000001888	13	10549952	10598850	-1	protein_coding	ppm1ba	protein phosphatase, Mg2+/Mn2+ dependent, 1Ba [Source:ZFIN;Acc:ZDB-GENE-991102-16]	25	22	21	20	17	81	61	68	74	104	248	239	288	196	244	332	333	268	264	257	200	281	279	235	246	279	249	312	278	184	223	261	312	307	282	270	297	356	229	241	216	182
ENSDARG00000001889	23	35609927	35612595	1	protein_coding	tuba1a	tubulin, alpha 1a [Source:ZFIN;Acc:ZDB-GENE-090507-4]	0	2	1	1	0	2	1	2	0	3	1	0	2	0	0	0	0	1	1	1	3	12	6	14	11	30	23	24	30	31	133	148	160	141	171	317	369	311	382	316	716	565
ENSDARG00000001890	16	39435451	39527714	-1	protein_coding	STT3B	STT3B, catalytic subunit of the oligosaccharyltransferase complex [Source:HGNC Symbol;Acc:HGNC:30611]	695	650	610	590	476	977	1081	1096	1002	1150	1879	1699	1939	1538	1716	1972	2039	1444	1708	1649	1560	1692	1522	1685	1608	754	798	932	903	760	450	451	576	561	451	367	454	349	372	327	948	858
ENSDARG00000001891	20	9254055	9290513	-1	protein_coding	syt14b	synaptotagmin XIVb [Source:ZFIN;Acc:ZDB-GENE-041014-36]	1	5	1	2	2	2	1	0	1	3	4	5	6	3	5	10	16	7	7	6	8	2	1	4	3	0	2	0	2	0	0	0	0	1	0	0	1	0	0	0	0	1
ENSDARG00000001897	11	30995056	31013020	-1	protein_coding	man2b1	mannosidase, alpha, class 2B, member 1 [Source:ZFIN;Acc:ZDB-GENE-050327-52]	245	181	198	190	125	222	215	301	220	284	533	459	570	433	534	491	535	399	503	442	376	369	293	413	351	244	214	239	208	231	119	170	165	146	134	135	123	120	116	102	155	156
ENSDARG00000001898	17	15650934	15659275	-1	protein_coding	manea	mannosidase, endo-alpha [Source:ZFIN;Acc:ZDB-GENE-040912-87]	192	163	186	174	154	168	166	143	199	240	139	143	141	112	123	102	77	68	77	56	51	39	36	38	24	5	5	11	12	9	9	5	9	7	19	22	27	26	25	18	53	40
ENSDARG00000001906	21	20193366	20270516	1	protein_coding	si:dkey-247m21.3	si:dkey-247m21.3 [Source:ZFIN;Acc:ZDB-GENE-091204-249]	0	0	0	0	0	0	0	0	0	1	0	0	0	0	0	0	0	0	0	0	0	0	0	0	0	0	0	0	0	0	0	0	0	0	0	0	0	0	0	0	0	0
ENSDARG00000001909	24	20274280	20305326	-1	protein_coding	VILL	villin-like [Source:HGNC Symbol;Acc:HGNC:30906]	0	0	0	0	0	0	0	0	0	0	0	1	0	0	1	1	0	0	0	0	4	1	0	0	0	0	0	0	0	0	0	0	0	2	0	0	0	0	0	0	0	0
ENSDARG00000001910	7	29267488	29300465	-1	protein_coding	rorab	RAR-related orphan receptor A, paralog b [Source:ZFIN;Acc:ZDB-GENE-040426-855]	0	1	0	1	0	4	3	3	3	4	19	8	5	12	11	20	10	10	16	9	5	3	3	4	6	3	4	3	4	2	5	2	4	5	6	7	2	12	10	9	32	32
ENSDARG00000001912	4	19960096	20038595	-1	protein_coding	drd4-rs	dopamine receptor D4 related sequence [Source:ZFIN;Acc:ZDB-GENE-051113-172]	5	9	5	5	7	12	11	21	6	13	23	14	18	11	15	32	35	21	32	26	16	19	11	12	16	3	3	4	4	4	2	0	1	0	3	0	1	1	0	0	1	2
ENSDARG00000001913	2	20748567	20769972	1	protein_coding	palmda	palmdelphin a [Source:ZFIN;Acc:ZDB-GENE-070705-48]	0	0	0	0	0	0	0	0	0	0	0	0	1	0	0	0	0	0	1	0	0	1	1	0	1	1	0	1	0	0	0	0	1	0	0	0	0	0	0	0	26	13
ENSDARG00000001929	23	37364148	37376349	1	protein_coding	pink1	PTEN induced putative kinase 1 [Source:ZFIN;Acc:ZDB-GENE-041212-53]	35	20	26	23	23	46	31	30	42	45	160	127	160	142	144	122	129	126	129	131	43	41	36	25	33	15	16	14	23	7	9	15	26	15	16	17	24	11	12	22	30	24
ENSDARG00000001930	24	16820786	16835309	-1	protein_coding	klhl15	kelch-like family member 15 [Source:ZFIN;Acc:ZDB-GENE-040801-99]	137	108	103	104	85	104	127	115	117	121	316	318	341	255	272	363	343	289	299	277	101	116	98	92	77	40	46	41	42	27	40	44	47	64	45	57	77	63	48	53	79	63
ENSDARG00000001933	2	13374016	13465667	1	protein_coding	prkag2b	protein kinase, AMP-activated, gamma 2 non-catalytic subunit b [Source:ZFIN;Acc:ZDB-GENE-070912-442]	0	0	0	0	0	1	0	0	0	0	1	0	1	0	0	1	0	0	0	0	0	0	1	0	0	1	0	1	0	1	1	0	0	0	1	0	0	2	0	0	1	0
ENSDARG00000001937	17	48349121	48372033	1	protein_coding	CABZ01043017.1		0	0	1	0	0	1	0	0	0	0	0	0	0	0	0	0	0	0	0	1	0	0	0	0	0	0	0	0	0	0	0	0	0	0	0	1	0	0	0	0	0	0
ENSDARG00000001939	7	24744009	24756079	1	protein_coding	b3gat3	beta-1,3-glucuronyltransferase 3 (glucuronosyltransferase I) [Source:ZFIN;Acc:ZDB-GENE-020419-3]	22	15	14	16	14	44	43	52	52	49	187	197	222	146	194	217	195	144	182	187	139	179	157	177	138	101	119	152	110	108	84	114	82	108	109	118	113	119	83	104	133	123
ENSDARG00000001940	2	21516936	21524499	1	protein_coding	dnajc1	DnaJ (Hsp40) homolog, subfamily C, member 1 [Source:ZFIN;Acc:ZDB-GENE-061103-529]	1031	829	866	868	724	1921	1808	1912	1831	2025	2395	2126	2785	2197	2263	2970	3088	2409	2359	2338	2434	2884	2754	2321	2437	1049	1079	1292	1043	921	547	616	676	685	570	491	509	484	438	435	529	408
ENSDARG00000001950	5	70925989	70948273	-1	protein_coding	ak1	adenylate kinase 1 [Source:ZFIN;Acc:ZDB-GENE-040822-37]	0	0	1	1	1	1	1	0	0	1	1	1	1	2	2	1	0	3	0	0	1	1	0	3	2	3	2	0	1	2	2	1	2	3	1	2	7	1	5	0	9	10
ENSDARG00000001953	4	25483768	25496261	-1	protein_coding	pfkfb3	6-phosphofructo-2-kinase/fructose-2,6-biphosphatase 3 [Source:ZFIN;Acc:ZDB-GENE-040426-2724]	0	0	0	1	0	0	3	1	0	0	2	6	5	6	9	11	13	10	5	17	29	18	28	22	20	46	48	58	36	28	16	23	18	20	16	20	12	11	20	14	46	39
ENSDARG00000001968	8	6607705	6782040	-1	protein_coding	dock5	dedicator of cytokinesis 5 [Source:ZFIN;Acc:ZDB-GENE-080108-4]	18	12	14	12	7	19	15	25	14	34	115	109	122	111	98	130	166	89	121	111	75	83	56	116	108	51	60	67	62	49	27	42	49	44	34	16	20	11	8	11	14	5
ENSDARG00000001969	11	12724637	12744464	-1	protein_coding	txlng	taxilin gamma [Source:ZFIN;Acc:ZDB-GENE-060616-122]	678	679	727	725	604	773	824	828	760	801	723	717	800	615	710	981	904	631	770	702	355	346	375	301	287	230	190	203	282	177	149	207	211	223	202	239	212	228	183	233	335	258
ENSDARG00000001971	16	47519500	47548056	-1	protein_coding	cthrc1b	collagen triple helix repeat containing 1b [Source:ZFIN;Acc:ZDB-GENE-050420-46]	0	0	0	0	0	0	0	0	0	1	0	0	0	0	1	0	0	0	0	0	1	0	0	0	0	0	0	1	1	0	0	1	0	0	0	0	0	0	0	0	0	0
ENSDARG00000001975	7	34840575	34854897	-1	protein_coding	hsd11b2	hydroxysteroid (11-beta) dehydrogenase 2 [Source:ZFIN;Acc:ZDB-GENE-030131-6030]	2	2	5	4	3	0	0	0	0	1	2	3	1	0	2	1	2	1	0	0	0	1	0	1	1	1	2	0	2	0	1	1	2	0	1	4	4	2	7	5	12	1
ENSDARG00000001976	18	25667067	25759104	1	protein_coding	fkbp16	FK506 binding protein 16 [Source:ZFIN;Acc:ZDB-GENE-050208-116]	1	1	0	1	0	0	0	0	2	0	5	4	7	4	5	9	11	5	15	15	7	7	6	4	4	10	3	9	5	0	6	11	11	12	2	6	12	5	6	1	42	11
ENSDARG00000001993	6	40748131	40758602	-1	protein_coding	myhb	myosin, heavy chain b [Source:ZFIN;Acc:ZDB-GENE-081124-1]	0	1	3	0	0	0	0	0	0	1	0	1	0	0	0	1	1	0	0	0	14	24	21	17	16	24	26	34	21	12	12	22	16	12	14	10	7	11	11	12	23	19
ENSDARG00000001994	21	13764850	13824293	1	protein_coding	stxbp1a	syntaxin binding protein 1a [Source:ZFIN;Acc:ZDB-GENE-050626-106]	0	0	2	0	0	0	1	3	0	0	0	0	2	2	0	2	3	1	2	2	0	1	2	4	1	2	3	1	2	1	2	0	2	7	1	3	1	1	0	0	13	10
ENSDARG00000001999	7	42124583	42212627	1	protein_coding	adamts18	ADAM metallopeptidase with thrombospondin type 1 motif, 18 [Source:ZFIN;Acc:ZDB-GENE-070815-1]	0	0	0	0	0	1	0	0	0	3	3	0	0	2	0	2	3	1	1	2	18	25	22	21	22	238	270	212	269	222	353	477	492	482	482	451	512	498	451	467	286	243
ENSDARG00000002002	22	39110327	39121442	1	protein_coding	lmcd1	LIM and cysteine-rich domains 1 [Source:ZFIN;Acc:ZDB-GENE-040426-1067]	3	2	2	3	2	5	4	6	6	6	29	30	38	27	21	63	84	81	61	52	40	55	44	36	39	11	15	23	10	14	6	7	6	7	4	2	2	3	5	1	9	11
ENSDARG00000002006	16	18729979	18763291	1	protein_coding	rxrbb	retinoid x receptor, beta b [Source:ZFIN;Acc:ZDB-GENE-990415-242]	18	18	22	20	19	17	24	44	28	42	80	62	77	73	80	96	97	49	76	83	28	29	25	24	34	23	28	29	28	22	23	31	43	43	28	44	47	30	26	34	41	28
ENSDARG00000002013	19	23551847	23665499	-1	protein_coding	grb10a	growth factor receptor-bound protein 10a [Source:ZFIN;Acc:ZDB-GENE-040822-32]	48	38	34	28	31	47	71	66	67	70	104	73	76	70	71	113	135	76	93	104	35	51	34	29	51	28	26	30	21	19	17	8	36	33	26	44	58	55	35	49	108	91
ENSDARG00000002016	5	12408564	12479769	1	protein_coding	ppil2	peptidylprolyl isomerase (cyclophilin)-like 2 [Source:ZFIN;Acc:ZDB-GENE-040426-1096]	127	128	131	112	106	582	569	614	612	669	998	902	1028	978	916	1055	935	862	811	734	648	682	747	719	749	333	323	464	458	295	267	310	301	254	239	239	211	261	254	186	313	260
ENSDARG00000002020	21	21158843	21205766	1	protein_coding	rictorb	RPTOR independent companion of MTOR, complex 2b [Source:ZFIN;Acc:ZDB-GENE-070810-5]	35	37	50	51	33	84	66	79	80	60	202	166	187	142	179	261	251	188	244	198	76	85	78	87	72	26	25	28	35	14	39	35	57	56	43	102	105	127	78	113	84	96
ENSDARG00000002021	17	21106659	21132337	1	protein_coding	pygb	phosphorylase, glycogen; brain [Source:ZFIN;Acc:ZDB-GENE-040928-2]	48	40	45	44	31	57	72	67	47	74	156	152	179	135	141	165	173	144	136	147	126	125	107	122	151	126	104	115	94	104	73	113	139	124	124	50	62	42	51	65	58	39
ENSDARG00000002026	13	3533388	3713096	1	protein_coding	qkib	QKI, KH domain containing, RNA binding b [Source:ZFIN;Acc:ZDB-GENE-081028-54]	0	0	0	0	0	0	0	1	0	0	0	0	0	0	3	0	0	0	1	0	0	1	1	0	0	0	1	0	0	0	0	0	0	0	1	2	1	0	1	1	0	5
ENSDARG00000002031	2	38085361	38098331	-1	protein_coding	tox4a	TOX high mobility group box family member 4 a [Source:ZFIN;Acc:ZDB-GENE-070912-576]	324	253	262	318	192	257	318	335	289	345	873	890	915	803	863	862	835	631	768	689	618	627	550	646	571	543	568	633	539	492	560	552	668	649	628	507	602	602	493	503	513	434
ENSDARG00000002037	11	18622505	18637957	-1	protein_coding	pfkfb2b	6-phosphofructo-2-kinase/fructose-2,6-biphosphatase 2b [Source:ZFIN;Acc:ZDB-GENE-120222-1]	3	2	8	2	10	26	19	16	27	18	72	74	69	83	69	69	70	49	65	68	24	24	17	27	16	4	7	3	10	3	1	3	0	4	1	0	2	4	2	2	4	1
ENSDARG00000002060	10	41357723	41381002	-1	protein_coding	brf2	BRF2, RNA polymerase III transcription initiation factor [Source:ZFIN;Acc:ZDB-GENE-040801-43]	341	283	286	309	197	201	195	225	169	247	179	179	239	165	191	218	265	199	158	180	48	79	59	64	51	30	40	28	26	32	26	29	33	35	29	33	34	24	55	50	42	27
ENSDARG00000002071	13	11357478	11404476	-1	protein_coding	adss	adenylosuccinate synthase [Source:ZFIN;Acc:ZDB-GENE-050417-337]	5	4	3	7	2	9	2	1	5	3	4	4	8	3	3	11	9	4	8	9	2	5	5	4	4	7	2	6	7	5	7	4	18	8	8	2	2	1	3	4	7	7
ENSDARG00000002077	13	31517821	31551501	1	protein_coding	mnat1	MNAT CDK-activating kinase assembly factor 1 [Source:ZFIN;Acc:ZDB-GENE-041010-203]	116	101	102	99	86	159	153	138	173	198	203	147	246	156	199	224	258	168	200	219	100	155	124	124	112	59	64	92	83	45	54	54	53	66	41	46	59	65	32	38	75	48
ENSDARG00000002082	16	31478830	31494580	-1	protein_coding	csnk2a1	casein kinase 2, alpha 1 polypeptide [Source:ZFIN;Acc:ZDB-GENE-990415-27]	1346	1193	1298	1368	926	1298	1358	1449	1341	1407	1833	1598	1874	1637	1631	2105	1955	1480	1608	1520	1295	1547	1313	1265	1320	1860	1946	1854	1759	1579	1983	2192	2424	2323	2228	1992	1949	2365	1950	1819	1693	1444
ENSDARG00000002084	23	20253816	20332147	-1	protein_coding	lamb2	laminin, beta 2 (laminin S) [Source:ZFIN;Acc:ZDB-GENE-081030-4]	0	1	0	1	1	2	0	0	0	0	5	4	4	2	2	1	1	1	0	1	1	0	0	2	1	3	2	1	3	0	0	2	4	4	0	1	0	0	3	3	34	25
ENSDARG00000002097	3	1730967	1735148	1	protein_coding	si:dkeyp-52c3.7	si:dkeyp-52c3.7 [Source:ZFIN;Acc:ZDB-GENE-110411-213]	0	0	0	0	0	0	0	0	0	0	0	0	0	0	0	0	0	0	0	0	0	0	0	0	0	1	0	0	0	0	0	0	0	0	0	0	0	0	0	0	0	0
ENSDARG00000002127	2	31454329	31469388	1	protein_coding	stam	signal transducing adaptor molecule (SH3 domain and ITAM motif) 1 [Source:ZFIN;Acc:ZDB-GENE-031118-123]	1834	1834	1871	2052	1545	1737	1943	1974	1803	2020	1211	1258	1395	1175	1219	1507	1465	1021	1322	1190	474	630	495	558	521	159	168	187	250	137	139	181	208	161	148	284	285	334	224	244	246	228
ENSDARG00000002128	4	17653755	17664590	1	protein_coding	cwf19l1	CWF19-like 1, cell cycle control [Source:ZFIN;Acc:ZDB-GENE-031204-5]	587	576	559	544	485	568	572	549	573	658	570	501	622	464	475	604	551	482	433	447	469	574	529	532	634	396	434	515	470	333	295	325	378	351	300	264	265	230	233	240	313	258
ENSDARG00000002131	4	24165751	24310950	-1	protein_coding	celf2	cugbp, Elav-like family member 2 [Source:ZFIN;Acc:ZDB-GENE-030826-35]	9	7	9	3	2	8	11	9	7	15	29	23	33	20	25	26	38	30	25	27	22	16	23	17	18	4	2	7	6	3	0	6	2	3	4	1	1	1	0	0	18	11
ENSDARG00000002165	24	12801384	12810063	1	protein_coding	psme1	proteasome activator subunit 1 [Source:ZFIN;Acc:ZDB-GENE-991110-17]	53	55	40	43	31	57	43	20	44	55	44	19	35	39	26	87	78	83	96	83	25	48	28	25	27	59	56	62	74	73	13	17	19	19	6	12	25	17	24	15	40	20
ENSDARG00000002167	3	16007320	16077883	-1	protein_coding	cacnb1	calcium channel, voltage-dependent, beta 1 subunit [Source:ZFIN;Acc:ZDB-GENE-040718-399]	63	50	43	54	46	85	75	74	100	88	102	72	102	81	77	64	71	52	51	56	55	60	55	74	58	21	28	37	34	31	18	19	13	14	10	10	12	12	17	6	32	29
ENSDARG00000002168	9	12607874	12623574	-1	protein_coding	tra2b	transformer 2 beta homolog (Drosophila) [Source:ZFIN;Acc:ZDB-GENE-040426-1094]	674	656	641	608	524	623	679	654	696	637	522	505	560	485	440	575	641	538	500	447	620	657	653	625	736	756	770	803	707	662	672	731	894	799	816	586	572	584	612	503	431	374
ENSDARG00000002172	8	40286105	40287812	-1	protein_coding	aplnra	apelin receptor a [Source:ZFIN;Acc:ZDB-GENE-060929-512]	0	0	0	0	2	1	2	0	1	0	1	1	1	1	1	1	3	1	4	1	368	423	363	374	385	632	546	618	528	463	601	678	718	676	641	477	401	484	447	386	265	212
ENSDARG00000002174	4	17550158	17565020	1	protein_coding	itfg2	integrin alpha FG-GAP repeat containing 2 [Source:ZFIN;Acc:ZDB-GENE-041008-161]	10	10	9	7	3	14	6	7	18	16	56	52	74	71	47	77	84	70	65	70	20	45	36	24	36	10	9	12	12	6	7	17	11	15	10	16	24	13	13	17	26	26
ENSDARG00000002184	5	35930683	35938955	1	protein_coding	igbp1	immunoglobulin (CD79A) binding protein 1 [Source:ZFIN;Acc:ZDB-GENE-040426-2928]	67	44	60	58	64	165	180	177	170	199	633	670	752	596	683	938	1016	790	889	817	657	705	680	654	621	256	255	268	268	186	142	188	213	191	185	194	213	184	187	192	304	288
ENSDARG00000002190	1	32825987	32836677	1	protein_coding	chmp2bb	charged multivesicular body protein 2Bb [Source:ZFIN;Acc:ZDB-GENE-040426-2539]	1267	1058	1135	1227	955	1117	1107	1145	1105	1342	700	648	803	739	714	867	951	741	760	733	849	979	923	792	865	808	885	809	679	699	506	515	664	603	546	388	371	455	354	355	270	267
ENSDARG00000002192	22	10450283	10457808	-1	protein_coding	aspn	asporin (LRR class 1) [Source:ZFIN;Acc:ZDB-GENE-041105-7]	0	0	0	0	0	0	0	0	0	0	3	0	0	0	0	1	0	1	0	0	0	0	0	0	0	0	0	0	0	0	0	0	0	0	0	0	0	0	0	1	0	0
ENSDARG00000002193	8	53668767	53670321	-1	protein_coding	rho	rhodopsin [Source:ZFIN;Acc:ZDB-GENE-990415-271]	2	0	2	1	0	1	1	1	0	0	0	0	1	1	0	2	1	0	0	0	2	3	0	4	0	1	3	1	1	0	3	1	1	5	1	0	0	3	2	1	1	0
ENSDARG00000002194	13	45357468	45387357	-1	protein_coding	rhd	Rh blood group, D antigen [Source:ZFIN;Acc:ZDB-GENE-051213-1]	0	0	1	0	0	0	0	0	0	0	0	1	1	3	0	2	2	0	0	2	1	1	0	0	2	1	2	1	3	0	1	1	1	1	4	3	4	1	0	4	2	3
ENSDARG00000002196	10	25407817	25422469	1	protein_coding	bach1b	BTB and CNC homology 1, basic leucine zipper transcription factor 1 b [Source:ZFIN;Acc:ZDB-GENE-050522-220]	1	0	0	0	0	0	0	0	1	1	0	0	2	1	2	0	0	0	1	0	0	4	2	2	1	17	9	8	6	13	23	14	28	19	40	46	69	57	52	45	66	48
ENSDARG00000002197	13	36720939	36737207	-1	protein_coding	pygl	phosphorylase, glycogen, liver [Source:ZFIN;Acc:ZDB-GENE-041205-1]	26	25	29	30	18	49	58	69	71	80	478	425	516	440	446	429	497	382	399	429	333	406	340	318	319	146	140	172	127	131	103	116	137	120	104	42	50	76	42	44	38	25
ENSDARG00000002204	21	20347201	20348242	1	protein_coding	hspb11	heat shock protein, alpha-crystallin-related, b11 [Source:ZFIN;Acc:ZDB-GENE-030131-5148]	0	0	0	0	0	0	0	0	0	0	0	0	0	0	0	0	0	0	0	0	0	0	0	0	1	0	0	0	1	1	0	0	0	0	0	0	0	0	0	0	1	0
ENSDARG00000002210	6	27051027	27067150	-1	protein_coding	stk25a	serine/threonine kinase 25a [Source:ZFIN;Acc:ZDB-GENE-041010-92]	0	1	1	1	0	5	3	9	5	2	19	20	16	18	10	36	30	30	33	34	20	22	14	16	18	10	12	11	5	12	15	13	10	15	20	13	13	14	17	13	30	17
ENSDARG00000002213	16	27507926	27568079	1	protein_coding	invs	inversin [Source:ZFIN;Acc:ZDB-GENE-020507-2]	43	35	48	26	33	46	43	39	38	36	66	57	69	59	72	43	54	24	46	38	26	31	45	29	25	10	14	11	8	16	12	24	25	15	18	23	41	35	28	27	67	55
ENSDARG00000002215	22	16255874	16264771	-1	protein_coding	rtca	RNA 3'-terminal phosphate cyclase [Source:ZFIN;Acc:ZDB-GENE-030131-9687]	305	291	277	329	194	247	262	277	240	286	650	667	711	616	643	649	644	464	562	539	409	478	451	460	401	839	866	760	715	670	1142	1303	1509	1423	1322	1499	1518	1597	1337	1422	1017	925
ENSDARG00000002216	5	71503524	71539865	-1	protein_coding	tbx3a	T-box 3a [Source:ZFIN;Acc:ZDB-GENE-070209-80]	0	0	0	0	0	1	0	0	0	0	2	0	1	0	0	1	1	0	0	0	1	4	0	1	3	10	10	4	7	10	43	54	54	52	52	98	142	142	116	88	262	216
ENSDARG00000002217	14	49944478	49951803	-1	protein_coding	scocb	short coiled-coil protein b [Source:ZFIN;Acc:ZDB-GENE-041010-41]	3	3	1	2	1	15	12	9	5	7	15	19	21	17	20	38	19	27	28	21	29	32	41	26	36	79	86	78	68	70	116	111	174	164	175	261	236	278	231	242	382	325
ENSDARG00000002219	13	23103309	23140126	-1	protein_coding	si:dkey-103j14.5	si:dkey-103j14.5 [Source:ZFIN;Acc:ZDB-GENE-090313-170]	0	0	0	0	0	0	0	0	0	0	0	0	0	0	0	0	0	0	0	0	0	0	0	0	0	0	0	0	0	0	0	0	0	0	0	0	0	0	0	0	0	0
ENSDARG00000002220	5	32695521	32698242	-1	protein_coding	zgc:103692	zgc:103692 [Source:ZFIN;Acc:ZDB-GENE-041010-15]	42	35	34	41	30	58	53	50	63	68	259	248	309	283	284	403	434	285	305	326	205	271	235	194	202	238	278	293	216	243	337	378	408	361	338	303	300	364	310	284	209	174
ENSDARG00000002230	8	49415307	49443241	-1	protein_coding	sypb	synaptophysin b [Source:ZFIN;Acc:ZDB-GENE-040718-205]	2	0	1	0	1	4	1	4	0	2	0	0	1	1	0	0	0	0	0	1	1	2	1	3	1	6	10	5	5	8	16	11	6	14	18	16	18	15	14	18	55	62
ENSDARG00000002231	2	52639034	52713278	1	protein_coding	PLPP2 (1 of many)	phospholipid phosphatase 2 [Source:HGNC Symbol;Acc:HGNC:9230]	9	4	3	0	1	11	13	7	6	8	43	50	45	37	31	58	68	50	52	46	41	36	35	36	43	8	14	15	16	14	6	6	4	4	3	1	1	1	0	0	2	3
ENSDARG00000002235	7	23853134	23878513	-1	protein_coding	mmp14a	matrix metallopeptidase 14a (membrane-inserted) [Source:ZFIN;Acc:ZDB-GENE-030901-1]	13	7	8	11	9	11	10	7	18	12	3	4	6	4	3	8	8	1	4	5	22	19	20	26	24	24	22	26	18	29	13	23	23	24	17	12	5	7	7	4	87	75
ENSDARG00000002240	23	44720406	44729632	-1	protein_coding	psmb6	proteasome subunit beta 6 [Source:ZFIN;Acc:ZDB-GENE-990415-216]	4	2	2	1	1	3	3	6	5	7	6	7	14	11	15	10	10	8	10	14	52	46	46	45	63	254	221	224	208	211	347	387	335	375	392	482	468	396	505	432	726	558
ENSDARG00000002241	6	49414101	49415582	1	protein_coding	KCNA2 (1 of many)	potassium voltage-gated channel subfamily A member 2 [Source:HGNC Symbol;Acc:HGNC:6220]	0	0	0	0	0	0	0	0	1	0	0	1	1	1	1	0	1	1	1	0	1	2	1	0	3	11	5	7	5	10	17	19	11	11	4	9	1	12	5	11	0	0
ENSDARG00000002249	18	12611854	12904635	1	protein_coding	tbxas1	thromboxane A synthase 1 (platelet) [Source:ZFIN;Acc:ZDB-GENE-030131-8805]	8	10	12	6	7	4	7	9	6	11	14	12	17	25	15	18	32	26	23	20	9	19	12	10	14	7	5	10	11	6	2	4	5	9	8	1	2	1	4	2	10	2
ENSDARG00000002255	24	42055974	42102897	-1	protein_coding	epb41l3a	erythrocyte membrane protein band 4.1-like 3a [Source:ZFIN;Acc:ZDB-GENE-040822-8]	7	16	8	5	5	15	19	20	25	26	81	79	86	67	78	38	70	31	44	55	68	64	107	67	89	56	38	45	36	19	29	29	28	32	25	30	32	33	12	27	31	12
ENSDARG00000002259	12	4301640	4309427	-1	protein_coding	ca15c	carbonic anhydrase XV c [Source:ZFIN;Acc:ZDB-GENE-061013-737]	0	0	0	0	0	0	0	0	0	0	0	0	0	0	1	0	0	0	0	0	0	0	0	0	0	1	0	0	0	0	0	0	0	0	0	0	0	0	0	0	0	0
ENSDARG00000002264	5	24569094	24571379	1	protein_coding	mrpl41	mitochondrial ribosomal protein L41 [Source:ZFIN;Acc:ZDB-GENE-050522-200]	2	1	3	2	3	3	0	0	5	3	18	14	26	18	19	26	14	22	20	19	8	15	11	13	11	25	19	27	16	24	21	32	38	27	32	55	45	35	62	58	85	69
ENSDARG00000002267	16	44686550	44707135	-1	protein_coding	dcaf13	ddb1 and cul4 associated factor 13 [Source:ZFIN;Acc:ZDB-GENE-040426-703]	334	325	350	344	279	181	162	188	205	199	876	786	1027	893	926	1056	1019	874	924	792	1036	1056	1069	937	1030	948	920	1039	899	822	842	933	1044	978	880	634	640	790	600	589	663	586
ENSDARG00000002271	10	15644963	15655183	1	protein_coding	zfand5b	zinc finger, AN1-type domain 5b [Source:ZFIN;Acc:ZDB-GENE-040426-875]	904	791	857	886	706	692	705	760	630	856	3957	3645	4386	3498	3669	4717	4633	3759	3618	3663	2679	3383	3030	2631	2725	1816	1724	1730	1784	1530	1460	1539	1699	1607	1562	936	853	764	886	794	389	352
ENSDARG00000002285	1	44979892	45008779	1	protein_coding	mcoln1a	mucolipin 1a [Source:ZFIN;Acc:ZDB-GENE-040426-2704]	79	78	100	103	73	203	287	245	257	252	477	580	616	478	533	647	552	406	498	440	334	334	357	354	316	254	328	313	291	278	130	151	151	163	169	135	139	159	109	124	180	170
ENSDARG00000002293	22	17435893	17438665	-1	protein_coding	si:ch211-197g15.9	si:ch211-197g15.9 [Source:ZFIN;Acc:ZDB-GENE-050208-616]	0	0	0	0	0	0	0	1	0	0	0	1	0	0	0	0	0	0	0	0	1	0	1	0	0	0	0	1	0	0	2	2	1	0	3	1	2	0	0	2	0	2
ENSDARG00000002295	8	14816411	14845987	1	protein_coding	si:dkey-21p1.3	si:dkey-21p1.3 [Source:ZFIN;Acc:ZDB-GENE-081105-162]	0	0	0	0	0	0	0	0	0	0	1	0	0	0	0	0	0	0	0	0	0	2	0	2	0	1	0	0	0	0	0	0	1	0	0	0	0	1	1	0	0	1
ENSDARG00000002298	12	17032781	17036761	1	protein_coding	ankrd22	ankyrin repeat domain 22 [Source:ZFIN;Acc:ZDB-GENE-040426-1120]	15	30	26	20	20	78	66	61	60	83	165	139	194	189	186	238	221	169	177	176	75	89	96	81	74	9	21	20	11	7	3	1	5	6	2	6	11	12	12	7	7	4
ENSDARG00000002299	9	56225934	56244631	-1	protein_coding	arsh	arylsulfatase H [Source:ZFIN;Acc:ZDB-GENE-081104-120]	0	0	0	0	0	0	0	0	0	0	0	0	0	0	1	0	0	1	0	0	0	0	1	0	0	1	0	1	3	0	4	3	3	3	0	6	5	5	2	4	2	6
ENSDARG00000002300	5	12309138	12323659	-1	protein_coding	p2rx2	purinergic receptor P2X, ligand-gated ion channel, 2 [Source:ZFIN;Acc:ZDB-GENE-030319-2]	0	0	0	0	0	0	0	0	0	0	0	0	0	0	0	0	0	0	0	0	0	0	0	1	0	0	4	2	0	0	1	0	0	1	0	0	1	0	1	1	0	1
ENSDARG00000002304	18	30502776	30521235	-1	protein_coding	gins2	GINS complex subunit 2 [Source:ZFIN;Acc:ZDB-GENE-050419-19]	1115	921	1044	1061	870	647	581	557	682	796	164	154	211	184	192	236	238	220	193	155	108	122	106	93	87	36	33	41	25	28	23	33	28	15	25	18	33	32	35	16	75	68
ENSDARG00000002305	9	34437199	34451029	-1	protein_coding	me3	malic enzyme 3, NADP(+)-dependent, mitochondrial [Source:ZFIN;Acc:ZDB-GENE-041111-294]	2795	2405	2424	2591	2055	1779	1923	1866	1835	1937	1348	1417	1624	1217	1357	1412	1516	1122	1156	1114	898	1022	750	904	972	183	126	193	276	140	41	63	72	59	73	23	29	28	21	28	105	83
ENSDARG00000002311	16	16240784	16244222	-1	protein_coding	fabp11b	fatty acid binding protein 11b [Source:ZFIN;Acc:ZDB-GENE-050522-391]	2	0	2	2	2	2	0	0	0	5	0	1	0	0	0	1	0	0	0	1	0	0	0	0	0	2	1	0	0	0	0	0	0	0	1	1	0	0	0	0	0	0
ENSDARG00000002330	2	11422196	11426569	1	protein_coding	lhx8a	LIM homeobox 8a [Source:ZFIN;Acc:ZDB-GENE-031008-2]	63	43	47	51	24	37	43	44	44	65	161	153	194	143	170	165	217	204	183	159	62	84	70	47	46	8	5	12	16	4	4	4	4	1	5	0	3	2	1	0	0	1
ENSDARG00000002332	13	36832008	36871918	1	protein_coding	frmd6	FERM domain containing 6 [Source:ZFIN;Acc:ZDB-GENE-050522-354]	23	19	25	18	11	39	42	36	40	35	316	241	310	261	283	399	427	339	343	326	261	240	253	233	214	193	195	185	209	169	166	209	230	248	204	204	210	171	163	190	246	201
ENSDARG00000002333	20	33850088	33887124	-1	protein_coding	fam102bb	family with sequence similarity 102, member B, b [Source:ZFIN;Acc:ZDB-GENE-041014-330]	15	3	10	15	8	45	22	35	35	28	91	71	75	77	51	71	92	69	68	62	17	35	11	21	27	4	2	2	6	3	1	3	2	7	3	15	11	8	7	15	22	18
ENSDARG00000002336	15	20527716	20532570	-1	protein_coding	dlc	deltaC [Source:ZFIN;Acc:ZDB-GENE-000125-4]	2	1	1	0	0	0	2	0	2	3	1	0	0	0	0	0	7	3	3	3	5	2	3	3	3	436	440	453	404	351	533	665	744	650	630	673	670	668	592	518	876	730
ENSDARG00000002339	3	15339925	15346810	-1	protein_coding	sgf29	SAGA complex associated factor 29 [Source:ZFIN;Acc:ZDB-GENE-041010-62]	44	41	41	33	25	57	65	68	53	65	234	240	253	213	231	335	294	242	236	220	107	120	109	92	96	94	84	79	71	94	84	106	109	85	82	132	98	123	121	99	83	82
ENSDARG00000002344	14	5554601	5558312	1	protein_coding	tubb4b	tubulin, beta 4B class IVb [Source:ZFIN;Acc:ZDB-GENE-030131-8625]	5659	5204	5334	5096	3760	2847	2947	3073	3053	3440	2455	2266	2940	2385	2341	2908	3001	2696	2378	2491	2584	3073	3007	2589	2563	1716	1501	1555	1404	1454	1922	1707	2450	2218	2294	2593	2370	2524	2496	2279	4819	4171
ENSDARG00000002347	25	22222392	22237735	1	protein_coding	cyp11a1	cytochrome P450, family 11, subfamily A, polypeptide 1 [Source:ZFIN;Acc:ZDB-GENE-010306-1]	691	636	660	743	458	1069	1432	1678	1093	1561	510	576	612	470	541	692	775	535	523	574	609	776	709	570	523	390	264	404	314	275	213	235	320	370	325	128	239	177	196	234	92	90
ENSDARG00000002353	17	45421506	45427401	1	protein_coding	tagapa	T-cell activation RhoGTPase activating protein a [Source:ZFIN;Acc:ZDB-GENE-040426-1877]	0	0	0	1	0	1	1	0	0	0	2	1	1	0	0	7	9	9	9	5	162	168	161	197	198	160	125	205	123	111	92	102	128	116	116	30	33	37	39	26	12	12
ENSDARG00000002355	5	41524553	41532672	1	protein_coding	shpk	sedoheptulokinase [Source:ZFIN;Acc:ZDB-GENE-060526-357]	2	2	3	4	1	3	8	10	6	4	13	13	14	23	8	22	11	9	20	13	8	9	16	9	14	7	7	13	3	8	8	14	10	11	10	11	15	8	12	11	9	4
ENSDARG00000002362	12	19937985	19998837	-1	protein_coding	ubald1a	UBA-like domain containing 1a [Source:ZFIN;Acc:ZDB-GENE-040718-191]	270	256	320	288	281	254	354	313	274	306	72	87	112	89	80	64	68	55	53	68	65	61	66	62	62	146	101	110	91	113	133	135	196	201	227	230	216	233	207	212	178	140
ENSDARG00000002365	22	5728244	5792301	-1	protein_coding	cers5	ceramide synthase 5 [Source:ZFIN;Acc:ZDB-GENE-030131-1740]	1303	1157	1255	1279	862	1109	1136	1081	1117	1190	411	383	492	382	364	456	435	360	357	388	248	296	270	227	230	163	163	173	176	127	120	103	151	150	173	148	138	145	149	158	164	160
ENSDARG00000002369	5	41463991	41496172	1	protein_coding	ENSDARG00000002369		1700	1258	1895	1665	1077	1029	810	736	1141	1150	1946	1536	2015	1959	1939	2238	1911	1857	1800	1415	1655	1610	1742	1674	1589	2214	2258	2802	2162	2230	2744	3943	3510	3932	3433	1503	1790	1635	1930	1355	1135	924
ENSDARG00000002377	1	7837212	7847898	1	protein_coding	mief2	mitochondrial elongation factor 2 [Source:ZFIN;Acc:ZDB-GENE-060929-864]	475	468	491	549	369	419	459	439	391	440	673	619	804	658	648	749	764	537	668	649	456	430	367	357	367	138	133	140	135	119	99	138	147	163	150	156	182	128	122	123	84	76
ENSDARG00000002385	15	6517631	6653934	-1	protein_coding	atm	ATM serine/threonine kinase [Source:ZFIN;Acc:ZDB-GENE-040809-1]	42	31	47	43	29	45	42	44	30	42	208	199	211	151	178	265	261	180	235	220	39	56	44	26	37	10	11	6	10	10	12	12	21	23	11	40	29	25	49	37	131	85
ENSDARG00000002391	21	26043520	26053269	-1	protein_coding	tlcd1	TLC domain containing 1 [Source:ZFIN;Acc:ZDB-GENE-041010-173]	1	0	0	0	0	1	0	0	0	0	0	0	0	0	1	1	0	0	0	0	0	0	0	0	0	1	0	0	0	0	0	0	0	0	0	0	0	0	0	0	2	0
ENSDARG00000002394	10	25764981	25767031	1	protein_coding	ugt5d1	UDP glucuronosyltransferase 5 family, polypeptide D1 [Source:ZFIN;Acc:ZDB-GENE-091118-36]	0	0	0	0	0	1	0	0	0	0	0	0	0	0	0	0	0	0	0	0	0	0	0	0	0	0	0	0	0	0	0	0	0	0	0	0	0	0	0	0	0	0
ENSDARG00000002396	24	20049603	20064055	-1	protein_coding	cry-dash	cryptochrome DASH [Source:ZFIN;Acc:ZDB-GENE-040617-2]	149	95	127	119	87	184	199	183	201	224	728	560	711	637	647	709	789	558	576	616	359	404	378	370	503	79	68	91	84	67	85	84	91	95	86	94	112	103	99	93	89	76
ENSDARG00000002401	17	24861921	24872527	-1	protein_coding	gale	UDP-galactose-4-epimerase [Source:ZFIN;Acc:ZDB-GENE-060421-6479]	46	27	25	36	36	59	52	62	65	58	378	359	415	354	410	426	532	369	416	365	375	469	470	411	370	289	302	347	297	259	176	156	182	145	142	86	92	80	115	90	114	89
ENSDARG00000002402	6	9359875	9394542	-1	protein_coding	ercc3	excision repair cross-complementation group 3 [Source:ZFIN;Acc:ZDB-GENE-030131-3043]	34	16	18	24	23	47	38	41	39	39	220	168	192	171	180	238	275	200	200	203	148	186	166	150	173	202	200	229	241	173	170	167	232	254	187	211	197	166	174	182	224	167
ENSDARG00000002403	13	33121271	33126217	-1	protein_coding	nusap1	nucleolar and spindle associated protein 1 [Source:ZFIN;Acc:ZDB-GENE-030827-5]	560	488	455	445	355	373	416	443	441	445	1391	1281	1472	1248	1316	1442	1557	1175	1248	1141	440	564	463	477	500	880	909	781	853	846	1394	1399	1738	1591	1629	1195	1213	1799	1125	1128	881	777
ENSDARG00000002405	5	20282967	20310868	-1	protein_coding	si:ch211-225b11.1	si:ch211-225b11.1 [Source:ZFIN;Acc:ZDB-GENE-060531-39]	3	2	0	0	0	4	0	1	2	2	9	11	8	9	7	6	6	5	11	9	12	15	15	21	11	2	4	2	1	1	2	1	3	5	5	4	3	1	1	2	17	10
ENSDARG00000002406	1	22000517	22012644	1	protein_coding	zmynd10	zinc finger, MYND-type containing 10 [Source:ZFIN;Acc:ZDB-GENE-040426-1218]	4	3	1	4	2	5	1	8	4	3	25	17	28	21	21	28	41	17	24	21	9	19	5	6	15	1	3	6	6	2	1	2	2	1	1	2	1	1	3	0	3	4
ENSDARG00000002411	11	6675129	6783536	1	protein_coding	pde4cb	phosphodiesterase 4C, cAMP-specific b [Source:ZFIN;Acc:ZDB-GENE-030131-4075]	0	0	1	0	0	0	0	1	2	1	0	1	0	0	1	0	1	2	0	0	0	0	0	0	1	1	2	0	2	0	0	2	1	1	0	1	3	3	2	0	22	14
ENSDARG00000002445	16	7513652	7526042	-1	protein_coding	prdm1a	PR domain containing 1a, with ZNF domain [Source:ZFIN;Acc:ZDB-GENE-030131-2193]	0	1	0	0	0	2	2	1	0	1	0	2	2	1	0	1	4	3	0	2	1	0	1	0	0	57	49	50	50	68	221	243	260	248	236	690	785	776	661	628	522	449
ENSDARG00000002463	14	24543424	24576409	1	protein_coding	arhgef37	Rho guanine nucleotide exchange factor (GEF) 37 [Source:ZFIN;Acc:ZDB-GENE-100514-3]	173	138	138	144	104	401	364	430	451	408	488	380	413	384	396	503	550	394	384	359	159	216	153	165	194	134	124	137	142	133	87	113	137	121	95	76	81	84	66	78	80	53
ENSDARG00000002467	20	9433709	9440282	-1	protein_coding	rdh14b	retinol dehydrogenase 14b (all-trans/9-cis/11-cis) [Source:ZFIN;Acc:ZDB-GENE-030131-6605]	70	60	67	79	57	110	115	115	128	126	290	257	315	230	266	349	331	255	276	275	239	266	229	234	241	71	50	62	63	49	43	39	48	46	61	76	76	62	77	61	112	77
ENSDARG00000002479	5	23409785	23422719	1	protein_coding	ercc6l	excision repair cross-complementation group 6-like [Source:ZFIN;Acc:ZDB-GENE-060531-56]	144	123	124	108	88	161	166	174	156	188	852	688	839	657	762	940	993	588	683	773	724	698	649	757	776	758	848	969	842	751	811	1006	1050	1006	857	742	637	787	550	635	296	304
ENSDARG00000002483	23	4475300	4495366	1	protein_coding	WNT7A (1 of many)	Wnt family member 7A [Source:HGNC Symbol;Acc:HGNC:12786]	0	0	0	0	0	0	0	0	0	0	4	0	0	0	0	1	1	0	0	0	2	1	1	1	0	2	1	0	0	1	1	1	4	4	1	2	2	0	2	0	30	23
ENSDARG00000002487	12	5364723	5383383	-1	protein_coding	noc3l	NOC3-like DNA replication regulator [Source:ZFIN;Acc:ZDB-GENE-030131-9878]	4	2	3	4	5	9	9	8	6	5	42	34	56	70	63	70	72	63	47	45	84	74	90	82	86	272	286	281	271	253	482	622	596	524	508	728	685	686	586	626	782	677
ENSDARG00000002494	11	10991789	11035637	1	protein_coding	itgb6	integrin, beta 6 [Source:ZFIN;Acc:ZDB-GENE-100812-2]	16	9	12	7	15	15	12	17	14	19	99	92	105	111	119	135	148	121	122	114	27	26	38	30	24	2	3	5	3	5	0	1	1	3	0	0	1	2	0	1	21	11
ENSDARG00000002506	7	41593009	41601114	-1	protein_coding	zgc:92818	zgc:92818 [Source:ZFIN;Acc:ZDB-GENE-040718-217]	444	385	430	379	380	528	517	481	453	560	234	228	321	261	291	254	210	186	170	184	174	161	154	131	136	367	307	330	269	317	295	369	364	375	354	299	314	239	304	269	141	125
ENSDARG00000002507	16	14389994	14463693	-1	protein_coding	itga10	integrin, alpha 10 [Source:ZFIN;Acc:ZDB-GENE-100922-54]	0	0	1	0	2	0	0	1	0	0	5	2	1	1	3	1	1	4	0	0	1	6	3	2	5	11	0	3	5	5	31	16	26	23	29	26	54	47	21	25	4	2
ENSDARG00000002508	6	39281568	39288493	1	protein_coding	ankrd33ab	ankyrin repeat domain 33Ab [Source:ZFIN;Acc:ZDB-GENE-100729-1]	0	0	0	0	0	0	0	0	0	0	0	0	0	0	0	0	0	0	0	0	1	0	1	0	0	0	2	2	0	1	0	0	0	0	0	1	0	0	0	0	7	4
ENSDARG00000002509	13	35848530	35851154	-1	protein_coding	zgc:153911	zgc:153911 [Source:ZFIN;Acc:ZDB-GENE-061013-174]	8	10	13	5	7	10	12	16	14	13	20	21	22	22	20	53	43	49	36	33	83	104	115	74	80	129	123	170	134	80	52	38	71	39	50	8	19	14	16	17	4	1
ENSDARG00000002510	6	3403608	3413527	-1	protein_coding	dmbx1b	diencephalon/mesencephalon homeobox 1b [Source:ZFIN;Acc:ZDB-GENE-050417-97]	0	0	0	0	0	0	0	0	0	0	0	0	0	0	0	0	0	0	0	0	0	0	0	0	0	1	0	0	0	0	0	1	0	0	0	0	0	1	1	0	21	7
ENSDARG00000002523	10	11301932	11322345	1	protein_coding	hsdl2	hydroxysteroid dehydrogenase like 2 [Source:ZFIN;Acc:ZDB-GENE-030131-1066]	1100	911	920	972	712	732	685	763	683	801	496	431	521	389	413	535	535	422	379	399	317	413	388	368	382	362	353	376	344	426	386	516	445	421	373	368	296	274	324	246	476	397
ENSDARG00000002533	5	62096900	62116998	-1	protein_coding	adora2b	adenosine A2b receptor [Source:ZFIN;Acc:ZDB-GENE-060511-1]	0	0	0	0	0	0	0	0	0	0	0	1	0	0	2	0	0	1	0	0	2	6	4	3	1	1	1	1	0	0	0	1	0	0	0	2	1	1	2	2	12	10
ENSDARG00000002536	23	7614825	7644920	1	protein_coding	tm9sf4	transmembrane 9 superfamily protein member 4 [Source:ZFIN;Acc:ZDB-GENE-040426-1575]	810	730	731	708	542	1115	1199	1240	1229	1315	1373	1217	1539	1254	1215	1206	1340	1040	1110	1038	944	1081	976	1221	1337	887	955	1112	970	805	727	737	1023	908	723	707	674	540	529	604	518	376
ENSDARG00000002538	14	5922162	5938914	1	protein_coding	smu1a	smu-1 suppressor of mec-8 and unc-52 homolog a (C. elegans) [Source:ZFIN;Acc:ZDB-GENE-040426-916]	1303	1073	1133	1260	878	901	902	896	834	1000	816	712	863	743	696	689	730	643	669	599	601	649	610	711	762	777	861	915	825	784	977	1134	1281	1181	1073	951	922	789	904	815	650	519
ENSDARG00000002546	12	9779597	9802976	1	protein_coding	rundc3ab	RUN domain containing 3Ab [Source:ZFIN;Acc:ZDB-GENE-040426-842]	82	102	102	81	59	223	220	216	184	206	208	172	153	170	191	326	277	197	285	226	155	165	141	146	167	35	51	106	76	36	48	67	43	55	45	4	0	4	4	2	6	4
ENSDARG00000002549	19	23039945	23079965	-1	protein_coding	eif3eb	eukaryotic translation initiation factor 3, subunit E, b [Source:ZFIN;Acc:ZDB-GENE-050208-283]	109	93	88	103	56	60	74	50	79	79	158	126	188	147	182	226	258	187	197	201	180	188	206	229	160	99	72	90	84	64	78	54	92	72	60	9	9	15	19	12	37	19
ENSDARG00000002552	11	20994110	21057604	-1	protein_coding	mapkapk2a	mitogen-activated protein kinase-activated protein kinase 2a [Source:ZFIN;Acc:ZDB-GENE-030131-5532]	850	799	866	985	769	908	1091	1001	1031	1088	1697	1809	2002	1629	1660	2073	2035	1550	1711	1569	1394	1594	1428	1483	1445	982	942	1120	1057	894	678	819	959	892	864	768	856	910	688	782	748	621
ENSDARG00000002564	3	21121079	21149825	-1	protein_coding	syngr1a	synaptogyrin 1a [Source:ZFIN;Acc:ZDB-GENE-041010-169]	9	5	6	8	4	10	14	9	23	18	14	5	8	5	13	10	10	6	5	9	6	11	4	16	9	4	3	4	4	3	4	0	2	1	4	1	1	0	2	3	1	3
ENSDARG00000002571	18	39346002	39401861	1	protein_coding	tmod2	tropomodulin 2 [Source:ZFIN;Acc:ZDB-GENE-040912-185]	18	7	9	10	11	17	28	29	20	30	91	68	83	70	70	123	134	77	81	80	53	61	51	79	78	29	38	53	50	40	20	23	46	38	27	35	34	40	31	24	51	31
ENSDARG00000002576	12	3811344	3824994	1	protein_coding	cabp5a	calcium binding protein 5a [Source:ZFIN;Acc:ZDB-GENE-040426-1655]	0	0	0	0	0	0	0	0	0	0	0	1	0	0	0	1	2	1	1	2	0	2	1	1	4	1	1	1	0	0	3	1	0	1	0	0	1	1	0	0	7	4
ENSDARG00000002582	9	21224016	21257108	-1	protein_coding	tbx15	T-box 15 [Source:ZFIN;Acc:ZDB-GENE-020529-1]	1	4	3	3	2	0	3	3	2	3	3	3	4	2	4	2	6	6	2	3	3	5	4	1	2	5	5	5	2	1	6	10	6	6	3	2	6	3	5	4	18	10
ENSDARG00000002587	21	42975807	43026872	-1	protein_coding	dpysl3	dihydropyrimidinase-like 3 [Source:ZFIN;Acc:ZDB-GENE-050720-2]	0	1	1	1	3	2	0	3	1	3	4	1	2	1	1	3	3	5	4	3	10	6	10	12	6	14	11	11	13	9	9	11	14	12	5	6	11	13	10	16	117	107
ENSDARG00000002589	12	14964454	14972693	1	protein_coding	mylpfb	myosin light chain, phosphorylatable, fast skeletal muscle b [Source:ZFIN;Acc:ZDB-GENE-040912-115]	9	4	6	4	5	5	1	5	6	2	8	10	6	7	5	15	8	5	7	8	4	5	13	13	10	7	6	2	3	4	0	7	4	11	2	6	4	2	3	2	5	5
ENSDARG00000002591	6	40835099	40843496	1	protein_coding	ruvbl1	RuvB-like AAA ATPase 1 [Source:ZFIN;Acc:ZDB-GENE-030109-2]	1526	1466	1536	1588	1268	1459	1471	1531	1502	1619	1131	1069	1261	1108	1051	1227	1156	913	867	953	474	561	598	529	582	511	567	661	594	432	685	751	833	821	690	805	792	909	726	799	851	745
ENSDARG00000002593	21	19409306	19447653	1	protein_coding	slc45a2	solute carrier family 45, member 2 [Source:ZFIN;Acc:ZDB-GENE-050208-97]	0	0	0	0	0	0	0	0	0	0	3	2	1	1	1	0	0	0	0	0	1	0	0	1	1	1	3	0	0	0	0	3	2	1	2	0	1	0	0	2	1	0
ENSDARG00000002597	8	45326436	45344091	1	protein_coding	pabpc1l	poly(A) binding protein, cytoplasmic 1-like [Source:ZFIN;Acc:ZDB-GENE-030131-5836]	582	537	589	541	447	1615	1434	1525	1417	1634	1170	989	1156	1004	1027	757	868	626	694	653	596	660	595	550	514	251	238	265	212	229	71	97	71	69	59	22	22	26	14	16	10	5
ENSDARG00000002600	21	11592202	11629715	1	protein_coding	pcsk1	proprotein convertase subtilisin/kexin type 1 [Source:ZFIN;Acc:ZDB-GENE-071009-1]	0	0	1	0	0	0	0	0	0	0	2	0	1	0	1	2	1	1	1	0	1	1	0	1	0	1	0	5	2	0	1	1	1	0	1	6	5	2	0	1	2	2
ENSDARG00000002601	23	37884208	37885532	1	protein_coding	irx7	iroquois homeobox 7 [Source:ZFIN;Acc:ZDB-GENE-020103-1]	0	0	0	1	0	0	1	0	0	0	0	5	1	1	0	110	126	103	129	85	285	345	348	286	299	183	183	198	154	232	352	456	433	408	379	620	596	698	715	571	354	295
ENSDARG00000002607	11	26238537	26324730	1	protein_coding	unm_sa1614	un-named sa1614 [Source:ZFIN;Acc:ZDB-GENE-120411-1]	3	2	3	3	0	2	1	1	5	1	8	4	6	5	7	2	0	0	0	2	2	3	3	3	2	1	0	0	1	1	1	2	1	0	0	1	0	0	1	0	2	0
ENSDARG00000002609	14	34626284	34671848	1	protein_coding	rnf145a	ring finger protein 145a [Source:ZFIN;Acc:ZDB-GENE-111012-3]	10	7	5	7	4	24	23	31	29	32	81	51	66	77	89	52	38	27	36	24	40	50	57	63	52	27	42	35	26	33	23	30	29	36	53	112	142	146	97	122	425	347
ENSDARG00000002613	19	25880802	25882962	1	protein_coding	rpa3	replication protein A3 [Source:ZFIN;Acc:ZDB-GENE-040426-977]	676	616	670	804	591	660	525	564	607	741	282	261	415	360	273	602	528	466	352	333	280	365	392	285	428	307	312	366	300	296	218	226	235	242	215	126	121	81	130	95	182	152
ENSDARG00000002632	12	48819021	48883985	1	protein_coding	anxa11b	annexin A11b [Source:ZFIN;Acc:ZDB-GENE-030707-5]	33	22	33	25	20	51	54	52	66	75	138	159	166	143	152	162	146	110	117	114	99	129	76	81	115	134	126	166	138	89	105	154	153	119	121	65	101	65	93	87	177	125
ENSDARG00000002634	1	11454675	11474380	-1	protein_coding	b4galt1	UDP-Gal:betaGlcNAc beta 1,4- galactosyltransferase, polypeptide 1 [Source:ZFIN;Acc:ZDB-GENE-050417-236]	0	2	0	0	1	1	1	1	2	0	1	2	2	3	3	3	2	0	4	1	8	4	5	4	4	81	113	99	66	88	115	96	117	135	120	107	121	128	114	106	48	64
ENSDARG00000002635	17	15301499	15381068	-1	protein_coding	FAM184A (1 of many)	family with sequence similarity 184 member A [Source:HGNC Symbol;Acc:HGNC:20991]	0	0	0	0	0	0	0	0	0	0	0	0	1	0	0	1	1	0	0	2	1	1	1	1	0	0	0	0	0	0	0	0	0	1	0	1	0	0	0	0	0	0
ENSDARG00000002642	8	18811861	18849488	-1	protein_coding	sh3gl1b	SH3-domain GRB2-like 1b [Source:ZFIN;Acc:ZDB-GENE-031001-6]	109	85	111	74	81	103	111	91	103	130	131	130	145	123	118	136	153	111	109	116	61	57	79	79	78	41	51	41	52	40	55	66	73	75	39	99	89	72	72	77	128	145
ENSDARG00000002644	6	35403984	35456023	-1	protein_coding	rgs5a	regulator of G-protein signaling 5a [Source:ZFIN;Acc:ZDB-GENE-030131-7570]	0	0	0	0	0	0	0	1	0	2	0	0	0	0	0	0	1	0	0	0	27	25	15	22	20	27	26	18	19	15	19	29	32	46	31	25	23	18	27	20	8	7
ENSDARG00000002656	20	31843070	32003089	-1	protein_coding	stxbp5a	syntaxin binding protein 5a (tomosyn) [Source:ZFIN;Acc:ZDB-GENE-041001-161]	2	9	1	2	5	7	1	6	4	6	15	16	17	19	17	17	32	10	20	17	14	9	21	22	16	4	5	3	6	4	2	1	3	0	1	0	0	1	1	7	1	8
ENSDARG00000002659	23	9859760	9872614	-1	protein_coding	mapre1b	microtubule-associated protein, RP/EB family, member 1b [Source:ZFIN;Acc:ZDB-GENE-040426-2256]	814	699	810	736	614	1605	1674	1565	1525	1728	2010	2160	2375	1871	1983	2617	2544	1922	2083	2032	2389	2501	2382	2363	2303	2840	2779	2798	2548	2462	2277	2638	2957	2688	2759	2027	2077	2075	2107	1858	2234	2023
ENSDARG00000002663	4	8007828	8018689	1	protein_coding	optn	optineurin [Source:ZFIN;Acc:ZDB-GENE-030131-8103]	44	30	38	36	29	32	47	36	53	44	73	70	80	67	78	80	82	69	70	63	17	20	14	17	14	4	3	1	14	1	2	7	5	1	3	8	7	13	15	5	47	53
ENSDARG00000002666	10	39382935	39386332	1	protein_coding	kcnj1b	potassium inwardly-rectifying channel, subfamily J, member 1b [Source:ZFIN;Acc:ZDB-GENE-070620-9]	40	39	37	33	18	47	69	86	66	65	132	121	125	107	115	137	143	103	120	109	106	136	126	103	125	64	59	58	56	42	25	40	38	37	25	17	27	21	26	21	11	17
ENSDARG00000002670	17	10592332	10610643	1	protein_coding	ATG14	autophagy related 14 [Source:HGNC Symbol;Acc:HGNC:19962]	684	696	732	755	502	599	595	576	611	643	471	432	514	429	437	490	552	389	459	421	360	392	378	355	330	147	121	146	152	121	125	132	147	147	155	142	139	144	136	133	138	148
ENSDARG00000002682	15	21008895	21020722	-1	protein_coding	tbcela	tubulin folding cofactor E-like a [Source:ZFIN;Acc:ZDB-GENE-040426-1719]	5	7	5	4	4	13	19	11	17	11	74	64	113	71	70	111	118	62	70	72	48	69	43	59	52	9	10	13	19	13	8	9	11	11	11	13	17	17	13	10	14	6
ENSDARG00000002685	7	24559419	24567270	-1	protein_coding	fam113	family with sequence similarity 113 [Source:ZFIN;Acc:ZDB-GENE-041212-23]	1263	1046	1202	1132	964	1140	973	1152	1079	1238	786	611	865	783	667	842	815	705	669	614	545	639	535	568	704	179	187	234	183	187	78	79	99	102	84	16	5	7	5	13	3	5
ENSDARG00000002690	11	24578051	24580021	1	protein_coding	rabif	RAB interacting factor [Source:ZFIN;Acc:ZDB-GENE-040718-216]	23	22	33	34	29	26	39	26	44	50	47	48	57	55	56	131	105	92	103	81	38	40	42	31	38	37	25	27	44	22	34	50	40	40	36	39	43	48	39	44	82	72
ENSDARG00000002696	19	5189740	5218859	-1	protein_coding	gnb3b	guanine nucleotide binding protein (G protein), beta polypeptide 3b [Source:ZFIN;Acc:ZDB-GENE-040426-2280]	4	7	3	5	6	6	11	13	2	4	1	7	5	4	4	1	4	1	1	3	6	23	16	8	0	4	2	4	3	9	2	7	3	26	24	10	3	0	6	2	6	6
ENSDARG00000002701	7	13503474	13534531	1	protein_coding	rasl12	RAS-like, family 12 [Source:ZFIN;Acc:ZDB-GENE-040426-1201]	0	0	0	0	0	0	0	0	0	0	0	0	0	1	0	0	0	0	0	1	3	5	4	0	3	12	6	4	2	2	1	1	4	4	2	3	1	2	2	0	1	2
ENSDARG00000002707	14	30198168	30200653	-1	protein_coding	her11	hairy-related 11 [Source:ZFIN;Acc:ZDB-GENE-040824-4]	2	0	5	0	0	1	0	0	1	1	2	3	6	2	1	31	29	34	43	31	178	247	249	207	194	58	51	56	35	52	30	65	34	46	39	106	88	112	93	89	87	71
ENSDARG00000002710	22	36704303	36721742	-1	protein_coding	ncl	nucleolin [Source:ZFIN;Acc:ZDB-GENE-030131-6986]	867	779	776	784	708	1292	1485	1623	1455	1537	6149	5959	6519	5390	5588	7049	6985	4607	5566	5064	6861	7106	6674	7467	7527	11419	12167	12332	11811	10235	12745	14579	15783	15003	13588	14458	14517	17672	11919	13189	14828	12465
ENSDARG00000002720	18	7078387	7097798	-1	protein_coding	utp15	utp15, U3 small nucleolar ribonucleoprotein, homolog [Source:ZFIN;Acc:ZDB-GENE-030131-3831]	67	71	83	65	49	80	88	82	121	120	278	213	285	245	245	247	320	227	253	196	275	299	280	288	320	497	496	493	441	445	590	627	773	708	638	554	628	540	581	514	510	434
ENSDARG00000002722	13	40603728	40615115	1	protein_coding	ankrd2	ankyrin repeat domain 2 (stretch responsive muscle) [Source:ZFIN;Acc:ZDB-GENE-090313-383]	0	0	0	0	0	0	0	0	0	0	0	0	0	0	0	0	0	0	0	0	0	0	0	0	0	0	0	1	0	0	0	0	0	0	0	0	0	0	0	0	0	0
ENSDARG00000002728	2	33812989	33837945	1	protein_coding	kiss1ra	KISS1 receptor a [Source:ZFIN;Acc:ZDB-GENE-070912-521]	0	0	0	0	0	0	0	0	0	0	0	0	0	0	0	0	0	0	0	0	0	0	0	0	0	0	0	0	0	0	0	0	0	0	0	0	0	0	0	0	0	0
ENSDARG00000002731	19	47599409	47684701	-1	protein_coding	sdc2	syndecan 2 [Source:ZFIN;Acc:ZDB-GENE-021206-3]	29	22	35	36	26	35	44	42	43	50	142	118	165	113	131	171	186	149	175	147	127	139	94	123	142	125	135	134	118	121	64	107	126	134	117	132	169	154	100	117	194	182
ENSDARG00000002732	14	17071287	17076881	1	protein_coding	spon2b	spondin 2b, extracellular matrix protein [Source:ZFIN;Acc:ZDB-GENE-990415-161]	0	0	0	0	0	3	0	7	3	3	0	0	0	0	0	0	5	2	4	2	1	0	2	0	2	0	0	1	1	1	2	0	0	2	1	1	0	0	0	0	0	3
ENSDARG00000002745	20	19093096	19098439	1	protein_coding	tdh	L-threonine dehydrogenase [Source:ZFIN;Acc:ZDB-GENE-040426-2379]	28	22	19	20	22	86	73	84	104	90	455	409	487	373	472	541	593	500	533	479	343	384	275	290	269	158	186	199	163	165	346	357	380	446	265	535	649	662	596	500	569	438
ENSDARG00000002748	19	390090	417174	1	protein_coding	sema6d	sema domain, transmembrane domain (TM), and cytoplasmic domain, (semaphorin) 6D [Source:ZFIN;Acc:ZDB-GENE-040426-1933]	67	60	53	51	48	89	106	100	108	109	224	182	209	192	201	224	197	174	229	182	143	172	115	162	144	49	52	57	45	58	38	56	69	66	41	80	90	148	60	76	136	113
ENSDARG00000002750	11	24806466	24827633	1	protein_coding	phf20a	PHD finger protein 20, a [Source:ZFIN;Acc:ZDB-GENE-070912-270]	21	21	21	14	20	19	32	36	31	36	193	182	207	181	172	147	152	97	101	99	109	101	92	96	94	70	80	52	72	60	53	66	61	70	59	70	52	85	42	72	70	57
ENSDARG00000002754	25	29999332	30011715	1	protein_coding	pdcd2l	programmed cell death 2-like [Source:ZFIN;Acc:ZDB-GENE-040426-967]	85	54	58	67	52	37	39	36	31	48	17	16	22	15	13	27	24	28	13	21	13	15	18	18	12	17	15	29	11	22	25	30	26	26	19	50	40	42	54	37	74	70
ENSDARG00000002758	16	10950261	10972139	1	protein_coding	dedd1	death effector domain-containing 1 [Source:ZFIN;Acc:ZDB-GENE-000616-2]	405	327	341	391	275	461	447	437	460	528	333	303	321	279	317	298	299	273	245	233	182	169	194	155	103	210	231	190	202	171	175	222	213	221	219	238	257	229	261	207	214	213
ENSDARG00000002760	6	52638979	52663495	-1	protein_coding	gdf5	growth differentiation factor 5 [Source:ZFIN;Acc:ZDB-GENE-990415-39]	12	10	14	5	7	24	20	20	26	25	31	37	47	47	41	32	49	29	25	23	16	15	15	17	12	2	0	0	2	2	1	0	0	1	0	1	0	0	0	0	0	1
ENSDARG00000002764	18	6773233	6783325	-1	protein_coding	miox	myo-inositol oxygenase [Source:ZFIN;Acc:ZDB-GENE-050913-113]	0	0	0	0	0	0	0	0	0	0	0	0	0	0	0	0	0	0	1	0	0	0	0	0	0	0	0	0	0	1	0	0	1	0	0	0	1	0	0	0	3	1
ENSDARG00000002768	12	17588551	17590624	-1	protein_coding	pvalb2	parvalbumin 2 [Source:ZFIN;Acc:ZDB-GENE-000322-4]	10	6	9	13	9	5	10	8	8	10	7	6	4	11	9	12	1	8	7	4	12	8	8	26	11	16	14	4	10	9	9	11	12	31	5	5	9	9	11	7	6	7
ENSDARG00000002771	5	27452569	27502545	-1	protein_coding	SLC4A5 (1 of many)	solute carrier family 4 member 5 [Source:HGNC Symbol;Acc:HGNC:18168]	3	0	0	0	1	1	1	2	1	1	0	0	2	1	4	1	2	1	0	4	2	0	1	0	3	0	1	0	2	1	0	0	0	2	1	1	1	1	0	0	2	1
ENSDARG00000002773	9	19296933	19298006	1	protein_coding	htr1fa	5-hydroxytryptamine (serotonin) receptor 1Fa [Source:ZFIN;Acc:ZDB-GENE-081105-125]	0	0	0	0	0	0	0	0	0	0	0	0	0	0	0	0	0	0	0	0	0	0	0	0	0	0	0	0	0	0	0	0	0	0	0	0	0	0	0	0	0	0
ENSDARG00000002779	24	21539015	21541532	1	protein_coding	pdx1	pancreatic and duodenal homeobox 1 [Source:ZFIN;Acc:ZDB-GENE-990415-122]	6	9	6	5	3	14	9	10	24	12	44	36	34	46	40	21	28	28	29	20	25	26	46	21	34	27	16	18	22	21	18	18	19	26	19	10	12	22	14	15	3	3
ENSDARG00000002787	18	20236895	20268445	1	protein_coding	tle3a	transducin-like enhancer of split 3a [Source:ZFIN;Acc:ZDB-GENE-990415-86]	1273	1176	1225	1190	908	1353	1300	1496	1479	1504	1659	1448	1669	1551	1384	1583	1571	1135	1430	1333	739	827	684	681	770	223	168	202	266	175	314	422	420	396	414	614	685	742	630	621	1181	979
ENSDARG00000002790	2	9991991	10020891	-1	protein_coding	ap2m1a	adaptor-related protein complex 2, mu 1 subunit, a [Source:ZFIN;Acc:ZDB-GENE-030131-9784]	11	12	8	7	4	25	30	35	34	42	282	223	286	239	274	329	392	291	286	280	328	317	362	296	310	281	273	310	247	248	252	293	309	281	265	255	299	218	300	218	766	608
ENSDARG00000002791	1	1541972	1701828	1	protein_coding	atp1a1a.1	ATPase, Na+/K+ transporting, alpha 1a polypeptide, tandem duplicate 1 [Source:ZFIN;Acc:ZDB-GENE-001212-1]	1323	1224	1234	1077	973	1796	1576	1575	1964	1865	2267	1943	2364	2017	1991	2303	2383	1833	1914	1784	2112	2144	2272	2458	2475	2213	2199	2274	1965	1962	2053	2448	2676	2478	2392	1912	1964	1647	1727	1754	1514	1235
ENSDARG00000002792	5	29902096	29916493	-1	protein_coding	arcn1a	archain 1a [Source:ZFIN;Acc:ZDB-GENE-021031-2]	334	320	297	358	265	424	449	493	456	462	1212	1166	1392	1032	1182	1705	1536	1188	1205	1242	1209	1373	1228	1356	1356	823	863	913	835	751	528	542	729	661	591	412	447	360	427	380	641	545
ENSDARG00000002794	15	4041389	4072301	1	protein_coding	RNF14 (1 of many)	ring finger protein 14 [Source:HGNC Symbol;Acc:HGNC:10058]	0	0	0	0	0	1	0	0	0	0	0	0	0	0	0	0	1	0	0	0	0	1	0	0	0	0	0	0	0	0	0	0	0	1	0	0	0	1	0	0	1	2
ENSDARG00000002795	15	6840538	6866520	-1	protein_coding	meis3	myeloid ecotropic viral integration site 3 [Source:ZFIN;Acc:ZDB-GENE-010406-2]	0	1	0	2	1	0	0	0	0	0	6	11	11	10	6	6	7	1	5	0	4	0	3	6	11	22	17	8	10	14	28	42	48	40	44	264	328	408	346	322	719	604
ENSDARG00000002797	3	4006836	4007756	1	protein_coding	BX908804.1		0	0	0	0	0	0	0	0	0	0	0	0	0	0	0	0	0	0	0	0	0	0	0	0	0	0	0	0	0	0	0	0	0	0	0	0	0	0	0	0	2	5
ENSDARG00000002798	18	5236073	5244747	1	protein_coding	cog8	component of oligomeric golgi complex 8 [Source:ZFIN;Acc:ZDB-GENE-050320-74]	44	28	36	18	18	53	44	69	57	48	193	207	216	171	210	214	228	167	189	187	111	155	122	132	136	53	52	70	74	49	58	71	68	68	66	74	69	57	75	60	77	60
ENSDARG00000002816	5	50796416	50935380	1	protein_coding	rasgrf2b	Ras protein-specific guanine nucleotide-releasing factor 2b [Source:ZFIN;Acc:ZDB-GENE-060504-1]	3	0	0	0	0	0	0	1	0	1	4	1	1	2	1	1	3	0	3	1	2	1	0	3	1	1	0	0	0	0	2	0	0	1	0	0	0	0	0	1	0	0
ENSDARG00000002826	20	32238683	32246141	-1	protein_coding	cep57l1	centrosomal protein 57, like 1 [Source:ZFIN;Acc:ZDB-GENE-040808-27]	579	489	502	539	448	660	643	674	616	731	540	500	563	485	548	508	572	420	434	410	96	126	117	117	85	44	58	46	39	46	97	89	104	93	94	141	115	147	118	111	157	151
ENSDARG00000002830	5	24028601	24039726	-1	protein_coding	trmt2a	tRNA methyltransferase 2 homolog A [Source:ZFIN;Acc:ZDB-GENE-030131-6876]	133	114	122	97	96	231	205	247	227	200	450	360	451	384	382	385	394	301	300	323	279	335	333	337	327	111	114	133	107	81	29	21	47	42	24	10	9	8	10	14	149	116
ENSDARG00000002831	15	36093919	36197432	-1	protein_coding	col4a4	collagen, type IV, alpha 4 [Source:ZFIN;Acc:ZDB-GENE-101001-1]	19	7	14	15	17	17	12	15	10	14	17	20	22	22	17	19	29	8	17	15	11	13	17	18	8	10	10	7	7	15	2	1	4	2	2	0	0	0	1	1	0	0
ENSDARG00000002840	1	43950424	44002958	-1	protein_coding	si:dkey-28b4.8	si:dkey-28b4.8 [Source:ZFIN;Acc:ZDB-GENE-090501-2]	41	51	35	36	40	42	61	61	55	53	136	181	183	129	125	102	187	111	104	144	94	153	63	95	112	64	62	98	67	93	48	31	63	54	40	29	31	21	29	19	116	102
ENSDARG00000002847	20	31099309	31164427	-1	protein_coding	fndc1	fibronectin type III domain containing 1 [Source:ZFIN;Acc:ZDB-GENE-041210-332]	6	11	7	7	1	2	4	2	3	5	15	11	6	12	21	28	24	25	30	27	12	12	17	18	12	6	14	10	2	3	6	7	7	6	8	3	5	0	4	1	2	0
ENSDARG00000002872	3	52392481	52406579	-1	protein_coding	zgc:113210	zgc:113210 [Source:ZFIN;Acc:ZDB-GENE-050320-83]	37	48	42	40	22	34	34	51	43	55	73	51	61	54	52	130	105	78	74	77	19	24	24	25	33	48	49	46	40	34	53	64	62	55	38	87	87	98	73	72	78	25
ENSDARG00000002877	20	39320173	39357001	1	protein_coding	reps1	RALBP1 associated Eps domain containing 1 [Source:ZFIN;Acc:ZDB-GENE-030131-9536]	400	456	435	428	340	992	967	1032	1157	1065	1365	1269	1375	1099	1149	1546	1551	1006	1261	1178	491	567	479	646	527	138	159	205	242	147	153	167	178	196	188	185	211	190	169	193	295	272
ENSDARG00000002880	19	40792659	41100695	1	protein_coding	vps50	VPS50 EARP/GARPII complex subunit [Source:ZFIN;Acc:ZDB-GENE-060503-325]	18	27	31	19	14	52	39	49	42	59	107	117	155	115	123	261	280	196	232	197	75	74	69	74	77	11	9	15	27	8	2	1	5	3	3	2	6	4	2	3	45	35
ENSDARG00000002894	20	29328677	29366483	1	protein_coding	aven	apoptosis, caspase activation inhibitor [Source:ZFIN;Acc:ZDB-GENE-041001-171]	13	21	35	24	18	46	27	33	25	39	282	261	336	259	316	406	351	298	296	278	242	254	311	284	251	143	131	166	181	121	109	132	152	134	133	148	142	137	120	123	198	188
ENSDARG00000002897	11	2547462	2563393	-1	protein_coding	INPP1	inositol polyphosphate-1-phosphatase [Source:HGNC Symbol;Acc:HGNC:6071]	5	1	2	5	4	9	9	12	3	12	10	9	9	13	7	11	17	8	11	15	23	11	24	30	14	7	5	9	6	3	1	3	4	6	4	5	7	3	12	3	24	30
ENSDARG00000002909	22	17632632	17663895	-1	protein_coding	tjp3	tight junction protein 3 [Source:ZFIN;Acc:ZDB-GENE-030828-10]	2212	1945	1870	1941	1453	1774	1702	1739	1893	1953	2036	1868	2188	1833	1730	2005	2142	1380	1724	1596	1443	1425	1268	1350	1547	1292	1317	1426	1339	1094	965	953	1242	1227	1030	605	526	666	516	469	165	129
ENSDARG00000002912	11	24562540	24576921	1	protein_coding	adipor1a	adiponectin receptor 1a [Source:ZFIN;Acc:ZDB-GENE-040718-169]	332	314	352	344	250	366	436	437	355	415	784	734	914	745	824	1169	1060	949	888	906	227	238	204	210	190	106	70	89	140	84	91	124	153	119	109	114	118	117	91	119	231	199
ENSDARG00000002916	12	48435280	48484427	-1	protein_coding	sec31b	SEC31 homolog B, COPII coat complex component [Source:ZFIN;Acc:ZDB-GENE-060418-2]	52	41	36	44	24	97	108	98	105	85	425	408	438	346	370	428	514	347	439	442	302	396	294	395	423	221	269	304	276	262	173	175	191	169	170	129	140	137	94	94	140	130
ENSDARG00000002917	22	10068764	10081306	-1	protein_coding	gls2b	glutaminase 2b (liver, mitochondrial) [Source:ZFIN;Acc:ZDB-GENE-050208-408]	0	0	0	0	0	0	0	0	0	0	1	0	0	0	0	0	0	0	0	1	0	0	0	0	0	0	0	0	0	0	0	0	0	0	0	0	0	0	0	0	1	0
ENSDARG00000002933	6	15904249	15907346	1	protein_coding	gbx2	gastrulation brain homeobox 2 [Source:ZFIN;Acc:ZDB-GENE-020509-2]	1	1	1	1	1	4	1	2	1	3	33	28	32	22	31	18	11	20	10	15	10	12	11	8	13	3	2	1	2	2	0	0	1	3	1	7	2	1	5	1	204	173
ENSDARG00000002937	1	50831295	50881287	1	protein_coding	meis1a	Meis homeobox 1 a [Source:ZFIN;Acc:ZDB-GENE-020122-3]	18	12	9	9	11	17	12	18	16	24	10	13	13	11	16	26	28	19	15	19	22	29	27	27	13	15	9	20	26	20	15	15	25	19	19	22	35	34	29	27	253	202
ENSDARG00000002945	23	20087687	20125026	-1	protein_coding	bgnb	biglycan b [Source:ZFIN;Acc:ZDB-GENE-040426-21]	20	8	17	10	8	12	12	9	9	9	24	15	23	17	13	25	53	26	39	33	28	21	24	15	13	20	21	12	17	15	5	12	12	13	8	2	2	4	2	1	13	5
ENSDARG00000002947	2	15440938	15456922	-1	protein_coding	abcd3b	ATP-binding cassette, sub-family D (ALD), member 3b [Source:ZFIN;Acc:ZDB-GENE-050517-29]	20	13	18	22	20	21	42	45	24	38	72	69	106	44	63	107	106	84	90	117	78	72	56	62	70	50	40	45	36	33	20	24	49	44	33	23	28	30	18	44	58	49
ENSDARG00000002949	5	31382945	31395248	1	protein_coding	ppp6c	protein phosphatase 6, catalytic subunit [Source:ZFIN;Acc:ZDB-GENE-040426-949]	877	685	807	910	582	1127	1262	1302	1160	1423	1144	980	1234	1073	1050	1322	1266	995	912	954	704	861	829	709	768	560	526	599	535	501	495	490	581	595	544	491	517	463	611	466	695	570
ENSDARG00000002952	4	14972484	14981182	1	protein_coding	smo	smoothened, frizzled class receptor [Source:ZFIN;Acc:ZDB-GENE-980526-89]	3	0	3	1	0	42	15	10	34	13	79	49	66	42	56	51	65	37	41	45	149	127	123	140	111	586	567	532	544	531	679	789	940	897	778	985	972	787	883	876	1116	960
ENSDARG00000002956	12	4077636	4108676	1	protein_coding	si:dkey-32n7.4	si:dkey-32n7.4 [Source:ZFIN;Acc:ZDB-GENE-110411-175]	55	45	58	59	47	70	107	59	81	122	27	35	36	26	22	32	40	21	42	32	16	35	30	16	22	12	11	22	10	7	12	7	9	8	9	1	3	4	3	4	6	2
ENSDARG00000002959	9	33607223	33608575	1	protein_coding	gpr34b	G protein-coupled receptor 34b [Source:ZFIN;Acc:ZDB-GENE-040823-1]	0	0	0	0	0	0	0	0	0	0	0	0	0	0	0	0	0	0	0	0	3	3	2	2	1	3	4	2	11	7	0	1	2	6	1	0	0	0	0	0	0	0
ENSDARG00000002967	3	40135846	40142886	-1	protein_coding	pdap1b	pdgfa associated protein 1b [Source:ZFIN;Acc:ZDB-GENE-040426-942]	252	221	264	244	254	302	309	278	277	356	212	195	295	268	267	368	327	251	250	266	186	209	239	171	174	100	101	107	90	98	65	60	96	60	55	106	108	107	108	109	99	88
ENSDARG00000002968	12	6126862	6144310	-1	protein_coding	a1cf	apobec1 complementation factor [Source:ZFIN;Acc:ZDB-GENE-060824-3]	1	0	0	0	0	0	0	0	0	0	0	0	0	0	0	1	0	0	0	0	0	1	0	0	0	36	43	32	33	28	95	117	178	142	109	216	244	242	149	201	60	50
ENSDARG00000002970	2	2235842	2252260	-1	protein_coding	ss18	synovial sarcoma translocation, chromosome 18 (H. sapiens) [Source:ZFIN;Acc:ZDB-GENE-030131-4867]	194	215	207	190	179	336	361	365	393	390	823	817	910	813	778	916	943	717	785	660	955	979	977	883	955	1461	1380	1387	1239	1267	1680	1705	2035	1973	1899	1735	1686	2291	1720	1561	1089	865
ENSDARG00000002971	16	31988515	32006319	1	protein_coding	phc1	polyhomeotic homolog 1 [Source:ZFIN;Acc:ZDB-GENE-081022-39]	72	72	68	82	52	108	124	137	110	136	346	350	462	360	401	451	473	305	400	351	399	414	341	409	379	370	352	373	375	301	363	448	473	448	467	411	450	459	374	399	302	303
ENSDARG00000002986	5	25108216	25122968	-1	protein_coding	gda	guanine deaminase [Source:ZFIN;Acc:ZDB-GENE-050522-434]	2	4	5	4	3	2	1	4	1	8	2	1	0	0	0	1	1	1	1	0	2	1	0	2	1	0	0	0	2	0	0	0	0	1	0	0	0	1	0	0	1	3
ENSDARG00000002988	25	20118310	20128930	1	protein_coding	tnnt2d	troponin T2d, cardiac [Source:ZFIN;Acc:ZDB-GENE-050626-97]	0	0	0	0	0	1	0	0	0	0	0	0	0	0	0	0	0	0	0	0	0	0	0	1	1	2	2	0	0	0	0	0	1	1	1	1	0	1	1	0	0	0
ENSDARG00000002991	20	25812628	25836225	1	protein_coding	cep135	centrosomal protein 135 [Source:ZFIN;Acc:ZDB-GENE-041210-325]	652	572	606	562	447	672	652	676	647	785	454	405	474	399	381	467	488	384	387	432	180	240	180	175	163	80	107	95	100	89	102	160	147	156	131	231	208	221	164	218	239	182
ENSDARG00000002994	21	21242523	21262359	1	protein_coding	itpkca	inositol-trisphosphate 3-kinase Ca [Source:ZFIN;Acc:ZDB-GENE-030131-6009]	415	384	437	432	331	447	521	510	481	537	844	1007	1028	835	914	1214	1173	904	997	923	560	578	523	570	457	97	93	107	161	74	36	58	55	62	51	67	94	62	66	82	100	83
ENSDARG00000003008	12	25549120	25678872	1	protein_coding	prkcea	protein kinase C, epsilon a [Source:ZFIN;Acc:ZDB-GENE-030131-8191]	8	5	6	1	6	19	15	24	15	16	21	26	37	22	29	31	39	24	32	20	31	46	20	41	23	14	13	12	25	16	14	26	15	17	21	39	41	46	33	39	98	75
ENSDARG00000003017	9	8990372	8994433	1	protein_coding	zgc:55512	zgc:55512 [Source:ZFIN;Acc:ZDB-GENE-030131-4195]	387	400	459	445	380	628	601	616	607	673	1315	1220	1383	1263	1316	1890	1676	1383	1395	1285	653	781	804	717	683	464	434	525	562	378	333	371	412	407	440	350	297	307	328	273	359	300
ENSDARG00000003020	18	10327404	10329338	-1	protein_coding	lrrc4.2	leucine rich repeat containing 4.2 [Source:ZFIN;Acc:ZDB-GENE-030131-7997]	0	0	0	0	0	0	0	0	0	0	0	0	0	0	0	0	0	0	0	0	0	0	0	1	1	0	0	0	0	0	0	0	0	0	0	0	0	0	0	0	4	3
ENSDARG00000003021	7	51367586	51434924	-1	protein_coding	hdac8	histone deacetylase 8 [Source:ZFIN;Acc:ZDB-GENE-040426-2772]	344	298	281	326	233	368	371	426	345	430	270	236	279	269	280	331	255	215	233	222	240	259	238	240	239	224	231	281	211	235	173	218	247	223	223	114	104	81	122	115	111	100
ENSDARG00000003022	21	40782090	40811425	-1	protein_coding	limk1b	LIM domain kinase 1b [Source:ZFIN;Acc:ZDB-GENE-110411-106]	1	0	0	0	0	2	0	0	0	0	2	2	3	0	3	7	7	0	5	4	10	12	5	5	11	2	4	3	2	3	4	2	6	4	4	13	4	6	7	6	43	26
ENSDARG00000003027	16	29750934	29755589	-1	protein_coding	scnm1	sodium channel modifier 1 [Source:ZFIN;Acc:ZDB-GENE-030131-415]	16	7	12	7	3	34	32	28	39	40	212	214	251	209	221	321	340	252	246	263	195	220	216	179	164	51	62	60	54	42	30	38	34	33	45	26	28	35	23	28	28	23
ENSDARG00000003032	5	23704613	23715544	-1	protein_coding	eif4a1b	eukaryotic translation initiation factor 4A1B [Source:ZFIN;Acc:ZDB-GENE-040120-6]	361	287	324	355	247	380	409	433	402	512	390	351	423	373	383	593	621	534	495	505	467	517	446	460	452	369	323	374	317	345	198	228	276	233	257	192	178	148	170	133	441	356
ENSDARG00000003035	14	11836799	11862883	1	protein_coding	hspa9	heat shock protein 9 [Source:ZFIN;Acc:ZDB-GENE-030828-12]	316	263	302	267	211	333	377	405	345	465	1816	1686	1887	1556	1711	2505	2361	1775	1914	1836	1570	1637	1667	1894	1694	1684	1820	1851	1754	1580	1454	1775	1924	1837	1717	1474	1602	1543	1214	1428	1408	1332
ENSDARG00000003041	20	54370474	54385783	1	protein_coding	CABZ01111496.1		67	56	42	32	31	126	123	147	147	137	92	100	104	93	86	76	80	65	96	70	38	40	42	46	43	13	8	12	12	12	3	5	16	10	8	7	9	8	5	12	18	16
ENSDARG00000003046	1	17054719	17110677	-1	protein_coding	sorbs2a	sorbin and SH3 domain containing 2a [Source:ZFIN;Acc:ZDB-GENE-070308-2]	35	40	28	27	15	45	43	62	58	66	103	97	100	74	101	116	119	92	82	122	47	51	47	62	51	11	20	11	20	15	11	9	15	14	10	14	12	6	16	10	21	21
ENSDARG00000003054	1	51883438	51903779	1	protein_coding	tacr3l	tachykinin receptor 3-like [Source:ZFIN;Acc:ZDB-GENE-061207-19]	0	0	1	0	1	0	0	0	0	0	1	1	0	0	3	2	0	1	0	0	0	0	0	1	0	1	1	2	1	0	2	0	3	1	2	3	3	1	4	5	3	3
ENSDARG00000003058	20	30676088	30707293	1	protein_coding	fgfr1op	FGFR1 oncogene partner [Source:ZFIN;Acc:ZDB-GENE-090417-1]	87	78	84	86	70	54	62	78	74	84	43	37	35	36	39	38	41	29	25	31	25	14	21	17	13	45	39	26	41	34	43	69	71	65	67	123	92	78	126	107	151	138
ENSDARG00000003061	18	50446908	50527477	-1	protein_coding	cd276	CD276 molecule [Source:ZFIN;Acc:ZDB-GENE-070112-452]	13	12	10	16	9	36	22	43	35	26	26	19	41	23	25	23	28	11	21	29	43	49	49	50	45	24	31	35	17	33	28	39	48	47	46	66	77	74	74	73	202	161
ENSDARG00000003068	2	24152975	24164629	1	protein_coding	gorasp1a	golgi reassembly stacking protein 1a [Source:ZFIN;Acc:ZDB-GENE-030826-23]	147	154	160	153	151	321	327	356	353	355	359	371	383	332	365	441	400	316	338	334	310	328	311	359	340	291	315	305	302	271	148	186	210	225	231	255	286	283	172	272	451	438
ENSDARG00000003069	20	27215777	27291303	-1	protein_coding	btbd7	BTB (POZ) domain containing 7 [Source:ZFIN;Acc:ZDB-GENE-030131-4477]	39	25	19	33	21	32	47	32	54	37	245	213	290	215	195	304	329	171	258	242	87	84	69	98	106	25	23	21	31	16	11	16	25	24	16	32	16	13	23	26	11	12
ENSDARG00000003077	12	45515616	45527176	1	protein_coding	si:ch73-111m19.2	si:ch73-111m19.2 [Source:ZFIN;Acc:ZDB-GENE-130603-13]	0	2	0	0	0	0	0	0	1	0	0	1	0	1	0	0	0	1	0	0	0	1	0	0	0	1	0	1	1	0	0	4	1	0	1	1	1	0	6	0	1	4
ENSDARG00000003081	6	55022626	55070995	1	protein_coding	mybphb	myosin binding protein Hb [Source:ZFIN;Acc:ZDB-GENE-030131-9794]	0	1	1	3	1	4	2	2	0	3	4	2	3	4	1	5	1	2	1	0	2	4	2	8	1	4	14	8	9	3	9	4	8	15	16	17	10	8	14	9	159	139
ENSDARG00000003084	25	34383041	34406648	1	protein_coding	spire2	spire-type actin nucleation factor 2 [Source:ZFIN;Acc:ZDB-GENE-041114-29]	6	4	1	8	6	9	16	15	13	19	234	209	224	211	216	136	177	107	132	146	127	151	133	135	108	25	19	21	26	10	9	6	4	2	5	0	2	1	1	3	12	5
ENSDARG00000003085	12	16996989	17030265	-1	protein_coding	stambpl1	STAM binding protein-like 1 [Source:ZFIN;Acc:ZDB-GENE-100215-4]	12	10	12	7	5	21	29	33	30	32	54	50	51	43	43	64	80	63	55	49	38	52	29	25	29	16	32	19	20	17	24	30	32	24	27	24	40	18	25	32	60	68
ENSDARG00000003087	22	22235232	22249415	1	protein_coding	ubxn6	UBX domain protein 6 [Source:ZFIN;Acc:ZDB-GENE-030131-5680]	35	33	34	27	24	68	85	81	76	98	226	176	247	191	199	245	256	172	209	201	76	105	120	84	75	36	38	40	53	25	49	43	49	39	42	34	49	41	39	39	79	60
ENSDARG00000003090	15	31557827	31565018	1	protein_coding	or103-4	odorant receptor, family C, subfamily 103, member 4 [Source:ZFIN;Acc:ZDB-GENE-000329-12]	0	0	0	0	0	0	0	0	0	0	0	0	0	0	0	0	0	0	0	0	0	0	0	0	0	0	0	0	0	0	0	0	0	0	0	0	0	0	0	0	0	0
ENSDARG00000003091	5	25612468	25620718	1	protein_coding	oclnb	occludin b [Source:ZFIN;Acc:ZDB-GENE-041212-43]	1324	1098	1184	1231	969	856	878	911	916	988	787	671	775	689	695	836	776	534	680	624	525	565	483	515	528	252	333	339	341	297	247	283	257	300	277	248	251	245	230	213	164	149
ENSDARG00000003098	8	28287400	28323329	-1	protein_coding	kdm5bb	lysine (K)-specific demethylase 5Bb [Source:ZFIN;Acc:ZDB-GENE-030424-1]	126	104	108	101	81	87	92	78	79	67	430	290	358	324	329	569	564	415	488	440	558	609	541	641	661	613	611	649	596	557	670	756	828	826	732	923	940	860	831	794	1238	1041
ENSDARG00000003109	9	36034547	36056343	1	protein_coding	rcan1a	regulator of calcineurin 1a [Source:ZFIN;Acc:ZDB-GENE-040801-135]	105	111	105	128	100	261	236	222	226	303	289	289	294	256	250	314	285	259	231	232	263	294	263	262	280	127	144	152	166	93	55	73	98	91	73	171	124	97	135	100	379	401
ENSDARG00000003113	23	26019907	26050115	-1	protein_coding	ada	adenosine deaminase [Source:ZFIN;Acc:ZDB-GENE-040718-393]	0	0	0	0	0	0	0	1	1	1	1	3	0	2	0	0	0	0	0	0	1	2	1	0	1	2	2	1	1	1	2	1	2	3	0	2	3	1	3	1	4	2
ENSDARG00000003127	21	32424190	32434541	-1	protein_coding	zgc:123105	zgc:123105 [Source:ZFIN;Acc:ZDB-GENE-051113-272]	492	402	424	494	308	549	581	595	591	676	561	536	646	507	611	751	749	549	573	563	470	489	433	464	406	488	469	466	484	365	456	546	557	592	572	572	625	555	619	546	551	494
ENSDARG00000003132	7	49628690	49635865	1	protein_coding	apip	APAF1 interacting protein [Source:ZFIN;Acc:ZDB-GENE-040912-128]	1	2	1	2	2	5	5	2	5	3	18	8	13	14	11	16	21	14	10	7	22	34	33	24	36	78	73	67	71	65	100	116	100	127	117	140	153	118	164	119	275	235
ENSDARG00000003142	1	29781209	29885073	-1	protein_coding	dachc	dachshund c [Source:ZFIN;Acc:ZDB-GENE-020402-5]	29	28	36	25	17	16	18	22	15	16	9	8	6	10	9	18	14	19	13	16	6	2	5	3	6	2	1	3	6	1	5	0	2	1	2	4	11	9	7	7	27	24
ENSDARG00000003144	5	19611974	19619202	-1	protein_coding	pxmp2	peroxisomal membrane protein 2 [Source:ZFIN;Acc:ZDB-GENE-040912-184]	27	21	29	22	22	91	99	69	93	113	90	91	93	89	97	108	114	99	90	74	106	122	102	86	99	81	100	99	86	66	53	54	78	53	51	19	24	26	18	24	32	35
ENSDARG00000003145	10	40031942	40184692	1	protein_coding	CLMP	CXADR-like membrane protein [Source:HGNC Symbol;Acc:HGNC:24039]	0	0	0	0	0	0	0	0	0	0	0	4	3	3	4	2	1	1	1	1	2	0	1	1	2	0	0	0	2	0	0	0	0	0	0	0	0	0	0	0	0	4
ENSDARG00000003146	13	17571723	17579001	1	protein_coding	ENSDARG00000003146		0	0	0	0	0	0	0	0	0	0	0	0	0	0	0	0	0	0	0	0	2	4	0	0	3	2	1	2	1	1	0	0	0	0	0	0	0	0	0	0	0	0
ENSDARG00000003151	21	45300975	45308737	-1	protein_coding	skp1	S-phase kinase-associated protein 1 [Source:ZFIN;Acc:ZDB-GENE-040426-1707]	2145	1886	1969	2062	1528	1597	1586	1735	1654	2022	919	778	1052	895	859	1043	1113	910	891	856	1159	1237	1278	1097	1279	1343	1208	1237	1082	1102	951	1113	1202	1089	1059	1005	913	776	949	799	1375	1182
ENSDARG00000003153	18	22732485	22745936	-1	protein_coding	cpsf5	cleavage and polyadenylation specific factor 5 [Source:ZFIN;Acc:ZDB-GENE-040426-1316]	301	233	214	240	208	218	258	252	245	296	489	417	558	428	494	694	684	576	576	508	510	560	583	543	616	651	676	813	609	646	690	750	913	830	836	727	722	700	838	650	591	521
ENSDARG00000003157	10	8075988	8083248	-1	protein_coding	nfkbil1	nuclear factor of kappa light polypeptide gene enhancer in B-cells inhibitor-like 1 [Source:ZFIN;Acc:ZDB-GENE-040116-7]	52	52	54	41	34	45	57	56	60	64	78	59	61	70	52	97	88	70	78	92	29	42	60	33	40	23	19	23	36	23	36	38	35	36	31	43	49	50	44	52	59	44
ENSDARG00000003165	11	6118366	6136421	1	protein_coding	nr2f6b	nuclear receptor subfamily 2, group F, member 6b [Source:ZFIN;Acc:ZDB-GENE-040426-2351]	0	1	1	0	0	1	0	0	0	2	1	2	0	0	0	0	1	0	0	0	2	2	2	7	4	63	69	49	58	70	82	132	125	116	83	109	109	76	119	108	361	284
ENSDARG00000003167	12	18421909	18438665	1	protein_coding	mlst8	MTOR associated protein, LST8 homolog (S. cerevisiae) [Source:ZFIN;Acc:ZDB-GENE-030131-6176]	108	77	74	83	66	95	104	99	94	110	217	203	268	209	258	343	303	260	274	275	268	279	246	262	282	182	176	213	158	186	103	82	92	118	87	51	59	66	52	58	148	132
ENSDARG00000003169	11	18710771	18928470	1	protein_coding	magi1b	membrane associated guanylate kinase, WW and PDZ domain containing 1b [Source:ZFIN;Acc:ZDB-GENE-030131-5110]	216	218	233	196	158	187	218	246	194	245	637	538	596	507	559	552	635	368	480	462	559	520	429	541	538	1185	1244	1192	1228	1046	1354	1534	1709	1761	1595	1394	1309	1545	1175	1252	460	430
ENSDARG00000003175	21	26500255	26517630	1	protein_coding	stx5al	syntaxin 5A, like [Source:ZFIN;Acc:ZDB-GENE-030131-1825]	60	62	54	64	51	61	73	57	61	80	129	150	165	155	135	178	135	154	148	139	101	121	118	107	105	51	54	60	47	57	29	48	51	41	41	31	60	64	50	44	200	152
ENSDARG00000003181	8	53292423	53301104	-1	protein_coding	sult1st4	sulfotransferase family 1, cytosolic sulfotransferase 4 [Source:ZFIN;Acc:ZDB-GENE-040426-2054]	0	0	0	0	0	0	0	0	0	0	0	0	0	0	0	0	0	0	0	0	0	0	0	0	0	0	0	0	0	0	0	0	0	0	0	0	0	0	0	0	0	0
ENSDARG00000003189	22	37696218	37781619	1	protein_coding	psmd1	proteasome 26S subunit, non-ATPase 1 [Source:ZFIN;Acc:ZDB-GENE-040426-810]	109	92	119	94	83	210	132	161	181	190	643	567	673	661	567	691	750	559	612	528	484	475	545	520	593	543	595	609	516	573	807	865	919	807	849	871	897	849	879	803	1553	1314
ENSDARG00000003193	7	49381812	49417900	1	protein_coding	rassf7b	Ras association (RalGDS/AF-6) domain family (N-terminal) member 7b [Source:ZFIN;Acc:ZDB-GENE-030429-1]	0	2	0	4	0	0	0	0	1	0	0	0	2	2	1	1	1	0	2	0	211	220	210	181	201	244	233	242	210	178	148	204	217	210	181	100	98	109	97	82	39	36
ENSDARG00000003197	16	3284951	3288548	1	protein_coding	wdr21	WD repeat domain 21 [Source:ZFIN;Acc:ZDB-GENE-040109-2]	57	59	59	60	33	83	81	91	82	91	379	281	407	303	299	441	431	366	378	344	326	361	320	376	322	108	102	132	116	86	72	86	84	77	100	82	82	51	65	70	53	47
ENSDARG00000003200	4	5799394	5822952	-1	protein_coding	foxm1	forkhead box M1 [Source:ZFIN;Acc:ZDB-GENE-040426-1275]	63	52	56	60	37	68	85	89	74	102	512	593	648	462	602	879	885	583	700	676	318	362	293	356	263	179	168	161	195	130	186	231	223	223	220	248	251	315	244	246	276	211
ENSDARG00000003203	7	14045860	14057253	1	protein_coding	rhcga	Rh family, C glycoprotein a [Source:ZFIN;Acc:ZDB-GENE-070424-81]	0	0	0	1	1	0	0	0	0	0	0	1	0	0	0	0	1	0	1	0	0	0	1	0	0	1	0	0	0	0	1	1	1	3	0	29	16	17	31	20	0	2
ENSDARG00000003205	19	21176785	21193028	-1	protein_coding	ngly1	N-glycanase 1 [Source:ZFIN;Acc:ZDB-GENE-050522-535]	283	246	299	284	243	271	328	331	280	335	287	288	311	250	267	324	294	242	231	229	147	162	143	143	149	241	238	225	222	187	253	320	329	338	300	277	284	256	271	225	236	191
ENSDARG00000003206	23	34120882	34258488	1	protein_coding	chchd6a	coiled-coil-helix-coiled-coil-helix domain containing 6a [Source:ZFIN;Acc:ZDB-GENE-040930-2]	2	4	6	3	3	15	15	17	25	22	215	183	204	193	184	245	267	209	198	213	191	228	250	191	168	90	78	100	76	68	26	20	37	19	28	4	8	5	4	5	10	10
ENSDARG00000003207	19	44462984	44470008	-1	protein_coding	mterf3	mitochondrial transcription termination factor 3 [Source:ZFIN;Acc:ZDB-GENE-040718-359]	8	7	7	3	7	14	14	9	13	6	52	49	66	49	49	89	59	69	52	53	36	52	32	33	47	34	31	35	29	30	30	27	54	40	32	47	38	33	47	30	20	24
ENSDARG00000003208	13	9216826	9226400	1	protein_coding	pomk	protein-O-mannose kinase [Source:ZFIN;Acc:ZDB-GENE-041114-119]	5	5	3	2	4	11	14	10	14	8	25	21	30	30	30	37	27	17	28	21	25	30	28	34	26	27	23	28	31	14	32	52	39	41	39	57	52	56	43	46	63	66
ENSDARG00000003209	2	23748600	23755717	-1	protein_coding	si:ch73-129a22.11	si:ch73-129a22.11 [Source:ZFIN;Acc:ZDB-GENE-100921-68]	0	0	0	0	0	0	0	0	0	0	0	0	0	0	0	0	0	0	0	0	0	0	0	0	0	0	0	0	0	0	0	0	0	1	0	0	0	0	0	0	0	0
ENSDARG00000003210	18	7288019	7345612	1	protein_coding	ANO2 (1 of many)	anoctamin 2 [Source:HGNC Symbol;Acc:HGNC:1183]	0	0	0	0	0	0	0	0	0	0	0	0	0	0	0	0	0	0	0	0	1	0	0	0	0	0	1	0	0	0	1	0	0	0	0	0	0	0	0	0	0	0
ENSDARG00000003213	14	47131542	47167785	1	protein_coding	naa15a	N(alpha)-acetyltransferase 15, NatA auxiliary subunit a [Source:ZFIN;Acc:ZDB-GENE-030131-2392]	1321	1320	1314	1247	1058	1507	1821	1832	1758	1860	2291	2100	2374	2013	2024	2273	2381	1744	2038	1750	1929	2162	1944	2121	2083	1959	2142	2074	1954	1810	1791	2163	2124	2167	1882	1064	1153	1238	1027	1025	1147	1010
ENSDARG00000003216	25	33527666	33541952	1	protein_coding	anxa2a	annexin A2a [Source:ZFIN;Acc:ZDB-GENE-030131-4282]	0	1	0	0	0	1	0	0	0	0	1	1	0	2	0	1	0	1	0	2	0	1	1	1	0	4	2	1	0	3	2	1	3	1	1	21	14	10	18	16	428	389
ENSDARG00000003217	13	24103882	24130159	-1	protein_coding	urb2	URB2 ribosome biogenesis 2 homolog (S. cerevisiae) [Source:ZFIN;Acc:ZDB-GENE-030131-2621]	205	148	170	153	141	248	291	285	296	329	815	726	874	683	654	918	924	699	739	762	542	634	482	561	641	156	167	204	217	153	107	129	172	160	142	212	234	209	190	174	386	319
ENSDARG00000003219	23	33812684	33826830	-1	protein_coding	bin2a	bridging integrator 2a [Source:ZFIN;Acc:ZDB-GENE-041114-126]	2	0	1	2	0	1	2	0	2	1	1	2	3	0	1	4	3	3	2	2	94	121	90	77	78	73	55	57	50	47	28	23	40	32	35	2	2	5	5	1	5	8
ENSDARG00000003229	14	22159985	22166938	1	protein_coding	gdf9	growth differentiation factor 9 [Source:ZFIN;Acc:ZDB-GENE-050221-7]	87	69	71	57	54	94	111	118	95	129	242	211	269	247	257	303	263	218	232	205	104	99	104	107	117	10	12	23	24	17	5	3	9	4	2	5	1	3	1	2	1	6
ENSDARG00000003235	5	58419990	58442257	-1	protein_coding	nup88	nucleoporin 88 [Source:ZFIN;Acc:ZDB-GENE-050522-297]	246	238	233	212	156	339	329	379	364	457	654	533	689	599	570	599	618	413	487	467	406	421	432	423	516	446	437	503	447	410	445	484	567	533	500	453	461	440	443	390	433	342
ENSDARG00000003244	2	44041370	44102997	1	protein_coding	gbp3	guanylate binding protein 3 [Source:ZFIN;Acc:ZDB-GENE-070912-176]	26	28	24	29	23	52	55	62	59	70	314	266	289	267	251	476	393	362	370	350	95	95	77	93	91	36	39	39	85	33	15	17	18	27	14	13	10	13	10	13	71	63
ENSDARG00000003250	23	29830058	29886287	-1	protein_coding	pik3cd	phosphatidylinositol-4,5-bisphosphate 3-kinase, catalytic subunit delta [Source:ZFIN;Acc:ZDB-GENE-040426-1128]	124	91	108	103	88	176	191	258	146	217	460	424	479	415	436	408	385	283	305	324	76	116	58	84	68	3	3	3	19	5	1	5	0	0	3	3	2	0	1	1	0	4
ENSDARG00000003251	19	7082245	7088229	1	protein_coding	zbtb22b	zinc finger and BTB domain containing 22b [Source:ZFIN;Acc:ZDB-GENE-010110-4]	12	8	13	12	7	38	36	36	34	35	255	177	265	228	216	281	287	211	240	233	112	135	137	127	130	41	45	54	45	25	20	31	15	25	23	13	22	16	17	18	19	15
ENSDARG00000003257	9	17421458	17426445	1	protein_coding	zgc:101559	zgc:101559 [Source:ZFIN;Acc:ZDB-GENE-041114-122]	15	22	14	15	17	31	47	32	25	44	18	11	17	16	16	28	33	17	25	15	23	17	31	34	17	55	44	50	32	40	32	42	41	51	42	49	61	61	48	55	73	71
ENSDARG00000003259	10	7779840	7798176	-1	protein_coding	loxa	lysyl oxidase a [Source:ZFIN;Acc:ZDB-GENE-040426-2398]	0	0	0	0	0	0	0	0	0	0	0	0	0	0	0	0	0	0	0	0	0	0	0	0	2	0	0	0	0	0	0	0	0	0	0	0	0	0	0	0	0	0
ENSDARG00000003269	7	7278545	7410572	1	protein_coding	clcn3	chloride channel 3 [Source:ZFIN;Acc:ZDB-GENE-030131-1699]	134	142	135	134	111	258	274	265	276	287	460	479	565	407	470	566	660	365	511	467	472	556	436	480	464	299	300	323	312	270	179	187	239	225	193	206	229	208	192	192	362	288
ENSDARG00000003270	3	13273823	13287705	-1	protein_coding	dhps	deoxyhypusine synthase [Source:ZFIN;Acc:ZDB-GENE-040426-2001]	77	53	64	61	49	154	102	176	188	164	284	212	258	243	247	336	312	257	273	274	235	297	268	271	246	216	240	244	215	230	113	136	145	151	119	53	71	47	68	57	116	93
ENSDARG00000003281	5	20362772	20375727	-1	protein_coding	pik3ip1	phosphoinositide-3-kinase interacting protein 1 [Source:ZFIN;Acc:ZDB-GENE-031030-14]	7	4	5	2	4	8	5	4	6	11	10	15	11	7	12	8	18	12	9	17	18	27	23	26	21	124	96	100	93	100	154	158	182	163	156	108	116	101	100	106	91	82
ENSDARG00000003287	6	9394984	9410736	-1	protein_coding	wdr12	WD repeat domain 12 [Source:ZFIN;Acc:ZDB-GENE-030131-371]	53	36	34	27	27	76	97	113	86	93	388	374	412	395	419	520	541	413	396	455	326	337	302	365	383	222	262	270	266	250	175	182	265	188	192	252	272	260	244	239	589	553
ENSDARG00000003290	2	2409917	2456857	-1	protein_coding	dab1b	Dab, reelin signal transducer, homolog 1b (Drosophila) [Source:ZFIN;Acc:ZDB-GENE-060421-7958]	0	0	0	0	0	0	0	0	0	0	0	0	0	0	2	0	0	0	1	0	0	0	0	0	0	0	0	0	0	0	0	0	0	0	0	0	2	0	0	2	2	2
ENSDARG00000003293	12	1927596	1931236	-1	protein_coding	sox9a	SRY (sex determining region Y)-box 9a [Source:ZFIN;Acc:ZDB-GENE-001103-1]	0	0	0	0	0	1	1	0	0	0	6	6	11	1	9	4	1	2	1	4	4	6	3	6	8	2	4	2	7	6	4	9	9	10	11	16	26	37	19	17	67	76
ENSDARG00000003303	8	50334123	50357600	-1	protein_coding	stc1	stanniocalcin 1 [Source:ZFIN;Acc:ZDB-GENE-060825-79]	0	0	0	0	0	0	0	0	0	0	0	0	0	0	0	1	0	0	0	1	0	0	0	0	0	0	0	0	0	2	1	0	0	2	0	0	0	0	0	0	0	0
ENSDARG00000003307	6	49724306	49742097	1	protein_coding	stx16	syntaxin 16 [Source:ZFIN;Acc:ZDB-GENE-060810-113]	37	35	44	37	29	90	114	102	102	107	219	174	213	147	177	158	197	132	133	149	95	98	74	75	67	146	149	138	139	148	117	151	170	173	172	162	189	219	179	178	255	190
ENSDARG00000003308	16	38709443	38779574	1	protein_coding	emc2	ER membrane protein complex subunit 2 [Source:ZFIN;Acc:ZDB-GENE-040625-82]	100	109	99	125	82	111	129	130	141	168	269	229	314	272	268	364	367	273	266	252	299	333	364	301	289	183	209	199	160	190	104	104	107	109	119	119	122	166	123	101	453	379
ENSDARG00000003311	13	15051208	15095546	1	protein_coding	pank2	pantothenate kinase 2 [Source:ZFIN;Acc:ZDB-GENE-070112-1952]	54	55	54	64	52	27	46	39	40	37	30	37	39	39	46	52	47	43	41	42	17	27	34	20	13	42	44	40	61	36	45	46	48	44	51	68	75	74	59	68	130	107
ENSDARG00000003313	24	38770546	38807189	1	protein_coding	ENSDARG00000003313		1	0	0	0	0	0	4	1	2	0	1	1	3	0	1	1	6	0	2	0	56	70	59	47	55	528	542	541	522	497	484	533	567	553	516	229	194	129	206	184	25	24
ENSDARG00000003320	19	33506275	33550600	1	protein_coding	fam91a1	family with sequence similarity 91, member A1 [Source:ZFIN;Acc:ZDB-GENE-040426-1187]	64	45	43	52	31	69	54	83	74	76	247	277	298	240	251	355	365	304	276	303	185	206	156	191	169	67	71	89	89	66	53	57	57	64	69	78	71	80	58	73	64	41
ENSDARG00000003326	6	19334829	19395601	1	protein_coding	cacng5a	calcium channel, voltage-dependent, gamma subunit 5a [Source:ZFIN;Acc:ZDB-GENE-120104-4]	0	0	0	0	0	0	1	1	0	1	4	0	0	0	1	7	6	8	4	10	2	2	3	1	0	0	1	1	0	3	0	0	0	1	0	0	1	1	0	2	2	3
ENSDARG00000003328	13	9280372	9325928	1	protein_coding	slf2	SMC5-SMC6 complex localization factor 2 [Source:ZFIN;Acc:ZDB-GENE-081107-61]	104	95	80	99	60	79	93	115	85	99	527	504	524	430	422	562	611	385	488	488	159	196	153	156	160	19	14	26	43	11	24	23	17	29	19	26	47	42	31	25	62	76
ENSDARG00000003344	21	30709653	30728838	1	protein_coding	trpc2b	transient receptor potential cation channel, subfamily C, member 2b [Source:ZFIN;Acc:ZDB-GENE-050712-3]	0	1	0	0	0	0	2	0	0	0	0	1	0	0	0	0	0	0	0	0	4	7	0	4	3	4	3	0	1	2	3	3	0	2	5	2	3	11	6	2	3	3
ENSDARG00000003373	22	38084383	38092097	1	protein_coding	commd2	COMM domain containing 2 [Source:ZFIN;Acc:ZDB-GENE-040718-118]	1	3	0	2	3	4	8	0	5	7	33	31	36	27	37	26	38	38	38	44	41	46	53	53	47	85	86	66	81	75	120	141	161	129	107	129	140	101	122	86	84	106
ENSDARG00000003375	2	10503534	10555214	-1	protein_coding	gng12a	guanine nucleotide binding protein (G protein), gamma 12a [Source:ZFIN;Acc:ZDB-GENE-040426-2555]	0	0	1	2	1	0	1	5	4	1	6	7	4	11	4	2	7	3	5	2	4	4	4	9	5	13	3	6	3	6	12	15	25	19	39	28	36	47	42	29	77	82
ENSDARG00000003380	13	30524722	30531953	-1	protein_coding	PAOX	polyamine oxidase (exo-N4-amino) [Source:HGNC Symbol;Acc:HGNC:20837]	9	6	9	9	4	20	21	22	17	28	18	19	17	12	19	7	8	7	12	8	6	20	16	11	10	21	11	9	18	25	10	12	21	20	10	11	13	8	8	11	17	15
ENSDARG00000003381	17	15380546	15403052	1	protein_coding	si:ch211-266g18.6	si:ch211-266g18.6 [Source:ZFIN;Acc:ZDB-GENE-131121-599]	97	65	83	94	70	21	21	36	30	33	130	130	154	118	140	146	114	109	131	99	53	58	56	53	46	17	11	8	13	8	3	1	1	1	0	3	1	1	1	3	0	1
ENSDARG00000003382	2	5797542	5811904	-1	protein_coding	cwc25	CWC25 spliceosome-associated protein homolog (S. cerevisiae) [Source:ZFIN;Acc:ZDB-GENE-040426-2817]	513	427	447	434	440	615	538	572	509	616	504	501	601	574	564	618	687	530	538	551	599	578	717	509	596	424	491	510	429	406	333	321	356	343	330	214	207	329	225	193	323	249
ENSDARG00000003383	23	27571416	27579620	-1	protein_coding	asb8	ankyrin repeat and SOCS box containing 8 [Source:ZFIN;Acc:ZDB-GENE-030131-5411]	354	343	315	317	301	487	532	599	467	543	655	718	777	613	633	722	746	618	564	566	169	166	159	158	137	22	22	27	51	15	13	9	10	8	17	8	16	7	9	7	23	12
ENSDARG00000003395	15	36196895	36254825	1	protein_coding	col4a3	collagen, type IV, alpha 3 [Source:ZFIN;Acc:ZDB-GENE-070802-4]	5	5	4	2	2	34	36	26	12	29	25	31	25	31	29	46	41	24	26	33	11	13	6	6	6	3	0	1	6	3	1	1	1	0	2	2	0	2	1	1	1	0
ENSDARG00000003398	1	13768150	13777507	1	protein_coding	rbpja	recombination signal binding protein for immunoglobulin kappa J region a [Source:ZFIN;Acc:ZDB-GENE-031117-1]	470	429	487	469	379	815	878	845	865	877	1088	1232	1297	1091	1127	1429	1392	1039	1235	1180	877	962	851	899	829	454	446	489	475	383	301	337	380	362	337	291	288	300	265	286	379	318
ENSDARG00000003399	13	28364969	28371535	1	protein_coding	fgf8a	fibroblast growth factor 8a [Source:ZFIN;Acc:ZDB-GENE-990415-72]	0	0	2	0	0	2	1	0	2	1	3	1	0	0	2	5	11	2	0	5	181	202	203	155	183	200	248	336	163	234	197	225	211	224	208	249	262	240	249	242	525	472
ENSDARG00000003403	5	20790407	21015713	-1	protein_coding	tenm1	teneurin transmembrane protein 1 [Source:ZFIN;Acc:ZDB-GENE-060531-26]	3	3	2	2	1	13	16	14	18	15	15	24	27	20	22	40	53	34	36	42	10	15	8	13	11	3	1	9	2	1	1	5	4	3	2	6	3	1	5	5	28	18
ENSDARG00000003411	17	42290592	42293092	-1	protein_coding	foxa2	forkhead box A2 [Source:ZFIN;Acc:ZDB-GENE-980526-404]	0	0	0	0	0	2	2	0	0	0	0	0	2	2	1	2	0	4	1	0	25	35	35	39	24	128	103	135	95	99	252	279	270	264	287	376	388	452	431	365	182	130
ENSDARG00000003414	21	22386650	22391692	1	protein_coding	capslb	calcyphosine-like b [Source:ZFIN;Acc:ZDB-GENE-050417-298]	0	0	0	0	0	0	0	0	0	0	0	0	0	0	0	0	0	0	0	0	0	0	0	0	0	0	0	0	0	0	0	0	0	0	0	0	0	0	1	0	0	0
ENSDARG00000003420	18	40496137	40518814	-1	protein_coding	chrna5	cholinergic receptor, nicotinic, alpha 5 [Source:ZFIN;Acc:ZDB-GENE-050417-440]	1	0	0	4	1	1	0	0	1	1	0	1	1	0	1	0	4	1	1	0	2	2	2	0	1	3	1	0	1	1	5	10	9	6	8	6	6	7	6	15	2	2
ENSDARG00000003421	9	12497432	12604573	-1	protein_coding	igf2bp2a	insulin-like growth factor 2 mRNA binding protein 2a [Source:ZFIN;Acc:ZDB-GENE-070912-44]	106	96	82	88	58	70	73	52	75	84	51	78	92	46	68	76	65	51	56	36	28	42	27	27	48	11	9	11	19	5	6	7	6	12	7	4	4	1	6	2	4	2
ENSDARG00000003429	10	5016912	5024216	-1	protein_coding	hnrpdl	heterogeneous nuclear ribonucleoprotein D-like [Source:ZFIN;Acc:ZDB-GENE-040426-2717]	320	337	367	302	342	668	592	625	707	748	766	670	857	710	698	933	976	656	678	676	711	845	852	774	892	1209	1297	1290	1156	1051	1362	1405	1648	1543	1494	1394	1544	1343	1555	1301	1891	1463
ENSDARG00000003444	13	31406259	31413915	-1	protein_coding	dhrs7	dehydrogenase/reductase (SDR family) member 7 [Source:ZFIN;Acc:ZDB-GENE-060825-21]	1	1	0	0	0	0	1	0	1	1	9	9	8	6	3	10	10	8	11	7	5	8	13	10	5	3	10	6	3	3	1	5	9	7	11	11	11	10	11	15	61	55
ENSDARG00000003446	22	10486650	10509498	-1	protein_coding	ippk	inositol 1,3,4,5,6-pentakisphosphate 2-kinase [Source:ZFIN;Acc:ZDB-GENE-050327-41]	114	108	128	117	71	145	140	147	140	154	346	317	314	323	305	450	489	334	372	380	138	183	139	160	151	85	111	100	100	78	62	80	105	108	77	66	45	71	54	68	60	58
ENSDARG00000003449	13	4376055	4492127	1	protein_coding	pde10a	phosphodiesterase 10A [Source:ZFIN;Acc:ZDB-GENE-040426-1115]	8	5	10	3	5	22	21	16	25	28	81	70	61	67	48	79	67	54	81	44	51	53	60	59	57	22	28	31	40	27	17	14	12	8	7	3	2	3	4	2	2	4
ENSDARG00000003462	21	1622166	1644440	1	protein_coding	fech	ferrochelatase [Source:ZFIN;Acc:ZDB-GENE-000928-1]	71	43	29	45	23	49	66	53	59	58	132	133	133	121	136	114	132	111	119	157	53	56	45	51	58	24	21	32	24	13	13	8	19	7	6	6	7	5	6	5	4	4
ENSDARG00000003469	23	28417447	28420498	-1	protein_coding	neurod4	neuronal differentiation 4 [Source:ZFIN;Acc:ZDB-GENE-030730-1]	0	0	0	0	0	1	0	2	0	0	0	1	1	0	0	1	0	1	0	0	0	0	0	2	0	0	0	0	0	0	1	0	2	1	0	1	0	0	1	0	83	66
ENSDARG00000003475	23	24562536	24567270	-1	protein_coding	sult1st5	sulfotransferase family 1, cytosolic sulfotransferase 5 [Source:ZFIN;Acc:ZDB-GENE-050809-2]	0	0	0	0	0	0	0	0	0	0	0	0	1	0	0	0	0	0	0	0	0	0	0	0	0	0	0	0	0	0	0	0	0	0	0	1	0	0	0	0	0	0
ENSDARG00000003486	3	30757284	30778645	-1	protein_coding	ppp1caa	protein phosphatase 1, catalytic subunit, alpha isozyme a [Source:ZFIN;Acc:ZDB-GENE-040516-3]	4513	3752	3754	4126	2992	3350	3159	3594	3205	3798	2378	2010	2538	2092	2014	2152	2193	1830	1740	1688	1967	2265	2073	2133	2241	2748	2756	2819	2488	2414	2766	2925	3476	3347	3155	2528	2489	2533	2509	2170	2084	1616
ENSDARG00000003487	18	17548245	17588904	1	protein_coding	nup93	nucleoporin 93 [Source:ZFIN;Acc:ZDB-GENE-990415-46]	662	589	618	557	428	554	462	555	489	604	578	469	636	466	516	602	651	521	532	514	472	477	489	475	523	437	498	561	510	491	590	678	697	634	637	678	725	621	636	581	977	782
ENSDARG00000003495	7	34047030	34142216	-1	protein_coding	madd	MAP-kinase activating death domain [Source:ZFIN;Acc:ZDB-GENE-030131-8076]	14	12	10	12	10	36	28	31	25	31	279	242	304	235	258	469	484	309	392	373	165	222	168	203	146	40	62	76	67	57	44	36	44	48	25	9	17	14	11	15	116	112
ENSDARG00000003512	4	17895551	18212788	-1	protein_coding	anks1b	ankyrin repeat and sterile alpha motif domain containing 1B [Source:ZFIN;Acc:ZDB-GENE-041210-349]	0	3	1	2	1	3	0	5	2	1	19	22	10	19	16	24	20	17	19	11	9	10	13	12	12	2	4	6	1	0	0	0	3	1	2	4	1	2	4	0	29	20
ENSDARG00000003517	2	27027279	27033274	1	protein_coding	impa1	inositol(myo)-1(or 4)-monophosphatase 1 [Source:ZFIN;Acc:ZDB-GENE-040718-245]	2	0	1	1	3	5	6	5	15	15	28	33	34	23	27	29	37	31	33	24	15	27	19	18	17	9	16	11	21	11	6	15	18	15	17	19	17	16	14	11	42	36
ENSDARG00000003519	7	55045875	55238394	-1	protein_coding	aprt	adenine phosphoribosyltransferase [Source:ZFIN;Acc:ZDB-GENE-040426-1492]	6	6	9	2	1	7	9	15	17	15	40	25	54	42	30	41	54	44	57	43	24	64	52	55	75	65	56	62	57	47	37	35	60	45	34	41	51	34	68	51	153	111
ENSDARG00000003520	7	39408927	39431215	1	protein_coding	tbc1d14	TBC1 domain family, member 14 [Source:ZFIN;Acc:ZDB-GENE-030131-6136]	24	30	38	27	20	73	55	53	63	65	352	303	391	320	333	268	273	210	201	210	70	79	79	57	54	11	6	12	9	6	4	7	4	6	5	5	11	6	15	6	33	35
ENSDARG00000003523	14	16039350	16046556	1	protein_coding	itln3	intelectin 3 [Source:ZFIN;Acc:ZDB-GENE-090527-4]	3	2	2	1	1	2	1	1	3	2	1	0	0	1	1	0	2	0	0	2	1	3	1	2	1	2	5	2	2	4	6	2	4	5	7	1	2	1	1	0	3	1
ENSDARG00000003526	11	36081014	36089010	-1	protein_coding	psma5	proteasome subunit alpha 5 [Source:ZFIN;Acc:ZDB-GENE-040625-96]	153	134	179	148	124	125	113	110	130	144	382	295	465	392	378	505	484	444	443	416	440	446	537	438	455	557	542	583	480	483	573	599	703	679	587	569	580	481	661	496	1097	874
ENSDARG00000003527	8	45387035	45408308	-1	protein_coding	mak16	MAK16 homolog (S. cerevisiae) [Source:ZFIN;Acc:ZDB-GENE-020419-35]	57	45	38	56	50	85	83	76	90	99	140	123	154	168	158	147	129	104	107	116	133	144	134	152	118	435	465	440	415	437	540	708	637	596	602	605	607	776	581	572	667	530
ENSDARG00000003531	2	30756147	30764477	1	protein_coding	tcea1	transcription elongation factor A (SII), 1 [Source:ZFIN;Acc:ZDB-GENE-030131-8049]	1148	965	870	914	742	1728	1697	1782	1765	1964	1531	1427	1714	1507	1352	1738	1818	1344	1410	1234	1784	1929	1827	1747	1991	2364	2276	2598	2158	2040	2364	2587	2971	2799	2694	1732	1760	1620	1808	1570	804	715
ENSDARG00000003533	22	28696908	28702666	-1	protein_coding	col8a1b	collagen, type VIII, alpha 1b [Source:ZFIN;Acc:ZDB-GENE-060503-140]	0	0	0	0	0	0	0	0	1	0	0	0	0	0	0	0	1	0	1	0	0	0	0	0	0	0	0	0	0	0	0	0	0	0	0	0	0	0	0	0	0	0
ENSDARG00000003544	9	45692862	45740888	1	protein_coding	adarb1b	adenosine deaminase, RNA-specific, B1b [Source:ZFIN;Acc:ZDB-GENE-030219-15]	374	339	320	358	254	372	378	406	345	395	451	387	397	344	394	396	392	296	353	314	255	219	249	297	287	127	114	153	133	113	31	53	72	48	48	5	11	2	11	9	13	7
ENSDARG00000003553	7	52089678	52093773	1	protein_coding	gnrhr2	gonadotropin releasing hormone receptor 2 [Source:ZFIN;Acc:ZDB-GENE-090128-3]	0	0	0	0	0	1	0	0	0	0	2	0	1	1	2	1	1	1	2	2	1	1	1	4	0	0	0	0	0	0	0	0	0	0	0	0	0	0	0	0	0	0
ENSDARG00000003564	8	20820910	20826591	-1	protein_coding	dohh	deoxyhypusine hydroxylase/monooxygenase [Source:ZFIN;Acc:ZDB-GENE-030131-451]	5	3	4	1	1	5	4	2	3	4	86	62	88	52	77	138	165	121	125	125	152	148	161	124	134	183	149	153	163	143	178	202	221	220	194	228	229	196	232	209	369	261
ENSDARG00000003570	4	9835549	9842920	1	protein_coding	hsp90b1	heat shock protein 90, beta (grp94), member 1 [Source:ZFIN;Acc:ZDB-GENE-031002-1]	288	246	260	239	197	610	580	616	585	615	1840	1664	2030	1636	1776	2393	2432	1696	1869	1959	1327	1473	1502	1629	1560	572	730	717	636	611	432	395	468	425	340	352	413	389	289	292	180	150
ENSDARG00000003573	3	35421362	35425301	-1	protein_coding	dctn5	dynactin 5 [Source:ZFIN;Acc:ZDB-GENE-040718-201]	2	5	6	7	4	19	13	22	19	22	49	65	67	52	68	83	76	77	61	68	28	39	24	26	28	17	10	18	18	14	27	22	19	26	23	18	17	28	21	16	44	29
ENSDARG00000003576	16	32283990	32322000	1	protein_coding	klhl32	kelch-like family member 32 [Source:ZFIN;Acc:ZDB-GENE-070209-47]	4	7	6	7	4	8	7	6	10	5	3	4	7	4	4	3	5	3	8	4	4	3	0	2	1	0	0	1	1	0	0	0	0	0	2	2	0	1	1	2	5	3
ENSDARG00000003584	20	35558857	35568200	-1	protein_coding	pla2g7	phospholipase A2, group VII (platelet-activating factor acetylhydrolase, plasma) [Source:ZFIN;Acc:ZDB-GENE-040426-2248]	90	89	101	96	81	78	111	100	106	96	114	106	125	97	104	121	115	102	72	114	41	43	49	41	35	14	10	12	11	14	3	10	16	15	9	14	14	12	14	13	59	43
ENSDARG00000003592	5	32680952	32683565	1	protein_coding	surf1	surfeit 1 [Source:ZFIN;Acc:ZDB-GENE-041108-2]	7	3	3	9	1	16	4	17	15	11	14	5	13	15	16	17	18	19	8	9	9	13	13	15	14	35	31	35	27	27	47	44	38	57	56	45	40	27	46	33	43	41
ENSDARG00000003599	3	29736371	29740522	-1	protein_coding	rpl3	ribosomal protein L3 [Source:ZFIN;Acc:ZDB-GENE-030131-1291]	896	672	647	723	579	1209	1127	1089	1206	1393	1031	769	1078	908	941	1097	1235	1037	897	872	2201	2328	2495	1849	1962	3282	3001	3088	2794	2789	3055	3391	3782	3620	3745	4713	4502	3264	5363	4080	10725	8295
ENSDARG00000003607	2	24718654	24730731	1	protein_coding	nr2f6a	nuclear receptor subfamily 2, group F, member 6a [Source:ZFIN;Acc:ZDB-GENE-030131-4362]	18	15	28	25	17	47	43	60	44	48	174	154	181	123	161	244	234	174	175	159	193	198	151	179	187	392	372	337	351	329	439	485	597	491	492	558	605	473	536	511	712	590
ENSDARG00000003615	4	18815341	18834056	1	protein_coding	slc26a3.2	solute carrier family 26 (anion exchanger), member 3, tandem duplicate 2 [Source:ZFIN;Acc:ZDB-GENE-041210-179]	0	0	0	0	0	0	0	0	0	0	0	0	0	0	0	1	1	0	0	0	0	0	0	1	0	0	0	0	0	0	1	0	0	1	0	0	0	0	0	1	2	0
ENSDARG00000003616	18	18890667	18911951	1	protein_coding	arih1	ariadne ubiquitin-conjugating enzyme E2 binding protein homolog 1 (Drosophila) [Source:ZFIN;Acc:ZDB-GENE-030131-5213]	268	246	236	211	163	204	289	322	253	310	513	561	604	494	486	560	595	415	517	505	318	436	272	370	347	244	245	234	262	199	195	221	238	270	196	229	231	257	183	199	192	148
ENSDARG00000003631	1	18740067	18773516	1	protein_coding	clockb	clock circadian regulator b [Source:ZFIN;Acc:ZDB-GENE-030408-2]	180	160	156	171	111	287	329	354	384	334	579	485	535	481	484	509	520	408	511	387	114	122	104	103	90	54	63	43	68	44	59	76	66	82	61	112	115	122	73	85	106	87
ENSDARG00000003632	11	35981791	35987919	1	protein_coding	zgc:172270	zgc:172270 [Source:ZFIN;Acc:ZDB-GENE-080204-67]	0	0	0	0	0	0	0	0	0	0	0	0	0	0	0	0	0	0	0	0	0	0	0	0	0	1	0	0	0	0	0	1	0	1	0	1	0	0	0	0	0	1
ENSDARG00000003635	5	37996477	38004317	1	protein_coding	atp6v1e1a	ATPase, H+ transporting, lysosomal, V1 subunit E1a [Source:ZFIN;Acc:ZDB-GENE-041212-51]	0	1	0	0	0	2	2	1	3	0	12	12	11	8	7	4	6	4	3	5	2	5	2	2	0	15	19	5	9	11	11	18	13	18	23	31	37	27	30	29	65	46
ENSDARG00000003641	9	30301677	30318014	1	protein_coding	tfg	trk-fused gene [Source:ZFIN;Acc:ZDB-GENE-030131-8410]	887	842	878	809	690	1145	1077	1150	1129	1200	1146	942	1143	1083	974	1080	1089	914	1013	878	876	1021	910	933	1007	871	853	936	811	834	777	833	1079	933	1009	900	808	989	854	717	932	801
ENSDARG00000003642	17	1933700	1949875	-1	protein_coding	zfyve19	zinc finger, FYVE domain containing 19 [Source:ZFIN;Acc:ZDB-GENE-040718-109]	51	31	27	47	20	41	42	57	58	53	142	136	160	119	112	137	136	89	119	123	95	114	82	85	69	49	45	65	41	63	65	77	70	74	59	96	82	73	92	66	41	37
ENSDARG00000003655	22	21103135	21125867	-1	protein_coding	tmem59l	transmembrane protein 59-like [Source:ZFIN;Acc:ZDB-GENE-040426-2651]	564	515	498	616	472	441	432	475	410	495	444	466	605	445	467	655	622	521	580	537	508	590	488	495	558	348	331	374	339	288	210	177	207	193	180	74	87	78	89	55	57	54
ENSDARG00000003675	9	21572751	21588786	1	protein_coding	cryl1	crystallin, lambda 1 [Source:ZFIN;Acc:ZDB-GENE-060810-7]	12	11	15	12	16	45	35	28	37	28	63	45	61	53	54	52	58	64	47	46	39	61	87	53	54	49	55	51	41	63	47	42	44	37	40	49	27	30	40	37	11	11
ENSDARG00000003680	19	34114430	34199596	1	protein_coding	runx1t1	runt-related transcription factor 1; translocated to, 1 (cyclin D-related) [Source:ZFIN;Acc:ZDB-GENE-060929-164]	21	24	26	20	15	30	27	33	25	33	57	82	82	61	61	61	62	47	44	51	23	31	36	22	26	4	5	2	3	3	4	1	2	4	3	0	4	4	2	8	43	31
ENSDARG00000003681	20	18803168	18814366	1	protein_coding	eif5	eukaryotic translation initiation factor 5 [Source:ZFIN;Acc:ZDB-GENE-030131-975]	1280	1160	1245	1271	976	1383	1361	1440	1225	1434	1326	1106	1503	1118	1270	1653	1792	1266	1279	1288	1216	1149	1223	1116	1294	1530	1723	1597	1462	1321	1490	1737	1969	1738	1642	1819	1785	1737	1951	1560	3159	2507
ENSDARG00000003684	6	19096973	19129073	-1	protein_coding	obsl1a	obscurin-like 1a [Source:ZFIN;Acc:ZDB-GENE-060503-649]	0	0	0	0	1	1	0	0	0	3	0	0	2	0	0	0	0	1	0	1	2	2	2	2	1	0	1	0	0	0	0	0	0	0	0	0	0	0	0	1	31	31
ENSDARG00000003693	14	7071143	7089588	1	protein_coding	hars	histidyl-tRNA synthetase [Source:ZFIN;Acc:ZDB-GENE-040912-152]	576	536	549	550	443	600	568	549	608	635	624	566	671	563	521	645	670	459	534	534	565	681	664	601	590	631	572	621	603	505	527	592	669	622	553	498	552	605	486	464	756	632
ENSDARG00000003695	8	2354040	2375744	-1	protein_coding	vdac3	voltage-dependent anion channel 3 [Source:ZFIN;Acc:ZDB-GENE-040426-2380]	271	301	293	281	245	227	256	292	244	288	373	314	413	336	373	537	538	418	377	395	633	708	679	637	645	658	652	629	614	555	434	465	596	533	524	411	398	429	430	331	355	262
ENSDARG00000003697	6	49064636	49080049	-1	protein_coding	slc5a8l	solute carrier family 5 (iodide transporter), member 8-like [Source:ZFIN;Acc:ZDB-GENE-061110-98]	0	0	0	0	0	0	0	0	1	0	1	1	0	0	0	0	1	0	2	0	1	0	1	0	1	0	0	0	0	0	0	0	0	0	0	1	0	0	0	0	0	2
ENSDARG00000003699	14	22100128	22144814	1	protein_coding	atp7a	ATPase, Cu++ transporting, alpha polypeptide [Source:ZFIN;Acc:ZDB-GENE-060825-45]	143	108	117	130	114	166	188	183	179	164	439	440	474	349	408	655	595	426	535	529	190	210	222	235	220	74	81	86	123	70	48	33	61	54	47	65	73	83	55	68	184	178
ENSDARG00000003701	1	32912476	32914601	-1	protein_coding	cldng	claudin g [Source:ZFIN;Acc:ZDB-GENE-010328-7]	7248	5908	6520	6620	5526	8973	7774	8091	8885	9982	4393	3825	5401	4386	4267	3838	3847	3219	2521	2642	847	1196	1149	917	749	131	122	155	129	130	57	58	51	49	31	16	18	14	23	13	25	19
ENSDARG00000003705	25	3551980	3559621	1	protein_coding	prnprs3	prion protein, related sequence 3 [Source:ZFIN;Acc:ZDB-GENE-041221-3]	43	35	39	37	26	55	44	36	62	63	35	49	73	42	36	97	69	67	66	60	26	21	33	32	26	16	19	8	18	15	19	17	26	26	21	15	19	12	8	15	40	47
ENSDARG00000003706	17	19989296	20098408	-1	protein_coding	ryr2b	ryanodine receptor 2b (cardiac) [Source:ZFIN;Acc:ZDB-GENE-061226-3]	23	17	14	26	16	25	23	20	26	24	20	17	26	9	12	21	26	18	30	25	19	25	21	21	10	2	4	3	3	3	3	4	3	2	1	1	1	0	3	5	7	7
ENSDARG00000003732	6	43392851	43435741	1	protein_coding	mitfa	microphthalmia-associated transcription factor a [Source:ZFIN;Acc:ZDB-GENE-990910-11]	0	1	1	0	2	1	2	0	1	2	2	1	0	2	1	2	0	0	0	1	1	3	2	1	1	3	0	2	1	0	0	1	1	0	3	0	1	2	0	0	1	0
ENSDARG00000003749	8	2398311	2411218	1	protein_coding	polb	polymerase (DNA directed), beta [Source:ZFIN;Acc:ZDB-GENE-040830-1]	105	76	60	56	63	147	136	141	148	189	400	401	440	402	413	403	444	323	327	339	284	347	374	315	324	392	407	460	437	326	489	577	601	561	529	416	400	441	406	403	407	354
ENSDARG00000003750	20	25546736	25574185	1	protein_coding	pfas	phosphoribosylformylglycinamidine synthase [Source:ZFIN;Acc:ZDB-GENE-030131-4420]	99	76	78	85	53	98	115	117	102	109	307	302	292	235	258	342	353	255	291	293	241	223	172	270	235	389	353	351	374	357	325	406	465	455	495	626	622	656	507	623	642	585
ENSDARG00000003751	20	1219635	1248043	-1	protein_coding	lats1	large tumor suppressor kinase 1 [Source:ZFIN;Acc:ZDB-GENE-050523-2]	428	360	439	391	285	552	628	600	601	644	660	750	673	582	584	753	762	496	625	641	249	284	254	263	264	84	97	115	133	102	69	88	80	103	102	98	103	133	97	107	114	99
ENSDARG00000003754	6	49108395	49160554	-1	protein_coding	tspan2a	tetraspanin 2a [Source:ZFIN;Acc:ZDB-GENE-050522-511]	51	43	44	38	44	113	101	102	92	100	99	120	114	97	121	124	158	114	95	107	116	87	106	85	65	31	48	55	85	49	20	19	25	20	33	10	9	6	12	9	85	55
ENSDARG00000003757	2	30002689	30012503	-1	protein_coding	cnpy1	canopy1 [Source:ZFIN;Acc:ZDB-GENE-060315-3]	505	428	439	517	362	468	463	452	470	542	297	301	351	333	293	397	364	350	301	319	142	151	169	113	149	63	49	65	54	50	32	39	44	53	36	60	65	41	49	61	75	67
ENSDARG00000003769	7	39467488	39471335	1	protein_coding	tada2b	transcriptional adaptor 2B [Source:ZFIN;Acc:ZDB-GENE-050522-557]	48	39	74	33	48	69	78	72	69	77	291	299	325	245	277	315	368	253	299	302	116	138	127	122	131	50	51	49	80	40	43	59	60	57	53	50	54	59	48	49	57	43
ENSDARG00000003776	24	16925001	16982578	1	protein_coding	pip4k2aa	phosphatidylinositol-5-phosphate 4-kinase, type II, alpha a [Source:ZFIN;Acc:ZDB-GENE-080721-18]	428	355	435	421	351	503	554	556	487	556	592	613	644	532	605	729	659	491	501	534	159	216	193	174	160	28	43	40	83	25	23	18	29	28	21	30	36	43	27	18	79	54
ENSDARG00000003779	2	30570723	30710209	-1	protein_coding	ctnnd2b	catenin (cadherin-associated protein), delta 2b [Source:ZFIN;Acc:ZDB-GENE-070912-532]	14	5	10	7	8	15	23	16	19	9	11	7	9	11	5	18	16	18	31	20	14	10	13	12	7	12	7	22	11	4	10	14	18	10	18	19	31	20	20	19	355	308
ENSDARG00000003789	4	16660566	16718051	-1	protein_coding	dennd5b	DENN/MADD domain containing 5B [Source:ZFIN;Acc:ZDB-GENE-030131-2248]	88	106	86	89	86	125	141	154	146	153	889	837	887	721	757	1029	980	694	832	773	749	818	669	822	825	438	481	497	495	424	388	493	596	557	549	476	444	454	318	470	281	262
ENSDARG00000003795	18	26112296	26130964	-1	protein_coding	IDH2	isocitrate dehydrogenase (NADP(+)) 2, mitochondrial [Source:HGNC Symbol;Acc:HGNC:5383]	29	28	31	29	19	63	59	39	61	61	492	396	583	443	533	656	753	572	560	565	644	781	736	594	633	539	557	573	547	518	520	514	747	610	603	690	603	519	616	545	1015	809
ENSDARG00000003797	20	27397942	27412585	-1	protein_coding	asb2a.1	ankyrin repeat and SOCS box containing 2a, tandem duplicate 1 [Source:ZFIN;Acc:ZDB-GENE-030131-5355]	0	0	0	0	0	0	0	0	0	0	0	0	0	0	0	0	1	0	1	0	0	0	1	0	0	0	0	0	0	0	0	0	0	0	0	0	0	0	0	0	0	0
ENSDARG00000003803	5	71028034	71046618	1	protein_coding	LHX3	LIM homeobox 3 [Source:HGNC Symbol;Acc:HGNC:6595]	0	0	0	0	0	0	0	0	0	0	0	0	0	0	0	0	0	0	0	0	0	0	0	0	0	0	0	0	0	0	0	0	0	0	0	0	0	0	0	0	1	2
ENSDARG00000003808	5	42406269	42411661	1	protein_coding	aqp3a	aquaporin 3a [Source:ZFIN;Acc:ZDB-GENE-040426-2826]	1	2	3	0	1	3	0	1	2	4	3	4	3	1	1	1	0	2	0	2	22	18	17	20	12	105	91	102	94	97	85	95	114	120	104	104	78	87	74	115	8	10
ENSDARG00000003811	4	14450478	14532812	-1	protein_coding	plxnb2a	plexin b2a [Source:ZFIN;Acc:ZDB-GENE-030131-8917]	139	121	114	109	95	213	203	203	218	199	1004	924	1034	772	817	1308	1361	909	1068	1008	794	914	723	850	847	253	303	331	381	264	189	212	228	241	259	289	294	264	221	242	313	265
ENSDARG00000003818	6	2073250	2089462	-1	protein_coding	prkag1	protein kinase, AMP-activated, gamma 1 non-catalytic subunit [Source:ZFIN;Acc:ZDB-GENE-040426-2188]	133	145	116	138	91	120	87	111	96	141	63	61	102	53	69	60	50	48	36	34	61	48	62	57	44	60	46	50	64	50	49	53	74	84	72	105	120	155	107	109	215	203
ENSDARG00000003820	16	49879775	49907024	1	protein_coding	nr1d2a	nuclear receptor subfamily 1, group D, member 2a [Source:ZFIN;Acc:ZDB-GENE-040504-1]	0	1	0	1	1	0	1	0	1	1	4	1	0	0	4	1	3	0	1	2	1	4	3	2	2	2	4	2	1	2	0	3	2	1	0	1	1	0	0	2	7	8
ENSDARG00000003822	4	11459229	11463853	1	protein_coding	ankrd16	ankyrin repeat domain 16 [Source:ZFIN;Acc:ZDB-GENE-041210-253]	1	3	1	1	2	1	1	3	3	6	7	12	10	8	16	24	18	24	17	17	12	13	12	11	20	19	23	15	13	20	21	13	21	20	16	19	25	33	30	24	22	20
ENSDARG00000003827	13	37460601	37474710	-1	protein_coding	snapc1b	small nuclear RNA activating complex, polypeptide 1b [Source:ZFIN;Acc:ZDB-GENE-040426-716]	21	14	13	18	22	137	122	127	138	138	311	250	328	279	265	391	364	318	304	266	224	289	290	243	271	128	123	151	142	114	146	180	206	172	157	156	192	172	174	137	126	131
ENSDARG00000003829	13	23938127	24088345	-1	protein_coding	galnt2	UDP-N-acetyl-alpha-D-galactosamine:polypeptide N-acetylgalactosaminyltransferase 2 [Source:ZFIN;Acc:ZDB-GENE-041111-110]	407	395	384	404	299	313	368	326	319	373	572	474	599	433	495	592	626	445	537	514	389	461	430	351	426	169	215	265	199	157	118	126	151	145	111	153	145	129	119	138	433	363
ENSDARG00000003835	21	17505797	17533615	1	protein_coding	stom	stomatin [Source:ZFIN;Acc:ZDB-GENE-980526-486]	41	31	39	31	42	51	65	39	45	56	58	58	54	47	61	162	106	86	94	107	57	61	38	46	43	249	259	230	255	209	301	369	456	500	517	724	854	1257	629	737	941	888
ENSDARG00000003841	25	13580899	13590351	1	protein_coding	usb1	U6 snRNA biogenesis 1 [Source:ZFIN;Acc:ZDB-GENE-040801-197]	3	2	0	5	0	6	7	10	11	16	7	10	9	13	11	15	16	10	16	13	7	5	13	5	12	6	8	6	8	8	8	2	12	4	11	5	10	9	3	5	27	32
ENSDARG00000003845	21	34652274	34759419	1	protein_coding	chm	choroideremia (Rab escort protein 1) [Source:ZFIN;Acc:ZDB-GENE-030318-2]	103	91	105	65	73	231	227	265	244	226	457	396	462	384	359	469	419	359	426	372	264	305	286	356	383	254	287	334	285	236	158	172	221	218	162	42	35	36	41	33	84	74
ENSDARG00000003846	7	72154637	72161865	-1	protein_coding	mrpl21	mitochondrial ribosomal protein L21 [Source:ZFIN;Acc:ZDB-GENE-061027-183]	16	22	19	17	21	41	30	27	28	31	41	41	48	36	37	41	49	39	30	31	27	40	54	24	31	103	76	99	74	57	130	121	149	125	120	141	106	119	139	122	115	98
ENSDARG00000003854	14	918930	952589	-1	protein_coding	acsl1b	acyl-CoA synthetase long-chain family member 1b [Source:ZFIN;Acc:ZDB-GENE-040801-88]	14	17	12	19	17	24	17	15	21	13	102	72	84	82	78	107	96	70	85	80	74	89	56	69	85	57	73	78	74	76	64	82	87	74	77	308	339	330	256	281	882	844
ENSDARG00000003860	19	18669752	18672871	-1	protein_coding	cbx3a	chromobox homolog 3a (HP1 gamma homolog, Drosophila) [Source:ZFIN;Acc:ZDB-GENE-030131-1158]	2463	2060	2235	2480	2032	2010	1953	2046	1941	2331	1758	1724	2152	1902	1769	2562	2578	1933	1787	1849	2049	2331	2399	2310	2397	3319	3471	3566	3042	2840	3171	3528	3952	3534	3183	2712	2765	2510	2820	2512	2226	1825
ENSDARG00000003865	23	19140353	19177512	-1	protein_coding	pard6b	par-6 partitioning defective 6 homolog beta (C. elegans) [Source:ZFIN;Acc:ZDB-GENE-090312-133]	1	1	2	1	2	3	6	5	3	3	30	28	21	28	33	18	24	20	16	8	11	10	8	14	3	5	9	4	10	6	8	5	13	8	3	14	13	15	5	11	9	6
ENSDARG00000003866	1	28994209	29020444	1	protein_coding	tm9sf2	transmembrane 9 superfamily member 2 [Source:ZFIN;Acc:ZDB-GENE-030131-6302]	295	283	371	347	231	285	301	312	230	291	434	376	504	394	432	507	532	430	423	407	495	527	478	596	529	880	828	860	760	757	996	1106	1158	1096	1097	1059	1190	944	1109	1055	993	790
ENSDARG00000003867	8	7476210	7485470	-1	protein_coding	cdk20	cyclin-dependent kinase 20 [Source:ZFIN;Acc:ZDB-GENE-041212-84]	3	2	3	4	3	3	1	1	1	3	8	8	9	5	3	11	8	5	8	3	5	3	6	5	5	3	6	5	4	6	0	2	3	3	1	2	3	0	1	0	10	8
ENSDARG00000003869	16	36794654	36806272	1	protein_coding	decr1	2,4-dienoyl CoA reductase 1, mitochondrial [Source:ZFIN;Acc:ZDB-GENE-040718-142]	251	276	251	272	224	193	181	168	197	217	159	153	204	138	159	163	166	138	143	120	86	98	105	91	88	59	50	59	51	40	63	57	57	75	76	44	70	55	58	52	83	73
ENSDARG00000003872	7	28453725	28566168	1	protein_coding	ccdc102a	coiled-coil domain containing 102A [Source:ZFIN;Acc:ZDB-GENE-030131-4044]	341	306	267	339	233	714	847	961	786	817	464	516	530	474	488	381	352	275	265	263	229	231	229	194	215	64	44	78	65	41	30	21	33	26	20	33	30	45	32	37	150	110
ENSDARG00000003877	11	3890369	3940502	-1	protein_coding	pbrm1	polybromo 1 [Source:ZFIN;Acc:ZDB-GENE-080926-4]	7	6	2	7	2	4	6	11	13	9	37	28	48	30	38	40	48	26	39	35	8	28	13	25	17	10	4	7	10	5	2	5	5	6	1	4	1	2	3	1	15	20
ENSDARG00000003899	24	20978417	20987188	-1	protein_coding	zdhhc23b	zinc finger, DHHC-type containing 23b [Source:ZFIN;Acc:ZDB-GENE-040808-13]	11	9	8	4	3	16	23	8	15	10	51	63	78	60	62	59	88	49	48	66	17	25	27	15	20	22	10	9	19	16	20	20	15	24	21	22	19	27	25	18	20	38
ENSDARG00000003900	6	42034300	42039149	-1	protein_coding	si:dkeyp-111e5.4	si:dkeyp-111e5.4 [Source:ZFIN;Acc:ZDB-GENE-131127-443]	6	4	0	2	1	4	0	1	2	0	11	9	17	21	14	4	5	6	5	10	6	9	6	3	5	4	5	5	6	5	0	0	3	0	3	6	1	3	2	2	16	17
ENSDARG00000003902	17	27439841	27444267	1	protein_coding	ctsl.1	cathepsin L.1 [Source:ZFIN;Acc:ZDB-GENE-040718-61]	0	0	0	0	0	0	0	1	0	0	0	0	0	0	0	1	2	0	1	4	0	1	1	1	1	2	0	3	1	1	5	3	3	5	4	13	10	7	10	8	26	12
ENSDARG00000003903	16	29369348	29374324	1	protein_coding	hapln2	hyaluronan and proteoglycan link protein 2 [Source:ZFIN;Acc:ZDB-GENE-030131-8089]	0	0	0	0	0	0	0	0	0	0	0	0	1	0	0	0	2	0	0	1	0	0	0	0	0	1	0	1	0	0	0	0	0	0	1	0	0	0	0	0	0	1
ENSDARG00000003904	6	49054088	49062433	1	protein_coding	sycp1	synaptonemal complex protein 1 [Source:ZFIN;Acc:ZDB-GENE-040910-6]	7	7	15	18	11	41	24	43	32	25	383	208	241	336	213	321	187	195	221	177	60	62	52	76	95	15	17	38	17	10	8	9	20	11	11	2	2	12	4	5	1	2
ENSDARG00000003909	2	11886671	11894106	1	protein_coding	ftr01	finTRIM family, member 1 [Source:ZFIN;Acc:ZDB-GENE-070705-491]	0	0	0	0	0	0	0	0	1	0	1	0	1	2	2	2	1	0	1	3	1	2	0	0	2	0	0	0	0	0	2	0	0	0	0	1	1	0	1	2	1	0
ENSDARG00000003910	15	20124911	20189599	-1	protein_coding	med13b	mediator complex subunit 13b [Source:ZFIN;Acc:ZDB-GENE-030131-3529]	1517	1416	1454	1372	1017	1197	1262	1303	1389	1374	2457	2093	2434	1913	2015	2018	2134	1365	1731	1706	429	585	428	454	480	444	487	458	477	379	359	397	508	565	478	489	479	462	393	425	425	391
ENSDARG00000003920	21	13130056	13133937	-1	protein_coding	setb	SET translocation (myeloid leukemia-associated) B [Source:ZFIN;Acc:ZDB-GENE-030131-433]	2073	1974	2050	2168	1838	2921	3050	3465	2876	3429	2438	2352	2518	2209	2285	3425	3251	2425	2633	2502	3561	3839	3664	3571	3612	5642	5738	5787	5087	4858	5670	6391	7315	6701	6469	6846	6550	7365	6093	6274	6946	6076
ENSDARG00000003925	17	14703832	14704666	1	protein_coding	cx28.6	connexin 28.6 [Source:ZFIN;Acc:ZDB-GENE-040406-4]	0	1	1	0	0	0	2	0	0	2	4	3	4	3	0	2	2	4	0	1	1	1	2	0	1	1	0	0	0	0	0	0	0	0	0	4	0	0	0	0	1	3
ENSDARG00000003927	16	43137566	43329751	-1	protein_coding	cldn12	claudin 12 [Source:ZFIN;Acc:ZDB-GENE-010328-14]	427	490	461	527	344	838	807	903	763	797	479	616	621	441	576	556	549	400	446	435	242	306	286	318	292	198	188	213	203	184	170	242	263	288	251	269	262	267	245	241	487	474
ENSDARG00000003931	19	21216737	21238776	1	protein_coding	cndp2	CNDP dipeptidase 2 (metallopeptidase M20 family) [Source:ZFIN;Acc:ZDB-GENE-030131-5499]	116	102	106	126	110	167	174	190	218	247	283	286	387	273	272	419	456	329	349	314	313	308	321	358	329	528	587	541	552	508	578	676	772	709	693	504	561	492	428	510	63	72
ENSDARG00000003934	10	2554655	2558026	1	protein_coding	nxnl2	nucleoredoxin-like 2 [Source:ZFIN;Acc:ZDB-GENE-041212-55]	32	25	29	29	27	88	84	97	80	83	107	131	113	94	109	101	118	89	107	73	37	47	44	30	35	26	24	21	10	18	12	15	10	26	11	12	7	16	8	11	20	19
ENSDARG00000003938	15	26565463	26606113	-1	protein_coding	rpa1	replication protein A1 [Source:ZFIN;Acc:ZDB-GENE-030912-3]	2583	2153	2326	2373	1726	1803	1912	2147	1727	2214	1242	978	1231	955	987	1011	959	780	759	749	423	473	447	477	429	426	470	537	494	448	518	653	694	654	602	657	650	592	623	588	1376	1053
ENSDARG00000003940	17	24699800	24708891	1	protein_coding	mtfr1l	mitochondrial fission regulator 1-like [Source:ZFIN;Acc:ZDB-GENE-030131-6228]	49	51	52	52	35	80	69	81	68	88	130	130	149	99	109	156	164	116	138	120	180	199	195	186	203	306	311	281	253	282	374	379	455	396	401	425	401	377	408	362	491	386
ENSDARG00000003941	24	23692345	23694473	-1	protein_coding	rrs1	RRS1 ribosome biogenesis regulator homolog (S. cerevisiae) [Source:ZFIN;Acc:ZDB-GENE-030131-9345]	227	224	195	191	183	319	298	306	316	377	278	270	377	331	340	353	401	265	227	261	247	278	291	291	207	477	518	517	401	438	537	707	627	550	550	608	634	755	639	550	591	527
ENSDARG00000003944	2	13693313	13699940	-1	protein_coding	nmur1b	neuromedin U receptor 1b [Source:ZFIN;Acc:ZDB-GENE-131121-154]	0	0	0	0	0	0	0	0	0	0	0	0	0	0	0	0	0	0	0	0	0	0	0	0	0	0	0	0	0	0	0	0	0	0	0	0	0	0	0	0	0	0
ENSDARG00000003952	22	35203826	35218494	-1	protein_coding	pfn2	profilin 2 [Source:ZFIN;Acc:ZDB-GENE-040115-4]	1007	1071	1174	1099	957	1779	2045	1717	1933	1897	5397	6537	6046	5580	6192	7033	6269	5264	5605	5355	4578	4542	4505	4776	4335	1596	1493	1660	2030	1435	755	928	1016	951	975	992	867	1150	910	972	1676	1467
ENSDARG00000003961	6	42040822	42051814	-1	protein_coding	parp3	poly (ADP-ribose) polymerase family, member 3 [Source:ZFIN;Acc:ZDB-GENE-030131-7435]	66	40	29	46	34	75	75	78	56	105	64	62	60	53	67	47	51	34	40	44	7	17	20	12	11	5	18	17	10	11	10	10	14	11	8	17	21	15	6	7	72	63
ENSDARG00000003963	15	15580590	15657241	1	protein_coding	traf4a	tnf receptor-associated factor 4a [Source:ZFIN;Acc:ZDB-GENE-040308-1]	78	54	49	72	48	66	65	61	60	54	103	105	110	83	101	94	87	83	68	77	30	48	45	33	23	8	15	10	15	10	18	19	25	9	15	67	70	57	44	51	140	121
ENSDARG00000003965	13	28137547	28141849	-1	protein_coding	tlx1	T-cell leukemia, homeobox 1 [Source:ZFIN;Acc:ZDB-GENE-021021-2]	0	3	0	0	1	4	0	4	3	2	0	1	1	1	4	0	1	0	1	2	1	1	1	0	0	1	0	0	0	0	0	0	0	0	0	1	0	0	0	0	1	5
ENSDARG00000003968	11	6436396	6442653	-1	protein_coding	zgc:162969	zgc:162969 [Source:ZFIN;Acc:ZDB-GENE-041008-244]	256	209	217	271	203	434	419	424	428	513	846	767	968	721	810	1091	1190	1055	981	970	474	557	557	491	446	74	62	76	76	79	27	34	27	30	30	13	16	9	14	11	1	1
ENSDARG00000003970	3	52352376	52360084	-1	protein_coding	trim35-13	tripartite motif containing 35-13 [Source:ZFIN;Acc:ZDB-GENE-110920-5]	0	0	0	0	0	0	0	0	0	0	0	0	0	0	0	0	0	0	0	0	0	0	0	0	0	0	1	0	0	0	1	0	0	0	0	0	0	0	0	0	0	0
ENSDARG00000003971	25	32338903	32345058	-1	protein_coding	isl2a	ISL LIM homeobox 2a [Source:ZFIN;Acc:ZDB-GENE-980526-562]	0	0	0	0	0	0	0	1	0	0	1	1	0	0	0	0	0	0	0	1	1	2	1	1	1	0	2	0	3	0	2	0	1	1	2	6	4	6	15	8	102	88
ENSDARG00000003973	15	43938371	43954698	-1	protein_coding	chordc1a	cysteine and histidine-rich domain (CHORD) containing 1a [Source:ZFIN;Acc:ZDB-GENE-050626-79]	131	108	105	108	108	162	136	173	140	205	186	163	178	167	178	209	206	152	142	139	61	77	60	58	59	24	16	28	19	18	20	35	30	21	29	30	38	54	38	37	17	7
ENSDARG00000003974	11	33555377	33580480	1	protein_coding	spoplb	speckle-type POZ protein-like b [Source:ZFIN;Acc:ZDB-GENE-061103-277]	56	40	40	38	25	44	38	59	39	44	408	348	458	361	347	487	474	402	395	386	230	326	216	227	252	163	147	134	149	121	204	212	262	250	235	297	297	261	324	289	321	305
ENSDARG00000003977	20	25980736	25988141	1	protein_coding	zgc:153896	zgc:153896 [Source:ZFIN;Acc:ZDB-GENE-060825-119]	5	5	3	5	3	16	13	14	10	17	14	18	20	12	18	13	7	11	20	9	7	7	4	9	0	4	2	7	6	8	4	3	7	1	1	6	7	6	6	7	10	5
ENSDARG00000003984	10	23130432	23169455	1	protein_coding	LTN1	listerin E3 ubiquitin protein ligase 1 [Source:HGNC Symbol;Acc:HGNC:13082]	18	21	22	18	15	30	36	31	36	38	359	335	380	337	327	474	556	369	477	435	314	369	351	402	422	339	348	390	388	299	276	364	397	392	327	251	243	162	249	207	221	187
ENSDARG00000003989	3	21538997	21759068	1	protein_coding	crhr1	corticotropin releasing hormone receptor 1 [Source:ZFIN;Acc:ZDB-GENE-081231-1]	0	1	3	1	0	2	6	6	7	6	15	17	26	11	13	5	7	2	5	4	3	10	5	5	4	1	0	0	4	0	0	0	0	1	0	0	2	0	0	0	2	1
ENSDARG00000003991	6	14948853	14974537	-1	protein_coding	fhl2b	four and a half LIM domains 2b [Source:ZFIN;Acc:ZDB-GENE-041010-121]	0	0	0	0	0	0	0	0	0	0	0	0	0	0	0	0	1	0	0	0	0	0	0	3	0	1	0	0	0	0	0	0	0	0	0	0	0	0	0	0	0	0
ENSDARG00000003994	18	29010482	29080296	1	protein_coding	syt9a	synaptotagmin IXa [Source:ZFIN;Acc:ZDB-GENE-031002-18]	0	0	0	0	0	0	0	0	0	0	0	0	0	0	0	0	0	1	2	0	1	1	0	1	1	1	0	2	1	1	1	1	1	0	1	2	0	1	0	0	0	1
ENSDARG00000003998	17	20943641	20959241	-1	protein_coding	phyhipla	phytanoyl-CoA 2-hydroxylase interacting protein-like a [Source:ZFIN;Acc:ZDB-GENE-061215-64]	0	0	0	0	0	0	1	1	1	1	0	2	1	1	1	1	4	0	0	1	0	1	0	1	0	0	0	0	0	0	1	0	0	0	0	0	0	0	0	0	1	0
ENSDARG00000004015	7	71306606	71315593	1	protein_coding	adcyap1a	adenylate cyclase activating polypeptide 1a [Source:ZFIN;Acc:ZDB-GENE-020809-4]	0	0	0	0	0	0	0	0	1	0	0	0	0	0	0	0	1	0	0	0	0	1	5	0	0	3	1	2	0	1	1	3	3	1	6	1	0	3	4	3	2	1
ENSDARG00000004017	19	12065986	12098914	1	protein_coding	spag1a	sperm associated antigen 1a [Source:ZFIN;Acc:ZDB-GENE-030131-9443]	1	0	0	0	0	0	0	0	0	0	0	0	0	0	0	0	0	0	1	0	59	61	59	46	54	261	278	260	215	241	293	333	389	351	374	267	246	235	249	248	116	106
ENSDARG00000004018	23	34891779	34926203	1	protein_coding	CHST13	carbohydrate sulfotransferase 13 [Source:HGNC Symbol;Acc:HGNC:21755]	14	7	9	4	4	16	22	16	19	19	60	51	63	65	43	67	85	71	71	44	13	16	7	6	7	1	2	5	5	0	9	4	4	6	9	18	25	16	5	25	20	15
ENSDARG00000004023	5	40128460	40133892	-1	protein_coding	isl1	ISL LIM homeobox 1 [Source:ZFIN;Acc:ZDB-GENE-980526-112]	0	0	0	1	1	0	0	0	0	0	1	0	1	0	0	0	0	0	0	0	1	6	1	4	3	1	3	1	3	0	1	1	0	2	2	5	11	4	6	7	133	110
ENSDARG00000004034	3	27582768	27638390	1	protein_coding	arhgdig	Rho GDP dissociation inhibitor (GDI) gamma [Source:ZFIN;Acc:ZDB-GENE-040426-1493]	146	150	134	178	142	89	130	120	110	131	183	207	221	201	215	337	240	243	254	215	196	219	230	185	166	166	177	191	140	163	83	129	146	109	140	124	114	99	89	89	350	312
ENSDARG00000004037	13	23865620	23888466	-1	protein_coding	cog2	component of oligomeric golgi complex 2 [Source:ZFIN;Acc:ZDB-GENE-040426-2671]	149	111	98	109	61	132	148	158	148	172	694	554	731	568	592	689	741	569	559	559	356	445	361	352	353	116	104	145	164	86	106	114	154	146	126	165	128	116	145	132	196	138
ENSDARG00000004046	14	31148265	31167430	1	protein_coding	phf6	PHD finger protein 6 [Source:ZFIN;Acc:ZDB-GENE-030131-5278]	70	72	60	45	64	111	129	121	154	163	598	507	679	559	554	944	852	641	733	679	311	341	386	322	321	161	98	110	118	115	151	133	161	172	153	214	170	207	196	197	288	254
ENSDARG00000004049	20	3298762	3302235	-1	protein_coding	marcksa	myristoylated alanine-rich protein kinase C substrate a [Source:ZFIN;Acc:ZDB-GENE-050522-145]	103	91	65	83	68	87	96	102	76	125	114	83	90	90	94	142	163	124	132	112	208	221	213	220	209	446	455	455	408	354	447	489	607	568	502	363	493	404	321	449	278	275
ENSDARG00000004051	7	57969617	57977441	-1	protein_coding	CR354540.1		0	0	0	0	0	0	0	0	0	0	1	0	0	0	0	0	0	0	0	0	0	0	0	0	0	0	0	0	0	1	0	0	0	0	0	0	0	0	1	0	2	1
ENSDARG00000004055	4	18218860	18292110	-1	protein_coding	uhrf1bp1l	UHRF1 binding protein 1-like [Source:ZFIN;Acc:ZDB-GENE-041210-177]	11	6	7	8	9	26	16	36	22	26	186	211	253	177	239	425	457	341	358	363	167	185	179	168	150	38	38	29	70	36	29	29	46	48	37	70	60	78	47	60	77	79
ENSDARG00000004059	25	31979837	31989252	1	protein_coding	galk2	galactokinase 2 [Source:ZFIN;Acc:ZDB-GENE-041114-143]	75	69	59	60	51	49	44	37	47	41	166	129	144	157	166	162	190	199	181	175	153	160	193	155	156	62	79	99	88	73	38	41	42	44	59	40	41	23	43	35	34	22
ENSDARG00000004060	11	35497669	35501340	-1	protein_coding	bhlhe40	basic helix-loop-helix family, member e40 [Source:ZFIN;Acc:ZDB-GENE-030131-3133]	2	0	0	0	0	3	0	1	0	1	1	3	1	1	4	1	1	0	4	0	0	0	0	2	1	0	0	2	0	0	0	0	6	2	1	5	4	4	9	3	83	46
ENSDARG00000004074	20	24073848	24223781	-1	protein_coding	bach2b	BTB and CNC homology 1, basic leucine zipper transcription factor 2b [Source:ZFIN;Acc:ZDB-GENE-041001-139]	12	8	5	4	6	19	15	12	20	16	33	25	30	31	39	40	25	25	24	20	3	12	7	9	7	5	3	5	1	4	2	2	6	4	7	15	10	13	7	9	21	21
ENSDARG00000004078	14	28132989	28153488	1	protein_coding	acsl4a	acyl-CoA synthetase long-chain family member 4a [Source:ZFIN;Acc:ZDB-GENE-040426-1565]	178	160	155	142	119	157	174	165	178	194	482	444	535	389	426	573	611	430	444	438	322	360	307	348	344	123	99	170	150	116	107	153	140	165	127	452	472	634	313	404	330	347
ENSDARG00000004082	5	23126584	23132786	1	protein_coding	cx39.9	connexin 39.9 [Source:ZFIN;Acc:ZDB-GENE-040406-2]	0	0	0	0	0	0	0	0	0	0	0	0	0	0	1	0	0	0	0	1	0	1	0	0	0	0	0	0	0	0	0	0	0	0	0	0	0	0	0	0	0	0
ENSDARG00000004094	8	20125713	20160078	1	protein_coding	acsbg2	acyl-CoA synthetase bubblegum family member 2 [Source:ZFIN;Acc:ZDB-GENE-030131-7099]	223	166	185	192	127	114	156	136	137	164	279	295	327	262	285	245	259	180	193	199	307	327	280	260	270	750	782	666	645	649	641	719	878	820	703	460	485	403	404	429	225	204
ENSDARG00000004105	6	33998984	34024189	-1	protein_coding	tie1	tyrosine kinase with immunoglobulin-like and EGF-like domains 1 [Source:ZFIN;Acc:ZDB-GENE-990415-55]	0	0	0	0	0	0	0	0	0	0	0	0	0	0	0	0	0	0	0	0	1	2	3	2	1	6	10	3	8	0	8	11	3	3	4	5	7	4	2	2	5	5
ENSDARG00000004109	KN149697.1	7666	21859	1	protein_coding	CABZ01059909.1		0	0	0	0	0	0	0	0	0	0	0	0	0	0	0	0	0	0	0	0	0	0	0	0	0	0	0	0	0	0	0	0	0	0	0	0	0	0	0	0	0	0
ENSDARG00000004111	20	26460666	26484285	-1	protein_coding	esr1	estrogen receptor 1 [Source:ZFIN;Acc:ZDB-GENE-020806-5]	0	0	0	0	0	1	0	0	0	0	0	0	0	0	0	0	0	0	0	0	0	0	1	0	0	0	1	1	0	1	0	0	0	0	0	0	1	0	0	0	0	0
ENSDARG00000004114	23	43531914	43555805	1	protein_coding	tti1	TELO2 interacting protein 1 [Source:ZFIN;Acc:ZDB-GENE-080819-3]	6	5	3	4	3	14	10	11	9	4	66	39	37	22	36	43	36	29	29	29	19	30	23	28	37	59	74	72	58	47	64	72	84	75	75	68	91	85	71	78	124	115
ENSDARG00000004115	14	16178273	16448609	-1	protein_coding	mgat4b	mannosyl (alpha-1,3-)-glycoprotein beta-1,4-N-acetylglucosaminyltransferase, isozyme B [Source:ZFIN;Acc:ZDB-GENE-040704-19]	237	179	209	200	167	171	201	247	201	192	422	363	392	378	366	410	438	328	360	337	413	428	393	415	418	205	243	215	208	232	73	98	103	93	84	14	12	21	15	17	36	23
ENSDARG00000004130	5	18990398	19005895	1	protein_coding	mvk	mevalonate kinase [Source:ZFIN;Acc:ZDB-GENE-041114-37]	244	227	238	250	194	185	183	175	224	225	128	104	114	119	110	78	91	81	86	61	12	23	18	10	23	7	5	6	5	4	3	4	13	6	9	6	16	6	10	13	17	19
ENSDARG00000004131	24	14987704	15118657	-1	protein_coding	rttn	rotatin [Source:ZFIN;Acc:ZDB-GENE-090609-5]	267	260	235	223	141	259	274	303	303	278	392	309	372	310	313	316	338	270	277	287	190	236	190	203	228	42	42	54	79	55	12	11	12	13	23	10	11	11	14	8	58	50
ENSDARG00000004132	23	20218771	20251211	-1	protein_coding	usp19	ubiquitin specific peptidase 19 [Source:ZFIN;Acc:ZDB-GENE-030131-3055]	924	800	859	875	673	852	900	859	799	930	1042	894	1081	863	881	991	1043	729	850	851	746	790	658	836	780	526	604	677	633	492	467	499	556	515	506	483	446	363	432	442	467	408
ENSDARG00000004141	15	15479601	15501508	1	protein_coding	zgc:92630	zgc:92630 [Source:ZFIN;Acc:ZDB-GENE-040718-449]	0	0	0	0	0	0	0	1	0	0	0	0	0	0	0	0	0	0	0	0	1	0	2	2	0	5	8	2	4	5	5	6	8	6	6	9	5	5	7	6	2	4
ENSDARG00000004150	6	42053979	42143600	-1	protein_coding	grm2a	glutamate receptor, metabotropic 2a [Source:ZFIN;Acc:ZDB-GENE-030131-8097]	0	0	0	1	1	0	0	0	0	1	0	0	0	0	0	2	0	0	0	1	1	0	0	1	1	6	3	2	6	2	3	4	7	5	6	2	1	3	4	2	2	0
ENSDARG00000004151	13	1251662	1264711	1	protein_coding	rab23	RAB23, member RAS oncogene family [Source:ZFIN;Acc:ZDB-GENE-050522-328]	9	7	6	4	4	21	11	29	22	16	131	119	124	118	121	138	192	127	112	127	144	150	152	108	127	30	28	38	18	24	22	23	35	36	17	18	30	25	13	27	57	50
ENSDARG00000004154	10	42085704	42093037	1	protein_coding	orai1b	ORAI calcium release-activated calcium modulator 1b [Source:ZFIN;Acc:ZDB-GENE-050522-100]	125	119	129	116	90	128	143	126	149	149	125	96	115	133	110	140	146	104	98	105	85	109	108	114	117	49	56	83	68	54	33	30	49	42	46	25	40	19	26	34	27	27
ENSDARG00000004158	17	44666401	44809896	1	protein_coding	tmem63c	transmembrane protein 63C [Source:ZFIN;Acc:ZDB-GENE-120928-2]	0	0	0	0	0	0	0	1	0	0	0	0	2	1	0	0	1	1	2	1	0	1	0	1	0	0	0	0	1	0	0	0	1	0	0	0	0	0	0	0	0	0
ENSDARG00000004160	12	8784874	8844343	1	protein_coding	reep3b	receptor accessory protein 3b [Source:ZFIN;Acc:ZDB-GENE-040426-730]	805	674	784	824	599	575	563	580	603	674	637	563	745	558	625	724	828	627	607	595	487	563	558	463	527	480	539	550	493	443	432	496	529	488	483	466	490	387	498	455	650	587
ENSDARG00000004161	21	44018321	44041940	1	protein_coding	ik	IK cytokine [Source:ZFIN;Acc:ZDB-GENE-030131-960]	61	66	50	45	45	127	119	130	122	156	452	447	499	406	415	378	452	281	344	355	455	443	368	407	453	583	600	608	485	547	744	865	851	820	769	690	744	922	623	634	674	564
ENSDARG00000004167	2	7260675	7276843	1	protein_coding	zgc:110366	zgc:110366 [Source:ZFIN;Acc:ZDB-GENE-050417-302]	84	90	66	64	51	62	62	48	60	66	33	45	58	35	40	38	45	33	44	28	20	26	32	19	17	14	14	11	10	9	12	7	5	3	3	6	7	8	10	10	33	28
ENSDARG00000004169	19	17303653	17306398	-1	protein_coding	stmn1a	stathmin 1a [Source:ZFIN;Acc:ZDB-GENE-031006-14]	137	116	90	110	82	169	175	128	139	242	570	527	612	578	612	1183	1114	923	874	864	634	678	822	663	625	688	575	693	612	523	561	624	703	713	664	466	435	592	540	506	338	244
ENSDARG00000004171	16	10937885	10946343	-1	protein_coding	rabac1	Rab acceptor 1 (prenylated) [Source:ZFIN;Acc:ZDB-GENE-040625-146]	88	97	84	93	60	212	231	227	190	227	255	244	256	222	263	312	333	246	262	300	287	316	271	306	277	437	401	418	374	337	450	581	583	514	612	456	471	505	402	401	423	354
ENSDARG00000004173	2	37194357	37223623	1	protein_coding	copa	coatomer protein complex, subunit alpha [Source:ZFIN;Acc:ZDB-GENE-020905-2]	783	677	687	643	424	386	374	423	348	457	1188	969	1199	931	1045	1040	1117	819	794	852	632	636	559	645	598	498	516	640	494	536	464	616	684	618	595	661	744	546	594	589	1197	923
ENSDARG00000004174	25	17217168	17250529	1	protein_coding	cnot1	CCR4-NOT transcription complex, subunit 1 [Source:ZFIN;Acc:ZDB-GENE-040915-1]	568	536	570	576	397	584	633	686	661	666	2072	1737	2151	1736	1657	1576	1711	1069	1307	1264	1670	1703	1433	1748	1544	1585	1508	1694	1538	1314	1686	2009	2271	2236	2028	2302	2480	2248	1949	2244	2479	2014
ENSDARG00000004176	16	6002497	6281439	1	protein_coding	ulk4	unc-51 like kinase 4 [Source:ZFIN;Acc:ZDB-GENE-100922-243]	37	24	31	34	17	30	26	27	37	28	50	37	51	45	51	57	43	36	47	29	14	21	21	28	27	10	17	15	13	15	9	7	9	9	5	5	6	3	5	3	26	13
ENSDARG00000004177	21	15774775	15802712	1	protein_coding	fam169ab	family with sequence similarity 169, member Ab [Source:ZFIN;Acc:ZDB-GENE-091118-95]	216	190	198	200	155	194	217	204	191	228	298	253	352	228	239	318	343	220	278	259	189	201	124	245	251	169	190	247	223	172	148	174	215	208	137	62	63	55	34	65	8	7
ENSDARG00000004184	10	37324870	37455267	1	protein_coding	nf1b	neurofibromin 1b [Source:ZFIN;Acc:ZDB-GENE-091111-4]	100	78	107	73	51	162	148	152	164	176	251	222	257	179	199	210	225	137	187	178	136	179	135	163	175	77	65	94	64	81	45	68	63	57	63	30	39	29	35	31	143	123
ENSDARG00000004187	21	5004589	5009491	1	protein_coding	DNAJB5 (1 of many)	DnaJ heat shock protein family (Hsp40) member B5 [Source:HGNC Symbol;Acc:HGNC:14887]	12	11	4	15	9	12	11	16	9	14	13	13	19	7	14	6	10	7	8	8	13	8	9	4	10	4	7	8	3	3	2	4	3	3	2	1	1	2	0	1	3	6
ENSDARG00000004189	3	23919495	23941034	1	protein_coding	cbx1a	chromobox homolog 1a (HP1 beta homolog Drosophila) [Source:ZFIN;Acc:ZDB-GENE-030131-4945]	1541	1439	1566	1556	1337	1653	1842	1895	1632	1791	1539	1468	1695	1312	1476	2029	1868	1306	1449	1397	1799	1868	1842	1848	1763	2465	2515	2412	2396	2039	2451	2698	2959	2832	2504	1995	2158	2393	1839	2061	1105	929
ENSDARG00000004196	7	22643703	22685732	-1	protein_coding	tnfsf10l	tumor necrosis factor (ligand) superfamily, member 10 like [Source:ZFIN;Acc:ZDB-GENE-010801-1]	0	0	0	1	0	0	0	0	0	0	0	0	1	0	0	0	0	0	0	0	0	0	0	0	0	6	9	6	2	7	17	22	16	9	25	40	40	48	44	44	113	117
ENSDARG00000004199	25	27092930	27098419	-1	protein_coding	spam1	sperm adhesion molecule 1 [Source:ZFIN;Acc:ZDB-GENE-050506-63]	0	0	1	0	0	0	0	0	0	0	3	0	0	0	1	0	0	0	0	0	0	1	1	0	0	0	0	0	0	0	0	0	0	0	0	0	0	0	0	1	0	0
ENSDARG00000004204	9	33949535	33972660	-1	protein_coding	efhc2	EF-hand domain (C-terminal) containing 2 [Source:ZFIN;Acc:ZDB-GENE-031001-10]	0	0	0	0	0	1	0	0	2	0	4	3	3	1	2	0	2	0	2	0	0	1	1	0	0	1	1	1	1	0	1	0	1	2	1	0	3	1	0	2	6	1
ENSDARG00000004211	16	17734795	17752003	-1	protein_coding	ccdc106a	coiled-coil domain containing 106a [Source:ZFIN;Acc:ZDB-GENE-050220-4]	246	262	271	231	246	316	349	400	322	407	372	343	402	341	379	370	363	243	273	275	69	95	76	71	72	29	16	51	50	41	22	19	35	39	29	43	32	32	35	35	75	64
ENSDARG00000004218	23	27052633	27079521	1	protein_coding	rnd1l	Rho family GTPase 1 like [Source:ZFIN;Acc:ZDB-GENE-060315-7]	1	1	1	0	0	1	0	0	1	1	1	4	1	1	3	0	3	3	3	1	315	278	286	296	278	582	568	500	489	520	597	706	807	763	672	313	317	333	272	281	368	331
ENSDARG00000004219	16	362629	376736	-1	protein_coding	SLC6A3	solute carrier family 6 member 3 [Source:HGNC Symbol;Acc:HGNC:11049]	2	0	0	0	0	1	2	1	1	1	0	2	3	2	0	3	1	4	6	1	2	3	2	1	0	0	2	1	1	2	2	1	0	0	0	0	0	0	1	1	0	0
ENSDARG00000004227	4	2822543	2938001	-1	protein_coding	pde3a	phosphodiesterase 3A, cGMP-inhibited [Source:ZFIN;Acc:ZDB-GENE-041210-23]	6	4	4	8	7	10	5	7	3	11	10	7	15	8	5	23	12	6	9	10	3	2	0	0	1	2	1	1	1	1	2	1	1	1	1	1	1	2	0	1	2	0
ENSDARG00000004232	5	36093706	36101607	1	protein_coding	dlb	deltaB [Source:ZFIN;Acc:ZDB-GENE-980526-114]	4	0	1	1	0	1	1	1	1	0	0	1	0	0	1	0	0	0	1	2	11	9	3	5	4	50	29	49	49	43	10	12	19	13	12	11	13	6	12	10	178	152
ENSDARG00000004243	6	13372875	13559667	1	protein_coding	asic4b	acid-sensing (proton-gated) ion channel family member 4b [Source:ZFIN;Acc:ZDB-GENE-040513-6]	0	0	0	0	0	0	0	0	0	0	0	0	1	0	0	0	0	0	0	0	0	0	0	0	0	0	0	0	0	0	0	0	0	0	0	0	1	0	0	1	0	0
ENSDARG00000004246	1	23092610	23219297	1	protein_coding	slit2	slit homolog 2 (Drosophila) [Source:ZFIN;Acc:ZDB-GENE-010306-3]	6	3	2	6	1	5	2	2	3	1	1	4	0	2	4	2	2	2	1	1	0	2	0	3	2	4	6	8	6	6	5	18	15	14	8	59	64	47	43	40	298	232
ENSDARG00000004251	5	25538160	25546335	1	protein_coding	dhfr	dihydrofolate reductase [Source:ZFIN;Acc:ZDB-GENE-010406-5]	107	95	101	94	74	123	136	107	115	185	258	228	301	252	274	364	352	343	283	282	210	262	223	223	230	397	379	323	312	332	245	246	311	237	269	206	184	263	216	189	282	239
ENSDARG00000004256	5	35913452	35919964	1	protein_coding	wnt11	wingless-type MMTV integration site family, member 11 [Source:ZFIN;Acc:ZDB-GENE-990603-12]	0	1	1	0	0	0	2	1	0	0	6	3	6	3	4	26	49	39	49	26	572	702	620	555	586	1026	1022	1258	988	877	595	690	842	744	698	331	345	295	297	286	144	119
ENSDARG00000004260	21	22087999	22106544	1	protein_coding	cul5b	cullin 5b [Source:ZFIN;Acc:ZDB-GENE-091113-45]	6	2	1	1	1	5	7	3	4	8	38	20	24	18	27	42	43	47	29	36	9	9	8	7	17	1	1	1	1	2	1	0	1	0	0	0	0	1	0	1	0	0
ENSDARG00000004261	14	26106535	26113813	-1	protein_coding	tmed9	transmembrane p24 trafficking protein 9 [Source:ZFIN;Acc:ZDB-GENE-050417-434]	1382	1185	1362	1408	1127	1303	1626	1472	1332	1738	1317	1370	1391	1290	1359	1602	1405	1268	1235	1261	863	1007	853	913	977	502	471	538	481	481	385	401	483	408	472	465	453	504	390	421	742	656
ENSDARG00000004262	20	5192739	5223338	-1	protein_coding	cyp46a1.2	cytochrome P450, family 46, subfamily A, polypeptide 1, tandem duplicate 2 [Source:ZFIN;Acc:ZDB-GENE-040426-1184]	0	0	0	0	0	0	0	0	0	0	0	1	5	0	2	0	0	0	0	0	0	0	1	1	1	1	2	2	4	0	0	0	0	0	0	0	0	0	0	1	1	1
ENSDARG00000004270	14	30433718	30454510	1	protein_coding	atl3	atlastin 3 [Source:ZFIN;Acc:ZDB-GENE-041010-109]	1230	986	1309	1202	1011	1062	942	1078	863	1144	862	821	1044	816	900	1055	996	817	865	852	299	361	328	265	205	83	108	124	174	105	106	89	110	116	88	87	89	84	92	91	105	96
ENSDARG00000004274	24	37743735	37752808	-1	protein_coding	zgc:112496	zgc:112496 [Source:ZFIN;Acc:ZDB-GENE-050320-25]	5	4	5	3	4	10	12	5	21	19	39	17	35	28	36	46	46	20	38	29	24	28	32	19	17	16	17	16	16	11	19	11	9	14	17	12	14	20	11	14	20	18
ENSDARG00000004280	19	12487055	12512460	1	protein_coding	seh1l	SEH1-like (S. cerevisiae) [Source:ZFIN;Acc:ZDB-GENE-030131-6689]	228	229	227	241	153	271	256	278	293	299	492	482	493	436	537	621	628	489	473	455	436	508	530	482	434	301	377	371	400	313	369	379	457	435	392	358	406	322	386	343	587	519
ENSDARG00000004282	11	430925	446049	-1	protein_coding	zgc:77375	zgc:77375 [Source:ZFIN;Acc:ZDB-GENE-040426-1827]	0	0	0	0	0	0	0	0	0	0	0	0	1	0	0	0	0	0	1	0	2	0	1	0	0	9	12	8	3	6	11	8	18	19	11	16	16	20	14	12	12	21
ENSDARG00000004291	2	50146434	50244094	-1	protein_coding	hecw1b	HECT, C2 and WW domain containing E3 ubiquitin protein ligase 1b [Source:ZFIN;Acc:ZDB-GENE-060503-2]	5	5	5	1	4	7	1	5	11	4	29	31	33	12	23	33	41	27	38	25	20	22	18	23	24	7	7	16	11	11	7	8	7	10	5	2	5	5	2	6	2	2
ENSDARG00000004296	10	10843326	10865634	1	protein_coding	ambp	alpha-1-microglobulin/bikunin precursor [Source:ZFIN;Acc:ZDB-GENE-040426-1608]	0	0	0	0	0	0	0	0	0	0	0	0	0	0	0	0	0	0	0	1	0	0	0	0	1	0	1	1	0	0	0	0	0	0	0	1	1	4	4	3	51	30
ENSDARG00000004297	17	11173098	11175893	-1	protein_coding	irf2bpl	interferon regulatory factor 2 binding protein-like [Source:ZFIN;Acc:ZDB-GENE-040426-1968]	24	29	15	17	19	32	34	28	22	29	388	360	406	357	383	557	555	458	537	471	300	362	253	289	270	214	212	247	244	214	120	184	166	164	178	184	210	181	203	159	361	302
ENSDARG00000004301	21	30900995	30915214	1	protein_coding	rhogb	ras homolog family member Gb [Source:ZFIN;Acc:ZDB-GENE-030131-8877]	1	0	1	1	1	2	2	2	3	0	2	0	4	1	1	1	1	0	0	0	0	1	0	1	0	1	5	4	1	1	2	2	0	2	0	2	4	3	5	2	21	15
ENSDARG00000004302	11	40385267	40409925	1	protein_coding	slc45a1	solute carrier family 45, member 1 [Source:ZFIN;Acc:ZDB-GENE-070112-2152]	1	0	3	3	0	3	4	1	2	6	3	1	2	3	5	6	10	7	1	5	10	4	5	3	6	7	1	1	1	3	1	5	3	0	2	0	5	5	3	2	7	7
ENSDARG00000004305	9	33198538	33244694	1	protein_coding	vangl1	VANGL planar cell polarity protein 1 [Source:ZFIN;Acc:ZDB-GENE-040621-2]	6	3	3	2	5	2	11	5	5	5	8	8	25	14	11	16	22	8	14	13	14	15	13	15	14	2	1	8	3	1	1	3	5	1	3	1	0	0	0	1	1	2
ENSDARG00000004306	2	32760589	32773488	1	protein_coding	klhl18	kelch-like family member 18 [Source:ZFIN;Acc:ZDB-GENE-030131-5785]	197	154	145	179	116	170	175	177	195	231	397	313	432	318	351	391	418	284	331	346	202	201	170	224	230	19	19	16	24	22	8	14	16	16	19	22	14	18	25	20	30	41
ENSDARG00000004307	9	23260280	23307481	-1	protein_coding	lypd6	LY6/PLAUR domain containing 6 [Source:ZFIN;Acc:ZDB-GENE-040912-117]	1	1	0	3	0	0	2	0	1	1	1	3	3	3	4	7	2	5	1	4	5	7	3	5	2	9	12	16	11	14	8	5	5	3	5	2	3	2	4	2	24	20
ENSDARG00000004308	16	25678307	25682877	-1	protein_coding	fam8a1b	family with sequence similarity 8, member A1b [Source:ZFIN;Acc:ZDB-GENE-050410-14]	11	6	7	6	3	15	15	18	19	20	115	137	154	105	120	127	130	94	106	109	45	63	47	47	57	38	25	31	40	32	32	40	40	37	52	59	56	68	73	58	75	55
ENSDARG00000004311	19	29750548	29776559	1	protein_coding	ldlrap1a	low density lipoprotein receptor adaptor protein 1a [Source:ZFIN;Acc:ZDB-GENE-030328-13]	238	180	163	209	151	130	139	148	137	200	129	151	183	153	160	186	196	176	144	198	83	94	91	80	77	36	52	31	37	41	16	24	31	35	39	22	27	18	29	21	27	33
ENSDARG00000004318	8	30416468	30440840	1	protein_coding	cbwd	COBW domain containing [Source:ZFIN;Acc:ZDB-GENE-040426-2388]	8	13	5	8	2	1	13	7	7	15	30	28	32	33	34	27	22	13	13	22	17	18	19	4	17	4	5	4	4	3	3	3	4	2	4	5	5	6	7	10	29	23
ENSDARG00000004322	3	56819829	56829176	-1	protein_coding	ush1ga	Usher syndrome 1Ga (autosomal recessive) [Source:ZFIN;Acc:ZDB-GENE-131120-173]	0	0	1	0	0	0	1	0	1	0	0	2	1	0	1	1	3	0	3	2	3	5	7	5	2	1	1	1	2	0	0	0	1	0	0	1	2	1	1	1	0	0
ENSDARG00000004325	23	25047232	25058731	1	protein_coding	casp9	caspase 9, apoptosis-related cysteine peptidase [Source:ZFIN;Acc:ZDB-GENE-030825-5]	151	168	149	151	126	110	79	100	113	147	185	180	205	177	172	226	212	200	216	211	149	191	159	135	139	67	62	78	65	65	27	46	39	20	32	33	18	16	21	16	34	35
ENSDARG00000004328	16	4825047	4856956	1	protein_coding	LIN28A	si:ch1073-284b18.2 [Source:ZFIN;Acc:ZDB-GENE-110914-157]	0	0	0	0	1	0	0	0	0	0	0	0	0	0	0	0	0	0	0	0	16	6	4	8	6	66	87	55	53	53	68	110	112	111	107	73	90	124	66	119	112	100
ENSDARG00000004336	4	15607089	15817785	1	protein_coding	exoc4	exocyst complex component 4 [Source:ZFIN;Acc:ZDB-GENE-041210-112]	130	87	80	75	59	70	80	105	80	72	153	132	142	103	110	127	148	79	120	124	92	118	45	125	123	101	115	103	97	82	62	102	108	104	73	44	52	50	33	39	76	50
ENSDARG00000004343	19	27338887	27347771	1	protein_coding	nelfe	negative elongation factor complex member E [Source:ZFIN;Acc:ZDB-GENE-040718-69]	663	618	659	597	467	442	452	469	429	551	442	360	529	389	401	512	547	399	400	426	496	558	575	502	540	630	640	637	626	527	588	729	648	579	580	448	455	481	397	389	380	315
ENSDARG00000004358	16	12131641	12158860	1	protein_coding	gnb3a	guanine nucleotide binding protein (G protein), beta polypeptide 3a [Source:ZFIN;Acc:ZDB-GENE-040718-134]	0	1	1	0	2	0	0	2	1	0	0	0	0	1	1	0	0	0	0	0	0	0	0	1	0	0	0	0	2	2	1	0	0	1	1	0	0	0	1	0	0	1
ENSDARG00000004363	10	32007478	32094403	1	protein_coding	lhfp	lipoma HMGIC fusion partner [Source:ZFIN;Acc:ZDB-GENE-041212-82]	1	0	0	1	0	2	2	0	4	3	3	3	6	3	7	8	6	3	3	5	5	3	1	1	6	15	4	6	8	10	11	21	25	11	18	39	36	48	38	35	173	169
ENSDARG00000004372	23	25428411	25522331	1	protein_coding	fmnl3	formin-like 3 [Source:ZFIN;Acc:ZDB-GENE-030131-1571]	0	0	1	0	1	1	0	1	0	2	1	1	1	1	1	0	1	0	1	0	5	3	2	3	1	9	13	15	7	2	24	33	22	18	27	86	107	124	68	99	304	271
ENSDARG00000004377	17	14606207	14683643	-1	protein_coding	ppp1r13ba	protein phosphatase 1, regulatory subunit 13Ba [Source:ZFIN;Acc:ZDB-GENE-030131-9805]	48	43	50	32	26	17	18	24	18	20	173	128	139	134	124	138	107	64	116	101	69	73	63	72	52	13	7	8	9	5	11	2	7	8	4	8	2	5	10	9	67	50
ENSDARG00000004378	19	43763478	43836818	1	protein_coding	yrk	Yes-related kinase [Source:ZFIN;Acc:ZDB-GENE-030131-9517]	0	0	0	0	0	1	0	0	0	0	0	2	0	0	0	0	0	0	0	0	0	0	0	0	0	0	0	3	0	0	2	3	1	0	3	2	7	4	2	1	26	30
ENSDARG00000004386	4	9668801	9689503	1	protein_coding	si:dkey-153k10.9	si:dkey-153k10.9 [Source:ZFIN;Acc:ZDB-GENE-030131-3893]	0	1	2	0	0	0	0	1	0	2	1	1	2	3	0	1	0	0	0	0	1	0	1	2	1	1	1	0	3	0	0	1	1	3	0	1	1	1	1	2	3	2
ENSDARG00000004392	5	26804793	26814928	1	protein_coding	hdr	hematopoietic death receptor [Source:ZFIN;Acc:ZDB-GENE-030826-5]	516	408	452	514	360	355	408	399	315	416	150	148	159	121	151	159	179	121	116	115	37	49	42	33	21	18	21	24	19	14	19	19	18	26	25	21	22	14	17	17	40	26
ENSDARG00000004396	2	7951389	7959268	-1	protein_coding	b3gnt5b	UDP-GlcNAc:betaGal beta-1,3-N-acetylglucosaminyltransferase 5b [Source:ZFIN;Acc:ZDB-GENE-041010-166]	30	38	34	33	17	36	49	27	39	52	369	283	300	347	296	261	327	269	213	254	92	140	99	84	104	17	11	13	36	13	10	7	19	22	21	63	63	45	52	43	46	44
ENSDARG00000004402	14	35890812	35928396	1	protein_coding	elovl6	ELOVL fatty acid elongase 6 [Source:ZFIN;Acc:ZDB-GENE-030114-1]	5	2	9	6	4	1	2	1	3	2	1	1	4	2	1	3	4	2	0	1	12	14	10	10	7	31	36	27	20	42	25	49	71	35	40	69	55	48	82	68	55	40
ENSDARG00000004405	19	18655502	18667599	-1	protein_coding	snx10a	sorting nexin 10a [Source:ZFIN;Acc:ZDB-GENE-050809-44]	299	270	253	317	222	315	336	281	270	338	529	511	591	468	562	727	726	529	498	511	137	155	130	116	92	45	54	48	45	42	27	40	61	57	55	31	27	26	31	24	12	12
ENSDARG00000004406	5	71345202	71352042	-1	protein_coding	spra	sepiapterin reductase a [Source:ZFIN;Acc:ZDB-GENE-050522-412]	2	3	1	2	3	5	7	7	11	9	14	6	13	8	9	6	12	9	12	4	8	20	22	18	13	3	8	11	3	8	2	3	7	10	2	13	13	18	16	15	55	48
ENSDARG00000004415	12	30864834	30988414	-1	protein_coding	tcf7l2	transcription factor 7-like 2 (T-cell specific, HMG-box) [Source:ZFIN;Acc:ZDB-GENE-991110-8]	3	0	0	0	0	0	1	0	1	1	0	1	1	3	0	0	0	1	0	0	1	0	2	1	0	7	9	8	9	9	37	33	34	41	40	52	69	91	36	43	139	119
ENSDARG00000004427	1	50395759	50398529	1	protein_coding	dpy30	dpy-30 histone methyltransferase complex regulatory subunit [Source:ZFIN;Acc:ZDB-GENE-040718-136]	428	401	391	443	366	337	292	289	338	427	117	118	146	131	131	254	197	227	164	146	224	215	279	187	238	352	350	338	283	334	293	379	385	362	330	369	331	302	404	285	324	265
ENSDARG00000004433	14	38551408	38589571	-1	protein_coding	btk	Bruton agammaglobulinemia tyrosine kinase [Source:ZFIN;Acc:ZDB-GENE-070531-1]	35	35	24	35	19	7	17	13	7	11	14	19	33	8	23	77	70	74	73	54	42	68	33	36	41	22	23	37	28	14	5	14	13	5	7	10	8	11	10	9	12	11
ENSDARG00000004436	19	33671452	33687915	-1	protein_coding	fam92a1	family with sequence similarity 92, member A1 [Source:ZFIN;Acc:ZDB-GENE-040801-123]	23	27	36	17	35	66	53	57	74	67	122	112	148	165	139	147	172	101	94	90	94	111	124	114	130	109	88	116	85	81	90	126	103	96	104	117	115	152	123	117	208	209
ENSDARG00000004445	10	25251786	25298068	1	protein_coding	GRM5 (1 of many)	glutamate metabotropic receptor 5 [Source:HGNC Symbol;Acc:HGNC:4597]	0	1	0	0	1	0	0	0	1	0	0	0	0	0	1	0	0	0	0	0	0	3	1	1	0	0	1	0	2	2	2	3	2	3	5	0	1	1	2	1	0	0
ENSDARG00000004447	7	38414494	38418304	-1	protein_coding	aplnr2	apelin receptor 2 [Source:ZFIN;Acc:ZDB-GENE-030131-4347]	2	0	1	2	1	3	11	4	2	0	14	15	28	11	15	16	19	19	17	13	6	14	8	12	7	2	5	12	7	5	2	2	3	4	4	1	2	1	4	1	198	139
ENSDARG00000004451	21	16076954	16123423	-1	protein_coding	tnfrsfa	tumor necrosis factor receptor superfamily, member a [Source:ZFIN;Acc:ZDB-GENE-010802-1]	19	13	13	8	19	17	18	21	19	26	28	23	30	23	24	44	39	39	35	29	6	5	4	3	4	4	8	7	3	8	3	4	5	4	10	12	13	20	13	19	42	33
ENSDARG00000004452	23	29431249	29436304	1	protein_coding	tardbpl	TAR DNA binding protein, like [Source:ZFIN;Acc:ZDB-GENE-031030-1]	942	824	894	880	682	804	840	854	811	933	655	630	760	660	610	750	767	597	624	648	1229	1352	1176	1137	1197	2161	2269	2383	2266	1880	2084	2457	2841	2455	2305	2362	2320	2082	2244	2107	2489	2208
ENSDARG00000004455	5	41497453	41520774	1	protein_coding	p2rx5	purinergic receptor P2X, ligand-gated ion channel, 5 [Source:ZFIN;Acc:ZDB-GENE-030319-5]	0	0	0	0	0	1	1	0	0	1	0	0	1	0	0	0	1	0	0	0	1	1	0	0	2	1	0	1	1	1	0	0	1	2	0	0	0	0	0	0	1	1
ENSDARG00000004459	3	32462643	32487920	1	protein_coding	unc119.2	unc-119 lipid binding chaperone B homolog 2 [Source:ZFIN;Acc:ZDB-GENE-030131-7635]	2	6	3	1	2	0	3	1	3	1	7	5	1	3	4	6	4	3	4	7	0	11	6	3	2	8	5	2	7	2	1	0	0	0	3	0	1	0	0	2	0	0
ENSDARG00000004460	13	11417979	11438093	1	protein_coding	desi2	desumoylating isopeptidase 2 [Source:ZFIN;Acc:ZDB-GENE-040801-39]	2999	2673	2871	2821	2186	1897	2006	1883	2033	2154	1379	1230	1537	1285	1266	1767	1664	1354	1403	1419	1467	1620	1534	1458	1530	423	441	478	567	384	186	201	247	199	185	121	128	114	136	139	157	117
ENSDARG00000004470	3	48810369	48842955	1	protein_coding	prkcsh	protein kinase C substrate 80K-H [Source:ZFIN;Acc:ZDB-GENE-040426-770]	858	725	735	802	597	588	564	620	528	726	642	585	790	603	677	728	724	591	557	568	345	344	382	336	301	101	102	94	107	94	81	95	91	93	84	108	118	90	116	97	231	206
ENSDARG00000004472	19	27895340	27922145	1	protein_coding	atat1	alpha tubulin acetyltransferase 1 [Source:ZFIN;Acc:ZDB-GENE-040426-2120]	3	5	4	0	1	3	2	4	3	6	7	8	12	13	12	15	25	17	15	12	14	10	9	21	8	5	7	2	6	6	2	4	4	3	3	5	2	4	3	3	13	8
ENSDARG00000004473	12	28634287	28655915	1	protein_coding	tbx21	T-box 21 [Source:ZFIN;Acc:ZDB-GENE-080104-3]	0	0	0	0	0	0	0	0	0	0	0	0	0	0	0	0	0	0	0	0	0	0	1	0	1	0	0	0	0	0	0	0	0	0	1	0	0	0	0	0	0	1
ENSDARG00000004492	18	46011156	46022120	-1	protein_coding	pcyt1ab	phosphate cytidylyltransferase 1, choline, alpha b [Source:ZFIN;Acc:ZDB-GENE-050522-114]	64	71	77	77	62	86	89	105	126	116	349	317	377	328	332	477	479	386	425	399	321	425	362	348	365	182	141	175	191	137	101	59	117	114	88	86	104	95	78	96	104	81
ENSDARG00000004497	4	14958605	14971812	1	protein_coding	tspan33a	tetraspanin 33a [Source:ZFIN;Acc:ZDB-GENE-040718-361]	1	0	1	3	2	6	11	7	9	10	14	6	7	7	14	14	5	8	7	8	2	2	4	5	1	0	1	0	1	1	0	1	0	0	0	0	1	0	1	0	13	14
ENSDARG00000004498	19	25398157	25404417	-1	protein_coding	xkr8.1	XK, Kell blood group complex subunit-related family, member 8, tandem duplicate 1 [Source:ZFIN;Acc:ZDB-GENE-110106-1]	0	0	0	0	0	1	0	0	0	0	0	0	0	0	0	0	1	0	0	0	0	0	0	0	0	0	0	1	1	0	0	0	0	0	0	0	1	0	0	0	1	0
ENSDARG00000004502	22	38322852	38341133	1	protein_coding	rcor3	REST corepressor 3 [Source:ZFIN;Acc:ZDB-GENE-050208-371]	21	17	17	14	20	22	30	30	27	30	68	52	69	35	47	53	47	35	40	49	34	32	19	27	26	5	7	7	11	4	5	1	7	8	1	7	17	10	12	17	6	17
ENSDARG00000004517	20	25726782	25740418	1	protein_coding	ppat	phosphoribosyl pyrophosphate amidotransferase [Source:ZFIN;Acc:ZDB-GENE-041210-323]	14	7	10	9	7	31	36	43	41	51	347	321	387	334	354	425	476	334	362	342	357	392	364	366	356	316	272	347	341	292	345	377	505	454	432	536	572	561	496	504	526	438
ENSDARG00000004525	2	3203013	3220814	1	protein_coding	zgc:63882	zgc:63882 [Source:ZFIN;Acc:ZDB-GENE-040426-1286]	484	395	453	447	412	554	481	514	503	559	316	341	367	379	316	368	326	283	325	301	336	394	448	316	355	495	522	507	397	450	414	482	544	533	501	439	426	610	416	459	361	347
ENSDARG00000004527	14	28126779	28131468	1	protein_coding	pin4	protein (peptidylprolyl cis/trans isomerase) NIMA-interacting, 4 (parvulin) [Source:ZFIN;Acc:ZDB-GENE-050522-117]	3	5	4	5	4	7	7	3	11	14	12	20	30	16	13	39	37	28	35	44	17	24	23	12	31	39	33	23	19	34	24	28	34	35	18	53	38	53	34	26	141	120
ENSDARG00000004529	18	14297589	14363548	1	protein_coding	zgc:173742	zgc:173742 [Source:ZFIN;Acc:ZDB-GENE-030131-6489]	5256	4350	4594	4705	4131	4411	3878	4295	3930	4701	2760	2342	2893	2877	2533	3080	3001	2186	2337	2237	1656	1908	2002	1610	1752	436	512	690	605	415	94	119	117	160	111	17	21	32	46	21	27	29
ENSDARG00000004537	15	23444094	23484905	-1	protein_coding	kmt2a	lysine (K)-specific methyltransferase 2A [Source:ZFIN;Acc:ZDB-GENE-080521-3]	235	223	240	223	156	369	321	349	355	322	1032	1086	1157	910	996	1699	1715	961	1231	1253	492	577	422	506	523	249	301	257	384	227	236	284	351	325	331	321	396	435	306	360	531	455
ENSDARG00000004539	2	21258435	21265802	-1	protein_coding	ptgs2a	prostaglandin-endoperoxide synthase 2a [Source:ZFIN;Acc:ZDB-GENE-020530-2]	0	0	0	0	0	1	0	0	0	0	0	0	0	0	1	0	0	0	0	0	33	26	25	31	33	144	150	140	149	153	106	108	102	108	86	35	50	31	31	46	209	188
ENSDARG00000004561	16	13130656	13219629	-1	protein_coding	prkcg	protein kinase C, gamma [Source:ZFIN;Acc:ZDB-GENE-090206-1]	0	0	0	0	0	0	0	0	0	0	1	0	1	0	0	1	0	1	1	0	0	1	1	0	0	0	0	1	0	0	3	3	2	2	4	1	2	2	1	0	0	0
ENSDARG00000004574	20	38640435	38681282	1	protein_coding	gtf3c2	general transcription factor IIIC, polypeptide 2, beta [Source:ZFIN;Acc:ZDB-GENE-041014-349]	178	164	154	182	152	215	260	280	237	277	440	373	438	359	357	538	514	413	408	452	113	115	122	127	114	12	8	17	27	15	6	5	10	8	4	16	11	15	13	11	43	29
ENSDARG00000004576	17	43420215	43437859	-1	protein_coding	plk4	polo-like kinase 4 (Drosophila) [Source:ZFIN;Acc:ZDB-GENE-030619-14]	40	31	41	41	29	78	56	57	51	71	259	203	271	209	212	171	180	136	143	121	185	234	194	153	181	220	261	192	200	218	302	280	325	314	310	217	218	230	208	207	206	205
ENSDARG00000004577	25	19901760	19905843	1	protein_coding	zgc:194665	zgc:194665 [Source:ZFIN;Acc:ZDB-GENE-080722-38]	0	0	1	0	0	0	0	1	0	1	1	1	2	2	0	1	0	1	0	0	0	1	0	0	1	0	0	1	0	0	1	0	0	2	0	0	0	0	0	0	0	1
ENSDARG00000004580	2	36043726	36058363	-1	protein_coding	nmnat2	nicotinamide nucleotide adenylyltransferase 2 [Source:ZFIN;Acc:ZDB-GENE-030131-8201]	0	0	0	0	0	0	0	0	0	0	0	0	0	0	0	0	0	0	0	0	0	0	0	0	0	0	1	0	0	0	0	0	0	1	0	0	0	0	0	0	1	1
ENSDARG00000004581	20	27088326	27104208	1	protein_coding	sel1l	sel-1 suppressor of lin-12-like (C. elegans) [Source:ZFIN;Acc:ZDB-GENE-041001-122]	258	266	282	261	245	290	345	351	336	363	804	707	765	668	745	984	965	771	793	780	681	775	679	754	724	368	381	410	322	340	153	134	189	173	152	144	136	127	129	155	214	168
ENSDARG00000004586	16	45829886	45888166	-1	protein_coding	ntrk1	neurotrophic tyrosine kinase, receptor, type 1 [Source:ZFIN;Acc:ZDB-GENE-980526-118]	0	0	0	0	0	0	0	0	0	0	0	0	0	0	0	0	0	0	0	0	0	0	0	1	0	0	0	0	0	1	1	0	0	0	1	0	0	0	0	0	0	0
ENSDARG00000004587	5	23092694	23102148	1	protein_coding	kat5a	K(lysine) acetyltransferase 5a [Source:ZFIN;Acc:ZDB-GENE-040718-57]	4	5	5	3	4	2	5	9	5	10	89	65	97	62	68	52	88	62	58	50	49	54	49	58	52	86	94	91	70	88	109	130	147	116	121	124	124	149	122	95	185	160
ENSDARG00000004588	19	29201926	29205186	-1	protein_coding	sox4a	SRY (sex determining region Y)-box 4a [Source:ZFIN;Acc:ZDB-GENE-030131-8290]	0	2	0	1	2	3	5	1	3	0	8	7	9	10	5	8	2	8	8	7	19	15	14	18	23	14	18	16	23	10	14	9	28	19	20	16	18	14	15	19	182	153
ENSDARG00000004592	4	2689021	2693376	1	protein_coding	gpr22a	G protein-coupled receptor 22a [Source:ZFIN;Acc:ZDB-GENE-041210-48]	0	0	0	0	0	0	0	0	0	0	0	0	0	0	0	0	0	0	0	0	3	4	1	3	1	0	0	0	0	0	1	0	0	0	0	1	0	0	0	0	3	1
ENSDARG00000004594	25	26457947	26469000	1	protein_coding	znf800a	zinc finger protein 800a [Source:ZFIN;Acc:ZDB-GENE-041008-151]	231	178	170	160	127	243	291	277	267	279	459	409	438	339	402	456	490	344	373	331	607	625	533	633	577	575	593	601	544	536	570	591	792	719	679	473	518	631	459	478	290	270
ENSDARG00000004597	3	30239866	30303174	-1	protein_coding	lrrc4ba	leucine rich repeat containing 4Ba [Source:ZFIN;Acc:ZDB-GENE-080327-25]	0	0	0	0	0	1	0	0	0	0	0	0	0	0	0	0	0	0	0	0	1	0	1	0	1	0	0	2	1	0	2	2	5	5	4	32	48	38	41	39	0	1
ENSDARG00000004598	15	31586253	31587236	1	protein_coding	or102-2	odorant receptor, family C, subfamily 102, member 2 [Source:ZFIN;Acc:ZDB-GENE-010308-4]	0	0	0	0	0	0	0	0	0	0	0	0	0	0	0	0	0	0	0	0	0	0	0	0	0	0	0	0	0	0	0	0	0	0	0	0	0	0	0	0	0	0
ENSDARG00000004616	5	23104226	23116111	-1	protein_coding	mtmr2	myotubularin related protein 2 [Source:ZFIN;Acc:ZDB-GENE-990715-14]	22	18	21	12	8	49	35	40	44	42	98	84	90	76	87	66	84	82	64	69	64	74	44	72	64	72	63	67	58	64	81	122	115	89	108	102	127	85	121	113	128	106
ENSDARG00000004618	21	17914650	17920103	-1	protein_coding	stx2a	syntaxin 2a [Source:ZFIN;Acc:ZDB-GENE-040801-80]	5	3	2	2	4	2	5	2	3	6	1	5	11	6	3	6	12	7	10	6	2	4	5	3	5	2	1	3	0	2	6	10	5	2	7	7	5	10	13	11	12	5
ENSDARG00000004621	1	37930837	38038600	-1	protein_coding	gpm6ab	glycoprotein M6Ab [Source:ZFIN;Acc:ZDB-GENE-030710-8]	1	0	0	0	0	2	0	1	3	1	2	2	1	1	1	1	1	1	2	0	0	4	2	0	2	4	4	5	2	1	10	21	17	23	20	31	42	41	41	36	86	49
ENSDARG00000004627	10	31113344	31129195	-1	protein_coding	panx3	pannexin 3 [Source:ZFIN;Acc:ZDB-GENE-091204-114]	0	0	0	0	0	22	17	24	11	21	3	0	3	4	3	2	4	1	2	0	0	2	2	3	0	2	3	0	0	2	0	1	0	0	0	0	1	0	1	1	3	2
ENSDARG00000004632	11	31294946	31340632	1	protein_coding	egln1b	egl-9 family hypoxia-inducible factor 1b [Source:ZFIN;Acc:ZDB-GENE-040718-338]	34	39	43	43	45	113	103	101	110	115	249	204	273	242	248	347	361	281	250	291	199	229	219	185	181	40	29	63	46	32	30	31	30	27	23	59	51	38	58	55	76	88
ENSDARG00000004633	1	56616726	56625105	1	protein_coding	epn3b	epsin 3b [Source:ZFIN;Acc:ZDB-GENE-121214-173]	0	0	0	0	0	0	0	0	0	0	0	0	1	2	0	0	0	0	0	0	0	0	0	0	0	0	0	0	0	0	0	0	1	0	0	0	0	0	0	0	0	0
ENSDARG00000004634	1	52027465	52064523	1	protein_coding	osbp	oxysterol binding protein [Source:ZFIN;Acc:ZDB-GENE-090312-18]	57	35	34	39	27	48	64	64	62	75	273	259	279	200	211	215	301	201	253	242	262	284	200	235	279	139	168	168	187	160	99	86	132	120	97	68	86	86	68	81	98	99
ENSDARG00000004635	20	24918746	25063979	-1	protein_coding	epha7	eph receptor A7 [Source:ZFIN;Acc:ZDB-GENE-030131-3745]	0	0	0	0	0	2	0	1	2	0	0	1	0	1	0	2	1	1	2	2	1	1	4	3	4	1	4	1	1	4	9	9	7	9	8	33	22	29	21	23	210	195
ENSDARG00000004636	15	26971759	26998665	-1	protein_coding	ccdc9	coiled-coil domain containing 9 [Source:ZFIN;Acc:ZDB-GENE-060929-520]	814	742	749	704	744	784	719	797	663	904	835	768	935	860	835	1040	1090	783	885	805	943	1029	1080	941	993	842	947	945	787	811	685	743	894	807	667	440	444	634	395	413	380	382
ENSDARG00000004643	13	29350206	29375154	-1	protein_coding	cdhr1a	cadherin-related family member 1a [Source:ZFIN;Acc:ZDB-GENE-040924-4]	1	2	1	1	1	6	8	3	9	6	4	9	17	3	9	18	24	11	15	24	7	5	2	4	4	11	2	9	7	7	14	12	12	11	6	13	2	14	9	9	5	2
ENSDARG00000004647	24	21185626	21199022	-1	protein_coding	spice1	spindle and centriole associated protein 1 [Source:ZFIN;Acc:ZDB-GENE-041212-64]	871	751	735	800	544	737	709	629	708	853	703	576	653	576	616	677	754	603	619	627	282	280	284	290	201	103	97	117	97	87	80	97	110	117	117	75	81	78	78	72	59	58
ENSDARG00000004648	14	23514392	23552285	1	protein_coding	kctd16a	potassium channel tetramerization domain containing 16a [Source:ZFIN;Acc:ZDB-GENE-060117-1]	0	0	0	0	0	0	0	0	0	0	0	0	0	0	0	0	0	0	0	0	0	0	0	0	0	0	0	0	0	0	0	0	0	0	0	0	0	0	0	0	0	0
ENSDARG00000004658	7	7145551	7164981	-1	protein_coding	ENSDARG00000004658		0	0	0	0	0	1	0	0	0	0	0	0	0	0	0	0	0	1	0	0	0	0	0	0	0	0	1	0	0	0	0	0	0	0	0	0	0	0	0	0	2	3
ENSDARG00000004672	16	30779351	30911805	-1	protein_coding	ptk2ab	protein tyrosine kinase 2ab [Source:ZFIN;Acc:ZDB-GENE-020114-1]	219	150	166	187	114	79	94	90	89	103	452	382	466	433	392	478	530	378	440	355	178	209	147	181	172	11	15	12	38	18	9	26	17	15	18	23	27	30	29	24	172	141
ENSDARG00000004680	2	30119752	30132934	1	protein_coding	dnajb6a	DnaJ (Hsp40) homolog, subfamily B, member 6a [Source:ZFIN;Acc:ZDB-GENE-040718-45]	824	720	712	886	633	746	719	821	710	859	555	546	719	612	545	814	757	535	548	477	523	580	552	508	545	444	490	487	359	396	328	337	417	359	318	136	153	175	158	138	175	134
ENSDARG00000004687	24	20180893	20188041	1	protein_coding	acaa1	acetyl-CoA acyltransferase 1 [Source:ZFIN;Acc:ZDB-GENE-040704-48]	33	30	24	24	19	25	30	36	20	34	115	102	115	80	93	97	115	66	90	78	88	109	88	103	94	125	105	114	94	104	91	88	95	111	81	38	49	48	36	37	13	18
ENSDARG00000004692	9	24403791	24407498	-1	protein_coding	nabp1a	nucleic acid binding protein 1a [Source:ZFIN;Acc:ZDB-GENE-041212-71]	150	112	124	106	106	262	246	259	265	312	421	422	482	405	426	604	581	455	514	440	282	349	324	300	291	372	353	362	323	335	247	269	329	339	343	367	375	360	315	348	370	336
ENSDARG00000004695	13	31506278	31516873	-1	protein_coding	six4a	SIX homeobox 4a [Source:ZFIN;Acc:ZDB-GENE-010201-2]	0	0	0	0	0	0	0	1	0	0	0	0	2	2	0	1	1	0	0	0	2	0	2	0	1	26	29	13	14	22	94	100	94	99	115	115	135	115	144	129	90	76
ENSDARG00000004696	6	40825051	40834709	-1	protein_coding	eefsec	eukaryotic elongation factor, selenocysteine-tRNA-specific [Source:ZFIN;Acc:ZDB-GENE-051120-72]	7	5	4	1	5	8	7	11	3	8	82	82	106	87	97	108	105	94	90	90	59	71	62	64	45	23	34	25	25	27	5	14	14	22	25	35	35	34	37	26	76	62
ENSDARG00000004697	20	33972376	34017141	1	protein_coding	rxrgb	retinoid X receptor, gamma b [Source:ZFIN;Acc:ZDB-GENE-040718-34]	0	0	1	0	0	0	0	0	0	0	0	0	0	1	0	0	0	0	2	1	1	2	0	1	1	4	4	4	8	9	22	34	30	23	31	48	80	71	60	66	35	35
ENSDARG00000004702	13	49152548	49153958	-1	protein_coding	irf2bp2a	interferon regulatory factor 2 binding protein 2a [Source:ZFIN;Acc:ZDB-GENE-030131-7809]	100	87	75	74	48	87	117	91	97	105	218	206	255	187	208	178	251	186	173	211	58	65	49	46	58	47	24	35	53	40	40	36	66	82	72	61	74	59	88	55	82	77
ENSDARG00000004706	13	45294756	45306104	1	protein_coding	syf2	SYF2 pre-mRNA-splicing factor [Source:ZFIN;Acc:ZDB-GENE-040801-170]	96	89	92	87	75	249	242	234	282	315	405	375	500	466	413	532	590	417	412	451	525	572	588	521	609	600	655	687	561	550	518	585	638	587	500	387	324	387	332	333	342	282
ENSDARG00000004712	9	51970053	51976287	-1	protein_coding	tbr1b	T-box, brain, 1b [Source:ZFIN;Acc:ZDB-GENE-000323-1]	1	0	1	1	2	2	1	0	1	4	5	2	3	3	1	4	1	0	1	6	6	2	0	2	1	37	44	30	29	32	56	75	43	67	36	3	1	1	5	2	2	0
ENSDARG00000004713	7	57326930	57335339	-1	protein_coding	mad2l1	MAD2 mitotic arrest deficient-like 1 (yeast) [Source:ZFIN;Acc:ZDB-GENE-030515-3]	234	192	251	225	200	790	599	639	810	816	348	336	420	389	338	480	539	449	372	395	272	349	355	286	284	537	472	549	481	457	610	690	774	705	685	583	519	480	623	484	432	383
ENSDARG00000004714	7	52241602	52434814	-1	protein_coding	tcf12	transcription factor 12 [Source:ZFIN;Acc:ZDB-GENE-040516-11]	1	6	3	7	0	5	5	6	6	6	15	14	16	17	14	16	16	8	12	12	6	8	9	5	7	13	17	8	11	9	30	63	36	42	44	74	75	81	59	57	302	249
ENSDARG00000004721	20	51193142	51268152	1	protein_coding	mpp5b	membrane protein, palmitoylated 5b (MAGUK p55 subfamily member 5) [Source:ZFIN;Acc:ZDB-GENE-060531-2]	2	4	1	0	2	12	18	10	21	9	22	11	22	18	12	4	17	7	10	8	15	15	9	15	27	4	5	10	3	0	3	2	1	3	5	0	1	1	0	0	0	0
ENSDARG00000004724	16	34157889	34181236	1	protein_coding	tcea3	transcription elongation factor A (SII), 3 [Source:ZFIN;Acc:ZDB-GENE-040426-1860]	6	4	1	5	3	10	4	11	4	11	16	8	14	13	11	13	14	4	11	13	17	15	10	12	12	5	4	4	5	2	4	1	5	1	4	2	0	0	0	1	18	8
ENSDARG00000004726	14	7014539	7068640	-1	protein_coding	trappc11	trafficking protein particle complex 11 [Source:ZFIN;Acc:ZDB-GENE-030131-1723]	21	15	23	8	19	66	60	65	52	54	594	502	543	484	515	635	728	497	532	490	462	531	506	561	617	298	337	329	344	312	151	196	221	200	189	113	90	106	91	83	275	221
ENSDARG00000004727	9	30174264	30183392	1	protein_coding	cmss1	cms1 ribosomal small subunit homolog (yeast) [Source:ZFIN;Acc:ZDB-GENE-041010-146]	272	213	226	216	222	181	157	149	151	221	210	169	284	248	207	297	352	289	267	240	219	259	294	195	210	162	147	161	150	132	74	105	105	125	91	143	123	131	153	104	286	247
ENSDARG00000004735	20	35155755	35167597	1	protein_coding	hnrnpub	heterogeneous nuclear ribonucleoprotein Ub [Source:ZFIN;Acc:ZDB-GENE-030131-6422]	5257	4505	4961	4772	3776	3596	4351	4039	3530	4425	5378	4952	5799	4636	4793	5699	5798	4065	4817	4517	6280	6497	6051	6537	6881	9280	10246	10241	9285	8505	9479	10954	12332	11722	10809	8709	8953	9736	7547	8155	4695	4523
ENSDARG00000004745	23	27777208	27800971	1	protein_coding	lmbr1l	limb development membrane protein 1-like [Source:ZFIN;Acc:ZDB-GENE-030131-9906]	10	20	16	17	13	39	33	53	54	37	343	348	400	304	299	582	597	441	427	424	461	535	371	513	429	516	560	515	540	416	335	413	554	568	454	419	444	325	377	395	224	176
ENSDARG00000004748	3	39331322	39346662	-1	protein_coding	zgc:100868	zgc:100868 [Source:ZFIN;Acc:ZDB-GENE-040801-33]	0	1	0	0	0	3	2	0	0	0	1	0	1	0	1	1	0	1	1	0	12	15	8	16	13	204	213	168	170	207	220	253	307	284	282	273	263	348	225	251	113	125
ENSDARG00000004753	6	13224722	13265210	-1	protein_coding	mylkb	myosin light chain kinase b [Source:ZFIN;Acc:ZDB-GENE-041111-150]	0	0	0	0	0	0	0	0	0	0	0	6	8	4	8	1	0	0	0	3	4	8	4	11	5	22	10	12	20	4	15	19	19	17	23	1	10	8	2	2	0	1
ENSDARG00000004754	21	43142222	43176107	-1	protein_coding	hspa4a	heat shock protein 4a [Source:ZFIN;Acc:ZDB-GENE-040426-2832]	402	350	416	381	265	302	320	299	336	367	653	599	776	521	696	593	612	435	446	451	275	308	271	269	245	282	300	327	281	270	405	424	467	436	394	528	524	479	460	445	621	491
ENSDARG00000004757	8	47153363	47161620	-1	protein_coding	ybx1	Y box binding protein 1 [Source:ZFIN;Acc:ZDB-GENE-000629-3]	4346	3976	3660	4027	3343	3944	4208	4333	4146	4836	2392	2268	2705	2389	2235	2664	2818	2286	2417	2279	5545	5749	5910	5081	5363	12954	12093	12392	11019	11077	13770	15983	16107	15783	16626	17507	17195	19838	17268	14784	15377	13525
ENSDARG00000004763	10	35496092	35508331	1	protein_coding	hhla2a.2	HERV-H LTR-associating 2a, tandem duplicate 2 [Source:ZFIN;Acc:ZDB-GENE-091204-324]	0	0	0	0	0	0	0	0	0	0	0	0	0	0	0	0	0	0	1	0	0	0	0	0	0	0	0	0	0	0	0	0	0	0	0	0	0	0	0	0	2	1
ENSDARG00000004771	9	8951434	8989606	1	protein_coding	ankrd10b	ankyrin repeat domain 10b [Source:ZFIN;Acc:ZDB-GENE-061013-49]	16	11	9	13	9	14	13	10	13	24	25	13	22	16	15	22	23	13	7	12	21	12	6	15	16	35	32	38	24	30	29	40	36	37	40	37	56	45	55	45	107	82
ENSDARG00000004774	5	55196552	55244051	-1	protein_coding	wdr36	WD repeat domain 36 [Source:ZFIN;Acc:ZDB-GENE-030131-464]	306	265	286	274	185	332	267	358	351	360	683	614	707	548	568	726	773	623	633	601	496	543	575	523	632	270	239	327	333	249	260	292	334	331	285	412	347	352	351	359	744	580
ENSDARG00000004782	13	13085956	13163718	-1	protein_coding	fgfr3	fibroblast growth factor receptor 3 [Source:ZFIN;Acc:ZDB-GENE-000816-1]	0	0	0	0	0	0	0	0	0	0	0	0	0	0	1	0	0	0	0	0	0	0	1	1	0	0	0	0	0	0	1	1	2	2	3	1	8	2	5	5	71	62
ENSDARG00000004785	25	31955114	31970706	-1	protein_coding	cops2	COP9 signalosome subunit 2 [Source:ZFIN;Acc:ZDB-GENE-040625-15]	161	130	157	161	122	229	218	252	253	241	303	287	358	257	285	378	384	321	315	282	314	402	350	377	349	285	301	337	266	278	290	335	411	425	323	363	350	379	394	342	566	435
ENSDARG00000004789	22	14455943	14714916	-1	protein_coding	lrp1ba	low density lipoprotein receptor-related protein 1Ba [Source:ZFIN;Acc:ZDB-GENE-050208-608]	4	1	5	2	4	5	2	6	5	12	12	9	7	5	12	24	20	15	7	14	10	12	4	3	8	6	1	1	0	3	3	1	0	1	1	0	1	0	0	0	1	0
ENSDARG00000004794	4	20456551	20478249	1	protein_coding	ccdc146	coiled-coil domain containing 146 [Source:ZFIN;Acc:ZDB-GENE-041210-217]	10	4	3	8	5	11	6	8	9	12	32	29	36	26	24	42	41	33	40	22	25	25	20	19	29	7	4	14	10	8	2	7	4	5	6	0	2	4	0	0	1	4
ENSDARG00000004796	3	54594485	54620244	1	protein_coding	mgrn1b	mahogunin, ring finger 1b [Source:ZFIN;Acc:ZDB-GENE-110401-3]	121	147	145	163	122	127	157	122	162	152	321	352	378	280	293	372	390	257	324	280	168	178	145	179	210	95	88	132	142	70	37	40	56	54	44	23	28	19	31	24	93	84
ENSDARG00000004806	16	13970179	13980779	1	protein_coding	grwd1	glutamate-rich WD repeat containing 1 [Source:ZFIN;Acc:ZDB-GENE-030131-9844]	115	102	101	94	73	179	158	147	195	214	543	474	567	470	548	647	687	513	524	503	452	549	545	484	508	448	489	521	431	388	385	474	455	421	353	372	363	353	342	315	497	394
ENSDARG00000004823	18	20653312	20685055	-1	protein_coding	asz1	ankyrin repeat, SAM and basic leucine zipper domain containing 1 [Source:ZFIN;Acc:ZDB-GENE-040426-988]	41	28	38	30	28	81	65	88	86	97	455	421	501	446	466	585	606	497	515	518	183	214	228	165	166	26	21	45	51	25	6	10	8	9	4	7	4	1	3	2	3	2
ENSDARG00000004830	5	42233881	42272564	-1	protein_coding	flot2a	flotillin 2a [Source:ZFIN;Acc:ZDB-GENE-020430-3]	12	6	12	11	7	13	16	17	14	12	38	32	42	40	31	50	46	46	44	50	88	53	50	62	58	194	164	148	173	154	242	314	299	296	322	430	537	500	360	499	1140	1007
ENSDARG00000004836	23	17546764	17583313	-1	protein_coding	dnajc5ab	DnaJ (Hsp40) homolog, subfamily C, member 5ab [Source:ZFIN;Acc:ZDB-GENE-081021-2]	163	135	180	191	152	205	237	234	228	245	257	315	322	235	238	382	398	306	314	327	268	327	247	248	283	211	165	212	231	130	85	86	125	118	105	79	105	81	91	90	191	218
ENSDARG00000004840	22	10615406	10628838	1	protein_coding	rassf1	Ras association (RalGDS/AF-6) domain family 1 [Source:ZFIN;Acc:ZDB-GENE-040912-14]	27	15	23	29	20	27	36	22	31	57	19	19	13	17	15	12	10	7	4	5	49	62	41	27	49	90	67	84	64	65	80	87	117	99	91	91	99	97	106	93	144	134
ENSDARG00000004843	23	10703039	10787730	-1	protein_coding	foxp1a	forkhead box P1a [Source:ZFIN;Acc:ZDB-GENE-060929-624]	444	375	398	397	312	426	511	593	494	527	691	643	713	572	608	812	694	546	645	612	108	130	97	113	109	51	55	43	90	46	74	82	98	103	93	145	185	182	131	149	241	210
ENSDARG00000004851	5	29996324	30006650	1	protein_coding	hinfp	histone H4 transcription factor [Source:ZFIN;Acc:ZDB-GENE-040426-2764]	393	329	349	341	284	569	656	555	568	576	761	800	899	678	772	905	931	767	749	758	283	332	283	261	267	74	53	79	137	47	25	49	46	48	62	46	44	35	37	46	47	50
ENSDARG00000004861	17	29777835	29885224	-1	protein_coding	esrrga	estrogen-related receptor gamma a [Source:ZFIN;Acc:ZDB-GENE-030821-2]	4	5	6	7	7	4	6	4	3	4	22	19	17	29	30	29	33	28	27	40	3	5	2	9	7	65	60	35	18	58	67	73	72	63	69	66	41	67	55	53	62	42
ENSDARG00000004864	5	58009362	58014746	1	protein_coding	FOXR2	forkhead box R2 [Source:HGNC Symbol;Acc:HGNC:30469]	80	80	79	78	55	33	50	75	57	71	3	6	9	6	7	4	2	3	5	3	0	3	1	0	1	1	1	1	0	0	0	0	1	0	0	0	0	0	0	0	0	0
ENSDARG00000004866	19	7535071	7559672	1	protein_coding	fam63a	family with sequence similarity 63, member A [Source:ZFIN;Acc:ZDB-GENE-070717-2]	30	29	31	30	27	59	58	59	66	71	459	380	498	400	476	499	511	403	410	380	331	393	366	355	348	141	143	172	164	129	134	163	162	164	158	159	150	153	145	115	177	139
ENSDARG00000004869	2	11725092	11729220	-1	protein_coding	penka	proenkephalin a [Source:ZFIN;Acc:ZDB-GENE-030729-31]	0	0	0	0	0	0	0	0	0	0	0	0	0	0	0	0	1	0	1	0	3	0	3	2	0	0	0	4	2	1	2	0	0	2	1	0	0	0	0	0	0	0
ENSDARG00000004870	17	51117190	51135765	-1	protein_coding	psen1	presenilin 1 [Source:ZFIN;Acc:ZDB-GENE-991119-4]	578	487	521	582	329	466	492	491	457	559	451	400	458	406	370	416	394	334	382	337	252	281	284	277	289	294	260	268	259	232	257	320	312	321	332	301	306	213	280	295	406	321
ENSDARG00000004871	11	34934604	34976773	1	protein_coding	mst1rb	macrophage stimulating 1 receptor b [Source:ZFIN;Acc:ZDB-GENE-071218-3]	0	0	0	0	0	0	0	0	0	0	0	0	0	1	0	0	0	1	0	0	1	1	0	0	1	0	0	0	0	0	0	0	0	0	0	0	1	0	0	0	1	0
ENSDARG00000004874	7	69240864	69256454	1	protein_coding	spata6l	spermatogenesis associated 6-like [Source:ZFIN;Acc:ZDB-GENE-040426-1369]	8	9	4	3	4	3	12	13	15	24	83	69	102	98	89	72	97	69	62	87	103	102	122	97	78	102	88	90	93	76	98	117	137	104	118	71	104	62	103	81	31	21
ENSDARG00000004875	11	44805164	44830247	1	protein_coding	tmc6b	transmembrane channel-like 6b [Source:ZFIN;Acc:ZDB-GENE-040718-460]	1306	1122	1185	1131	787	1057	993	1101	1083	1068	644	535	654	548	532	597	630	474	534	527	552	586	440	439	483	205	227	262	225	241	130	132	131	133	118	43	42	30	32	27	121	72
ENSDARG00000004877	20	33672573	33802165	-1	protein_coding	rock2b	rho-associated, coiled-coil containing protein kinase 2b [Source:ZFIN;Acc:ZDB-GENE-060125-2]	191	139	145	196	119	91	126	115	98	152	313	289	391	292	282	374	437	258	331	290	156	191	129	171	145	84	99	107	121	73	77	89	140	111	96	175	196	192	123	128	104	107
ENSDARG00000004880	2	44872552	44893725	-1	protein_coding	acsm3	acyl-CoA synthetase medium-chain family member 3 [Source:ZFIN;Acc:ZDB-GENE-080220-22]	0	0	0	0	0	1	0	0	1	0	1	3	4	0	1	2	3	1	0	3	17	27	19	43	13	63	29	23	21	27	24	12	27	24	26	4	17	19	16	17	27	13
ENSDARG00000004889	14	36088127	36096935	-1	protein_coding	aga	aspartylglucosaminidase [Source:ZFIN;Acc:ZDB-GENE-040426-2311]	393	385	439	387	370	243	246	327	283	319	187	161	201	173	163	260	264	215	233	184	182	231	247	196	229	90	93	111	92	87	78	102	91	87	74	48	60	52	74	52	83	84
ENSDARG00000004891	2	37151824	37164115	1	protein_coding	pex19	peroxisomal biogenesis factor 19 [Source:ZFIN;Acc:ZDB-GENE-050417-424]	10	7	11	13	17	32	23	26	29	17	235	258	292	228	257	437	434	335	322	333	326	355	385	331	322	231	237	291	236	197	100	103	140	137	108	53	51	46	52	40	190	146
ENSDARG00000004898	6	9709764	9716564	-1	protein_coding	zp2l2	zona pellucida glycoprotein 2, like 2 [Source:ZFIN;Acc:ZDB-GENE-060818-4]	2	0	0	0	0	2	3	2	2	2	4	3	3	3	6	3	4	2	6	8	3	1	3	0	0	2	2	4	2	2	1	1	2	2	1	1	2	0	0	0	4	1
ENSDARG00000004904	4	16794798	16835301	-1	protein_coding	gys2	glycogen synthase 2 [Source:ZFIN;Acc:ZDB-GENE-030826-31]	37	32	31	42	29	28	32	31	27	25	93	81	77	84	90	115	121	71	107	77	75	87	81	79	66	31	34	29	38	23	10	11	36	27	21	9	10	2	2	0	7	6
ENSDARG00000004906	5	66128503	66145118	-1	protein_coding	stip1	stress-induced phosphoprotein 1 [Source:ZFIN;Acc:ZDB-GENE-041121-17]	499	448	488	499	421	338	329	339	369	386	1293	1235	1478	1248	1286	2124	2080	1532	1696	1608	1111	1391	1140	1182	1183	437	451	517	514	387	385	366	404	373	368	393	393	456	401	383	843	713
ENSDARG00000004925	25	21200522	21409915	-1	protein_coding	immp2l	inner mitochondrial membrane peptidase subunit 2 [Source:ZFIN;Acc:ZDB-GENE-040808-9]	58	56	50	59	37	73	67	61	65	91	17	27	32	27	24	52	66	45	34	40	87	85	67	78	95	88	85	67	65	67	42	61	44	42	48	8	11	6	11	7	12	13
ENSDARG00000004930	9	22082881	22159226	-1	protein_coding	lmo7a	LIM domain 7a [Source:ZFIN;Acc:ZDB-GENE-030219-74]	1	2	6	4	1	3	7	1	0	3	3	1	1	1	1	3	5	2	1	3	6	12	20	14	8	71	50	80	42	52	94	115	116	127	117	124	134	155	92	102	100	120
ENSDARG00000004931	13	36070946	36164782	-1	protein_coding	slc8a3	solute carrier family 8 (sodium/calcium exchanger), member 3 [Source:ZFIN;Acc:ZDB-GENE-050810-1]	0	0	1	0	0	0	0	1	0	1	1	2	0	0	1	0	3	0	0	0	1	0	0	0	0	0	0	0	0	0	1	0	0	0	0	0	0	0	0	0	3	1
ENSDARG00000004932	22	38837166	38927144	1	protein_coding	anos1b	anosmin 1b [Source:ZFIN;Acc:ZDB-GENE-000201-13]	0	0	0	0	0	0	0	0	0	0	0	2	0	1	0	0	1	2	0	2	0	0	2	0	0	0	1	0	0	0	0	0	0	0	0	1	0	0	0	1	23	40
ENSDARG00000004937	21	22310484	22322700	-1	protein_coding	skp2	S-phase kinase-associated protein 2, E3 ubiquitin protein ligase [Source:ZFIN;Acc:ZDB-GENE-030219-158]	661	510	584	666	480	628	742	715	698	794	801	916	838	778	798	1285	1142	949	1121	958	741	723	815	710	756	1241	1291	1268	1144	1112	1079	1148	1643	1477	1370	861	872	915	849	848	478	458
ENSDARG00000004939	16	41767281	41782427	1	protein_coding	mtdhb	metadherin b [Source:ZFIN;Acc:ZDB-GENE-090929-2]	160	139	127	122	96	239	222	291	199	258	154	119	153	97	126	145	209	139	115	104	195	173	210	211	207	193	238	226	184	208	212	229	315	304	298	270	276	287	240	269	331	270
ENSDARG00000004948	12	44818222	44825699	-1	protein_coding	bccip	BRCA2 and CDKN1A interacting protein [Source:ZFIN;Acc:ZDB-GENE-050320-39]	7	6	9	5	6	10	6	3	6	5	47	47	59	35	55	71	86	61	54	61	92	78	95	85	83	227	236	250	203	181	276	327	328	338	353	448	415	432	445	374	540	469
ENSDARG00000004952	17	35409505	35413376	-1	protein_coding	rsad2	radical S-adenosyl methionine domain containing 2 [Source:ZFIN;Acc:ZDB-GENE-050913-129]	6	10	7	6	11	1	5	2	6	2	2	2	1	0	2	3	1	1	0	2	1	0	0	0	0	1	0	0	2	0	0	0	1	1	0	0	0	0	0	1	0	0
ENSDARG00000004953	1	6890918	6920301	-1	protein_coding	mxb	myxovirus (influenza) resistance B [Source:ZFIN;Acc:ZDB-GENE-030721-6]	0	0	0	0	0	0	0	0	0	1	0	0	1	0	1	1	0	0	1	0	0	1	0	0	0	0	1	0	1	0	0	0	0	0	1	1	0	0	3	0	4	5
ENSDARG00000004954	3	29783585	29810515	-1	protein_coding	grna	granulin a [Source:ZFIN;Acc:ZDB-GENE-030131-8434]	0	0	0	1	0	0	0	0	0	1	1	2	0	2	2	3	0	1	0	2	3	3	4	2	7	4	4	3	2	3	7	5	5	6	5	1	1	2	1	3	4	6
ENSDARG00000004956	21	30256869	30263354	1	protein_coding	zmat2	zinc finger, matrin-type 2 [Source:ZFIN;Acc:ZDB-GENE-030131-3197]	336	276	303	323	298	415	364	360	407	520	383	438	537	465	437	669	705	561	542	524	586	692	768	636	628	833	861	855	751	714	692	828	843	819	710	694	711	655	687	591	535	484
ENSDARG00000004964	16	4570393	4811289	-1	protein_coding	cyp4t8	cytochrome P450, family 4, subfamily T, polypeptide 8 [Source:ZFIN;Acc:ZDB-GENE-031219-3]	5	2	4	4	4	2	5	2	2	6	3	0	4	0	2	3	3	4	2	3	5	5	5	4	1	4	2	1	0	1	2	7	5	4	8	4	1	1	1	0	16	8
ENSDARG00000004979	13	2236616	2259761	-1	protein_coding	elovl5	ELOVL fatty acid elongase 5 [Source:ZFIN;Acc:ZDB-GENE-040407-2]	9	9	5	4	1	26	17	37	33	31	31	23	55	38	35	46	42	38	36	38	35	55	37	41	31	11	13	15	16	16	12	8	12	12	8	45	38	47	44	32	58	54
ENSDARG00000004988	21	28921740	29039116	1	protein_coding	ppp3ca	protein phosphatase 3, catalytic subunit, alpha isozyme [Source:ZFIN;Acc:ZDB-GENE-091113-24]	1	0	0	1	2	0	2	3	1	1	8	5	3	4	4	7	1	4	5	5	3	2	3	0	3	0	2	5	0	5	0	2	0	3	2	0	1	1	1	0	4	6
ENSDARG00000005002	20	21002118	21117226	1	protein_coding	brf1b	BRF1, RNA polymerase III transcription initiation factor b [Source:ZFIN;Acc:ZDB-GENE-030131-6248]	6	7	1	3	2	9	3	5	6	5	9	4	10	7	7	8	13	6	5	4	6	9	12	6	4	3	5	11	3	8	10	15	10	15	11	26	22	24	22	10	51	30
ENSDARG00000005004	25	34970048	35019227	-1	protein_coding	slc5a12	solute carrier family 5 (sodium/monocarboxylate cotransporter), member 12 [Source:ZFIN;Acc:ZDB-GENE-040426-1343]	1	0	0	0	0	0	0	0	0	0	0	0	1	1	4	1	1	0	0	0	0	1	2	4	1	13	14	16	16	14	15	10	18	19	22	18	13	14	15	7	18	13
ENSDARG00000005010	13	44681543	44682350	-1	protein_coding	si:dkeyp-2e4.8	si:dkeyp-2e4.8 [Source:ZFIN;Acc:ZDB-GENE-061207-81]	9	7	5	9	4	18	10	18	15	12	32	27	27	29	14	36	34	15	28	20	23	21	22	19	25	32	51	47	44	28	24	26	55	54	41	48	37	38	31	42	19	21
ENSDARG00000005015	8	25688928	25696935	-1	protein_coding	ENSDARG00000005015		443	389	419	451	347	437	466	404	400	438	591	592	667	566	628	685	661	515	585	507	589	578	523	645	494	400	440	431	452	418	230	237	319	294	252	191	200	220	153	193	366	339
ENSDARG00000005023	19	43021713	43038014	-1	protein_coding	fkbp9	FK506 binding protein 9 [Source:ZFIN;Acc:ZDB-GENE-040801-23]	0	0	0	0	0	2	5	1	0	0	3	0	3	1	3	0	0	1	0	0	3	9	2	6	2	28	17	13	14	24	55	62	67	65	49	178	173	193	182	161	1139	914
ENSDARG00000005026	19	21778230	21829239	1	protein_coding	tshz1	teashirt zinc finger homeobox 1 [Source:ZFIN;Acc:ZDB-GENE-030820-3]	88	83	99	103	78	124	104	103	105	123	473	533	497	402	471	686	637	481	590	505	81	113	93	96	76	82	77	89	77	74	118	133	162	160	162	131	124	182	114	138	299	230
ENSDARG00000005034	15	34637087	34710736	-1	protein_coding	ispd	isoprenoid synthase domain containing [Source:ZFIN;Acc:ZDB-GENE-061110-16]	20	10	19	15	8	41	20	34	51	37	58	64	72	47	55	92	118	71	82	88	53	85	58	52	72	39	41	42	34	29	21	22	22	11	16	8	11	6	13	10	11	17
ENSDARG00000005049	9	8909198	8916913	-1	protein_coding	rab20	RAB20, member RAS oncogene family [Source:ZFIN;Acc:ZDB-GENE-030131-9143]	139	143	148	124	102	165	167	147	175	204	202	214	241	208	206	263	269	222	209	212	55	37	50	42	58	7	6	12	8	5	5	12	8	1	4	6	14	12	8	6	15	8
ENSDARG00000005050	6	48254690	48272928	1	protein_coding	wnt2ba	wingless-type MMTV integration site family, member 2Ba [Source:ZFIN;Acc:ZDB-GENE-030717-2]	0	0	0	0	0	1	0	0	0	0	0	0	0	0	0	0	0	0	0	0	0	0	0	0	0	0	2	1	0	0	1	1	0	0	0	0	0	0	1	1	0	0
ENSDARG00000005057	8	17148848	17157329	1	protein_coding	dimt1l	DIM1 dimethyladenosine transferase 1-like (S. cerevisiae) [Source:ZFIN;Acc:ZDB-GENE-040801-75]	1	2	1	1	2	8	7	6	9	4	9	10	11	8	10	14	12	8	7	8	51	51	46	60	51	290	315	305	302	258	353	445	446	412	412	361	410	326	404	375	284	274
ENSDARG00000005058	2	44896905	44924594	-1	protein_coding	ncapd2	non-SMC condensin I complex, subunit D2 [Source:ZFIN;Acc:ZDB-GENE-050506-59]	6638	5708	5871	5724	4226	5031	4930	5258	5199	5582	4221	3418	4208	3609	3277	3053	3300	2415	2707	2724	2173	2274	2034	1966	2017	1434	1229	1427	1163	1157	1459	1681	1932	1721	1468	1165	1280	1174	1134	1132	1123	900
ENSDARG00000005078	23	10789072	10810349	-1	protein_coding	eif4e3	eukaryotic translation initiation factor 4E family member 3 [Source:ZFIN;Acc:ZDB-GENE-040912-156]	1299	1223	1411	1511	1263	1183	1470	1396	1104	1270	709	770	885	626	783	951	896	668	707	740	459	521	474	475	406	220	209	239	249	189	137	176	194	151	155	91	120	111	104	99	144	124
ENSDARG00000005085	16	54000890	54023177	1	protein_coding	ggctb	gamma-glutamylcyclotransferase b [Source:ZFIN;Acc:ZDB-GENE-040426-1939]	2	2	0	0	1	0	0	1	0	2	0	2	4	1	3	2	2	2	4	6	3	5	4	2	1	6	4	8	5	6	9	2	12	6	14	8	16	14	12	8	24	12
ENSDARG00000005092	7	38123939	38228826	1	protein_coding	cep89	centrosomal protein 89 [Source:ZFIN;Acc:ZDB-GENE-040426-1210]	0	1	0	0	0	0	0	1	0	1	1	0	0	1	3	7	6	3	2	3	0	6	5	1	0	1	0	1	0	0	1	1	3	2	1	2	4	11	4	8	37	27
ENSDARG00000005095	25	7794685	7801177	-1	protein_coding	glcea	glucuronic acid epimerase a [Source:ZFIN;Acc:ZDB-GENE-040630-9]	56	50	61	57	44	32	27	23	40	28	68	55	60	39	50	77	64	49	56	44	39	37	37	41	32	8	13	19	14	11	2	2	2	2	1	1	0	0	1	1	1	2
ENSDARG00000005098	21	20273580	20286180	-1	protein_coding	zgc:86764	zgc:86764 [Source:ZFIN;Acc:ZDB-GENE-040718-435]	1644	1347	1474	1554	1262	1630	1515	1585	1703	1827	1341	1095	1346	1209	1176	1393	1403	1023	1066	1072	336	359	328	308	309	204	198	191	221	169	201	207	309	296	261	285	221	217	237	196	253	204
ENSDARG00000005104	5	20319609	20359574	1	protein_coding	limk2	LIM domain kinase 2 [Source:ZFIN;Acc:ZDB-GENE-040718-398]	20	32	27	39	29	37	35	43	27	29	232	204	276	186	221	452	440	310	345	333	454	535	489	509	475	228	211	253	184	199	106	113	151	110	109	86	110	75	78	80	132	118
ENSDARG00000005108	10	2897604	2915729	-1	protein_coding	oclna	occludin a [Source:ZFIN;Acc:ZDB-GENE-040426-2685]	3814	3357	3555	3670	2736	3221	3473	3717	3229	3705	2100	1898	2386	1884	1925	2186	2310	1825	1936	1720	2006	2113	2171	2153	2230	1601	1789	1964	1665	1694	1183	1467	1510	1518	1329	514	591	431	545	466	191	150
ENSDARG00000005112	16	26900740	26929356	1	protein_coding	cdh17	cadherin 17, LI cadherin (liver-intestine) [Source:ZFIN;Acc:ZDB-GENE-030910-3]	6	4	3	6	2	3	4	3	0	3	6	7	8	3	7	11	3	3	7	8	7	7	10	6	10	16	5	13	5	10	7	6	7	10	4	11	6	8	2	3	29	25
ENSDARG00000005115	18	7056314	7072501	-1	protein_coding	calub	calumenin b [Source:ZFIN;Acc:ZDB-GENE-040426-1251]	815	809	833	874	781	1128	1434	1216	1079	1304	988	1059	1317	959	1007	1388	1260	949	1071	984	879	930	885	859	875	288	275	341	327	252	142	141	180	191	171	200	182	172	166	152	350	280
ENSDARG00000005122	21	17014356	17071851	1	protein_coding	atp2a2b	ATPase, Ca++ transporting, cardiac muscle, slow twitch 2b [Source:ZFIN;Acc:ZDB-GENE-030131-867]	479	435	444	481	387	1085	1166	1258	1120	1217	2397	2146	2641	2038	2159	2481	2683	1721	2152	2180	1951	2080	1883	2135	2268	2374	2594	2441	2544	2189	1998	2172	2728	2605	2349	2285	2403	2158	2069	2096	2034	1725
ENSDARG00000005126	4	73574647	73618127	-1	protein_coding	large	like-glycosyltransferase [Source:ZFIN;Acc:ZDB-GENE-061204-1]	28	28	22	17	19	53	51	70	53	61	161	113	140	124	119	109	150	64	100	95	92	78	90	68	70	14	22	14	14	13	5	9	16	7	9	12	20	8	4	18	30	16
ENSDARG00000005128	9	29860807	29868426	1	protein_coding	rnaseh2b	ribonuclease H2, subunit B [Source:ZFIN;Acc:ZDB-GENE-040426-1090]	53	55	57	64	49	90	58	75	68	86	70	51	84	68	66	81	67	51	53	60	20	51	48	41	40	44	33	46	24	25	48	40	49	52	40	98	94	96	86	76	347	315
ENSDARG00000005134	12	28234935	28248209	-1	protein_coding	psmd11b	proteasome 26S subunit, non-ATPase 11b [Source:ZFIN;Acc:ZDB-GENE-030131-984]	33	30	26	24	26	69	43	55	54	70	177	183	193	167	189	249	266	236	194	181	212	213	237	227	236	264	273	289	265	247	296	366	407	406	400	431	487	403	467	380	603	595
ENSDARG00000005139	24	20414590	20427751	1	protein_coding	hhatlb	hedgehog acyltransferase-like, b [Source:ZFIN;Acc:ZDB-GENE-050506-130]	0	0	0	0	0	0	0	0	1	0	0	0	0	0	0	0	0	0	0	0	1	0	0	2	0	6	3	3	2	5	5	5	4	6	5	3	2	2	2	5	2	1
ENSDARG00000005141	11	35102462	35179365	1	protein_coding	camkvb	CaM kinase-like vesicle-associated b [Source:ZFIN;Acc:ZDB-GENE-040426-1140]	0	0	0	0	0	0	0	0	0	0	0	0	0	0	0	0	0	0	0	0	0	2	0	1	1	2	0	0	0	0	0	0	0	0	0	0	0	0	0	0	0	1
ENSDARG00000005150	16	42605253	42619986	-1	protein_coding	tbx20	T-box 20 [Source:ZFIN;Acc:ZDB-GENE-000427-7]	1	0	1	0	0	0	0	0	0	1	11	8	5	11	8	5	9	3	4	3	18	33	13	12	7	4	7	8	5	1	6	5	4	8	1	0	0	0	0	0	23	16
ENSDARG00000005154	5	61678026	61694278	1	protein_coding	aspa	aspartoacylase [Source:ZFIN;Acc:ZDB-GENE-080204-11]	10	11	9	9	14	21	30	25	27	44	59	40	57	56	47	38	46	24	50	40	20	33	22	19	27	18	11	18	12	13	9	4	19	12	10	29	21	23	6	16	6	2
ENSDARG00000005159	3	56339738	56474271	-1	protein_coding	cyth3b	cytohesin 3b [Source:ZFIN;Acc:ZDB-GENE-130530-529]	0	0	0	0	0	0	0	0	0	0	0	2	0	5	0	0	1	0	0	0	0	0	0	0	1	0	0	0	0	1	1	2	1	3	1	5	11	5	15	9	21	17
ENSDARG00000005162	19	11069620	11113275	-1	protein_coding	tpm3	tropomyosin 3 [Source:ZFIN;Acc:ZDB-GENE-030826-16]	3113	2841	3198	3337	2785	2916	3231	3185	2719	3271	2017	2144	2349	2031	1971	2742	2504	1947	2028	1951	2399	2615	2458	2489	2476	2683	2678	2546	2130	2378	2436	2855	2966	2756	2665	2229	2332	2898	2170	2025	2092	1820
ENSDARG00000005163	2	43023190	43090855	1	protein_coding	efr3a	EFR3 homolog A (S. cerevisiae) [Source:ZFIN;Acc:ZDB-GENE-040426-1681]	773	728	793	857	662	575	739	715	591	662	518	517	564	451	519	544	565	397	454	458	411	415	376	464	417	128	130	162	136	118	61	71	88	68	87	87	133	94	74	100	177	143
ENSDARG00000005172	21	39512375	39521796	-1	protein_coding	dynll2b	dynein, light chain, LC8-type 2b [Source:ZFIN;Acc:ZDB-GENE-050320-132]	235	208	239	223	194	257	265	271	225	321	99	85	131	102	116	156	159	129	122	94	243	283	280	236	295	404	355	404	285	308	263	279	299	266	265	118	119	163	143	105	109	73
ENSDARG00000005176	18	40489492	40490836	-1	protein_coding	zgc:101040	zgc:101040 [Source:ZFIN;Acc:ZDB-GENE-040801-107]	0	0	0	0	0	0	0	0	0	0	0	0	0	0	0	0	0	0	0	0	0	0	0	0	0	0	0	0	0	0	0	0	1	1	0	6	1	2	2	1	4	7
ENSDARG00000005179	17	38792868	38831438	-1	protein_coding	c17h14orf159	c17h14orf159 homolog (H. sapiens) [Source:ZFIN;Acc:ZDB-GENE-070725-6]	2	6	3	2	1	6	13	10	12	11	4	9	10	10	5	13	24	15	15	14	10	13	14	15	11	13	4	3	2	8	6	2	6	5	7	12	14	3	9	9	14	26
ENSDARG00000005185	12	31501510	31516395	1	protein_coding	cpn1	carboxypeptidase N, polypeptide 1 [Source:ZFIN;Acc:ZDB-GENE-030131-9116]	0	0	0	0	0	0	0	0	0	0	0	0	0	0	0	0	0	0	0	0	0	0	0	0	1	3	5	1	2	4	0	5	2	2	6	2	4	9	3	4	9	2
ENSDARG00000005186	19	2615891	2632440	1	protein_coding	sp4	sp4 transcription factor [Source:ZFIN;Acc:ZDB-GENE-031202-3]	158	165	146	132	95	143	161	171	152	195	121	133	166	99	152	221	240	155	190	200	101	101	78	95	67	44	42	43	51	45	46	52	59	62	78	78	122	129	80	84	200	147
ENSDARG00000005191	6	49927462	49967635	1	protein_coding	ahcy	adenosylhomocysteinase [Source:ZFIN;Acc:ZDB-GENE-031219-6]	161	150	166	140	126	340	287	299	324	382	1041	941	1105	921	1009	1464	1435	1191	1156	1108	1102	1344	1301	1127	1224	1074	1122	1176	1051	1063	742	870	1040	932	943	674	698	532	665	561	428	355
ENSDARG00000005210	1	25911351	25960597	1	protein_coding	coro2a	coronin, actin binding protein, 2A [Source:ZFIN;Acc:ZDB-GENE-030131-2258]	39	27	24	29	17	36	39	54	59	30	119	109	126	125	147	228	216	165	176	189	134	110	95	99	97	168	155	173	154	119	144	157	195	179	184	259	315	261	248	231	108	88
ENSDARG00000005216	15	35395278	35486665	1	protein_coding	zgc:158328	zgc:158328 [Source:ZFIN;Acc:ZDB-GENE-070112-1202]	0	0	0	0	0	0	0	0	0	0	0	0	0	1	0	1	0	0	0	0	0	0	0	0	1	0	0	0	0	0	0	0	0	0	0	1	0	0	2	2	23	27
ENSDARG00000005218	2	361498	377000	-1	protein_coding	wrnip1	Werner helicase interacting protein 1 [Source:ZFIN;Acc:ZDB-GENE-040426-2415]	43	40	33	35	33	54	62	50	55	61	314	210	281	267	224	307	292	257	248	220	158	182	164	164	158	52	53	53	57	35	28	30	37	31	29	15	19	12	34	18	30	23
ENSDARG00000005220	24	12483355	12543277	-1	protein_coding	pdcd6	programmed cell death 6 [Source:ZFIN;Acc:ZDB-GENE-040426-1307]	5	8	9	3	6	6	9	8	5	6	39	49	70	50	39	106	109	95	83	75	63	85	89	71	77	60	61	63	48	52	55	46	56	56	44	15	17	14	18	7	10	9
ENSDARG00000005221	6	13742204	13762290	-1	protein_coding	desmb	desmin b [Source:ZFIN;Acc:ZDB-GENE-061027-102]	0	0	0	0	0	0	0	0	0	0	1	0	0	0	0	2	4	3	3	1	0	0	2	1	2	1	0	0	0	0	0	1	0	0	0	0	0	0	1	0	0	0
ENSDARG00000005230	19	11309619	11320723	-1	protein_coding	ssr2	signal sequence receptor, beta [Source:ZFIN;Acc:ZDB-GENE-010413-1]	290	230	261	274	196	447	448	483	495	632	781	814	1068	874	940	1419	1334	1143	1019	962	733	885	855	716	879	648	598	624	475	603	488	439	603	524	565	679	646	470	685	559	1123	896
ENSDARG00000005232	17	17894533	18005855	1	protein_coding	ccdc85ca	coiled-coil domain containing 85C, a [Source:ZFIN;Acc:ZDB-GENE-060825-198]	7	11	7	5	4	6	10	12	15	20	1	3	3	0	7	2	2	2	2	1	9	5	7	10	5	5	3	8	4	1	6	11	6	10	5	7	11	5	9	6	58	45
ENSDARG00000005236	12	26970360	27000926	1	protein_coding	srcap	Snf2-related CREBBP activator protein [Source:ZFIN;Acc:ZDB-GENE-041008-127]	280	211	258	272	218	245	291	267	231	279	1313	1239	1396	1046	1175	1482	1439	858	1098	1155	1133	1126	890	1227	1069	1428	1433	1422	1397	1186	1034	1294	1405	1489	1190	1199	1241	1560	975	1077	1426	1150
ENSDARG00000005246	12	23939675	23955922	1	protein_coding	asb3	ankyrin repeat and SOCS box containing 3 [Source:ZFIN;Acc:ZDB-GENE-030131-6142]	207	170	182	174	161	110	108	128	148	152	337	294	394	304	316	312	333	272	291	249	122	132	108	132	114	59	76	76	59	44	54	83	79	73	60	72	95	44	77	64	56	45
ENSDARG00000005251	9	24214575	24220592	-1	protein_coding	rpe	ribulose-5-phosphate-3-epimerase [Source:ZFIN;Acc:ZDB-GENE-030131-6837]	42	34	27	35	28	42	44	42	38	48	104	128	172	123	113	154	132	131	105	89	107	118	119	109	113	177	182	154	143	125	176	205	269	224	243	241	250	226	258	235	345	289
ENSDARG00000005254	3	18226529	18234761	-1	protein_coding	kdelr2a	KDEL (Lys-Asp-Glu-Leu) endoplasmic reticulum protein retention receptor 2a [Source:ZFIN;Acc:ZDB-GENE-030826-32]	469	391	456	461	365	695	780	808	704	764	988	1210	1303	1103	1085	1451	1302	1113	1194	1064	1204	1251	1127	1234	1216	1006	1168	1151	1040	1006	770	909	901	885	994	728	727	1058	741	608	1032	920
ENSDARG00000005257	5	23216757	23228721	-1	protein_coding	ENSDARG00000005257		0	0	0	0	0	0	0	0	0	0	0	0	0	0	1	0	0	0	0	0	0	0	0	0	0	0	0	0	0	0	0	0	0	0	0	0	0	0	0	0	0	0
ENSDARG00000005271	16	4183537	4202690	1	protein_coding	zc3h12a	zinc finger CCCH-type containing 12A [Source:ZFIN;Acc:ZDB-GENE-110411-6]	1	2	5	1	1	7	3	6	8	10	73	67	88	47	74	87	78	57	51	44	35	49	28	36	38	3	4	6	6	8	5	3	3	9	6	5	8	4	6	8	2	2
ENSDARG00000005274	25	21001021	21017559	1	protein_coding	rad52	RAD52 homolog, DNA repair protein [Source:ZFIN;Acc:ZDB-GENE-050731-10]	140	121	107	125	95	126	152	151	149	169	111	109	133	95	129	143	133	112	124	109	67	70	74	57	69	60	58	39	49	34	68	63	79	72	62	75	66	75	76	71	67	68
ENSDARG00000005284	12	45500292	45507532	-1	protein_coding	fbxl15	F-box and leucine-rich repeat protein 15 [Source:ZFIN;Acc:ZDB-GENE-040426-2440]	0	0	0	0	0	2	2	3	2	0	3	3	2	2	3	2	3	3	2	2	1	3	2	2	2	4	4	5	3	2	6	12	4	1	19	3	8	7	8	9	12	9
ENSDARG00000005314	1	48858149	48861029	-1	protein_coding	CALHM1 (1 of many)	calcium homeostasis modulator 1 [Source:HGNC Symbol;Acc:HGNC:23494]	0	0	0	0	0	0	0	0	0	0	1	1	0	0	0	0	0	0	0	0	1	1	3	0	2	1	1	0	1	0	0	0	0	0	0	0	0	0	0	0	1	0
ENSDARG00000005315	7	38265720	38299715	-1	protein_coding	celf1	cugbp, Elav-like family member 1 [Source:ZFIN;Acc:ZDB-GENE-000501-1]	1232	1238	1317	1373	1038	1108	1345	1245	1052	1219	1017	1072	1205	953	1078	984	858	741	731	701	565	649	540	684	613	738	788	739	699	641	752	813	985	909	822	1091	1111	969	1057	1025	1733	1470
ENSDARG00000005318	9	38233542	38255352	1	protein_coding	stam2	signal transducing adaptor molecule (SH3 domain and ITAM motif) 2 [Source:ZFIN;Acc:ZDB-GENE-041114-64]	70	93	74	82	62	81	98	96	73	91	427	464	522	401	413	620	518	408	471	475	500	489	459	519	508	361	369	382	376	291	214	234	282	244	269	297	296	382	250	268	346	304
ENSDARG00000005320	5	11532585	11563164	-1	protein_coding	nipsnap1	nipsnap homolog 1 (C. elegans) [Source:ZFIN;Acc:ZDB-GENE-991008-17]	47	35	34	45	39	32	24	37	28	37	34	26	51	36	30	67	85	50	57	51	21	33	29	23	25	230	264	221	211	202	166	382	441	395	420	271	425	282	423	313	197	118
ENSDARG00000005327	2	37780467	37787874	1	protein_coding	ftr66	finTRIM family, member 66 [Source:ZFIN;Acc:ZDB-GENE-070912-661]	0	0	0	0	0	0	0	0	0	0	0	0	0	0	0	0	0	0	0	0	0	1	0	0	0	0	0	0	0	0	0	0	0	0	0	0	0	0	0	0	0	0
ENSDARG00000005332	24	23941317	23955958	1	protein_coding	lipib	lipase, member Ib [Source:ZFIN;Acc:ZDB-GENE-091118-47]	0	0	0	1	0	1	0	0	0	0	1	1	1	2	1	3	1	2	2	1	2	5	1	4	2	1	0	0	0	0	0	2	4	1	0	0	2	2	3	2	2	0
ENSDARG00000005335	21	45859467	45865189	1	protein_coding	slc22a4	solute carrier family 22 (organic cation/zwitterion transporter), member 4 [Source:ZFIN;Acc:ZDB-GENE-040426-1517]	0	0	0	0	0	0	0	0	0	0	0	0	0	0	0	0	0	0	0	0	0	0	0	0	0	0	0	0	0	0	0	0	0	0	0	0	0	0	0	0	1	0
ENSDARG00000005343	6	6579756	6618652	-1	protein_coding	ccdc85al	coiled-coil domain containing 85A, like [Source:ZFIN;Acc:ZDB-GENE-040912-92]	0	0	0	0	0	0	0	0	0	0	0	0	1	0	0	0	0	0	0	0	0	0	0	0	0	0	1	0	0	0	0	0	0	0	0	1	0	0	0	0	2	2
ENSDARG00000005350	23	27432181	27516020	-1	protein_coding	dip2ba	disco-interacting protein 2 homolog Ba [Source:ZFIN;Acc:ZDB-GENE-040426-2305]	406	350	372	363	263	432	504	524	602	560	1614	1490	1685	1309	1446	1717	1750	1204	1454	1397	510	592	468	548	550	79	96	144	161	85	72	95	103	109	104	190	177	170	151	144	418	396
ENSDARG00000005355	18	284467	305708	1	protein_coding	larp6	La ribonucleoprotein domain family, member 6 [Source:ZFIN;Acc:ZDB-GENE-030131-6403]	94	108	83	80	63	270	260	302	352	317	1192	1030	1176	1046	972	962	1097	815	949	796	1114	1210	1190	1006	1099	493	552	716	641	506	278	264	324	286	278	86	117	57	98	74	93	51
ENSDARG00000005356	17	10345613	10397504	1	protein_coding	tyro3	TYRO3 protein tyrosine kinase [Source:ZFIN;Acc:ZDB-GENE-990714-13]	0	0	0	0	0	22	6	20	13	15	56	35	56	55	33	57	65	37	50	46	37	55	25	45	30	5	8	9	10	15	5	6	8	8	6	23	26	23	11	23	18	21
ENSDARG00000005359	6	9801713	9821101	1	protein_coding	sucla2	succinate-CoA ligase, ADP-forming, beta subunit [Source:ZFIN;Acc:ZDB-GENE-040426-1963]	596	547	607	591	399	528	578	569	576	583	674	645	715	600	596	765	745	634	654	562	575	664	614	610	583	484	405	487	443	367	256	274	357	331	315	262	231	284	287	187	481	409
ENSDARG00000005364	2	26404894	26501150	1	protein_coding	grin3ba	glutamate receptor, ionotropic, N-methyl-D-aspartate 3Ba [Source:ZFIN;Acc:ZDB-GENE-070912-354]	2	1	2	2	0	2	2	3	1	1	4	3	5	8	6	4	6	5	5	1	4	2	3	3	3	3	1	1	0	3	0	1	0	0	0	3	2	0	1	3	6	6
ENSDARG00000005368	15	23336597	23407487	-1	protein_coding	mcamb	melanoma cell adhesion molecule b [Source:ZFIN;Acc:ZDB-GENE-030219-213]	4	2	1	0	1	2	1	5	2	1	6	6	3	3	8	7	3	0	7	1	3	6	11	5	5	6	13	13	13	6	5	4	11	2	9	7	6	12	3	5	36	35
ENSDARG00000005371	16	32198582	32205003	1	protein_coding	gprc6a	G protein-coupled receptor, class C, group 6, member A [Source:ZFIN;Acc:ZDB-GENE-041217-22]	0	0	0	0	0	0	0	0	0	0	0	1	0	0	0	0	0	1	0	0	0	0	0	0	0	0	0	0	1	0	1	0	0	1	1	0	0	2	0	2	3	0
ENSDARG00000005372	5	55093059	55178141	-1	protein_coding	camk4	calcium/calmodulin-dependent protein kinase IV [Source:ZFIN;Acc:ZDB-GENE-050417-76]	63	74	78	69	51	38	47	68	41	64	110	72	82	81	97	9	7	5	13	12	13	22	9	3	11	2	2	8	12	2	0	3	2	3	2	0	0	0	0	0	2	3
ENSDARG00000005374	7	52661624	52678771	-1	protein_coding	tubgcp4	tubulin, gamma complex associated protein 4 [Source:ZFIN;Acc:ZDB-GENE-081022-124]	8	12	8	7	7	5	10	9	4	11	82	62	78	66	53	91	90	75	85	60	31	34	36	28	48	39	34	25	27	20	42	45	58	62	56	74	73	67	93	66	139	105
ENSDARG00000005382	12	9743681	9758394	-1	protein_coding	prdm9	PR domain containing 9 [Source:ZFIN;Acc:ZDB-GENE-040426-1319]	263	283	254	239	153	436	459	437	484	557	821	734	849	780	757	882	962	713	699	752	252	340	257	279	288	109	123	129	166	123	107	125	151	137	106	134	143	116	125	134	97	104
ENSDARG00000005392	8	13327245	13344646	1	protein_coding	slc5a5	solute carrier family 5 (sodium/iodide cotransporter), member 5 [Source:ZFIN;Acc:ZDB-GENE-060503-585]	43	52	39	52	40	57	42	51	54	65	61	37	69	38	54	48	46	37	34	36	18	24	24	11	13	6	8	4	5	6	4	3	6	4	4	3	1	1	3	1	2	2
ENSDARG00000005394	20	47063549	47148276	-1	protein_coding	dnmt3aa	DNA (cytosine-5-)-methyltransferase 3 alpha a [Source:ZFIN;Acc:ZDB-GENE-050314-5]	4	3	4	3	2	15	11	11	17	5	52	24	34	41	28	45	27	25	30	33	45	39	41	38	36	15	13	20	20	15	11	11	15	6	9	5	2	2	5	7	6	2
ENSDARG00000005397	10	26169143	26227490	-1	protein_coding	trim3b	tripartite motif containing 3b [Source:ZFIN;Acc:ZDB-GENE-070112-1132]	29	17	22	23	11	45	47	39	37	50	107	111	67	76	61	147	124	81	137	110	60	60	77	49	66	66	64	62	41	38	46	40	45	46	60	46	46	49	46	39	86	89
ENSDARG00000005414	3	39489072	39506163	-1	protein_coding	grapa	GRB2-related adaptor protein a [Source:ZFIN;Acc:ZDB-GENE-050522-347]	0	0	0	0	0	0	0	0	0	0	0	1	0	0	1	0	1	0	0	0	1	1	1	3	2	1	1	1	2	2	0	2	1	0	0	2	1	1	3	0	4	9
ENSDARG00000005416	20	2992632	3074322	-1	protein_coding	map3k5	mitogen-activated protein kinase kinase kinase 5 [Source:ZFIN;Acc:ZDB-GENE-030827-3]	40	36	27	43	29	28	63	39	50	51	172	172	182	114	164	194	210	153	165	180	27	34	13	22	25	19	22	13	19	9	22	32	43	17	21	40	40	39	33	35	66	64
ENSDARG00000005423	13	31262742	31267537	-1	protein_coding	pgam1a	phosphoglycerate mutase 1a [Source:ZFIN;Acc:ZDB-GENE-030131-1827]	153	126	121	180	123	246	227	240	221	281	440	426	507	463	466	467	414	366	362	348	168	181	196	143	145	45	33	40	42	26	5	15	9	12	20	23	19	28	35	16	85	87
ENSDARG00000005425	15	43327170	43356714	-1	protein_coding	wdfy1	WD repeat and FYVE domain containing 1 [Source:ZFIN;Acc:ZDB-GENE-041024-4]	193	168	212	191	179	221	197	209	154	198	174	188	183	194	183	235	240	157	204	195	180	206	209	175	132	96	85	107	103	104	91	79	122	77	88	70	71	56	66	62	93	105
ENSDARG00000005448	7	52478003	52486502	1	protein_coding	mtfmt	mitochondrial methionyl-tRNA formyltransferase [Source:ZFIN;Acc:ZDB-GENE-060929-120]	36	28	28	34	22	43	39	43	41	56	212	173	253	209	214	322	331	268	253	247	97	92	87	78	73	17	17	23	21	20	15	11	12	11	23	18	14	17	13	11	27	19
ENSDARG00000005451	4	11465406	11478781	1	protein_coding	gdi2	GDP dissociation inhibitor 2 [Source:ZFIN;Acc:ZDB-GENE-030131-2485]	273	269	323	230	207	206	170	212	192	192	838	827	909	710	846	1065	971	853	806	799	1008	1070	1056	1133	1058	1063	1069	1071	974	932	958	1085	1240	1216	1198	1016	1082	1215	1096	986	1882	1632
ENSDARG00000005453	4	6414471	6615068	-1	protein_coding	foxp2	forkhead box P2 [Source:ZFIN;Acc:ZDB-GENE-041203-2]	8	8	13	16	14	21	9	23	10	13	46	47	46	55	55	60	59	49	49	43	77	55	52	61	64	68	63	59	48	55	67	111	93	97	75	45	58	79	46	41	27	34
ENSDARG00000005454	13	35754732	35766411	-1	protein_coding	tacc3	transforming, acidic coiled-coil containing protein 3 [Source:ZFIN;Acc:ZDB-GENE-050522-327]	6198	5235	5325	5607	4333	4257	4116	4091	4129	4861	853	702	913	723	822	621	619	503	466	490	295	316	304	268	225	318	338	282	288	270	462	450	598	591	597	669	577	740	545	545	1063	915
ENSDARG00000005456	7	51883755	52010260	1	protein_coding	katnb1	katanin p80 (WD repeat containing) subunit B 1 [Source:ZFIN;Acc:ZDB-GENE-040426-1954]	351	308	342	368	253	261	318	346	336	359	308	263	322	306	307	358	361	255	293	287	129	139	136	107	112	62	51	47	41	47	52	80	72	79	82	159	100	127	125	98	252	208
ENSDARG00000005458	2	23383390	23423097	1	protein_coding	csnk1g2a	casein kinase 1, gamma 2a [Source:ZFIN;Acc:ZDB-GENE-030131-6445]	1564	1321	1568	1476	1202	1691	1652	1662	1449	1789	1606	1499	1674	1486	1470	1979	2038	1521	1675	1513	1481	1607	1617	1305	1456	423	338	409	454	333	370	375	463	418	407	485	498	491	445	448	551	461
ENSDARG00000005462	21	44713348	44748492	-1	protein_coding	kif4	kinesin family member 4 [Source:ZFIN;Acc:ZDB-GENE-040426-1545]	1725	1565	1577	1488	1149	1814	1789	1714	1750	1801	1213	1150	1316	955	1102	1578	1652	1146	1367	1279	564	607	449	481	467	241	241	239	240	263	338	360	500	487	438	595	652	599	549	558	767	671
ENSDARG00000005463	20	13998143	14017810	1	protein_coding	slc30a1a	solute carrier family 30 (zinc transporter), member 1a [Source:ZFIN;Acc:ZDB-GENE-040426-1840]	22	26	20	21	22	46	46	44	39	61	79	73	57	64	65	58	49	49	54	44	156	223	172	162	151	414	406	453	375	378	494	596	777	680	629	442	473	549	413	386	273	220
ENSDARG00000005464	23	19775244	19785645	1	protein_coding	dnase1l3	deoxyribonuclease I-like 3 [Source:ZFIN;Acc:ZDB-GENE-040426-2170]	1	0	1	0	0	5	2	3	3	3	41	47	26	62	41	2	1	1	1	1	46	39	46	42	47	30	40	88	41	34	53	41	34	45	50	42	38	33	41	39	23	18
ENSDARG00000005468	18	46363526	46371498	-1	protein_coding	irf2bp1	interferon regulatory factor 2 binding protein 1 [Source:ZFIN;Acc:ZDB-GENE-050420-389]	227	222	196	220	175	212	265	242	289	276	914	915	1062	746	885	1178	1118	816	1088	918	429	502	413	385	357	127	142	160	248	127	141	140	158	145	131	219	224	267	232	216	288	293
ENSDARG00000005476	4	21091925	21266589	1	protein_coding	nav3	neuron navigator 3 [Source:ZFIN;Acc:ZDB-GENE-021205-1]	4	1	1	2	0	2	1	7	1	4	34	39	42	35	40	48	66	31	47	42	15	16	12	23	22	5	5	7	7	4	3	4	4	3	6	0	0	4	1	0	23	21
ENSDARG00000005479	1	38669803	39061840	1	protein_coding	tenm3	teneurin transmembrane protein 3 [Source:ZFIN;Acc:ZDB-GENE-990714-19]	3	0	4	2	2	2	2	0	2	2	45	34	31	36	35	87	68	52	77	56	23	20	8	13	22	2	5	6	2	2	0	7	6	2	4	10	10	12	15	8	746	625
ENSDARG00000005481	20	16982300	16985154	1	protein_coding	nfkbiaa	nuclear factor of kappa light polypeptide gene enhancer in B-cells inhibitor, alpha a [Source:ZFIN;Acc:ZDB-GENE-040426-2227]	0	0	0	0	0	2	0	1	1	1	0	1	2	1	2	4	5	2	1	2	43	50	63	60	51	97	102	98	84	72	49	66	56	72	66	38	33	41	26	39	25	15
ENSDARG00000005482	14	48793490	49044926	-1	protein_coding	rapgef2	Rap guanine nucleotide exchange factor (GEF) 2 [Source:ZFIN;Acc:ZDB-GENE-030131-6959]	318	301	303	340	221	211	239	235	229	282	325	292	348	310	320	364	403	267	307	338	149	164	128	121	105	18	11	36	31	21	11	7	8	8	10	11	15	8	19	15	100	85
ENSDARG00000005485	25	7858887	7864844	1	protein_coding	ucmab	upper zone of growth plate and cartilage matrix associated b [Source:ZFIN;Acc:ZDB-GENE-040426-2368]	0	1	0	0	0	0	1	0	1	0	0	0	0	0	0	0	1	0	1	0	0	1	0	0	0	0	1	0	0	0	0	0	0	0	0	0	0	0	0	0	0	0
ENSDARG00000005500	8	1588754	1601113	-1	protein_coding	dgcr6	DiGeorge syndrome critical region gene 6 [Source:ZFIN;Acc:ZDB-GENE-040912-125]	17	10	19	17	17	35	25	31	22	44	24	20	54	16	29	32	31	34	21	24	12	14	20	15	14	28	21	28	19	13	31	52	40	28	39	31	32	30	34	31	57	46
ENSDARG00000005510	19	23414858	23418560	1	protein_coding	gdf6b	growth differentiation factor 6b [Source:ZFIN;Acc:ZDB-GENE-980526-442]	0	1	0	0	0	1	0	0	0	0	0	0	0	0	0	0	0	0	0	0	0	0	0	0	0	0	0	0	0	0	0	0	0	0	0	0	0	0	0	0	29	33
ENSDARG00000005513	23	17939610	17947998	1	protein_coding	naca	nascent polypeptide-associated complex alpha subunit [Source:ZFIN;Acc:ZDB-GENE-020423-4]	888	758	801	813	687	594	617	584	555	778	603	523	835	686	681	1015	1085	883	852	870	1181	1311	1464	1199	1243	2478	2468	2442	1990	2125	2521	3039	2889	2946	2569	3547	3216	4476	3526	3002	6410	5641
ENSDARG00000005518	8	15216859	15231227	1	protein_coding	slc5a9	solute carrier family 5 (sodium/sugar cotransporter), member 9 [Source:ZFIN;Acc:ZDB-GENE-080513-3]	0	0	0	0	0	0	0	0	0	0	0	1	0	0	0	0	0	0	0	1	8	10	11	5	4	8	1	3	5	3	2	2	3	0	0	1	4	0	1	1	0	0
ENSDARG00000005522	19	22335649	22339304	1	protein_coding	galr1a	galanin receptor 1a [Source:ZFIN;Acc:ZDB-GENE-060503-290]	0	0	0	0	0	0	0	0	0	0	0	0	0	0	0	0	0	0	0	0	0	0	0	0	0	0	0	0	0	0	0	0	0	0	0	0	0	0	0	0	0	0
ENSDARG00000005525	1	51855224	51870540	-1	protein_coding	acy3.2	aspartoacylase (aminocyclase) 3, tandem duplicate 2 [Source:ZFIN;Acc:ZDB-GENE-040718-37]	2	2	0	1	1	2	2	0	2	0	2	2	2	1	0	4	2	1	1	2	4	5	4	4	3	121	101	86	87	105	189	154	211	141	174	177	157	184	180	136	100	85
ENSDARG00000005526	6	46877007	46939362	-1	protein_coding	igfn1.1	immunoglobulin-like and fibronectin type III domain containing 1, tandem duplicate 1 [Source:ZFIN;Acc:ZDB-GENE-050327-30]	1	0	0	0	0	2	0	1	1	0	4	4	6	1	2	10	9	7	6	7	3	10	5	9	5	5	2	5	1	1	4	5	4	5	3	4	4	1	2	3	0	0
ENSDARG00000005536	20	27193952	27208619	1	protein_coding	ubr7	ubiquitin protein ligase E3 component n-recognin 7 [Source:ZFIN;Acc:ZDB-GENE-030131-1535]	1079	976	1001	934	883	821	837	838	799	952	804	662	890	746	722	917	916	615	699	700	472	568	505	486	597	213	211	296	259	192	137	155	175	200	179	202	166	181	171	174	331	301
ENSDARG00000005540	10	20112739	20171071	1	protein_coding	xpo7	exportin 7 [Source:ZFIN;Acc:ZDB-GENE-060628-2]	29	40	33	26	30	66	76	86	88	93	432	366	452	346	405	742	690	529	588	554	440	518	408	467	516	297	262	323	288	243	372	416	508	487	464	619	590	598	596	599	745	648
ENSDARG00000005541	4	12932914	12957869	1	protein_coding	wif1	wnt inhibitory factor 1 [Source:ZFIN;Acc:ZDB-GENE-990712-17]	0	0	0	0	0	1	1	0	0	0	1	1	0	1	1	0	2	0	0	1	8	4	5	2	2	5	5	5	6	4	3	4	6	5	1	5	3	3	4	4	116	85
ENSDARG00000005544	1	50547250	50553802	1	protein_coding	btbd3a	BTB (POZ) domain containing 3a [Source:ZFIN;Acc:ZDB-GENE-090312-7]	64	51	34	37	40	108	109	126	86	130	527	467	606	415	509	607	612	555	547	479	374	394	265	316	393	75	78	117	109	81	44	61	89	89	50	54	47	43	33	35	47	35
ENSDARG00000005547	4	18511036	18523574	-1	protein_coding	rint1	RAD50 interactor 1 [Source:ZFIN;Acc:ZDB-GENE-041210-174]	8	3	6	9	3	7	11	19	12	10	169	161	171	168	151	235	255	183	198	166	109	147	141	131	114	19	14	24	21	22	11	20	17	21	13	26	35	28	16	17	65	52
ENSDARG00000005549	7	29939511	29943878	-1	protein_coding	ZNF710 (1 of many)	zinc finger protein 710 [Source:HGNC Symbol;Acc:HGNC:25352]	53	48	48	56	27	46	47	53	58	48	150	128	145	101	144	131	171	118	135	108	65	77	60	55	66	38	26	34	19	21	14	26	41	28	33	39	46	68	40	38	130	114
ENSDARG00000005551	21	30132915	30145069	-1	protein_coding	hnrnph1l	heterogeneous nuclear ribonucleoprotein H1, like [Source:ZFIN;Acc:ZDB-GENE-030131-275]	1389	1258	1323	1327	1074	1384	1439	1526	1295	1566	1099	968	1171	1052	1004	1085	1194	825	952	929	1470	1493	1464	1463	1585	2037	1970	1960	1728	1725	2277	2563	2777	2706	2398	2401	2485	2315	2192	2218	3064	2595
ENSDARG00000005559	6	4379877	4382908	1	protein_coding	pou4f1	POU class 4 homeobox 1 [Source:ZFIN;Acc:ZDB-GENE-000523-2]	1	1	3	0	0	1	0	2	1	1	4	5	3	3	7	3	1	4	5	4	3	3	2	3	3	4	5	1	1	1	2	0	0	1	0	0	0	0	0	0	8	6
ENSDARG00000005560	10	17208071	17212122	-1	protein_coding	ywhah	tyrosine 3-monooxygenase/tryptophan 5-monooxygenase activation protein, eta polypeptide [Source:ZFIN;Acc:ZDB-GENE-040426-2191]	35	39	47	25	19	68	86	69	78	119	532	567	577	517	522	763	763	598	632	554	560	641	579	616	571	321	343	394	323	282	212	241	274	264	267	258	247	269	254	242	697	633
ENSDARG00000005561	5	33978326	34000557	1	protein_coding	gfm2	G elongation factor, mitochondrial 2 [Source:ZFIN;Acc:ZDB-GENE-060201-3]	3	5	3	2	3	6	6	3	15	5	59	52	58	70	55	82	68	51	66	64	27	20	32	20	30	19	35	28	32	29	30	28	36	33	34	43	52	34	37	29	73	71
ENSDARG00000005565	6	41041221	41081499	1	protein_coding	entpd8	ectonucleoside triphosphate diphosphohydrolase 8 [Source:ZFIN;Acc:ZDB-GENE-040724-142]	12	6	12	11	5	9	14	18	14	12	8	7	21	4	8	15	15	8	7	16	3	3	3	4	1	1	3	0	3	1	0	1	1	1	0	2	1	1	0	0	3	1
ENSDARG00000005574	17	31635677	31642707	-1	protein_coding	vsx2	visual system homeobox 2 [Source:ZFIN;Acc:ZDB-GENE-001222-1]	0	0	0	0	2	0	0	0	0	0	2	1	1	3	2	0	5	0	4	0	0	7	0	0	1	3	4	2	1	3	5	1	1	7	9	4	3	3	3	3	9	3
ENSDARG00000005576	9	21651594	21678107	-1	protein_coding	mphosph8	M-phase phosphoprotein 8 [Source:ZFIN;Acc:ZDB-GENE-050309-191]	1773	1479	1697	1604	1535	2065	1776	1782	1647	2006	1285	1037	1316	1280	1183	1519	1465	1042	1181	1128	1379	1545	1733	1392	1523	1394	1421	1550	1385	1311	1279	1383	1581	1373	1313	1063	1020	1206	953	868	1154	946
ENSDARG00000005578	1	50353357	50371828	1	protein_coding	ugp2a	UDP-glucose pyrophosphorylase 2a [Source:ZFIN;Acc:ZDB-GENE-090311-46]	0	1	0	1	0	2	1	3	3	4	0	1	1	1	0	1	4	1	2	0	1	5	6	4	4	2	5	1	6	6	1	2	3	4	4	6	6	2	1	3	1	2
ENSDARG00000005586	5	66854811	66982733	-1	protein_coding	zbtb20	zinc finger and BTB domain containing 20 [Source:ZFIN;Acc:ZDB-GENE-070112-1992]	65	58	77	70	66	93	84	69	76	92	84	106	107	110	85	91	114	79	82	89	38	49	45	53	35	3	4	6	5	3	0	1	3	3	2	0	0	0	0	0	0	0
ENSDARG00000005590	2	10820999	10848832	-1	protein_coding	mtf2	metal response element binding transcription factor 2 [Source:ZFIN;Acc:ZDB-GENE-060512-94]	125	106	150	139	116	140	180	190	153	176	823	886	882	732	815	1054	1016	723	876	829	275	297	275	224	204	269	285	201	255	203	235	283	306	313	262	268	302	326	267	254	365	290
ENSDARG00000005593	2	21067741	21118869	1	processed_transcript	rxrga	retinoid x receptor, gamma a [Source:ZFIN;Acc:ZDB-GENE-980526-36]	1	0	0	0	0	0	0	0	0	0	0	1	1	0	3	4	3	6	2	0	1	2	1	0	0	1	1	1	0	2	2	1	1	2	1	4	6	3	2	3	61	39
ENSDARG00000005595	20	32026496	32104330	-1	protein_coding	adgb	androglobin [Source:ZFIN;Acc:ZDB-GENE-041001-205]	62	54	52	40	46	28	45	56	36	42	45	31	48	31	46	54	60	26	42	35	25	27	52	36	33	46	37	42	38	31	27	37	34	24	19	20	18	17	12	18	2	1
ENSDARG00000005606	2	29919143	29939875	-1	protein_coding	paxip1	PAX interacting (with transcription-activation domain) protein 1 [Source:ZFIN;Acc:ZDB-GENE-041010-214]	1382	1116	1123	1194	871	837	842	1022	898	1003	2183	1901	2219	1779	1795	1919	1969	1367	1608	1435	1129	1307	1074	1197	1322	539	600	627	672	596	589	691	800	778	659	726	702	787	658	647	642	492
ENSDARG00000005612	7	28905774	28915786	1	protein_coding	aph1b	APH1B gamma secretase subunit [Source:ZFIN;Acc:ZDB-GENE-031118-31]	1245	1114	1215	1197	980	1029	1085	1073	1152	1206	1072	896	1259	985	1002	1132	1220	942	849	875	834	954	1003	847	954	464	413	455	435	411	363	450	494	485	443	492	436	434	459	418	559	428
ENSDARG00000005616	21	27401172	27407300	-1	protein_coding	bfb	complement component bfb [Source:ZFIN;Acc:ZDB-GENE-990415-34]	0	0	0	1	0	0	0	0	0	0	0	0	0	0	0	0	0	0	0	0	0	0	0	0	0	0	0	0	0	0	0	0	0	0	0	1	0	0	0	0	1	0
ENSDARG00000005619	20	13987151	13997930	1	protein_coding	nek2	NIMA-related kinase 2 [Source:ZFIN;Acc:ZDB-GENE-040426-752]	1871	1661	1825	1902	1515	1535	1547	1585	1588	1731	1079	1013	1117	914	1081	1449	1378	1108	1115	1174	531	613	656	573	519	231	295	307	268	210	178	230	213	254	190	155	120	144	135	125	101	135
ENSDARG00000005625	19	29716624	29746644	1	protein_coding	tmem57a	transmembrane protein 57a [Source:ZFIN;Acc:ZDB-GENE-040426-1097]	296	232	319	254	215	358	384	408	404	424	813	732	951	694	800	1069	1083	793	802	856	381	446	410	384	341	61	74	70	115	56	31	30	39	37	54	50	42	39	32	36	37	44
ENSDARG00000005626	1	53313439	53328274	-1	protein_coding	ENSDARG00000005626		2	2	1	2	1	0	3	4	6	5	30	30	28	36	26	44	41	32	39	22	15	11	27	18	20	3	7	6	4	9	1	2	0	1	3	4	1	2	1	0	2	1
ENSDARG00000005627	17	53302228	53309035	1	protein_coding	CABZ01068209.1		0	1	1	0	0	1	6	0	4	0	2	0	1	0	3	3	4	2	1	4	2	3	2	1	3	5	2	1	2	1	1	3	3	2	2	1	11	8	2	7	9	14
ENSDARG00000005629	20	582190	600163	1	protein_coding	smyd2b	SET and MYND domain containing 2b [Source:ZFIN;Acc:ZDB-GENE-041001-201]	0	0	0	0	0	0	2	0	3	3	0	2	2	0	1	3	2	1	1	1	1	3	2	1	0	1	4	8	5	2	5	7	6	11	5	6	4	4	5	4	62	53
ENSDARG00000005640	9	41234138	41238705	-1	protein_coding	adat3	adenosine deaminase, tRNA-specific 3 [Source:ZFIN;Acc:ZDB-GENE-030616-531]	124	112	119	93	97	156	138	181	147	185	198	216	233	191	223	214	220	181	184	181	75	98	86	81	85	28	16	34	33	21	29	28	39	44	33	35	33	40	45	34	43	40
ENSDARG00000005643	3	25859181	25867372	1	protein_coding	gcat	glycine C-acetyltransferase [Source:ZFIN;Acc:ZDB-GENE-060518-3]	331	342	343	340	204	213	196	239	256	265	418	374	530	368	436	448	424	364	354	361	310	361	337	318	352	290	325	340	318	319	182	192	243	238	243	70	99	66	87	69	88	80
ENSDARG00000005645	10	31414255	31619799	-1	protein_coding	robo3	roundabout, axon guidance receptor, homolog 3 (Drosophila) [Source:ZFIN;Acc:ZDB-GENE-000209-4]	19	19	19	20	15	11	16	14	17	20	40	38	49	31	41	49	45	33	45	40	30	31	28	36	31	37	43	37	29	50	82	80	96	93	89	331	307	404	310	345	623	504
ENSDARG00000005648	8	41274168	41335285	1	protein_coding	olfml2a	olfactomedin-like 2A [Source:ZFIN;Acc:ZDB-GENE-081105-107]	1	0	0	0	0	2	0	0	0	1	0	0	0	0	2	0	1	2	0	0	0	0	0	0	1	0	2	2	0	2	0	3	1	4	2	1	0	0	0	0	43	35
ENSDARG00000005651	7	49365841	49378572	-1	protein_coding	hrasb	-Ha-ras Harvey rat sarcoma viral oncogene homolog b [Source:ZFIN;Acc:ZDB-GENE-050522-466]	62	57	66	57	63	77	55	73	67	79	290	264	286	266	283	303	298	242	252	264	239	303	267	232	264	97	119	107	120	97	51	76	91	65	87	82	81	81	77	68	133	115
ENSDARG00000005652	20	41123944	41345528	1	protein_coding	man1a1	mannosidase, alpha, class 1A, member 1 [Source:ZFIN;Acc:ZDB-GENE-041014-321]	312	252	246	291	205	294	293	318	343	346	294	233	259	260	210	274	275	216	202	168	196	182	179	186	227	89	110	116	97	99	37	38	52	54	43	140	158	179	130	126	264	199
ENSDARG00000005670	17	45102319	45133567	-1	protein_coding	ttbk2	tau tubulin kinase 2 [Source:ZFIN;Acc:ZDB-GENE-120928-3]	0	0	1	0	1	2	0	2	3	1	27	15	30	12	15	29	44	20	35	24	17	12	10	17	9	0	2	1	1	0	0	0	1	2	4	0	1	3	1	0	1	0
ENSDARG00000005673	2	15432152	15438378	1	protein_coding	f3b	coagulation factor IIIb [Source:ZFIN;Acc:ZDB-GENE-050417-234]	24	11	15	20	8	39	41	41	42	59	111	109	157	143	144	210	209	165	144	143	34	47	41	37	22	6	4	6	7	4	1	0	4	2	4	0	5	4	2	2	8	7
ENSDARG00000005675	6	42380375	42391072	-1	protein_coding	sec61a1l	Sec61 translocon alpha 1 subunit, like [Source:ZFIN;Acc:ZDB-GENE-021016-2]	469	433	481	510	383	635	688	770	681	788	1614	1456	1855	1389	1576	1962	1953	1478	1459	1567	1312	1360	1355	1614	1181	1706	1701	1700	1515	1542	1356	1556	1566	1408	1439	1267	1405	1353	1162	1280	1159	902
ENSDARG00000005679	3	54179534	54245686	-1	protein_coding	trip10a	thyroid hormone receptor interactor 10a [Source:ZFIN;Acc:ZDB-GENE-041114-105]	65	69	51	50	43	224	264	248	248	272	412	529	525	400	487	594	613	430	455	479	169	175	167	148	178	47	45	37	81	33	104	135	111	154	104	86	93	118	72	71	71	53
ENSDARG00000005690	1	54296540	54320095	-1	protein_coding	slc25a23a	solute carrier family 25 (mitochondrial carrier; phosphate carrier), member 23a [Source:ZFIN;Acc:ZDB-GENE-121214-154]	8	8	16	9	7	20	16	17	26	29	53	51	54	39	44	73	63	64	46	46	48	49	32	33	39	30	39	26	29	23	35	44	51	55	35	51	63	63	41	45	100	91
ENSDARG00000005699	11	3503971	3516194	-1	protein_coding	ddx19	DEAD/H (Asp-Glu-Ala-Asp/His) box polypeptide 19 (DBP5 homolog, yeast) [Source:ZFIN;Acc:ZDB-GENE-020419-30]	1201	1060	1167	1104	957	2302	2155	2166	2418	2457	2931	2756	3167	2665	2552	3261	3362	2384	2603	2467	2769	3305	3259	3062	3436	3605	3759	3969	3539	3199	3528	4277	4564	4222	3667	2704	2545	2555	2313	2366	1532	1265
ENSDARG00000005704	8	25288864	25310828	-1	protein_coding	eps8l3b	EPS8-like 3b [Source:ZFIN;Acc:ZDB-GENE-040426-1335]	0	0	0	1	0	1	0	0	0	0	0	0	0	0	0	0	0	0	1	0	1	3	2	5	2	3	1	0	0	2	0	0	0	0	0	0	0	1	1	0	0	1
ENSDARG00000005713	16	54445036	54462185	1	protein_coding	ethe1	ethylmalonic encephalopathy 1 [Source:ZFIN;Acc:ZDB-GENE-040426-2503]	281	225	231	231	200	184	190	217	193	231	47	48	55	42	51	78	53	51	48	41	20	26	22	21	13	14	9	12	7	12	7	4	22	7	14	6	8	8	9	9	7	3
ENSDARG00000005716	20	33889277	33903629	1	protein_coding	olfml2ba	olfactomedin-like 2Ba [Source:ZFIN;Acc:ZDB-GENE-041014-329]	0	0	2	0	0	0	0	0	0	0	1	0	0	1	0	2	0	0	0	0	0	1	0	0	0	0	0	0	0	1	0	0	0	0	0	1	1	1	0	0	3	2
ENSDARG00000005738	11	15960026	15981169	-1	protein_coding	rpf1	ribosome production factor 1 homolog [Source:ZFIN;Acc:ZDB-GENE-040625-177]	1294	1019	1150	1419	1128	1292	1185	1140	1062	1400	703	631	786	731	739	686	690	570	512	532	499	643	630	466	574	388	376	449	356	380	269	289	303	314	322	280	313	377	312	273	584	554
ENSDARG00000005739	1	28157821	28241594	-1	protein_coding	gpm6ba	glycoprotein M6Ba [Source:ZFIN;Acc:ZDB-GENE-030710-9]	1	0	0	0	0	0	0	0	1	0	2	0	0	1	0	1	3	0	0	0	1	0	0	0	0	1	0	0	0	0	0	1	0	2	0	1	3	1	0	1	43	37
ENSDARG00000005749	22	31096349	31110475	-1	protein_coding	cand2	cullin-associated and neddylation-dissociated 2 (putative) [Source:ZFIN;Acc:ZDB-GENE-060503-645]	0	0	0	0	1	0	0	1	0	1	0	0	0	3	0	2	2	0	0	0	1	1	1	2	1	0	2	0	0	1	0	0	1	1	0	0	0	0	0	0	0	0
ENSDARG00000005754	2	17907221	18275975	-1	protein_coding	ptprfb	protein tyrosine phosphatase, receptor type, f, b [Source:ZFIN;Acc:ZDB-GENE-060503-530]	11	1	12	6	5	35	29	21	15	32	108	71	113	65	62	54	68	50	51	64	64	90	29	71	78	50	51	62	56	42	53	59	72	50	78	227	235	215	177	203	1044	851
ENSDARG00000005762	16	14794796	15160722	1	protein_coding	col14a1a	collagen, type XIV, alpha 1a [Source:ZFIN;Acc:ZDB-GENE-030131-9889]	13	16	18	15	15	27	19	16	20	19	55	43	47	55	30	20	22	18	34	18	7	15	7	8	15	10	11	12	10	8	19	18	29	32	19	20	19	49	10	18	41	33
ENSDARG00000005772	8	8302493	8311092	-1	protein_coding	tsr2	TSR2, 20S rRNA accumulation, homolog (S. cerevisiae) [Source:ZFIN;Acc:ZDB-GENE-021231-2]	63	63	62	43	38	79	63	63	82	107	300	262	347	299	302	403	463	324	377	351	419	502	514	441	458	504	461	455	388	412	356	437	457	419	380	321	314	364	342	290	388	331
ENSDARG00000005774	6	59900573	59918191	1	protein_coding	ddx3b	DEAD (Asp-Glu-Ala-Asp) box helicase 3b [Source:ZFIN;Acc:ZDB-GENE-980526-150]	4150	3629	3949	3862	2875	4047	4322	4685	4292	4523	9460	8288	10176	7962	8370	8490	9360	6299	7639	7328	8745	9386	7882	8425	8509	5690	5611	6236	6103	5070	4153	4691	4970	5160	4762	3482	3568	2741	3419	3097	3950	2985
ENSDARG00000005775	23	27325085	27418884	-1	protein_coding	scn8aa	sodium channel, voltage gated, type VIII, alpha subunit a [Source:ZFIN;Acc:ZDB-GENE-000828-1]	1	1	1	1	2	2	4	2	2	7	4	10	10	5	6	9	8	9	7	10	9	11	7	6	5	3	3	0	3	1	3	0	2	2	1	1	0	1	0	0	1	1
ENSDARG00000005776	8	18195236	18203786	-1	protein_coding	guk1b	guanylate kinase 1b [Source:ZFIN;Acc:ZDB-GENE-020916-1]	0	0	0	0	0	0	0	1	0	0	0	0	0	0	0	0	0	0	0	0	0	0	0	0	0	0	0	1	0	0	0	0	0	1	0	0	0	0	0	0	2	0
ENSDARG00000005780	8	51648274	51649401	-1	protein_coding	npy8br	neuropeptide Y receptor Y8b [Source:ZFIN;Acc:ZDB-GENE-980526-208]	0	0	0	0	0	0	1	0	0	0	0	0	0	1	0	1	0	0	1	0	0	0	0	0	0	0	0	0	0	0	0	0	0	0	1	1	0	1	1	0	1	0
ENSDARG00000005783	22	17839894	17997444	-1	protein_coding	ncanb	neurocan b [Source:ZFIN;Acc:ZDB-GENE-050208-586]	33	15	14	13	17	16	15	20	18	19	40	18	39	14	27	34	44	34	39	37	27	31	13	25	29	22	14	22	22	11	21	13	19	15	17	6	2	5	1	7	0	0
ENSDARG00000005786	5	12680812	12706661	-1	protein_coding	ppm1f	protein phosphatase, Mg2+/Mn2+ dependent, 1F [Source:ZFIN;Acc:ZDB-GENE-051128-2]	81	81	87	77	58	97	68	72	79	94	135	124	157	110	127	145	162	139	145	135	75	104	82	91	94	41	36	36	39	25	10	10	28	12	26	5	11	4	6	4	3	3
ENSDARG00000005789	20	13507301	13625030	1	protein_coding	enpp1	ectonucleotide pyrophosphatase/phosphodiesterase 1 [Source:ZFIN;Acc:ZDB-GENE-040724-172]	26	26	20	41	18	37	37	34	44	32	143	142	167	120	143	102	106	66	85	60	47	81	53	60	51	33	33	32	37	25	11	22	14	12	18	23	22	32	20	17	76	57
ENSDARG00000005791	16	52026723	52031084	-1	protein_coding	rpl28	ribosomal protein L28 [Source:ZFIN;Acc:ZDB-GENE-040930-10]	625	431	523	502	392	604	544	573	558	677	194	167	228	250	204	329	310	320	254	244	449	399	516	356	389	827	751	764	621	730	849	898	977	871	979	1149	1088	1532	1368	994	2563	2234
ENSDARG00000005799	1	22606884	22617569	-1	protein_coding	smim14	small integral membrane protein 14 [Source:ZFIN;Acc:ZDB-GENE-040426-22]	483	450	463	495	402	273	310	257	275	326	208	221	257	203	294	457	341	350	331	299	126	136	172	157	151	25	44	42	52	29	15	24	28	16	21	1	4	2	5	6	17	15
ENSDARG00000005800	7	66612828	66644895	-1	protein_coding	ampd3a	adenosine monophosphate deaminase 3a [Source:ZFIN;Acc:ZDB-GENE-110407-2]	4	2	10	7	5	11	16	19	13	8	7	9	14	11	9	23	24	19	22	15	12	8	12	10	7	0	0	1	0	1	0	0	0	0	0	0	0	0	0	0	0	0
ENSDARG00000005814	17	4228557	4237248	-1	protein_coding	klhl10a	kelch-like family member 10a [Source:ZFIN;Acc:ZDB-GENE-131015-1]	0	0	0	0	0	1	0	0	0	0	0	0	0	0	0	0	0	0	2	1	0	0	3	0	0	1	0	1	0	0	0	0	1	0	0	0	0	0	0	0	0	0
ENSDARG00000005821	7	41050721	41058850	-1	protein_coding	ncf2	neutrophil cytosolic factor 2 [Source:ZFIN;Acc:ZDB-GENE-070209-29]	0	0	0	0	0	0	0	0	2	0	0	0	0	0	0	0	0	0	0	1	0	0	0	0	0	1	0	3	0	1	0	1	0	1	0	0	1	1	0	3	2	0
ENSDARG00000005823	9	25109808	25140792	1	protein_coding	slc39a10	solute carrier family 39 (zinc transporter), member 10 [Source:ZFIN;Acc:ZDB-GENE-040426-1157]	194	171	201	202	150	92	186	176	127	171	170	229	241	170	193	416	346	274	327	331	187	231	155	213	250	265	294	333	279	247	247	299	329	310	290	316	349	433	230	347	332	309
ENSDARG00000005827	17	34296399	34306287	1	protein_coding	eif2s1a	eukaryotic translation initiation factor 2, subunit 1 alpha a [Source:ZFIN;Acc:ZDB-GENE-030131-526]	183	170	178	140	133	243	208	174	210	275	1059	990	1275	1042	1069	1403	1453	1024	1138	1110	1179	1372	1445	1227	1349	1505	1629	1706	1445	1392	1438	1725	1838	1632	1527	1036	975	1129	942	979	880	808
ENSDARG00000005828	9	23937473	23944468	1	protein_coding	faima	Fas apoptotic inhibitory molecule a [Source:ZFIN;Acc:ZDB-GENE-040718-323]	15	16	18	19	12	10	33	13	19	27	8	13	13	13	10	11	14	11	7	17	24	32	27	32	34	18	21	11	19	14	6	9	9	9	7	17	10	13	7	13	21	29
ENSDARG00000005834	19	42056972	42139107	1	protein_coding	gatad2b	GATA zinc finger domain containing 2B [Source:ZFIN;Acc:ZDB-GENE-060503-655]	36	35	23	20	26	73	73	69	80	85	137	135	156	128	112	145	146	111	136	118	39	44	36	37	48	24	17	19	31	15	14	13	18	19	15	14	22	17	11	18	31	15
ENSDARG00000005840	7	51499432	51518811	1	protein_coding	got2b	glutamic-oxaloacetic transaminase 2b, mitochondrial [Source:ZFIN;Acc:ZDB-GENE-030131-7917]	174	135	138	138	102	90	84	85	115	114	555	385	582	455	501	582	665	498	460	436	336	413	428	309	316	161	146	184	141	155	65	60	89	63	59	44	59	41	52	49	127	90
ENSDARG00000005841	25	30661130	30671126	1	protein_coding	tnni2a.2	troponin I type 2a (skeletal, fast), tandem duplicate 2 [Source:ZFIN;Acc:ZDB-GENE-040426-970]	0	0	0	0	0	0	0	0	0	0	0	0	0	0	0	0	0	0	0	0	0	1	0	0	0	1	0	0	1	0	0	0	0	0	0	1	0	1	0	0	0	0
ENSDARG00000005842	18	7163615	7184958	-1	protein_coding	cd9a	CD9 molecule a [Source:ZFIN;Acc:ZDB-GENE-030131-1175]	4	7	5	6	7	13	4	3	18	7	34	34	67	37	62	102	70	97	75	67	12	29	12	15	20	15	15	32	40	23	20	25	33	31	22	7	14	12	11	9	23	19
ENSDARG00000005846	6	3570087	3652278	1	protein_coding	FO704755.1		0	1	0	0	0	0	2	1	5	0	10	7	10	7	6	4	0	1	0	5	5	1	4	3	0	0	3	0	0	1	0	0	0	0	0	0	0	0	0	0	0	0
ENSDARG00000005853	9	35057391	35062715	-1	protein_coding	slc25a6	solute carrier family 25 (mitochondrial carrier; adenine nucleotide translocator), member 6 [Source:ZFIN;Acc:ZDB-GENE-070912-446]	1	0	0	0	2	3	3	1	6	5	0	4	1	2	3	1	1	1	1	0	1	0	1	2	0	0	2	1	0	2	0	0	0	0	1	0	0	0	1	0	2	0
ENSDARG00000005861	17	41486332	41809982	-1	protein_coding	ralgapa2	Ral GTPase activating protein, alpha subunit 2 (catalytic) [Source:ZFIN;Acc:ZDB-GENE-131122-56]	105	88	97	86	66	130	167	145	162	182	534	480	567	469	501	600	660	453	538	521	475	467	361	470	460	159	139	186	226	120	45	42	49	60	32	6	11	7	2	10	44	45
ENSDARG00000005865	15	18286157	18287693	-1	protein_coding	or131-1	odorant receptor, family H, subfamily 131, member 1 [Source:ZFIN;Acc:ZDB-GENE-070806-45]	0	0	0	0	0	0	0	0	0	0	0	0	0	0	0	0	0	0	0	0	0	0	0	0	0	0	0	0	0	0	0	0	0	0	0	0	0	0	0	0	0	0
ENSDARG00000005867	16	29060086	29090146	1	protein_coding	gon4l	gon-4-like (C. elegans) [Source:ZFIN;Acc:ZDB-GENE-070117-2447]	121	139	134	126	117	199	171	167	152	181	533	440	533	397	461	751	780	470	629	627	376	435	416	394	290	332	292	317	311	266	264	388	388	394	310	278	300	358	277	259	430	383
ENSDARG00000005870	9	23238631	23245371	1	protein_coding	mmadhc	methylmalonic aciduria (cobalamin deficiency) cblD type, with homocystinuria [Source:ZFIN;Acc:ZDB-GENE-040704-50]	17	18	9	10	10	49	62	56	61	73	96	99	130	109	136	146	119	124	98	108	93	91	95	81	86	126	131	137	112	112	127	175	157	126	146	129	120	127	124	117	104	92
ENSDARG00000005883	3	19001063	19050911	-1	protein_coding	rfx1a	regulatory factor X, 1a (influences HLA class II expression) [Source:ZFIN;Acc:ZDB-GENE-070424-94]	0	3	2	1	1	0	2	1	4	0	8	2	5	3	4	3	2	2	1	2	4	1	5	4	5	14	7	6	12	6	5	1	8	5	12	19	15	22	28	14	86	69
ENSDARG00000005891	4	11804413	11811950	-1	protein_coding	cyb5r3	cytochrome b5 reductase 3 [Source:ZFIN;Acc:ZDB-GENE-030131-3281]	191	137	173	158	140	141	140	126	155	176	148	158	212	151	148	160	182	135	149	135	119	107	135	131	107	79	79	83	102	93	45	44	71	63	57	43	41	39	37	29	56	45
ENSDARG00000005894	7	38239906	38415134	1	protein_coding	slc7a9	solute carrier family 7 (amino acid transporter light chain, bo,+ system), member 9 [Source:ZFIN;Acc:ZDB-GENE-080116-2]	2	4	8	10	3	7	6	7	3	14	5	3	1	1	3	6	3	5	6	6	4	3	2	1	1	2	3	1	1	2	1	2	2	0	1	0	0	0	0	0	2	2
ENSDARG00000005897	4	12756287	12767569	-1	protein_coding	dera	deoxyribose-phosphate aldolase (putative) [Source:ZFIN;Acc:ZDB-GENE-041010-200]	16	11	8	7	5	23	32	31	26	55	49	57	60	37	50	59	59	36	37	42	46	48	57	60	54	36	44	48	34	37	29	39	43	32	32	36	30	36	22	25	10	9
ENSDARG00000005908	21	32247651	32267851	-1	protein_coding	clk4b	CDC-like kinase 4b [Source:ZFIN;Acc:ZDB-GENE-050227-19]	2	4	3	1	0	1	2	1	0	4	28	27	40	23	40	30	56	35	31	27	212	206	235	172	170	356	316	320	284	260	255	332	335	314	266	228	237	220	233	226	189	178
ENSDARG00000005913	23	40277439	40297528	1	protein_coding	TGM1 (1 of many)	transglutaminase 1 [Source:HGNC Symbol;Acc:HGNC:11777]	0	0	0	0	0	0	0	0	0	0	0	0	0	0	0	0	0	0	0	2	3	1	0	0	0	0	0	2	0	0	0	0	0	0	4	0	0	3	0	2	1	1
ENSDARG00000005915	2	57168006	57244963	-1	protein_coding	tcf3a	transcription factor 3a [Source:ZFIN;Acc:ZDB-GENE-990415-51]	34	36	26	33	29	72	66	80	84	79	118	122	107	112	95	153	146	99	142	131	92	92	61	102	109	117	142	154	153	113	155	146	198	224	165	230	254	204	124	216	160	120
ENSDARG00000005916	8	8252907	8300787	1	protein_coding	srpk3	SRSF protein kinase 3 [Source:ZFIN;Acc:ZDB-GENE-101025-2]	4	3	0	3	0	4	0	0	2	2	5	4	5	3	6	6	8	6	9	8	5	5	5	5	5	2	0	2	2	1	0	0	0	0	1	1	0	1	2	1	27	22
ENSDARG00000005924	20	27472304	27482616	-1	protein_coding	serpina10a	serpin peptidase inhibitor, clade A (alpha-1 antiproteinase, antitrypsin), member 10a [Source:ZFIN;Acc:ZDB-GENE-041014-246]	21	16	28	18	15	38	38	40	48	48	77	75	93	66	73	74	74	80	60	58	42	42	53	52	63	15	26	21	15	29	14	14	17	15	19	14	18	15	26	14	55	66
ENSDARG00000005926	19	35831548	35841818	-1	protein_coding	ak2	adenylate kinase 2 [Source:ZFIN;Acc:ZDB-GENE-030131-512]	82	73	51	67	43	105	112	117	136	143	196	217	300	217	235	256	273	214	225	201	256	332	353	240	268	313	308	300	274	296	247	285	317	291	300	335	303	297	317	284	563	536
ENSDARG00000005927	3	30036104	30055456	-1	protein_coding	tbc1d17	TBC1 domain family, member 17 [Source:ZFIN;Acc:ZDB-GENE-050522-79]	275	205	223	242	165	199	190	236	188	219	419	394	464	389	390	420	437	323	319	331	126	172	125	123	130	93	84	64	102	65	86	113	134	132	129	219	223	167	167	192	170	118
ENSDARG00000005941	2	31287864	31380189	1	protein_coding	yes1	YES proto-oncogene 1, Src family tyrosine kinase [Source:ZFIN;Acc:ZDB-GENE-050126-1]	505	471	580	524	395	423	511	528	525	490	1243	1236	1431	1094	1192	1633	1567	1133	1308	1251	1280	1395	1233	1410	1353	1115	1175	1213	1148	982	783	917	1120	1061	959	887	901	890	834	726	1266	1065
ENSDARG00000005942	18	34249496	34266534	1	protein_coding	v2rl1	vomeronasal 2 receptor, l1 [Source:ZFIN;Acc:ZDB-GENE-050419-65]	1	0	0	0	0	0	0	1	0	0	0	1	0	0	0	1	0	0	2	0	0	0	0	1	2	0	1	0	0	0	0	0	1	0	0	0	0	0	0	0	0	0
ENSDARG00000005943	5	26329909	26350230	-1	protein_coding	htra4	HtrA serine peptidase 4 [Source:ZFIN;Acc:ZDB-GENE-131120-192]	1	1	2	2	0	0	3	2	4	2	11	13	13	7	6	18	20	11	5	14	3	2	1	4	5	0	0	0	1	1	0	0	0	1	0	0	0	1	1	0	1	0
ENSDARG00000005945	21	27266057	27288076	1	protein_coding	sart1	squamous cell carcinoma antigen recognised by T cells [Source:ZFIN;Acc:ZDB-GENE-040718-422]	1327	1173	1216	1245	993	1012	1008	1103	916	1096	1023	962	1127	996	1037	977	975	629	804	749	1047	1113	1022	1017	971	1202	1276	1376	1173	1067	1578	1827	1898	1917	1652	1425	1468	1892	1334	1365	1552	1346
ENSDARG00000005948	15	34715342	34732851	-1	protein_coding	ankmy2a	ankyrin repeat and MYND domain containing 2a [Source:ZFIN;Acc:ZDB-GENE-030131-6321]	67	54	40	69	44	82	83	99	104	112	224	210	203	187	196	289	266	224	201	216	112	141	129	116	106	62	54	30	45	47	61	72	60	56	49	55	57	66	67	54	103	83
ENSDARG00000005972	18	15327407	15360959	-1	protein_coding	ric8b	RIC8 guanine nucleotide exchange factor B [Source:ZFIN;Acc:ZDB-GENE-030131-6435]	91	99	112	121	70	141	122	176	144	157	227	214	246	161	206	196	247	167	203	171	184	200	208	179	183	104	105	123	134	99	35	70	40	41	56	29	21	30	29	43	87	86
ENSDARG00000005980	21	15029520	15186475	-1	protein_coding	sfswap	splicing factor, suppressor of white-apricot family [Source:ZFIN;Acc:ZDB-GENE-040426-931]	260	271	196	261	180	251	276	349	250	294	463	421	533	414	425	470	460	353	382	346	385	436	379	394	436	175	176	198	223	147	153	161	181	173	169	242	243	236	226	237	330	339
ENSDARG00000005989	8	19252718	19311694	-1	protein_coding	rgl1	ral guanine nucleotide dissociation stimulator-like 1 [Source:ZFIN;Acc:ZDB-GENE-040426-1816]	29	32	40	26	27	56	57	60	73	54	191	194	167	183	195	353	359	229	247	267	121	139	113	113	103	166	126	131	149	113	149	180	223	168	169	206	202	216	193	212	335	268
ENSDARG00000005993	7	50080521	50094866	-1	protein_coding	prc1b	protein regulator of cytokinesis 1b [Source:ZFIN;Acc:ZDB-GENE-040426-777]	42	44	36	43	37	117	125	100	130	133	240	229	335	230	283	223	288	176	187	208	46	62	53	41	33	11	6	13	14	22	26	26	23	21	31	52	69	68	67	47	136	153
ENSDARG00000006003	13	35778503	35782443	-1	protein_coding	mycla	v-myc avian myelocytomatosis viral oncogene lung carcinoma derived homolog a [Source:ZFIN;Acc:ZDB-GENE-040426-2439]	2026	1681	1730	1754	1220	1690	1630	2016	1701	1994	3591	3018	3506	3149	3287	2716	2977	2481	2608	2430	3556	3640	3600	3464	3497	1180	1231	1478	1184	1144	829	871	864	988	898	689	734	639	687	641	482	400
ENSDARG00000006008	9	53788137	53813085	1	protein_coding	dct	dopachrome tautomerase [Source:ZFIN;Acc:ZDB-GENE-000508-1]	0	1	1	1	2	3	1	0	2	1	1	1	2	1	0	2	1	3	2	0	0	0	1	2	1	0	0	0	1	0	0	1	0	1	0	0	0	1	0	0	0	0
ENSDARG00000006010	24	17115582	17122816	1	protein_coding	bmi1a	bmi1 polycomb ring finger oncogene 1a [Source:ZFIN;Acc:ZDB-GENE-030131-224]	178	159	153	153	153	204	263	262	273	279	990	1008	1131	932	1034	1384	1352	1051	1092	1040	434	506	487	472	471	52	42	64	99	44	15	15	21	24	17	30	39	35	24	25	186	151
ENSDARG00000006011	4	17645335	17653192	-1	protein_coding	klhl42	kelch-like family, member 42 [Source:ZFIN;Acc:ZDB-GENE-041210-190]	7	4	7	9	8	7	16	15	5	14	23	37	35	35	24	48	26	22	42	22	22	27	36	32	27	13	18	20	15	16	7	18	10	11	9	10	12	11	10	11	11	7
ENSDARG00000006019	23	20187035	20199914	-1	protein_coding	tktb	transketolase b [Source:ZFIN;Acc:ZDB-GENE-030909-13]	402	422	422	363	278	584	660	625	702	684	2539	2082	2512	2024	2228	2587	2737	2132	2292	2121	2172	2299	1995	2375	2098	1642	1726	1764	1659	1602	1495	1789	2017	1775	1848	1340	1595	1465	1385	1234	1400	1100
ENSDARG00000006025	18	27457720	27591078	1	protein_coding	tp53i11b	tumor protein p53 inducible protein 11b [Source:ZFIN;Acc:ZDB-GENE-030131-6328]	1066	1050	1123	1239	909	648	764	687	664	789	573	610	646	545	587	865	777	619	716	624	345	354	380	342	292	67	80	105	129	72	29	20	22	31	29	12	8	9	10	9	113	96
ENSDARG00000006029	4	7644978	7664536	-1	protein_coding	lta4h	leukotriene A4 hydrolase [Source:ZFIN;Acc:ZDB-GENE-040426-2477]	64	52	53	42	41	99	92	85	106	110	284	201	309	237	222	348	358	267	261	265	222	297	271	290	284	214	192	243	221	216	212	209	315	278	232	122	160	123	150	130	173	122
ENSDARG00000006031	3	27705225	27749387	-1	protein_coding	abat	4-aminobutyrate aminotransferase [Source:ZFIN;Acc:ZDB-GENE-031006-4]	347	262	304	266	196	178	199	223	269	253	410	351	432	339	381	411	412	316	316	285	296	331	273	355	352	207	194	222	237	161	131	152	235	214	159	98	111	99	68	85	67	57
ENSDARG00000006038	4	2993088	3015195	-1	protein_coding	aebp2	AE binding protein 2 [Source:ZFIN;Acc:ZDB-GENE-040426-2885]	500	568	562	542	431	656	712	714	687	830	1165	1038	1221	1041	1046	974	1000	836	947	808	953	952	857	793	852	425	447	461	508	390	491	433	502	556	512	475	516	487	532	462	452	371
ENSDARG00000006040	6	9717139	9733919	1	protein_coding	cyp20a1	cytochrome P450, family 20, subfamily A, polypeptide 1 [Source:ZFIN;Acc:ZDB-GENE-040426-2646]	30	30	21	24	20	16	13	14	16	20	152	140	174	158	150	233	210	195	176	190	120	143	182	105	148	48	69	76	61	62	34	41	66	64	34	65	48	36	72	47	206	176
ENSDARG00000006044	20	31406485	31524511	-1	protein_coding	ust	uronyl-2-sulfotransferase [Source:ZFIN;Acc:ZDB-GENE-041001-163]	25	20	26	24	15	24	36	43	28	35	171	152	174	156	162	179	179	187	171	187	25	23	35	32	27	5	6	5	2	3	1	3	4	2	2	5	7	6	7	5	19	21
ENSDARG00000006052	22	15679792	15691627	-1	protein_coding	malt1a	MALT1 paracaspase a [Source:ZFIN;Acc:ZDB-GENE-020801-2]	0	0	0	0	0	2	2	1	1	2	5	9	5	9	4	10	6	5	3	3	3	3	3	2	9	1	1	2	0	1	1	1	3	1	3	10	7	6	6	4	14	5
ENSDARG00000006060	4	847996	885445	-1	protein_coding	aim1b	absent in melanoma 1b [Source:ZFIN;Acc:ZDB-GENE-030131-7179]	2	1	2	0	0	3	3	4	2	5	10	9	16	3	9	2	8	3	2	5	22	18	10	19	17	162	179	143	167	140	264	293	406	349	315	416	400	469	368	387	116	93
ENSDARG00000006062	15	30959652	30976609	-1	protein_coding	akap1b	A kinase (PRKA) anchor protein 1b [Source:ZFIN;Acc:ZDB-GENE-030131-6844]	192	165	176	176	125	170	194	204	182	222	1299	1175	1423	1189	1243	1533	1729	1143	1318	1290	909	1014	817	815	846	576	586	610	570	507	518	541	676	652	623	824	860	995	705	765	617	519
ENSDARG00000006065	9	43437937	43736541	-1	protein_coding	znf385b	zinc finger protein 385B [Source:ZFIN;Acc:ZDB-GENE-030616-154]	7	7	7	4	3	13	7	13	9	14	15	5	12	11	18	13	29	8	19	8	12	13	11	9	10	1	2	1	3	6	2	1	1	2	1	2	2	4	1	1	2	2
ENSDARG00000006074	8	21082253	21101034	1	protein_coding	uck2a	uridine-cytidine kinase 2a [Source:ZFIN;Acc:ZDB-GENE-030131-7158]	275	237	215	209	163	562	669	606	513	659	902	1021	1036	817	916	1174	1099	946	979	908	900	958	887	955	934	653	671	793	693	633	288	297	350	347	374	132	113	130	126	122	246	247
ENSDARG00000006079	22	659208	663382	1	protein_coding	gpr37l1a	G protein-coupled receptor 37 like 1a [Source:ZFIN;Acc:ZDB-GENE-110411-20]	0	0	0	0	0	0	0	0	0	0	0	4	5	1	1	3	3	0	0	4	0	1	0	2	1	2	5	0	1	2	1	4	2	3	1	10	4	2	7	6	4	5
ENSDARG00000006092	16	48467048	48488254	-1	protein_coding	rad21a	RAD21 cohesin complex component a [Source:ZFIN;Acc:ZDB-GENE-030131-994]	5525	5125	4873	4991	3675	3964	4012	3989	4195	4331	3240	2750	3298	2672	2569	2887	3008	2207	2530	2399	3540	3772	3307	3677	3835	4763	4941	5237	4482	4470	5179	5848	6513	6226	5643	4465	4669	4503	4438	4108	3434	2947
ENSDARG00000006093	6	9511569	9556465	-1	protein_coding	cdk15	cyclin-dependent kinase 15 [Source:ZFIN;Acc:ZDB-GENE-060421-7193]	0	0	0	0	1	1	1	0	0	0	1	0	0	0	0	1	0	0	1	0	4	3	0	0	0	0	0	0	1	0	1	0	1	0	0	0	0	0	0	0	0	1
ENSDARG00000006094	20	42666508	42763546	1	protein_coding	igf2r	insulin-like growth factor 2 receptor [Source:ZFIN;Acc:ZDB-GENE-041014-300]	92	87	96	70	72	145	151	173	136	196	353	287	369	281	290	338	340	217	277	260	165	190	151	194	168	61	108	110	107	88	49	73	80	98	66	141	133	169	92	135	68	56
ENSDARG00000006109	8	47826174	47830458	1	protein_coding	pimr185	Pim proto-oncogene, serine/threonine kinase, related 185 [Source:ZFIN;Acc:ZDB-GENE-081104-450]	0	0	0	0	0	0	0	0	0	0	0	0	0	0	0	0	0	0	0	0	0	0	1	0	0	0	0	0	0	0	2	0	0	0	0	1	0	1	0	1	3	1
ENSDARG00000006110	15	46557484	46594812	-1	protein_coding	chd	chordin [Source:ZFIN;Acc:ZDB-GENE-990415-33]	1	0	0	5	0	0	0	1	0	0	1	2	0	1	3	2	0	4	3	0	906	844	883	827	810	1608	1733	1596	1581	1573	1799	2339	2238	2530	2320	3085	3016	2906	2944	2813	843	814
ENSDARG00000006112	12	10479630	10529345	-1	protein_coding	myof	myoferlin [Source:ZFIN;Acc:ZDB-GENE-040426-1138]	137	128	119	114	97	296	200	316	273	240	499	459	518	523	486	1035	972	675	723	747	518	591	463	608	559	257	311	351	324	278	144	186	207	193	172	50	57	52	54	54	66	60
ENSDARG00000006120	15	27431518	27438464	1	protein_coding	tbx2b	T-box 2b [Source:ZFIN;Acc:ZDB-GENE-990726-27]	2	2	0	5	1	1	0	2	7	6	6	5	2	5	1	1	2	3	6	2	12	19	7	12	10	59	56	59	34	42	30	40	50	31	63	44	51	48	48	41	253	152
ENSDARG00000006124	8	36951125	36994173	1	protein_coding	kdm5c	lysine (K)-specific demethylase 5C [Source:ZFIN;Acc:ZDB-GENE-060810-94]	452	347	354	388	286	455	448	513	420	515	1243	1168	1291	1096	1189	1080	1178	753	938	887	684	697	624	655	620	534	524	629	561	475	607	587	830	736	619	899	968	998	710	827	1191	969
ENSDARG00000006125	12	33219521	33235804	1	protein_coding	csnk1db	casein kinase 1, delta b [Source:ZFIN;Acc:ZDB-GENE-040426-2385]	3747	3496	3853	3850	2966	3321	3528	3585	3572	3641	2021	1856	2241	1917	1863	1852	1741	1433	1340	1385	816	1037	871	850	823	782	770	864	720	665	868	992	1169	1074	1062	1059	1181	1113	1020	999	638	519
ENSDARG00000006128	13	10849304	10940489	-1	protein_coding	cep170aa	centrosomal protein 170Aa [Source:ZFIN;Acc:ZDB-GENE-090312-109]	13	16	13	16	9	39	52	51	41	39	119	115	103	96	101	78	109	66	86	53	64	73	49	96	79	16	32	33	23	17	11	13	21	19	28	43	43	47	24	41	151	149
ENSDARG00000006137	8	44709948	44714031	1	protein_coding	star	steroidogenic acute regulatory protein [Source:ZFIN;Acc:ZDB-GENE-001120-3]	0	0	0	0	1	0	0	0	0	0	0	0	0	0	0	0	1	0	0	0	0	0	0	0	0	0	0	1	0	0	0	0	1	0	0	1	0	0	2	0	0	0
ENSDARG00000006151	16	21338649	21379959	-1	protein_coding	pde11al	phosphodiesterase 11a, like [Source:ZFIN;Acc:ZDB-GENE-031118-106]	0	0	0	0	0	0	1	0	0	0	1	1	0	0	0	0	0	0	0	1	3	9	2	1	1	9	5	10	2	6	4	5	5	8	8	1	0	1	1	3	4	3
ENSDARG00000006169	25	35098168	35159878	-1	protein_coding	lrrk2	leucine-rich repeat kinase 2 [Source:ZFIN;Acc:ZDB-GENE-071218-6]	71	62	74	69	44	69	80	100	72	72	105	73	76	56	64	99	82	45	58	54	16	19	15	17	20	11	5	12	12	8	5	7	10	7	10	12	8	7	5	7	50	35
ENSDARG00000006174	23	20201540	20207718	-1	protein_coding	lrrc23	leucine rich repeat containing 23 [Source:ZFIN;Acc:ZDB-GENE-041010-153]	1	0	1	0	2	0	0	1	0	0	0	1	1	4	1	4	2	2	0	2	3	1	1	0	1	1	2	3	1	1	0	0	0	3	0	1	2	3	1	0	29	13
ENSDARG00000006181	13	31626682	31653988	1	protein_coding	hif1aa	hypoxia inducible factor 1, alpha subunit (basic helix-loop-helix transcription factor) a [Source:ZFIN;Acc:ZDB-GENE-080917-55]	68	63	64	64	58	54	65	50	60	48	61	62	59	57	56	38	54	36	31	36	20	36	41	34	26	12	12	22	13	16	7	3	3	6	3	4	5	2	3	1	0	1
ENSDARG00000006192	22	18290530	18359544	1	protein_coding	gatad2ab	GATA zinc finger domain containing 2Ab [Source:ZFIN;Acc:ZDB-GENE-040426-2372]	318	279	302	319	230	345	360	377	327	361	645	633	775	592	606	958	1003	802	873	751	587	677	664	568	651	659	680	729	635	506	669	742	959	825	853	722	769	908	751	722	655	585
ENSDARG00000006196	13	36661245	36672372	-1	protein_coding	sav1	salvador family WW domain containing protein 1 [Source:ZFIN;Acc:ZDB-GENE-040912-28]	683	538	632	616	459	587	624	582	595	720	253	218	304	258	270	391	411	329	347	318	195	254	203	203	194	83	80	79	75	61	64	81	115	82	103	142	148	208	127	133	240	223
ENSDARG00000006200	2	17130062	17170539	1	protein_coding	eif4g1a	eukaryotic translation initiation factor 4 gamma, 1a [Source:ZFIN;Acc:ZDB-GENE-070112-702]	893	837	890	817	581	977	887	1016	861	1022	1315	1141	1207	1130	1189	1210	1295	872	1108	1060	828	908	723	765	610	1763	1958	1701	1648	1584	2007	2333	2682	2673	2353	3674	3812	3612	3152	3339	5025	4230
ENSDARG00000006202	6	7309034	7374942	1	protein_coding	erbb3a	erb-b2 receptor tyrosine kinase 3a [Source:ZFIN;Acc:ZDB-GENE-030916-3]	2	1	3	3	3	0	3	1	0	6	3	5	9	3	11	7	3	6	8	6	2	6	0	1	3	91	98	74	84	77	111	139	155	161	155	155	167	163	151	162	127	105
ENSDARG00000006206	9	54790772	54792038	1	protein_coding	pou4f3	POU class 4 homeobox 3 [Source:ZFIN;Acc:ZDB-GENE-990415-24]	0	0	0	0	0	0	0	0	0	0	0	0	0	0	0	0	0	0	0	0	0	1	0	0	0	1	0	0	0	0	0	0	0	0	0	0	0	0	0	0	0	0
ENSDARG00000006207	6	42340773	42343683	1	protein_coding	gpx1b	glutathione peroxidase 1b [Source:ZFIN;Acc:ZDB-GENE-040912-60]	55	43	41	42	33	87	60	51	69	72	66	47	70	52	45	35	38	43	25	27	37	53	48	39	33	31	22	32	39	29	18	25	11	17	22	9	5	2	5	5	14	15
ENSDARG00000006215	4	14901287	14907761	1	protein_coding	akr1b1	aldo-keto reductase family 1, member B1 (aldose reductase) [Source:ZFIN;Acc:ZDB-GENE-040625-7]	0	0	0	1	0	0	0	1	0	0	0	1	2	2	1	1	1	0	0	0	1	2	0	0	1	2	2	2	7	1	0	2	2	1	3	6	2	0	3	1	20	14
ENSDARG00000006219	11	3940108	3951648	1	protein_coding	gnl3	guanine nucleotide binding protein-like 3 (nucleolar) [Source:ZFIN;Acc:ZDB-GENE-030131-616]	3	3	2	3	4	2	7	3	5	9	39	46	56	49	67	69	54	39	46	52	170	183	174	158	152	738	752	692	635	655	952	1206	1303	1135	998	1194	1226	1266	1105	1077	1516	1287
ENSDARG00000006220	9	9998614	10032338	-1	protein_coding	ugt1a1	UDP glucuronosyltransferase 1 family, polypeptide A1 [Source:ZFIN;Acc:ZDB-GENE-071004-4]	9	8	12	10	11	10	10	5	6	3	16	8	10	5	11	9	9	10	5	11	2	3	3	6	3	2	1	3	3	1	0	0	1	1	0	1	0	2	0	0	6	4
ENSDARG00000006225	1	44504617	44514040	-1	protein_coding	ddx39aa	DEAD (Asp-Glu-Ala-Asp) box polypeptide 39Aa [Source:ZFIN;Acc:ZDB-GENE-030131-4275]	4138	3592	3694	3751	2759	3045	2974	3158	3144	3501	2044	1718	2396	1888	1713	2111	2137	1701	1584	1563	1806	2052	2038	2002	2206	2841	2734	2865	2631	2521	3346	3658	4170	3660	3387	3027	2932	2122	3039	2625	2067	1636
ENSDARG00000006235	17	12599513	12610294	-1	protein_coding	brms1la	breast cancer metastasis-suppressor 1-like a [Source:ZFIN;Acc:ZDB-GENE-050913-49]	46	38	35	43	34	113	129	152	107	157	266	265	306	265	299	327	305	273	250	286	227	231	236	222	200	251	288	303	269	237	210	235	251	239	271	236	281	284	252	255	299	264
ENSDARG00000006240	3	52290351	52349020	1	protein_coding	slc27a1a	solute carrier family 27 (fatty acid transporter), member 1a [Source:ZFIN;Acc:ZDB-GENE-050320-112]	472	407	429	457	390	427	513	580	489	561	716	658	814	634	643	778	772	585	645	580	596	657	646	623	600	313	322	383	338	309	131	155	179	183	173	19	38	37	27	25	82	83
ENSDARG00000006242	11	11284208	11291298	1	protein_coding	ptp4a1	protein tyrosine phosphatase type IVA, member 1 [Source:ZFIN;Acc:ZDB-GENE-041121-11]	278	213	248	259	218	229	284	226	206	274	442	419	462	419	437	638	551	392	404	489	823	812	848	740	683	1746	1652	1427	1496	1310	1443	1714	1721	1679	1666	1702	1666	1761	1635	1603	2184	1888
ENSDARG00000006251	21	11656469	11682336	1	protein_coding	ell2	elongation factor, RNA polymerase II, 2 [Source:ZFIN;Acc:ZDB-GENE-030131-1717]	293	254	247	257	218	439	412	443	368	464	875	842	935	827	883	950	942	703	809	814	794	856	692	707	740	1200	1135	1199	1128	961	806	975	1147	1038	1121	694	754	856	618	641	714	546
ENSDARG00000006253	10	2668293	2686069	-1	protein_coding	mier3a	mesoderm induction early response 1, family member 3 a [Source:ZFIN;Acc:ZDB-GENE-050913-97]	55	41	33	40	27	48	51	55	54	48	114	102	114	102	116	133	170	110	143	146	146	175	113	158	136	211	216	232	212	158	178	228	285	264	198	180	190	178	155	169	135	118
ENSDARG00000006257	10	15296893	15347025	1	protein_coding	vldlr	very low density lipoprotein receptor [Source:ZFIN;Acc:ZDB-GENE-040426-803]	297	234	261	286	204	288	331	328	276	388	1653	1491	1904	1406	1655	2205	2595	1791	1837	1999	935	1018	974	921	760	184	185	235	230	163	75	70	86	86	73	20	25	26	23	24	47	44
ENSDARG00000006260	6	6815784	6818938	-1	protein_coding	tuba8l4	tubulin, alpha 8 like 4 [Source:ZFIN;Acc:ZDB-GENE-040426-860]	212	231	251	200	174	396	348	449	412	441	800	709	1067	712	746	942	1069	809	780	852	1847	2013	2342	1926	2292	4176	4206	4208	3705	3517	5715	5840	7092	6246	6567	9086	8289	7567	8232	7850	11027	8830
ENSDARG00000006266	22	12773792	12802185	1	protein_coding	stat1a	signal transducer and activator of transcription 1a [Source:ZFIN;Acc:ZDB-GENE-980526-499]	100	93	145	91	87	144	148	166	115	169	196	154	153	166	181	224	197	191	200	179	15	14	8	11	13	12	15	18	19	14	18	20	20	23	22	28	34	61	39	26	76	77
ENSDARG00000006272	17	34238686	34291568	1	protein_coding	mpp5a	membrane protein, palmitoylated 5a (MAGUK p55 subfamily member 5) [Source:ZFIN;Acc:ZDB-GENE-020712-1]	135	132	136	137	102	134	187	138	218	193	411	418	457	382	363	359	369	282	317	297	90	133	100	87	116	41	51	43	47	39	49	38	48	59	39	63	75	65	58	64	108	100
ENSDARG00000006279	17	15780167	15896378	1	protein_coding	rragd	ras-related GTP binding D [Source:ZFIN;Acc:ZDB-GENE-070620-6]	49	33	38	37	22	52	56	49	60	60	68	71	71	67	84	57	57	66	63	52	43	59	52	57	37	14	10	16	14	12	2	4	0	3	1	1	2	4	1	2	3	1
ENSDARG00000006283	4	4070505	4102860	1	protein_coding	waslb	Wiskott-Aldrich syndrome-like b [Source:ZFIN;Acc:ZDB-GENE-040426-718]	269	260	248	258	232	261	281	350	250	377	828	843	850	775	877	1043	996	668	789	773	558	580	455	568	487	568	609	604	561	517	425	473	594	514	474	366	363	503	341	349	189	163
ENSDARG00000006288	23	1916207	2027219	-1	protein_coding	prdm5	PR domain containing 5 [Source:ZFIN;Acc:ZDB-GENE-040708-1]	7	8	12	14	7	7	24	18	13	31	26	18	28	22	25	20	20	11	25	16	24	17	17	20	23	7	5	7	9	5	1	1	5	4	3	3	3	1	1	4	15	14
ENSDARG00000006290	19	35770076	35774436	-1	protein_coding	ndufs5	NADH dehydrogenase (ubiquinone) Fe-S protein 5 [Source:ZFIN;Acc:ZDB-GENE-050522-437]	10	13	15	16	12	6	10	12	8	22	17	19	32	28	20	34	49	29	25	32	33	42	47	20	44	65	58	68	58	56	55	70	73	65	53	108	123	153	175	108	290	223
ENSDARG00000006292	9	9463451	9520887	1	protein_coding	maats1	MYCBP-associated, testis expressed 1 [Source:ZFIN;Acc:ZDB-GENE-070912-489]	0	0	0	0	0	0	0	1	0	0	0	0	0	0	1	0	0	1	0	0	0	0	0	0	0	0	0	0	0	1	1	0	0	0	0	2	1	2	0	1	2	8
ENSDARG00000006299	9	21725016	21756174	1	protein_coding	arhgef7a	Rho guanine nucleotide exchange factor (GEF) 7a [Source:ZFIN;Acc:ZDB-GENE-060322-11]	403	323	364	393	273	378	466	507	398	468	700	652	698	619	615	685	718	528	606	561	211	287	233	205	243	200	208	208	201	173	172	230	298	265	242	199	174	202	163	185	237	179
ENSDARG00000006300	7	71757231	71765097	1	protein_coding	psmd9	proteasome 26S subunit, non-ATPase 9 [Source:ZFIN;Acc:ZDB-GENE-030131-431]	10	6	2	2	1	12	6	1	8	9	38	41	44	52	43	57	58	47	52	50	44	31	67	49	38	49	53	59	38	45	51	66	67	53	59	84	92	69	101	86	126	126
ENSDARG00000006301	9	13842301	13991836	-1	protein_coding	raph1a	Ras association (RalGDS/AF-6) and pleckstrin homology domains 1a [Source:ZFIN;Acc:ZDB-GENE-070912-156]	60	53	55	40	39	70	91	98	82	119	286	270	292	291	314	219	261	167	165	166	98	107	79	92	94	40	34	38	43	39	41	63	60	71	71	140	101	179	87	94	76	65
ENSDARG00000006307	11	24640204	24650979	1	protein_coding	shisa4	shisa family member 4 [Source:ZFIN;Acc:ZDB-GENE-050417-419]	16	17	20	20	14	37	48	30	53	50	39	47	44	56	59	77	78	57	58	63	18	27	14	33	19	5	4	7	5	2	2	1	3	1	2	9	8	11	5	11	27	27
ENSDARG00000006308	8	9602667	9646287	-1	protein_coding	ptpn18	protein tyrosine phosphatase, non-receptor type 18 [Source:ZFIN;Acc:ZDB-GENE-050320-12]	3	6	6	7	3	31	26	27	31	28	3	6	3	11	11	21	19	18	15	17	5	11	9	9	6	0	1	1	2	1	0	0	0	0	1	1	1	2	0	0	3	0
ENSDARG00000006314	9	11626297	11683828	-1	protein_coding	itgav	integrin, alpha V [Source:ZFIN;Acc:ZDB-GENE-060616-382]	178	176	174	137	139	233	257	275	276	288	555	443	560	444	424	532	549	418	418	397	403	415	386	474	429	372	410	401	362	349	255	297	434	455	360	252	311	321	239	285	259	233
ENSDARG00000006316	21	26035179	26037945	1	protein_coding	rpl23a	ribosomal protein L23a [Source:ZFIN;Acc:ZDB-GENE-030131-7479]	432	304	358	437	349	683	611	597	621	871	217	172	281	246	246	392	447	400	318	311	499	524	613	434	469	1523	1363	1342	1050	1240	1545	1749	1670	1648	1634	2329	2167	2096	2584	1967	5135	4230
ENSDARG00000006332	20	830757	873548	-1	protein_coding	snx14	sorting nexin 14 [Source:ZFIN;Acc:ZDB-GENE-040724-144]	369	331	349	337	251	370	432	436	369	443	385	362	415	365	367	329	380	284	327	344	402	400	389	396	370	346	333	369	350	338	292	315	395	359	305	178	191	179	157	180	129	88
ENSDARG00000006341	11	40467457	40478362	-1	protein_coding	tas1r3	taste receptor, type 1, member 3 [Source:ZFIN;Acc:ZDB-GENE-070917-3]	0	0	0	0	0	0	0	0	0	0	0	0	0	0	0	0	1	0	0	0	0	0	0	0	0	0	0	0	0	0	0	0	0	0	0	0	0	0	0	0	0	0
ENSDARG00000006345	15	161539	170773	1	protein_coding	MED17	mediator complex subunit 17 [Source:HGNC Symbol;Acc:HGNC:2375]	213	181	190	164	125	48	35	44	56	62	171	134	170	144	139	161	205	152	161	173	140	147	128	140	137	99	70	107	91	78	125	112	153	149	153	144	156	160	123	158	168	143
ENSDARG00000006350	13	40644738	40649640	1	protein_coding	nkx1.2la	NK1 transcription factor related 2-like,a [Source:ZFIN;Acc:ZDB-GENE-040615-1]	0	0	0	0	0	0	0	1	1	0	2	1	0	2	0	2	4	1	1	2	1	0	1	1	0	5	7	5	2	7	5	17	11	12	18	79	86	101	89	93	68	80
ENSDARG00000006353	23	33521094	33631630	-1	protein_coding	itga5	integrin, alpha 5 (fibronectin receptor, alpha polypeptide) [Source:ZFIN;Acc:ZDB-GENE-031116-52]	128	148	152	110	134	283	291	311	300	297	585	523	591	491	499	574	635	433	550	459	501	522	529	572	473	1265	1322	1197	1222	1050	1030	1109	1283	1225	1101	670	659	726	603	679	357	296
ENSDARG00000006356	13	29291599	29294004	-1	protein_coding	slc18a3a	solute carrier family 18 (vesicular acetylcholine transporter), member 3a [Source:ZFIN;Acc:ZDB-GENE-060929-990]	0	0	0	0	0	0	0	0	0	0	0	0	0	0	0	0	0	0	0	0	0	0	0	0	0	0	0	0	0	0	0	0	0	0	0	0	0	0	0	0	0	0
ENSDARG00000006368	22	21127861	21144144	1	protein_coding	crlf1b	cytokine receptor-like factor 1b [Source:ZFIN;Acc:ZDB-GENE-080108-1]	5	4	6	4	6	4	17	8	9	8	19	24	27	11	11	33	41	26	28	30	14	27	13	19	32	11	7	13	10	3	3	4	3	5	7	3	5	2	4	3	15	17
ENSDARG00000006370	2	30803240	30863340	1	protein_coding	atp6v1h	ATPase, H+ transporting, lysosomal V1 subunit H [Source:ZFIN;Acc:ZDB-GENE-021219-2]	696	556	581	607	404	401	409	412	387	449	187	149	220	158	203	181	180	159	126	141	56	58	34	47	23	19	12	20	12	23	18	14	22	18	23	77	90	68	81	66	116	91
ENSDARG00000006372	18	40472253	40479337	1	protein_coding	ugt5c2	UDP glucuronosyltransferase 5 family, polypeptide C2 [Source:ZFIN;Acc:ZDB-GENE-060825-206]	1	0	1	0	0	0	0	0	0	0	0	1	0	1	1	2	1	1	0	1	0	0	0	1	2	0	0	0	0	0	0	0	0	0	0	0	0	0	0	0	0	0
ENSDARG00000006383	9	27605008	27837937	-1	protein_coding	stxbp5l	syntaxin binding protein 5-like [Source:ZFIN;Acc:ZDB-GENE-041210-220]	0	0	1	2	1	1	2	0	0	0	1	1	0	0	1	1	2	2	6	0	0	1	1	0	1	0	1	0	1	1	1	0	1	1	1	0	2	0	0	0	3	4
ENSDARG00000006385	3	1398377	1411821	1	protein_coding	triobpb	TRIO and F-actin binding protein b [Source:ZFIN;Acc:ZDB-GENE-061215-80]	1225	1030	1090	992	785	1008	932	1036	923	967	674	625	723	616	591	536	600	481	533	485	502	551	467	442	387	212	163	222	193	176	114	106	144	133	148	116	173	157	167	136	157	97
ENSDARG00000006389	10	14913017	14985162	-1	protein_coding	smad2	SMAD family member 2 [Source:ZFIN;Acc:ZDB-GENE-990603-7]	1563	1511	1590	1654	1296	1598	1861	2016	1686	1990	2001	1989	2255	1774	1831	2146	2139	1469	1779	1684	783	945	794	842	834	183	170	185	302	151	175	178	214	224	206	253	250	269	213	190	275	248
ENSDARG00000006392	1	18390564	18399218	1	protein_coding	exosc9	exosome component 9 [Source:ZFIN;Acc:ZDB-GENE-041010-180]	173	153	140	171	140	131	111	124	93	131	377	314	433	358	378	530	553	350	385	349	325	411	411	362	366	210	190	215	179	200	160	192	195	174	147	194	193	162	172	156	370	318
ENSDARG00000006395	20	51318713	51373345	-1	protein_coding	rbm25b	RNA binding motif protein 25b [Source:ZFIN;Acc:ZDB-GENE-030131-5547]	2747	2245	2428	2348	1952	2609	2418	2627	2260	2599	1826	1649	1883	1986	1634	1668	1701	1153	1431	1333	1754	1724	1916	1663	1830	1334	1364	1494	1346	1141	1255	1278	1345	1186	1181	1054	1074	1443	964	932	1155	1065
ENSDARG00000006396	4	13651637	13729526	1	protein_coding	nrcama	neuronal cell adhesion molecule a [Source:ZFIN;Acc:ZDB-GENE-041210-235]	14	11	14	16	15	7	11	6	5	7	7	6	20	6	13	18	23	13	15	5	12	10	9	10	10	7	2	4	6	3	5	2	4	1	2	0	3	2	1	4	3	2
ENSDARG00000006397	20	43878715	43889437	-1	protein_coding	laptm4a	lysosomal protein transmembrane 4 alpha [Source:ZFIN;Acc:ZDB-GENE-030131-1024]	290	311	346	325	264	360	435	482	357	442	694	633	742	668	689	896	893	750	701	677	202	244	225	224	257	69	79	72	148	68	59	75	78	74	86	83	71	56	91	71	161	97
ENSDARG00000006399	15	24811179	24819630	1	protein_coding	ywhae1	tyrosine 3-monooxygenase/tryptophan 5-monooxygenase activation protein, epsilon polypeptide 1 [Source:ZFIN;Acc:ZDB-GENE-030131-779]	3110	2594	2740	2872	2507	2397	2307	2464	2322	2697	1652	1511	1935	1641	1609	2158	2199	1740	1665	1639	1938	2222	2178	2087	2389	2605	2557	2589	2208	2124	2276	2564	2766	2546	2431	1882	1822	2204	1845	1706	2060	1862
ENSDARG00000006408	21	34085269	34095286	1	protein_coding	hmgb3b	high mobility group box 3b [Source:ZFIN;Acc:ZDB-GENE-050417-290]	1264	1069	1161	1221	1039	1240	1273	1451	1156	1683	994	870	1121	977	1055	1309	1303	987	968	953	1113	1145	1243	1128	1162	1047	1037	1174	908	962	712	828	919	844	815	771	583	608	621	665	537	425
ENSDARG00000006409	4	5515120	5521871	1	protein_coding	mapk12b	mitogen-activated protein kinase 12b [Source:ZFIN;Acc:ZDB-GENE-041210-123]	0	0	0	0	0	1	2	0	1	0	0	0	0	0	0	0	1	0	0	0	204	200	197	158	191	488	447	458	382	432	492	503	583	556	556	411	427	398	455	379	275	229
ENSDARG00000006413	12	38382041	38387421	1	protein_coding	rpl38	ribosomal protein L38 [Source:ZFIN;Acc:ZDB-GENE-030131-8752]	295	214	235	280	266	242	206	219	240	340	100	68	78	91	74	197	203	131	112	115	148	186	234	183	191	501	472	433	348	417	404	478	448	380	455	567	543	518	732	451	1221	864
ENSDARG00000006420	12	29727934	29917286	-1	protein_coding	atrnl1b	attractin-like 1b [Source:ZFIN;Acc:ZDB-GENE-030131-8092]	317	304	287	323	218	306	298	320	316	336	650	602	665	505	542	788	737	554	601	601	507	593	451	516	482	150	177	192	211	137	47	50	57	72	47	31	45	38	24	33	250	239
ENSDARG00000006422	9	23972987	23996163	-1	protein_coding	esyt3	extended synaptotagmin-like protein 3 [Source:ZFIN;Acc:ZDB-GENE-050809-35]	52	34	48	37	31	135	116	140	126	114	150	124	112	156	108	188	160	139	141	137	59	73	60	65	62	31	25	31	25	28	37	40	43	52	46	87	96	72	91	92	55	55
ENSDARG00000006427	1	25157402	25160746	1	protein_coding	fabp2	fatty acid binding protein 2, intestinal [Source:ZFIN;Acc:ZDB-GENE-991019-5]	1	1	2	0	1	6	0	1	1	1	0	1	0	0	0	1	0	1	0	1	1	0	2	0	3	0	1	0	1	5	7	8	4	6	2	260	251	218	258	227	1277	1014
ENSDARG00000006434	1	18944375	18955290	-1	protein_coding	polr1e	polymerase (RNA) I polypeptide E [Source:ZFIN;Acc:ZDB-GENE-050522-251]	93	90	94	103	69	140	119	130	148	180	183	159	192	182	183	213	252	176	142	169	83	119	97	80	77	138	99	121	98	114	176	240	227	249	225	344	313	301	319	277	423	307
ENSDARG00000006447	15	35281488	35298822	1	protein_coding	slc19a3a	solute carrier family 19 (thiamine transporter), member 3a [Source:ZFIN;Acc:ZDB-GENE-110411-41]	0	0	0	0	0	0	0	0	0	0	0	0	0	1	0	0	0	0	0	0	0	1	2	0	0	0	1	0	1	0	0	0	2	0	0	0	2	2	0	0	0	1
ENSDARG00000006456	14	30018810	30025882	-1	protein_coding	pdgfrl	platelet-derived growth factor receptor-like [Source:ZFIN;Acc:ZDB-GENE-040426-901]	0	0	0	0	0	0	0	0	0	0	2	1	0	0	2	1	0	0	0	1	2	4	6	3	1	11	13	5	6	8	0	1	1	1	0	1	0	1	0	3	0	0
ENSDARG00000006467	9	54117503	54126174	-1	protein_coding	pcdh8	protocadherin 8 [Source:ZFIN;Acc:ZDB-GENE-980526-242]	0	0	0	1	0	0	0	3	1	1	2	5	3	2	5	5	10	8	8	7	8	11	4	16	11	246	294	246	298	202	230	322	318	332	285	218	215	242	116	192	349	337
ENSDARG00000006468	3	29314631	29338017	1	protein_coding	grap2a	GRB2-related adaptor protein 2a [Source:ZFIN;Acc:ZDB-GENE-050417-275]	0	0	0	0	0	0	0	0	0	0	0	0	0	0	0	0	0	0	1	0	0	1	1	0	1	3	1	2	3	1	1	2	3	2	6	0	1	0	0	2	0	1
ENSDARG00000006474	7	12118100	12127239	1	protein_coding	saxo2	stabilizer of axonemal microtubules 2 [Source:ZFIN;Acc:ZDB-GENE-051127-27]	0	0	0	0	0	0	0	0	0	0	2	5	0	0	1	0	3	2	1	1	1	1	3	0	1	0	1	1	1	0	1	0	3	0	1	2	1	1	1	5	0	5
ENSDARG00000006477	6	40557015	40565973	1	protein_coding	ddi2	DNA-damage inducible protein 2 [Source:ZFIN;Acc:ZDB-GENE-031030-15]	1358	1269	1184	1269	1090	1109	1231	1257	1216	1305	2079	1811	2073	1794	1830	2017	2089	1380	1578	1630	1579	1973	1477	1577	1829	1278	1280	1310	1328	987	981	1147	1280	1163	1090	826	843	986	865	816	739	638
ENSDARG00000006487	7	33074474	33080382	-1	protein_coding	anp32a	acidic (leucine-rich) nuclear phosphoprotein 32 family, member A [Source:ZFIN;Acc:ZDB-GENE-030131-7850]	178	192	225	215	193	235	228	225	172	204	326	343	387	328	340	465	473	326	407	402	1385	1271	1501	1360	1351	3124	3187	3144	2723	2775	3254	3817	3981	3807	3763	3466	3565	4829	3007	3508	3049	2763
ENSDARG00000006491	5	8415060	8452430	1	protein_coding	agpat9l	1-acylglycerol-3-phosphate O-acyltransferase 9, like [Source:ZFIN;Acc:ZDB-GENE-060531-19]	3	1	0	1	0	0	1	4	4	3	5	3	2	2	1	4	3	1	1	1	1	2	0	2	0	4	3	1	2	2	3	5	3	4	9	36	33	43	22	38	58	48
ENSDARG00000006494	7	9595830	9628488	-1	protein_coding	asb7	ankyrin repeat and SOCS box containing 7 [Source:ZFIN;Acc:ZDB-GENE-040426-2429]	107	99	106	96	54	159	197	173	185	181	389	423	451	380	379	499	474	408	428	423	237	271	247	187	234	93	111	116	134	91	79	64	106	106	85	71	75	89	76	75	77	88
ENSDARG00000006497	13	31294137	31339989	-1	protein_coding	rtn1a	reticulon 1a [Source:ZFIN;Acc:ZDB-GENE-030131-2426]	38	37	44	48	42	26	37	25	23	34	7	23	17	17	13	24	22	28	29	20	13	25	24	24	13	17	23	17	17	16	21	24	28	18	12	25	48	29	36	30	264	194
ENSDARG00000006501	7	51675544	51678780	-1	protein_coding	cyp2x10.2	cytochrome P450, family 2, subfamily X, polypeptide 10.2 [Source:ZFIN;Acc:ZDB-GENE-060818-12]	0	0	0	0	0	0	0	0	0	0	0	0	0	0	0	0	0	0	0	0	0	0	0	0	0	0	0	0	0	0	0	0	0	0	0	0	0	0	0	0	0	0
ENSDARG00000006508	8	11196463	11286438	-1	protein_coding	pip5k1bb	phosphatidylinositol-4-phosphate 5-kinase, type I, beta b [Source:ZFIN;Acc:ZDB-GENE-040912-141]	268	260	233	210	188	243	257	223	207	234	133	120	119	97	97	139	148	115	118	83	32	52	50	40	30	5	6	9	8	3	2	0	1	2	4	11	13	12	15	11	48	39
ENSDARG00000006514	6	36573189	36574950	-1	protein_coding	her6	hairy-related 6 [Source:ZFIN;Acc:ZDB-GENE-980526-144]	1	0	0	1	0	5	2	0	2	1	12	13	12	12	12	8	6	6	9	7	176	150	175	200	201	122	124	141	115	128	163	180	187	214	207	405	424	466	414	361	648	572
ENSDARG00000006522	3	56834314	56850916	1	protein_coding	otop2	otopetrin 2 [Source:ZFIN;Acc:ZDB-GENE-050104-2]	0	0	0	1	0	0	0	1	1	0	2	1	0	0	0	2	1	1	0	0	2	1	5	2	0	0	0	1	0	0	0	0	0	0	0	0	2	0	0	0	0	0
ENSDARG00000006524	21	25992252	26021852	1	protein_coding	supt6h	SPT6 homolog, histone chaperone [Source:ZFIN;Acc:ZDB-GENE-030131-7949]	1231	1058	1232	1195	1051	1552	1590	1611	1491	1632	2184	1991	2228	1902	1989	2190	2258	1397	1858	1752	2263	2299	1893	2167	2150	2276	2415	2321	2142	2038	2043	2401	2477	2381	2146	1615	1668	1893	1438	1524	1348	1004
ENSDARG00000006526	1	4806323	4845260	-1	protein_coding	fn1b	fibronectin 1b [Source:ZFIN;Acc:ZDB-GENE-030131-6545]	4	2	4	5	2	5	3	3	4	7	3	3	4	4	10	8	11	7	11	10	7	5	5	5	5	4	13	10	9	4	11	36	34	30	34	195	201	222	153	155	2505	2020
ENSDARG00000006527	21	18229683	18238701	-1	protein_coding	brd3a	bromodomain containing 3a [Source:ZFIN;Acc:ZDB-GENE-030131-6141]	2031	1706	1795	1944	1645	3004	2477	2758	2462	2692	3097	2731	3238	2945	2764	3321	3365	2514	2691	2490	3736	4134	4186	3547	3905	4161	4360	4425	3949	3714	3694	3677	4536	4300	4023	2569	2637	2923	2730	2421	1502	1210
ENSDARG00000006544	6	197608	200850	-1	protein_coding	CABZ01084570.1		0	0	1	1	0	1	1	1	1	0	0	0	0	0	0	0	0	0	0	0	0	0	0	0	0	0	0	0	0	0	0	2	0	0	0	0	0	0	0	0	0	1
ENSDARG00000006545	7	24360357	24374383	-1	protein_coding	rgp1	GP1 homolog, RAB6A GEF complex partner 1 [Source:ZFIN;Acc:ZDB-GENE-040718-352]	46	46	34	42	32	47	44	42	50	62	353	302	369	316	337	539	493	400	378	356	187	234	210	185	203	80	71	60	76	59	73	78	111	98	108	73	98	70	73	59	87	71
ENSDARG00000006546	6	31365171	31377637	-1	protein_coding	ak4	adenylate kinase 4 [Source:ZFIN;Acc:ZDB-GENE-040426-2505]	8	2	4	10	7	13	19	23	16	19	84	73	61	64	59	92	95	93	75	86	97	97	117	109	84	75	92	78	63	75	30	25	50	45	36	13	19	13	16	10	60	56
ENSDARG00000006553	3	32279032	32284407	1	protein_coding	rras	related RAS viral (r-ras) oncogene homolog [Source:ZFIN;Acc:ZDB-GENE-041010-217]	2459	2314	2578	2708	2090	1982	2117	2196	1993	2209	1662	1480	1723	1433	1554	1740	1762	1304	1398	1339	1287	1397	1318	1314	1196	432	419	458	558	354	226	226	248	249	195	291	264	218	249	236	382	300
ENSDARG00000006560	2	984036	1009392	-1	protein_coding	irf4a	interferon regulatory factor 4a [Source:ZFIN;Acc:ZDB-GENE-070912-330]	0	0	0	0	0	0	0	0	0	0	0	0	0	0	0	0	0	0	0	0	1	0	0	0	0	0	0	1	0	0	0	0	1	0	0	0	1	0	0	0	0	0
ENSDARG00000006566	3	20916575	20944785	-1	protein_coding	nlk1	nemo-like kinase, type 1 [Source:ZFIN;Acc:ZDB-GENE-040701-1]	61	47	45	51	38	72	55	57	70	76	466	380	536	370	365	695	691	522	593	549	712	748	623	698	702	724	787	743	706	651	609	680	916	855	764	786	795	623	782	778	666	593
ENSDARG00000006567	4	2707836	2712424	1	protein_coding	dus4l	dihydrouridine synthase 4-like (S. cerevisiae) [Source:ZFIN;Acc:ZDB-GENE-040801-233]	89	95	90	97	77	123	85	91	92	97	53	57	65	52	53	76	88	69	61	61	67	94	78	81	84	96	71	86	77	99	99	93	109	79	80	73	52	54	75	57	62	55
ENSDARG00000006568	2	8020363	8031395	1	protein_coding	kcnmb2	potassium large conductance calcium-activated channel, subfamily M, beta member 2 [Source:ZFIN;Acc:ZDB-GENE-050320-97]	0	0	0	0	0	1	0	0	0	0	0	0	0	1	0	1	0	0	0	0	0	1	0	0	1	1	1	1	0	1	0	0	0	0	0	0	0	0	1	0	0	1
ENSDARG00000006577	8	53173122	53183438	1	protein_coding	nadka	NAD kinase a [Source:ZFIN;Acc:ZDB-GENE-050417-39]	0	0	0	0	0	0	0	1	0	0	0	1	1	3	1	2	5	1	1	1	0	1	0	0	0	2	1	1	1	0	0	1	0	0	2	0	0	0	0	0	0	0
ENSDARG00000006580	21	25740820	25741596	1	protein_coding	cldnd	claudin d [Source:ZFIN;Acc:ZDB-GENE-010328-4]	26102	20955	22007	21033	15425	20425	18331	18821	19848	21853	4639	4281	6215	5057	4928	4875	5636	4842	4001	4056	1359	1857	1850	1410	1524	246	212	275	276	233	58	62	53	38	36	9	24	11	19	17	12	9
ENSDARG00000006584	23	27665806	27681716	-1	protein_coding	phf8	PHD finger protein 8 [Source:ZFIN;Acc:ZDB-GENE-060419-1]	134	84	81	97	71	146	187	164	173	158	345	316	366	260	320	393	394	292	337	299	279	255	210	260	270	331	353	394	338	288	320	379	457	427	388	372	368	384	296	382	283	240
ENSDARG00000006585	15	47295759	47307840	-1	protein_coding	DMWD	dystrophia myotonica, WD repeat containing [Source:HGNC Symbol;Acc:HGNC:2936]	10	4	7	6	1	26	17	22	23	16	64	36	38	38	53	54	71	51	52	57	40	54	35	28	32	20	3	20	16	12	6	7	12	13	15	25	41	29	29	33	32	26
ENSDARG00000006588	1	44472118	44476098	-1	protein_coding	zgc:111983	zgc:111983 [Source:ZFIN;Acc:ZDB-GENE-050417-335]	0	0	0	0	0	0	0	1	0	0	0	0	0	0	0	0	0	0	0	0	0	0	0	0	0	0	1	1	0	2	0	0	1	0	1	1	3	4	3	0	70	39
ENSDARG00000006598	16	26656984	26663672	-1	protein_coding	sgk2b	serum/glucocorticoid regulated kinase 2b [Source:ZFIN;Acc:ZDB-GENE-060929-44]	3	1	6	0	3	2	2	0	3	2	2	4	2	3	3	2	1	1	1	3	6	7	7	6	4	4	0	9	1	1	1	1	2	1	2	0	2	1	1	2	14	16
ENSDARG00000006600	25	35384163	35404687	1	protein_coding	lsm14aa	LSM14A mRNA processing body assembly factor a [Source:ZFIN;Acc:ZDB-GENE-040426-1567]	868	831	897	886	656	945	1234	1142	980	1145	1238	1349	1451	1119	1249	1348	1349	1009	1159	1143	1125	1057	955	1176	995	686	637	693	744	592	537	561	557	607	594	345	395	374	316	318	398	379
ENSDARG00000006601	11	25620325	25943098	-1	protein_coding	kaznb	kazrin, periplakin interacting protein b [Source:ZFIN;Acc:ZDB-GENE-061215-31]	44	35	46	29	30	28	35	24	20	38	63	58	42	63	63	46	23	34	37	24	33	11	30	11	22	25	40	18	17	27	14	17	22	23	27	24	24	25	17	20	26	40
ENSDARG00000006602	17	5922651	5944590	1	protein_coding	chrna2a	cholinergic receptor, nicotinic, alpha 2a (neuronal) [Source:ZFIN;Acc:ZDB-GENE-040108-2]	0	0	1	0	0	1	0	0	0	0	2	1	0	2	0	6	1	2	2	4	23	14	8	18	17	90	71	75	22	56	46	66	61	72	59	54	92	63	58	45	11	8
ENSDARG00000006603	23	5831542	5885020	-1	protein_coding	csrp1a	cysteine and glycine-rich protein 1a [Source:ZFIN;Acc:ZDB-GENE-030909-4]	6	11	10	12	7	61	57	58	65	59	227	170	243	210	229	246	223	190	218	208	210	256	214	204	188	150	164	190	168	145	113	104	152	106	112	55	59	80	67	69	197	152
ENSDARG00000006604	21	21412360	21478830	-1	protein_coding	pvrl3b	poliovirus receptor-related 3b [Source:ZFIN;Acc:ZDB-GENE-050327-14]	289	210	236	259	195	230	187	241	202	220	372	351	414	346	422	449	403	326	385	329	316	300	255	284	293	72	65	75	61	55	12	15	23	23	23	18	29	15	16	22	143	106
ENSDARG00000006607	6	43905673	43909785	1	protein_coding	gpr27	G protein-coupled receptor 27 [Source:ZFIN;Acc:ZDB-GENE-071022-3]	0	0	0	0	0	0	0	0	1	0	0	0	0	0	0	0	0	0	0	0	0	1	1	0	0	0	0	0	0	0	0	1	0	0	1	0	0	0	0	0	1	1
ENSDARG00000006609	22	20363643	20378216	-1	protein_coding	map2k2a	mitogen-activated protein kinase kinase 2a [Source:ZFIN;Acc:ZDB-GENE-041027-1]	645	567	622	669	477	578	664	710	673	743	1034	1031	1190	961	1003	1195	1125	882	1024	943	996	1026	816	977	892	505	529	636	581	475	317	378	410	386	372	372	355	362	356	328	400	344
ENSDARG00000006615	15	16061127	16076941	-1	protein_coding	hnf1ba	HNF1 homeobox Ba [Source:ZFIN;Acc:ZDB-GENE-020104-1]	1	0	0	1	0	0	0	1	1	1	6	8	8	4	4	12	9	3	6	1	204	190	180	196	162	360	304	377	289	248	200	285	283	306	253	289	263	369	216	249	319	271
ENSDARG00000006617	24	742695	986399	-1	protein_coding	napga	N-ethylmaleimide-sensitive factor attachment protein, gamma a [Source:ZFIN;Acc:ZDB-GENE-050320-46]	3	4	3	1	0	2	4	4	6	0	12	8	11	9	11	6	13	6	4	5	15	13	15	18	15	24	29	36	29	17	22	35	33	18	32	28	21	39	24	26	88	73
ENSDARG00000006621	1	27115160	27183129	1	protein_coding	pspc1	paraspeckle component 1 [Source:ZFIN;Acc:ZDB-GENE-030131-9530]	182	171	177	168	139	144	124	163	180	205	142	119	164	104	132	125	123	83	89	101	67	103	83	85	56	69	71	82	77	66	140	156	172	167	174	215	230	228	207	179	255	264
ENSDARG00000006624	10	18919928	18949791	1	protein_coding	ppp2r2ab	protein phosphatase 2, regulatory subunit B, alpha b [Source:ZFIN;Acc:ZDB-GENE-030131-5474]	279	215	246	273	185	356	362	424	342	448	664	639	781	648	647	674	744	557	592	577	432	533	465	467	456	515	483	459	486	456	556	556	663	655	605	683	663	856	667	600	685	595
ENSDARG00000006636	14	18957255	18960286	1	protein_coding	slitrk2	SLIT and NTRK-like family, member 2 [Source:ZFIN;Acc:ZDB-GENE-080327-7]	1	0	0	0	0	0	0	0	0	0	0	0	0	0	0	1	0	0	1	1	5	2	1	1	5	2	4	0	1	3	0	1	1	1	0	0	3	2	3	1	0	0
ENSDARG00000006639	6	10566887	10628224	-1	protein_coding	lnpb	limb and neural patterns b [Source:ZFIN;Acc:ZDB-GENE-030131-9455]	111	116	112	117	95	127	146	142	117	145	360	279	297	288	284	441	403	280	351	300	187	231	183	212	235	77	81	125	131	103	60	56	81	91	88	68	74	73	76	73	126	110
ENSDARG00000006640	19	861017	875079	-1	protein_coding	eomesa	eomesodermin homolog a [Source:ZFIN;Acc:ZDB-GENE-001228-1]	2450	2120	2170	2180	1469	2011	2041	2205	2085	2173	1826	1563	1878	1680	1508	1487	1656	1242	1331	1277	513	639	412	477	582	90	43	91	158	75	32	44	44	30	24	8	14	4	7	10	0	0
ENSDARG00000006642	3	40011961	40021009	-1	protein_coding	drg2	developmentally regulated GTP binding protein 2 [Source:ZFIN;Acc:ZDB-GENE-040808-29]	146	114	109	131	104	165	161	162	147	225	320	269	372	308	292	434	428	352	315	297	315	338	322	304	338	256	255	273	250	231	195	206	238	211	218	218	243	182	222	187	533	419
ENSDARG00000006666	21	22660454	22668742	1	protein_coding	BUD13	BUD13 homolog [Source:HGNC Symbol;Acc:HGNC:28199]	30	23	25	14	18	89	74	83	100	74	186	190	195	175	175	182	200	156	164	158	188	216	223	207	242	197	200	225	219	195	258	256	347	313	281	230	252	246	245	220	217	183
ENSDARG00000006672	20	35352524	35395144	1	protein_coding	znf395	zinc finger protein 395 [Source:ZFIN;Acc:ZDB-GENE-031002-50]	40	30	28	33	24	60	75	68	59	58	300	357	330	303	372	458	384	337	360	299	165	178	223	199	136	55	61	80	61	71	18	25	33	35	36	44	38	57	34	34	172	137
ENSDARG00000006677	2	1033954	1050172	1	protein_coding	ripk1l	receptor (TNFRSF)-interacting serine-threonine kinase 1, like [Source:ZFIN;Acc:ZDB-GENE-070705-132]	0	0	0	0	0	0	0	0	0	0	17	7	10	17	7	5	9	4	9	8	7	5	5	10	3	9	15	10	20	6	8	29	29	29	18	20	22	31	20	33	26	29
ENSDARG00000006678	9	29311293	29510919	-1	protein_coding	pth2r	parathyroid hormone 2 receptor [Source:ZFIN;Acc:ZDB-GENE-991123-10]	2	1	0	2	2	9	18	29	17	30	26	17	19	14	17	32	30	24	26	16	3	11	4	4	5	2	2	7	2	0	1	1	0	0	0	4	0	2	5	2	56	76
ENSDARG00000006683	14	31459444	31514546	-1	protein_coding	arhgef6	Rac/Cdc42 guanine nucleotide exchange factor (GEF) 6 [Source:ZFIN;Acc:ZDB-GENE-101013-2]	99	100	104	109	62	136	130	115	150	126	249	244	258	204	213	152	227	143	126	152	220	223	154	184	192	229	207	163	252	198	106	161	173	151	136	179	202	184	184	180	200	191
ENSDARG00000006691	5	32282535	32286867	1	protein_coding	rpl12	ribosomal protein L12 [Source:ZFIN;Acc:ZDB-GENE-030131-5297]	4957	3900	4443	5011	3967	4868	4248	4353	4448	5474	1925	1458	2487	1871	1893	2849	2915	2526	2081	2130	3110	3508	3717	2788	3274	4160	3582	3815	3002	3134	2905	3119	3263	3087	3324	3383	3285	2391	4024	2860	5468	4290
ENSDARG00000006712	19	5685989	5703046	1	protein_coding	wipf2b	WAS/WASL interacting protein family, member 2b [Source:ZFIN;Acc:ZDB-GENE-040625-182]	215	184	228	230	149	282	320	295	308	319	622	647	665	556	573	608	680	463	555	554	308	354	258	303	272	59	49	38	95	38	57	37	78	58	71	146	118	124	128	141	239	236
ENSDARG00000006719	8	30591231	30653683	1	protein_coding	specc1la	sperm antigen with calponin homology and coiled-coil domains 1-like a [Source:ZFIN;Acc:ZDB-GENE-060810-139]	154	131	150	133	101	166	200	193	205	219	296	289	323	240	262	302	312	210	233	275	220	210	161	211	202	46	56	56	73	50	54	83	90	81	73	145	160	174	112	135	351	300
ENSDARG00000006747	4	12112305	12240311	1	protein_coding	tmem178b	transmembrane protein 178B [Source:ZFIN;Acc:ZDB-GENE-040718-92]	0	0	0	0	0	0	0	0	0	1	0	0	0	0	0	0	0	0	0	0	1	0	2	1	0	0	0	0	0	0	0	0	1	0	1	0	0	1	0	0	6	5
ENSDARG00000006754	7	18527288	18629091	-1	protein_coding	mllt3	myeloid/lymphoid or mixed-lineage leukemia (trithorax homolog, Drosophila); translocated to, 3 [Source:ZFIN;Acc:ZDB-GENE-050417-356]	49	42	47	42	30	46	56	61	70	69	435	443	508	441	452	481	455	350	372	327	154	186	139	132	106	42	20	22	26	19	12	5	9	8	3	4	3	3	8	8	403	351
ENSDARG00000006757	6	3519734	3529383	1	protein_coding	klhl41b	kelch-like family member 41b [Source:ZFIN;Acc:ZDB-GENE-030131-9875]	0	0	0	0	0	1	3	1	1	1	0	3	0	1	4	1	7	1	2	6	15	21	6	24	9	0	1	2	1	1	0	1	1	1	0	1	5	0	7	8	82	58
ENSDARG00000006758	3	1422721	1435692	-1	protein_coding	fam234b	family with sequence similarity 234, member B [Source:ZFIN;Acc:ZDB-GENE-030131-3308]	0	0	0	0	0	0	0	0	0	0	0	0	1	0	0	1	0	0	1	0	0	4	1	2	1	2	5	1	6	0	7	4	5	8	10	23	25	17	13	27	91	61
ENSDARG00000006760	13	26943451	27079551	1	protein_coding	slc24a3	solute carrier family 24 (sodium/potassium/calcium exchanger), member 3 [Source:ZFIN;Acc:ZDB-GENE-090312-67]	0	0	0	0	0	1	0	4	1	0	10	11	5	5	9	0	1	0	0	0	1	3	2	0	0	1	0	3	3	1	1	1	2	6	2	9	13	4	4	6	4	4
ENSDARG00000006766	4	19407969	19705180	-1	protein_coding	snd1	staphylococcal nuclease and tudor domain containing 1 [Source:ZFIN;Acc:ZDB-GENE-030131-3124]	103	127	119	105	79	181	157	178	171	196	573	537	603	516	514	780	846	624	674	677	751	796	793	806	891	622	643	716	656	626	503	544	617	661	616	447	481	511	404	401	1410	1190
ENSDARG00000006773	16	5256794	5267654	1	protein_coding	elovl4a	ELOVL fatty acid elongase 4a [Source:ZFIN;Acc:ZDB-GENE-040426-1767]	0	0	0	0	0	0	0	0	1	0	2	0	2	0	2	2	0	1	1	1	2	2	2	0	5	0	2	2	0	1	1	0	1	1	0	2	4	2	3	2	54	61
ENSDARG00000006775	11	27498444	27531657	-1	protein_coding	cass4	Cas scaffolding protein family member 4 [Source:ZFIN;Acc:ZDB-GENE-110131-9]	3	1	4	1	0	7	5	12	3	9	70	54	48	62	46	8	18	7	10	11	17	20	19	20	13	3	4	5	4	4	0	0	0	0	0	2	3	1	0	0	19	19
ENSDARG00000006782	21	22924130	22980873	-1	protein_coding	rb1	retinoblastoma 1 [Source:ZFIN;Acc:ZDB-GENE-040428-1]	141	128	125	127	79	172	181	175	182	250	951	820	998	781	850	757	823	608	688	609	686	770	720	828	801	870	853	979	872	836	677	765	894	883	810	476	482	407	404	400	548	471
ENSDARG00000006786	3	23964033	23980864	1	protein_coding	copz2	coatomer protein complex, subunit zeta 2 [Source:ZFIN;Acc:ZDB-GENE-000406-5]	25	16	16	13	18	52	57	61	52	64	145	119	144	126	137	150	172	116	95	94	86	119	101	78	90	27	20	36	44	28	5	11	20	11	14	15	22	22	19	22	133	124
ENSDARG00000006791	25	17797384	17822410	-1	protein_coding	arntl1a	aryl hydrocarbon receptor nuclear translocator-like 1a [Source:ZFIN;Acc:ZDB-GENE-000509-1]	1725	1479	1495	1556	1106	1203	1221	1280	1284	1413	956	764	992	858	885	980	954	726	656	658	241	212	216	208	213	25	36	48	58	34	29	47	38	35	38	44	46	41	35	41	92	59
ENSDARG00000006797	20	484032	544229	1	protein_coding	nt5dc1	5'-nucleotidase domain containing 1 [Source:ZFIN;Acc:ZDB-GENE-030131-8274]	60	52	56	52	39	84	117	111	107	92	147	139	125	146	136	152	145	138	151	124	43	59	36	48	39	16	14	12	26	14	3	3	6	7	6	7	8	4	7	5	21	14
ENSDARG00000006811	12	15159554	15166784	-1	protein_coding	sult1st6	sulfotransferase family 1, cytosolic sulfotransferase 6 [Source:ZFIN;Acc:ZDB-GENE-040718-343]	0	0	0	0	0	0	0	0	0	0	0	0	0	0	0	0	0	0	0	0	0	0	0	0	0	0	0	0	0	0	0	1	0	0	0	0	1	0	0	1	0	0
ENSDARG00000006812	20	46795301	46830331	1	protein_coding	wdr26b	WD repeat domain 26b [Source:ZFIN;Acc:ZDB-GENE-041014-277]	1768	1415	1592	1574	1125	1500	1653	1687	1618	1725	1611	1348	1654	1260	1325	1310	1513	1040	1196	1136	1148	1331	1009	1103	1111	428	418	470	529	392	393	419	486	490	462	422	405	399	396	434	363	325
ENSDARG00000006816	9	18821648	18897605	1	protein_coding	gtf2f2b	general transcription factor IIF, polypeptide 2b [Source:ZFIN;Acc:ZDB-GENE-050417-374]	6	1	1	1	1	6	6	12	2	16	17	29	40	21	27	44	43	34	26	27	25	19	17	20	29	18	19	33	28	22	6	3	14	18	9	1	1	1	2	3	0	1
ENSDARG00000006818	2	27900534	27920169	-1	protein_coding	urod	uroporphyrinogen decarboxylase [Source:ZFIN;Acc:ZDB-GENE-000208-18]	137	136	114	145	94	92	85	117	106	145	141	121	160	120	123	150	162	127	160	131	127	167	135	141	149	108	108	124	110	102	129	120	150	137	122	76	107	65	79	81	53	49
ENSDARG00000006832	5	16296117	16492486	-1	protein_coding	galnt9	polypeptide N-acetylgalactosaminyltransferase 9 [Source:ZFIN;Acc:ZDB-GENE-060526-21]	0	1	0	0	0	0	1	0	1	1	2	4	8	2	2	4	2	4	5	6	7	5	4	3	4	3	3	1	5	3	3	9	6	5	4	6	7	3	14	7	2	3
ENSDARG00000006837	20	33391549	33396505	1	protein_coding	mycn	v-myc avian myelocytomatosis viral oncogene neuroblastoma derived homolog [Source:ZFIN;Acc:ZDB-GENE-020711-1]	2	1	1	3	1	10	3	2	7	8	12	13	17	7	8	5	10	8	10	7	217	316	204	267	245	210	220	181	186	199	327	406	368	414	470	749	738	864	785	684	1358	1177
ENSDARG00000006838	23	16094861	16122802	-1	protein_coding	eef1a2	eukaryotic translation elongation factor 1 alpha 2 [Source:ZFIN;Acc:ZDB-GENE-040718-64]	1	0	0	0	0	0	0	0	0	0	0	1	2	0	0	1	2	1	3	1	1	0	1	0	0	0	0	0	0	1	1	0	1	0	0	0	0	1	0	0	0	0
ENSDARG00000006840	17	48885685	48899800	-1	protein_coding	gnmt	glycine N-methyltransferase [Source:ZFIN;Acc:ZDB-GENE-040227-1]	7	6	0	2	4	35	19	24	27	28	125	94	119	106	87	157	156	145	153	112	103	122	111	116	147	101	80	125	115	74	78	52	75	75	67	29	28	34	33	25	6	4
ENSDARG00000006848	9	23947593	23954611	-1	protein_coding	PARP9	poly(ADP-ribose) polymerase family member 9 [Source:HGNC Symbol;Acc:HGNC:24118]	45	46	23	34	24	35	45	49	46	50	55	46	62	41	69	42	57	40	56	45	30	35	30	49	31	6	7	5	7	1	3	2	6	5	4	2	3	8	0	7	10	9
ENSDARG00000006849	3	37682410	38484082	1	protein_coding	asic2	acid-sensing (proton-gated) ion channel 2 [Source:ZFIN;Acc:ZDB-GENE-040513-4]	1	0	3	0	1	1	3	4	2	3	13	23	20	21	13	18	24	14	9	14	6	13	14	15	22	6	3	2	4	6	0	1	2	3	1	0	2	0	1	0	0	0
ENSDARG00000006859	19	43448335	43461946	1	protein_coding	nkain1	Na+/K+ transporting ATPase interacting 1 [Source:ZFIN;Acc:ZDB-GENE-040426-1472]	286	280	343	270	189	343	367	368	320	393	302	270	436	306	321	330	387	306	310	294	454	507	476	418	378	370	406	446	344	345	255	271	343	333	290	319	313	299	379	317	622	502
ENSDARG00000006862	2	23567249	23637850	1	protein_coding	kifap3b	kinesin-associated protein 3b [Source:ZFIN;Acc:ZDB-GENE-030131-2219]	376	337	380	344	276	346	387	357	360	364	362	367	472	340	384	558	560	357	393	420	369	404	346	359	392	187	199	234	202	176	36	59	54	68	39	17	10	21	12	11	28	25
ENSDARG00000006863	9	7754323	7794639	1	protein_coding	ENSDARG00000006863		1	5	2	3	2	0	1	2	2	3	25	21	13	19	19	24	29	24	26	27	11	19	10	9	18	10	5	5	5	2	9	10	6	2	13	2	7	2	4	1	10	7
ENSDARG00000006865	14	38661802	38734225	-1	protein_coding	glra4a	glycine receptor, alpha 4a [Source:ZFIN;Acc:ZDB-GENE-010410-3]	1	0	0	1	0	0	2	2	0	1	0	0	3	2	0	6	6	5	2	8	1	3	0	0	0	2	2	1	0	1	0	0	1	2	1	3	3	0	2	2	1	1
ENSDARG00000006868	8	54107707	54110479	-1	protein_coding	trh	thyrotropin-releasing hormone [Source:ZFIN;Acc:ZDB-GENE-020930-1]	0	0	0	0	0	0	0	0	0	0	0	0	1	0	0	1	0	1	2	0	1	0	2	3	3	4	4	1	1	3	1	3	5	2	2	0	0	2	2	3	3	2
ENSDARG00000006869	16	27449094	27470837	1	protein_coding	stx17	syntaxin 17 [Source:ZFIN;Acc:ZDB-GENE-041114-164]	34	24	28	11	21	53	53	54	65	76	75	62	115	58	67	172	173	120	122	142	73	62	64	61	63	8	7	9	9	8	3	3	3	1	7	9	5	3	4	4	9	11
ENSDARG00000006877	17	5441918	5453418	-1	protein_coding	enpp4	ectonucleotide pyrophosphatase/phosphodiesterase 4 [Source:ZFIN;Acc:ZDB-GENE-050417-444]	26	27	20	26	12	35	43	31	40	52	110	91	110	71	86	121	125	90	103	84	47	58	57	84	78	10	21	14	17	10	5	10	7	6	7	4	5	6	2	1	0	3
ENSDARG00000006878	7	38552758	38590524	-1	protein_coding	phf21aa	PHD finger protein 21Aa [Source:ZFIN;Acc:ZDB-GENE-050208-99]	0	1	2	2	1	1	2	4	5	4	1	4	2	1	3	11	9	9	4	9	3	4	5	6	4	9	8	3	9	9	20	33	37	38	32	74	102	123	64	75	201	162
ENSDARG00000006889	7	16096912	16209238	1	protein_coding	mpped2a	metallophosphoesterase domain containing 2a [Source:ZFIN;Acc:ZDB-GENE-050417-241]	331	290	300	352	235	291	385	367	303	341	388	451	507	438	448	531	509	370	445	370	183	247	164	156	175	37	35	63	39	33	17	12	21	25	27	17	22	14	15	22	43	21
ENSDARG00000006891	13	32445327	32446936	-1	protein_coding	kcns3a	potassium voltage-gated channel, delayed-rectifier, subfamily S, member 3a [Source:ZFIN;Acc:ZDB-GENE-080723-45]	0	0	0	0	0	0	0	0	0	0	0	1	0	0	0	0	0	0	1	0	0	2	0	0	0	3	0	0	4	2	1	0	0	0	2	1	7	2	1	1	3	1
ENSDARG00000006892	9	3727829	3895145	-1	protein_coding	myo3b	myosin IIIB [Source:ZFIN;Acc:ZDB-GENE-070706-2]	0	1	1	0	0	3	1	6	4	1	0	1	0	0	0	0	0	0	0	0	2	5	1	1	2	1	1	1	2	0	0	0	0	0	1	0	0	0	0	0	4	0
ENSDARG00000006894	2	30895331	30903034	1	protein_coding	oprk1	opioid receptor, kappa 1 [Source:ZFIN;Acc:ZDB-GENE-030729-1]	0	0	0	0	0	0	0	0	0	0	0	0	0	0	0	0	1	0	0	0	0	0	0	1	0	0	0	0	0	0	0	0	0	0	0	0	0	0	0	0	0	0
ENSDARG00000006896	10	9539143	9561661	1	protein_coding	lhx6	LIM homeobox 6 [Source:ZFIN;Acc:ZDB-GENE-041025-1]	0	0	0	0	0	0	0	0	0	0	0	0	1	0	0	0	1	0	1	1	1	1	0	0	0	0	0	0	0	0	0	0	1	0	0	0	0	0	0	0	1	0
ENSDARG00000006899	25	15983513	16033278	1	protein_coding	far1	fatty acyl CoA reductase 1 [Source:ZFIN;Acc:ZDB-GENE-040426-2908]	15	20	8	10	11	39	23	28	40	38	137	137	154	127	122	177	179	122	156	118	61	88	54	69	67	10	11	10	15	11	12	8	9	11	13	34	28	31	27	22	121	111
ENSDARG00000006900	8	26040453	26060002	1	protein_coding	impdh2	IMP (inosine 5'-monophosphate) dehydrogenase 2 [Source:ZFIN;Acc:ZDB-GENE-030114-5]	23	21	10	13	12	29	32	36	26	30	353	315	400	322	339	553	583	438	454	490	326	402	442	400	387	241	270	355	295	241	186	230	270	225	209	180	207	240	230	199	361	306
ENSDARG00000006901	8	44765667	44806787	1	protein_coding	AEBP1 (1 of many)	AE binding protein 1 [Source:HGNC Symbol;Acc:HGNC:303]	10	7	4	9	4	19	9	12	9	11	13	15	24	14	19	18	20	17	21	18	23	22	20	16	15	7	3	7	4	1	1	2	3	3	0	2	0	1	0	1	1	1
ENSDARG00000006911	13	29860640	29875810	-1	protein_coding	wnt8b	wingless-type MMTV integration site family, member 8b [Source:ZFIN;Acc:ZDB-GENE-990415-279]	0	0	0	0	0	0	0	0	0	0	0	0	1	0	0	0	0	0	0	0	0	0	0	0	0	1	1	0	0	0	0	1	0	0	0	20	28	49	30	42	105	82
ENSDARG00000006915	6	42954424	42973648	-1	protein_coding	arl8ba	ADP-ribosylation factor-like 8Ba [Source:ZFIN;Acc:ZDB-GENE-030131-9370]	78	72	77	85	68	71	96	79	73	119	278	266	277	281	298	364	284	249	287	286	68	65	60	55	56	23	24	19	41	24	23	10	24	25	25	37	44	49	60	38	67	76
ENSDARG00000006916	11	6421058	6424900	1	protein_coding	VMAC	vimentin-type intermediate filament associated coiled-coil protein [Source:HGNC Symbol;Acc:HGNC:33803]	1	1	1	1	0	2	4	3	4	5	23	20	25	19	28	26	22	22	23	22	19	19	13	17	11	2	4	8	3	3	4	0	7	7	4	13	12	6	7	4	13	8
ENSDARG00000006921	25	10546344	10672001	-1	protein_coding	lrp5	low density lipoprotein receptor-related protein 5 [Source:ZFIN;Acc:ZDB-GENE-050518-2]	57	47	55	44	49	83	106	125	107	116	422	397	422	348	348	345	364	244	309	313	222	244	199	266	222	118	134	119	149	102	122	133	171	167	137	190	188	244	162	179	316	284
ENSDARG00000006923	11	30570759	30779151	1	protein_coding	cacna1ab	calcium channel, voltage-dependent, P/Q type, alpha 1A subunit, b [Source:ZFIN;Acc:ZDB-GENE-090514-3]	13	14	16	19	10	9	9	10	9	8	32	34	40	16	19	47	47	37	44	38	17	28	21	19	14	8	10	4	5	3	4	5	1	4	3	1	1	2	0	0	0	0
ENSDARG00000006924	14	38316533	38349449	1	protein_coding	fbxo38	F-box protein 38 [Source:ZFIN;Acc:ZDB-GENE-030131-2797]	722	568	689	707	544	382	391	426	406	445	254	224	250	207	268	302	280	248	229	203	280	322	244	251	237	188	174	223	194	149	160	200	207	209	195	212	193	221	171	186	225	179
ENSDARG00000006925	2	23884445	23890867	-1	protein_coding	si:dkey-58b18.3	si:dkey-58b18.3 [Source:ZFIN;Acc:ZDB-GENE-070912-563]	0	0	0	0	0	0	0	0	0	0	0	0	0	0	0	0	0	0	0	0	0	0	0	0	0	0	0	0	0	0	0	0	0	0	0	0	0	0	0	0	0	0
ENSDARG00000006939	5	41680219	41697180	1	protein_coding	tbx6l	T-box 6, like [Source:ZFIN;Acc:ZDB-GENE-980526-171]	0	1	0	0	0	0	0	0	0	0	0	0	0	0	0	0	0	0	0	1	25	21	22	27	10	142	153	102	124	128	399	442	446	404	420	847	845	921	827	750	592	467
ENSDARG00000006944	12	3856267	3867246	-1	protein_coding	gdpd3b	glycerophosphodiester phosphodiesterase domain containing 3b [Source:ZFIN;Acc:ZDB-GENE-121210-2]	0	0	0	0	0	0	0	0	0	0	0	0	0	0	0	0	0	0	0	0	0	0	0	0	0	0	0	0	0	0	0	0	0	0	0	0	0	0	0	0	0	0
ENSDARG00000006963	11	5522383	5543878	1	protein_coding	cse1l	CSE1 chromosome segregation 1-like (yeast) [Source:ZFIN;Acc:ZDB-GENE-990603-1]	2231	2066	2201	2023	1430	1543	1650	1761	1583	1866	521	398	533	426	445	355	415	316	340	310	165	204	187	173	135	145	163	175	171	182	244	260	301	304	280	342	375	348	334	317	473	383
ENSDARG00000006978	9	2890883	2930145	-1	protein_coding	zak	sterile alpha motif and leucine zipper containing kinase AZK [Source:ZFIN;Acc:ZDB-GENE-070912-386]	34	27	42	24	22	21	30	35	38	44	55	50	54	48	40	53	55	34	44	47	36	39	30	34	29	19	7	16	17	8	4	2	6	1	6	8	3	2	3	5	11	9
ENSDARG00000006981	25	13566206	13571829	1	protein_coding	ccdc113	coiled-coil domain containing 113 [Source:ZFIN;Acc:ZDB-GENE-041010-163]	0	0	0	0	0	0	0	0	0	0	1	0	0	0	1	0	0	0	0	0	1	1	0	0	0	1	0	1	0	0	0	0	0	0	0	0	0	0	0	0	4	0
ENSDARG00000006983	16	1306497	1336651	1	protein_coding	celf3b	cugbp, Elav-like family member 3b [Source:ZFIN;Acc:ZDB-GENE-110408-50]	1	1	1	0	1	0	0	1	0	0	0	0	0	0	0	0	1	0	0	0	1	1	1	2	1	1	5	3	1	0	2	1	4	4	6	4	5	8	5	2	18	17
ENSDARG00000006990	8	54089727	54097634	1	protein_coding	CRELD1	cysteine rich with EGF like domains 1 [Source:HGNC Symbol;Acc:HGNC:14630]	2	1	0	0	0	1	1	1	1	1	4	4	3	2	3	11	5	4	12	2	3	5	2	7	4	7	10	8	12	9	12	13	10	10	17	18	15	16	18	21	13	12
ENSDARG00000007009	16	21098935	21101559	1	protein_coding	hoxa11b	homeobox A11b [Source:ZFIN;Acc:ZDB-GENE-990415-4]	0	0	0	0	0	0	1	0	0	0	0	0	0	0	0	0	0	0	0	0	0	0	0	0	0	0	0	0	0	0	0	0	0	0	0	0	1	0	0	0	43	48
ENSDARG00000007018	4	75158375	75165741	1	protein_coding	ms4a17a.6	membrane-spanning 4-domains, subfamily A, member 17A.6 [Source:ZFIN;Acc:ZDB-GENE-070209-265]	0	0	0	0	0	0	0	0	0	0	0	0	0	0	0	0	0	0	0	0	0	1	3	2	0	3	1	2	1	2	2	2	2	2	1	0	1	1	0	1	0	0
ENSDARG00000007024	11	8151055	8158172	-1	protein_coding	uox	urate oxidase [Source:ZFIN;Acc:ZDB-GENE-030826-24]	0	0	0	0	0	0	1	0	1	1	1	0	0	0	0	0	0	0	0	0	1	2	3	0	1	54	67	63	50	72	182	208	222	209	178	317	298	284	325	275	276	246
ENSDARG00000007025	14	46362716	46376443	1	protein_coding	ttc9c	tetratricopeptide repeat domain 9C [Source:ZFIN;Acc:ZDB-GENE-040426-1053]	394	350	325	386	291	443	381	398	419	500	202	178	262	194	215	236	272	222	210	199	90	107	104	89	84	36	44	40	27	46	47	42	50	44	27	45	58	37	66	41	47	31
ENSDARG00000007034	5	54933638	54955030	-1	protein_coding	hnrpkl	heterogeneous nuclear ribonucleoprotein K, like [Source:ZFIN;Acc:ZDB-GENE-040426-1923]	13	15	7	11	8	13	19	27	21	27	44	37	42	39	41	35	29	30	45	41	52	44	54	49	55	70	48	69	71	60	134	162	189	216	205	295	324	295	312	282	969	863
ENSDARG00000007040	21	39902437	39907732	-1	protein_coding	tmigd1	transmembrane and immunoglobulin domain containing 1 [Source:ZFIN;Acc:ZDB-GENE-080303-6]	0	0	0	0	0	1	0	0	2	0	0	0	1	0	0	1	0	0	0	0	0	1	0	0	0	0	0	1	0	1	0	5	3	3	3	1	2	1	3	5	2	7
ENSDARG00000007045	25	19906078	19927200	-1	protein_coding	cnot4a	CCR4-NOT transcription complex, subunit 4a [Source:ZFIN;Acc:ZDB-GENE-090313-262]	29	27	29	21	19	34	50	55	50	54	546	503	533	470	510	653	637	471	533	561	294	343	296	318	277	324	252	297	244	255	272	325	341	336	299	380	360	464	307	322	322	288
ENSDARG00000007065	19	30835804	30841588	1	protein_coding	mrps18b	mitochondrial ribosomal protein S18B [Source:ZFIN;Acc:ZDB-GENE-050417-278]	6	4	11	6	2	5	8	7	10	18	147	149	152	156	168	204	196	194	168	167	143	144	156	137	122	132	140	147	127	118	131	148	143	146	139	127	112	107	126	123	132	141
ENSDARG00000007067	22	6054925	6055820	1	protein_coding	si:dkey-19a16.16	si:dkey-19a16.16 [Source:ZFIN;Acc:ZDB-GENE-141212-322]	0	0	0	0	0	0	0	0	0	0	0	0	0	0	0	0	0	0	0	0	0	0	0	0	0	0	0	0	0	0	0	0	0	0	0	0	0	0	0	0	0	0
ENSDARG00000007077	9	33049409	33064822	1	protein_coding	si:dkey-145p14.5	si:dkey-145p14.5 [Source:ZFIN;Acc:ZDB-GENE-041008-117]	37	19	22	27	20	27	25	36	19	36	54	36	39	36	44	43	49	34	24	34	31	47	22	15	22	9	21	29	19	17	12	10	15	12	16	65	82	29	30	30	480	476
ENSDARG00000007080	6	36403815	36413793	1	protein_coding	rhcgl1	Rh family, C glycoprotein, like 1 [Source:ZFIN;Acc:ZDB-GENE-060209-2]	1	0	0	0	1	1	4	1	1	1	11	9	12	10	9	23	9	11	4	8	0	3	2	2	7	0	0	0	1	1	1	1	0	0	0	1	1	1	0	0	0	1
ENSDARG00000007081	22	20381432	20394682	-1	protein_coding	pias4a	protein inhibitor of activated STAT, 4a [Source:ZFIN;Acc:ZDB-GENE-040426-2734]	918	887	999	863	767	1532	1497	1559	1490	1540	1238	1197	1358	1193	1172	1453	1417	1124	1289	1095	1379	1371	1340	1325	1411	1131	985	1210	1087	943	802	887	1061	1016	991	897	923	945	892	795	763	639
ENSDARG00000007086	16	22373353	22378875	-1	protein_coding	aqp10a	aquaporin 10a [Source:ZFIN;Acc:ZDB-GENE-040718-40]	0	0	0	0	0	0	0	0	1	0	0	0	0	0	0	0	0	0	1	0	0	0	0	0	0	0	0	1	0	0	0	1	0	0	0	2	1	1	1	0	8	4
ENSDARG00000007092	3	53062377	53095884	1	protein_coding	xab2	XPA binding protein 2 [Source:ZFIN;Acc:ZDB-GENE-040426-685]	27	21	21	19	15	56	58	61	52	57	205	200	185	176	149	188	256	174	219	194	228	218	198	225	241	267	300	312	302	264	259	297	391	364	342	335	354	354	326	330	446	424
ENSDARG00000007097	15	7190431	7193386	1	protein_coding	her13	hairy-related 13 [Source:ZFIN;Acc:ZDB-GENE-050228-1]	0	0	0	0	0	0	0	0	0	0	0	0	1	0	0	0	0	0	0	0	1	1	0	4	1	2	4	1	2	2	3	3	1	4	4	2	6	8	2	4	30	25
ENSDARG00000007098	6	9779986	9791319	-1	protein_coding	itm2ba	integral membrane protein 2Ba [Source:ZFIN;Acc:ZDB-GENE-030131-2352]	22	19	26	15	22	52	52	73	62	57	370	342	424	333	433	476	513	361	394	382	614	572	608	557	598	952	926	901	776	820	936	1133	1276	1064	1158	1081	1050	1076	987	983	1310	1188
ENSDARG00000007099	9	46605108	46615368	-1	protein_coding	cx43.4	connexin 43.4 [Source:ZFIN;Acc:ZDB-GENE-990415-38]	3140	2761	2932	3333	2336	2930	3189	3266	2964	3354	2672	2527	2931	2343	2585	2826	2815	2275	2390	2292	4839	4881	5030	5027	4674	10188	10319	10250	9340	8977	10127	11690	12638	12596	11169	11328	11833	9224	10688	11049	6905	5878
ENSDARG00000007108	21	34910543	34938382	-1	protein_coding	lipia	lipase, member Ia [Source:ZFIN;Acc:ZDB-GENE-040801-242]	211	204	203	245	162	185	182	192	224	259	155	157	200	151	192	164	152	132	142	111	41	56	56	39	38	9	5	15	9	9	17	14	10	11	22	40	36	39	52	31	50	37
ENSDARG00000007125	8	6859671	6875190	-1	protein_coding	asb6	ankyrin repeat and SOCS box containing 6 [Source:ZFIN;Acc:ZDB-GENE-050522-338]	11	3	9	4	5	9	12	15	8	9	48	33	42	47	37	56	58	41	42	42	30	29	36	32	30	65	50	71	47	59	59	57	79	89	85	58	72	67	69	54	64	54
ENSDARG00000007127	20	31019716	31028267	-1	protein_coding	acat2	acetyl-CoA acetyltransferase 2 [Source:ZFIN;Acc:ZDB-GENE-990714-22]	366	307	356	346	270	264	219	231	211	261	249	204	265	214	256	323	309	252	241	258	221	273	256	271	233	96	79	108	112	87	66	69	107	88	68	65	91	59	77	79	123	110
ENSDARG00000007129	3	16401346	16443752	1	protein_coding	slc6a16a	solute carrier family 6, member 16a [Source:ZFIN;Acc:ZDB-GENE-061009-43]	36	46	35	36	29	66	75	58	60	68	69	62	77	75	61	84	77	66	67	66	44	28	40	43	48	22	22	23	28	21	1	7	9	9	5	1	6	4	8	5	26	18
ENSDARG00000007130	11	41233822	41241747	-1	protein_coding	mrto4	MRT4 homolog, ribosome maturation factor [Source:ZFIN;Acc:ZDB-GENE-050417-142]	22	24	18	19	9	40	52	57	36	50	17	23	42	25	32	66	66	71	42	53	83	92	82	85	84	318	296	284	247	297	337	379	472	384	363	505	411	599	521	419	629	569
ENSDARG00000007135	16	32156166	32174315	-1	protein_coding	cnot3a	CCR4-NOT transcription complex, subunit 3a [Source:ZFIN;Acc:ZDB-GENE-040927-6]	49	31	32	32	23	45	45	43	44	56	316	314	360	269	342	398	394	282	320	315	409	451	397	404	437	465	516	502	447	437	537	626	724	690	675	782	686	899	654	618	672	598
ENSDARG00000007136	19	27698849	27730839	-1	protein_coding	sh3bp5lb	SH3-binding domain protein 5-like, b [Source:ZFIN;Acc:ZDB-GENE-060503-310]	8	2	7	8	1	7	4	9	10	5	8	3	9	4	7	15	9	6	10	12	6	13	7	10	11	4	6	9	14	5	2	2	0	6	9	8	11	10	5	11	10	22
ENSDARG00000007141	7	38408776	38413896	1	protein_coding	psmc3	proteasome 26S subunit, ATPase 3 [Source:ZFIN;Acc:ZDB-GENE-030131-666]	444	353	375	384	312	727	647	703	694	792	737	618	765	712	648	642	732	554	562	496	714	779	754	729	759	689	805	826	779	715	744	888	901	810	786	594	621	523	604	551	844	793
ENSDARG00000007149	23	28656324	28755234	1	protein_coding	nadl1.2	neural adhesion molecule L1.2 [Source:ZFIN;Acc:ZDB-GENE-990415-10]	0	0	1	1	1	0	2	1	1	1	3	1	1	1	2	1	1	1	0	1	2	0	1	0	5	3	1	1	0	2	0	2	2	1	2	6	4	3	2	6	8	14
ENSDARG00000007151	20	601658	615665	1	protein_coding	kcnk2b	potassium channel, subfamily K, member 2b [Source:ZFIN;Acc:ZDB-GENE-051120-69]	0	0	0	0	0	0	0	0	0	0	0	0	0	0	0	0	0	0	0	0	0	0	0	0	0	1	0	0	1	0	0	0	0	0	0	0	1	0	0	0	1	3
ENSDARG00000007169	17	35277668	35290413	-1	protein_coding	itgb1bp1	integrin beta 1 binding protein 1 [Source:ZFIN;Acc:ZDB-GENE-051113-264]	9	7	4	3	3	16	14	11	18	21	64	40	55	53	59	47	56	46	43	45	49	59	47	25	30	36	41	50	32	38	20	19	23	22	21	12	20	8	29	22	39	43
ENSDARG00000007171	20	37758350	37833886	1	protein_coding	aig1	androgen-induced 1 (H. sapiens) [Source:ZFIN;Acc:ZDB-GENE-041014-358]	3	4	2	1	1	2	6	10	7	6	0	0	4	1	0	5	2	2	1	1	2	1	2	3	1	0	1	1	0	0	0	0	0	0	0	0	0	0	0	0	0	0
ENSDARG00000007172	8	9184099	9531926	-1	protein_coding	plxna3	plexin A3 [Source:ZFIN;Acc:ZDB-GENE-070613-1]	47	56	42	59	34	48	55	67	38	56	205	189	218	148	162	297	289	206	233	235	205	196	112	249	241	137	167	182	172	119	66	59	73	89	57	60	58	45	49	62	266	170
ENSDARG00000007175	4	17436143	17549294	1	protein_coding	recql	RecQ helicase-like [Source:ZFIN;Acc:ZDB-GENE-050809-134]	129	97	117	128	98	83	99	81	83	114	125	135	158	119	143	145	144	117	95	138	72	70	54	55	71	125	97	119	97	91	88	118	104	123	120	145	152	192	151	143	218	192
ENSDARG00000007179	20	31525940	31840938	-1	protein_coding	sash1a	SAM and SH3 domain containing 1a [Source:ZFIN;Acc:ZDB-GENE-030131-9960]	107	139	103	97	86	191	211	206	193	215	1217	1063	1227	1051	1148	1389	1501	1089	1187	1132	906	989	842	975	923	409	384	453	422	351	309	409	414	427	391	450	392	435	405	412	553	471
ENSDARG00000007180	18	5657371	5674422	1	protein_coding	slc30a4	solute carrier family 30 (zinc transporter), member 4 [Source:ZFIN;Acc:ZDB-GENE-040426-1408]	793	668	817	765	563	730	765	787	781	752	511	455	534	414	420	410	474	323	398	370	186	249	219	212	217	23	37	54	83	34	16	14	25	24	18	21	21	20	20	20	52	50
ENSDARG00000007181	21	22293348	22310098	1	protein_coding	nadk2	NAD kinase 2, mitochondrial [Source:ZFIN;Acc:ZDB-GENE-040801-202]	18	14	16	12	13	34	31	33	51	42	154	120	191	123	145	304	298	270	268	243	101	116	85	76	80	16	16	16	18	11	4	10	8	6	12	8	20	11	15	10	58	30
ENSDARG00000007184	21	23124769	23271216	-1	protein_coding	zbtb16a	zinc finger and BTB domain containing 16a [Source:ZFIN;Acc:ZDB-GENE-030131-1989]	6	7	6	4	1	11	10	9	10	14	16	23	19	18	22	19	16	16	24	23	13	16	6	5	10	4	3	2	6	4	3	3	6	7	1	8	2	11	9	7	1016	875
ENSDARG00000007186	19	15617635	15628153	1	protein_coding	ppp1r8a	protein phosphatase 1, regulatory subunit 8a [Source:ZFIN;Acc:ZDB-GENE-060503-681]	0	0	1	0	0	1	1	2	0	0	6	5	4	3	5	8	4	3	5	5	6	6	3	2	10	7	10	8	11	8	8	18	15	14	6	13	12	10	5	11	17	5
ENSDARG00000007195	11	35896293	35954668	1	protein_coding	GRM2 (1 of many)	glutamate metabotropic receptor 2 [Source:HGNC Symbol;Acc:HGNC:4594]	0	0	0	0	0	0	0	0	0	0	0	0	0	1	0	0	0	1	1	0	1	1	0	2	0	0	0	2	0	0	0	1	0	1	1	0	0	0	1	1	4	3
ENSDARG00000007196	6	20266405	20273840	1	protein_coding	rae1	ribonucleic acid export 1 [Source:ZFIN;Acc:ZDB-GENE-040426-1029]	124	172	136	109	112	238	226	242	261	273	521	437	585	456	437	558	537	443	433	434	398	455	457	432	498	441	419	485	426	418	460	464	566	568	493	419	459	386	473	403	523	408
ENSDARG00000007198	17	37563223	37671306	1	protein_coding	mta1	metastasis associated 1 [Source:ZFIN;Acc:ZDB-GENE-131121-353]	126	102	95	124	76	167	206	217	185	241	500	445	546	495	461	584	608	475	506	481	504	558	467	536	555	323	367	401	337	328	210	190	247	285	282	326	320	357	339	335	369	318
ENSDARG00000007199	7	25431280	25438370	1	protein_coding	CR846090.1		0	0	0	0	0	0	0	0	0	0	0	0	0	0	0	0	0	0	0	0	0	0	0	0	0	0	0	0	0	0	1	0	0	0	0	0	0	0	0	0	0	0
ENSDARG00000007204	17	23202324	23212998	1	protein_coding	si:ch211-195b21.5	si:ch211-195b21.5 [Source:ZFIN;Acc:ZDB-GENE-030131-954]	3034	2694	2885	2976	2209	3140	2748	3255	2473	3003	2449	2065	2362	2182	2035	1960	2121	1416	1537	1645	1930	1855	2196	1919	1852	1794	1774	1932	1683	1604	1722	1888	1956	1996	1765	1076	1140	1217	1141	1008	921	749
ENSDARG00000007207	11	2473471	2479745	-1	protein_coding	cnpy2	canopy 2 [Source:ZFIN;Acc:ZDB-GENE-060315-4]	4	6	5	5	6	3	7	6	5	8	57	25	46	34	29	47	63	41	42	37	14	21	18	22	16	9	9	13	12	7	11	11	16	9	9	25	17	15	22	26	20	32
ENSDARG00000007216	23	43894304	43916549	-1	protein_coding	abce1	ATP-binding cassette, sub-family E (OABP), member 1 [Source:ZFIN;Acc:ZDB-GENE-040426-1995]	381	353	381	280	279	505	429	453	562	496	946	854	1086	898	793	962	1058	846	906	770	918	1072	1027	1067	1104	1341	1212	1389	1214	1103	1635	1679	2068	1953	1708	1893	2016	1890	1988	1766	2242	1785
ENSDARG00000007217	21	34780324	34805752	1	protein_coding	wdr55	WD repeat domain 55 [Source:ZFIN;Acc:ZDB-GENE-040924-7]	5	4	7	1	4	5	7	8	13	10	63	55	70	53	54	60	78	57	66	66	88	83	70	77	63	150	150	148	165	131	149	195	207	210	187	203	199	211	160	199	203	192
ENSDARG00000007219	13	36195256	36265670	-1	protein_coding	actn1	actinin, alpha 1 [Source:ZFIN;Acc:ZDB-GENE-081113-4]	8	6	13	7	8	30	28	24	48	29	67	55	98	63	55	33	55	33	23	24	27	31	16	13	19	23	18	10	16	19	9	9	18	17	7	12	12	13	16	12	93	84
ENSDARG00000007220	15	18431302	18638742	-1	protein_coding	ncam1b	neural cell adhesion molecule 1b [Source:ZFIN;Acc:ZDB-GENE-010822-2]	23	16	16	13	13	22	38	20	25	42	36	50	37	46	40	58	54	36	28	48	34	32	38	50	32	26	34	35	39	28	13	13	15	25	15	6	9	6	4	10	63	55
ENSDARG00000007221	20	39456850	39465127	-1	protein_coding	pbk	PDZ binding kinase [Source:ZFIN;Acc:ZDB-GENE-030523-2]	66	52	47	47	55	56	63	75	67	51	94	75	109	82	106	102	102	95	77	74	94	96	88	86	102	222	218	283	251	257	329	352	500	418	425	428	444	341	429	434	360	296
ENSDARG00000007231	6	27523904	27625140	1	protein_coding	ryk	receptor-like tyrosine kinase [Source:ZFIN;Acc:ZDB-GENE-070209-277]	14	16	20	11	12	15	20	37	28	14	793	709	723	660	712	1363	1362	1091	1163	1065	742	789	793	783	723	350	332	377	363	294	362	420	516	438	463	441	422	346	425	390	411	312
ENSDARG00000007241	2	32033038	32035153	1	protein_coding	mycb	v-myc avian myelocytomatosis viral oncogene homolog b [Source:ZFIN;Acc:ZDB-GENE-040426-780]	132	95	120	103	83	162	183	144	167	197	206	192	190	196	223	216	180	160	189	127	42	40	35	48	49	28	33	35	33	23	37	31	29	26	34	48	54	37	41	40	228	197
ENSDARG00000007244	7	39089786	39101233	1	protein_coding	acp2	acid phosphatase 2, lysosomal [Source:ZFIN;Acc:ZDB-GENE-050306-40]	26	22	19	18	7	17	24	26	42	32	129	103	117	76	106	148	160	153	128	149	121	137	123	136	129	26	35	50	28	31	30	32	38	29	43	62	46	26	37	37	46	49
ENSDARG00000007245	3	20867772	20888100	-1	protein_coding	rundc3aa	RUN domain containing 3Aa [Source:ZFIN;Acc:ZDB-GENE-130530-533]	0	0	0	0	0	0	0	1	1	1	0	0	1	1	3	2	5	0	2	3	1	2	2	3	4	3	1	1	4	2	2	3	2	2	3	1	1	2	2	0	11	14
ENSDARG00000007247	25	10362219	10386420	1	protein_coding	ric8a	RIC8 guanine nucleotide exchange factor A [Source:ZFIN;Acc:ZDB-GENE-040927-18]	10	5	5	4	5	2	2	1	4	2	7	14	14	11	11	10	16	7	8	14	7	6	6	5	4	2	6	4	4	3	1	1	5	2	2	4	2	2	5	3	4	0
ENSDARG00000007250	22	11041160	11049386	-1	protein_coding	use1	unconventional SNARE in the ER 1 homolog (S. cerevisiae) [Source:ZFIN;Acc:ZDB-GENE-040426-1015]	94	73	88	84	57	82	84	75	94	82	265	296	341	244	308	281	329	245	250	250	146	173	165	164	121	88	86	87	115	72	41	50	57	57	68	65	86	97	67	54	101	68
ENSDARG00000007257	16	49423409	49437413	1	protein_coding	rab5ab	RAB5A, member RAS oncogene family, b [Source:ZFIN;Acc:ZDB-GENE-040122-3]	156	124	139	147	133	139	161	160	156	215	136	151	159	152	171	216	206	178	157	155	167	181	199	177	179	188	189	220	179	145	159	189	192	182	148	166	150	218	167	147	167	142
ENSDARG00000007264	15	494880	504604	1	protein_coding	gbas	glioblastoma amplified sequence [Source:ZFIN;Acc:ZDB-GENE-991008-18]	77	61	52	39	38	102	121	110	127	148	188	160	206	174	169	253	279	242	294	252	259	284	285	226	271	210	190	202	210	183	157	178	228	168	201	114	141	131	139	120	301	265
ENSDARG00000007271	24	26183746	26198361	1	protein_coding	mynn	myoneurin [Source:ZFIN;Acc:ZDB-GENE-030131-5378]	189	191	182	165	145	254	239	237	243	252	603	528	603	547	533	574	573	386	472	491	292	348	318	344	346	212	275	306	292	213	341	353	378	403	342	273	293	356	224	254	239	208
ENSDARG00000007275	8	47644446	47676034	1	protein_coding	si:ch211-251b21.1	si:ch211-251b21.1 [Source:ZFIN;Acc:ZDB-GENE-060809-5]	5	0	1	2	0	2	0	1	0	2	0	0	1	0	0	0	2	0	1	0	0	0	1	3	1	2	1	1	1	1	2	3	2	4	4	1	1	2	1	1	4	0
ENSDARG00000007276	5	25511443	25518702	-1	protein_coding	ela3l	elastase 3 like [Source:ZFIN;Acc:ZDB-GENE-060710-2]	0	1	0	0	0	0	0	0	1	0	0	0	0	0	1	0	0	0	0	0	1	2	0	0	0	0	1	1	1	1	0	0	0	1	1	0	0	0	0	0	0	0
ENSDARG00000007277	4	22020253	22024132	1	protein_coding	myf5	myogenic factor 5 [Source:ZFIN;Acc:ZDB-GENE-000616-6]	0	0	0	0	0	0	1	0	0	0	0	0	0	0	1	0	0	0	0	0	0	0	1	0	2	3	7	4	2	6	15	19	19	19	18	83	73	106	96	60	403	362
ENSDARG00000007278	11	10404945	10472696	-1	protein_coding	ect2	epithelial cell transforming 2 [Source:ZFIN;Acc:ZDB-GENE-040831-2]	1585	1355	1390	1498	1146	1220	1228	1340	1320	1365	783	688	880	722	752	461	446	316	324	369	255	230	226	213	298	142	139	155	149	114	165	162	223	202	196	175	187	156	150	148	242	226
ENSDARG00000007279	21	40907130	40915335	-1	protein_coding	yipf5	Yip1 domain family, member 5 [Source:ZFIN;Acc:ZDB-GENE-040426-1057]	265	207	218	241	211	369	417	443	513	472	768	745	801	705	761	1069	1056	810	862	827	767	917	801	804	901	562	555	592	552	503	262	302	343	295	274	121	129	145	116	114	214	201
ENSDARG00000007285	17	26590119	26592471	-1	protein_coding	mrpl57	mitochondrial ribosomal protein L57 [Source:ZFIN;Acc:ZDB-GENE-040426-1745]	0	0	0	1	2	2	0	2	3	1	3	6	8	12	7	13	10	8	9	3	22	23	30	25	23	60	62	61	55	60	79	96	102	100	80	100	122	120	120	109	153	131
ENSDARG00000007289	1	56656255	56668369	1	protein_coding	METRNL (1 of many)	meteorin, glial cell differentiation regulator-like [Source:HGNC Symbol;Acc:HGNC:27584]	77	65	85	69	92	72	65	31	74	62	57	50	36	53	66	32	43	36	29	44	37	32	24	33	22	20	23	19	24	10	11	19	16	14	15	27	34	19	11	9	67	64
ENSDARG00000007294	12	18984697	18997302	-1	protein_coding	aco2	aconitase 2, mitochondrial [Source:ZFIN;Acc:ZDB-GENE-030131-1390]	1248	1149	1306	1369	967	1335	1555	1575	1461	1632	1512	1498	1761	1365	1489	1849	1813	1311	1608	1457	1597	1594	1378	1676	1611	1178	1220	1294	1155	1008	725	863	973	931	852	620	677	718	577	560	950	785
ENSDARG00000007302	25	19425003	19438380	1	protein_coding	sh3gl3b	SH3-domain GRB2-like 3b [Source:ZFIN;Acc:ZDB-GENE-040121-4]	47	57	59	28	35	118	124	141	130	135	397	434	437	333	390	527	459	394	445	410	125	185	170	139	120	13	15	22	33	18	11	13	14	15	12	19	17	18	17	13	60	38
ENSDARG00000007315	4	16868746	16887360	-1	protein_coding	tmpoa	thymopoietin a [Source:ZFIN;Acc:ZDB-GENE-030131-6003]	1498	1352	1538	1538	1031	1132	1219	1248	1128	1411	1251	1182	1353	1163	1173	1215	1205	930	968	920	793	800	841	882	818	678	720	776	667	676	888	869	1130	1064	995	958	933	842	940	874	922	772
ENSDARG00000007320	2	30193943	30198820	-1	protein_coding	rpl7	ribosomal protein L7 [Source:ZFIN;Acc:ZDB-GENE-030131-8654]	223	188	173	221	161	406	396	388	385	500	182	166	221	203	205	269	310	241	209	221	425	436	453	385	400	1440	1314	1290	1095	1220	1585	1933	1949	1786	1764	2660	2525	1973	2818	2224	5975	4915
ENSDARG00000007323	8	45353856	45367229	1	protein_coding	chmp4bb	charged multivesicular body protein 4Bb [Source:ZFIN;Acc:ZDB-GENE-040426-2812]	115	91	94	118	82	143	183	170	136	174	303	334	331	288	366	364	318	278	276	278	334	331	358	366	302	455	480	413	380	416	357	435	483	438	427	331	406	415	302	318	314	274
ENSDARG00000007329	8	51747378	51767075	-1	protein_coding	tbx16	T-box 16 [Source:ZFIN;Acc:ZDB-GENE-990615-5]	0	0	0	1	1	1	1	2	2	1	0	3	0	0	1	1	0	2	1	0	2197	1983	1853	2101	1890	3925	4021	4716	3937	3464	2408	2716	3004	3119	2786	1807	1764	2097	1662	1593	602	484
ENSDARG00000007344	3	21110046	21111912	-1	protein_coding	tcap	titin-cap (telethonin) [Source:ZFIN;Acc:ZDB-GENE-070501-5]	0	0	0	0	0	0	0	0	0	0	0	0	0	0	0	0	0	0	0	0	0	0	0	0	1	0	1	0	0	1	0	0	0	0	0	0	0	0	0	0	0	0
ENSDARG00000007347	13	371939	384552	1	protein_coding	degs1	delta(4)-desaturase, sphingolipid 1 [Source:ZFIN;Acc:ZDB-GENE-030131-5283]	0	0	0	0	0	0	0	2	0	2	1	1	0	0	1	0	0	0	0	0	42	44	48	51	39	421	353	354	345	346	643	725	791	748	753	895	878	865	788	739	401	302
ENSDARG00000007349	5	44344664	44391191	1	protein_coding	dmrt1	doublesex and mab-3 related transcription factor 1 [Source:ZFIN;Acc:ZDB-GENE-050511-1]	59	63	67	68	32	97	69	56	67	64	54	47	41	33	48	58	53	48	46	24	42	54	37	43	31	27	27	27	30	26	13	7	10	24	14	6	9	15	6	10	7	7
ENSDARG00000007356	1	15700140	15701877	-1	protein_coding	fgf20a	fibroblast growth factor 20a [Source:ZFIN;Acc:ZDB-GENE-060110-1]	0	0	0	0	0	0	0	0	0	0	0	0	0	0	0	6	6	4	5	5	4	8	4	4	5	0	0	0	0	1	0	0	0	2	3	1	0	0	0	0	8	15
ENSDARG00000007358	16	11962450	11968407	-1	protein_coding	cxcr3.1	chemokine (C-X-C motif) receptor 3, tandem duplicate 1 [Source:ZFIN;Acc:ZDB-GENE-060130-38]	2	4	0	4	3	0	1	1	2	1	1	2	1	2	3	4	4	3	2	4	11	2	2	3	4	5	8	9	4	4	0	1	4	2	5	1	4	0	0	1	1	2
ENSDARG00000007359	8	50964754	50973867	1	protein_coding	UBL4B	ubiquitin like 4B [Source:HGNC Symbol;Acc:HGNC:32309]	69	53	38	37	42	66	62	67	58	67	100	111	135	129	119	124	126	85	85	93	63	57	68	39	38	102	105	113	97	78	103	171	142	141	149	144	128	122	143	132	134	126
ENSDARG00000007362	13	4239996	4272320	1	protein_coding	sft2d1	SFT2 domain containing 1 [Source:ZFIN;Acc:ZDB-GENE-040426-1350]	8	9	10	4	6	15	16	15	20	18	34	34	27	43	30	45	50	35	31	26	31	39	27	30	23	10	15	20	5	17	9	17	12	9	17	26	40	35	30	29	56	56
ENSDARG00000007366	7	19137204	19149501	1	protein_coding	amdhd1	amidohydrolase domain containing 1 [Source:EntrezGene;Acc:402826]	0	0	0	0	0	0	0	0	0	1	0	0	0	0	0	0	0	0	0	2	0	0	1	0	1	0	0	0	1	2	0	0	0	1	0	0	0	0	0	0	8	11
ENSDARG00000007369	8	52121215	52243593	-1	protein_coding	tcf7l1b	transcription factor 7-like 1b (T-cell specific, HMG-box) [Source:ZFIN;Acc:ZDB-GENE-991110-10]	14	23	26	20	15	16	25	33	26	28	174	185	206	148	193	340	325	226	278	252	213	225	180	230	212	246	224	209	270	220	225	305	378	375	350	411	414	511	378	424	288	253
ENSDARG00000007370	7	25289798	25426078	-1	protein_coding	dysf	dysferlin, limb girdle muscular dystrophy 2B (autosomal recessive) [Source:ZFIN;Acc:ZDB-GENE-070501-1]	0	0	0	1	0	4	1	1	1	1	9	6	1	4	4	6	10	3	3	6	7	6	1	5	7	2	5	2	3	7	7	4	7	3	2	4	4	3	1	6	17	30
ENSDARG00000007371	4	18835983	18846568	1	protein_coding	slc26a3.1	solute carrier family 26 (anion exchanger), member 3 [Source:ZFIN;Acc:ZDB-GENE-041210-180]	0	0	0	0	0	1	1	0	0	0	0	0	0	0	0	0	0	0	0	0	0	0	0	0	0	8	6	7	5	3	7	12	5	6	7	8	6	8	4	5	0	0
ENSDARG00000007377	17	51654873	51668516	1	protein_coding	odc1	ornithine decarboxylase 1 [Source:ZFIN;Acc:ZDB-GENE-010816-1]	6449	5558	5644	5432	4017	4969	5193	5401	4992	5504	2334	2166	2665	2039	2204	2722	2921	2298	2216	2280	1797	2302	2086	1975	2051	2471	2332	2361	2550	2272	2159	2908	3188	2673	2810	2449	2519	2235	2505	2270	2258	1964
ENSDARG00000007382	13	31241086	31248233	-1	protein_coding	ubtd1a	ubiquitin domain containing 1a [Source:ZFIN;Acc:ZDB-GENE-070424-93]	0	1	1	2	1	2	2	5	1	2	14	11	19	16	15	1	8	2	6	2	4	7	7	7	5	14	11	9	8	7	13	24	30	22	31	24	33	26	27	19	1	1
ENSDARG00000007383	18	46173086	46185444	-1	protein_coding	kcnk6	potassium channel, subfamily K, member 6 [Source:ZFIN;Acc:ZDB-GENE-050309-213]	276	265	282	279	176	208	211	224	214	212	514	552	647	464	508	784	805	493	622	657	671	742	615	795	657	1030	926	1242	936	852	629	737	862	923	934	655	895	551	668	615	338	227
ENSDARG00000007385	7	59843215	59851172	-1	protein_coding	cct7	chaperonin containing TCP1, subunit 7 (eta) [Source:ZFIN;Acc:ZDB-GENE-020419-7]	104	137	149	128	114	207	174	175	224	194	1163	1067	1243	958	1110	1719	1638	1342	1338	1326	1334	1407	1458	1474	1512	1265	1331	1470	1334	1278	1392	1659	1720	1658	1576	1603	1670	1430	1576	1457	2799	2216
ENSDARG00000007387	1	39141709	39162116	1	protein_coding	irf2a	interferon regulatory factor 2a [Source:ZFIN;Acc:ZDB-GENE-030131-4135]	61	60	63	60	58	123	125	133	97	131	318	325	347	260	288	377	397	266	336	310	490	510	433	533	413	828	874	978	789	704	525	606	797	846	758	631	507	815	562	527	318	270
ENSDARG00000007396	9	23215455	23222949	-1	protein_coding	rnd3b	Rho family GTPase 3b [Source:ZFIN;Acc:ZDB-GENE-040718-331]	0	0	0	1	0	2	1	1	3	1	19	21	13	11	15	17	27	16	10	9	14	19	12	12	9	6	1	7	4	4	3	2	3	1	5	10	7	0	2	6	28	32
ENSDARG00000007398	7	9281104	9471856	-1	protein_coding	lrrk1	leucine-rich repeat kinase 1 [Source:ZFIN;Acc:ZDB-GENE-101019-2]	64	58	64	48	34	91	88	127	117	122	213	169	145	133	139	134	191	111	161	166	79	151	42	131	92	90	102	101	88	95	66	83	86	104	65	75	44	26	26	26	11	6
ENSDARG00000007405	4	16887855	16894075	-1	protein_coding	strap	serine/threonine kinase receptor associated protein [Source:ZFIN;Acc:ZDB-GENE-040426-1110]	1518	1292	1331	1321	993	1460	1470	1511	1525	1614	1336	1184	1449	1254	1196	1505	1507	1165	1198	1197	1347	1470	1375	1287	1357	1234	1215	1326	1208	1139	941	1053	1199	1131	1030	626	625	626	694	597	633	514
ENSDARG00000007406	15	46976198	46984969	1	protein_coding	phox2a	paired-like homeobox 2a [Source:ZFIN;Acc:ZDB-GENE-000223-14]	2	1	2	0	0	1	0	0	0	0	1	2	1	1	0	0	3	0	1	1	2	0	3	1	0	4	5	3	4	6	14	21	15	16	30	50	53	61	55	63	36	28
ENSDARG00000007407	11	27295919	27298545	1	protein_coding	barx1	BARX homeobox 1 [Source:ZFIN;Acc:ZDB-GENE-050522-28]	0	0	0	0	0	1	0	1	0	1	5	0	0	1	0	2	0	0	0	0	20	25	14	9	13	7	6	11	6	4	0	2	2	2	1	1	2	0	0	0	0	0
ENSDARG00000007409	13	30441722	30445349	1	protein_coding	ppifa	peptidylprolyl isomerase Fa [Source:ZFIN;Acc:ZDB-GENE-040912-52]	82	82	85	75	89	203	178	168	182	203	122	100	168	109	144	211	190	174	180	168	60	72	84	63	50	15	6	13	20	10	5	4	14	7	5	10	7	9	8	2	0	2
ENSDARG00000007412	6	48069936	48095583	-1	protein_coding	slc2a1b	solute carrier family 2 (facilitated glucose transporter), member 1b [Source:ZFIN;Acc:ZDB-GENE-090915-1]	0	0	0	0	0	1	2	0	0	1	0	1	1	0	0	0	2	0	0	1	1	4	0	0	1	1	1	1	0	1	0	0	1	0	1	1	1	0	0	2	1	4
ENSDARG00000007413	4	1797785	1835034	-1	protein_coding	arid2	AT rich interactive domain 2 (ARID, RFX-like) [Source:ZFIN;Acc:ZDB-GENE-030131-6311]	907	808	811	851	560	917	1203	1153	1071	1162	3148	2865	2985	2641	2551	2697	2849	1791	2414	2133	2062	2267	1650	2160	2231	955	1000	1023	1077	785	916	934	1267	1224	1100	1244	1328	1628	1106	1201	903	758
ENSDARG00000007418	24	10929743	10936033	-1	protein_coding	chmp4c	charged multivesicular body protein 4C [Source:ZFIN;Acc:ZDB-GENE-050417-389]	49	47	31	39	41	74	93	103	105	98	260	254	309	242	286	346	360	288	301	268	153	203	173	167	169	52	54	55	57	42	25	20	29	32	32	53	55	72	52	49	22	23
ENSDARG00000007421	22	12746100	12761755	1	protein_coding	ftcd	formimidoyltransferase cyclodeaminase [Source:ZFIN;Acc:ZDB-GENE-030131-9643]	0	0	0	0	1	0	0	0	0	0	0	0	0	1	0	0	2	0	0	0	0	1	1	0	0	0	1	0	1	0	0	0	0	1	0	0	0	0	1	0	0	2
ENSDARG00000007425	2	37985657	37992397	1	protein_coding	apol1	apolipoprotein L, 1 [Source:ZFIN;Acc:ZDB-GENE-030131-3217]	0	1	0	2	0	0	0	0	0	1	0	0	1	0	0	1	0	0	1	0	3	4	4	5	4	3	3	1	3	0	4	6	6	8	0	0	6	2	2	1	8	7
ENSDARG00000007429	5	31890085	31898855	1	protein_coding	ndor1	NADPH dependent diflavin oxidoreductase 1 [Source:ZFIN;Acc:ZDB-GENE-040426-1555]	175	181	189	196	126	176	198	220	169	203	198	153	243	150	163	168	201	121	117	134	119	143	139	88	102	63	51	71	90	68	72	78	104	111	101	140	112	84	141	85	112	112
ENSDARG00000007430	5	62817114	62821531	-1	protein_coding	prdm12b	PR domain containing 12b [Source:ZFIN;Acc:ZDB-GENE-041114-172]	2	5	3	3	5	1	1	3	3	4	3	0	4	5	2	7	9	4	19	6	18	19	14	18	21	3	4	3	2	3	1	1	2	5	5	6	1	6	4	3	108	87
ENSDARG00000007436	23	25111393	25140580	-1	protein_coding	avpr2aa	arginine vasopressin receptor 2a, duplicate a [Source:ZFIN;Acc:ZDB-GENE-090313-344]	0	0	0	0	0	0	0	0	0	0	0	2	0	0	0	0	0	0	0	0	0	3	1	0	0	0	0	0	0	0	0	0	0	0	0	0	0	0	0	1	1	1
ENSDARG00000007438	24	37213010	37227532	-1	protein_coding	ube2ib	ubiquitin-conjugating enzyme E2Ib [Source:ZFIN;Acc:ZDB-GENE-990614-17]	3167	2662	2929	3011	2390	2370	2291	2378	2331	2810	1286	1086	1471	1182	1263	1283	1315	1170	1010	1034	502	598	638	512	497	583	572	565	477	495	651	730	794	709	681	834	796	794	868	732	1401	1106
ENSDARG00000007443	1	7954051	7962830	-1	protein_coding	fbxl18	F-box and leucine-rich repeat protein 18 [Source:ZFIN;Acc:ZDB-GENE-050913-65]	11	17	16	18	10	25	22	21	28	17	454	355	479	396	431	511	499	332	428	408	228	264	236	245	206	63	58	67	83	59	69	65	56	75	49	63	58	51	66	51	88	71
ENSDARG00000007444	8	11604365	11643854	1	protein_coding	ift81	intraflagellar transport 81 homolog [Source:ZFIN;Acc:ZDB-GENE-040714-3]	27	18	30	20	19	27	20	23	25	32	72	54	49	48	60	63	73	38	45	61	34	44	13	24	43	16	23	17	12	10	20	23	28	31	22	43	37	60	31	41	32	37
ENSDARG00000007449	3	29741977	29760658	-1	protein_coding	slc25a39	solute carrier family 25, member 39 [Source:ZFIN;Acc:ZDB-GENE-040426-1250]	304	232	216	250	169	216	184	238	234	299	313	326	493	284	364	468	474	371	338	393	174	194	144	151	112	259	238	266	201	221	262	279	322	298	276	235	231	195	274	237	279	260
ENSDARG00000007461	18	12898682	13088281	-1	protein_coding	srgap1a	SLIT-ROBO Rho GTPase activating protein 1a [Source:ZFIN;Acc:ZDB-GENE-050420-284]	59	51	73	56	33	77	97	76	72	108	172	168	187	141	150	164	204	127	125	137	103	124	88	124	115	27	26	37	42	36	11	12	15	16	6	14	8	4	12	11	69	68
ENSDARG00000007465	12	30230934	30244596	-1	protein_coding	tdrd1	tudor domain containing 1 [Source:ZFIN;Acc:ZDB-GENE-070803-1]	168	151	169	143	128	258	214	290	272	289	775	706	829	628	685	898	963	684	760	740	227	284	264	266	214	28	34	35	94	19	12	11	15	13	11	10	7	6	6	8	9	6
ENSDARG00000007467	12	16903852	16906381	-1	protein_coding	ifit10	interferon-induced protein with tetratricopeptide repeats 10 [Source:ZFIN;Acc:ZDB-GENE-121214-248]	0	0	0	0	0	0	0	0	0	0	0	0	0	0	0	0	0	0	0	0	0	0	0	0	0	0	0	0	0	0	0	0	0	0	0	0	0	0	0	0	0	1
ENSDARG00000007477	1	37626865	37642318	-1	protein_coding	fbxo8	F-box protein 8 [Source:ZFIN;Acc:ZDB-GENE-060421-7091]	318	273	320	337	246	228	314	273	226	313	261	222	255	210	222	355	354	280	281	251	114	152	100	97	131	13	17	16	32	15	1	4	5	7	7	8	8	2	3	3	14	13
ENSDARG00000007480	2	2316199	2331029	-1	protein_coding	rpe65a	retinal pigment epithelium-specific protein 65a [Source:ZFIN;Acc:ZDB-GENE-040426-1717]	0	0	0	0	0	0	2	2	0	0	0	1	1	0	0	0	0	1	0	0	0	1	0	4	0	2	1	0	3	1	0	0	0	0	1	1	0	0	1	1	0	0
ENSDARG00000007485	9	25536945	25555672	-1	protein_coding	epc2	enhancer of polycomb homolog 2 (Drosophila) [Source:ZFIN;Acc:ZDB-GENE-040426-802]	768	673	697	700	516	985	979	1051	1105	1142	1562	1514	1725	1401	1464	1468	1441	1082	1240	1144	462	586	497	494	529	369	335	422	337	324	295	356	428	398	340	223	236	230	211	209	214	180
ENSDARG00000007490	12	30327263	30328845	-1	protein_coding	adrb1	adrenoceptor beta 1 [Source:ZFIN;Acc:ZDB-GENE-081022-145]	0	0	0	0	0	0	0	0	0	0	0	0	0	0	0	0	0	0	0	0	1	0	0	0	3	0	1	0	1	0	1	0	0	0	0	0	2	2	4	1	13	8
ENSDARG00000007494	11	26330876	26352813	-1	protein_coding	st3gal8	ST3 beta-galactoside alpha-2,3-sialyltransferase 8 [Source:ZFIN;Acc:ZDB-GENE-050417-286]	64	58	69	61	29	77	83	85	97	104	523	466	613	408	470	713	727	586	615	589	296	359	311	305	304	106	94	98	128	82	68	76	91	62	75	111	98	85	87	101	89	78
ENSDARG00000007496	20	429878	450011	-1	protein_coding	ufl1	UFM1-specific ligase 1 [Source:ZFIN;Acc:ZDB-GENE-040426-1163]	26	12	18	25	19	28	27	31	23	34	90	55	69	63	62	67	92	57	54	64	64	58	43	62	55	29	38	36	31	30	39	48	56	51	63	88	91	83	82	72	145	158
ENSDARG00000007523	4	22703476	22751678	-1	protein_coding	kmt2e	lysine (K)-specific methyltransferase 2E [Source:ZFIN;Acc:ZDB-GENE-030131-4120]	58	51	70	84	54	63	76	67	96	80	398	397	455	358	360	264	283	132	205	241	264	256	234	253	253	454	446	448	368	369	401	471	578	594	617	513	516	592	432	507	418	311
ENSDARG00000007526	7	18791483	18816272	-1	protein_coding	ndufs2	NADH dehydrogenase (ubiquinone) Fe-S protein 2 [Source:ZFIN;Acc:ZDB-GENE-050522-273]	329	265	298	286	242	293	268	252	342	346	313	257	299	271	269	393	425	289	312	285	184	254	201	187	224	121	145	156	149	139	187	237	237	225	240	258	280	192	249	226	415	340
ENSDARG00000007531	10	43070529	43075771	1	protein_coding	zcchc9	zinc finger, CCHC domain containing 9 [Source:ZFIN;Acc:ZDB-GENE-031030-9]	19	19	18	17	13	35	39	35	38	49	155	146	150	151	135	246	245	206	185	204	131	168	211	161	181	115	105	138	111	94	114	168	141	146	127	152	137	166	128	134	214	180
ENSDARG00000007534	1	14530146	14537038	1	protein_coding	itln1	intelectin 1 [Source:ZFIN;Acc:ZDB-GENE-060929-564]	0	1	0	1	0	0	0	0	0	1	1	0	0	1	0	1	1	2	1	1	2	0	2	2	0	1	1	1	0	0	0	1	1	0	0	0	2	1	0	0	2	2
ENSDARG00000007553	2	32859915	32863106	1	protein_coding	opn4.1	opsin 4.1 [Source:ZFIN;Acc:ZDB-GENE-030314-2]	0	0	0	1	0	1	1	2	1	0	1	3	1	2	2	4	0	1	1	3	6	9	5	5	3	3	1	5	4	1	2	3	0	2	0	0	0	0	1	0	2	0
ENSDARG00000007560	8	26502874	26554824	1	protein_coding	sema3bl	sema domain, immunoglobulin domain (Ig), short basic domain, secreted, (semaphorin) 3bl [Source:ZFIN;Acc:ZDB-GENE-030131-2956]	1	0	0	0	1	0	0	0	0	0	1	0	0	1	1	19	25	14	17	19	7	4	2	7	7	8	5	9	2	1	7	0	3	14	7	2	6	7	0	4	4	8
ENSDARG00000007561	13	42926034	43091249	1	protein_coding	cdh23	cadherin-related 23 [Source:ZFIN;Acc:ZDB-GENE-040513-7]	4	1	1	3	0	6	6	11	9	10	13	26	15	10	14	15	14	9	13	7	2	8	5	11	5	13	8	16	19	14	3	3	9	11	7	2	4	2	6	3	0	2
ENSDARG00000007566	15	23986999	24007596	-1	protein_coding	appbp2	amyloid beta precursor protein (cytoplasmic tail) binding protein 2 [Source:ZFIN;Acc:ZDB-GENE-030131-1715]	201	166	206	204	141	303	299	327	258	322	444	464	553	428	429	686	818	563	615	636	467	533	376	577	472	308	280	290	285	209	216	226	282	270	237	290	277	298	212	227	255	196
ENSDARG00000007576	14	47316814	47323257	-1	protein_coding	crybb1l1	crystallin, beta B1, like 1 [Source:ZFIN;Acc:ZDB-GENE-100112-3]	0	3	2	2	4	2	1	0	1	2	3	0	2	4	2	2	2	1	4	2	4	2	2	5	1	3	7	5	2	3	3	5	4	17	4	1	2	0	3	1	2	4
ENSDARG00000007582	20	109544	117377	1	protein_coding	si:ch1073-155h21.1	si:ch1073-155h21.1 [Source:ZFIN;Acc:ZDB-GENE-030131-2664]	0	0	0	0	0	0	0	1	1	0	0	1	1	0	1	0	1	1	0	1	0	1	0	1	0	6	3	3	2	3	10	8	14	13	4	18	25	17	33	44	91	52
ENSDARG00000007597	19	26095315	26109505	-1	protein_coding	bloc1s4	biogenesis of lysosomal organelles complex-1, subunit 4, cappuccino [Source:ZFIN;Acc:ZDB-GENE-040801-215]	33	40	43	38	32	80	66	79	100	89	112	137	144	112	119	161	149	145	130	108	136	154	139	143	167	105	120	106	123	106	62	58	83	82	61	24	29	34	31	15	76	53
ENSDARG00000007601	11	18398654	18442200	-1	protein_coding	zmynd8	zinc finger, MYND-type containing 8 [Source:ZFIN;Acc:ZDB-GENE-041119-1]	48	39	77	25	30	18	27	22	47	53	67	109	99	41	77	6	16	2	28	7	4	10	6	3	11	10	15	14	5	8	21	14	20	24	11	23	20	27	19	31	67	59
ENSDARG00000007603	3	52985899	53019622	1	protein_coding	stxbp2	syntaxin binding protein 2 [Source:ZFIN;Acc:ZDB-GENE-040426-2482]	664	551	535	580	431	442	398	491	398	491	223	221	263	189	233	143	128	137	113	116	24	41	37	35	32	12	13	12	24	21	20	16	28	24	21	40	57	57	32	38	65	65
ENSDARG00000007614	25	36389835	36500147	-1	protein_coding	wwox	WW domain containing oxidoreductase [Source:ZFIN;Acc:ZDB-GENE-040426-858]	29	18	25	18	16	20	26	31	39	36	94	84	95	83	89	86	98	79	75	83	92	90	79	88	104	44	54	48	61	46	36	40	57	49	46	18	20	17	20	19	7	5
ENSDARG00000007624	13	9852855	9858880	1	protein_coding	gins1	GINS complex subunit 1 (Psf1 homolog) [Source:ZFIN;Acc:ZDB-GENE-041010-184]	54	33	42	46	40	64	52	71	56	59	128	109	149	141	129	176	186	148	139	130	123	163	155	132	141	64	74	82	72	63	38	61	49	47	64	57	47	75	53	50	127	95
ENSDARG00000007630	11	516867	547980	-1	protein_coding	mkrn2	makorin, ring finger protein, 2 [Source:ZFIN;Acc:ZDB-GENE-020213-2]	58	66	69	48	35	45	34	46	55	51	226	197	256	204	213	225	291	212	203	229	247	252	236	217	254	91	90	107	110	97	65	47	73	65	48	50	51	44	60	39	84	73
ENSDARG00000007639	4	12244849	12287218	-1	protein_coding	cnot4b	CCR4-NOT transcription complex, subunit 4b [Source:ZFIN;Acc:ZDB-GENE-040426-1164]	97	98	107	80	55	80	82	85	83	112	1382	1263	1534	1168	1290	1771	1848	1186	1541	1426	802	925	767	814	740	118	101	132	167	137	85	89	99	78	94	92	67	105	83	70	143	108
ENSDARG00000007641	14	241572	243457	1	protein_coding	msx1a	muscle segment homeobox 1a [Source:ZFIN;Acc:ZDB-GENE-980526-312]	0	0	0	1	0	0	0	1	0	0	2	0	0	1	2	0	0	1	1	1	0	1	1	0	0	17	10	9	12	9	35	51	48	50	58	134	168	118	171	128	202	201
ENSDARG00000007654	3	34637403	34671561	-1	protein_coding	nsfa	N-ethylmaleimide-sensitive factor a [Source:ZFIN;Acc:ZDB-GENE-030616-37]	0	0	0	0	0	0	0	1	1	0	0	0	1	0	0	0	1	0	0	0	0	0	1	2	0	0	0	0	1	1	0	0	1	2	0	0	1	0	0	1	0	1
ENSDARG00000007655	15	28163276	28171527	1	protein_coding	crybb1l3	crystallin, beta B1, like 3 [Source:ZFIN;Acc:ZDB-GENE-070820-11]	0	0	0	0	0	0	0	0	0	0	0	0	0	0	0	0	0	0	0	0	0	0	1	0	0	0	0	0	0	0	0	0	0	0	0	0	0	0	0	0	1	0
ENSDARG00000007657	5	47312429	47323929	-1	protein_coding	ccnh	cyclin H [Source:ZFIN;Acc:ZDB-GENE-050320-13]	69	57	72	70	58	164	152	184	202	206	304	276	400	298	319	422	411	302	267	264	95	109	109	99	79	73	69	67	78	65	90	85	145	97	90	128	89	79	113	96	88	61
ENSDARG00000007663	2	31907811	31953867	-1	protein_coding	amph	amphiphysin [Source:ZFIN;Acc:ZDB-GENE-040426-1711]	0	1	0	0	0	0	0	0	0	0	1	1	0	0	0	0	0	0	2	0	1	0	1	2	1	1	1	1	0	1	1	1	0	1	2	1	0	0	0	0	0	3
ENSDARG00000007671	21	20706240	20855258	-1	protein_coding	ghrb	growth hormone receptor b [Source:ZFIN;Acc:ZDB-GENE-071119-4]	3	2	2	2	1	4	7	7	8	7	19	28	31	25	27	66	60	67	71	60	26	30	12	20	27	7	5	11	16	13	5	5	5	4	6	2	6	9	2	2	50	52
ENSDARG00000007678	1	11094744	11163553	-1	protein_coding	ttyh3b	tweety family member 3b [Source:ZFIN;Acc:ZDB-GENE-051120-105]	7	5	9	5	8	6	14	11	8	14	28	30	26	31	32	19	22	12	22	12	17	15	6	16	28	22	28	14	20	18	9	26	28	26	15	45	60	59	48	43	207	220
ENSDARG00000007682	8	23192081	23194796	1	protein_coding	ppdpfa	pancreatic progenitor cell differentiation and proliferation factor a [Source:ZFIN;Acc:ZDB-GENE-030219-204]	10	3	2	2	10	12	4	6	5	18	12	17	21	19	21	32	24	18	25	22	65	63	73	49	41	40	45	47	24	36	22	31	40	41	31	28	15	26	28	18	98	72
ENSDARG00000007691	24	17220148	17255802	-1	protein_coding	cul1b	cullin 1b [Source:ZFIN;Acc:ZDB-GENE-040426-2887]	97	58	72	85	50	247	189	252	235	186	395	392	451	327	381	609	655	452	497	465	372	404	396	417	434	192	231	276	248	191	142	118	163	161	146	113	125	124	98	107	300	249
ENSDARG00000007693	17	12788568	12792670	1	protein_coding	nfkbiab	nuclear factor of kappa light polypeptide gene enhancer in B-cells inhibitor, alpha b [Source:ZFIN;Acc:ZDB-GENE-030131-1819]	108	110	117	95	92	28	47	35	56	68	173	155	253	167	201	244	251	208	189	185	156	173	209	159	195	281	233	303	202	182	196	237	270	214	223	157	178	173	178	140	182	135
ENSDARG00000007697	17	15425585	15427954	1	protein_coding	fabp7a	fatty acid binding protein 7, brain, a [Source:ZFIN;Acc:ZDB-GENE-000627-1]	0	0	0	2	1	6	0	0	2	2	1	1	2	3	0	1	12	7	3	3	4	6	6	9	2	4	8	13	1	13	6	4	7	9	2	3	2	4	6	8	1	2
ENSDARG00000007708	21	3638418	3645040	-1	protein_coding	nsa2	NSA2 ribosome biogenesis homolog (S. cerevisiae) [Source:ZFIN;Acc:ZDB-GENE-030131-488]	14	8	7	10	7	139	148	177	117	160	147	130	144	153	153	158	153	129	119	111	202	214	254	193	226	563	565	674	508	507	695	805	860	814	817	956	893	1065	1010	834	1232	1048
ENSDARG00000007709	5	29555681	29576817	-1	protein_coding	adamts8a	ADAM metallopeptidase with thrombospondin type 1 motif, 8a [Source:ZFIN;Acc:ZDB-GENE-060526-202]	0	0	0	0	0	2	0	0	2	0	0	0	0	0	0	0	0	0	0	0	0	0	0	0	0	0	0	0	0	0	0	0	0	0	0	0	0	0	0	0	0	1
ENSDARG00000007711	25	2973440	2992370	1	protein_coding	rab3il1	RAB3A interacting protein (rabin3)-like 1 [Source:ZFIN;Acc:ZDB-GENE-110921-5]	295	240	258	247	173	314	296	340	354	387	301	298	338	255	294	288	268	266	277	259	262	286	216	235	239	54	50	71	81	56	29	25	18	24	20	20	23	24	17	16	46	25
ENSDARG00000007715	11	11279828	11283261	-1	protein_coding	lgsn	lengsin, lens protein with glutamine synthetase domain [Source:ZFIN;Acc:ZDB-GENE-060312-26]	1	0	1	2	1	0	1	1	4	1	4	4	3	7	9	11	5	3	6	10	3	13	8	6	6	7	2	12	3	3	10	9	8	10	11	2	0	1	0	4	0	2
ENSDARG00000007720	5	40543410	40551177	1	protein_coding	sub1b	SUB1 homolog, transcriptional regulator b [Source:ZFIN;Acc:ZDB-GENE-040718-209]	911	772	940	1033	893	971	924	862	933	1092	443	430	644	552	574	784	662	584	532	569	580	666	756	588	683	610	570	570	491	492	253	253	280	280	257	110	109	101	161	107	171	175
ENSDARG00000007722	15	539034	545207	-1	protein_coding	nudt8	nudix (nucleoside diphosphate linked moiety X)-type motif 8 [Source:ZFIN;Acc:ZDB-GENE-061013-219]	55	36	48	36	26	70	47	64	73	84	225	213	225	210	196	203	244	221	209	188	188	246	209	172	181	44	30	60	70	43	21	20	31	27	18	16	12	14	20	11	48	30
ENSDARG00000007723	5	35670863	35728535	-1	protein_coding	efnb1	ephrin-B1 [Source:ZFIN;Acc:ZDB-GENE-010618-2]	0	0	0	0	0	0	1	0	0	0	0	2	0	0	0	1	0	0	0	0	8	12	2	4	6	21	22	22	19	27	35	44	43	47	42	74	95	103	72	91	89	81
ENSDARG00000007727	16	45397437	45449794	-1	protein_coding	rgl2	ral guanine nucleotide dissociation stimulator-like 2 [Source:ZFIN;Acc:ZDB-GENE-010131-1]	0	0	0	0	1	0	0	0	0	0	0	0	0	0	0	0	0	0	0	0	0	0	1	0	0	1	1	0	0	0	0	2	1	3	3	0	2	0	0	3	0	0
ENSDARG00000007734	1	46808656	46822252	1	protein_coding	obfc1	oligonucleotide/oligosaccharide-binding fold containing 1 [Source:ZFIN;Acc:ZDB-GENE-040426-1390]	125	77	91	127	94	99	89	90	84	125	112	127	127	129	137	158	207	147	145	143	58	75	66	53	57	13	7	15	18	11	7	5	18	8	12	14	17	20	21	13	27	19
ENSDARG00000007737	20	16274098	16302296	1	protein_coding	zyg11	zyg-11 homolog (C. elegans) [Source:ZFIN;Acc:ZDB-GENE-041014-17]	8	9	10	12	12	17	10	14	19	21	405	361	464	336	354	525	570	417	440	433	236	301	245	237	235	66	59	77	71	69	62	72	76	65	70	59	59	65	53	50	75	73
ENSDARG00000007739	1	1564308	1667865	1	protein_coding	atp1a1a.2	ATPase, Na+/K+ transporting, alpha 1a polypeptide, tandem duplicate 2 [Source:ZFIN;Acc:ZDB-GENE-001212-2]	0	0	0	0	0	0	0	0	1	0	0	0	0	0	0	0	0	0	1	1	2	0	0	1	0	0	0	1	1	0	0	1	0	1	0	0	0	1	0	0	0	1
ENSDARG00000007743	15	20416391	20427799	1	protein_coding	il15l	interleukin 15, like [Source:ZFIN;Acc:ZDB-GENE-041111-173]	35	32	44	28	22	35	39	21	40	42	73	49	52	52	59	69	66	36	35	52	28	30	25	18	19	8	16	13	16	7	13	14	14	19	17	12	22	13	16	16	10	9
ENSDARG00000007744	15	25700061	25721066	1	protein_coding	tsr1	TSR1, 20S rRNA accumulation, homolog (S. cerevisiae) [Source:ZFIN;Acc:ZDB-GENE-030131-3762]	31	22	25	22	20	33	21	20	28	41	162	167	220	133	146	157	192	96	137	157	223	215	200	194	203	495	537	543	568	480	742	958	920	854	757	1127	984	1067	865	964	1406	1151
ENSDARG00000007745	7	45128440	45131436	1	protein_coding	uqcrfs1	ubiquinol-cytochrome c reductase, Rieske iron-sulfur polypeptide 1 [Source:ZFIN;Acc:ZDB-GENE-040426-2060]	252	252	272	236	215	670	470	493	705	671	373	359	548	360	387	483	607	386	384	440	399	428	492	417	336	501	480	568	554	420	551	540	681	626	615	741	677	505	815	581	798	691
ENSDARG00000007751	23	46000368	46012740	1	protein_coding	lmnl3	lamin L3 [Source:ZFIN;Acc:ZDB-GENE-020424-4]	3058	2511	2447	2411	1612	2079	2083	2131	1899	2217	1333	1112	1395	1246	1299	987	1250	1071	1024	1098	744	774	744	693	635	318	258	385	339	267	108	115	123	90	86	60	31	34	39	40	6	6
ENSDARG00000007753	18	17671336	17714396	1	protein_coding	cpne2	copine II [Source:ZFIN;Acc:ZDB-GENE-030131-7896]	0	0	0	0	0	0	0	2	1	1	0	0	2	0	1	0	1	2	1	0	2	0	0	0	1	2	0	0	1	0	0	0	0	0	0	0	0	0	1	0	1	2
ENSDARG00000007755	25	6153589	6165158	-1	protein_coding	wdr61	WD repeat domain 61 [Source:ZFIN;Acc:ZDB-GENE-040426-1851]	36	45	38	36	31	122	127	110	144	134	216	232	258	207	234	228	229	194	180	174	207	222	238	211	264	292	291	375	283	262	349	359	436	399	365	350	375	491	371	295	359	311
ENSDARG00000007760	7	13373209	13395853	-1	protein_coding	spg21	spastic paraplegia 21 (autosomal recessive, Mast syndrome) [Source:ZFIN;Acc:ZDB-GENE-040426-2722]	9	17	8	9	16	31	35	24	39	32	66	74	88	60	82	78	55	48	54	46	19	19	16	16	12	10	6	7	3	3	10	11	17	21	16	19	39	29	16	18	48	46
ENSDARG00000007764	4	14992161	15005163	-1	protein_coding	klhdc10	kelch domain containing 10 [Source:ZFIN;Acc:ZDB-GENE-040426-776]	2204	1976	1983	2261	1774	1912	2154	2130	1814	2097	1228	1235	1505	1139	1197	1508	1505	1166	1193	1143	293	385	299	288	262	56	38	60	116	48	38	40	61	44	48	45	46	44	40	33	102	78
ENSDARG00000007769	7	56128616	56305341	-1	protein_coding	sult5a1	sulfotransferase family 5A, member 1 [Source:ZFIN;Acc:ZDB-GENE-060929-978]	0	0	0	0	0	0	0	0	0	0	0	0	0	0	0	0	0	0	0	0	0	0	0	0	0	1	0	1	0	0	4	0	5	6	3	0	2	1	0	2	0	0
ENSDARG00000007774	20	37963292	38013643	1	protein_coding	vash2	vasohibin 2 [Source:ZFIN;Acc:ZDB-GENE-041014-355]	105	103	98	109	66	160	178	167	170	154	232	274	268	254	241	503	420	326	380	336	267	277	236	271	260	216	196	257	225	185	160	184	283	221	214	130	182	216	153	142	353	318
ENSDARG00000007783	20	19275448	19297273	1	protein_coding	blk	BLK proto-oncogene, Src family tyrosine kinase [Source:ZFIN;Acc:ZDB-GENE-040724-106]	47	29	29	37	37	18	19	11	19	18	8	7	14	12	7	14	14	16	11	7	1	4	2	2	0	0	0	0	1	0	0	0	0	0	0	0	0	0	0	0	0	0
ENSDARG00000007786	1	43867979	43880634	-1	protein_coding	tmx2b	thioredoxin-related transmembrane protein 2b [Source:ZFIN;Acc:ZDB-GENE-040625-105]	87	60	65	68	48	169	181	196	166	212	432	578	600	428	468	628	570	475	442	464	416	401	435	437	403	138	183	160	193	141	85	83	102	94	106	128	121	137	107	140	420	384
ENSDARG00000007787	3	10762427	10784948	-1	protein_coding	zgc:112965	zgc:112965 [Source:ZFIN;Acc:ZDB-GENE-050522-10]	0	0	0	0	0	0	0	0	0	0	0	0	0	1	0	1	0	0	1	0	0	1	0	1	1	0	0	0	2	0	0	1	1	0	0	0	0	0	0	0	0	0
ENSDARG00000007788	25	19511762	19568156	-1	protein_coding	atp2b1b	ATPase, Ca++ transporting, plasma membrane 1b [Source:ZFIN;Acc:ZDB-GENE-080409-1]	177	155	170	178	128	332	219	324	143	234	394	302	201	321	352	325	220	122	217	246	125	243	286	242	273	45	64	37	57	44	37	52	37	54	31	10	6	7	8	6	22	19
ENSDARG00000007791	5	57103005	57127879	1	protein_coding	ppp2r1a	protein phosphatase 2, regulatory subunit A, alpha [Source:ZFIN;Acc:ZDB-GENE-040426-2700]	922	824	839	858	607	705	859	855	897	931	1172	1072	1299	1059	1025	1238	1205	916	1014	988	1066	1125	991	1134	1287	1216	1178	1165	1063	1063	1203	1371	1646	1491	1393	1224	1194	1100	1151	1057	1314	1124
ENSDARG00000007795	13	33566011	33574368	-1	protein_coding	cst3	cystatin C (amyloid angiopathy and cerebral hemorrhage) [Source:ZFIN;Acc:ZDB-GENE-030131-373]	55	50	52	42	37	80	82	53	61	74	38	37	28	26	23	59	62	50	55	61	765	691	721	696	639	1316	1269	1314	1144	1074	1141	1273	1451	1325	1671	1358	1558	2086	1281	1373	1223	1463
ENSDARG00000007804	1	317536	358986	-1	protein_coding	gas6	growth arrest-specific 6 [Source:ZFIN;Acc:ZDB-GENE-030131-7773]	255	213	215	259	158	138	106	111	139	140	54	43	64	54	44	47	51	33	24	37	23	32	26	17	30	24	36	35	32	25	17	13	19	29	16	26	37	33	24	25	203	124
ENSDARG00000007807	12	17382685	17440829	1	protein_coding	cyth3a	cytohesin 3a [Source:ZFIN;Acc:ZDB-GENE-120612-1]	6	12	3	7	6	6	9	10	7	12	5	5	14	6	3	6	10	6	4	4	3	5	9	4	6	2	1	7	4	0	1	2	0	0	1	1	0	0	0	0	16	12
ENSDARG00000007808	13	31249334	31259211	-1	protein_coding	zdhhc16a	zinc finger, DHHC-type containing 16a [Source:ZFIN;Acc:ZDB-GENE-040426-1621]	3	1	4	2	1	176	94	136	159	154	234	205	250	191	225	76	48	45	47	41	41	101	81	36	55	44	41	33	36	29	62	75	80	66	100	121	140	95	127	128	70	52
ENSDARG00000007812	6	10486338	10504938	-1	protein_coding	sp3b	Sp3b transcription factor [Source:ZFIN;Acc:ZDB-GENE-110815-3]	713	608	643	589	459	509	598	583	622	693	581	591	669	487	508	590	605	458	559	455	489	513	416	509	533	390	421	455	417	362	444	481	631	632	567	560	562	688	469	520	590	453
ENSDARG00000007813	18	45866860	45888825	1	protein_coding	RNPEPL1	arginyl aminopeptidase (aminopeptidase B)-like 1 [Source:HGNC Symbol;Acc:HGNC:10079]	104	92	100	105	70	90	144	144	135	168	424	359	381	313	323	406	402	303	364	370	108	135	82	98	125	14	12	17	39	19	10	14	5	13	13	17	18	19	9	20	24	20
ENSDARG00000007818	2	26581688	26628611	1	protein_coding	palm1b	paralemmin 1b [Source:ZFIN;Acc:ZDB-GENE-040426-1147]	476	468	490	550	480	465	661	573	507	596	302	384	379	344	362	447	407	356	343	330	254	289	241	280	222	406	333	382	366	297	296	360	406	407	467	268	372	437	249	280	163	159
ENSDARG00000007823	20	37891754	37897858	1	protein_coding	atf3	activating transcription factor 3 [Source:ZFIN;Acc:ZDB-GENE-040426-728]	82	104	85	69	73	35	65	36	44	68	56	66	64	50	72	97	68	82	86	73	35	68	42	48	38	31	26	37	25	29	17	26	24	18	21	20	21	21	16	22	19	23
ENSDARG00000007824	11	39314639	39662704	1	protein_coding	camta1b	calmodulin binding transcription activator 1b [Source:ZFIN;Acc:ZDB-GENE-080229-1]	5	10	6	7	13	12	12	13	9	5	10	8	10	12	9	26	13	7	15	17	11	9	4	4	4	3	3	2	1	4	1	3	1	1	0	4	0	3	1	1	10	2
ENSDARG00000007825	18	19430054	19462099	1	protein_coding	map2k1	mitogen-activated protein kinase kinase 1 [Source:ZFIN;Acc:ZDB-GENE-040426-2759]	58	79	59	56	66	105	92	86	92	122	100	125	114	79	114	152	148	116	126	107	79	84	96	107	83	46	55	55	52	56	26	28	40	40	24	12	12	15	8	14	36	43
ENSDARG00000007836	5	44204638	44210767	1	protein_coding	ctsla	cathepsin La [Source:ZFIN;Acc:ZDB-GENE-030131-106]	16282	13581	14430	14907	12257	12681	11436	11991	11959	13754	7710	5933	7937	7049	6575	8063	7840	6093	6174	5949	8535	9776	9889	8875	9822	13228	12700	14728	11712	11752	13772	14941	16280	14808	14094	10845	11126	9647	10350	9357	2611	2277
ENSDARG00000007842	16	32869653	32883854	-1	protein_coding	MCHR2 (1 of many)	melanin concentrating hormone receptor 2 [Source:HGNC Symbol;Acc:HGNC:20867]	0	0	0	0	0	0	0	0	0	0	0	0	0	0	0	0	0	0	0	0	0	0	2	1	0	0	0	1	0	0	0	0	0	0	0	0	0	0	0	0	0	0
ENSDARG00000007856	10	36009300	36015526	1	protein_coding	rtn4rl1a	reticulon 4 receptor-like 1a [Source:ZFIN;Acc:ZDB-GENE-091118-38]	0	0	0	0	0	0	0	0	0	0	0	0	0	0	0	0	0	0	0	0	0	0	0	0	0	0	0	0	0	0	0	0	0	0	0	0	0	0	0	0	1	0
ENSDARG00000007863	19	20593564	20606487	1	protein_coding	tra2a	transformer 2 alpha homolog (Drosophila) [Source:ZFIN;Acc:ZDB-GENE-040426-1391]	214	204	195	196	140	203	198	220	190	211	1037	1101	1150	1044	1040	1398	1313	1118	1121	1010	1551	1456	1591	1482	1664	2613	2544	2677	2442	2249	3160	3595	3755	3602	3771	3287	3306	3463	3397	2950	1029	869
ENSDARG00000007864	14	20708119	20710408	1	protein_coding	pimr195	Pim proto-oncogene, serine/threonine kinase, related 195 [Source:ZFIN;Acc:ZDB-GENE-141216-224]	0	0	0	0	0	0	0	0	0	0	0	0	0	0	0	0	0	0	0	0	0	0	0	0	0	0	0	1	0	0	0	0	0	0	0	0	0	0	0	0	0	0
ENSDARG00000007867	23	33792071	33803021	1	protein_coding	dazap2	DAZ associated protein 2 [Source:ZFIN;Acc:ZDB-GENE-030131-3036]	595	598	683	733	560	535	602	568	484	581	523	583	605	578	568	768	738	554	668	647	671	681	600	640	625	470	478	492	461	432	384	403	513	468	474	319	339	358	330	327	424	329
ENSDARG00000007869	20	38298765	38338980	1	protein_coding	ehd3	EH-domain containing 3 [Source:ZFIN;Acc:ZDB-GENE-041014-352]	23	19	19	15	8	80	56	65	70	80	128	104	130	107	104	121	108	72	76	84	111	113	123	124	126	50	82	57	64	59	59	78	55	68	58	23	18	25	18	27	23	38
ENSDARG00000007885	13	26573447	26650347	1	protein_coding	fancl	Fanconi anemia, complementation group L [Source:ZFIN;Acc:ZDB-GENE-040426-1045]	115	128	94	112	65	122	126	121	111	119	86	60	104	63	84	147	141	120	113	112	27	38	21	15	15	11	16	5	14	6	9	10	13	16	7	12	17	14	17	14	11	11
ENSDARG00000007886	20	51295464	51454060	-1	protein_coding	slc35b2	solute carrier family 35 (adenosine 3'-phospho 5'-phosphosulfate transporter), member B2 [Source:ZFIN;Acc:ZDB-GENE-050213-1]	325	287	337	332	207	360	372	371	372	399	320	335	377	303	319	389	315	276	248	285	111	170	152	131	158	78	79	84	80	75	71	116	96	76	78	86	104	86	121	92	115	87
ENSDARG00000007891	12	27370865	27377907	1	protein_coding	meox1	mesenchyme homeobox 1 [Source:ZFIN;Acc:ZDB-GENE-040718-149]	1	0	1	1	0	0	2	0	0	0	1	0	0	0	0	0	0	1	0	0	0	0	0	1	1	0	0	0	1	0	0	0	0	3	1	50	38	37	71	59	981	856
ENSDARG00000007892	13	24249682	24253355	1	protein_coding	pdcd2	programmed cell death 2 [Source:ZFIN;Acc:ZDB-GENE-040426-1236]	16	10	16	14	19	8	21	13	18	15	87	65	87	75	66	104	108	107	113	82	54	67	63	59	61	40	32	55	49	33	25	57	38	45	38	49	51	37	55	41	104	98
ENSDARG00000007901	20	49274034	49293895	1	protein_coding	crnkl1	crooked neck pre-mRNA splicing factor 1 [Source:ZFIN;Acc:ZDB-GENE-040426-694]	460	337	365	335	341	316	323	365	293	355	258	225	273	233	215	285	268	212	231	242	393	382	318	321	383	499	588	576	525	512	608	735	775	730	662	651	599	766	549	552	483	388
ENSDARG00000007906	12	16083802	16180592	1	protein_coding	lrp2b	low density lipoprotein receptor-related protein 2b [Source:ZFIN;Acc:ZDB-GENE-111115-1]	1	0	0	0	1	1	1	1	1	0	0	0	0	0	2	1	0	0	0	0	1	0	0	0	0	0	3	0	0	2	0	2	1	3	2	1	1	0	0	1	0	0
ENSDARG00000007912	21	14156675	14213430	-1	protein_coding	si:ch211-196i2.1	si:ch211-196i2.1 [Source:ZFIN;Acc:ZDB-GENE-091204-150]	15	9	22	11	15	12	15	16	9	12	11	15	16	10	8	23	14	12	15	8	11	11	11	11	5	6	3	5	2	5	1	2	0	5	2	0	0	0	1	1	7	0
ENSDARG00000007916	3	24928954	24956438	-1	protein_coding	xpnpep3	X-prolyl aminopeptidase 3, mitochondrial [Source:ZFIN;Acc:ZDB-GENE-040426-2076]	39	32	29	30	22	96	57	83	80	99	156	104	137	98	129	106	114	63	64	81	80	92	77	74	86	105	99	110	87	89	128	140	174	141	147	148	145	116	156	111	134	113
ENSDARG00000007918	17	22740290	22927281	1	protein_coding	ttc27	tetratricopeptide repeat domain 27 [Source:ZFIN;Acc:ZDB-GENE-030102-1]	628	525	589	497	457	728	554	614	722	721	837	695	854	672	624	704	826	615	645	569	599	698	637	631	788	284	276	368	316	287	129	113	149	142	117	31	32	23	21	33	265	190
ENSDARG00000007923	8	28343617	28359157	-1	protein_coding	ptpn1	protein tyrosine phosphatase, non-receptor type 1 [Source:ZFIN;Acc:ZDB-GENE-980605-23]	594	554	639	621	420	841	911	988	856	955	784	753	870	734	822	684	740	567	581	534	420	500	411	382	416	375	400	407	351	335	362	408	494	455	450	436	461	456	399	381	315	260
ENSDARG00000007941	1	40206963	40208545	-1	protein_coding	hmx4	H6 family homeobox 4 [Source:ZFIN;Acc:ZDB-GENE-060825-142]	0	0	0	0	0	0	0	0	0	0	0	1	0	0	0	0	1	0	0	0	4	4	4	4	4	6	3	3	4	3	1	3	2	3	4	1	0	1	0	0	14	16
ENSDARG00000007943	19	7513785	7523023	-1	protein_coding	gabpb2a	GA binding protein transcription factor, beta subunit 2a [Source:ZFIN;Acc:ZDB-GENE-030131-5733]	114	123	122	123	98	198	201	227	218	222	500	503	591	424	498	630	661	476	514	514	620	628	538	609	583	367	351	412	366	363	256	279	357	319	346	363	420	475	332	343	371	361
ENSDARG00000007944	5	55598219	55603957	1	protein_coding	lhx1b	LIM homeobox 1b [Source:ZFIN;Acc:ZDB-GENE-980526-116]	0	0	0	0	0	0	0	0	0	0	0	0	0	1	0	0	0	0	0	0	2	1	2	2	2	45	52	41	42	45	33	39	40	44	35	10	4	5	7	8	7	4
ENSDARG00000007950	25	1262516	1346231	-1	protein_coding	itga11b	integrin, alpha 11b [Source:ZFIN;Acc:ZDB-GENE-071009-4]	0	1	1	0	0	2	2	2	2	0	4	9	5	7	2	14	12	7	8	5	5	4	6	8	1	2	1	1	1	0	1	1	1	0	0	0	0	0	1	0	0	0
ENSDARG00000007955	11	1311033	1365873	-1	protein_coding	iars	isoleucyl-tRNA synthetase [Source:ZFIN;Acc:ZDB-GENE-030131-6325]	27	23	34	22	18	17	10	17	24	15	81	61	87	58	80	76	97	51	60	66	82	98	70	77	82	93	72	86	76	77	118	115	140	135	122	194	217	143	159	211	707	537
ENSDARG00000007959	16	21065196	21083697	1	protein_coding	hibadhb	3-hydroxyisobutyrate dehydrogenase b [Source:ZFIN;Acc:ZDB-GENE-040426-1582]	109	109	110	126	81	131	107	117	117	142	169	138	181	132	136	155	157	132	136	128	100	137	112	99	117	70	82	85	58	76	52	56	65	64	70	66	82	72	98	84	143	137
ENSDARG00000007960	14	6655544	6661862	1	protein_coding	hnrnpaba	heterogeneous nuclear ribonucleoprotein A/Ba [Source:ZFIN;Acc:ZDB-GENE-030131-185]	8596	7757	8269	8608	7361	7109	7461	7791	6895	8147	4712	4587	5701	4997	4598	4942	5007	3322	3799	3734	6519	6777	7398	6683	7332	11634	12201	12001	10530	10067	13911	16206	16178	15796	14163	15545	15288	17349	12743	14546	16078	14304
ENSDARG00000007971	19	7916100	7919307	1	protein_coding	cks1b	CDC28 protein kinase regulatory subunit 1B [Source:ZFIN;Acc:ZDB-GENE-040801-112]	23	24	27	20	14	33	44	40	28	57	130	168	198	167	173	216	162	172	162	158	166	156	206	184	168	222	224	202	160	187	190	208	214	196	236	219	211	192	221	190	191	177
ENSDARG00000007975	25	2933071	2940214	1	protein_coding	fth1b	ferritin, heavy polypeptide 1b [Source:ZFIN;Acc:ZDB-GENE-040912-30]	4	10	4	4	2	2	4	2	5	5	1	1	1	2	1	10	6	9	9	8	6	13	5	10	6	18	9	16	7	3	15	17	20	18	21	36	13	32	27	25	16	15
ENSDARG00000007976	18	29991478	30043225	-1	protein_coding	si:ch211-220f16.2	si:ch211-220f16.2 [Source:ZFIN;Acc:ZDB-GENE-070912-199]	34	33	29	37	30	41	52	34	46	40	462	371	426	367	472	621	567	406	474	544	275	334	296	314	311	117	115	142	150	104	96	101	103	115	90	199	166	178	163	149	259	208
ENSDARG00000007982	18	38774015	38779263	1	protein_coding	onecut1	one cut homeobox 1 [Source:ZFIN;Acc:ZDB-GENE-040426-1469]	0	0	0	0	1	1	2	0	2	0	0	2	1	1	1	1	2	0	0	1	47	48	68	48	45	163	145	157	135	157	152	156	210	177	217	139	168	198	150	152	29	25
ENSDARG00000007988	23	28843684	28869616	1	protein_coding	masp2	mannan-binding lectin serine peptidase 2 [Source:ZFIN;Acc:ZDB-GENE-060130-154]	0	0	0	1	0	0	0	0	0	1	0	0	1	0	0	0	0	0	0	0	0	0	0	0	0	0	0	0	1	0	0	1	0	1	0	1	4	1	5	2	11	9
ENSDARG00000007989	7	23933877	23936631	1	protein_coding	nedd8	neural precursor cell expressed, developmentally down-regulated 8 [Source:ZFIN;Acc:ZDB-GENE-030616-588]	36	29	23	27	22	14	30	19	33	33	134	137	174	171	135	272	244	221	203	168	158	181	209	146	181	171	169	204	170	149	178	195	184	196	201	176	162	242	205	145	230	205
ENSDARG00000007990	18	45584283	45620192	-1	protein_coding	wt1b	wilms tumor 1b [Source:ZFIN;Acc:ZDB-GENE-050420-319]	0	0	0	0	0	0	0	0	0	0	0	0	0	0	0	0	1	0	0	0	0	0	1	0	0	3	3	1	2	0	5	3	1	0	3	0	0	0	2	0	1	3
ENSDARG00000007996	9	34510054	34543432	1	protein_coding	pou2f1b	POU class 2 homeobox 1b [Source:ZFIN;Acc:ZDB-GENE-030131-2422]	37	42	35	44	24	108	106	128	126	122	290	213	300	241	249	297	337	236	254	235	273	274	211	213	252	269	273	295	290	246	211	226	266	302	213	247	231	214	187	225	204	165
ENSDARG00000008010	23	29896745	29897605	-1	protein_coding	zgc:194189	zgc:194189 [Source:ZFIN;Acc:ZDB-GENE-081022-71]	0	0	0	0	0	4	6	13	4	9	20	10	14	25	19	5	3	1	2	1	2	9	9	6	2	5	5	11	2	5	1	4	7	3	8	4	2	4	3	0	0	0
ENSDARG00000008014	16	43097070	43107743	-1	protein_coding	nudt17	nudix (nucleoside diphosphate linked moiety X)-type motif 17 [Source:ZFIN;Acc:ZDB-GENE-050913-50]	81	69	69	75	51	92	98	76	98	106	299	261	361	265	292	384	382	324	320	324	143	188	210	177	144	25	8	20	48	12	8	10	15	13	10	14	13	14	11	15	28	28
ENSDARG00000008019	25	19597701	19617185	1	protein_coding	mxg	myxovirus (influenza virus) resistance G [Source:ZFIN;Acc:ZDB-GENE-030721-10]	0	0	0	0	0	0	0	0	0	0	0	0	0	0	0	0	0	0	1	0	0	0	0	0	0	0	4	2	4	2	7	7	8	8	5	7	12	9	8	7	3	0
ENSDARG00000008020	21	40021671	40026089	-1	protein_coding	med31	mediator complex subunit 31 [Source:ZFIN;Acc:ZDB-GENE-040718-114]	158	127	121	162	118	101	126	110	127	139	168	152	180	146	164	213	248	183	198	186	139	184	160	134	128	159	173	161	170	127	204	220	209	218	216	212	203	138	204	150	160	137
ENSDARG00000008022	7	31705614	31750703	-1	protein_coding	kif18a	kinesin family member 18A [Source:ZFIN;Acc:ZDB-GENE-040426-862]	125	88	102	93	79	159	170	170	161	208	972	768	916	786	802	793	788	618	650	648	360	412	301	320	379	96	113	104	152	78	150	161	169	167	200	111	135	159	151	111	204	154
ENSDARG00000008026	5	28316728	28369009	-1	protein_coding	fam129bb	family with sequence similarity 129, member Bb [Source:ZFIN;Acc:ZDB-GENE-030131-6218]	1028	985	981	1074	797	802	1091	1083	916	1041	964	978	1101	835	863	957	952	639	772	828	119	127	105	128	116	25	23	43	117	24	9	26	13	17	25	23	23	35	9	22	30	29
ENSDARG00000008029	20	35581191	35593580	1	protein_coding	mep1a.2	meprin A, alpha (PABA peptide hydrolase), tandem duplicate 2 [Source:ZFIN;Acc:ZDB-GENE-041001-208]	0	0	0	0	0	1	0	2	1	0	0	0	1	0	0	0	0	0	0	0	0	0	0	0	0	0	0	0	0	0	0	0	0	0	1	0	0	0	0	0	0	0
ENSDARG00000008030	6	1641806	1664198	1	protein_coding	myl9b	myosin, light chain 9b, regulatory [Source:ZFIN;Acc:ZDB-GENE-040426-2296]	2	0	1	2	0	2	4	2	3	0	7	9	10	9	2	12	14	14	11	7	12	14	7	9	3	16	10	20	5	12	6	11	17	17	14	83	67	51	43	44	353	383
ENSDARG00000008032	5	19944829	19977589	1	protein_coding	sart3	squamous cell carcinoma antigen recognized by T cells 3 [Source:ZFIN;Acc:ZDB-GENE-040724-10]	247	211	220	226	146	438	390	410	406	444	1709	1520	1781	1482	1649	1971	1912	1350	1594	1634	1360	1558	1429	1369	1311	1066	1082	1126	1111	972	970	1184	1371	1214	1113	915	914	1071	777	891	817	732
ENSDARG00000008034	11	25545105	25592096	-1	protein_coding	skib	v-ski avian sarcoma viral oncogene homolog b [Source:ZFIN;Acc:ZDB-GENE-990715-10]	2	3	6	4	2	7	3	3	7	6	11	8	6	8	8	12	16	4	7	6	9	15	6	10	10	29	34	26	27	24	37	41	56	52	47	95	93	92	82	106	129	122
ENSDARG00000008035	22	39182769	39186832	-1	protein_coding	zgc:113516	zgc:113516 [Source:ZFIN;Acc:ZDB-GENE-050320-154]	0	0	0	0	1	1	0	0	0	1	3	1	0	1	2	13	7	9	13	5	24	9	10	14	16	20	21	14	11	14	8	12	16	14	9	7	5	4	9	4	10	7
ENSDARG00000008049	22	10510764	10512030	-1	protein_coding	si:dkey-42i9.4	si:dkey-42i9.4 [Source:ZFIN;Acc:ZDB-GENE-030131-8398]	2826	2338	2496	2779	2161	2197	1965	1889	2181	2387	1112	964	1375	1159	1061	1443	1484	1306	1094	1124	1393	1656	1721	1395	1894	1280	1267	1637	1188	1117	926	964	1177	1079	1088	634	629	475	770	534	546	442
ENSDARG00000008060	20	39380970	39397851	1	protein_coding	scara3	scavenger receptor class A, member 3 [Source:ZFIN;Acc:ZDB-GENE-041014-317]	0	1	0	0	0	1	1	1	0	0	0	1	0	0	0	0	0	1	2	0	3	2	3	3	5	10	9	8	3	9	3	9	5	13	6	8	3	5	5	1	0	1
ENSDARG00000008068	1	19066433	19071101	-1	protein_coding	tma16	translation machinery associated 16 homolog [Source:ZFIN;Acc:ZDB-GENE-050522-20]	52	55	41	58	49	91	129	133	126	141	175	180	239	207	185	330	287	222	267	255	163	257	247	172	185	251	239	262	242	206	231	242	293	279	218	255	247	240	240	229	300	246
ENSDARG00000008075	19	40580243	40588680	-1	protein_coding	illr4	immune-related, lectin-like receptor 4 [Source:ZFIN;Acc:ZDB-GENE-050311-5]	0	0	0	0	0	0	0	0	0	0	0	0	0	0	0	0	0	0	0	0	0	0	0	0	1	0	0	0	0	0	0	1	0	1	0	1	0	1	2	0	1	1
ENSDARG00000008095	18	33237994	33242162	1	protein_coding	olfcd1	olfactory receptor C family, d1 [Source:ZFIN;Acc:ZDB-GENE-100721-9]	0	0	0	0	0	0	0	0	0	0	0	0	0	0	0	0	0	0	0	0	0	0	0	0	0	0	0	0	0	0	0	0	0	0	0	0	0	0	0	0	0	0
ENSDARG00000008097	10	1659229	1669328	-1	protein_coding	srsf9	serine/arginine-rich splicing factor 9 [Source:ZFIN;Acc:ZDB-GENE-040426-2397]	1274	1178	1179	1225	939	1073	1127	1149	1104	1187	616	573	677	639	536	616	671	574	557	588	800	835	886	757	845	1056	968	1079	883	909	983	1091	1130	1122	1120	721	801	740	862	699	580	460
ENSDARG00000008098	12	16911466	16913465	-1	protein_coding	ifit9	interferon-induced protein with tetratricopeptide repeats 9 [Source:ZFIN;Acc:ZDB-GENE-121214-233]	0	0	0	0	0	0	0	0	0	0	0	0	0	0	0	0	0	0	0	0	1	1	0	3	0	1	0	1	0	0	0	0	0	1	0	2	0	0	0	0	0	0
ENSDARG00000008100	7	38044391	38069416	-1	protein_coding	slc7a10a	solute carrier family 7 (neutral amino acid transporter light chain, asc system), member 10a [Source:ZFIN;Acc:ZDB-GENE-080116-1]	2	0	0	2	0	0	1	0	2	2	3	5	0	2	2	3	1	2	4	4	0	1	0	1	0	2	0	0	1	0	0	0	0	1	1	0	2	3	0	2	11	13
ENSDARG00000008105	3	19515579	19533079	1	protein_coding	mettl2a	methyltransferase like 2A [Source:ZFIN;Acc:ZDB-GENE-050417-462]	191	207	212	173	173	680	568	579	714	779	549	500	664	463	529	711	778	567	567	542	617	706	769	631	719	557	553	564	521	464	347	402	506	397	347	267	250	254	280	245	315	255
ENSDARG00000008107	23	39454019	39557789	1	protein_coding	src	v-src avian sarcoma (Schmidt-Ruppin A-2) viral oncogene homolog [Source:ZFIN;Acc:ZDB-GENE-030131-3809]	41	34	41	26	17	33	47	42	39	51	249	210	261	214	241	288	327	220	254	243	189	220	185	227	205	97	102	141	138	89	31	35	55	66	31	4	9	14	11	6	23	21
ENSDARG00000008119	20	29773995	29780904	-1	protein_coding	ENSDARG00000008119		54	49	50	53	33	47	46	62	61	58	331	341	410	345	346	438	471	388	370	352	172	259	236	184	192	113	102	115	101	106	104	114	102	103	124	151	169	179	170	155	236	189
ENSDARG00000008127	12	6532730	6871872	-1	protein_coding	pcdh15b	protocadherin-related 15b [Source:ZFIN;Acc:ZDB-GENE-050214-1]	14	10	10	10	8	10	18	11	7	13	51	64	50	45	36	84	97	58	79	56	12	15	18	29	16	4	2	2	9	3	1	2	2	2	2	0	0	1	0	0	5	2
ENSDARG00000008131	1	45503101	45504875	1	protein_coding	sox1b	SRY (sex determining region Y)-box 1b [Source:ZFIN;Acc:ZDB-GENE-060322-5]	0	0	0	0	0	0	1	0	0	0	0	0	0	0	0	0	0	1	0	0	0	0	1	0	0	1	0	0	0	0	0	0	0	2	0	2	1	0	3	3	81	86
ENSDARG00000008133	18	17494491	17496353	-1	protein_coding	foxl1	forkhead box L1 [Source:ZFIN;Acc:ZDB-GENE-040426-1181]	0	0	1	0	1	0	4	0	1	1	1	2	1	1	3	0	0	0	1	0	3	2	1	1	1	3	3	3	4	2	2	0	3	1	1	3	3	1	2	0	5	3
ENSDARG00000008140	18	34386584	34559550	1	protein_coding	kcnab1a	potassium voltage-gated channel, shaker-related subfamily, beta member 1 a [Source:ZFIN;Acc:ZDB-GENE-050327-79]	0	0	0	1	0	1	0	1	1	0	2	0	1	2	0	1	0	1	0	0	0	4	2	2	2	5	2	0	2	2	0	0	1	0	1	8	6	3	2	6	2	2
ENSDARG00000008141	6	51543723	51574006	-1	protein_coding	rbl1	retinoblastoma-like 1 (p107) [Source:ZFIN;Acc:ZDB-GENE-030131-8179]	11	6	6	10	10	24	21	29	28	32	59	63	69	58	54	89	79	83	76	76	112	127	81	140	124	254	261	260	257	227	394	415	470	439	462	449	452	454	371	434	340	249
ENSDARG00000008142	23	1652871	1689576	1	protein_coding	stxbp3	syntaxin binding protein 3 [Source:ZFIN;Acc:ZDB-GENE-040426-2833]	60	75	80	82	50	184	180	187	197	216	333	312	354	297	303	342	395	295	291	313	242	261	216	218	262	170	195	253	196	170	113	82	138	112	92	55	63	67	62	75	186	161
ENSDARG00000008153	5	51300557	51352115	-1	protein_coding	serinc5	serine incorporator 5 [Source:ZFIN;Acc:ZDB-GENE-040426-2918]	492	408	475	498	336	389	361	366	376	460	410	418	491	392	439	552	640	481	457	490	348	416	392	397	357	502	548	448	475	462	562	662	746	743	789	882	904	1041	748	889	1083	1060
ENSDARG00000008155	21	25362528	25379786	-1	protein_coding	sms	spermine synthase [Source:ZFIN;Acc:ZDB-GENE-040625-150]	411	358	396	412	294	471	475	493	442	569	545	519	606	526	508	768	708	531	611	589	387	468	396	385	406	47	56	83	91	61	24	36	44	30	46	40	37	42	43	33	260	226
ENSDARG00000008164	24	7674564	7684112	1	protein_coding	CT573322.1		0	0	0	0	0	0	0	1	0	0	0	0	1	0	0	0	0	0	2	0	1	0	0	1	0	0	0	0	0	0	0	2	1	3	2	1	4	2	1	2	4	2
ENSDARG00000008165	16	42043519	42054512	-1	protein_coding	caspa	caspase a [Source:ZFIN;Acc:ZDB-GENE-000616-3]	0	0	0	0	0	0	1	0	0	0	0	1	0	0	0	0	0	0	1	0	0	1	2	0	0	1	0	9	2	1	0	0	0	0	0	1	0	0	0	0	2	6
ENSDARG00000008170	10	42530046	42544431	1	protein_coding	dbnla	drebrin-like a [Source:ZFIN;Acc:ZDB-GENE-040704-42]	5	0	0	2	0	4	4	4	2	3	5	4	1	4	6	0	4	0	2	1	4	1	1	3	4	9	9	7	3	9	15	24	18	23	22	72	70	73	64	77	130	119
ENSDARG00000008174	3	23638350	23640594	1	protein_coding	hoxb1a	homeobox B1a [Source:ZFIN;Acc:ZDB-GENE-990415-101]	0	0	0	0	0	1	0	0	0	1	0	0	0	0	0	0	0	0	0	0	1	6	5	5	2	2	0	2	1	0	8	6	3	6	16	17	23	26	28	15	251	231
ENSDARG00000008182	10	22141390	22147669	-1	protein_coding	ENSDARG00000008182		0	0	0	0	0	0	0	0	0	0	0	0	0	0	0	0	0	0	0	0	0	0	0	0	0	0	0	0	0	0	0	0	0	0	0	0	0	0	0	0	0	0
ENSDARG00000008184	20	51946487	52019921	-1	protein_coding	mia3	melanoma inhibitory activity family, member 3 [Source:ZFIN;Acc:ZDB-GENE-041014-270]	1211	1178	1208	1234	1071	3300	3551	4115	3693	3717	3437	3450	3766	2960	3135	3526	3864	2403	3226	2997	3043	3108	2817	3408	3175	1707	1871	2251	2079	1535	559	635	787	769	598	583	641	758	537	574	608	592
ENSDARG00000008186	10	5533534	5581183	-1	protein_coding	syk	spleen tyrosine kinase [Source:ZFIN;Acc:ZDB-GENE-040702-3]	0	0	0	0	0	0	0	0	0	0	0	0	0	0	0	0	0	0	0	0	0	0	0	0	0	0	0	0	0	0	0	0	0	0	0	0	0	0	0	0	2	3
ENSDARG00000008188	7	22538748	22549659	1	protein_coding	sf1	splicing factor 1 [Source:ZFIN;Acc:ZDB-GENE-030131-2492]	756	649	660	786	538	780	896	919	896	1050	2085	1930	2118	1852	1737	1795	1827	1170	1529	1438	2252	2039	2142	2355	2331	3130	3140	3364	3007	2656	3834	4082	5024	4796	4706	4045	4394	5044	3924	3687	2349	1902
ENSDARG00000008191	2	42327504	42337700	1	protein_coding	tmeff1a	transmembrane protein with EGF-like and two follistatin-like domains 1a [Source:ZFIN;Acc:ZDB-GENE-070912-294]	0	0	1	0	0	1	0	0	0	0	0	1	0	1	0	0	1	1	0	0	2	1	0	0	1	0	1	1	1	0	0	1	0	2	0	0	5	5	2	1	3	2
ENSDARG00000008192	17	23534678	23557656	1	protein_coding	pank1a	pantothenate kinase 1a [Source:ZFIN;Acc:ZDB-GENE-040426-2846]	63	62	72	62	54	97	122	135	122	132	296	340	384	324	356	499	493	359	422	395	328	321	302	319	315	54	48	72	102	60	29	44	56	48	41	49	79	38	40	51	64	56
ENSDARG00000008200	17	24427417	24452188	1	protein_coding	ugp2b	UDP-glucose pyrophosphorylase 2b [Source:ZFIN;Acc:ZDB-GENE-030131-6352]	248	192	207	204	160	123	137	133	132	147	662	539	785	645	591	955	976	736	719	786	422	494	484	378	435	98	127	137	143	114	52	37	54	54	54	70	66	71	78	54	181	193
ENSDARG00000008203	17	42839230	42843257	1	protein_coding	pax1a	paired box 1a [Source:ZFIN;Acc:ZDB-GENE-070112-182]	0	0	0	1	0	0	0	0	0	0	0	0	0	1	0	0	0	0	0	0	0	0	0	0	0	0	0	0	0	0	0	0	0	0	0	0	0	0	0	0	5	0
ENSDARG00000008209	20	30543092	30671150	1	protein_coding	myt1la	myelin transcription factor 1-like, a [Source:ZFIN;Acc:ZDB-GENE-041001-172]	0	0	2	1	0	0	0	0	2	0	0	0	0	1	0	3	1	1	1	0	0	0	0	1	0	0	3	3	0	0	2	1	0	2	2	0	0	0	0	0	0	1
ENSDARG00000008212	17	16328345	16334455	-1	protein_coding	kcnk13a	potassium channel, subfamily K, member 13a [Source:ZFIN;Acc:ZDB-GENE-080219-46]	0	0	0	0	0	0	0	0	0	0	0	0	0	0	0	0	0	0	0	0	0	2	0	1	0	0	1	3	1	2	0	0	0	0	0	0	0	0	0	0	0	1
ENSDARG00000008218	20	54559957	54570807	1	protein_coding	znf410	zinc finger protein 410 [Source:ZFIN;Acc:ZDB-GENE-040426-1817]	1	0	1	0	0	0	3	0	2	5	20	16	31	22	20	22	21	23	9	14	37	22	37	29	33	36	31	26	22	34	50	42	63	56	54	61	80	77	86	58	166	139
ENSDARG00000008219	6	53989	54997	1	protein_coding	crygm4	crystallin, gamma M4 [Source:ZFIN;Acc:ZDB-GENE-120312-2]	0	0	0	0	0	0	0	0	0	0	0	0	0	0	0	0	0	0	0	0	0	0	0	0	0	0	0	1	0	0	1	1	0	1	1	0	1	0	0	0	0	0
ENSDARG00000008224	7	41477391	41532282	-1	protein_coding	vps35	vacuolar protein sorting 35 homolog (S. cerevisiae) [Source:ZFIN;Acc:ZDB-GENE-030131-2042]	247	227	240	244	188	149	160	169	174	172	805	740	846	710	766	965	1065	721	846	781	456	519	417	418	461	156	138	170	172	143	138	159	180	198	132	276	266	293	263	267	497	364
ENSDARG00000008235	4	2618672	2707599	-1	protein_coding	cog5	component of oligomeric golgi complex 5 [Source:ZFIN;Acc:ZDB-GENE-041210-47]	38	26	47	36	18	58	45	48	52	69	200	183	229	185	152	202	195	177	166	158	163	217	153	170	238	98	112	125	106	79	91	89	124	99	93	118	113	98	114	122	100	87
ENSDARG00000008237	23	34104019	34117120	1	protein_coding	sars	seryl-tRNA synthetase [Source:ZFIN;Acc:ZDB-GENE-040831-1]	18	14	19	9	12	36	40	37	40	35	327	351	415	312	327	574	593	482	413	481	276	310	314	321	311	185	171	200	220	154	220	292	282	268	242	405	412	418	360	384	986	845
ENSDARG00000008238	13	11584563	11611602	-1	protein_coding	manba	mannosidase, beta A, lysosomal [Source:ZFIN;Acc:ZDB-GENE-040426-721]	20	26	18	14	13	24	25	26	33	25	133	138	145	110	137	150	157	153	140	125	86	88	72	98	81	32	44	58	40	47	51	39	48	48	50	54	66	57	65	46	66	53
ENSDARG00000008239	17	42536859	42567457	-1	protein_coding	mocs3	molybdenum cofactor synthesis 3 [Source:ZFIN;Acc:ZDB-GENE-040426-782]	105	98	90	107	82	146	116	155	143	172	104	92	80	54	80	101	76	95	62	68	48	44	56	42	41	23	15	20	28	14	7	5	8	7	6	15	6	6	11	10	37	31
ENSDARG00000008243	10	25367261	25383244	-1	protein_coding	cct8	chaperonin containing TCP1, subunit 8 (theta) [Source:ZFIN;Acc:ZDB-GENE-040426-876]	1560	1463	1522	1469	1108	1369	1232	1319	1336	1460	1667	1334	1736	1453	1360	1741	1813	1393	1370	1407	1375	1480	1511	1336	1517	951	902	1172	1001	915	1038	1036	1200	1110	1034	1008	1019	926	948	910	1981	1569
ENSDARG00000008247	10	37139889	37183005	1	protein_coding	vezf1a	vascular endothelial zinc finger 1a [Source:ZFIN;Acc:ZDB-GENE-040108-4]	22	32	19	20	13	36	37	39	47	45	66	66	54	40	59	35	53	54	62	45	38	37	31	44	28	72	64	47	55	47	47	55	99	95	62	89	79	117	47	65	63	60
ENSDARG00000008249	20	36163529	36204543	-1	protein_coding	ptchd4	patched domain containing 4 [Source:ZFIN;Acc:ZDB-GENE-041001-178]	0	0	1	0	1	0	1	2	0	6	7	6	12	3	4	23	17	7	5	7	7	2	0	1	3	0	1	0	1	0	0	0	0	0	0	0	0	0	0	0	2	0
ENSDARG00000008255	21	32724343	32748354	-1	protein_coding	cnot6a	CCR4-NOT transcription complex, subunit 6a [Source:ZFIN;Acc:ZDB-GENE-030131-2768]	318	293	303	279	231	329	287	364	361	357	2816	2629	2937	2774	2730	4232	4288	3043	3491	3270	2733	3017	2577	2888	2862	1934	2082	2175	2227	1749	1629	1885	2259	2170	1968	1490	1487	1591	1287	1386	1205	970
ENSDARG00000008263	23	18176737	18188547	1	protein_coding	mfsd4b	major facilitator superfamily domain containing 4b [Source:ZFIN;Acc:ZDB-GENE-060810-38]	0	1	0	0	0	0	0	1	0	0	0	0	0	0	0	1	1	0	0	0	0	2	0	0	0	1	1	3	1	3	8	8	6	5	5	4	9	4	6	3	0	0
ENSDARG00000008275	24	25616867	25643800	-1	protein_coding	klhl24b	kelch-like family member 24b [Source:ZFIN;Acc:ZDB-GENE-040426-1185]	4	3	9	0	1	6	9	8	4	4	45	29	43	39	32	60	42	38	40	42	37	35	38	33	32	41	34	28	50	26	44	53	65	74	50	46	76	55	36	45	45	37
ENSDARG00000008278	7	24708676	24723565	-1	protein_coding	rcor2	REST corepressor 2 [Source:ZFIN;Acc:ZDB-GENE-040426-1812]	1073	971	905	930	777	813	853	806	835	957	912	819	984	837	777	1027	1028	721	893	750	616	610	566	580	605	317	310	256	281	224	357	406	479	488	468	615	654	758	635	602	910	739
ENSDARG00000008279	1	45148132	45164383	1	protein_coding	map2k7	mitogen-activated protein kinase kinase 7 [Source:ZFIN;Acc:ZDB-GENE-090312-186]	77	47	71	51	38	92	103	117	106	121	492	409	520	365	412	501	555	384	465	397	325	376	323	370	340	86	87	124	120	74	23	29	35	36	26	11	21	24	18	7	18	12
ENSDARG00000008287	1	17882810	17899131	-1	protein_coding	fam114a1	family with sequence similarity 114, member A1 [Source:ZFIN;Acc:ZDB-GENE-070410-52]	47	34	40	29	25	111	109	103	141	139	240	253	292	211	228	276	259	202	208	239	176	205	200	211	182	79	91	92	92	79	23	26	27	34	29	11	14	13	13	6	96	92
ENSDARG00000008292	24	16838850	16858531	1	protein_coding	eif2s3	eukaryotic translation initiation factor 2, subunit 3 gamma [Source:ZFIN;Acc:ZDB-GENE-030131-5552]	51	51	55	57	47	126	99	109	146	121	787	714	910	709	729	986	983	697	801	726	828	1064	1021	866	939	1273	1316	1410	1217	1128	1694	1789	1917	1879	1771	2022	1942	2074	2058	1873	2823	2296
ENSDARG00000008305	1	37473969	37475834	-1	protein_coding	hand2	heart and neural crest derivatives expressed 2 [Source:ZFIN;Acc:ZDB-GENE-000511-1]	0	0	0	0	0	0	1	0	0	0	1	1	2	0	1	0	0	1	0	0	13	10	5	10	4	1	2	0	2	2	0	0	2	0	0	2	2	1	8	3	238	202
ENSDARG00000008306	22	10083191	10092198	-1	protein_coding	rdh5	retinol dehydrogenase 5 (11-cis/9-cis) [Source:ZFIN;Acc:ZDB-GENE-050208-411]	1	0	0	1	2	0	0	0	0	0	1	0	0	0	1	1	1	2	1	1	0	0	0	0	0	0	0	0	0	0	0	0	0	0	0	0	0	1	0	0	1	0
ENSDARG00000008310	6	42411546	42420689	-1	protein_coding	ip6k2a	inositol hexakisphosphate kinase 2a [Source:ZFIN;Acc:ZDB-GENE-030131-760]	28	39	33	45	22	33	19	39	36	32	242	221	287	226	236	249	236	183	178	180	167	180	160	181	154	183	212	191	123	173	118	147	206	158	201	218	239	206	260	255	229	157
ENSDARG00000008322	7	38984523	39089308	-1	protein_coding	ambra1a	autophagy/beclin-1 regulator 1a [Source:ZFIN;Acc:ZDB-GENE-111104-2]	98	75	84	78	55	105	122	125	135	131	488	427	485	370	403	429	463	294	390	395	119	145	78	145	157	25	24	32	48	19	26	14	34	21	22	19	26	29	23	22	60	48
ENSDARG00000008329	8	6923560	6979648	1	protein_coding	asic1a	acid-sensing (proton-gated) ion channel 1a [Source:ZFIN;Acc:ZDB-GENE-040513-2]	3	8	4	0	1	3	3	1	5	6	3	3	7	7	6	4	7	5	6	5	4	9	10	9	3	2	0	0	0	2	1	1	0	0	3	0	0	0	1	0	1	2
ENSDARG00000008333	2	129176	133115	-1	protein_coding	znfl2a	zinc finger-like gene 2a [Source:ZFIN;Acc:ZDB-GENE-030828-7]	0	1	0	1	2	1	0	2	0	0	2	2	2	1	1	6	2	4	7	1	237	185	225	164	190	734	651	651	526	571	629	747	716	645	553	313	266	414	278	287	303	232
ENSDARG00000008336	19	2013893	2048772	1	protein_coding	sh3bp5a	SH3-domain binding protein 5a (BTK-associated) [Source:ZFIN;Acc:ZDB-GENE-111111-2]	1	0	0	0	0	0	0	0	0	0	0	1	0	0	1	0	0	1	2	1	0	0	0	0	0	5	4	5	5	3	9	10	9	15	11	18	17	20	13	11	22	16
ENSDARG00000008363	16	29651326	29656830	1	protein_coding	mcl1b	myeloid cell leukemia 1b [Source:ZFIN;Acc:ZDB-GENE-030825-1]	429	311	291	326	282	465	493	482	474	602	652	610	756	648	721	750	741	659	607	582	338	373	363	314	312	487	407	463	391	362	377	398	418	405	482	256	274	275	208	246	211	222
ENSDARG00000008370	3	36043605	36080746	-1	protein_coding	csnk1da	casein kinase 1, delta a [Source:ZFIN;Acc:ZDB-GENE-030131-825]	2484	2245	2670	2633	2067	2086	2132	2183	2054	2266	982	879	1129	883	880	1013	1049	820	748	730	776	807	759	824	823	1120	1035	1071	1010	985	1037	1090	1368	1277	1182	1021	974	992	909	872	942	854
ENSDARG00000008372	13	5450552	5808557	-1	protein_coding	spred2b	sprouty-related, EVH1 domain containing 2b [Source:ZFIN;Acc:ZDB-GENE-040426-2342]	32	18	28	32	33	34	20	15	25	30	51	44	48	66	51	89	63	67	57	52	57	68	63	61	49	56	39	52	41	54	63	60	72	85	66	65	62	68	59	54	149	155
ENSDARG00000008377	3	39514391	39548360	1	protein_coding	epn2	epsin 2 [Source:ZFIN;Acc:ZDB-GENE-071212-1]	67	54	57	45	40	93	88	104	108	83	148	128	153	150	118	167	182	117	170	164	401	328	323	328	349	1110	1113	1067	970	948	894	1087	1204	1336	1163	1182	1195	1034	961	1190	877	779
ENSDARG00000008380	7	37471041	37484085	1	protein_coding	brd7	bromodomain containing 7 [Source:ZFIN;Acc:ZDB-GENE-040426-2687]	938	733	802	786	655	1544	1319	1450	1350	1565	1102	886	1158	962	917	1061	1100	920	855	820	1057	1316	1218	1021	1113	1316	1348	1444	1164	1162	1636	1666	1808	1704	1620	1199	1217	1176	1316	1116	927	769
ENSDARG00000008383	3	40654252	40662597	1	protein_coding	arpc1a	actin related protein 2/3 complex, subunit 1A [Source:ZFIN;Acc:ZDB-GENE-040116-1]	379	340	367	345	280	428	405	391	402	472	746	740	925	736	795	953	992	778	752	729	753	914	834	783	753	686	650	699	571	577	394	416	494	506	477	486	496	421	545	474	1064	843
ENSDARG00000008384	8	7374704	7425659	-1	protein_coding	hdac6	histone deacetylase 6 [Source:ZFIN;Acc:ZDB-GENE-030131-3232]	66	40	39	41	31	23	36	27	25	30	9	9	7	8	15	5	8	6	9	11	6	11	4	4	3	10	13	10	10	7	23	25	33	26	45	55	58	56	39	43	106	103
ENSDARG00000008388	2	38178990	38201313	1	protein_coding	mmp14b	matrix metallopeptidase 14b (membrane-inserted) [Source:ZFIN;Acc:ZDB-GENE-030901-2]	6	5	2	3	3	2	3	5	3	6	1	2	2	1	2	2	3	1	0	1	4	8	6	4	8	14	24	15	15	8	17	12	28	30	25	39	44	38	32	28	161	119
ENSDARG00000008395	25	6308297	6320433	-1	protein_coding	snupn	snurportin 1 [Source:ZFIN;Acc:ZDB-GENE-030131-3464]	2689	2278	2351	2502	1926	1784	1873	1968	1941	2175	1286	1068	1383	1104	1086	1276	1411	1142	1104	985	369	469	512	409	395	141	135	148	197	116	114	149	126	161	129	148	110	132	134	105	159	121
ENSDARG00000008396	2	47990797	48069643	-1	protein_coding	ftr24	finTRIM family, member 24 [Source:ZFIN;Acc:ZDB-GENE-050731-2]	19	19	20	28	17	41	66	62	45	55	111	108	100	102	120	135	104	85	100	117	150	164	142	148	138	104	108	133	123	98	92	130	174	170	145	70	106	118	76	94	79	64
ENSDARG00000008398	4	20597152	20753997	1	protein_coding	cacna1c	calcium channel, voltage-dependent, L type, alpha 1C subunit [Source:ZFIN;Acc:ZDB-GENE-020129-1]	0	0	0	0	0	1	0	0	0	0	0	0	1	0	0	0	0	0	0	1	1	1	0	0	0	0	0	4	5	0	0	0	0	0	1	0	0	0	0	0	4	3
ENSDARG00000008403	3	15656117	15661237	1	protein_coding	phospho1	phosphatase, orphan 1 [Source:ZFIN;Acc:ZDB-GENE-040801-198]	1	0	2	0	0	0	0	1	3	3	4	1	5	5	1	2	2	5	4	3	25	33	12	34	30	241	246	314	275	232	324	364	573	515	490	587	631	525	391	544	83	86
ENSDARG00000008407	22	11411023	11463554	-1	protein_coding	tspan7b	tetraspanin 7b [Source:ZFIN;Acc:ZDB-GENE-040927-5]	93	48	88	86	54	91	110	106	87	112	152	139	144	139	132	222	225	174	188	198	143	120	138	135	134	73	68	69	55	88	46	62	79	51	56	27	37	39	24	16	22	13
ENSDARG00000008413	1	45572241	45710153	-1	protein_coding	atp11a	ATPase, class VI, type 11A [Source:ZFIN;Acc:ZDB-GENE-090311-52]	1	0	1	3	1	1	1	0	0	4	7	3	5	5	2	3	8	1	2	4	5	2	6	4	3	7	9	16	18	8	21	31	20	34	29	37	53	49	34	54	87	86
ENSDARG00000008414	5	36143402	36163241	1	protein_coding	exoc3l2a	exocyst complex component 3-like 2a [Source:ZFIN;Acc:ZDB-GENE-060526-343]	0	0	1	0	0	0	1	1	0	0	1	1	0	0	2	0	1	0	0	0	0	2	1	1	0	0	0	0	0	0	0	0	0	0	0	0	1	0	0	0	1	4
ENSDARG00000008433	8	11166354	11191818	-1	protein_coding	unc45b	unc-45 myosin chaperone B [Source:ZFIN;Acc:ZDB-GENE-020919-3]	123	134	140	117	86	86	102	90	114	110	82	74	91	53	63	26	60	31	30	47	95	62	67	88	39	134	179	148	115	150	190	227	264	248	215	175	187	197	163	144	796	757
ENSDARG00000008434	23	19027527	19056156	-1	protein_coding	bcl2l1	bcl2-like 1 [Source:ZFIN;Acc:ZDB-GENE-010730-1]	299	235	278	294	183	295	300	364	315	389	392	429	457	374	415	423	380	326	293	298	114	141	154	137	102	155	138	138	136	110	121	132	191	151	169	177	233	173	156	208	236	207
ENSDARG00000008439	4	18731702	18753916	-1	protein_coding	atxn10	ataxin 10 [Source:ZFIN;Acc:ZDB-GENE-060503-180]	25	17	21	14	10	31	24	35	28	34	42	41	35	28	42	37	32	55	37	48	16	20	21	18	17	6	6	2	10	8	9	3	9	7	6	16	18	9	14	15	51	55
ENSDARG00000008447	18	6395928	6410013	1	protein_coding	fkbp4	FK506 binding protein 4 [Source:ZFIN;Acc:ZDB-GENE-030131-514]	1138	983	1031	1139	837	1041	1031	1050	1011	1163	1040	929	1144	948	1050	1167	1179	965	943	900	479	598	505	522	566	167	141	153	234	156	172	207	216	175	188	281	242	312	257	253	473	438
ENSDARG00000008450	2	8233239	8249702	1	protein_coding	pcolce2a	procollagen C-endopeptidase enhancer 2a [Source:ZFIN;Acc:ZDB-GENE-070705-25]	1	0	0	0	0	1	2	0	0	0	0	1	0	0	0	0	0	2	1	0	3	0	0	0	0	3	0	0	0	1	3	3	2	5	1	8	7	9	7	10	30	26
ENSDARG00000008454	7	47967931	47978459	-1	protein_coding	cpeb1b	cytoplasmic polyadenylation element binding protein 1b [Source:ZFIN;Acc:ZDB-GENE-990927-1]	3264	3071	2789	3088	2625	3302	3543	3298	3729	3706	1896	2122	2012	1687	1665	1959	1663	1315	1490	1213	382	506	475	373	493	86	72	79	197	69	25	34	41	46	27	12	12	16	11	8	9	7
ENSDARG00000008457	1	39519203	39540357	1	protein_coding	faah2a	fatty acid amide hydrolase 2a [Source:ZFIN;Acc:ZDB-GENE-040718-453]	1	0	0	1	1	1	1	2	0	2	3	2	2	1	2	1	0	1	1	1	0	0	0	1	2	0	0	0	1	0	0	1	0	0	0	1	2	3	0	0	2	0
ENSDARG00000008461	8	40152702	40171278	-1	protein_coding	anapc5	anaphase promoting complex subunit 5 [Source:ZFIN;Acc:ZDB-GENE-030131-1574]	8	6	5	4	7	21	15	18	21	16	195	149	199	178	152	209	265	179	182	177	137	141	131	114	144	72	57	69	66	69	63	71	90	64	87	119	126	95	102	91	201	184
ENSDARG00000008472	8	22489568	22493679	-1	protein_coding	apex2	APEX nuclease (apurinic/apyrimidinic endonuclease) 2 [Source:ZFIN;Acc:ZDB-GENE-040426-835]	279	259	254	263	221	324	242	315	334	364	169	171	232	181	183	133	113	116	113	83	53	59	61	32	34	10	4	9	10	15	2	6	6	5	5	3	5	8	10	8	30	25
ENSDARG00000008473	11	42294576	42307060	1	protein_coding	asb14a	ankyrin repeat and SOCS box containing 14a [Source:ZFIN;Acc:ZDB-GENE-140106-2]	0	0	0	0	0	0	0	0	0	0	0	0	1	0	0	0	0	0	0	0	1	4	1	1	2	0	3	5	1	1	1	1	1	0	1	0	0	0	0	0	1	0
ENSDARG00000008480	13	15570857	15620302	1	protein_coding	trmt61a	tRNA methyltransferase 61A [Source:ZFIN;Acc:ZDB-GENE-040718-5]	77	42	59	56	45	167	215	200	195	247	485	426	535	438	464	604	569	455	425	427	365	429	418	408	423	154	127	205	165	137	75	110	107	104	93	105	123	86	112	96	183	168
ENSDARG00000008485	7	38007602	38037282	1	protein_coding	LRP3	LDL receptor related protein 3 [Source:HGNC Symbol;Acc:HGNC:6695]	15	23	14	18	8	50	54	58	60	68	77	56	84	55	50	39	42	24	31	32	30	31	15	18	26	18	19	14	21	15	10	13	14	7	17	17	23	21	19	17	28	17
ENSDARG00000008487	1	10140542	10391292	-1	protein_coding	dmd	dystrophin [Source:ZFIN;Acc:ZDB-GENE-010426-1]	19	21	13	17	16	19	13	12	19	18	100	106	81	90	94	64	80	49	60	60	52	95	63	59	78	93	103	93	89	92	209	240	223	221	271	432	431	432	450	373	347	309
ENSDARG00000008490	1	53205934	53220896	-1	protein_coding	ltv1	LTV1 ribosome biogenesis factor [Source:ZFIN;Acc:ZDB-GENE-040712-1]	38	34	21	34	23	51	44	66	51	76	579	556	647	577	553	600	663	465	529	519	523	523	490	450	561	238	258	309	247	230	226	231	251	269	236	309	280	337	233	257	285	256
ENSDARG00000008491	7	29907103	29917716	1	protein_coding	RDH13 (1 of many)	retinol dehydrogenase 13 (all-trans/9-cis) [Source:HGNC Symbol;Acc:HGNC:19978]	0	1	0	1	0	0	0	0	0	0	1	2	1	3	2	0	0	0	1	0	0	0	0	0	1	0	0	0	0	2	0	1	0	0	0	0	0	1	1	0	5	2
ENSDARG00000008494	6	39876641	39895990	-1	protein_coding	myl6	myosin, light chain 6, alkali, smooth muscle and non-muscle [Source:ZFIN;Acc:ZDB-GENE-041010-28]	943	798	947	1031	781	659	681	686	645	790	262	276	368	314	343	278	279	233	225	207	113	146	160	133	137	231	226	243	201	233	189	225	230	219	189	220	242	253	243	217	255	196
ENSDARG00000008502	13	994894	999805	-1	protein_coding	pno1	partner of NOB1 homolog [Source:ZFIN;Acc:ZDB-GENE-040426-1419]	20	17	16	17	15	41	44	37	38	41	242	237	246	254	234	292	331	270	260	260	331	425	412	295	346	536	477	499	458	464	568	667	670	622	627	697	655	854	688	572	1036	863
ENSDARG00000008503	19	25768066	25843032	-1	protein_coding	glcci1	glucocorticoid induced 1 [Source:ZFIN;Acc:ZDB-GENE-031010-41]	22	13	14	15	16	17	17	15	11	28	196	154	178	159	161	210	198	163	175	177	85	124	91	96	101	18	6	26	22	19	9	6	5	5	2	1	2	5	2	2	16	20
ENSDARG00000008540	9	53736849	53738215	1	protein_coding	sox21b	SRY (sex determining region Y)-box 21b [Source:ZFIN;Acc:ZDB-GENE-040429-1]	1	0	0	0	0	1	0	0	0	0	0	0	0	0	0	0	0	0	0	0	3	2	3	2	3	11	13	8	3	9	4	5	6	3	2	1	4	0	1	1	165	141
ENSDARG00000008541	23	17999936	18006800	1	protein_coding	chia.4	chitinase, acidic.4 [Source:ZFIN;Acc:ZDB-GENE-030131-9279]	366	270	267	309	226	298	282	285	297	350	593	527	683	515	566	788	742	607	507	575	315	336	318	262	273	120	85	119	102	101	74	72	88	59	67	24	43	32	28	25	10	10
ENSDARG00000008542	11	37441636	37453061	-1	protein_coding	yod1	YOD1 deubiquitinase [Source:ZFIN;Acc:ZDB-GENE-050417-217]	21	13	15	22	19	69	55	87	56	65	87	81	83	78	82	117	132	104	98	121	151	171	161	173	156	391	380	425	391	369	366	383	462	444	445	370	374	385	332	353	361	331
ENSDARG00000008548	2	43896176	43944227	1	protein_coding	arhgap12a	Rho GTPase activating protein 12a [Source:ZFIN;Acc:ZDB-GENE-050809-38]	10	8	7	5	6	14	9	8	12	11	32	16	34	16	21	33	25	26	27	17	27	29	11	30	21	39	47	46	39	26	68	79	96	95	94	189	193	222	187	186	135	111
ENSDARG00000008551	5	32287966	32290654	-1	protein_coding	pole3	polymerase (DNA directed), epsilon 3 (p17 subunit) [Source:ZFIN;Acc:ZDB-GENE-040426-1773]	984	843	909	1020	845	825	873	799	762	993	538	578	675	587	568	676	652	471	460	503	538	635	664	597	629	326	349	413	373	279	211	230	307	270	213	285	273	420	249	256	447	369
ENSDARG00000008553	17	3048813	3091582	1	protein_coding	zgc:136872	zgc:136872 [Source:ZFIN;Acc:ZDB-GENE-060421-5204]	1	0	1	0	1	2	1	6	4	2	2	4	1	2	1	0	3	3	3	2	4	5	3	0	1	0	2	2	1	1	0	0	0	0	1	0	0	0	0	0	0	0
ENSDARG00000008560	10	3336468	3358903	1	protein_coding	brap	BRCA1 associated protein [Source:ZFIN;Acc:ZDB-GENE-040718-168]	78	62	59	48	40	58	71	69	58	76	118	103	123	99	109	106	144	109	98	74	81	86	68	68	82	23	28	31	26	18	20	34	25	22	28	58	56	62	52	43	78	67
ENSDARG00000008568	20	34751037	34767357	-1	protein_coding	slc25a24	solute carrier family 25 (mitochondrial carrier; phosphate carrier), member 24 [Source:ZFIN;Acc:ZDB-GENE-040912-183]	234	182	204	197	172	179	166	175	148	210	178	179	236	180	221	219	202	180	183	174	168	184	179	172	153	142	142	177	157	156	104	120	132	126	108	64	95	77	102	74	171	180
ENSDARG00000008573	20	15957458	16022854	-1	protein_coding	fam20b	family with sequence similarity 20, member B (H. sapiens) [Source:ZFIN;Acc:ZDB-GENE-040724-125]	79	61	61	78	56	96	121	120	107	133	217	186	263	202	196	240	301	221	237	229	131	144	128	109	122	22	24	27	32	27	7	8	15	12	6	25	17	18	24	19	109	99
ENSDARG00000008575	13	49553826	49749468	-1	protein_coding	lyst	lysosomal trafficking regulator [Source:ZFIN;Acc:ZDB-GENE-070702-1]	29	27	22	18	15	36	26	39	34	29	112	79	112	89	96	123	95	51	91	82	43	37	28	43	37	9	5	15	17	2	4	6	2	3	5	8	17	6	4	11	54	47
ENSDARG00000008592	5	21523788	21549052	-1	protein_coding	mtmr8	myotubularin related protein 8 [Source:ZFIN;Acc:ZDB-GENE-040426-1016]	350	320	284	369	230	292	298	278	297	309	433	420	532	374	415	488	468	305	327	366	124	191	144	127	116	27	19	28	30	18	4	9	20	17	20	47	38	22	34	27	63	44
ENSDARG00000008593	20	32933033	33272020	-1	protein_coding	nbas	neuroblastoma amplified sequence [Source:ZFIN;Acc:ZDB-GENE-041014-367]	53	41	54	31	36	66	76	82	72	86	328	307	348	278	292	350	403	248	320	310	248	255	204	270	249	68	56	77	79	55	19	31	31	35	19	12	6	6	15	7	20	23
ENSDARG00000008623	12	1445147	1453294	1	protein_coding	cops3	COP9 signalosome subunit 3 [Source:ZFIN;Acc:ZDB-GENE-030131-7660]	6	3	6	7	5	7	4	2	5	10	171	119	181	144	143	213	234	159	174	167	126	132	103	132	139	93	87	85	73	64	111	109	131	119	117	139	150	177	130	115	188	131
ENSDARG00000008637	1	11419101	11439741	-1	protein_coding	mtp	microsomal triglyceride transfer protein [Source:ZFIN;Acc:ZDB-GENE-040419-2]	1	1	1	1	0	0	0	1	0	0	1	1	1	1	1	0	0	0	1	2	159	116	118	130	118	1101	1359	1269	1276	1086	1380	1533	1880	2030	1915	1770	1839	2040	1411	1692	265	284
ENSDARG00000008639	20	34517744	34550744	-1	protein_coding	kifap3a	kinesin-associated protein 3a [Source:ZFIN;Acc:ZDB-GENE-040912-74]	10	14	12	7	14	23	30	25	26	31	76	69	79	68	69	88	117	81	62	84	47	42	46	57	33	8	16	14	16	18	8	16	12	17	16	17	16	13	22	11	48	34
ENSDARG00000008660	7	18365720	18403802	-1	protein_coding	coro1b	coronin, actin binding protein, 1B [Source:ZFIN;Acc:ZDB-GENE-040123-3]	14	14	13	6	4	17	21	26	26	22	39	24	40	35	36	26	24	21	31	25	24	35	21	39	25	11	6	15	14	3	11	7	11	10	5	8	13	13	14	13	72	75
ENSDARG00000008662	9	51310144	51313048	1	protein_coding	fign	fidgetin [Source:ZFIN;Acc:ZDB-GENE-050522-339]	2	0	2	2	0	4	3	2	6	5	39	22	31	29	29	30	23	13	19	17	14	13	18	13	17	3	1	2	8	0	1	0	2	2	0	0	0	3	1	0	29	13
ENSDARG00000008674	1	21856055	21876401	-1	protein_coding	chrnb2a	cholinergic receptor, nicotinic, beta 2a [Source:ZFIN;Acc:ZDB-GENE-090312-169]	0	0	0	0	0	0	0	0	0	0	0	0	0	0	1	0	0	0	1	0	0	0	0	1	0	0	0	0	0	0	0	1	0	0	0	0	1	0	0	0	0	1
ENSDARG00000008678	20	32503132	32530009	1	protein_coding	snx3	sorting nexin 3 [Source:ZFIN;Acc:ZDB-GENE-030131-921]	173	163	174	161	144	126	135	176	168	193	336	276	334	307	319	467	525	377	394	387	430	504	516	417	397	356	343	345	306	280	179	235	234	204	222	121	107	159	112	108	188	174
ENSDARG00000008697	12	25684399	25738189	1	protein_coding	epas1a	endothelial PAS domain protein 1a [Source:ZFIN;Acc:ZDB-GENE-030131-4490]	1	0	0	0	0	0	0	3	0	0	0	0	1	0	1	0	1	0	0	3	0	5	4	1	1	314	298	362	316	259	383	453	534	526	515	533	586	676	415	452	263	274
ENSDARG00000008703	8	53981770	53999263	1	protein_coding	apeh	acylaminoacyl-peptide hydrolase [Source:ZFIN;Acc:ZDB-GENE-030131-9870]	150	170	198	166	121	258	312	317	230	318	229	255	247	198	231	299	276	235	240	227	361	322	342	341	313	312	345	281	282	264	186	222	259	257	258	104	116	107	107	109	93	69
ENSDARG00000008706	1	40762984	40769300	1	protein_coding	paip2b	poly(A) binding protein interacting protein 2B [Source:ZFIN;Acc:ZDB-GENE-040426-1736]	286	297	328	290	280	595	597	559	582	779	619	606	801	714	691	1095	1073	792	752	792	894	955	1035	817	903	1250	1179	1197	970	979	1067	1211	1124	1045	955	924	889	954	881	826	790	579
ENSDARG00000008720	4	12613874	12680444	1	protein_coding	lmo3	LIM domain only 3 [Source:ZFIN;Acc:ZDB-GENE-050522-201]	0	0	1	0	0	0	1	0	0	1	0	3	2	0	0	2	3	0	2	1	1	1	0	0	0	4	6	3	1	4	5	7	4	3	12	44	37	49	67	62	142	126
ENSDARG00000008723	1	8320608	8380801	1	protein_coding	prkcba	protein kinase C, beta a [Source:ZFIN;Acc:ZDB-GENE-040426-1354]	53	55	46	45	34	166	114	116	196	167	270	270	217	270	218	202	230	167	164	182	280	237	248	304	213	130	97	141	168	125	86	91	143	129	118	13	19	7	14	17	13	18
ENSDARG00000008727	11	6298115	6319463	1	protein_coding	ranbp3a	RAN binding protein 3a [Source:ZFIN;Acc:ZDB-GENE-040426-1132]	6	8	5	6	4	36	28	34	50	38	216	192	205	189	164	200	222	154	173	172	139	181	168	128	146	66	55	89	84	57	22	34	26	29	31	17	20	26	14	19	11	18
ENSDARG00000008732	6	46734369	46740573	-1	protein_coding	zgc:66479	zgc:66479 [Source:ZFIN;Acc:ZDB-GENE-031030-10]	537	458	460	512	421	510	537	495	522	654	764	733	907	684	768	1052	996	725	820	810	701	719	800	877	806	586	646	656	631	523	400	483	514	480	410	140	113	121	92	114	26	13
ENSDARG00000008735	22	11093805	11107066	-1	protein_coding	atp6ap2	ATPase, H+ transporting, lysosomal accessory protein 2 [Source:ZFIN;Acc:ZDB-GENE-040426-1960]	420	360	372	406	291	152	192	165	166	189	81	71	99	80	96	111	98	103	69	79	43	61	39	50	39	28	38	38	33	37	32	50	65	44	50	105	113	91	128	105	170	111
ENSDARG00000008740	1	50559185	50576166	-1	protein_coding	esf1	ESF1, nucleolar pre-rRNA processing protein, homolog (S. cerevisiae) [Source:ZFIN;Acc:ZDB-GENE-030131-4917]	321	260	276	289	287	234	233	242	192	276	171	139	173	211	181	160	135	106	108	124	183	171	187	182	160	317	335	328	214	259	387	523	427	418	364	524	479	737	417	444	639	543
ENSDARG00000008748	18	15809598	15824651	1	protein_coding	ube2na	ubiquitin-conjugating enzyme E2Na [Source:ZFIN;Acc:ZDB-GENE-040426-2873]	660	592	646	675	638	755	859	852	734	970	1151	1283	1377	1196	1229	1955	1825	1374	1493	1381	1779	1855	1796	1669	1699	2161	2164	1994	1780	1709	1584	1857	2016	1871	1924	1415	1309	1766	1356	1262	1082	1014
ENSDARG00000008757	17	21082465	21103739	1	protein_coding	entpd6	ectonucleoside triphosphate diphosphohydrolase 6 (putative) [Source:ZFIN;Acc:ZDB-GENE-050417-412]	37	21	30	31	27	65	74	57	71	99	343	359	451	300	370	484	510	402	415	402	235	296	234	268	237	126	120	126	136	99	106	132	128	170	111	175	154	127	173	143	326	264
ENSDARG00000008765	20	14893325	14910090	1	protein_coding	tmed5	transmembrane p24 trafficking protein 5 [Source:ZFIN;Acc:ZDB-GENE-040426-1302]	1549	1360	1534	1656	1162	1046	1166	1207	1087	1337	666	711	911	670	694	899	870	767	735	742	654	669	617	565	677	295	305	346	300	314	153	174	232	186	192	118	134	143	121	110	124	124
ENSDARG00000008767	22	21644187	21730724	-1	protein_coding	si:dkey-42p8.3	si:dkey-42p8.3 [Source:ZFIN;Acc:ZDB-GENE-050208-677]	32	23	38	43	35	26	35	40	28	32	72	55	68	59	89	63	83	51	75	61	49	56	56	68	62	75	67	58	56	61	49	48	63	60	55	53	55	51	51	38	74	52
ENSDARG00000008772	6	19411421	19432458	-1	protein_coding	cacng1a	calcium channel, voltage-dependent, gamma subunit 1a [Source:ZFIN;Acc:ZDB-GENE-030131-732]	0	0	0	0	0	1	0	0	1	0	0	0	0	0	0	0	0	0	0	0	0	0	0	1	1	0	1	0	0	0	0	0	0	0	0	0	0	0	0	0	3	6
ENSDARG00000008784	2	32829184	32842890	-1	protein_coding	prpf4ba	pre-mRNA processing factor 4Ba [Source:ZFIN;Acc:ZDB-GENE-040426-947]	122	101	123	116	89	67	90	81	80	92	388	325	369	280	326	438	493	258	365	383	304	379	222	380	382	409	480	599	505	446	339	459	537	559	415	419	420	430	268	343	208	194
ENSDARG00000008785	25	26434503	26449804	-1	protein_coding	dldh	dihydrolipoamide dehydrogenase [Source:ZFIN;Acc:ZDB-GENE-040120-4]	106	110	109	95	99	196	204	229	230	250	366	321	418	350	385	394	426	288	317	308	316	414	383	381	419	331	375	370	303	326	290	309	326	318	317	198	177	127	158	156	386	327
ENSDARG00000008788	23	39661200	39704990	1	protein_coding	camk1gb	calcium/calmodulin-dependent protein kinase IGb [Source:ZFIN;Acc:ZDB-GENE-040426-1694]	0	0	2	0	0	0	0	0	1	0	0	0	0	0	0	1	2	0	0	1	1	0	1	1	0	2	1	1	5	4	8	6	4	1	3	4	6	4	3	4	55	46
ENSDARG00000008790	24	7262194	7292821	-1	protein_coding	actr3b	ARP3 actin-related protein 3 homolog B (yeast) [Source:ZFIN;Acc:ZDB-GENE-070424-10]	1	1	1	4	3	1	1	1	2	2	8	1	4	2	1	3	5	3	2	6	4	2	2	4	6	3	0	2	3	3	0	2	1	1	2	1	0	0	0	0	2	1
ENSDARG00000008796	14	30202694	30204352	1	protein_coding	her5	hairy-related 5 [Source:ZFIN;Acc:ZDB-GENE-990415-90]	1	0	0	0	0	2	1	0	0	0	1	1	1	1	0	57	64	56	69	54	378	518	495	482	524	40	45	49	24	44	20	26	24	21	25	61	66	64	70	71	103	89
ENSDARG00000008803	17	15527523	15530268	1	protein_coding	marcksb	myristoylated alanine-rich protein kinase C substrate b [Source:ZFIN;Acc:ZDB-GENE-030131-1921]	5154	4516	4835	5259	4406	4988	5343	5648	4513	5417	3362	3537	3818	3272	3546	3809	3713	2958	3219	3076	4700	4745	4634	4433	4186	6900	6937	6923	6225	6076	6636	7648	8280	7788	8244	6984	7514	7019	7093	6749	6539	5656
ENSDARG00000008805	17	49230529	49256706	-1	protein_coding	orc3	origin recognition complex, subunit 3 [Source:ZFIN;Acc:ZDB-GENE-030131-6247]	188	140	142	164	116	80	91	93	76	112	538	505	567	469	516	660	634	547	511	521	274	336	315	268	286	63	65	85	71	73	83	81	139	127	98	202	231	205	223	218	369	294
ENSDARG00000008807	2	22984564	22994784	1	protein_coding	bokb	BCL2-related ovarian killer b [Source:ZFIN;Acc:ZDB-GENE-040426-1346]	729	620	724	642	575	809	820	816	781	975	638	545	730	560	589	677	713	556	528	507	199	266	244	185	195	28	25	39	50	25	9	9	10	7	3	1	7	4	7	4	12	11
[truncated: 30,623 more rows]
[truncated: 48 more columns]
