# Supplementary material for: A high-resolution mRNA expression time course of embryonic development in zebrafish
Source: eLife. 2017 Nov 16;6:e30860. doi: 10.7554/eLife.30860 (PMC5690287; doi:10.7554/eLife.30860)
Supplement: Supplementary file 3. [file elife-30860-supp3.tsv]

e85.Ensembl.Gene.ID	Chr	Start	End	Strand	Gene.type	Gene.name	Gene.description	1-cell-1	1-cell-2	1-cell-3	1-cell-4	1-cell-5	2-cell-1	2-cell-2	2-cell-3	2-cell-4	2-cell-5	128-cell-1	128-cell-2	128-cell-3	128-cell-4	128-cell-5	1k-cell-1	1k-cell-2	1k-cell-3	1k-cell-4	1k-cell-5	Dome-1	Dome-2	Dome-3	Dome-4	Dome-5	50%-epiboly-1	50%-epiboly-2	50%-epiboly-3	50%-epiboly-4	50%-epiboly-5	Shield-1	Shield-2	Shield-3	Shield-4	Shield-5	75%-epiboly-1	75%-epiboly-2	75%-epiboly-3	75%-epiboly-4	75%-epiboly-5	1-4-somites-1	1-4-somites-2
ENSDARG00000099104	1	6408	12027	-1	protein_coding	rpl24	ribosomal protein L24 [Source:ZFIN;Acc:ZDB-GENE-020419-25]	241.203780007354	232.206433728855	211.203960315236	217.74571153944	248.12113153459	249.077974071625	229.864280641962	190.757621550284	236.097662652283	260.009369911437	95.7190802135975	80.850326394502	107.167927022875	125.748526162052	107.356838771376	132.774087685843	146.152829219832	188.463538526311	154.927424663991	146.473754989074	180.272159285563	173.643172846043	226.36677146608	145.582099279543	198.375007986851	273.03575325194	265.311038201834	255.662083627796	235.385560916884	262.89966863802	308.846097168808	331.05699135463	267.388191378327	288.579987716761	287.231299243976	414.514651174087	394.291662355832	323.038056950213	448.607583211938	371.639892343903	796.560933416815	853.198162945124
ENSDARG00000102407	1	11822	16373	1	protein_coding	cep97	centrosomal protein 97 [Source:ZFIN;Acc:ZDB-GENE-031030-11]	172.855636655792	165.051185769699	161.670783174001	139.564731310291	125.317936464417	156.085922872151	154.333477132196	156.725585875436	155.20759073058	132.906539492234	117.7845751383	106.025021969014	100.396494659914	133.734632334842	94.402280140718	62.9127669635663	76.8386624535614	74.7601045797508	85.9633348927905	81.9599273760465	90.1576747494452	85.4110840898589	85.5129334473866	79.877270553464	82.3498447917393	37.2195495262589	29.57675489827	32.4148318478434	32.9744573389763	36.0757669299084	27.9842319206294	28.4747021803445	27.1728085713766	30.5852822798507	36.6094612936598	38.3770956748857	43.4323432051476	36.946341079072	48.3248176008819	38.6270254901669	46.6609888865049	39.2871316763835
ENSDARG00000102097	1	18716	23389	1	protein_coding	nfkbiz	nuclear factor of kappa light polypeptide gene enhancer in B-cells inhibitor, zeta [Source:ZFIN;Acc:ZDB-GENE-071024-1]	5.88701694590591	7.07197601091941	7.97545447998047	7.63627554847959	6.87338987472453	3.00091661247158	5.2830729009754	6.28730550642329	4.3726630749362	2.88585801640179	17.6634551281214	11.8227116497727	7.51208052005054	12.3286524928516	13.3231880840149	2.50675307890204	3.29670214781202	4.34604323483396	5.51391050068943	5.45803977850558	15.6936912366842	12.5602636223821	11.455267718166	14.3620330827426	16.0669602124641	30.4511464382445	24.7952405940107	23.6152429397643	22.3552888429489	21.7516712069116	22.3685913292928	21.3187944847356	19.9208633566546	26.93363078655	31.3463161208436	10.7650681002317	15.4646866190622	10.8442284701543	15.5518795614033	13.7601244304195	15.1602671246068	17.3083602434049
ENSDARG00000099640	1	27690	34330	1	protein_coding	eed	embryonic ectoderm development [Source:ZFIN;Acc:ZDB-GENE-050417-287]	217.941478726442	222.205597923653	209.671434538006	198.834633387069	173.535998411734	202.257186243652	183.707486746724	182.172199863882	184.687645890604	186.510297392045	157.661391541361	136.983688887087	164.938173257176	156.889208652439	148.264889747295	119.728129565225	151.591038284535	154.249672381233	145.375920623825	157.389803558515	111.239407136626	106.31282466363	124.55295182705	99.5885565967343	124.623403686645	66.9542458928039	58.7657064900814	67.0066732234248	66.9728669051458	71.1318921666716	68.4491572600747	69.4931138223437	66.3583151201447	62.499754609748	72.9299838034205	70.8579259242565	79.5861419774468	62.4564168913773	72.215599276591	73.3928647737437	87.67915416586	70.3702436177267
ENSDARG00000104071	1	36552	39191	1	protein_coding	HIKESHI	zgc:110091 [Source:ZFIN;Acc:ZDB-GENE-050417-34]	0.931589541915321	0.724857106397772	1.00405150766672	2.29040860874059	0	2.10889279764174	4.15744457813352	4.1210741243026	3.22904142130872	2.65376230882301	17.9392484627764	14.468755546349	15.0360518509353	9.68244754862538	13.2785428739475	15.3636098237919	16.4221306854911	16.6358363762813	16.5408717627793	16.6924889381258	21.3668815776946	22.307031279539	22.9731165215174	18.9440434812759	18.593912973158	33.1602314972749	38.647319730789	31.7739044769781	24.7399913880728	35.3001236023528	46.975254208101	54.6221307834268	51.6600980171752	49.0954293376453	63.0485837813074	88.3861157173963	74.785065046982	43.0789901836764	88.9236842828303	68.6623636732047	42.2771143204993	28.4516207861173
ENSDARG00000102746	1	39313	44565	-1	protein_coding	tmem39a	transmembrane protein 39A [Source:ZFIN;Acc:ZDB-GENE-030131-1928]	122.660057127829	134.268429689037	109.785596056196	85.1995017479459	89.5424624454052	137.16970738612	141.951094450925	157.447572474128	150.108577083096	122.469532291329	110.62770091963	100.069366564785	106.757058261495	130.888574142169	88.3294599097743	61.4847476812622	78.1702134175461	77.7486017967383	87.0659067592833	89.5533562120966	105.72358237452	101.05239517146	98.3121007772265	103.037197515934	104.943920029241	61.1226335563993	55.4208857653587	62.26365108458	63.2395407069808	55.0379894735793	50.8867797270545	47.4848572461506	54.2645238027466	53.0762508294215	55.3573443043488	56.8188885971502	60.8049178215972	43.6325578191305	62.7367284785696	53.0985577323782	47.3332585962023	44.1395547625806
ENSDARG00000103929	1	44839	50247	-1	protein_coding	ildr1a	immunoglobulin-like domain containing receptor 1a [Source:ZFIN;Acc:ZDB-GENE-040426-1412]	44.4226898982092	49.0347317599927	43.3030325409184	42.2425536218888	37.1474971237786	54.9480546936909	51.8463694272534	59.9537871002611	59.488439342956	47.5489858816324	82.8994339497382	70.647038765073	73.2366493826669	67.1874493984913	75.539547644249	41.2281928795432	51.6216153010832	51.7332757954971	55.4582887919903	56.2244769742129	54.3265706544859	42.1201185074318	46.9094710437749	47.8292898644589	42.3366932576657	53.3201130478015	61.637209814453	61.841450888492	59.5684389423892	58.0012730513349	68.4227065068917	68.179689891221	62.9256571533373	67.6477323975643	78.6955895211735	55.8347713525209	56.1875548516849	45.1116656340559	53.8803779292405	54.7324683897474	30.5323087162425	36.3741450933229
ENSDARG00000101073	1	60987	65017	-1	protein_coding	ENSDARG00000101073		0.614729495169336	2.16831770254642	0	0.640852238040286	0.811021600269645	0	0.690376265450154	0.683484690943251	0	0	4.5835495627829	9.1173405113635	9.50698153749035	3.99923859499651	6.24614547213193	4.89635472012492	3.71291770294072	3.9528209906047	6.31079257443081	4.87990809622783	6.6453774355021	3.37801098681787	4.17061814594303	3.86770330141256	5.40360770070143	5.69286636455912	1.45208789441887	4.18597764687682	4.79103500695232	4.98476847076126	1.57755985262927	1.42651004783374	2.57150469204758	0.692898722039863	0	2.25767414639874	1.50128660496912	1.42351171916136	0.727260934381809	1.6779029131119	0	3.0443415317698
ENSDARG00000100223	1	65691	72103	-1	protein_coding	ENSDARG00000100223		3.61632488183262	4.19723926550889	3.97575679787342	4.25951956010075	4.1274363990113	1.32764516439311	1.48365405389545	1.03909938327588	1.62384173815398	0.896209078876861	3.54582671152497	3.42068412272648	3.27804696310323	3.57068280166705	3.92563989126182	5.4565380609494	5.39914621151287	4.8831749513325	6.22593482629203	5.32310555900516	5.91343274435816	5.26637164959722	3.93935876723843	4.27210302428354	4.0983175512259	22.1281451373927	23.5461906784108	17.7310746826935	18.3368076857971	20.7575111151035	24.610217190472	25.6705020991656	24.391718560387	26.5372374527276	28.5709398411044	27.2969134884858	30.8189059846371	26.2135899423806	26.6864593613787	26.8867034781173	22.1205679408364	23.3889991118571
ENSDARG00000100782	1	109798	119146	1	protein_coding	F7 (1 of many)	coagulation factor VII [Source:HGNC Symbol;Acc:HGNC:3544]	0	0	0	0	0	0	0	0	0	0	0	0	0	0	0	0	0	0	0	0	0.148869363656323	0	0.140966140664513	0	0	0	0.150171569767291	0.14135881774404	0	0.168012367391674	0	0	0	0.279449126574541	0.141620814963023	0	0.452889802298967	0.144090092023327	0	0	0.523616620947548	0.153209876648128
ENSDARG00000034862	1	119960	125246	1	protein_coding	f7	coagulation factor VII [Source:ZFIN;Acc:ZDB-GENE-010814-1]	0	0	0	0	0	0	0	0	0	0	0	0	0	0	0	0	0	0	0	0	0	0	0	0	0	0	0	0	0	0	0	0	0	0	0	0	0	0	0	0	0.43248474945254	0.507152747213114
ENSDARG00000075827	1	127250	189026	1	protein_coding	f7i	coagulation factor VIIi [Source:ZFIN;Acc:ZDB-GENE-021206-10]	0	0	0	0	0	0	0	0	0	0	0	0	0	0	0	0	0	0	0	0	0	0	0	0	0	0	0	0	0	0	0	0	0	0	0	0	0	0	0	0	0	0
ENSDARG00000088581	1	135903	142469	1	protein_coding	f10	coagulation factor X [Source:ZFIN;Acc:ZDB-GENE-021206-9]	0	0	0	0	0	0	0	0	0	0	0.163061592439485	0	0	0	0	0	0	0	0	0	0	0	0.148894164114564	0	0.497713828127894	0.310409674423472	0.158572156923797	1.04517584568623	0.8524433229088	0.177468599049455	0.337601552345439	0.305349587793967	0	0.147594699615963	0	0.321410748446184	0.637890062540558	1.0653833992932	0.935748031129415	0	2.07386979647667	3.07502761593411
ENSDARG00000076900	1	144284	151998	1	protein_coding	PROZ	protein Z, vitamin K dependent plasma glycoprotein [Source:HGNC Symbol;Acc:HGNC:9460]	0	0	0	0	0	0	0.282449000148925	0	0	0	0	0	0.278741082341268	0	0	0	0	0	0.320765427208912	0	0	0	0.567319174941059	0	0	0	0	0	0	0	0	0	0	0	0	0.306393788649734	0	0	0	0	1.84189610257828	1.54441612940857
ENSDARG00000013802	1	152007	157563	-1	protein_coding	pcid2	PCI domain containing 2 [Source:ZFIN;Acc:ZDB-GENE-041114-79]	2.85310228380373	2.73289625809954	2.71049423369394	2.31055384471745	2.70200510504793	15.9044765825929	10.826875770638	13.3304004549574	13.7096699448586	10.5209025789872	27.0912260966458	31.0946317311839	26.3638656546022	31.3758594117469	26.0537125967753	32.9236885539068	46.3078774910578	37.959450777643	35.3522302087396	40.5356267636687	40.7795983566103	52.553137985411	36.3475434658145	34.5141065272387	63.6578685254187	38.0346192985314	45.2323365541785	43.591510280358	46.1348217327555	35.7372893836402	41.8470817463878	42.075439117277	36.2149354919563	33.2575270737785	30.3159686803284	38.8348277184385	31.7241117970801	33.3277260124629	32.3782093580274	31.7251447967787	40.3503592332097	44.8266194814604
ENSDARG00000096578	1	157793	561439	1	protein_coding	cul4a	cullin 4A [Source:ZFIN;Acc:ZDB-GENE-040426-1357]	7.54000453641838	8.91004280569682	8.52856599101842	4.87914314229533	9.27275374205809	19.8779011536572	22.7233573794578	20.146259349925	25.994518677717	20.8796692171089	25.1253390900542	25.3268587303607	23.292476355123	18.0811083916479	24.2877027362226	16.6581295581719	24.9785129011159	15.7346878521069	17.3824765095485	21.3310538762289	17.608132516273	15.6272145276465	13.5379683268227	16.4426170069813	13.8148711621273	16.4919854755731	12.1441964193529	14.2902248022854	15.9903260093597	15.2862943195514	13.0859988554373	19.4342425077283	16.2578504409172	19.0690223208745	16.4643774123434	22.9167619404946	21.0608301009445	16.0230061029662	22.091607662676	22.5799637401881	36.9205067973514	33.3003799436742
ENSDARG00000100181	1	171315	179210	1	protein_coding	LAMP1	lysosomal associated membrane protein 1 [Source:HGNC Symbol;Acc:HGNC:6499]	5.29517316190733	4.46168374451578	8.87659363196838	4.34208183362592	1.96399893239741	13.3138494595274	15.4203480710179	17.8884152866809	11.210875564253	8.10095250367031	13.0094395198284	14.8715300161077	16.8306201982049	15.2863272905223	12.9424202423882	9.21495659168794	13.1711374586159	16.8780223786674	12.3042360554524	13.8781993058481	7.32401517838677	15.0409304222208	7.580627924895	12.0794611614668	16.874761858877	5.1225741586681	8.02131549101587	8.59589203891749	7.93379151301583	7.07767395991952	2.99019602224654	3.71844106638971	7.59442610559202	8.18298979368995	4.64267632696267	3.2049023199267	4.95556758779574	2.35968546752672	3.79610503837719	3.17093322467369	7.33512206362987	6.1050467440892
ENSDARG00000029936	1	182604	196880	-1	protein_coding	grtp1a	growth hormone regulated TBC protein 1a [Source:ZFIN;Acc:ZDB-GENE-040426-2733]	20.6373921225438	22.7872161939337	21.6561551747325	21.6647754040763	16.4206822315572	13.4191183378395	12.6461665607436	13.893163819286	12.6795508598392	13.4552666445209	22.4624890703185	20.1422471552019	17.8689333231348	20.6630322438501	20.5863047812237	18.8372706040618	23.7652812758707	21.11591751706	20.3006414348182	16.9002071540003	19.6032126767656	25.5879729306587	22.0670103665271	13.2199282791537	23.9285111275319	16.4629115662489	10.3815331083868	10.1839098891936	15.6567130759641	13.2704485753339	5.97806153551539	7.00888195960124	7.54991162538576	6.97214291815717	8.83236765855259	1.05414722136833	2.09303173218017	0.998226412746332	1.43169842336028	3.04897216916557	6.52570731282135	4.03556577075492
ENSDARG00000041589	1	204347	211029	-1	protein_coding	adprhl1	ADP-ribosylhydrolase like 1 [Source:ZFIN;Acc:ZDB-GENE-041010-126]	0	0	0.165892665980265	0	0	0	0	0	0	0	0	0.203808944064033	0.169243202907775	0	0	0	0	0	0	0	0.181655317923274	0	0	0	0	0	0	0	0	0	0	0	0	0	0	0	0	0	0	0	0	0
ENSDARG00000041592	1	212998	219732	-1	protein_coding	dcun1d2b	DCN1, defective in cullin neddylation 1, domain containing 2b [Source:ZFIN;Acc:ZDB-GENE-040625-171]	8.49653384240597	13.9514051962166	12.1973509937386	8.82195631016568	8.71752023903909	9.02136447392211	8.33833561096814	7.90265488642406	7.66683484153703	6.17131820361637	7.33400758622578	9.47996916498069	5.4902338085532	6.48865900261678	5.83972029847919	7.95934318908532	8.85351662440813	7.40895339240293	9.24561486657207	8.48236886396302	10.4143763118861	8.48369366759334	10.7867175703125	11.5574292751321	7.66559045351394	9.1001858055328	6.72529846056942	9.69849367552743	9.58489409286667	13.524350248947	9.69937447000209	7.62836983176108	9.92838806711552	10.8810496642218	9.71923618084024	9.63709174236705	11.758809879708	8.93594265231986	10.3236665399716	14.9637822343853	17.6097062073334	19.2139614129826
ENSDARG00000075108	1	219451	230344	1	protein_coding	tmco3	transmembrane and coiled-coil domains 3 [Source:ZFIN;Acc:ZDB-GENE-071030-1]	22.4599643255401	21.5272306993651	22.8094174662539	18.840795871434	15.8572914695602	21.7391321014226	22.703151780922	18.464674739556	27.5597311194917	20.8525062270198	47.724235694648	48.281698741342	45.4188865479588	45.9533332137566	33.7929494294979	29.4635935499462	38.1777297254827	38.4937310956335	39.631526356743	36.2369014830177	32.5749939799329	31.4443356926687	26.0347100928112	28.570089396103	33.1096504566798	10.1793194165321	10.4003679917163	12.0604166662049	13.7705914239661	9.27524116316622	7.05795379805177	4.20744495121645	8.46166232671394	5.46965351120111	6.53893243921275	5.34487544088021	3.78821695726654	4.33886573185158	5.03907084583522	4.7556299108264	9.19750119507867	7.99674527576705
ENSDARG00000016304	1	232062	246529	1	protein_coding	tfdp1b	transcription factor Dp-1, b [Source:ZFIN;Acc:ZDB-GENE-040426-1746]	72.9057698459055	84.9583912820163	78.1527953746108	64.1166351619149	58.5021585379076	79.2224570162711	67.8206799591183	64.675395121015	88.0010584925691	68.6530997592968	115.760694475411	97.6833409199781	105.391413218373	109.911659856463	94.7724434380515	67.2865897326362	87.355663290883	87.4332719077751	91.9201375019018	76.3260307587093	93.5349052278895	98.326013606828	96.0615766095044	86.9843078057575	107.603934405577	101.503904869637	96.2521910612643	99.6684311655134	99.9914852297304	94.4880032497068	86.0960888352425	74.28172483958	95.3330486829117	85.879845574116	89.6761756799417	60.2538183492325	69.7426705478332	50.6209012375162	65.0597449450929	65.5526391421762	79.7600932960968	76.4842190321216
ENSDARG00000058803	1	249897	262959	1	protein_coding	grk1a	G protein-coupled receptor kinase 1 a [Source:ZFIN;Acc:ZDB-GENE-050823-1]	0	0	0	0	0	0.098860778390022	0	0.0967134964840617	0.100769691021347	0	0.642318658830466	0.34739717873694	0.481718091842293	0.683590297272367	0.438509948699679	0.179140143849919	0.449807107976711	0.556575768576833	0.220794121556176	0.343038081229738	1.03219404810242	1.04370989983086	0.684488225647565	1.08459725363208	1.63484039144022	2.04204830230446	1.66930219143343	1.37269427121209	1.23125116898773	1.51475695314667	0.665085713847263	0.601561781830219	0.899283399032785	0.775040790648852	0.196408997470996	0.316531490071003	0.104650901225057	0.199874724628464	0.307301704664781	0	1.90751467905718	0.743513074117416
ENSDARG00000063385	1	264860	300878	1	protein_coding	cenpe	centromere protein E [Source:ZFIN;Acc:ZDB-GENE-060929-860]	133.80322154888	126.002723188265	127.405899034579	118.303701333594	109.713298773044	129.39392229729	134.657513542159	141.855262336645	135.337765878936	124.818370844007	21.8053034260248	20.6059200502616	18.5186657574463	21.4273325643268	21.4114401753694	14.1140945633217	14.8418437002143	12.1217873503924	14.4391336306869	16.5112044362666	16.4399230483846	15.3398794317838	13.4806753765655	12.2118782251297	13.6545879552916	23.5168288659416	25.7431582323486	17.8688086962653	22.6427555523159	25.6950220878136	42.5257668002299	42.4004135040116	50.0704595725406	53.0338575045065	48.4437251772005	65.6097019998468	67.5357095042017	70.5573790995916	54.6736625873776	64.940234000359	53.2948681786602	51.2403437859028
ENSDARG00000007804	1	317536	358986	-1	protein_coding	gas6	growth arrest-specific 6 [Source:ZFIN;Acc:ZDB-GENE-030131-7773]	25.2711498168759	24.5117428402633	22.9297382509721	27.248897474779	21.0625113237268	15.4045634477684	11.6669104718371	12.1207414193006	15.8169382871028	13.1799410063553	6.52831797467096	5.62353618619585	6.96141545685938	6.94538104192727	5.44706409958617	4.74967261183202	5.1771728331964	4.14794311528423	2.99219107919259	4.77750612824621	2.68114215260557	3.42866742776058	2.87087498897683	2.08219156871616	3.69185705162229	2.76590387663916	4.23929001758855	3.87521383803783	4.04491610733582	3.28957908542612	2.12793206262599	1.47181222473632	1.92963353229036	3.17293759551669	1.7744668872275	3.09793929387061	4.37320680718555	3.72419303497219	2.77598191115716	3.31255613938013	20.8197765389816	14.8750412769335
ENSDARG00000068261	1	348113	358987	-1	protein_coding	pros1	protein S (alpha) [Source:ZFIN;Acc:ZDB-GENE-061013-657]	138.568173457209	134.787945795185	137.145663814843	118.337578042101	124.697694032329	161.1238897738	151.598196035296	174.841085688032	166.319867670606	141.83736454338	118.217166665775	99.4856790379813	111.652723502812	115.908780166901	103.504234041168	85.2154205872828	89.540065088048	89.3448680210772	84.8842416965106	93.9206143630962	105.991323334002	108.587733166453	110.676725834544	106.962744061861	116.552347259231	90.0380885443407	93.284227883591	93.1742477046729	91.614616721407	89.3935102558174	77.7975942219554	72.2334004284156	75.5745726015572	75.4002095255158	74.7436930331856	40.4748836353704	43.5803602300125	29.9516199033247	36.8930138378711	41.1904416084084	17.4804814759178	16.5030196876212
ENSDARG00000063371	1	362339	416152	-1	protein_coding	rasa3	RAS p21 protein activator 3 [Source:ZFIN;Acc:ZDB-GENE-090313-21]	0	0	0	0	0.168386737330897	0	0	0.138131076185428	0.143988765721609	0.119028025364531	0.15300280996502	0	0.137577048242819	0	0.156660732569372	0	0	0	0	0.16338879548607	1.62303739890947	1.49146675700729	0.978022982995591	0.775036326563883	1.86826013562462	4.95325143594007	7.44240693566942	4.20319457567569	4.95914583178283	7.32702034895513	7.28616047446448	10.8880257736074	10.5405924181461	11.2173031625923	6.87788762352554	11.912650233796	10.3240107517917	9.56849017805096	9.95171998538676	12.0751080238338	10.1201826734218	10.7813739886291
ENSDARG00000078751	1	423658	448580	1	protein_coding	TPP2	tripeptidyl peptidase 2 [Source:HGNC Symbol;Acc:HGNC:12016]	15.9764654763227	19.57011045428	18.2160667345091	17.8617112441128	18.9475228744601	41.9794317315046	52.6963365266268	51.9371518058899	53.4427688511795	43.7801347135985	112.292473870326	116.920713024317	100.835913062721	101.508039512957	96.1005315672143	101.682857565574	98.1133513229028	85.3327805508503	109.395674722111	111.178273736676	87.9232487041525	82.213606617377	74.8860450018787	99.1565235391061	98.3292628553524	52.8667923399328	64.9960779745213	64.5726731037777	62.8411596095967	62.3796442645484	32.525138496428	33.2688161019218	34.2633757407599	37.1217901229495	34.9283462582761	17.5798678364738	20.6913161101879	19.5484615112883	17.8129992373026	19.6313946971679	22.314896496373	18.3861578050508
ENSDARG00000078878	1	458829	466986	-1	protein_coding	METTL21C (1 of many)	methyltransferase like 21C [Source:HGNC Symbol;Acc:HGNC:33717]	0	0	0	0	0	0	0	0	0	0	0	0	0	0	0	0.300843124504104	0	0	0	0	0	0	0	0	0	0	0	0	0	0	0	0	0	0	0	0	0	0	0	0	0	0
ENSDARG00000016343	1	471601	476746	-1	protein_coding	zgc:92518	zgc:92518 [Source:ZFIN;Acc:ZDB-GENE-040718-53]	0	0	0	0.251316450260035	0.318332036508888	0	0	0.262765709736209	0	0.22593015680508	0	0	0	0	0	0	0	0	0	0	0	0.258338675313004	0	0	0.296303754144941	0	0	0	0	0.317371523874772	0	0	0	0	0.535230219999983	0	0	0	0	0	0.740653758953336	2.60738138120471
ENSDARG00000023678	1	478906	499101	-1	protein_coding	ercc5	excision repair cross-complementation group 5 [Source:ZFIN;Acc:ZDB-GENE-050327-28]	15.8545108347612	16.4363021638678	15.8031662911612	12.8742816992792	16.5986359946551	16.4227356383317	14.0652304241266	17.8232491229056	11.9759124453149	13.645661162757	19.4757171632979	22.0522691517201	17.4030395883638	16.7103323402805	21.9369804149078	15.4023544944698	16.018196085464	19.7077997722021	19.5494056366012	21.7708099328615	16.1506814067021	16.6849585776995	15.8897700282935	19.205077056934	13.2152042720114	9.27984441260646	11.5047306757839	10.5826694715024	9.23126844039936	11.5878794834125	9.54432429720723	8.63264441866953	8.94417630173287	10.1057842973114	9.17146373824092	9.08551907369303	11.1713597370423	14.3015580055341	11.9245278493645	12.3808153282519	16.0796989884403	16.3628601399023
ENSDARG00000011299	1	496822	510441	1	protein_coding	blzf1	basic leucine zipper nuclear factor 1 [Source:ZFIN;Acc:ZDB-GENE-010724-1]	156.243071500527	178.884823571633	161.768836187773	145.826453401363	138.538341386641	190.427645557851	199.330885136074	206.63368492078	205.198697382035	172.14500695324	165.399457118215	166.07094064574	156.023750822893	149.003184484218	145.007445577958	110.032708868319	124.309071458909	124.768419773415	136.88395463845	147.152354674356	185.32929199466	175.292071356211	152.425463720479	186.956687606885	176.263736133898	141.56222393341	138.920696196035	137.573994764607	149.924682172634	141.932310196142	114.348886433072	116.098161384851	111.736220196227	120.500069239706	117.625471724016	92.5534220610181	89.5504953522207	90.083177066918	88.1359925866909	95.8883284789718	59.4772519773669	71.0807424163029
ENSDARG00000041575	1	513706	518607	-1	protein_coding	trmt10c	tRNA methyltransferase 10C, mitochondrial RNase P subunit [Source:ZFIN;Acc:ZDB-GENE-041114-12]	4.34913468926617	4.09891934370516	3.34568759837376	3.06627679768261	4.99398445108222	6.08024635302556	5.99419241008749	6.85875087109846	8.11082240042455	9.04789967747118	16.2315045413666	17.8439859773249	17.298738284197	15.8666207605068	14.7973624431357	13.8679825340528	17.9657877691589	14.2254223486534	13.6041318707901	18.1367693690379	14.6801125130223	15.0532355028416	14.8133819812128	14.644347866078	14.9507991352476	9.86488713225891	5.65282665604513	9.28550940613618	6.09863893670708	7.17583969883924	8.66057820824173	11.1559873340245	10.8697621573542	10.333463698647	10.0061510608154	10.9971880637511	10.1766532371504	11.1228441787234	11.1503406500121	14.4603020957648	22.1234374477261	22.4160538538669
ENSDARG00000058962	1	518807	522897	1	protein_coding	txnl4b	thioredoxin-like 4B [Source:ZFIN;Acc:ZDB-GENE-051030-63]	58.8108564101554	61.5581755110189	63.610534823338	62.6299912922096	70.0540110052783	85.3676976203173	73.7691736801817	74.9934976891424	87.3762229864782	82.6422772210711	43.0855125225213	49.1840812360012	58.0904988919273	53.4033151945661	41.0973774708388	57.6417954333014	55.5687159401279	59.0450898975093	56.5430683154291	54.1104834746953	28.562654719509	29.5963430047665	33.9635136541439	28.2058816762994	27.3945190176813	12.4950057720435	12.7622151930215	14.2161324434018	18.9987159895461	14.6713764239585	12.1298259713654	15.0843859296441	12.0705731760022	13.801648772777	12.1023543893214	15.8859921451101	12.0514680705892	17.2283093925583	15.1226012091441	11.8922570640468	9.92411585281458	9.02554711398662
ENSDARG00000089799	1	523674	529254	-1	protein_coding	si:ch73-41e3.7	si:ch73-41e3.7 [Source:ZFIN;Acc:ZDB-GENE-090313-163]	0.686777020023745	0.802193567760956	0	1.08421459002933	0.915323477302764	1.55587674367231	1.53354186942338	1.1399419336413	1.98566245628096	3.26041785835126	2.11286057245554	4.11985738149023	3.02434798024103	4.90816846852052	3.45862203115851	1.73096028846368	3.83724177508402	3.06873264414728	2.18026843338581	4.05589114084416	1.63167564789115	2.24483569309368	2.69689781118651	1.71204944939424	2.14334290939573	0.796921717466979	1.22058009422743	0.386496646645661	0.441768128420391	0.45975822787881	0	0.395174136388084	1.42112504844664	0.765664283528381	0	0	0.828225628275418	0	0	0	0	0.420099027627715
ENSDARG00000075325	1	529209	535756	1	protein_coding	mrpl16	mitochondrial ribosomal protein L16 [Source:ZFIN;Acc:ZDB-GENE-041122-1]	3.76175381045479	3.0129556640024	3.03912842080357	1.98714466490843	1.88778733976127	13.2826539887386	7.59458591106494	11.1658465655031	13.0098573744456	11.1640645838779	13.833805421567	12.7924402302081	12.1489076811742	10.0761173455103	10.029176694897	11.6730613298601	8.86958886730936	11.3728046874176	9.51414755582303	11.3797851118193	5.28334982142276	9.44557681986833	7.8891297525969	6.42283871135865	5.85620941933103	12.5616017020281	9.20440410374797	13.4515272377127	11.4499503329608	9.09494726758522	15.5057768434003	14.023768828937	17.6821620046274	14.3538858149624	17.1891450573357	18.4609076754417	26.803042818963	20.7054969229312	30.567411429161	30.0238266587681	64.1654407789342	66.129765773292
ENSDARG00000041570	1	537628	596152	1	protein_coding	mrpl39	mitochondrial ribosomal protein L39 [Source:ZFIN;Acc:ZDB-GENE-030131-6520]	21.4830546119829	19.6099054303193	18.9358630338039	14.9763026997289	15.101842961065	21.9471927425682	17.7917482045421	20.1918663025257	20.8871135520877	19.1733974746252	17.7930822659726	18.681005001525	19.000614628749	24.7057333993654	16.774266950512	12.6174495634049	13.5665447979148	16.4781787190769	18.3514729516141	15.9890159327082	17.8399259774488	14.5177997811181	18.6586586592067	17.6688914892037	18.996666918787	13.0728887551753	17.1232135197404	15.485159695074	11.7882972055943	14.1881000764642	18.2359403301404	15.8339775869727	17.6139192620128	18.1791410617063	19.8796335674636	19.6192700501206	21.8832735697772	19.566630379477	22.4074976278425	23.1740272195587	38.0834117086891	33.0499680864682
ENSDARG00000058991	1	554096	563895	-1	protein_coding	ENSDARG00000058991		0	0	0	0	0.193218413170811	0	0	0	0.0823138664068913	0	0	0	0	0	0	0	0	0	0	0	0	0	0	0	0	0	0	0	0	0	0	0.0818971326563415	0	0	0	0	0	0	0	0	0.0742091138737405	0.0867435024015302
ENSDARG00000058996	1	599405	613068	1	protein_coding	jam2a	junctional adhesion molecule 2a [Source:ZFIN;Acc:ZDB-GENE-031204-3]	198.028394233571	186.685728924149	185.778855453678	183.922305778151	162.503791259489	156.376728642405	145.92664117817	172.353159675932	178.666016133209	149.147296038536	103.533422240781	99.5784795502282	103.104396817876	99.1504177855905	95.200276725299	85.755966167497	89.3572772832219	105.201888641392	104.582196564346	101.178678586611	69.8746122115923	84.3121438198485	82.8720172602743	76.636935673218	92.2377850963647	37.2882554612463	39.4770000766032	35.4371371125138	37.8459853950446	42.9341285844965	25.4610236665305	30.1380667437251	20.3886727323115	22.9524704765558	24.9149754537961	11.0583984356912	7.44638120874533	8.4421627729314	5.87693363506783	9.13238582289535	3.0616184041651	1.07924861381671
ENSDARG00000014313	1	614903	619459	-1	protein_coding	atp5j	ATP synthase, H+ transporting, mitochondrial Fo complex, subunit F6 [Source:ZFIN;Acc:ZDB-GENE-040426-2534]	3.23972559460388	5.2277464765447	3.75866881725804	2.10526773057832	3.33322838011341	3.94346971319466	1.94370593317164	2.20249405458896	2.58671681698173	3.07664845888045	10.3918503834499	8.27290594507409	10.1393936232303	12.6231746771142	11.5738830920166	10.5985647079857	16.2543183590946	13.0114714695611	10.7208171899201	12.719585939062	12.6813651317101	14.3479881230294	17.5678074154431	11.7650882482437	12.7290969524716	28.9419217201993	22.7611928633159	21.5363669358645	20.77033622063	23.6137299957682	27.5099957376942	30.8861104679044	21.3218470019495	20.7590611750255	20.7537518138523	35.5410084531069	31.7204459952131	27.0900341914601	34.7486224050206	27.8200348123826	54.5814257660911	49.1882167853617
ENSDARG00000104279	1	622441	661520	-1	protein_coding	appa	amyloid beta (A4) precursor protein a [Source:ZFIN;Acc:ZDB-GENE-000616-13]	0.518434979252931	0.534588017335665	0.49578003071935	1.10237653466299	0.853684730726256	1.42608740874019	0.639190093928245	0.570822992463599	0.990916112464204	0.930331077645209	3.22768673930544	5.38795162295581	7.01428053590692	3.81197976358984	5.96457522442622	0.529689983008343	0.70906281294491	0.656821723430782	0.940594195135375	0.974491647338926	5.07337751093151	4.16724893175	3.84633784202916	3.41237926623278	3.57331721049948	14.7426502733004	13.7646687405833	9.83426394223219	13.2792623782893	13.7475857140135	22.8170236674569	21.558185617291	22.6906972691124	23.8092064898103	24.3296226294189	23.9977779669742	34.4921141946822	32.4276159358476	24.6472335994094	27.6810877148647	42.6481949758934	51.2969967518397
ENSDARG00000103783	1	665125	674564	-1	protein_coding	cyyr1	cysteine/tyrosine-rich 1 [Source:ZFIN;Acc:ZDB-GENE-040426-2356]	0	0	0	0.406759741365592	0	0	0.43257143950869	0.857306786339608	0.896477381119131	1.10247496122289	1.43125215480824	1.55083096628154	1.2791233525237	2.01230024883562	1.95207608156813	0.778897147283039	0.785287398752382	0.49474730046319	0.492359789078175	1.52595569166839	14.2796622292036	5.91257667117943	10.0011458589861	14.4961269995575	17.4119968235291	66.0004994551797	60.507431621904	55.4038138572438	66.831726571446	67.9931595882746	78.9138456935714	82.0709715947278	93.4731691858061	97.2672464685671	75.7520776763057	85.5551219989993	86.062985173696	96.5395342427809	80.5692227107352	101.553354983311	78.9680292928857	73.0659674810565
ENSDARG00000103519	1	677013	686023	-1	protein_coding	ADAMTS1	ADAM metallopeptidase with thrombospondin type 1 motif 1 [Source:HGNC Symbol;Acc:HGNC:217]	8.14434505718292	8.47921551993355	7.047059555165	7.84811429588107	5.42429906344922	3.21438443783547	4.56777268838188	3.69956908246654	5.10728440234419	5.10479404500171	5.11850578694454	4.53997442329864	3.86976506189513	5.55699078967546	5.13683366376428	2.05629443346555	2.92566722702798	2.44833485605204	3.16700321520609	2.40562401558877	2.56626219428134	2.35907166530234	2.52474512733885	1.97059645067594	1.77186318068916	0.585915646612824	1.29721202021032	0.656336667315026	0.535178661555862	0.557116551661812	0.318002294653996	0.383506227644006	0.42996681317273	0.74112499607248	0.46953988823197	0.201790653238491	0.300207965472352	0.382267902701978	0.195913054612949	0.33657751329179	1.47671747826369	1.01566791033226
ENSDARG00000100307	1	696360	719733	-1	protein_coding	adamts5	ADAM metallopeptidase with thrombospondin type 1 motif, 5 [Source:EntrezGene;Acc:565053]	0.327187815180183	0.126674575628428	0.117376875107191	0	0.146649272314818	0.737245246244871	0	0.120191208732764	0.501055352464961	0.310805746311804	0.399276560724787	0.863896608820285	0.718313035474246	0.424654714442375	0.545128700308815	0.2223227691665	0.111677656864352	0	0	0.426421942486082	0	0.235902633587807	0	0	0	0	0	0	0	0.434570221186652	0	0	0	0.120455546658323	0	0	0	0.124236011484507	0	0	0	0
ENSDARG00000035776	1	966386	975956	1	protein_coding	n6amt1	N-6 adenine-specific DNA methyltransferase 1 (putative) [Source:ZFIN;Acc:ZDB-GENE-040718-206]	18.1558020406728	21.9070015986982	19.5676253647389	20.4295377524118	16.8379476850924	15.6728411238351	17.8518145032204	16.3346252205466	14.9315359827539	18.1164760849601	26.8522783385167	21.2998176999932	32.5085232247176	26.7856863335295	31.3456608413204	20.8203803237785	27.5429262770101	27.8664138096108	21.0725049793644	27.432794576711	22.2665915637889	30.4761894878025	21.7291029534948	24.5173900525115	25.7180487956234	47.1492219601004	44.8651955802477	44.9775289330413	41.1204892872477	38.27000763886	55.1523699341732	42.0966619960918	48.0085475805101	42.8226872270188	42.3425471546297	49.5661663651864	58.9096623786198	27.1638782177406	65.7244736853662	56.8338604597373	45.4106863066708	40.5953609398674
ENSDARG00000087646	1	1241694	1253961	-1	protein_coding	runx1	runt-related transcription factor 1 [Source:ZFIN;Acc:ZDB-GENE-000605-1]	0	0	0	0	0	0	0	0	1.45933444592191	0	1.56179560928943	3.40162639148752	0	1.60370053744437	1.5924540852539	0	0	0	0	0	1.51407382644954	0	0	0	0	0	0	0	0	0	0	0	2.63438580388111	0	1.43558053242434	0	0	0	0	0	0	0
ENSDARG00000067781	1	1452287	1466808	1	protein_coding	urp2	urotensin II-related peptide [Source:ZFIN;Acc:ZDB-GENE-110718-3]	0	0	0	0	0	0	0	0	0	0	0	0	0	0	0	0	0	0	0	0	0	0	0	0	0	0	0	0	0	0	0	0	0	0	0	0	0	0	0	0	0	0
ENSDARG00000099108	1	1471302	1479795	-1	protein_coding	clic6	chloride intracellular channel 6 [Source:ZFIN;Acc:ZDB-GENE-121214-172]	9.67852452561415	13.5100433271824	9.14667031106768	3.15414749372329	7.98355660518835	4.13620024693136	5.43360828775349	2.01734465748485	7.75539832917576	2.2961943552127	9.76887456415737	5.70688268292135	5.34510524734789	6.29624080265119	7.68048611032162	4.82029317471413	4.87306178153734	6.99953740273374	3.87974611290331	10.4011417455542	2.90514222077109	7.31058632276561	6.15423167317021	12.1746959272095	5.31613245152025	3.50149762088345	4.28715485338213	2.05892790482842	1.57094508989717	4.08621323074166	0	2.10495063479628	3.16179000002693	3.4077801000416	0	0	0	1.40032111483029	0.715455327253989	0.825221303135366	1.2647901165957	2.99439981008526
ENSDARG00000002791	1	1541972	1701828	1	protein_coding	atp1a1a.1	ATPase, Na+/K+ transporting, alpha 1a polypeptide, tandem duplicate 1 [Source:ZFIN;Acc:ZDB-GENE-001212-1]	78.0979281390099	83.8211069649436	78.3693969302874	67.589459094598	77.3787988312004	119.308641914253	103.235111365378	102.371293346475	132.963725552301	104.59094333605	163.017779672694	151.109420083667	153.088730313012	154.496002291377	146.629158420039	138.890306003046	144.2893438275	137.091923770857	141.92285294256	137.048969582601	146.41398326369	136.661698468493	149.262246288485	179.080053283089	181.26669800441	151.969583260943	154.317621901256	149.791604504977	147.743200097022	153.568412037333	152.885027619362	164.890690328005	161.631198482063	161.238024578728	157.78136091436	135.512326692589	138.022262480796	110.573505040096	118.860758776296	138.217330968525	92.417399152451	88.0939444689321
ENSDARG00000001870	1	1541981	1558365	1	protein_coding	atp1a1a.4	ATPase, Na+/K+ transporting, alpha 1a polypeptide, tandem duplicate 4 [Source:ZFIN;Acc:ZDB-GENE-001212-4]	0.0793111006129206	0.184105814117862	0.170678363810087	0	0.106764944237167	0.35717582202967	0.792423028225879	0.436792808434851	0.455066044695634	0.150689104100029	1.2568812409724	1.0457691957089	1.56650652588987	1.02922205815771	0.990112346859203	1.61900599861719	1.70719708845802	2.01079883666991	1.99402170671828	1.75567423054179	1.3982583816712	1.28541971070491	0.971490704645629	1.17545251456083	1.87042717564597	0.737974438004668	0.282788787183872	0.531335002773134	0.505449287763101	0.631405120352992	0.200229142120914	0.181105526709445	0.406074663050543	0.262477402233705	0.354761738512712	0.285872115908478	0	0.0902594933210996	0.27755654404769	0	0.0820460655028625	0.287763168712166
ENSDARG00000007739	1	1564308	1667865	1	protein_coding	atp1a1a.2	ATPase, Na+/K+ transporting, alpha 1a polypeptide, tandem duplicate 2 [Source:ZFIN;Acc:ZDB-GENE-001212-2]	0	0	0	0	0	0	0	0	0.0736293332438399	0	0	0	0	0	0	0	0	0	0.0806471627947722	0.0835488438909518	0.150800200812835	0	0	0.0792384829916028	0	0	0	0.0716404124699787	0.0817742958883046	0	0	0.0732562999697647	0	0.070769915601762	0	0	0	0.0730167369242714	0	0	0	0.0775834929324783
ENSDARG00000039131	1	1657500	1667866	1	protein_coding	atp1a1a.3	ATPase, Na+/K+ transporting, alpha 1a polypeptide, tandem duplicate 3 [Source:ZFIN;Acc:ZDB-GENE-001212-3]	0	0	0	0	0.148160494736841	0	0.12240963473065	0.121437372592225	0	0	0.134474866396276	0.145479517414862	0	0	0	0.112305769939417	0.112828995420527	0.139800773235658	0	0	0	0	0	0	0	0	0	0	0	0	0	0	0	0	0	0	0	0	0	0	0	0
ENSDARG00000040252	1	1690370	1702310	1	protein_coding	atp1a1a.5	ATPase, Na+/K+ transporting, alpha 1a polypeptide, tandem duplicate 5 [Source:ZFIN;Acc:ZDB-GENE-020501-1]	0	0	0	0	0	0.10527485637402	0	0	0	0	0	0	0	0.121311159157315	0	0	0	0	0	0	0	0	0.104131468373382	0	0	0	0	0	0	0	0	0	0	0	0	0	0	0	0	0	0	0
ENSDARG00000089477	1	1723067	1780328	-1	protein_coding	si:ch211-132g1.3	si:ch211-132g1.3 [Source:ZFIN;Acc:ZDB-GENE-090312-148]	1.10420146778847	1.42548117250531	0.924384706400677	0.910970085174104	1.1542060766789	0.691347940524807	0.681649412395548	0.946681591129934	0.704854603292048	1.51505776366325	2.24690395812977	4.53777263401382	3.36748883888036	4.14044646829278	3.22090148218106	6.12353937813189	7.03206547183842	8.40827910854963	8.03327913876319	5.43878561331091	4.04466467459839	5.04432390909149	3.14616049299442	3.49039751393219	3.96313823275978	1.8543820990175	0.728720702741011	2.1947152851974	2.03602451698861	1.9563725321189	0.930447709769446	1.68312810115267	0.880925632034632	1.76252721847593	1.09936246695942	0.738152608603403	0	0	1.00297917078827	0.820952511074266	0.762178414596469	0.445986922307946
ENSDARG00000075505	1	1793237	1852563	1	protein_coding	PTGFRN (1 of many)	prostaglandin F2 receptor inhibitor [Source:HGNC Symbol;Acc:HGNC:9601]	3.46564190709421	4.02630022982159	2.44387125559403	3.42293656699332	2.73065337312671	2.55875300453006	1.9917392478301	1.31723008695801	2.05949165215504	1.70278475870077	4.96024114180936	5.05076860269218	3.93595443819835	4.96360098259927	3.88389219118102	2.43489998650601	4.28143982980439	2.42647759369287	2.70825259144404	4.20654767007859	2.67302114951101	4.13719134285275	2.66454831311863	3.99064273640616	4.45386581521217	1.52841297185805	1.56163643774154	1.20237181110762	0.610142141152952	1.27026123449493	1.05724747169703	0.546429940632524	0.980521651615076	1.45247928344683	1.20454135511801	0.143783154789551	0.427977446898616	0.136176532787029	0	0	0.247450121616549	0.144784097755327
ENSDARG00000018460	1	1953747	2070067	1	protein_coding	mbnl2	muscleblind-like splicing regulator 2 [Source:ZFIN;Acc:ZDB-GENE-030131-9582]	0	0.140948370614125	0.130709418247357	0.258307466444295	0	0.0683632805840357	0.337052410179977	0.0668884056245946	0.139342554456626	0.115420770798792	2.14609111272464	1.76080929396495	1.99924723687478	2.20705563123727	1.74317469915192	0.992894688378559	1.4953273917362	1.07755025560134	1.37357213752993	1.26492012423224	0.499409472442614	1.50873702918194	0.608478902010959	0.974708241814802	0.226110315852851	0.706657330171808	0.216642174025236	0.0677890770215323	0.619015085024634	0.161101079784475	0.766370554248488	0.623863635741275	1.18103256254939	0.535705358744632	0.950365178951895	2.26109418066052	3.32689667853467	2.76363997599107	2.47898478335738	2.51399345801019	4.52288390188587	4.40456224449511
ENSDARG00000040246	1	2074569	2092325	1	protein_coding	rap2ab	RAP2A, member of RAS oncogene family b [Source:ZFIN;Acc:ZDB-GENE-090312-116]	0	0	0	0	0	0	0	0	0	0.84978412620065	1.12491773882065	0	0	1.16742879460904	0	0	0	0	0	0	1.08876285133486	0.993668053789363	1.02141946911582	0	0	0	0	0	0	0	0	0	1.89520552223235	0	0	0	0	0	0	0	0	0
ENSDARG00000040245	1	2112613	2151759	1	protein_coding	kpnb3	karyopherin (importin) beta 3 [Source:ZFIN;Acc:ZDB-GENE-030424-2]	14.0511392333288	16.9856023467153	13.9564768681677	12.0991894689334	15.2193189496622	64.3143471813605	53.5388645940698	80.6865700673853	69.5619352326558	58.3692087310939	320.931131116727	304.488687358346	311.11837223933	275.460265738639	285.470446881477	272.185841577799	300.200338281574	266.049982914342	292.065662817245	298.73538678089	278.44937504089	287.326336007043	237.226498601405	312.825464072462	310.966146870109	327.426903952374	329.243488475428	343.71200082473	339.585570625541	328.129523901214	333.994090807541	321.841401084925	341.542023991006	329.781744944185	316.812102646401	389.839977713124	355.13484987376	330.643340817305	357.827035059372	399.938055163181	282.306173144159	281.40023526549
ENSDARG00000074381	1	2154148	2298326	1	protein_coding	farp1	FERM, RhoGEF (ARHGEF) and pleckstrin domain protein 1 (chondrocyte-derived) [Source:ZFIN;Acc:ZDB-GENE-070424-163]	7.59807887161972	8.28396747908285	8.32043451266483	6.82337717251962	6.80711875009394	9.87860606067389	10.7505916246993	9.36579114860517	11.4227611365093	8.47209433913583	18.1146534486873	19.9493474187663	19.0132005091024	17.8277678370362	17.2481630417597	13.7209460827144	13.8667517720536	12.6195678850799	13.8803622894895	15.32904414475	15.3798901552673	14.3883940707279	14.9821540104501	18.5779635787224	16.5345090260787	13.0217765724836	13.6863507956851	12.6364969147893	12.5691730137839	14.8335741269789	11.4745481232511	12.4545608759918	11.5390489825073	14.2851613926693	12.652688439774	12.8856682868676	14.7237779728941	12.0512908615102	11.5069520618809	12.8690139531497	28.6441332559309	29.2860098082245
ENSDARG00000070579	1	2299202	2305391	-1	protein_coding	ggact.3	gamma-glutamylamine cyclotransferase, tandem duplicate 3 [Source:ZFIN;Acc:ZDB-GENE-070424-26]	0	0.24274390605602	0.224549332122786	0.220483043819969	0	0.235437201626512	0	0	0.240169098623134	0	0	0	0	0	0	1.69217157024038	1.48942336738623	2.38695066889641	1.05357136666498	0.817593875433288	0.246329182683088	0.678592059356619	0.466052469495055	1.2933007002791	0.519030441878439	5.57113967815713	3.21652838391674	2.80452074670456	2.93651609392649	2.22291767585589	4.22751031970026	3.82350431826914	5.79362812978268	4.6238200234558	2.10851689551496	3.01956669596695	2.99877006774315	2.38259771324262	6.34501741754485	2.23975896355073	3.02739324616778	1.52145824163934
ENSDARG00000038248	1	2302346	2305380	-1	protein_coding	ggact.2	gamma-glutamylamine cyclotransferase, tandem duplicate 2 [Source:ZFIN;Acc:ZDB-GENE-040912-8]	0	0.191885644775798	0	0	0.221375096653037	0.930590787130139	0.550486805195581	0.727991301244588	0	1.09694954597997	0.201738009094217	0	0	0	0	3.68984989316126	1.85482448574012	2.30587966670966	2.91311928160564	3.230702394699	0.389164356205017	1.60872337022922	0.73667381709048	0.204372665555422	0.615494056191053	4.41022075148205	4.11371357872261	4.80205303812957	2.10923061204543	2.63461873951658	1.67043066368629	4.34362676174683	3.39021522212383	2.37414937450546	1.85087240772199	5.36806816843062	1.57885943951514	2.44758232375553	5.78675242922413	4.6444261709284	6.15480526766515	7.21006669588572
ENSDARG00000070581	1	2306300	2309752	-1	protein_coding	ggact.1	gamma-glutamylamine cyclotransferase, tandem duplicate 1 [Source:ZFIN;Acc:ZDB-GENE-061103-94]	1.05474014057983	1.22806840727614	0.908778309368108	0.223057105112351	1.13022112650835	1.1910999584192	1.8787768044473	1.63020759330104	2.18710486794202	1.80310495130382	0.258363046240997	0.279665974723217	0.231853456651317	0.273925573486704	0	7.48947411602134	4.30519258603862	5.90378752319095	5.59683626844692	4.13635465542778	0.747753864661586	0.686627276047523	0.235783690694696	0.261724912421138	0	0.980269166961771	0	0.236476662091212	0	0.562313340911729	0	0	0.217123627452483	0	0	0.25461211954655	0.252865085484958	0	0	0	0	0
ENSDARG00000086960	1	2565162	2704990	1	protein_coding	gpc6a	glypican 6a [Source:ZFIN;Acc:ZDB-GENE-071004-15]	0.387517845292163	0.906250034690196	0.417890075885222	0	0.515620531309398	3.07582870988133	1.29920252931216	0.429144198895595	2.24377154697465	1.4716370615045	1.91053674075873	2.07016427407892	0.85372340372474	0	0.488580963691358	1.55953414253719	1.57233762776192	0	2.46464046760458	0	0.461166377265724	0	0	0.483761203335763	1.45266380804508	0.898983702446866	0	0.436752496655025	1.49795764768991	0	0	0	0.401635602234804	0	0	0	0	0	0	0	0	0
ENSDARG00000103647	1	2747370	2875195	-1	protein_coding	gpc5a	glypican 5a [Source:ZFIN;Acc:ZDB-GENE-140106-260]	1.16563547946244	2.37968567640396	1.57016332797177	1.53630527386761	1.16743551393087	0.989081953898946	0.649973270280021	0.644337260679045	2.35550070968503	1.93701795624028	0.357938256663554	1.55051932710055	1.60304930916237	2.64990542675247	2.93017738581646	2.65048346774835	5.33800363495117	4.82964548498064	2.95447061993616	1.52739030878472	2.0726580598525	2.2188700753374	1.95879671056416	4.35079017312967	0.726739654870786	0.338300589700141	0	0.327473517030407	0	0.389468150975982	0	0	0.30088664387504	0	0	0	0	0	0	0	0	0
ENSDARG00000098769	1	3723907	3726666	1	protein_coding	slitrk6	SLIT and NTRK-like family, member 6 [Source:ZFIN;Acc:ZDB-GENE-030131-2816]	0	0	0	0	0	0	0	0	0	0	0	0	0.144719585059278	0	0.164814919840747	0.134193926460096	0	0.167313476045551	0	0	0	0.285289678436591	0.146986484575252	0	0	0	0	0.147397363446306	0.336604805271308	0	0	0.301436609930927	0.270481324171622	0.145700832814772	0.29535235143756	0	0.314849587797676	0	0	0	1.50137407735814	2.39648870765473
ENSDARG00000078308	1	4557535	4561637	1	protein_coding	spry2	sprouty RTK signaling antagonist 2 [Source:ZFIN;Acc:ZDB-GENE-030131-7038]	0.321108536669706	0.373424315690867	0	0.170074133415643	0	0.362201993933664	0.892751607875252	0.708384347719958	0.554051805272136	0.762498249638056	2.55175400440232	4.24825084149408	4.76157765433426	2.91809228685444	5.62675825593316	2.28549591123748	3.93879265643548	1.22382724297094	2.22702857024192	2.30524893351893	25.5585215921727	22.2620123475105	22.7583389107358	27.640589175546	20.9617077307479	52.9961450692627	51.2821270274324	51.2172881477399	50.2804236362186	59.3870856195914	48.7604356762283	52.1869382379772	52.6125338093819	58.2824901393933	59.428515560989	48.9422824836836	58.5655870144064	43.2335325406078	56.869881436115	58.9608428139681	74.1967028894012	77.7503871209543
ENSDARG00000033928	1	4656684	4696947	-1	protein_coding	ndfip2	Nedd4 family interacting protein 2 [Source:ZFIN;Acc:ZDB-GENE-040426-2662]	0.0647642738526423	0	0	0.137676697702336	0.0872308906016151	0.0728917792061707	0.143750870509192	0.142635247335909	0.14857665033965	0.123054094365069	0.868001492481186	0.426724039496278	0.781583281548054	0.840387254770165	1.05057657445599	0.463036079969906	0.597755636515824	0.902743400860384	0.569585601643254	0.758669617164752	4.48844920695515	3.14752197499229	3.31608744833314	3.43776037502965	3.05376754980418	14.5400627476952	14.0116152036258	11.2036539290213	12.6234874999793	12.9694142485321	21.9816140347799	22.1735920939827	22.2042711288038	24.9913096382058	24.1038977961918	27.220812524201	34.0877281179754	29.8364936860435	29.2265731442247	35.6273834204407	27.9299003199644	27.0843600464703
ENSDARG00000031164	1	4704671	4721311	1	protein_coding	tuba8l2	tubulin, alpha 8 like 2 [Source:ZFIN;Acc:ZDB-GENE-040426-1646]	24.35070380285	26.1662335882998	25.7215498468328	27.7233896122359	26.5744083887887	12.5553747380911	7.63695470011625	8.09466180874358	8.99426864903313	7.1846411642914	6.08616743540173	7.53022918986504	8.57757038517239	5.83363941092713	6.82238607452349	10.0604049214907	9.64154111594365	6.92198908955165	8.37150513102139	9.5877066193983	12.3036857750441	18.2266543150005	20.8907968592949	23.1928981598376	23.2610800504542	27.1844944849606	28.8879158763654	22.2793135435831	26.3610753201267	23.0222807559435	35.9826052826467	35.7977907622119	28.2550827423109	36.4794421602457	32.7092941664237	121.095838164986	114.906656233101	115.463548237835	117.967951374112	107.420086441622	365.550131475161	354.381978770137
ENSDARG00000037777	1	4724634	4736456	1	protein_coding	stk16	serine/threonine kinase 16 [Source:ZFIN;Acc:ZDB-GENE-050417-102]	56.5558781923476	57.734186435982	56.9544427150717	49.2202206793905	51.4855751821187	57.3045845080126	69.1684690262939	69.8742821762913	64.4511175744299	64.8981109816993	26.2246658460656	28.1283692549181	25.4526151114081	29.574052330904	24.9102051106618	28.02318425651	25.6215086449103	28.2248843441509	35.3368813604803	37.8287437835911	23.4744502659208	21.1402277604703	21.7795041710353	21.0616451461966	24.498011365488	21.3065278870756	21.7650595687464	25.3030507663861	20.2549177011355	19.2831628044156	17.1147865186148	21.6710391411205	26.4051781355078	19.6790183652065	22.3271667947253	20.2563821406429	25.8933496319657	26.4563453221337	23.0354663671625	21.7589535603412	14.4096104103409	19.0026893860223
ENSDARG00000016706	1	4739585	4806325	1	protein_coding	atic	5-aminoimidazole-4-carboxamide ribonucleotide formyltransferase/IMP cyclohydrolase [Source:ZFIN;Acc:ZDB-GENE-011212-4]	1.75229285366463	1.90807880795135	1.53228005178891	0.929780056728801	1.03081630995318	3.20811158752196	2.4332069612209	3.50013659415055	3.39630068334659	2.80893695349638	22.5869272021976	24.1460444477458	29.2133980419559	21.8900741260979	22.3071365120466	34.9381450575403	35.8856135904238	30.5677999292706	36.2500067360948	30.545606110066	25.6465312749159	23.9260630763376	22.4589357950113	23.6956223838083	28.4295174541368	21.3942388382566	24.9827659426183	22.5208108405311	24.4544570667035	22.6924239812209	21.5860204302987	23.0284025369734	26.8347261045879	24.5550918136524	24.0311485603667	47.1564896022716	45.8681996575246	36.6785362179812	36.1836035063693	46.4368400122637	74.819721731539	70.8231728832951
ENSDARG00000030350	1	4751972	4757697	-1	protein_coding	mnx2b	motor neuron and pancreas homeobox 2b [Source:ZFIN;Acc:ZDB-GENE-040415-2]	0	0	0	0	0	0	0	0	0	0	0	0	0.383871139832013	0	0	0	0	0	0	0	0	0	0	0	0	0	0	0	0.448632147155991	0	0	0.401303033436822	0	0	0	2.95999513846206	1.26171013379431	1.60092351306681	0.819200163462683	2.82476361292592	6.52733486203131	10.2394848717749
ENSDARG00000006526	1	4806323	4845260	-1	protein_coding	fn1b	fibronectin 1b [Source:ZFIN;Acc:ZDB-GENE-030131-6545]	0.151689653146215	0.0879424425831882	0.163170730073107	0.201732619716406	0.102259616644726	0.213275775995364	0.126186264281928	0.125220500968389	0.173859794638136	0.252201696127234	0.138482637400221	0.149754194621446	0.166363459698428	0.196807860148988	0.472795142833045	0.310252613138646	0.428185383352184	0.336139359659537	0.523565219413882	0.493204461553484	0.311483923161111	0.204606694925846	0.210895775242588	0.233848851591308	0.235142631202169	0.176495238656515	0.586216279170994	0.422899107692074	0.434393245515939	0.200986788098126	0.525904980402967	1.55679090036197	1.31819026771663	1.25296669251018	1.43962258966715	8.87205574001267	9.0658142884519	9.56829057166148	6.76106151564883	7.84007859316836	98.1904420628164	92.4806836137833
ENSDARG00000077688	1	4878346	4889770	1	protein_coding	cpo	carboxypeptidase O [Source:ZFIN;Acc:ZDB-GENE-070619-6]	0	0	0	0	0	0	0.265006490448897	0	0	0	0	0	0	0	0	0	0	0	0	0	0	0	0	0	0	0	0	0	0	0	0	0	0	0	0	0	0	0	0	0	0.246884586317778	0
ENSDARG00000096546	1	4908655	5048297	-1	protein_coding	nrp2a	neuropilin 2a [Source:ZFIN;Acc:ZDB-GENE-040611-2]	0.063284785998887	0.07342364127738	0	0	0	0	0	0.0696866326725517	0	0	0.0771025537317654	0	0.208285792710768	0	0.157927466684232	0	0.129806632262104	0.240568949616481	0.0795060779968264	0.0823673415543987	0.0743331189029047	0.0683439132372845	0.0704390876577647	0.156235157212202	0.0785239846941966	0	0.225688509028904	0.141254537141679	0.0806174857505071	0.0839238451298523	0.159691439405999	0.288881310727935	0.0647635354762076	0.209305431815724	0.0707266256793328	1.13989761429052	0.753547480696205	0.935792208701036	0.516549598903717	0.675951026103939	6.93729564940769	7.41908375177159
ENSDARG00000092671	1	5100815	5387972	-1	protein_coding	PARD3B (1 of many)	par-3 family cell polarity regulator beta [Source:HGNC Symbol;Acc:HGNC:14446]	51.6344633088811	55.1287305128878	50.079909901183	51.6307313829443	48.2242214584676	49.7813509678177	46.6888995986284	44.8006334624538	40.6333343131997	38.470077969485	53.3791949698758	52.1592978957296	54.4841389441139	49.0797980304129	43.9892627063583	47.9267985458515	48.7546913263411	38.7550149004247	50.1605956410285	50.1561877684555	38.9811354401142	40.1257256952123	38.1792793958021	46.7205580204841	48.3430667988026	37.8590800246455	40.1223389465949	42.5258029467311	41.170931047712	36.899561835193	24.2017856839227	21.0027887634328	24.321589055049	27.0592054420836	21.2479863411396	14.0086010216634	16.8789559432663	17.2984666832894	13.7010341143891	14.6542086434606	2.68005951599518	3.86502451409355
ENSDARG00000063297	1	5437398	5460831	1	protein_coding	abcb6a	ATP-binding cassette, sub-family B (MDR/TAP), member 6a [Source:ZFIN;Acc:ZDB-GENE-050517-9]	67.1592744362018	67.0460388135186	59.4675926561077	61.9904119901458	50.9864996818002	62.12791101922	63.7120566639291	64.4208384990657	71.8060943466087	65.0777934616824	90.54081827017	89.3615602446302	85.8655439592375	74.1036887423062	78.2784844499812	71.9093459206528	86.7072718100457	62.3285803463461	80.5455516784727	79.2395891078361	68.66453796048	68.4133202412788	42.2985487184001	92.7902729164555	85.8791931808512	68.0905387752085	73.21620720975	64.790931487008	75.7008902754964	72.9276133575113	52.1427608717291	41.5471886074429	44.8338009666197	70.6878205973322	49.2320858895144	43.8779971867335	49.5465683783489	44.7744920996569	36.8502856631142	56.6867422712179	5.84758914507385	5.95080038061961
ENSDARG00000027078	1	5464152	5472039	1	protein_coding	cnppd1	cyclin Pas1/PHO80 domain containing 1 [Source:ZFIN;Acc:ZDB-GENE-030131-6808]	39.6163137664416	46.5671200909386	39.4887790118628	31.7226888147077	32.1130523711673	32.7594314609744	31.9724575199204	42.7165824207436	46.7326809269281	25.6440831492094	163.15904321766	164.325055219868	165.167493831635	159.995988195106	152.911977530445	179.741511126142	174.661571503341	164.534692367737	183.074339703305	191.250030360756	84.2127241253976	93.1002615935857	78.0859310259404	76.6523329810847	69.4897821010598	58.1596873374417	62.0330027344197	55.1591688951954	73.1097078707493	59.7107042653399	66.4423999940029	76.2093444514683	83.7582284421821	75.1439676443062	75.3373876853045	54.4244535319052	56.9957549988095	51.8760234384808	52.8106926898021	55.6225475117801	22.6466799563787	21.0009869513719
ENSDARG00000017537	1	5473807	5487754	1	protein_coding	prkag3a	protein kinase, AMP-activated, gamma 3a non-catalytic subunit [Source:ZFIN;Acc:ZDB-GENE-091204-419]	1.75043654473386	2.29328533938148	1.64968596155689	4.16340494266876	1.75795040014093	1.72995875356469	1.21817474223919	1.44956157289138	1.51272438349151	1.24682013683635	1.07224305228109	1.16070521159972	1.92409730314528	0.284138661822909	0.548750874267207	0.221873258626901	0.669651815894404	0.556814209673632	0.553050500767514	1.43046916907347	0.517232689049895	1.18729505372955	0.733859949974125	1.08618652776045	0.544815251601948	1.27088426114187	2.59627643018141	1.96273937858787	1.96180019519935	1.75023844686522	1.10948260450928	2.50862190516718	1.57695565112929	1.69905528013359	1.72170891795494	3.43417340290385	1.31188189880904	1.00049234882146	1.28087340316817	1.1757310843884	0.226981163604888	0
ENSDARG00000063270	1	5492171	5512940	1	protein_coding	fam134a	family with sequence similarity 134, member A [Source:ZFIN;Acc:ZDB-GENE-061215-128]	73.7266752718546	78.912063995907	78.647951516489	70.8780636461483	68.9955899741176	70.7237429981744	69.5834803756486	77.6344512789854	73.1748350976995	68.3974547834761	60.2997369810157	49.5003503471454	51.3046644103308	49.4823915932745	56.6085774038518	51.0754735066992	45.5045570668496	45.0322908436779	41.1822780936758	43.8474687851325	29.4658410202634	28.6513814627398	25.6853445929347	26.3682913123368	27.6330987502252	9.38668079792451	7.07485980543218	6.80936687428156	11.8317429827338	7.03780421092226	5.35527690527302	5.29777053768724	5.02539654328399	6.43837472431795	8.00875698101398	7.16965506973591	8.85368397709992	7.09189765316108	6.95792593678238	6.55660683312601	5.34585908799536	4.33221776114111
ENSDARG00000018008	1	5520815	5527667	-1	protein_coding	mdh1b	malate dehydrogenase 1B, NAD (soluble) [Source:ZFIN;Acc:ZDB-GENE-060929-384]	0	0.232314928538578	0	0	0	0	0.222137700491265	1.1014681892574	0.229839681850273	0	0.244341579080856	0	0.438657292853221	0	0.250115162377557	0.202561597553579	0.814954549914291	0.507632275706353	0.504089672433572	0.26080965145096	0	0.216464664837921	0.22300593966226	0	0.248371049573347	0	0.473741537531447	0.22365674638356	0.510922997881627	0.265902854180319	0	0.228690225542839	0	0.221226981527638	0	0	0.239115714335193	0.91202878093071	1.16775049576207	0.267904523346101	0.827837959241204	1.21320017602639
ENSDARG00000074031	1	5527715	5546207	1	protein_coding	fastkd2	FAST kinase domains 2 [Source:ZFIN;Acc:ZDB-GENE-090313-7]	10.0254507906914	8.44509114370393	8.93349776732851	10.0661999786497	11.1293820797971	14.0420424441335	10.5752896847944	18.1167335134511	12.5308604864445	11.4923863414138	11.6279391972315	12.8127732396085	15.3812899513437	10.7719079537677	14.7175048436369	19.673185073689	21.7234916062911	25.9207619248488	18.9718827959049	23.9245105217687	11.215890294404	14.7980439694049	9.26369333271695	8.35288032786255	9.02934445934559	2.41053723475128	5.33553978382002	4.45159158501659	3.75771158520443	4.14148508856993	2.18812826477681	2.7706733764836	1.59883479889529	2.29674484726786	1.74573015826774	6.04228959901114	7.2394703492154	3.74875779367055	7.47885577011146	5.56274862880247	25.0806350883459	29.3862052703568
ENSDARG00000043247	1	5546136	5574540	1	protein_coding	gtf3c3	general transcription factor IIIC, polypeptide 3 [Source:ZFIN;Acc:ZDB-GENE-040914-80]	33.5647886151576	36.2742650879138	32.4082770377426	33.2458947078642	26.8656790050571	29.9007049082506	22.0766296874951	24.212547357774	25.6641205131478	20.044283228453	23.3531327331137	24.777086438257	22.3544067251023	24.6663716868158	20.5177086908614	12.8203929920571	10.4826641094075	10.3365293833737	14.2954660020375	14.6414044623723	2.03410860389828	3.47145594411464	3.43962443059862	2.44223202782491	2.29970963148963	3.29981939282352	3.22492303461835	2.34544721425569	2.52045915576329	3.44357328813739	7.01894453112499	6.77166689772928	6.96185749124984	5.18200205037231	4.56126788851035	9.80031454036711	12.8181308966246	11.2505994579276	12.3939457796765	10.7345233806605	12.3934577990496	12.1117935863172
ENSDARG00000063253	1	5608508	5669666	1	protein_coding	hecw2b	HECT, C2 and WW domain containing E3 ubiquitin protein ligase 2b [Source:ZFIN;Acc:ZDB-GENE-101001-3]	1.9391493780717	2.36753639349619	1.70183032424093	2.0078752991764	2.13182219631142	4.36362503989372	3.56685296490124	2.92138247808993	3.74470626060188	3.97542970310197	8.45175485575627	8.06501057021545	7.55673632786019	7.5482637636097	6.87400742500999	4.95464993323445	6.28286797899963	5.81764577474165	6.21581348572573	6.37378947982405	1.6774724790716	1.65265391906104	1.81694187099723	2.14078130445799	1.32933718224007	0.178104700619477	0.242682907709179	0.113859735552741	0.909702533992289	0.135289075397411	0.386162393987676	0.407499592204934	0.313186686178116	0.224924147589975	0.342030205331423	0.735021035846391	0.728752816726783	0.696267101034801	0.71381357548254	0.612895949341375	1.63556689424331	1.84926145275929
ENSDARG00000073857	1	5705564	5796397	-1	protein_coding	klf7a	Kruppel-like factor 7a [Source:ZFIN;Acc:ZDB-GENE-050522-276]	0.611683308569298	0.142137484565694	0.263350671470882	0.389299263788832	0.164415189177307	0.551485321653039	0.271874566608815	0.6742547906044	0.14056456512586	0.581041250048935	0.298722963685405	0.484786426912505	0.671560384236444	1.74669296530272	0.45880202227144	0.373839922015759	0.375640278752929	0.465780541423518	0.770201743728174	0	0	0.13236262049208	0.27279066018411	0.151318690347942	0.151989428102165	0	0	0.27354853239504	0.312331001535106	0	0.61851022043662	0	0.376450009609945	0.135187705532472	0.5480952205224	0.588818769759838	1.60664106781201	0.836495821555632	1.14295906917525	1.47344971712603	1.51996784777533	1.63056359437491
ENSDARG00000070558	1	5907562	5948371	1	protein_coding	si:ch211-93g23.2	si:ch211-93g23.2 [Source:ZFIN;Acc:ZDB-GENE-090312-164]	0	0	0	0	0	0	0	0	0	0	0.974368908393873	1.05582517982016	0	0.513596956159599	0.49833595512533	0	1.20219223295326	0	0.502794011300228	0	0	0	0.888024135492948	0.986860142212451	0.987699091804666	0	0	0.890933356014888	0.509300905961499	0.530013531158053	0	0	0	0	0	0	0	0	0	0	0.411375059204942	0.484529802838843
ENSDARG00000025754	1	5948542	5966136	1	protein_coding	ube2f	ubiquitin-conjugating enzyme E2F (putative) [Source:ZFIN;Acc:ZDB-GENE-040426-2557]	53.0492688197922	68.3778653224619	61.1320126146889	60.9845708399496	66.4033993053259	70.8852015474573	68.1574715493893	73.7807037351745	61.0130846911979	59.4021844953755	48.3008896549623	55.1478543444629	56.0450343046536	44.6329661371038	53.9279459446732	63.6037800502251	55.6668493022679	51.7744446412686	62.1745816462294	57.4580297308326	34.6640900984563	36.0581158327554	32.2917325735363	30.823407525788	32.8808203281164	14.4656618438502	18.8426743942766	18.9773630505064	27.0395151785816	19.0398857960434	21.0609271030253	17.9805629781521	23.4873794844004	21.1731833115646	16.7484441563918	22.3017299307178	21.0196856064159	18.2801528845198	24.9118987032834	19.5956036185382	33.3641471966681	30.3923873022004
ENSDARG00000096530	1	5967046	5970181	1	lincRNA	si:ch211-93g23.3	si:ch211-93g23.3 [Source:ZFIN;Acc:ZDB-GENE-121214-225]	7.31505654078087	4.28396484353131	3.45288780744842	3.35478886255214	1.8202144653199	10.9040964664305	8.18721210701122	4.05536522283828	7.42745103410958	6.07594737122693	12.9932766779307	15.3093105503937	13.6092850440376	9.51048808856447	10.9767261802483	11.4625789412296	15.7308356425047	12.2948216471485	20.9922637745653	16.2551743556135	7.63875553856616	10.4987436619666	10.8072186845731	9.15408640881247	10.8707994243596	3.70986343442188	3.7868275159109	2.58187134519897	5.90550192630341	2.4581144561903	1.167604690407	0	0.475150557668744	4.09639323129639	0.518557576338716	0	0.554235297504605	0	0.538638271946893	0.620022477711113	0.476547497909468	0.56212132071169
ENSDARG00000063207	1	6133580	6241695	1	protein_coding	erbb4a	erb-b2 receptor tyrosine kinase 4a [Source:ZFIN;Acc:ZDB-GENE-030918-4]	0.0768948796765068	0	0.330951555271954	0.163393526173749	0.207043685801151	0.259706409353073	0.0853602139568663	0.338774424373975	0	0.0730495270688846	0.374918619814943	0.405523513410892	0.0843742806941484	0.498927405925633	0.575924657786723	0.0784930478037744	0.157649848549047	0	0.0966547904481883	0.500607675063176	0.361474370378131	0.166155255580739	0.171241731610791	0.379849033409526	0.190878930639786	0.26831524693284	0	0	0.0980018520401373	0.102019826887977	0	0	0.0787333106491341	0.169637697045306	0	0	0	0	0	0	0	0
ENSDARG00000090408	1	6637459	6765362	1	protein_coding	ERBB4 (1 of many)	erb-b2 receptor tyrosine kinase 4 [Source:HGNC Symbol;Acc:HGNC:3432]	1.23952083756251	0.676911323796885	0.627609596856191	0.542340356532944	1.57081551795931	1.72364765990742	2.67079035948168	1.9272551141254	2.76062714564306	2.97849467396953	9.41952230272029	8.36202652945735	8.48011824049758	8.42085761837242	8.09947218889121	6.40203975315789	7.32581672715999	6.09929126168082	6.1395967944026	6.64480152469491	2.39890842669647	3.3081591894029	3.00358365462496	3.69132803065876	3.61957977955361	0.67847981764167	1.12664714574119	0.976754599927363	1.30079619221945	0.677066404918146	0.184040742060442	0.0832318894951468	0.298578637397276	0.482483358352951	0.407581281337618	0	0	0.0829612182093711	0	0	0	0.0881586220864906
ENSDARG00000013741	1	6834016	6856283	1	protein_coding	lancl1	LanC antibiotic synthetase component C-like 1 (bacterial) [Source:ZFIN;Acc:ZDB-GENE-040924-1]	1.73772294822396	0.538311437968037	1.24685795317598	0.860385627705246	0.934399815694176	2.08863157844271	1.8019333501019	1.91526460407458	2.12934329816865	2.53106390526563	7.35316392338051	6.42532095239022	6.86762185724985	4.81163436564956	6.22608580565101	7.0823995012241	6.04852663218994	8.52600283502219	8.45838983159057	7.55072643391932	7.9089087182781	9.27343967746456	5.94032057488171	7.1630459358947	7.48321974046684	10.1024563414907	9.63402035261766	10.3595727767048	13.3064265011803	10.1577252782946	9.07665198999021	7.81236750770317	10.8106127421318	8.06302739740143	8.95102242766896	7.24702561248821	6.08392835138304	3.69583971400626	5.81658657985977	5.1147955989901	17.0301282676966	19.6464337741272
ENSDARG00000017441	1	6855476	6871030	1	protein_coding	mylz3	myosin, light polypeptide 3, skeletal muscle [Source:ZFIN;Acc:ZDB-GENE-000322-6]	2.43911511065638	1.89603481967001	3.79613738894196	2.28769154140344	1.44874734697897	3.06474051990197	1.51053754271518	4.19317822577812	2.50207702983753	1.80151738643092	1.66321284888221	3.60193711403547	2.6828466064243	1.40810688961154	0.680826298239251	3.01560460919557	1.37994917945182	2.41723770176646	1.71595888246865	4.25887993223406	6.42000162381602	6.48130888304408	6.97910947450772	11.1193566155742	9.45805587253998	8.18166432772748	4.82069061098691	4.86983323992793	3.47767343011382	9.04889242258722	6.53790310680749	6.53533256868089	4.19405259668532	11.4481239280639	9.46251565233248	7.86709379619614	8.79534744006269	8.6890632917661	11.438426371235	7.66124348776657	4.50294670759728	5.28814658948669
ENSDARG00000037713	1	6873532	6877788	1	protein_coding	pcnp	PEST proteolytic signal containing nuclear protein [Source:ZFIN;Acc:ZDB-GENE-041010-130]	5.14417428092413	9.00050471589334	5.23536190174722	6.93205473427999	6.87094671757364	9.05217893847562	6.69225601882079	8.84583761727298	7.91889794859423	6.78454801797945	24.5673935140928	28.8848227284736	31.1259057276025	25.2446642018369	25.1399207487718	39.0005114339516	29.670817771416	37.8861210889119	32.9516975906533	38.5651645798631	45.0473942250265	44.1352067374432	45.7767357870532	32.3507030477355	39.1948505593915	58.0634516043885	54.2145707298309	61.0092946230145	59.073722532897	58.4278758081153	59.1727299096992	55.8140156728529	51.0380017741495	55.3108863658769	64.0902806678052	77.8149503227598	78.0298397334376	72.6820980737623	78.7686350675223	77.3720377185875	82.2315409406119	75.330422368072
ENSDARG00000021688	1	6878883	6898529	-1	protein_coding	mxa	myxovirus (influenza) resistance A [Source:ZFIN;Acc:ZDB-GENE-030721-5]	0	0	0	0	0	0.105535977044324	0	0	0	0	0.114289990762862	0	0	0	0.117035875862595	0.286735262940912	0.0960033390544162	0.118833901796051	0	0.122071535497873	0.440800384023848	0.607766598310729	0.313169652979495	0.694745994700361	1.0471275446054	5.55777405632962	3.45194569933029	2.19816446158458	3.82394340952499	2.98549134479064	5.6801922547703	3.96027080631748	4.12840714051072	6.205911242417	6.29065508318286	4.73098516323076	5.47485435166087	4.16094567385607	4.37409552800601	7.26512278295353	0.581793129891304	1.02061438499481
ENSDARG00000004953	1	6890918	6920301	-1	protein_coding	mxb	myxovirus (influenza) resistance B [Source:ZFIN;Acc:ZDB-GENE-030721-6]	0	0	0	0	0	0	0	0	0	0.15293186755401	0	0	0.176855721176757	0	0.201528325089862	0.163709056830153	0	0	0.203034665972494	0	0	0.17441757153296	0	0	0	0	0.191179344469686	0	0.205811353623809	0	0	0	0	0	0.180600052017284	0.193999278786693	0	0	0.564671229438632	0	0.667333965854013	0.977097239973046
ENSDARG00000074050	1	6948686	6976437	-1	protein_coding	efnb2b	ephrin-B2b [Source:ZFIN;Acc:ZDB-GENE-010618-1]	0	0	0.196810371005937	0	0	0.412537907898652	0	0.403365234937405	0	0.347192589236972	0.894521442084022	0.968122483974323	1.00408015420667	1.42383882766858	1.37357201920157	0.742595234509613	0.93343732203463	0.232336763769537	0.461341740434811	1.19363520184692	3.66716507791196	3.96260050094858	1.83715183084267	2.71856171746771	1.59160428438853	53.5219383585425	57.0620070120362	40.7387746873214	54.2438919141837	53.0547347364651	102.297025609581	118.897158513623	114.253587446557	120.666507704932	102.179072854242	105.346057271492	101.309927599789	80.7643432044967	91.0736348626401	95.1299222273057	62.7135659470996	68.6116581900845
ENSDARG00000018319	1	6978658	6989943	-1	protein_coding	arglu1b	arginine and glutamate rich 1b [Source:ZFIN;Acc:ZDB-GENE-040426-736]	32.0560300990617	34.4691657321546	27.2285313364836	30.2021702470303	31.1291008260395	42.5183900440821	46.9355266921823	47.6192546151362	51.3275438040322	45.1362219289686	114.423339956642	120.19976158477	110.233306581824	112.300377460407	112.707865239164	115.960393422754	129.584654760278	112.352356331326	131.425912492312	121.112580442977	95.5463362296602	110.982283832073	106.258992166992	94.9690838348774	98.5467394332533	106.7169864722	110.745070964905	110.708732920721	119.83915476276	109.095711617699	147.786975455153	156.159566183254	147.110647072328	156.531873797894	152.67962258343	143.627713698548	144.493790143045	164.686849072668	123.91001981425	158.040399996478	76.7798029560805	87.5895898606858
ENSDARG00000098730	1	6995895	7000026	1	protein_coding	eng1b	engrailed homeobox 1b [Source:ZFIN;Acc:ZDB-GENE-980526-6]	0	0	0	0	0	0	0	0	0.263888351468199	0.21743302935717	0	0	0.251694545078315	0	0	0	0.233485681839728	0	0	0	0.541434041473808	0.994191088883501	1.28017502928374	0.284236081049891	1.1403980199174	2.12749580871985	1.90142420269954	0.770387658952989	0.586710153110656	1.83201787315373	1.45159842896849	0.787717100286543	0.707451800727222	2.28670444561784	1.28729622047343	0	0.274667134272051	0	0.268122584710338	0	0.475105131464648	1.11479850398686
ENSDARG00000079779	1	7163652	7210144	-1	protein_coding	radil	Ras association and DIL domains [Source:ZFIN;Acc:ZDB-GENE-071206-1]	0	0	0	0	0	0	0	0.0968134234640242	0	0.0834852162266102	0	0	0.0964431196301501	0	0	0	0	0	0.221022665236827	0	0	0.0949808745830394	0	0	0.109102011184333	0	0	0	0.11204775405128	0	0.110962279265829	0	0	0	0	0	0	0	0	0	0	0.106326147312593
ENSDARG00000095673	1	7262731	7266891	-1	protein_coding	si:dkey-79f11.8	si:dkey-79f11.8 [Source:ZFIN;Acc:ZDB-GENE-030131-4806]	0	0	0	0	0	0	0	0	0	0	0	0	0	0	0	0	0	0	0	0	0.386588206446725	0	0	0	0	2.26773278330099	1.92971023510459	1.46540704048027	2.09352990712729	3.0503527164873	0	0.374579398347367	1.01013144538668	3.26533971063975	0.367552223077627	2.36791691967767	3.53180313494557	1.86780183410391	3.05885835484623	1.75737856556734	0	0.398109024481409
ENSDARG00000092361	1	7282469	7291658	-1	protein_coding	si:dkey-79f11.7	si:dkey-79f11.7 [Source:ZFIN;Acc:ZDB-GENE-090313-338]	0.376658749890205	0.219158756771931	0.811204622324017	0.398599452914352	1.26237261079532	0.637699211977308	0.419127685323118	1.24700182188448	0.21681052406566	0.178871366102	1.15237049767836	1.49667208337498	0.827739485978381	0.73358080856247	1.65150821973729	0.764970374899199	1.346283458292	1.67604530814404	0.950933617187714	1.23012219339038	0	0.612566205962768	0.210366451536082	0.233478474343329	0.468623949478819	0	0	0.21097606982612	0	0	0.238517010737619	0	0.193671512522271	0.208661386744937	0	0	0	0	0	0	3.31921862737552	2.05964299010687
ENSDARG00000100166	1	7338209	7417384	-1	protein_coding	CASKIN1 (1 of many)	CASK interacting protein 1 [Source:HGNC Symbol;Acc:HGNC:20879]	0.0520037646940327	0.0603189709039645	0	0.055300246831293	0	0.0585127689537575	0	0.0572531729713385	0.0596289686254688	0	0.0633330088567286	0.0684933193501615	0	0.13495264855007	0.0648644653588948	0.159440210147058	0.0533542951087564	0.0658753828514015	0.195916353832956	0	0.0610550276395103	0.280705608488998	0.173592685121211	0	0	0.121000588452355	0.494619602137743	0.464141106422657	0.529765001226035	0.0689372928106801	0.0655901543038233	0.0593265176822311	0	0.17191796472304	0.0580946392362595	0.0624223746223439	0	0.177393003113765	0.121241609289306	0	0.215071146570818	0.376923905259329
ENSDARG00000074212	1	7426451	7479056	1	protein_coding	SLC5A10	solute carrier family 5 member 10 [Source:HGNC Symbol;Acc:HGNC:23155]	0	0.224646639828724	0.20786292961705	0	0	0.217888154022861	0.214808910019546	0	0	0	0.472516501730913	0.255712447771982	0.848420503713603	0.50125512425261	0.483693303119648	0.195966323472099	0.98544264018886	0.490867553811319	0.974810520289111	0	0.68372185240546	0.627927557241693	0.215638655158765	0.239336876661324	0	0.897116963666342	0.687317670591991	0.64879617349708	0.98804476590905	1.54265302435325	0.977987801063704	0.442266104920826	0.59560552185356	0.855609494139413	0.216768609657528	0.232831978628079	0.693571865141937	0.220469544351114	0.451675811120833	0.518070322865266	0.400266955842803	0
ENSDARG00000062929	1	7447255	7457024	-1	protein_coding	FAM83G	family with sequence similarity 83 member G [Source:HGNC Symbol;Acc:HGNC:32554]	0.285464176640085	0	0.307300050844434	0	0.191677467682299	0.96559240294136	0.952018126468709	0.94433233250098	0.492291664588667	0.677882097861344	4.18533736783829	2.07564315801519	3.13487631944144	2.59394405931213	3.74948494831317	2.61448986685703	2.77375617347564	2.89989126989487	2.69791737475137	2.79310534889531	3.19553725118193	3.09057890399884	1.91072253566854	4.06342270574867	3.54813215524141	14.6008143512248	18.9855225067175	12.2949846922203	14.2218294646217	14.9937408213415	11.9141984397579	13.5515797472529	18.7545356326485	16.101095750944	15.0390176249785	23.0302778463241	18.5916710712766	21.8104986451856	13.8425217270163	14.3373384949971	12.7143278654345	13.8478961164639
ENSDARG00000022668	1	7481229	7508307	-1	protein_coding	grapb	GRB2-related adaptor protein b [Source:ZFIN;Acc:ZDB-GENE-050913-4]	0	0	0	0	0	0	0	0	0	0	0	0	0	0	0	0	0	0	0	0	0	0	0	0	0	0.130704151937659	0	0	0	0	0	0	0	0	0	0	0	0	0	0	0	0
ENSDARG00000099708	1	7620769	7719894	1	protein_coding	cacna1hb	calcium channel, voltage-dependent, T type, alpha 1H subunit b [Source:ZFIN;Acc:ZDB-GENE-090312-128]	0	0	0	0	0	0.0616000720161607	0.0607420774939133	0	0.062776263271619	0	0	0.072110825105396	0	0	0.0682885773296534	0.0559401850417652	0.224642567910194	0	0	0.0712335203774442	0.0642794853520737	0.0591046709911449	0.182754655016515	0.202665905191803	0.13582853740921	0	0.0650834526570937	0.0610800258866179	0.0697169173989696	0	0.0690522716028356	0	0	0	0	0	0	0	0	0.0730664579229503	0	0.264555667173379
ENSDARG00000025034	1	7731872	7744650	-1	protein_coding	syngr3b	synaptogyrin 3b [Source:ZFIN;Acc:ZDB-GENE-070822-6]	0	0	0	0	0	0	0.103603197203266	0	0	0	0	0	0	0	0	0	0.0955841035570264	0	0	0	0	0	0	0	0	0	0.332597420451023	0.208429295289458	0.118973022274084	0.12384878963888	0	0.106564144241889	0	0	0	0.11214744213254	0	0	0	0.249419956852382	0	0
ENSDARG00000078474	1	7757960	7823119	1	protein_coding	myo15ab	myosin XVAb [Source:ZFIN;Acc:ZDB-GENE-090312-149]	0	0	0	0	0.0660438933202982	0	0	0	0.0561851967348622	0	0	0.129070622069337	0	0	0.0611178550322801	0.0500888039405087	0	0	0	0.0637544450922675	0.0575270415525882	0	0	0	0.0607864528368346	0	0.0582638897770968	0	0.124790208249305	0	0.123603848680788	0.0559001325330267	0.250609645901021	0.161984073703065	0	0	0.116627042640071	0	0.057120308153537	0.0653912390869637	0.253319727061614	0.532710816074838
ENSDARG00000096583	1	7822893	7825955	-1	antisense	si:ch211-201p7.9	si:ch211-201p7.9 [Source:ZFIN;Acc:ZDB-GENE-121214-47]	0.555727610716592	0	0	0	0	0.314271158750008	0	0.307121012737452	0	0	0.341135234080958	0.738808560442272	0.305655813290971	2.52656543230348	0.349095379963042	1.4049324421825	1.41450533558669	1.06234251315057	0	0	0	0	0.311171146169559	0.345550406829846	0.346378184843032	0	0	0	0.35664480505928	0	0	0	0	0	0.313039218456332	0	0.3340926452347	0.954715480989999	0.977474097218461	0	0.577176408198797	0.677930847669553
ENSDARG00000063003	1	7824642	7832484	1	protein_coding	alkbh5	alkB homolog 5, RNA demethylase [Source:ZFIN;Acc:ZDB-GENE-061013-602]	15.8453235079317	17.1017502574302	10.542228490983	13.0487617497974	11.5387733257803	23.1685268884437	22.5801909970647	33.7132357232345	23.1006817074129	25.0065865386392	91.9698853959215	89.3617255494717	103.754008425901	84.1281626094015	89.1618134404209	71.0754008930738	91.7152688248054	79.7872977893388	93.6988093515814	88.0896908686898	52.3593843354319	53.8889150758867	43.7837594046186	49.1862299948002	47.0114632282081	17.8632709205301	17.4162544761952	13.8538844980851	19.708509928834	10.8782988424202	19.2086878647394	16.5709609755946	16.5633385957399	15.2596400715059	18.6074589961261	39.6870637661565	28.5194547350506	34.3777404773232	38.2086549221817	32.2600856463578	47.6338093852601	38.0164983350298
ENSDARG00000002377	1	7837212	7847898	1	protein_coding	mief2	mitochondrial elongation factor 2 [Source:ZFIN;Acc:ZDB-GENE-060929-864]	56.864541226611	65.0906249948595	63.2658149098442	69.7214536301746	59.37488781647	56.5266338907741	61.054560363901	57.9281947163742	53.7787191972937	50.0360744350138	98.3568079953843	97.8732810322284	105.669154785449	102.24344359442	96.9692373517591	91.3462907671239	93.6212205641914	81.582172238431	100.683624770732	101.291192019483	64.2657443286036	55.6915366954493	48.9806451219778	52.8582398113528	54.5815857806985	19.2082831094223	18.9147261796062	18.7365363420631	20.6286229397657	18.9284637457109	14.9788619808089	18.88506775873	18.0488829957796	21.5610913576547	20.1111130503693	22.4697382934308	26.0098220481307	17.4613331306148	17.0554068640466	19.703542827902	10.4112055955321	11.0230212748931
ENSDARG00000015803	1	7850587	7855939	1	protein_coding	smcr8b	Smith-Magenis syndrome chromosome region, candidate 8b [Source:ZFIN;Acc:ZDB-GENE-061122-1]	0	0	0	0	0	0.110055277620436	0.108515422964648	0.107658944217502	0	0	0.357570538189317	0.386804759272295	0	0.126810084399085	0.122052013358536	0.19928685163418	0.100091577287443	0.123924497346126	0.122916305674326	0.381906796640735	0.1149270289307	0.105635715543796	0.108862476476319	0	0.121329112109009	0	0	0.218320144280604	0	0.259456275861185	0	0.111620884144672	0.200254436022963	0.107868320370658	0	0.234943277092	0.349580084809636	0.222527339904297	0	0.261266581507783	0.505582954805917	0.118267328999363
ENSDARG00000037739	1	7855560	7869187	-1	protein_coding	zgc:112980	zgc:112980 [Source:ZFIN;Acc:ZDB-GENE-050306-1]	127.998167882573	134.234026637061	124.719739988323	117.803037759851	114.750361072329	193.349817204812	197.418967809364	204.182416860975	207.766396424292	190.666414321078	417.138674181196	379.057599640531	402.109049176554	383.880562960499	359.430103194739	341.941858492726	343.872567622192	331.791481250117	343.217013333918	324.183484212667	158.632008848484	167.056940643043	156.950701572293	181.274878856943	189.47238431249	78.5918545599157	77.0840567785205	87.6133317332034	95.4534867954156	80.0833276677913	85.9649836327753	86.4915567045103	95.6416769980683	95.8747005558809	88.2990593316308	67.977549473428	68.238347261572	61.1881126519989	58.1934675321218	63.8143873221692	25.1490430406551	24.0234279527978
ENSDARG00000076176	1	7871212	7882456	-1	protein_coding	ptcd1	pentatricopeptide repeat domain 1 [Source:ZFIN;Acc:ZDB-GENE-030131-6146]	21.990598379055	19.1784164134819	19.6165430080653	19.4699523317115	19.606738227211	14.5273733483302	11.3534711046793	11.6076564831759	16.6210960311959	16.5608268308923	104.454613470754	102.020240794812	93.3367554056008	92.5777332298051	101.042049856018	75.0772079588251	78.0416837068932	74.0268962121904	64.5624749784911	75.442390588292	28.8903570399366	28.582695244118	34.1834280975326	30.1508117814288	20.506009350071	17.709171287979	14.7348513964076	13.0090286511295	12.0453159711341	13.1650758989697	16.6946323442731	19.5934970002216	19.6827859104059	17.7292882559726	16.383044311894	26.6819418337855	29.4890672922348	21.1460632632614	24.4196250258289	28.6272425561571	36.2920579411065	34.5008557807269
ENSDARG00000096599	1	7903119	7905898	1	lincRNA	si:ch211-160d14.9	si:ch211-160d14.9 [Source:ZFIN;Acc:ZDB-GENE-121214-65]	0	0	0	0	0	0	0	0	0	0	0	0	0	0	0	0	0	0	0	0	0	0	0	0	0	0.748068996149301	0.381941944826992	1.08750876897749	0.414300235370336	0	0.409831330406833	0	0.666326107276164	0.358991980322496	0	0	0	0	0.378345637010492	0.434715201352577	0	0.393908840939944
ENSDARG00000100771	1	7909449	7912904	1	protein_coding	si:ch211-160d14.15	si:ch211-160d14.15 [Source:ZFIN;Acc:ZDB-GENE-141216-220]	0	0	0	0	0	0	0	0	0	0	0	0	0	0	0	0	0	0	0	0	0.170776227501083	0.313811423381978	0.323349600404309	0	0.720525330853148	1.17918780114123	1.72104539490863	2.26982811455061	0.740547845193966	1.3490010117392	0.366588366565618	0	0.297551614271147	1.44256228512319	1.13716647572757	0.174512411691057	0.865972002549674	0.661074045784411	0	0.194108115245992	2.85211124119376	0.527296828626465
ENSDARG00000079873	1	7917824	7926453	1	protein_coding	ENSDARG00000079873		0	0	0	0	0	0	0	0	0	0	0	0	0	0.265692756104113	0	0	0	0	0	0	0	0	0	0	0	0	0	0	0	0	0	0	0	0	0	0	0	0	0	0	0	0
ENSDARG00000079332	1	7928464	7941155	-1	lincRNA	si:ch211-160d14.12	si:ch211-160d14.12 [Source:ZFIN;Acc:ZDB-GENE-121214-38]	0	0	0	0	0	0	0	0	0	0	0	0	0	0	0.279250979163444	0.225747239486922	0	0	0	0	0.263220267810627	0	0	0	0	0	0.264196426578925	0	0	0	0	0	0	0	0.25033419649067	0	0.267052472598587	0	0.260720883617055	0.29916452717264	0.231003761226436	0
ENSDARG00000007443	1	7954051	7962830	-1	protein_coding	fbxl18	F-box and leucine-rich repeat protein 18 [Source:ZFIN;Acc:ZDB-GENE-050913-65]	1.52906108499854	2.74667289103793	2.39415134079526	2.6524868266063	1.86699408476681	3.91792317480688	3.39932263227994	3.21866062012937	4.47427015025441	2.24464085658099	77.0953042849416	65.2276944002141	73.1166514395372	71.4546182734407	74.9356280453089	72.2972332823727	70.9546361248219	58.5958821503511	74.9600602410228	73.9807814441854	37.3396779901405	39.7258517312197	36.5925672301795	42.1487544949467	35.5887358494813	10.1802830538475	9.57551385260419	10.4177430755431	14.7364436505313	10.9041107526393	12.1291774673949	10.3344495317626	7.98972428409651	11.5282270789106	7.63374769053533	10.5436071502411	9.63290332324798	8.08331922992214	10.7188771025039	9.49345087860564	12.669394151021	11.967199897627
ENSDARG00000037746	1	7964988	7968621	-1	protein_coding	actb1	actin, beta 1 [Source:ZFIN;Acc:ZDB-GENE-000329-1]	48.5762652747142	58.4184296245932	54.2571986059254	43.5733126458572	42.7871568165928	61.8814568362376	49.2486123728887	65.7970653718155	72.0415341046709	59.9491555079846	398.409479277492	353.313584082404	366.985139206393	398.119914285651	339.826827419306	487.595267548505	459.648681807922	485.781978995762	497.622305625583	421.683728029789	864.235664345009	948.207596054172	916.839417193803	846.726682256691	974.722175079821	1595.55445063458	1629.23777230856	1509.49417392147	1579.16795685693	1631.67561547968	1594.87512745117	1417.90324356018	1736.80367879431	1775.17199644899	1690.28094383954	1881.7717740757	1742.45306515449	1488.98641061736	1828.0013711373	1755.2842697449	1204.8493630293	1130.02863760947
ENSDARG00000037747	1	7978419	7986375	1	protein_coding	fscn1b	fascin actin-bundling protein 1b [Source:ZFIN;Acc:ZDB-GENE-120507-1]	0	0.438821982562895	0.203356585542551	0	0.381357561564925	0.425663250373196	0.209854770040624	0	0.216950497412496	0.538545773387416	0.115243940319127	0.249327546058686	0.207397978041782	0.367871037073227	0.236024818731781	0.289109972359071	0.290398199977084	0.119824947449231	0.118845738034838	0	0	0.204279176070021	0.210521222451765	0	0.117317348506716	0.109881747895138	0.112278378631976	0.211095494609972	0	0.125433620240731	0.119324582148942	0	0	0.104295516211732	0	0	0	0	0	0.126306632411568	0	0
ENSDARG00000079361	1	7988950	8007858	-1	protein_coding	abcg2b	ATP-binding cassette, sub-family G (WHITE), member 2b [Source:ZFIN;Acc:ZDB-GENE-050517-36]	0	0	0	0	0	0	0.138024042658405	0	0	0	0	0	0.136371580767852	0.322445685746526	0	0	0.127122348112475	0	0	0.161954128728077	0.146251565770961	0	0	0.153645341716912	0.154322635893227	0	0	0	0	0	0.157003835883146	0	0	0.13726767743598	0	0.149468123398286	0	0	0	0	0	0.150514715147745
ENSDARG00000012458	1	8010085	8018573	1	protein_coding	zgc:77849	zgc:77849 [Source:ZFIN;Acc:ZDB-GENE-030131-1107]	165.07423284673	139.947224667094	171.225373873796	150.626956044159	186.18528770994	288.056898472016	299.569115071086	306.077445148305	282.839422408318	267.115893964003	169.345078126953	190.361202417041	188.373328786826	170.330794518952	185.916715598296	143.157552098719	144.116822363687	143.003525534547	135.856126228147	143.095657271711	92.9899268045134	103.211673761293	94.9528566603487	90.8108015131724	105.342352025698	98.0285142132186	97.4762075890194	86.7092621777143	93.0586221982979	98.4753121059962	89.2756332028939	93.8070843180878	99.1277575315082	98.7600284325179	109.787029953282	132.096951923209	133.413096435541	135.349886655684	122.895792114264	133.274185898392	130.956744639864	131.398317851738
ENSDARG00000070543	1	8081513	8233791	-1	protein_coding	grin2ab	glutamate receptor, ionotropic, N-methyl D-aspartate 2A, b [Source:ZFIN;Acc:ZDB-GENE-070424-223]	1.62435536739774	1.73389610812747	1.04858196641628	1.24309764186366	1.75025922225238	2.34010939799628	2.59591509581124	2.21802116311243	1.93776955741187	2.90114400280232	21.5330461147471	23.5461058860319	23.1671499946908	19.3915838082765	20.8365557249142	15.26321010114	16.9911894365825	14.5731311656759	18.5308707706825	16.2375177494202	16.8673078531846	16.9816557447711	12.5118743013325	22.6987670898065	20.3976627280345	1.88952964116298	2.16261549654306	3.62582034877814	4.05595131659895	2.1542299700188	0.737833057907069	0.815672352403418	0.664968079362598	0.429814818745016	0.508335004567326	0.0780264303934745	0.0773722879074298	0.221728982626806	0.227298255809221	0.173510528907019	0	0.157065916443039
ENSDARG00000093438	1	8290389	8293852	-1	lincRNA	si:ch73-191k20.4	si:ch73-191k20.4 [Source:ZFIN;Acc:ZDB-GENE-090313-142]	0.853675214210953	1.99830547953657	0.920841997645674	2.23957297131237	1.70130269503296	0.968858014996431	2.86448823280947	2.36506816461993	2.96918266866468	3.64686692750919	1.58052772121858	3.99693572217934	1.88161876779888	1.66457715342392	1.61651480717127	0.428663039652814	1.72958316960286	0	1.08753403622519	1.12312914534112	3.0526295515125	1.8651894498	0.96008883317083	2.66789520139498	0.533809208061105	0	0	0	0.550749619867497	1.71938876987313	0.544536073115332	0.492443692424083	1.77229515227825	0.954936741354958	1.9343015883177	0	2.58359398018399	0.491209987283984	0.502475555005786	0.578157120595672	1.33391345959851	3.14461433874605
ENSDARG00000094206	1	8294797	8296554	-1	protein_coding	si:ch73-191k20.3	si:ch73-191k20.3 [Source:ZFIN;Acc:ZDB-GENE-090312-62]	0	0	0	0	0	0	0	0	0	0	0	0	0	0	0	0	0	0	0	0	0	3.97810056672267	5.7281279066943	1.82253077775191	2.72425297284733	5.00621742979842	13.6165827095171	9.03629133896784	6.58507212818063	4.89328513735138	7.43025701839676	7.55826103251117	4.54622599943798	3.26696633126425	9.09203182235645	6.20591642053037	7.96805547866439	10.8970668467392	19.6867208314709	6.92197650527406	6.0481355088341	5.38477471536973
ENSDARG00000037758	1	8299759	8304590	1	protein_coding	tlr2	toll-like receptor 2 [Source:ZFIN;Acc:ZDB-GENE-040219-6]	0	0.147888715883412	0	0	0	0	0	0.280605625791088	0	0	0.15541391684551	0.33629671349763	0.139738703232716	0	0.318256681301882	0.259220247656874	0.130242565404392	0.161544538575068	0.320568738625057	0	0.59950144646399	0.137723455547685	0.283834625501952	0.472348933315267	0	0	0.755898453453066	0.56925143113777	0.324986419638462	0.33829369537939	0.965335237269705	0.436558444205452	0.261140674358522	0.56267489236163	0.712887404845043	0.459507170678139	0.911904393462131	0.870376679194249	0.297304593246742	0.681415925783771	0.13178648467679	0.154245614686844
ENSDARG00000008723	1	8320608	8380801	1	protein_coding	prkcba	protein kinase C, beta a [Source:ZFIN;Acc:ZDB-GENE-040426-1354]	6.33820518361833	7.64146200862334	5.92089759817474	5.70888168149693	5.46512279269684	22.3711559865422	15.1478708084356	15.2906167387419	26.9296466390064	18.9709740154333	39.417917016076	42.645920965608	28.4900841152277	41.9097975980965	32.5878878085573	24.609655225171	28.1548445128789	25.3441939178843	24.6925894341983	28.3752208781545	39.4196737328102	30.6626623024811	33.0636698689678	44.9633504315804	31.6447012828983	18.0757278819378	13.7804465346782	18.8504284848963	25.6440329242973	19.8618202969562	12.9981908245428	12.4400381688881	17.5391843966444	17.0456340095387	15.8040104448445	1.87049848941225	2.71243670830177	0.953907389298948	1.95511070634404	2.72037307721342	1.60955748218472	2.60795253368537
ENSDARG00000058460	1	8398294	8407824	1	protein_coding	cacng3a	calcium channel, voltage-dependent, gamma subunit 3a [Source:ZFIN;Acc:ZDB-GENE-090312-124]	0.410387153104789	0	0	0	0	0	0.458851717600019	0	0.475559596470039	0	0.506238008778367	0	0.452182130949747	1.60029379487698	0.517796291515659	0	1.24788454160468	0	2.08991386123361	0	0	0	1.84530290199607	0.512719781873291	0.513052477746596	0	0	0.462849989515729	0	0	1.04657137629726	0.473230080627174	0.425721410746189	0.458762199355665	0.464649793699457	0	0	0.944055813491999	0	0.555509981804957	0.427360181007293	0
ENSDARG00000088975	1	8415729	8430910	-1	protein_coding	si:ch211-14k19.8	si:ch211-14k19.8 [Source:ZFIN;Acc:ZDB-GENE-051214-4]	0	0	0	0	0	0	0	0	0	0	0	0	0	0.20413324809783	0	0.0802801141019767	0	0.0997027345415028	0	0.102414782031951	0	0	0	0	0.0976241129965145	0	0.0934803598501465	0	0	0	0	0	0	0	0.0879512868218678	0	0	0	0	0	0	0
ENSDARG00000058463	1	8433989	8439354	-1	protein_coding	ndufab1a	NADH dehydrogenase (ubiquinone) 1, alpha/beta subcomplex, 1a [Source:ZFIN;Acc:ZDB-GENE-040801-1]	26.1300084128891	34.3649572166804	32.1490833381317	24.9872652887539	32.2421618845307	47.379573431318	51.3091254840451	56.420811753769	65.4334349011008	64.4041124693895	98.5658219874882	95.1780223177375	120.793376111567	106.089512627232	107.749788801251	114.467978783332	115.510441464523	122.108996295754	114.01946825448	111.681831204858	121.460846855405	117.30537613853	121.267613450427	118.754770017863	138.835926919631	165.797026287105	167.60875221265	159.477205446029	161.068891413066	154.668274395251	134.055517738531	133.934607388609	129.118543239585	127.84965622595	139.873820831622	152.36713475825	145.608589425197	101.394290210544	170.133105764357	136.156974014703	171.067277360319	179.808909790138
ENSDARG00000076716	1	8440888	8450167	-1	protein_coding	palb2	partner and localizer of BRCA2 [Source:ZFIN;Acc:ZDB-GENE-090313-43]	2.67922849607933	2.93177346869792	2.96517379349904	2.52125150637291	3.29785807991523	2.58537479449418	2.88918584481983	3.79406537720953	3.68914944752888	3.56334668484551	25.8461427732704	23.7171236013531	25.6184200524242	22.1521440425019	24.3665532545504	28.0528491635035	25.8171834039749	27.168921300568	25.8829777782834	27.110421161598	13.404235683339	15.7136562943803	10.0577688417165	15.2200477252013	17.0067793690487	4.62991546229146	5.18606117100788	6.58081104373238	5.365818841197	3.85928952192031	2.80199048098962	2.88394916133461	3.37027563064417	3.96851978879325	3.50932587044829	7.3571001947522	7.20509996614129	5.57496707319387	5.53602885350685	6.23769590512038	12.986299814789	11.7563786220636
ENSDARG00000058464	1	8460847	8461785	1	protein_coding	zgc:152698	zgc:152698 [Source:ZFIN;Acc:ZDB-GENE-060818-9]	0	0	0	0	0	0	0	0	0	0	0.550655778130896	0.59686526309141	0.982894837182599	0	0	0	0	0.570738518982156	0.568372965756328	0	0	0	0.501672448047599	1.11537142321632	0.557786151550364	1.03371502536661	0	0	0.575637303892902	0.599017098832984	1.13818199479035	1.02928944567611	0.463130793252326	1.49727260270018	0.505449523404003	1.08509243293361	1.08035089772119	3.08025758660873	1.05018160038959	3.0216730146042	2.32297371089299	2.19149485118151
ENSDARG00000058471	1	8469030	8477732	1	protein_coding	plk1	polo-like kinase 1 (Drosophila) [Source:ZFIN;Acc:ZDB-GENE-021115-7]	1472.7049247504	1442.52598646121	1390.0063441641	1402.71053451615	1262.45241011567	1050.30778608726	1014.77468751757	1047.65285582249	1185.41140084865	1003.32703918831	878.439180774685	770.378018061189	832.343250184187	774.998730149918	737.342593509025	697.787306830056	732.971826384044	711.836116013264	669.129705570385	711.313451188006	314.160246770674	343.158400666562	323.259809204142	365.743092003011	354.282887402014	257.446930286061	248.452116188022	257.86793539643	279.66676259732	271.459928635113	367.540878687694	335.299018241357	394.503042423401	410.830834069588	375.284762686696	337.833865368398	328.097968001415	295.613958881882	310.565413546169	332.804432987379	226.775662487576	211.722377662423
ENSDARG00000058475	1	8485696	8511518	-1	protein_coding	ern2	endoplasmic reticulum to nucleus signaling 2 [Source:ZFIN;Acc:ZDB-GENE-090312-15]	0.391915394903978	0.455439725350327	0.140619194107258	0	0	0.441766254880373	0.290375860919798	0.43206854225828	0.15013994878023	0.496368430579745	3.988609405791	3.79765218391432	3.29915150781124	3.39145538261673	3.1037546847173	2.39432123432237	2.00509045705732	1.82416251189541	1.15181965088099	3.74811548386586	2.30791486031855	1.97934536172611	3.35076746811156	1.61633653487052	2.43498890972634	0.75938232671376	0.310345711199846	1.16873982227605	0.667246036912782	0.520924172327238	0.495486772987768	0.149384082426544	0.134042036359519	0.433228056655006	0.585470469549928	0.628957531218353	1.0921989181472	0.446748915281585	1.0681871854673	1.74883754722267	0.270563714602292	0.158349123912554
ENSDARG00000058480	1	8514920	8543093	1	protein_coding	chtf18	CTF18, chromosome transmission fidelity factor 18 homolog (S. cerevisiae) [Source:ZFIN;Acc:ZDB-GENE-050522-508]	6.08583812818878	5.71457373001315	6.54887126765932	4.75219428179444	6.62370249951986	11.3888429107412	9.83835004849841	12.2259272416397	9.75967605804183	9.60724613395161	57.1895993188168	56.1956436055264	49.1091366991051	52.1500524320098	49.6233648044557	59.2560838305453	53.3720852222321	47.8901978862742	56.0499449620192	56.6551421658157	44.0925514948597	47.3987253586988	45.2590002570867	52.8545188418905	57.2225810500543	35.0767581978308	37.0122612280303	41.8834362058119	42.2222885452929	35.8749982656712	38.535707654202	40.3746072717466	37.0396517626337	39.0140710545081	32.6389900046481	22.9118993023874	26.9933676868429	27.2033835725755	20.9903280987611	28.5879801190941	32.1331249230331	26.4224178322974
ENSDARG00000024740	1	8542970	8543896	-1	protein_coding	gng13a	guanine nucleotide binding protein (G protein), gamma 13a [Source:ZFIN;Acc:ZDB-GENE-081022-188]	0	0	0	0	0	0	0	0	0	0	0	0	0	0	0	0	0	0	0	0	0	0	0	0	0	0	0	0	0	0	0	0	0	0	0	0	0	0	0	0	0	0
ENSDARG00000101597	1	8546133	8547841	-1	protein_coding	ENSDARG00000101597		0	0.258649636770145	0	0	0	0	0.247304638915564	0.245229275699779	0.511849797972117	0	0.544222087357706	0	0.244127560655461	0	0	0.225164802108622	0.226538228470493	0.282605404314289	0	0	0.525055777952752	0.241043668021053	0.248310190199054	0.55129731167388	0.276510803401537	0.515959195725749	0.263509449771888	0.498090020534394	0.568982439243514	0.888337384440528	1.40778355995589	0.254647775893941	0.686057342008755	0	0.499352268375969	0.268157846778014	1.33174614279592	0.507798556375998	0.780111651086415	0.596755462455839	0.230398847688271	0.540526382523789
ENSDARG00000058445	1	8550817	8565832	-1	protein_coding	ENSDARG00000058445		3.58371767907854	4.17394878510285	3.86008350401124	3.07749467548071	2.6987976157908	6.07236926051114	4.98856263478536	6.4306591455174	3.09751558696959	5.3179649535523	10.70374266728	5.34792221118639	9.35634246106168	6.10826884617553	9.83202130243039	9.53688981405254	8.90991552089451	7.41090600986358	7.92750128888141	7.02981320939687	2.11833242297373	2.43118064329934	3.75668448144978	4.17033725364072	4.74104734791253	0.780539212832102	0.797265894380572	2.00950109565576	1.43470727898767	1.49331111679669	1.70387470866501	0.513676855401399	3.92117068555675	2.73369166375389	2.26644835823604	3.78654123758095	2.1491874443292	1.79259162265474	2.0981788431902	1.80570047957572	0.464752998888369	1.63557107380948
ENSDARG00000063169	1	8574820	8593926	-1	protein_coding	ubn1	ubinuclein 1 [Source:ZFIN;Acc:ZDB-GENE-070928-28]	11.5056939817845	11.149989428831	11.1829813805204	11.51111118145	10.5086022058827	15.861872606161	15.105357081333	12.8672157350639	12.4993341487261	15.1784690821531	25.787912435915	25.7919948312285	30.8925790162593	28.8365062100302	26.8011249781502	19.0113098952764	25.9727884764278	26.188359856224	25.1877338324019	22.1095450134886	6.78343652207833	6.92408802540384	6.24243521907102	6.13537802321083	5.76217913904548	0.928661227155047	1.32823249731161	1.78862908464826	2.65535859185886	1.91353774535144	0.404422079813294	0.365781857477274	0.984907604034527	0.707407506755071	0.896184020300887	0.962677446623519	0.955556384575338	0.182329406728072	1.12083287574896	0.214170016839884	0.165577638299027	0.775771709121156
ENSDARG00000037760	1	8605992	8610004	1	protein_coding	uncx4.1	Unc4.1 homeobox (C. elegans) [Source:ZFIN;Acc:ZDB-GENE-050714-1]	6.50990754928737	6.42914279470334	8.9225759085077	6.67823796719239	7.13801150416299	6.01299153569394	9.22129733435755	5.66108706146335	6.13339990633381	7.68174164710173	9.17671392219111	9.93259161375727	7.58739954793735	10.2458659907501	10.1352340121712	7.40879836897754	9.66697851122734	7.77671404829808	7.72223798921244	6.95984830142141	13.2787791847071	16.9014683686108	13.2245576249824	13.2104649866481	16.9383229814897	6.1885261362257	7.72643704600806	5.30523831708815	3.53476270465279	4.9932621813314	1.49944853394788	3.16437290141569	1.82642897871657	1.74916201158472	3.32358963214751	3.80783019590758	5.43541209832794	6.53516341192981	6.00162977942345	6.61945784736703	20.046263158972	20.8631640265021
ENSDARG00000017834	1	8775649	8802103	-1	protein_coding	micall2b	mical-like 2b [Source:ZFIN;Acc:ZDB-GENE-030131-5803]	227.558663157645	237.532335011572	213.97573339559	214.565337040338	209.036200868501	309.044069109472	343.68793268604	339.035423675099	333.11845641219	311.886321496122	343.409942235325	350.778306976512	335.500736385307	318.201735263391	322.121749043838	266.423964523029	259.691162698345	228.315031144685	253.066829292006	254.845909920075	45.009730064795	41.1826041521807	36.0261563138157	45.4334711562688	37.5139824037911	5.97733811940859	4.84412784947982	5.83922974238123	12.6541064172736	4.46932910696325	4.13986237683514	2.9348412945139	3.90324585877687	5.1828856935892	4.85721971036207	2.87553593030518	4.11974829050245	4.94290595039678	3.72222409454251	5.32929579669875	5.1344121155938	4.71743219152388
ENSDARG00000074282	1	8815534	8843089	-1	protein_coding	si:ch73-12o23.1	si:ch73-12o23.1 [Source:ZFIN;Acc:ZDB-GENE-130530-749]	24.0544354296373	23.1489620855621	27.459748743898	27.5079643201947	23.8962628617123	25.0145368469192	30.9335540729671	30.3693454556926	23.6440542859334	25.4991381422485	90.5431116602511	94.74195866583	94.3871253297599	81.2721052046086	87.0501484269269	90.3722207780245	95.2613501156471	83.0057577462702	98.4373057000698	94.9056787901682	84.020265398807	87.0676877197094	67.4434368263849	97.439225960783	92.1083621527529	71.9100019390849	76.1851363430606	77.0399179215041	77.5679243276298	75.2030395558873	45.6302545582525	54.5832325539836	52.4806839940575	56.5369004234823	51.8184682123735	30.2163527550049	33.8970026379157	22.3631101140758	24.8910294476417	29.7778020441753	37.7765868707062	34.8483090542542
ENSDARG00000074372	1	8873101	9028191	1	protein_coding	elfn1b	extracellular leucine-rich repeat and fibronectin type III domain containing 1b [Source:ZFIN;Acc:ZDB-GENE-080327-21]	0.165921302780681	0	0	0	0	0.280232103835454	0.0921057588818478	0	0	0.0788110016602719	0.101145238467286	0.109405547028792	0	0	0.103579367713617	0.0846607686078743	0	0.210353184012093	0	0	0.0975209546709949	0	0	0	0	0	0	0	0	0	0	0	0	0	0.0927841948439289	0	0.0988710258541571	0	0	0	0.0858277131724488	0.100350755430124
ENSDARG00000104203	1	8942166	8945613	-1	protein_coding	ugt5b5p	UDP glucuronosyltransferase 5 family, pseudogene B5 [Source:ZFIN;Acc:ZDB-GENEP-100406-1]	0	0	0	0	0	0	0	0	0	0	0	0	0	0	0	0	0	0	0	0	0	0	0.23145909345645	0	0	0	0	0	0.265158214639438	0	0	0	0	0	0	0	0	0	0	0	0	0
ENSDARG00000101495	1	8944748	8968436	-1	protein_coding	ugt5b2	UDP glucuronosyltransferase 5 family, polypeptide B2 [Source:ZFIN;Acc:ZDB-GENE-100406-4]	0.139175882286722	0	0	0	0	0	0	0.153457816901163	0	0	1.02013534183133	0.183966422690511	0.45849519572174	0.541986625783462	0	0.849924593776723	0.284734141495787	0	1.052136443119	1.08929126430474	0.32794463069118	0.451985718523924	0.465731988169037	0.172247550709774	0	0.161789554809307	0.16529703293313	0.31136006258465	0.177766132560589	0	0.880007439907476	0.159187160329631	0.428548261323505	0.461697258659645	0.779913288814584	0	0.665157328009123	0.158691532202311	0.975641740444729	1.86375440770252	0.144147290947813	0.337519781298842
ENSDARG00000099276	1	8945048	8968614	-1	protein_coding	ugt5b3	UDP glucuronosyltransferase 5 family, polypeptide B3 [Source:ZFIN;Acc:ZDB-GENE-100406-5]	0	0	0	0	0.140857446245263	0	0.116338170289264	0	0	0.0994947513757614	0	0	0	0	0	0	0	0	0.131792591040292	0	0.123228154845348	0.226517723542126	0	0	0	0	0	0.117036475700766	0.133618002728424	0	0	0	0	0.115659318465403	0.117235413119281	0	0	0.119293312341577	0.244522563957005	0	0.108404798703598	0.126812495471697
ENSDARG00000091916	1	8946885	8968585	-1	protein_coding	ugt5b4	UDP glucuronosyltransferase 5 family, polypeptide B4 [Source:ZFIN;Acc:ZDB-GENE-070112-2332]	0	0.300849561476224	0.41800774144579	0.137274295837957	0.347849517280387	0.14590882134988	0.287720992176786	0.5708270093535	0.297531677429668	0.491843966592302	0.316166041804507	0.171038272290967	0.710657167745285	0.504077104965053	0.161859950420408	0	0.397377904170104	0.164315744344706	0.652152044790294	0.506428816144343	0.609803449012437	0	0.144352364513997	0.160153355582361	0	0	0	0	0	0	0.163650470606374	0.148016804815491	0	0.143085906550895	0	0	0	0	0.151202149589635	0	0	0.470691837751841
ENSDARG00000104995	1	8961164	8968614	-1	protein_coding	ugt5b2	UDP glucuronosyltransferase 5 family, polypeptide B2 [Source:ZFIN;Acc:ZDB-GENE-100406-4]	0	0.753261975820238	0.523013313407466	0.171520575411137	0.434594817243963	0.182655890214896	0.180082945055755	0.357230469802173	0	0.153803694707573	0.197977505190032	0.856966666998436	0	0.210219524359471	0.202683519248994	0	0.33102495124023	0	0.204199653688698	0.211369297783398	0	0	0.180739440833922	0.20056367629281	0	0	0.384534980195879	0.181254539971807	0.827966761362592	0.646380055766725	0.409829844517469	0	0.49904784708918	0.716881161814472	0.181636174923372	0.585335433400547	0.387345752117197	0.554304222004813	0.567904963880904	0.651114030143412	0.167787954741673	0.393083354151464
ENSDARG00000033852	1	9055259	9174410	-1	protein_coding	mad1l1	MAD1 mitotic arrest deficient-like 1 [Source:ZFIN;Acc:ZDB-GENE-040426-1081]	177.546742076655	166.371182625252	163.612283651626	148.225193530067	157.302935672161	155.795559650341	145.828329538363	159.859815594244	154.775063022762	143.873329617202	142.827413828188	133.729357785338	133.616179363872	131.250384524734	124.468009373288	99.0067064291241	118.902824480128	101.759405729966	108.986666434759	121.579549834601	112.663646154629	112.350798851828	105.113677083999	140.053574378042	146.264995115174	94.0415218578454	104.026798105507	103.869816067228	106.357458456539	93.797220299093	62.7648378321834	64.3915358045478	63.1884131992442	69.300344829797	59.7204649352394	17.3776908730402	14.7880377912532	16.3624947912503	15.2740126769085	19.5522856330401	19.8299018671263	21.5305601836266
ENSDARG00000037654	1	9176270	9182745	1	protein_coding	pmm2	phosphomannomutase 2 [Source:ZFIN;Acc:ZDB-GENE-030722-6]	2.79459021846947	2.93328541445771	3.91468184438124	1.179142242828	4.10691157720878	3.47695722544179	4.05053421437394	6.17785631923078	4.51622276550351	6.36902039429325	8.9209457129699	10.774940047358	13.8337517081439	7.62327136898851	15.0980538876068	9.04251703405316	7.39725595966272	10.3287090109521	6.37203896493147	8.41936210083121	12.913573282108	10.3315045052983	6.88538040191207	8.68883750178183	14.6319091816679	11.0317154305337	7.95269849609068	6.90647670295935	6.45682469132067	10.4536384110698	13.1318779839372	7.06170387172678	11.5365179524207	10.2551038699832	13.5387746924826	17.9198915387858	24.8665963035169	20.165160146097	20.6456651265373	24.4606063180776	33.3792397261078	32.7297731729059
ENSDARG00000037652	1	9189184	9201215	-1	protein_coding	zgc:56409	zgc:56409 [Source:ZFIN;Acc:ZDB-GENE-040426-1019]	11.7766361604515	15.6705228245149	14.7220083681152	15.3437998794782	11.2676116408447	28.4977584483676	31.8401998520417	44.5757768544329	30.7666527457149	28.5609640445221	66.7079845528472	67.1897030087066	69.5719707469249	64.9928979882637	65.6451972774893	56.5327497770665	63.3070319686547	56.9820190062473	60.3109415298901	60.478161106645	32.5503052359098	36.9626950869337	26.795898013015	30.2657193706569	30.1032898795016	27.1186832714623	30.1964968237973	26.4031352191769	28.8129251970237	28.0282825916381	26.3851796114171	35.9159743045041	33.9823528395683	39.411708487982	34.7390186170071	46.9568237640322	36.0470583842982	40.6161596916471	39.1393337117674	37.842812539044	24.2111696868666	24.2998029394637
ENSDARG00000037646	1	9202880	9230519	1	protein_coding	rgs11	regulator of G-protein signaling 11 [Source:ZFIN;Acc:ZDB-GENE-080220-46]	1.22768635032171	0.71460874894502	1.10181589554657	1.08204221281584	1.09654922482444	3.23447354076977	2.7331781296652	3.61391135044013	2.82805604964011	2.72065055833582	2.00439270397036	1.6271876285912	1.34924628154214	2.39123480493702	1.28232305123513	1.45335074081675	3.96798659593556	1.56151570771811	1.55070801272053	2.94170038397399	1.20852932337961	3.10743132807848	2.97262025183941	1.01524369475313	2.29196592187075	0.950890377937146	1.21415223760722	0.458665011175048	1.3097539221276	1.36328004100007	0.259270247658992	0.70347987125153	1.05276212910472	0.453704232140535	0.22988508020558	0.246913005245974	0	0.233795410745069	0.239471943960239	0.549431923964602	0	0.497628007232022
ENSDARG00000032795	1	9235770	9256939	-1	protein_coding	tmem8a	transmembrane protein 8A [Source:ZFIN;Acc:ZDB-GENE-090312-158]	1.40264402571509	0.489111330949245	0.603963684557775	0.594752978830222	0.376762377345838	2.53025199605007	2.33877279121371	2.31991465724921	3.22496909706045	3.59729392208388	11.4810518514395	10.5685749539242	9.39577791807593	10.1962660077539	8.77230834733865	9.85007598137565	10.3302172929544	11.2201713114811	12.1947085693627	9.14871777473113	8.09783838436574	5.46643718084595	5.31974309258229	5.90244328542601	8.54217675542697	1.14137355655784	1.66587718908117	1.41212519851691	1.97079650162155	1.67847436412011	0.886919467123011	0.641749647451297	0.863836697874124	0	0.786045077497897	0.506645553583027	1.67598168144165	1.27950605561764	0.819416988295892	1.69057068116819	2.90555701034765	4.25219541633415
ENSDARG00000018263	1	9270378	9280654	1	protein_coding	pdia2	protein disulfide isomerase family A, member 2 [Source:ZFIN;Acc:ZDB-GENE-040426-705]	0.204001883622231	0	0	0	0	0	0	0	0	0	0	0	0	0.264896610861182	0	0	0.208220564667908	0	0	0	0	0	0	0.25304576864689	0.253897187246865	0	0	0	0	0	0	0	0	0	0	0	0	0	0	0	0	0
ENSDARG00000077542	1	9282273	9298864	1	protein_coding	si:dkeyp-75b4.8	si:dkeyp-75b4.8 [Source:ZFIN;Acc:ZDB-GENE-090313-395]	0	0	0	0	0	0	0	0	0	0	0	0	0	0	0	0	0	0	0	0	0	0	0	0	0	0	0	0	0	0	0	0	0	0	0	0	0	0	0	0	0	0
ENSDARG00000070490	1	9288150	9296699	-1	protein_coding	si:dkeyp-75b4.7	si:dkeyp-75b4.7 [Source:ZFIN;Acc:ZDB-GENE-090312-58]	0	0	0	0	0	0	0	0	0	0	0	0.311793505565986	0	0	0	0	0	0	0	0	0.277877491014089	0.255108527977293	0.26278845491303	0	0	1.36445199639058	1.39364773737962	1.58143366236085	0.602210006972496	0.626801777516491	0.893942820348664	1.07800239763687	0	1.04319240430426	0.264264439874773	1.70289917280964	0.281940678008242	0.537431495914371	0.825573110171615	0.315820338628158	0.731418136606951	1.14430653237544
ENSDARG00000076174	1	9319256	9349002	1	protein_coding	trim2b	tripartite motif containing 2b [Source:ZFIN;Acc:ZDB-GENE-090312-70]	16.6336534580917	15.3011404243102	15.0184821158871	13.2675354905107	12.9080748706275	11.44598860094	14.0139938867698	20.7923899712934	14.1051183999997	12.9375155456367	15.8043211045141	14.4446894602549	16.6663629727584	10.4322555200298	11.8582117216452	22.7539636594279	20.3457538598592	16.2884051896499	28.3826818597171	20.079638249597	6.83172707373618	8.57278408982888	4.85262531433057	11.1805086914709	9.56768405032309	3.63456214981249	5.96836893952169	3.99262606874952	4.55844648136019	5.04174881518999	2.96216916837371	3.18954053061552	3.89160422264935	5.05569271684655	2.87471803075454	6.98245869821384	4.26295536290882	4.57837352539526	5.08310018261511	4.77863974157408	1.84894994065343	1.48724074739674
ENSDARG00000037647	1	9353333	9364403	-1	protein_coding	rnf175	ring finger protein 175 [Source:ZFIN;Acc:ZDB-GENE-040426-1104]	7.1538309433047	7.76166968652904	8.50401406209853	5.99183413905304	8.24939869431208	12.5462374568574	15.3912081286402	10.3553545407947	11.3791497482729	12.1819235897997	20.2686732921498	28.4949310474766	24.4126476144004	27.5532493657543	27.2458668747281	28.2294958810494	29.4162702715798	32.353866105152	27.4641027050056	30.0216522011009	9.04879470815621	10.7180601808288	12.1443476879817	11.0319369509954	7.37525456024323	3.72439937971044	3.21873827042157	5.25990411128364	3.79532152102043	4.93782568953349	0.938933627186327	1.13225009437652	0.762782691594567	1.09581769657396	0	0.298115993364525	0.592364909999785	1.1289807260465	0.289026512333293	0.331750739429201	8.44948451232384	8.71509443342009
ENSDARG00000008969	1	9367652	9375385	1	protein_coding	fgb	fibrinogen beta chain [Source:ZFIN;Acc:ZDB-GENE-030131-9261]	0	0.380259170732558	0	0	0	0.184415165737941	0	0	0	0.155279041066556	0.599664860332128	0.216311331067569	0.359152996810646	0.212238323145338	0.613915670391567	0.166203240714145	1.00255103313472	0.6231185199169	0.412342591741722	0.213407309561732	0.192796737687405	0	0	0.60749729147736	0	0.190003326683287	0	0	0.208989294239181	0	0.206890965386652	0	0	0.361902456034659	0	0	0	0	0	0	2.54104844328648	1.98440978288304
ENSDARG00000020741	1	9379390	9387428	-1	protein_coding	fga	fibrinogen alpha chain [Source:ZFIN;Acc:ZDB-GENE-031010-21]	0	0.133395413594173	0.123592381303459	0.121839649009101	0	0.129392645495571	0.255157933920986	0.253126546426043	0.395741750365872	0.109082234554953	0	0.151637008345648	0.252124461959276	0	0	0.117011273258912	0.117563440433991	0.29141611746711	0.28910177538303	0.449060475032468	0.270320335822076	0.12421472854207	0	0	0.142643996142106	0.267040722605588	0	0.256712132635804	0	0	0	0.131248803588263	0.117752357256777	0	0	0.138139860035629	0.137053253567854	0	0	0.153629574333771	1.90203553468734	1.112767569585
ENSDARG00000104660	1	9390490	9417116	1	protein_coding	si:ch73-132f6.5	si:ch73-132f6.5 [Source:ZFIN;Acc:ZDB-GENE-030131-9581]	6.19186661573771	3.9419749415868	5.39606014452451	4.68718738694811	4.94862451115463	6.81591239887269	8.1951796035083	4.87731858304858	8.1367896053177	7.42175505683093	15.132889433083	13.6456099269146	11.9811420118708	10.9085785201896	13.8334171358338	9.7495161663814	11.1564955914575	7.86350521955437	7.24653622792664	9.23311470423986	5.38622700231099	5.58718313282021	5.9214428970433	7.48288876489088	5.3145014671872	1.54230229526694	2.62616798047924	2.47423459340981	5.08565452656143	2.74492922664628	0.559441600072801	2.02397287675091	1.96774979646071	2.11997423367038	1.65279278224242	0.355096098845285	0.704847031337593	0.336284373103273	1.03369479194086	0.197486955948252	1.98531619451733	1.78826900280425
ENSDARG00000096594	1	9426092	9429124	1	protein_coding	lratb	lecithin retinol acyltransferase b (phosphatidylcholine-retinol O-acyltransferase) [Source:ZFIN;Acc:ZDB-GENE-060810-31]	0.827752836225082	2.90552757278034	1.78559461935608	0.869022673628409	1.10029584830004	2.34789074191501	3.23951574348351	3.20982218011323	5.27617844047224	2.75039300326137	1.02121270618944	2.76676238923213	3.648373174648	3.7658317801148	2.08903034597523	2.9112686297327	6.71118191666815	5.29382071418928	3.16195002366094	5.44302014665195	88.2581700948099	85.8707633490112	93.0589250918271	95.6713038487536	98.3162401708503	54.7147304923288	44.5874179553563	53.6860242462332	38.4321959121676	51.1039935194953	38.0009710838289	45.821168685428	43.7988102207174	34.2418605922564	53.4274787131668	119.234990636792	136.699483429249	121.404191457225	130.042710951049	138.396848180546	68.9638311470757	68.5663383502596
ENSDARG00000077652	1	9434344	9440081	1	protein_coding	LRAT	lecithin retinol acyltransferase (phosphatidylcholine--retinol O-acyltransferase) [Source:HGNC Symbol;Acc:HGNC:6685]	0	0	0	0	0	0	0	0	0	0	0	0	0	0	0	0.364253705927904	0	0.461878230336684	0	0.474824325982166	3.43905119173192	7.49017829235105	8.52444280563201	6.31413946270573	5.41911710309822	1.67814450924123	1.28507141109585	0.407230654050279	1.39652669559647	3.39119844627521	1.3812031765929	1.24911261386215	1.87200611964211	2.42064815819903	2.04335280821835	2.63256949159712	4.80094566833199	3.322159306574	4.2495854197868	4.39679231334787	5.26675244529052	6.19840092354032
ENSDARG00000079452	1	9443052	9453341	1	protein_coding	rbm46	RNA binding motif protein 46 [Source:ZFIN;Acc:ZDB-GENE-061013-298]	2.60197069448586	3.40429558810904	2.97648713209338	2.92830205495615	2.8369253048948	5.31985838205838	5.06405664848002	6.99600035702283	9.72790814124981	8.649990513031	16.1054581469661	16.5679431898303	18.0418156966477	13.7230086964474	12.4170772512073	9.58956556842525	14.4610946340762	8.6776622652834	13.5354255876336	9.34038887161871	8.24645221430109	13.9177964502122	4.17494549592234	5.84147051098772	5.05542140238815	2.07908005965765	3.28255997236098	3.27666456582404	2.07885865939418	2.38029689622934	0.205799450323803	0.186136229209607	0.501205026729096	0.179995096597956	0.182421102783455	0.195954620402203	0	0.185565845200657	0	0.435952496443534	0.505533000111391	0.394783687997342
ENSDARG00000089943	1	9537457	9551226	1	protein_coding	npy2rl	neuropeptide Y receptor Y2, like [Source:ZFIN;Acc:ZDB-GENE-111115-4]	0	0	0.264408139842179	0	0	0	0	0	0	0	0.300978782253841	0	0	0	0	0	0	0	0	0	0	0	0	0	0	0	0	0	0	0	0	0	0	0	0	0	0	0	0	0	0	0
ENSDARG00000077533	1	9612916	9619933	1	protein_coding	eif3f	eukaryotic translation initiation factor 3, subunit F [Source:ZFIN;Acc:ZDB-GENE-100215-2]	80.6439686594838	63.9233795600646	81.3879676081373	81.0061616144814	61.655692016597	81.385213398314	73.2962893825428	50.5088516416773	83.7147882696427	99.9652885742298	59.8253747080877	49.5961576271235	78.9890942726375	65.3808900355304	64.7753092473513	49.9128794412389	62.8519098800352	61.3833762634812	56.3058305384044	63.1243980240313	98.576466273216	105.879400058256	106.313216077874	85.5350549828366	94.4262472793502	239.170902927795	204.836890056548	224.075386911334	220.110867251932	244.356302092733	329.093964356477	338.162046516963	304.394252643408	318.467591719843	303.657088771335	421.267560306641	413.225143407151	332.975159312202	415.439713005816	390.124938132761	588.611029253097	598.283854587166
ENSDARG00000030563	1	9621500	9631095	1	protein_coding	zgc:77880	zgc:77880 [Source:ZFIN;Acc:ZDB-GENE-040426-1901]	32.5615421099275	34.3104742976113	37.9349913129349	40.7394430026301	32.9204098933364	43.7858756317673	51.3049704103867	43.781456708079	48.7537201997593	43.5463531833689	44.2378541055539	43.7751966485115	42.8544174621126	43.7231009615265	38.3347998369082	24.7043898664251	23.0472662617226	24.5223588441194	24.6373297094221	21.4341485190853	2.35655228767398	3.84659992581572	4.21022745068623	3.02419019371421	4.13682526777524	1.54386059009838	1.31413018161184	3.47750305214494	2.26996557945959	2.06735658602444	1.12327859549416	3.04777473143275	2.50894580649848	2.70321349932468	1.99217218045931	4.81419324525156	5.5786432500715	5.06468760479399	6.22457103616501	4.46392594407991	8.27269538277687	8.62571720224441
ENSDARG00000026387	1	9633966	9640914	1	protein_coding	tmem55bb	transmembrane protein 55Bb [Source:ZFIN;Acc:ZDB-GENE-121214-195]	7.35436556906254	9.39754380922812	6.90003514659655	7.0174279185549	5.71416202960787	10.9908970936515	10.5705877160173	11.5293591251267	11.213870541058	11.0397615410237	9.59755371235993	10.705326612942	9.39002042515303	9.85931969066105	7.44164862314098	8.65289104027052	8.70735161288285	6.04020770250935	9.90107550367868	8.37985739393279	3.08673181169648	3.09136578662234	1.85757080077	1.76766850285733	2.65926894699432	0.275544738947804	0.281438828216375	0	1.5203223735394	0	0.300906434766988	0.816438523942629	0.977736442001846	0.790092931183397	0.533726388739449	4.01248189711836	2.84718468172265	4.07032398602398	1.38945035454696	0.956782974848389	2.70813142815363	2.88893891041732
ENSDARG00000070495	1	9645825	9663221	-1	protein_coding	FRMD7	FERM domain containing 7 [Source:HGNC Symbol;Acc:HGNC:8079]	0.146223368775107	0	0.157412284706243	0	0	0	0	0	0.336256722743462	0	0.536030744826323	0.773353071209971	0.802924072420915	0.949085239070465	0.548803972001851	0.297555941014793	1.04678223953502	1.48555045509774	0.737140732919446	0.76312562216645	0	0.474978685095548	0	0	0.545279269109877	0	0.173652829944171	0	0.186813926713223	0	0	0.167283197155505	0.450372537252655	0.161737562296738	0	0	0	0.166764832372308	0	0	0.302935652667145	0.354719200116005
ENSDARG00000034785	1	9694595	9812698	1	protein_coding	dachb	dachshund b [Source:ZFIN;Acc:ZDB-GENE-020402-4]	1.43657788361964	2.50348557672536	0.515403787452907	0.88898028308055	2.0917982157564	1.75380964338917	4.25652708419353	5.80601496018331	3.85116147704405	3.41155052966004	9.6456899371402	14.2303639626826	16.8229500155939	10.410806566605	11.8218668993657	7.07354454538476	4.16638939683575	9.41917072399017	6.17968355628743	6.08683588406756	7.18761614201487	11.2678225407072	0.133462248288768	2.07287214946482	8.9234200186428	5.1500469206422	4.55091156201053	3.88113967085592	4.12572458795313	5.40813249877455	0.756508180848933	0.273696634184493	1.10503365280283	0.661383170480204	0.670370435012312	0	0.285822220309129	0.954916655580498	0	0.800957025524472	2.10702970385769	2.32063605787223
ENSDARG00000070512	1	9778581	9789519	-1	protein_coding	tnrc5	trinucleotide repeat containing 5 [Source:ZFIN;Acc:ZDB-GENE-050411-12]	62.2123030492775	63.1089117134314	60.3360729151994	60.6458820004138	74.0536406809051	72.3602704697336	67.4986002881055	64.141369944878	59.5359697712772	57.1209030077175	92.0022991191947	88.3291987113801	93.3786658209089	94.804972408833	89.270387293627	77.7112733501685	101.603740185899	66.3257154995151	78.075825788211	85.5741195560153	74.9211188367831	73.2713984875774	81.8967119981013	72.6770829959126	62.6058873606628	41.8643927935232	46.0291896217026	42.4863017007213	42.65204299678	38.8830333527627	40.7550544245712	31.5941800931451	36.4146049076729	35.6676978668898	33.5606739884611	17.4675866156603	22.0332039602027	20.738692769537	23.1210558242161	23.1390185391927	13.3389580311019	18.1647822159051
ENSDARG00000070504	1	9802771	9936348	-1	protein_coding	trpc5a	transient receptor potential cation channel, subfamily C, member 5a [Source:ZFIN;Acc:ZDB-GENE-040812-1]	0.434146580869723	0.100797147848862	0.186867668233073	0.184437954449827	0.233704479146643	0.293326092761268	0.0964088913150253	0.191304332874053	0.398650822855353	0.164971033254934	3.17629397786634	2.63409029353074	3.43032495671574	2.25365579486168	3.36111075839271	1.32888930620497	2.4914006935536	2.53212994557787	1.9653011916854	2.71415723772093	1.02084450391958	1.3137629233646	1.16051921140351	0.965409532605455	0.862343072502686	0.100984503962046	0.103189357535655	0.484862039220127	0.110701714590655	0	0.109629822126965	0.198317722864754	0.0889396324325608	0.191629760732788	0.194249908829019	0.104350897147477	0	0	0.101308952049995	0	0	0
ENSDARG00000070502	1	9958433	9963234	-1	protein_coding	si:dkey-31e10.1	si:dkey-31e10.1 [Source:ZFIN;Acc:ZDB-GENE-060503-356]	9.20591681552717	7.34491436807173	6.31886099504917	6.14940333741057	7.78586142931565	8.54673105456227	6.0833394828329	3.70921020553676	5.33521651001911	5.9587843478472	9.8103614755222	9.51278064782523	6.45558828782161	10.8786841579127	14.2589096213501	7.56725870297076	6.36029207510242	3.7470926764904	1.59873065739375	8.80628647923197	7.47907049430315	7.31220973281431	11.7624741242938	8.89000522027005	6.27870078087865	1.94095513016996	2.97216267823476	0.944121054274843	4.31814056077995	3.37023622212907	4.8032948881686	5.79174892656813	4.77646741640888	2.80757044513526	5.21316100318269	1.01748674607523	2.53185579039188	1.92571179773931	1.47748127712328	0	0	0.513615372850557
ENSDARG00000067992	1	9982409	9985625	-1	protein_coding	si:dkey-31e10.5	si:dkey-31e10.5 [Source:ZFIN;Acc:ZDB-GENE-121214-76]	1.89501275815154	2.20640450704687	2.72127325635246	1.55852680199767	0.846106952886994	1.66443366964278	1.87527814317314	1.16226742732784	1.94046690206492	0.999868762823711	4.12608783893105	3.34971609176518	2.54564770464974	2.73417243278646	3.1675601699758	1.92232969708976	2.79322460542849	2.14282959948457	1.86212575963861	2.75242591311697	0.497570605435788	0.456897286906255	0.706031917310726	0.52247236327299	0	0.489227670328009	0.999461926828755	0.472070968093845	0	0.841895133286566	1.06739382440154	0.241346587411624	0.650153430902524	0.466992025089245	1.65629951151777	0	0.757175529870053	0	0	0	0.218389345789628	0.256106411661269
ENSDARG00000096564	1	9988732	9998038	-1	transcribed_unprocessed_pseudogene	si:dkey-31e10.6	si:dkey-31e10.6 [Source:ZFIN;Acc:ZDB-GENE-121214-97]	0	0	0	0.343291189434019	0.434741574278731	0	0.363809839278805	0.360604447940457	0	0	0.801791540684795	0.868473926724907	1.07639237154765	0.84707422566282	0.410177436237033	1.31561868994578	1.32539057952507	1.24790400846303	1.24100220418707	1.71033433723832	1.54785170615044	2.12983748668541	0.365554565392308	0.406064258904841	0.813559942173892	0.378315995548388	1.15892955403249	0	0.838222309445416	0	0.414583032860771	1.12482376666846	0.6740734497618	0.726334321716752	1.83954078048999	0.395034674657847	1.17841071810626	1.12176446181458	1.53090485206699	0.439770393629792	2.71108341187044	0.796990610460403
ENSDARG00000037679	1	9999732	10012492	1	protein_coding	MPC2 (1 of many)	mitochondrial pyruvate carrier 2 [Source:HGNC Symbol;Acc:HGNC:24515]	0.466581517676464	0.546618685427307	0.50343502233287	0	0	0.530022965035635	2.08926803638919	0	2.70790016790663	1.32870589358467	5.19051237493071	5.00156813630987	4.11568738610796	3.03321226072794	4.71814027696766	2.33858957367971	9.44051203304309	2.98822087775987	2.97655670220044	3.07290686020212	2.22818151144147	4.59325342451404	3.15204777301206	1.75222107171719	0.584018322333134	0.540821078495493	1.10405198820115	1.05426306985692	1.20576145445053	1.88206153784483	0.595965022310643	1.61682617130657	2.91053863448554	2.61382319178125	1.58818896199322	3.40931629343591	3.3951781391424	1.61291288771344	2.7491885227709	3.16497502512778	16.0521017489264	20.0866345174929
ENSDARG00000076833	1	10036183	10055110	1	protein_coding	atp1b1b	ATPase, Na+/K+ transporting, beta 1b polypeptide [Source:ZFIN;Acc:ZDB-GENE-001127-4]	0.161927635983052	0	0	0	0	0	0	0	0	0	0	0	0	0	0	0.164635553530632	0	0.205723513803081	0	0	0.19095238580053	0.1754172936721	0.361478881667845	0.40112735258562	0	0.752800255114876	0.769069960391757	1.45003631977445	1.03495845170324	0.646380055766725	2.45897906710481	2.03869904850762	1.33079425890448	3.04674493771151	1.63472557431035	0.975559055667579	1.74305588452739	0.554304222004813	1.51441323701574	0.868152040191215	0.335575909483347	0.78616670830293
ENSDARG00000012297	1	10087363	10092634	1	protein_coding	cnga3b	cyclic nucleotide gated channel alpha 3b [Source:ZFIN;Acc:ZDB-GENE-090312-121]	0	0	0	0	0	0	0	0	0	0	0	0	0	0	0	0	0	0	0	0	0	0	0	0	0	0.399731559705524	0.204179412880416	0.385131003969867	0.439838952153492	0.228914415654906	0.217702660727727	0.196901236235407	0	0.380845523694685	0.771938880711598	0	0.41157980150332	0.196301731252817	0	0	0	0
ENSDARG00000087107	1	10099422	10122514	-1	protein_coding	CFAP221	cilia and flagella associated protein 221 [Source:HGNC Symbol;Acc:HGNC:33720]	0	0	0	0	0	0	0	0	0	0	0	0	0.283078017133941	0	0	0	0	0	0.324712396228655	0.168104434277162	0	0	0	0	0	0.149867766440191	0	0	0	0	0	0.147398465608589	0	0.142487400283122	0	0	0.15395039282783	0.146936372169977	0.150570807901876	0	0.533943910965602	0.624962842438181
ENSDARG00000099342	1	10124137	10137498	-1	protein_coding	crfb15	cytokine receptor family member B15 [Source:ZFIN;Acc:ZDB-GENE-071120-6]	0	0.154366080654208	0	0	0	0	0	0	0	0	0	0.351059845962555	0	0	0	0	0.271806443025852	0.337245082929289	0	0.173235848071478	0.312907618661579	0.287523221898815	0.14813677281789	0	0.165061452123088	0.617676973215879	1.26215861312351	0.445653428381939	0.508861991792286	0.353130360065595	0.503825714102346	0.151898023031539	0.954103547082155	0.293685566916131	1.19066576302503	0.799436099504284	1.42793559381827	0.757115350487038	2.32747386097982	1.60047494679757	1.51311036619686	2.25426144698912
ENSDARG00000008487	1	10140542	10391292	-1	protein_coding	dmd	dystrophin [Source:ZFIN;Acc:ZDB-GENE-010426-1]	0.555372243687584	0.711593495234468	0.408726975265042	0.528839874245191	0.630772037313118	0.624558528465756	0.421393483897686	0.386015074950674	0.636380298367428	0.499878728747339	3.55692438609631	4.07702089907441	2.59639401391562	3.41303663147155	3.42464156174211	1.91389325828354	2.40100215481688	1.81322383625445	2.20049552650053	2.28035058866067	1.7828892391073	2.99563778516737	2.04769834416266	2.12628575191176	2.82689169247859	3.16318139029931	3.58039385240401	3.03068286786084	3.31003948924962	3.56206361196178	7.69983080446302	7.99762729949188	6.6618071352022	7.11205760221353	8.84164862344911	15.1452797039569	14.9779576350063	14.3476040407326	15.3240017319939	14.5373013049951	10.4821497293219	10.9000851080975
ENSDARG00000070239	1	10402846	10420694	-1	protein_coding	casc5	cancer susceptibility candidate 5 [Source:ZFIN;Acc:ZDB-GENE-030131-5437]	11.0526077153495	11.8653470024205	11.8913274946842	11.2082489220379	9.92496158930787	16.5142228985898	14.2396814280292	13.14998649559	16.9762065917541	14.784724956898	29.3310632846677	26.3660714593767	28.5719391833712	23.5734330746883	28.1368508173301	14.8579079839917	16.2210488867157	11.6709240846804	14.9232023452145	15.6255771375844	5.67043332665162	7.13432023736271	6.50460082393853	6.66480472333205	6.46300638852082	18.4728449533882	25.5223040851554	18.7152495378979	22.9809177319745	22.2386785869573	40.7932887698383	39.5795948986551	44.7238480365366	42.5077581304945	37.980154526731	42.1812514521708	43.0371696722029	41.6176945085105	34.1455237447417	45.4579930838348	37.1808234440525	37.8482738198021
ENSDARG00000074379	1	10423577	10433819	1	protein_coding	knstrn	kinetochore-localized astrin/SPAG5 binding protein [Source:ZFIN;Acc:ZDB-GENE-081022-187]	86.5052215300103	78.0125999517539	69.2723550719138	78.1566243578184	82.2353479495141	57.3495363037708	53.7187436119964	50.8544900872604	64.3734075849555	68.8415417491393	50.8253982161298	46.923110734535	51.7770115904381	47.5773034481074	48.3786736965909	31.4602825170268	22.231451216301	19.2544608994444	21.8917551416117	29.2197103416075	13.2266257509838	11.7383948371941	14.9073687242842	10.2957805298492	11.6541659288411	19.156808814803	19.5597424304103	19.8055535671948	18.019276353527	22.1186650652238	32.4447891555945	23.5562450717456	30.8429218432498	21.6228683794558	20.280818362307	16.9839364553764	16.0276038319725	21.432962922756	15.1846341938004	20.8497812633822	30.9924172299756	26.365615549753
ENSDARG00000062854	1	10436884	10833134	-1	protein_coding	sdk1b	sidekick cell adhesion molecule 1b [Source:ZFIN;Acc:ZDB-GENE-090311-17]	0.142459949668497	0.0990874064883491	0.0919392867497533	0.21226429686427	0.230572822448996	0.224286142997144	0.221170826492222	0.0313552052124509	0.489708003134661	0.29776777326122	1.21345453501121	1.34964205604086	1.37475871151113	1.36769983998435	0.923299525346409	0.583008702789045	1.14095974469803	0.613179931134162	0.750703716682565	0.444543624505646	0.367614880184377	0.952817047483617	0.348498760702422	0.421533427108976	0.7771816679859	0.232078147527364	0.406603218005219	0.539994099894492	0.290010793353121	0.188697075314731	0.143640660850287	0.194887432214913	0.087355089538603	0.250941486203068	0.159006273293782	0.0683446718216428	0.0677459129448976	0.0647452073025214	0	0.0379887126248702	0	0.103150431748571
ENSDARG00000092200	1	10919210	10920103	-1	protein_coding	si:dkey-26i13.6	si:dkey-26i13.6 [Source:ZFIN;Acc:ZDB-GENE-090312-165]	0	0	0	0	0	0	0	0	0	0	0	0	0	0	0	0.474714325903322	0	0	0	0	0	0	0	0	0	0	0	0	0	0	0	0	0	0	0	0	0	0	0	0	0	0
ENSDARG00000037619	1	10973180	10982180	1	protein_coding	ENSDARG00000037619		0	0	0	0	0	0	0	0	0	0	0	0	0	0	0	0	0	0	0	0.388210198561127	0.702434500928154	0	0.995712414761342	0.368616260947392	0.369410323499619	0.687747550289715	0.702339776331101	0.332931238708309	0.760909095876057	0	0.376397499215946	0.340411979337147	0.611828557099499	0.659246120418446	0.333951712388809	0.71720492995438	1.78232052776639	2.03678801507126	1.73759593893653	0.798311390035418	0.615536528244842	1.44660103110033
ENSDARG00000062585	1	10984079	11002725	-1	protein_coding	brat1	BRCA1-associated ATM activator 1 [Source:ZFIN;Acc:ZDB-GENE-060421-6989]	12.2175363621003	14.5233757720569	11.8066584427882	8.2421439544704	10.0695095221575	11.2697822438006	10.6484409547301	12.7057853445375	12.289141493721	11.3413658317765	17.4692993330036	20.1865512758842	22.563704000095	12.7956372631955	19.6225743055353	19.9247171068436	22.2972452410345	24.1499605801175	22.2154891865645	26.0788165960482	16.029783142837	16.5321167835733	15.176571456721	17.8697412268514	13.9764727790724	2.90510130723112	2.47340389281708	5.12482884049151	5.85187126332015	2.03047304581827	1.75569404426557	1.27037105938287	1.5674813820034	1.22816614494577	1.08919546515947	2.00583943817641	1.32704201526539	1.58301857794933	2.10870388241625	1.85917314297145	8.19625337632967	10.2690354127107
ENSDARG00000074213	1	11003560	11020865	1	protein_coding	eif3bb	eukaryotic translation initiation factor 3, subunit Bb [Source:ZFIN;Acc:ZDB-GENE-090312-175]	0	0	0	0	0	0	0	0	0	0	0	0.492580149596688	0	0.241454687496935	0.465901175141202	0.188862876481487	0	0	0.469456069087211	0	0	0.201610584229999	0	0	0.231358932184207	0.216091762394689	0	0	0.475839838281436	0.247647656981748	0	0	0	0	0	0	0	0.212359810446859	0	0	0	0
ENSDARG00000062606	1	11024426	11046491	1	protein_coding	si:dkey-26i13.8	si:dkey-26i13.8 [Source:ZFIN;Acc:ZDB-GENE-090312-134]	0.202324194930864	0	0.108867944155072	0.107386668799883	0	0	0.112357538257248	0	0.23232550361021	0.192197012420467	0	0	0	0.131292443731853	0.12637797338785	0.206294120120204	0.103615574778433	0	0.127275603373644	0.395439631608137	0	0	0.112719576692677	0	0	0	0	0	0	0	0	0	0	0	0	0	0	0	0	0	0	0.367391792863656
ENSDARG00000077198	1	11049593	11050795	1	protein_coding	chst12b	carbohydrate (chondroitin 4) sulfotransferase 12b [Source:ZFIN;Acc:ZDB-GENE-090312-144]	0	0	0	0	0	0	0	0	0	0	0	0	0	0	0	0	0	0	0	0	0	0.360903126233334	0	0	0	0	0	0	0	0	0	0.381201581660235	0	0	0	0	0	0	0	0	0.344525135347878	0
ENSDARG00000037621	1	11089394	11090476	-1	protein_coding	BX569778.1		0	0	0	0	0	0	0	0	0	0	0	0	0	0	0	0	0	0	0	0	0	0	0	0	0	0	0	0	0	0	0	0	0	0	0	0	0	0	0	0	0	0
ENSDARG00000007678	1	11094744	11163553	-1	protein_coding	ttyh3b	tweety family member 3b [Source:ZFIN;Acc:ZDB-GENE-051120-105]	0.386500394323003	0.32023918478216	0.534606538107995	0.293538135246227	0.595160903734932	0.3727786352433	0.857701000628456	0.668703601007508	0.506530142769093	0.734376621708185	1.88301948477648	2.18194592579605	1.57478292854337	2.2209414120108	2.20403463500679	1.07196784224722	1.24612509086239	0.839380139923037	1.52560556276571	0.862155358678642	1.10215672383003	0.8941972878629	0.368653274005393	1.09018531459703	1.91795018552235	1.41313904846888	1.83797698861401	0.862476492517795	1.40633625938653	1.31762327971555	0.626816650259471	1.63787550251097	1.58163010581756	1.58214351598868	0.925329320016283	2.98275941809865	3.94326899095904	3.7044935233602	3.08970067437392	3.1688990140039	11.8178210547426	14.6758219271545
ENSDARG00000089930	1	11167910	11192045	-1	protein_coding	iqce	IQ motif containing E [Source:ZFIN;Acc:ZDB-GENE-090312-217]	8.20502166858017	6.07443311737812	6.84333769179896	6.74982249681825	7.72483059648627	5.89223324562314	11.3916649119443	10.0583639990862	5.29991849782618	10.3274523533915	19.8958763911077	23.0121324548394	17.7868197847257	16.2395683909094	20.7576294543211	20.3908273153521	18.0677760867632	17.1726699047335	17.6791275879691	21.6502956871452	10.2559571430123	9.64821403200256	7.314228544703	7.85995997595031	11.9726104415424	1.78899315522003	2.43729369462913	1.83357187157704	4.05582140925889	2.17909623798626	1.42512198851921	1.75772162767502	1.78703718838711	2.15170080325884	2.18103413553583	4.19310315569051	3.1808592780976	3.50422862399456	5.50690237287246	5.4858934615279	7.96115702424798	10.4300339427492
ENSDARG00000078057	1	11194759	11213620	1	protein_coding	snx8b	sorting nexin 8b [Source:ZFIN;Acc:ZDB-GENE-090313-317]	0.16530554802821	0.192259482964524	0.177978857391495	0	0.443603981743966	0.372961395253119	1.10311767190362	0	0.380351734417594	0.157011070773844	0.202131795041525	0.218741435129575	1.0895060588842	0.429216823327585	0.827735995897248	0.672173594215191	1.18262047618051	0.420068010860642	0.625458846509996	0.647400460497883	1.55969825843734	0.895478575305624	0.738110076117069	0.409543054666589	0.822256942090277	0.960601376656658	0.392541030625253	1.29538181416036	0.422669477879409	0.219980010527745	1.04605528967837	0.189221623740574	0.339683646254141	0.36596720979245	0	0.597616102568347	0.197743275241928	0.3772857000678	0.773070706810581	0.221595125964864	0.342599347043459	0.200671065176498
ENSDARG00000070448	1	11215779	11286541	-1	protein_coding	grk4	G protein-coupled receptor kinase 4 [Source:ZFIN;Acc:ZDB-GENE-060929-1198]	0.0448920679969656	0.052061265022445	0.0482922562141934	0.0477498397496777	0	0.202010806612965	0.0996000146213731	0	0.0514637652050989	0.0426498517461759	0.1639745614682	0.531983834715057	0.344673033234422	0.23298663431518	0.559813240852501	0	0.18427632257598	0.113711828347821	0.169078377607258	0.0583969072396587	0.790357823180306	0.581433381227	0.499410160181278	0.664545270711929	0.723841785297231	3.13379803940157	2.40195596534822	2.25327509967975	2.57177264978604	3.15326097908048	7.64211706738719	5.83709120493075	6.01397616781152	7.31937247548976	8.57338016312767	14.8688440064395	15.168377642239	17.1471057128044	15.2254097930861	18.7467374131389	19.4450678322073	20.1130457492216
ENSDARG00000070449	1	11290626	11307910	1	protein_coding	tspan5b	tetraspanin 5b [Source:ZFIN;Acc:ZDB-GENE-041212-12]	2.33842387065723	3.13923368470483	3.48641073236879	2.28496668855337	3.13589578286727	6.49564004931872	11.807316677611	7.74066295213323	8.90230734539499	8.02985813613374	11.8835634754952	16.910002811491	12.0553432559273	9.10825172738913	15.3191924679358	11.877671765381	11.9436819624629	13.7183726041824	17.02444688719	11.0415313226639	2.97184373661634	4.87436014854037	3.61581570030715	4.45873229611592	6.93647134823138	3.76254750173265	3.20305480111058	1.81311921090953	4.37158890622193	3.3528937801035	3.6440935933605	4.11986093170797	3.32856246246302	5.37924196993493	6.86485811517605	4.7712960065635	6.67486895689102	4.9288626319773	6.52197177971372	6.75555123833076	8.01759064828778	4.80700501928629
ENSDARG00000042988	1	11322873	11357590	1	protein_coding	slc24a2	solute carrier family 24 (sodium/potassium/calcium exchanger), member 2 [Source:ZFIN;Acc:ZDB-GENE-060825-277]	0.0615361768997834	0.14278378815148	0.198614614833353	0	0.165786289882916	0	0.0682881597832891	0	0.141157658461109	0.175382055212287	0.374837445704574	0.324320479080849	0.270035042380685	0.239545937471221	0	0.0628604803500649	0.0631137475687794	0.155940620045522	0.0773041186439534	0.160174672803179	0.0722741683900208	0.066451857949527	0.0684894005458803	0.227863624046471	0.305405694095316	0.357920390263852	0.0731523575944457	0.137344313673136	0.0783851630421865	0.0816001088644754	0.0776354045419213	0	0.125939573095731	0.339180017144577	0.137535832230839	0.221666832927467	0.439601147615826	0.279964539473452	0.143501147385401	0.0821535927002326	0.445449459237491	0.892397158265655
ENSDARG00000070452	1	11362429	11371639	1	protein_coding	saraf	store-operated calcium entry-associated regulatory factor [Source:ZFIN;Acc:ZDB-GENE-060929-208]	28.948039832879	25.659295939725	31.4113341046744	20.3266962863587	25.7483197810759	38.7940442900305	42.3335107787372	52.4741023175805	45.5493429511491	34.8788275327906	78.5967544263059	69.0378132326188	79.7846367124699	65.3639493211898	73.6772615096323	83.6917265080976	73.1753342391401	78.3341052984998	79.4400753750909	70.893187285553	28.5945560686884	31.4132817533539	27.2894012545453	29.7566164929477	31.7346096270017	4.51728164955256	3.5888152582671	4.35980031694395	6.9169131012395	3.16778305576884	5.20277922011692	3.962571177407	3.78077831110639	5.51121167908471	6.55599052339117	8.0845631085155	8.28853864342582	9.13639449717232	8.85178126725681	8.70521583720788	12.3249848496384	8.41043596258219
ENSDARG00000070454	1	11374484	11377999	-1	protein_coding	pla2g12a	phospholipase A2, group XIIA [Source:ZFIN;Acc:ZDB-GENE-070410-18]	1.43541823134006	2.22992378153394	3.3502774764378	3.03259314059519	2.24072721725747	6.75854151049963	5.8630582900002	7.13469018411585	6.89574152825146	5.45276521604433	3.81298151069996	6.98591634339452	11.5736735791544	6.21405277960409	9.90637199340611	7.75553806911382	8.78011807147461	7.00513740523491	9.07750764108172	5.32097482893405	3.96198645358259	4.41661192579192	6.15522054531305	3.5653704771814	4.46964984199593	8.61370126117436	13.054953698073	9.12623254910101	11.6526187061701	6.70254330227717	12.4418645049326	13.7227751091051	20.7070753472233	13.8114317045189	15.8787717700474	21.6780528281109	19.8128923507123	18.6087917557269	15.1332853350256	22.836451044833	23.0898468256038	20.977432101501
ENSDARG00000096515	1	11378356	11381720	-1	protein_coding	si:dkey-58j15.10	si:dkey-58j15.10 [Source:ZFIN;Acc:ZDB-GENE-100922-196]	0	0.197551537240071	0.548591468873738	0	0	0	0.188911439885954	0	0.390830678976713	0.161313849419528	1.0385327230319	1.12390031332861	0.746291086292552	1.76397233403501	0.637912989057479	1.55352143775453	0.694201954662545	0.863271829938015	0	1.10872873663137	0.40068692369488	0.73612689897925	0.379221099447761	0.841672425802653	0.422440403676254	0.394758111541762	0.201640263993662	0.380307304802387	0.434325526953747	0.226045431310002	0	0.194435233638544	0.174528678878071	0.376067727396455	0	0	0.20320586612381	0	0.198589383947988	0	0.17601155506528	0.20621273649538
ENSDARG00000038114	1	11382000	11411018	1	protein_coding	xpa	xeroderma pigmentosum, complementation group A [Source:ZFIN;Acc:ZDB-GENE-040426-1205]	2.22451477885063	2.58759500045023	1.47394381159118	1.99314234924825	1.37729077634044	1.73755664891168	3.80679408868895	3.20928341944469	2.95342156648974	2.76298571986619	4.18561406402715	3.39727896249791	3.19568004178322	1.77727114817694	4.07071559670613	4.52148699949445	6.11975725143165	4.34902208814513	4.7489881146241	5.36218950819771	2.22049302195996	1.66882938609969	1.52836640038682	1.69610030646786	2.55380596140855	2.7840905236312	2.84418565182643	2.87390186005275	3.71974339209274	1.36654876113911	4.76528146942116	2.54679576878385	2.28607789917934	5.49433870684133	3.45616887759145	3.71249468504914	2.2522328459509	2.14841585961929	3.00138010586531	3.44156269949117	2.83747106641243	3.94777487188954
ENSDARG00000008637	1	11419101	11439741	-1	protein_coding	mtp	microsomal triglyceride transfer protein [Source:ZFIN;Acc:ZDB-GENE-040419-2]	0.073305139179756	0.0850697955450257	0.0788733551744141	0.0778928030830382	0	0	0	0.0807347390801519	0	0	0.0893425988099413	0.0966337463447775	0.0804317790296381	0.0951254379770079	0.0914959055415157	0	0	0	0.0921299938313175	0.190874760380144	13.6958536340666	9.18607473268523	9.63062255639085	11.7673191133316	10.7352795238261	93.8776619127262	118.410859260804	103.848563748596	119.197561392176	105.608374332443	127.672611374285	128.282229906799	141.088860313479	164.120718809325	156.945496623092	155.859691133294	160.591953320773	170.153245141381	120.639526510651	165.665460602984	20.0933372126993	25.1721322770054
ENSDARG00000091609	1	11448329	11451812	1	protein_coding	spink4	serine peptidase inhibitor, Kazal type 4 [Source:ZFIN;Acc:ZDB-GENE-130821-1]	0	0	0	0	0	0	0	0	0	0	0	0	0	0	0	0	0	0	0	0	0	3.09675636872456	0	0	0	5.99418220808843	6.08130615557697	6.37714365816293	0	3.82982649329925	3.60603082768832	3.25721588306295	0	3.23617073409836	0	6.94842810257533	3.54971587588445	19.5935106070539	6.58768412103781	3.91466823341357	0	7.16618863139495
ENSDARG00000002634	1	11454675	11474380	-1	protein_coding	b4galt1	UDP-Gal:betaGlcNAc beta 1,4- galactosyltransferase, polypeptide 1 [Source:ZFIN;Acc:ZDB-GENE-050417-236]	0	0.434697330937148	0	0	0.250413264763937	0.210811097722693	0.207833812932096	0.206119183840744	0.43003606351261	0	0.228566427622578	0.494756934395645	0.41045884327233	0.727543503558209	0.701934735830132	0.569051573298744	0.381509727691972	0	0.943058895962475	0.24399036033553	1.76384815288884	0.809999662168102	1.04313773391848	0.926185205454618	0.929510391039431	17.5800623775422	25.0535241004809	20.7139223565049	15.7720270309155	21.8891711675636	27.2026405978319	20.5383714378928	22.4718929633634	27.9359417480075	25.1650902001226	24.1020669045591	27.061686593361	27.3019689814804	24.9088113704665	26.5631537051771	9.29456482049686	14.5249461336807
ENSDARG00000062467	1	11485522	11504143	1	protein_coding	stra6l	STRA6-like [Source:ZFIN;Acc:ZDB-GENE-070410-116]	16.3130884610535	20.8354188152793	20.1053090111257	20.3403076497807	15.8978253995669	30.1746724353393	32.6572270269021	29.1014593847779	33.9125486781097	29.2173130001431	32.8423727397231	27.307681816419	35.8208987727917	26.8314990410121	29.5798764987311	36.0202267092498	40.7827759765251	38.5641351582723	35.5963036289967	34.7471722822193	29.7653985585688	31.7991595584626	28.0469854612397	29.2676172735101	31.2531342139501	10.5689229217143	5.62113989279309	8.49319830402838	8.10768588607273	6.45388489334908	2.6759190282469	4.41347380526176	3.06579170972508	3.16527329486417	3.20824575332392	3.44659936877144	3.71721333265657	2.83844974906632	4.79940892020397	4.99988320250039	0.644689233576997	0.452705515486914
ENSDARG00000032808	1	11508900	11541317	1	protein_coding	tdrd7a	tudor domain containing 7 a [Source:ZFIN;Acc:ZDB-GENE-040426-2103]	140.669658927353	138.083715490699	139.240481760319	136.633478024849	133.364311436008	110.595598837683	110.563861040921	122.216387287992	111.689535209587	105.903016434111	136.288254292699	139.028368713702	134.919701980147	129.336370162453	124.006482549356	121.32922310644	127.733873940816	123.492020567516	126.480424355081	127.092461331011	59.0219973047724	53.1723794685188	53.5822675449687	66.9608000074075	52.9474598927983	18.6120977840785	17.1812521786844	22.2428191509993	24.5808188082079	18.4669937298408	10.6784795772236	8.82769561742057	13.2280775225031	10.4371257501323	9.46071343124252	6.12054001660824	8.88949606123067	6.41832739274953	6.57854331713026	7.29222349468142	2.72855388057551	4.40117129190142
ENSDARG00000078318	1	11541458	11573540	1	protein_coding	tmod1	tropomodulin 1 [Source:ZFIN;Acc:ZDB-GENE-090312-131]	0.0897805936267536	0.416922256407749	0.386446516987364	0	0.120810435419898	0.404422175926574	0.598152543905866	0.395633670019766	0.103059111551837	0.255865935430373	1.09486639924594	1.06589459826315	0.394116670761893	1.04863056563964	0.672712352755375	0.915911409190725	0.735949435419169	0.68306132965778	0.903257349046903	0.467775714999104	0.527833722704192	0.0970388059294587	0.40002172098206	0.77647504599968	0.334391408435382	0.522070855572963	0.320078992860156	0.10027738091307	0.114476235431853	0.357504385028367	0.113366222502433	0.102538242952455	0.275919602570536	0.396332827045382	0	0.323726308507997	0	0.408833588254305	0.209520905004368	0.479978065308054	2.32239953484553	2.0640139762203
ENSDARG00000018997	1	11576180	11591781	-1	protein_coding	cplx2l	complexin 2, like [Source:ZFIN;Acc:ZDB-GENE-040718-160]	0	0	0	0.18432283809858	0.233509639251899	0	0	0.192070644942275	0	0	0	0	0	0	0	0	0	0.221246008292009	0.219637768338039	0	0.205394123630254	0.75465682574077	0	0	0.433055807363116	0.60693811908427	0.206677894573044	0	0	0.926952004392969	0.220386217086759	0.398656346246859	0	0.192773915793317	0	0	0	0	0	0	1.08259943830341	1.05707087701835
ENSDARG00000099771	1	11608342	11761059	1	protein_coding	gne	glucosamine (UDP-N-acetyl)-2-epimerase/N-acetylmannosamine kinase [Source:ZFIN;Acc:ZDB-GENE-040426-1848]	45.711354070298	44.906136137073	40.7163547812966	39.2016544637259	35.432134565851	45.2757099866051	42.0115050773123	42.6146040792036	45.2746143903589	41.3339266636894	33.9567112197492	25.7893113963612	25.4527955576394	34.8237977999512	26.106690258499	18.1394958146202	23.0761503105368	21.6794480346862	24.4800535652215	21.8285544599812	18.1116058094063	18.2043918987409	15.4615137550995	15.4761181355128	19.7556562226083	13.5864555420151	11.9717310181481	13.0455573017329	17.0507009560614	13.9300864980051	10.3665845524673	9.66645523891328	10.9242845437509	9.80727970039556	11.6456740901044	8.74834225781128	10.7955338956256	6.74467959569069	8.49347725051154	11.6508801479528	9.4585400230682	7.37297986052366
ENSDARG00000045620	1	11649016	11657992	1	protein_coding	nansa	N-acetylneuraminic acid synthase a [Source:ZFIN;Acc:ZDB-GENE-030131-1500]	23.4062601113445	24.3391813200393	17.3209483971357	19.9286451462197	16.9523269303171	40.8298627214795	34.2732331327582	40.5234387864848	40.6935665321264	48.7378499674894	157.552146564856	159.363003805243	165.660249487379	172.53779598438	171.14765293955	149.971762872555	163.058727736113	135.145418134714	140.760346875501	141.487710711401	80.199850063844	98.4374855747123	95.3848835878633	96.4558566345804	88.2439991562744	73.0121269766436	67.5425530398967	82.6882390533689	71.6780939676083	88.5423344160934	65.9041018190811	60.8994866513682	61.4152652841941	52.3748386590229	62.9148786613401	47.4295159191025	49.174364246811	36.501513581339	51.2607326238691	49.3715614534889	53.6028165214233	45.0740972434139
ENSDARG00000045618	1	11661413	11675130	1	protein_coding	clta	clathrin, light chain A [Source:ZFIN;Acc:ZDB-GENE-040426-1986]	44.3321966746183	55.2916001154756	48.387491224608	43.5595002472881	45.7139001459211	83.7325414075224	73.1729644977796	65.8118142069483	82.2097201772412	80.8663098821631	100.496043502916	91.7042934868339	109.174933466136	100.365798918285	112.677816417715	91.7433749355353	101.94604430494	87.6794567659334	92.0493969960484	94.2874098295991	63.8338659232809	67.2838590267695	75.1471437874988	73.1282394389307	65.0315493115041	69.8938788500785	62.2982647767942	61.9704172619759	61.9455841304684	61.0115295262737	51.4289089527934	42.8291968601056	52.3015922718205	54.3112492361211	50.0561438077329	63.3795736053103	63.4567102408881	63.1707466214583	57.7316364913647	60.2223313849689	86.7720547686257	82.45142390652
ENSDARG00000057248	1	11677655	11710458	-1	protein_coding	sclt1	sodium channel and clathrin linker 1 [Source:ZFIN;Acc:ZDB-GENE-030131-3278]	2.19811399048243	2.55387669038128	2.23446602871705	1.81348858309588	2.46182902054409	5.09207254461722	4.61356387066204	6.05739603596373	5.7527829972356	7.07600396127256	45.025987390222	39.5195900845679	36.7354632898388	40.8944340569706	46.7136208656087	36.6954299775242	37.247015710425	36.8854920013015	45.6676214050669	40.7593781440949	42.1263691019234	42.2798474660565	40.9811715976522	38.3657838894145	37.3222236425929	23.5688319989425	20.7444514832412	19.3870146897489	28.5268572399449	22.5552967015216	25.3133093467293	27.9209634274375	28.9344617461946	28.6081875677219	25.0302185293682	27.3308017508452	31.0543580936227	32.2863199787705	30.8044199372993	32.0306835527244	24.275800731126	25.8940547599574
ENSDARG00000017985	1	11707405	11711086	1	protein_coding	zgc:77739	zgc:77739 [Source:ZFIN;Acc:ZDB-GENE-040426-1862]	128.775453199969	128.034117977862	151.602682602996	140.903560307056	146.251558403842	143.100967936529	128.092083214033	124.163490262322	136.878864742496	133.86690839418	140.019282116859	121.829947292299	134.488927943147	137.067061062433	127.600705336295	142.804928293784	131.661776544621	147.869713848479	112.840352776506	121.51004468842	92.4372838467479	113.20548472014	122.949638657666	91.3784534850318	114.930049369709	64.215773938531	66.9258814742815	59.2735803226573	63.7246967443836	68.9766742349153	28.8223695542685	23.1344325342523	29.8638181221353	25.5530746225763	23.3324916339801	19.9071967419341	17.7390314737791	11.3722580889622	15.3021678675926	19.4829766667254	21.5078484547488	21.1125162995632
ENSDARG00000099729	1	12076661	12110610	1	protein_coding	pcdh10a	protocadherin 10a [Source:ZFIN;Acc:ZDB-GENE-020731-1]	0.170517103964715	0	0	0	0	0.192382904977778	0	0	0	0	0	0	0	0	0	0	0	0	0.215102006485253	0	0	0.554317340600603	0.190373322133551	0	0.212068920163239	0	0	0.190918844556215	0	0	1.2950460668834	0.780870427963136	0	0.566375290511844	0.765329962573401	1.84970637648385	0.612077004854922	0.973113142894826	1.79449166822934	0.228628383436661	10.2496788353632	7.86768713788678
ENSDARG00000102604	1	12390667	12517111	-1	antisense	si:dkey-5n7.1	si:dkey-5n7.1 [Source:ZFIN;Acc:ZDB-GENE-050419-254]	1.90015049069302	2.22655727045332	1.53777014328526	3.98121282647662	3.15000606516585	4.85761129731616	4.78692548667557	3.68811436810503	1.65460150401631	8.56750388295068	5.87354975832271	5.7307703630365	7.33376268055962	3.70597656404557	6.00620376676356	10.4721969040973	5.28488145305831	4.26030035996455	8.48818025308788	6.88465482502626	5.10602870387409	4.15800961201659	4.27993773178989	3.56901188391416	5.35241038107374	1.10116291240222	0	0	2.45596550773573	3.1945502131656	0.606923478444562	0.548849668080396	0.494046319055587	0	0	0	0.576342346022021	0.547531192695278	1.67978252426297	0.64468506836683	0	0
ENSDARG00000102339	1	12400997	12402302	1	protein_coding	si:dkey-5n7.2	si:dkey-5n7.2 [Source:ZFIN;Acc:ZDB-GENE-050420-254]	0	0	0	0	0	0	0	0	0	0	0	0	0	0	0	0	0	0	0	0	0	0	0	0	0	0	0	0	0	0	0	0	0	0	0	0	0	0	0	0	0	0.494446488480673
ENSDARG00000089805	1	12574317	12584322	-1	protein_coding	pcdh18a	protocadherin 18a [Source:ZFIN;Acc:ZDB-GENE-000607-1]	0.393987791431012	0.36582293769806	0.423931484685117	0.334850363666115	0.3182271210497	0.266144183245703	0.787283379455927	0.347168538549769	0.271267596376129	0.374283852563259	0.672387736048701	1.35066855809537	1.29696115552329	0.715788652305393	0.590211123284395	0.723852751738322	0.969241484996623	0.799100587349896	0.79242864419864	0.513023454723281	0.463058661502139	0.425691970383178	0.263232597902568	0.583910347512911	0.195610051658705	2.74949763883578	1.966715921666	2.81539415180274	3.51517217641026	3.34563085241846	2.88447852395096	2.69895157593245	2.58199843022915	2.52080107077349	3.17212110758186	8.04712072044079	9.20140425837772	6.72551921102653	7.81307703709284	7.89523600383006	14.0204044716501	15.7241449846589
ENSDARG00000078525	1	13244183	13265830	1	protein_coding	NOCT (1 of many)	nocturnin [Source:HGNC Symbol;Acc:HGNC:14254]	6.16127850911767	6.28397720181342	4.70189542961829	5.69135949620981	6.5221424595401	3.77279963823739	5.43564561030632	5.95656407058114	7.40350427210014	7.5576085000418	28.3444428789736	35.8044890379341	31.6201338614369	27.6753358056088	34.4874097469994	41.5777063515171	41.5882046121267	42.1807614778055	47.4374737915946	42.677949003372	8.50906979733763	8.92612884284894	10.0561756845809	10.2086818079825	7.03723108809345	1.49060704004555	0.913444076184986	1.72912621179001	3.62186702647176	1.37079536320733	5.21297208870372	3.83067541075769	4.23534883250823	3.42257563845329	3.46787277197212	3.41388542422868	4.62559689999095	4.7011636557606	4.21210202341005	3.10846592935938	3.99773190937009	2.81595267457127
ENSDARG00000079626	1	13270707	13302979	-1	protein_coding	elf2b	E74-like factor 2b (ets domain transcription factor) [Source:ZFIN;Acc:ZDB-GENE-031215-1]	1.57786078002168	1.58815907893638	2.94337399992959	2.34459081281087	2.2634206468405	5.0955621950409	3.27157910682999	4.28890720441693	4.71131869512069	3.49736341711707	40.1734001369697	34.9899434790375	36.7172569816299	34.1309177373378	33.5140614794298	36.3524822572668	38.9972202353395	33.7600093236593	41.4300796241418	37.4225036055443	59.4062339220819	55.9649906769139	54.0392836763377	65.9270658311776	58.0037796465679	93.0849819450428	95.362286550588	93.2123175012678	91.2543806317721	90.9418885999366	81.8582350662435	92.1883308610632	91.6506845053692	97.8078000184812	98.316309042635	76.0253433453598	70.023619344972	81.7108439896056	67.535125338475	85.5310123486245	52.2596635216073	49.4168688484791
ENSDARG00000057114	1	13333896	13340263	1	protein_coding	HPF1	zgc:101819 [Source:ZFIN;Acc:ZDB-GENE-030131-740]	490.962380568148	511.245339578758	529.384054041405	518.69808421354	553.564024664073	454.180259638336	479.914648475607	490.988256615012	462.129793642278	447.048122035304	320.567674152646	329.962598605484	330.740803054255	317.319347193398	336.438963145797	262.472622974319	248.640534754518	237.561816952291	234.893250474281	249.352202039212	158.53375791028	157.338594632235	184.512071378311	174.937852329586	166.045836441092	82.0552767286277	84.0574494340444	90.6142291761029	89.6318723631756	95.7011495648539	79.3108845230767	80.9281198240112	81.9523345617768	89.4083205445828	78.884610288984	78.4344597973556	75.7242445779799	78.8528052250307	76.0733463485568	78.6459749227336	86.1371104324253	91.7203484568189
ENSDARG00000009026	1	13386954	13473738	1	protein_coding	ANK2	ankyrin 2, neuronal [Source:HGNC Symbol;Acc:HGNC:493]	0.0413491958960582	0.0239623916916715	0.0667100417560822	0.0220097060968922	0	0.0232456041038463	0.0687689734751253	0	0.14210586345476	0.0982146164953665	0.0251506517619932	0.135975544115405	0.136018224936875	0.0268217200690735	0.0257617498327731	0.148121203255461	0.488386577091319	0.157005225333973	0.259319144081701	0.295624286364919	0.33939607063175	0.178379663534159	0.22984051910796	0.382242738434451	0.128147743875748	0.168414200852785	0.0983566730210449	0.276524291423546	0.236680407215032	0.0821325635863213	0.130256356407097	0.188510584930152	0.168981609621593	0.113771117792119	0.161484327345304	0.0247897100774568	0.343987428160997	0.258330926722222	0.0722421437668207	0.192900576617298	1.00404051355357	0.623530479848828
ENSDARG00000014273	1	13475960	13547582	-1	protein_coding	camk2d2	calcium/calmodulin-dependent protein kinase (CaM kinase) II delta 2 [Source:ZFIN;Acc:ZDB-GENE-040718-277]	0.728019430625933	2.05331082011252	1.23120002040729	0.883127890942779	0.699362572818782	0.702959909026678	0.577598191711646	0.229209931184897	0.71660771775279	0.889167894319867	0.507578698032218	0.13727420144979	0.684944594125309	0.944867609520591	0.389815551418249	0.318088037942429	0.426059390106566	0.131927633307603	0.785182350906422	0.135525952198467	0.122359465744557	0.449844658579849	0.231788295994966	0.771359275176606	0.258320983534555	0.12093918894649	0	0.116212284142988	0.796059417600252	0	0.394143866144054	0.118831804828626	0.213203436886725	0.229688029107608	0	0	0	0	0.121400663085482	0	0.430568822282275	0.12591825072081
ENSDARG00000104795	1	13566664	13567613	1	protein_coding	CT826376.2		0	0	0	0	0	0	0	0	0	0	0	0	0	0	0	0	0	0	0	0	0	0	0	0	0	0	0	0	0	0	0	0	0	0	0	0	0	0	0	0	0	0
ENSDARG00000056806	1	13570061	13587133	-1	protein_coding	CT826376.1		0.548195007038064	0.637148302659612	0.590103890528547	0.581184244226122	0.184084869273358	0.463511545721023	1.37099818524846	0.453320384358323	0.63014734517452	0.781076971860003	1.17187896923731	0.362277614145148	0.90295140028864	0.711596578088633	1.02843792732584	0.697514946458909	1.26181175487088	1.73999996192871	1.55395763808031	1.25133792860969	0.484357170888319	0.593397067935062	0.305724072239493	0	0.3406433410161	0.159319810800645	0.162774745190948	0.459872376333197	0.175036131858312	0.364403207707656	0	0	0	0	0	0.164991689690197	0	0	0.160112810947246	0	0.425814453677317	0.498495862019262
ENSDARG00000056797	1	13592828	13620325	1	protein_coding	ppp2r2ca	protein phosphatase 2, regulatory subunit B, gamma a [Source:ZFIN;Acc:ZDB-GENE-051120-168]	2.29947794406303	1.92978328480423	1.92508255999166	1.08384937745434	1.7165359495487	3.02376060381604	1.13574073760305	2.11244994311494	3.52335409533472	2.54830643817137	3.27598388497483	2.19416715479969	3.50658582088779	2.98475096917542	2.07645577365024	3.38242158040548	3.9218621262198	2.59443605978755	4.18309374750572	3.33172288176119	3.61056351430272	2.62659566277773	1.99431832634133	2.52868080523945	2.06351503133689	0.594083223814294	1.06221939842144	2.28557544696451	1.30484115872313	1.3582700765351	0.807473687549077	0.584268528940774	0.524249188544478	0.705993953199812	0.715572839541343	0.768729264020722	0.610228653207108	0.436826573517007	0.895268822964789	0.512987627336688	1.05825461215771	1.70309808355705
ENSDARG00000062341	1	13627138	13653114	-1	protein_coding	wfs1a	Wolfram syndrome 1a (wolframin) [Source:ZFIN;Acc:ZDB-GENE-080225-11]	0.102224310276171	0.11871251179691	0.110011902869397	0	0.412469856593271	0	0.340619684704046	0.450566825943855	0.117386135084303	0.3884293741216	0.124716858066485	0.674584454103869	0.224405670312134	0.398015170170065	0.255418578616578	0.521124605443369	0.837598107110109	1.16698942286811	0.25723443250149	0.932410083242265	0	0.44212744833614	0	0.379061136835327	0.380840846849768	0	0	0	0.130399648707836	0.135742506846623	0	0	0	0	0	0	0	0	0	0	0.740584260640162	0.495022011470927
ENSDARG00000056742	1	13661820	13680618	1	protein_coding	crmp1	collapsin response mediator protein 1 [Source:ZFIN;Acc:ZDB-GENE-050720-1]	0	0.0871354436435529	0.0807861235290159	0	0	0	0	0	0	0.0713274899350009	0.0915138801243649	0	0.0823831191974729	0.0974319565860036	0.187437824681453	0	0	0.0951680182807777	0	0	0.0882315449771882	0.162228530282449	0	0.0927175152443078	0.186371263500033	0	0.0892409003614392	0.25146895228184	0.382740707239141	0.498041741993463	0.18952783168857	0	0.153743170850841	0.0828130936567643	0.0839478867141207	0	0.17889896053539	0	0.262727144585015	0.20058245091017	0.854309465703568	0.181579141297605
ENSDARG00000037576	1	13686167	13687228	1	protein_coding	DRD5	dopamine receptor D5 [Source:HGNC Symbol;Acc:HGNC:3026]	0	0	0	0	0	0	0	0	0	0	0	0	0	0	0	0	0	0	0	0	0	0	0	0	0	0	0	0	0	0	0	0	0	0	0	0	0	0	0	0	0	0
ENSDARG00000070431	1	13696251	13717160	1	protein_coding	fip1l1b	FIP1 like 1b (S. cerevisiae) [Source:ZFIN;Acc:ZDB-GENE-041010-138]	16.2068341247482	17.4344235839696	13.5100357917393	15.6833678173025	19.1672467350672	13.3708850557296	11.4375796752849	11.3437945637953	14.8398484872443	10.0967150760072	95.2815533901715	86.7376583002873	85.1951223492901	90.0485702082381	79.4301990202779	88.0083023613426	94.5447684375015	90.1396604025332	99.8182211247278	96.2576068634057	84.5039376928863	86.3082185427456	96.1228618401007	79.2498286899543	99.0548489443284	86.6782707357418	87.9277673170886	99.9114727943691	86.0246140470285	90.238838006009	96.4078094147747	102.759557404152	96.1830790231651	99.9597388017783	92.307903756429	128.142758290952	123.251835924175	131.888309867435	115.754307077802	125.258319606847	193.984204992479	199.992295211318
ENSDARG00000056677	1	13711195	13740290	-1	protein_coding	ENSDARG00000056677		0.347946922136498	0.406465991066538	0	1.09843080806304	0.927315195476642	0.788348360795802	0.777026140433447	0.770111108710369	1.20737582818901	0.660733799052659	2.1412587981527	2.78356039965551	1.91541880627721	1.80852194143195	1.31439335220594	1.40285409444053	2.12049929179	2.22132166369844	3.9772771195828	0.456698822659925	1.65364147536211	0.379160805926643	0.390436427609674	1.73505233367102	0.868804115641656	2.82613826001316	0.824477934709772	0.783363307729008	0.895409292177865	0.465934364555651	0.442821107734232	0	0.720124121934633	0.775970509423471	0.393027982494581	0	0	0	0.408755917165422	0	3.61883958696105	5.10912740094935
ENSDARG00000022690	1	13719585	13729922	1	protein_coding	chic2	cysteine-rich hydrophobic domain 2 [Source:ZFIN;Acc:ZDB-GENE-040426-778]	46.367793798869	44.8214953732346	54.1654064015013	49.054597487331	50.2925290204936	127.978857443231	119.609635600928	117.967640384254	133.934539522222	111.029158657435	140.217864859196	150.204873958079	146.599983354244	152.301735894502	150.918634063291	89.1483427414487	85.2498704625318	94.6908336553877	84.103004509971	88.313635394369	25.5214642458326	31.7479895905451	33.1467190511234	28.7500036465928	29.094061040784	29.6765515570276	26.5838448940635	28.1797214433321	24.1398657283886	28.7908964019493	31.111672063108	31.0650390158666	32.9441205651684	26.3484546949262	26.9219540225961	33.4201358851923	35.5393471366213	36.5829332638105	31.0358840268174	38.2366895620885	42.3747670497331	42.0341347902022
ENSDARG00000012903	1	13745921	13756389	1	protein_coding	slc34a2a	solute carrier family 34 (type II sodium/phosphate cotransporter), member 2a [Source:ZFIN;Acc:ZDB-GENE-000524-1]	0	0	0	0	0	0	0	0	0	0	0	0	0	0	0	0	0	0	0	0	0	0	0	0	0	0	0	0	0	0	0	0	0	0	0	0	0	0	0	0	0	0
ENSDARG00000003398	1	13768150	13777507	1	protein_coding	rbpja	recombination signal binding protein for immunoglobulin kappa J region a [Source:ZFIN;Acc:ZDB-GENE-031117-1]	32.2603004923241	34.1680509938394	35.9650733083762	34.2119976602296	35.0332638143274	62.9665409329971	66.8876859542429	63.8730942236349	68.1116020320508	57.1870027256277	91.0021289312101	111.453104717022	97.6739047147259	97.1734350452164	96.5377173393437	100.162462875531	97.9711269549612	90.3789130493941	106.518980708568	105.433074005956	70.7206795769145	71.3213188629341	65.0250232072157	76.1833387463689	70.6119610102284	36.2480732552122	36.3887313817677	37.4647368101413	41.5408602990588	34.8685978768756	26.0711295260564	26.4015808880801	26.6978194115304	27.3987967685205	25.8565541152668	23.9894011809041	23.543944966485	23.4262497420793	21.2124947358688	26.2152506252614	26.9055042326697	26.3862302359181
ENSDARG00000074867	1	13781848	13798179	1	protein_coding	STIM2 (1 of many)	stromal interaction molecule 2 [Source:HGNC Symbol;Acc:HGNC:19205]	0	0.095022254757526	0.440440869939927	0.260883784011542	0.330574251935451	0.18434813208114	0.454432739976441	0.45087487580116	0.281850916456242	0.544388433536201	0.698633801730073	0.431820004114936	0.718662061978419	0.849895955766169	0.919863973747513	0.41773187257527	0.839049944394903	0.207567537412581	0.411683363950146	0.319823379582999	2.79061474202612	2.83073900237266	2.37034751113052	2.42680355025032	2.74369685731828	15.139092044867	12.7456033185272	11.1524866676164	12.6267915793256	14.0134646677175	19.2222880909774	20.0036748375584	18.2766562746027	22.6699059169755	18.8602103968155	15.3452800099797	12.3900858412107	15.9325624178331	13.3705234114307	13.7819058510495	10.3323931710445	10.0010243229846
ENSDARG00000039063	1	13813268	13820246	-1	protein_coding	ENSDARG00000039063		6.23899944081422	6.93586210355187	5.10992076509067	6.47098300162221	6.92320312911618	13.6080901367499	11.9094101331788	10.9163671559831	13.2514977372186	9.92011203223619	46.3876990231724	39.256556851678	54.9558396374342	42.4296935062503	41.2188089028754	42.3870089716664	47.8711796252476	46.1476515564271	52.7975384058667	50.771768545821	82.1230099958848	77.3675086634156	65.9554430078046	86.2692453784684	93.0417143505313	22.7049093865572	24.6472080093083	33.8286238675011	23.730598454585	27.2263967571246	5.8309808871528	4.80857999651597	6.68117452027872	4.04884871031632	8.35939134688531	2.28586581955049	3.07851617945756	1.7009451887128	3.80279801443519	2.17922613796936	1.96651341898823	1.31548417806712
ENSDARG00000078898	1	14451752	14516704	1	protein_coding	pcdh7a	protocadherin 7a [Source:ZFIN;Acc:ZDB-GENE-120206-1]	0	0.0577509448637563	0	0.0529528659935889	0	0.0560217674181953	0	0	0	0	0	0	0	0	0	0	0	0	0	0	0	0	0.0554001718297807	0.061434190419691	0	0.463430058186203	0.828798339163782	0.777655595955587	1.01439675856458	0.528007085431094	1.31873351869209	1.59040031946796	1.93530784285314	1.4264724547186	0.556196838517808	0.83668742729719	1.06655334280537	1.13225118946539	0.928634538302506	0.99666605622193	0.20591652678942	0.180430692909862
ENSDARG00000007534	1	14530146	14537038	1	protein_coding	itln1	intelectin 1 [Source:ZFIN;Acc:ZDB-GENE-060929-564]	0	0.37660562304032	0	0.339756935911516	0	0	0	0	0	0.306300077609027	0.396672642122152	0	0	0.419119494384164	0	0.325530858085134	0.327934694339937	0.823197414703374	0.409306189391658	0.423088166252696	0.765761075656022	0	0.723425349002002	0.803576185672395	0	0.37438758462942	0.382302160875976	0.362849472320918	0	0	0	0.370998874328247	0.333482455378312	0	0	0	0.777305619192775	0.369987158699097	0	0	0.670667121223162	0.788574020063334
ENSDARG00000077804	1	14539779	14566768	1	protein_coding	HGSNAT	heparan-alpha-glucosaminide N-acetyltransferase [Source:HGNC Symbol;Acc:HGNC:26527]	17.9113269283285	17.5858757039837	13.6619397559667	16.1914597583496	18.2602908582855	18.1098150526149	17.8540556371295	14.8242761909961	17.8268453859752	19.3155604584161	42.0098596829509	30.1468671279354	32.3906556877475	33.1880686808523	35.7592337087111	35.2428975886492	32.2024918634731	35.1048823721604	30.1446008433694	31.1963761122878	24.0059150539988	30.7460808913417	22.298571285774	27.9862221180627	34.1219474247684	16.0432384959064	14.838512465692	17.7650945418609	12.4127479565102	17.6411177339349	13.9407670906152	9.83046548438869	13.2380359210159	16.536367875046	10.264413566156	19.8004120898405	17.6488613339285	12.9967608372969	13.0954738419025	19.7752274727078	14.5067942117074	13.6021039028642
ENSDARG00000013881	1	14572167	14598717	1	protein_coding	pi4k2b	phosphatidylinositol 4-kinase type 2 beta [Source:ZFIN;Acc:ZDB-GENE-070112-990]	169.423205111968	155.193004643082	156.317302650767	169.209082597626	141.051171799104	133.475771672909	128.851913771603	146.525564968003	126.173321135491	126.92316446818	229.529168070141	215.720579292967	237.262989389898	211.529141645122	210.276091334718	217.516099384504	223.701590004008	213.830531779526	210.282827009898	224.728283256836	148.615266605079	155.417652697991	132.069832257098	148.459549078001	147.712779687637	25.646894010782	26.5682151474396	33.4996262390896	43.9735014154907	27.5047719789875	11.5179320484005	13.7722715690764	12.5189632402211	17.755705946057	14.8808125497212	32.5278996759557	30.2560485672746	21.4748596656025	27.4132787571044	30.599638125489	31.9723244209035	33.5130239497997
ENSDARG00000079317	1	14604453	14642737	-1	protein_coding	DLC1	DLC1 Rho GTPase activating protein [Source:HGNC Symbol;Acc:HGNC:2897]	0.112358587232183	0.0651686744139244	0.302196285883391	0.0597315762059361	0.151384997858748	0.252867925095021	0.187008997189292	0.247418770584071	0.257698543045287	0.160116317349892	0.821140160965999	0.370027804332382	0.862789745899835	0.65606120431472	0.700819501102069	1.60727746968677	0.7491907327454	0.854071511614483	1.27008387049323	1.02345570237449	4.61778430747423	3.33612521633416	2.06308465470195	3.74380262908694	3.27574859873597	7.45053943285311	8.08140455442663	7.14596854084923	6.58242686539201	9.38486270119544	10.7006961610995	13.7810676778762	10.5181326121406	12.0119989073448	10.7334946501208	20.3007040971861	20.5298982283366	20.0606138728947	19.5176144632975	19.6463597475034	21.8417601745374	21.4491113781407
ENSDARG00000078854	1	15441312	15527298	1	protein_coding	tusc3	tumor suppressor candidate 3 [Source:ZFIN;Acc:ZDB-GENE-050522-381]	0	0	1.15126230568234	1.12335758803243	0	0	0	0	0.411805052675056	0	0.876438750003926	1.42423970363973	0.78385336046744	2.31269650245027	2.24157690426832	3.94504411547658	2.89152764981256	4.54571786809924	1.80885864531923	4.67305490165302	2.11524140904723	1.93986489518001	1.59800228836756	2.21927651983335	0.888924702509119	0	0.421673202020626	0.400780569144965	0.458122992700845	0.476773096035476	0	0	0	0.397029309091804	0.402181285109611	0	0.429499584915821	0.817376825627298	0	0.961538338527677	22.9561126091245	22.2205735515792
ENSDARG00000007356	1	15700140	15701877	-1	protein_coding	fgf20a	fibroblast growth factor 20a [Source:ZFIN;Acc:ZDB-GENE-060110-1]	0	0	0	0	0	0	0	0	0	0	0	0	0	0	0	2.20856746013697	2.22608178442292	1.86752437205737	2.32255787022593	2.39986379391133	1.73824311083925	3.18798003460137	1.64130172470341	1.8236370723146	2.28237703418797	0	0	0	0	0.489718559572829	0	0	0	0.815664747188548	1.23934305246061	0.443528058011129	0	0	0	0	3.04209061234678	6.71351734676398
ENSDARG00000078599	1	15703948	15764187	1	protein_coding	micu3a	mitochondrial calcium uptake family, member 3a [Source:ZFIN;Acc:ZDB-GENE-070713-1]	0	0	0	0	0	0	0	0	0	0	0	0.12171600093686	0	0	0	0	0.094526340418901	0	0	0	0	0	0	0.113998256604961	0	0.107295475278168	0	0	0	0	0	0	0	0	0	0	0	0	0	0	0.190932529312217	0.223288895394285
ENSDARG00000101840	1	15765588	15765803	1	snoRNA	U3	Small nucleolar RNA U3 [Source:RFAM;Acc:RF00012]	0	0	0	0	0	0	0	0	0	0	0	0	0	0	0	0	0	13.3746818871944	0	0	14.4268406367502	0	0	0	0	26.8407325460604	0	0	14.7317394339765	0	13.8450129963603	0	12.3857831308991	0	26.5265755041436	0	15.5758499977283	12.7036590349558	0	16.2506817456835	0	15.4276204933457
ENSDARG00000091657	1	15767187	15768461	-1	processed_pseudogene	vrk1		170.945114384182	193.366654502095	171.557415628065	184.370153910976	206.218682353822	171.052274363792	170.678376544536	181.515149809853	176.393032191933	172.024530943775	102.009885725812	87.8095407520938	100.874762119402	101.790414510928	102.82006398446	111.946769509532	95.1173622205154	90.8505541419078	91.1165425929409	97.443264411381	27.9206880882821	36.0648571539861	36.100488223512	37.0125744611309	24.7238340244943	29.1160375102479	30.099724111789	20.8921689343783	25.06973180538	31.061342044104	45.6649729376703	54.8278413816418	47.0377474783089	50.6838453358468	44.3615795923389	73.5146119682488	65.6288874910933	56.8070930148407	62.1481700663394	79.3283020162269	112.322398199889	121.814736813733
ENSDARG00000017119	1	15770142	15787276	1	protein_coding	vps37a	vacuolar protein sorting 37A [Source:ZFIN;Acc:ZDB-GENE-030131-8312]	1.25385603385415	1.04199165807615	1.15724336855921	2.08580023270881	0.96086073418714	4.24476310008313	6.576212251391	6.91744329521401	4.94772382601954	5.61428384048829	22.5708637939727	26.7990828244237	27.9449762857492	20.6980081910638	25.5735512572882	20.9267078451834	27.8130980490452	27.320808841699	26.445684041226	30.1773562845309	8.0322653589807	9.70749061424057	7.80115279325713	8.43574337348904	7.35281242123808	14.3625397421806	8.5056344550268	10.0302938278599	12.142826482651	9.53916327441015	11.7932265813726	10.2561056397378	13.2578659294262	11.7048528603066	12.6663261142458	14.9011946895587	15.8660063927922	17.3825555835284	14.8743065067895	17.2978458383662	15.7818363609498	14.795045178198
ENSDARG00000070412	1	15791274	15814875	-1	protein_coding	mtmr7b	myotubularin related protein 7b [Source:ZFIN;Acc:ZDB-GENE-050913-66]	2.90371730504209	2.73213514870193	3.1257304746543	1.17269456786605	1.67147702774131	6.39139015302798	6.7626735425148	6.55573932934194	7.47060120447478	8.01182223633726	17.5669736821628	20.4696977117102	19.1315538667514	14.7180504330529	17.2943316395781	23.9258569574079	26.7334956878547	20.8915350704607	21.7764411985989	24.7100027406653	16.4530787041788	13.1717900465532	20.2044020472383	20.534861082102	14.6069745164287	2.57184624587213	5.41944319381598	4.17595546640403	6.53443483432693	5.33124041057213	0.874269802336699	0.948895992420837	0.709584695455636	1.22315483497451	1.23971742991183	0.665886912094073	0.165202906187953	0.157656635842545	0.16154738086574	0	4.1530551972481	4.35909798204839
ENSDARG00000034105	1	15855796	15924804	1	protein_coding	mtus1b	microtubule associated tumor suppressor 1b [Source:ZFIN;Acc:ZDB-GENE-070619-5]	38.5034453488326	39.7837802931616	38.6688929932388	38.4815437849531	38.073121088311	44.7695744752266	49.2403546887566	50.5758925559913	48.0838424192589	51.5670521843241	61.8814331611459	72.5619010835572	63.0319363403212	59.852643003418	57.7689091551219	51.1021147919778	49.3931231398697	43.7395803175312	51.7026436147782	48.4349006741713	25.8183285576667	21.6700720275078	28.0697187146187	23.8039575793343	25.1639509932087	58.5659537110864	38.9626994500143	60.2975016178534	33.9928889146497	35.83137222183	23.0527002405601	25.4556837449049	20.7717484981433	22.7488517004786	25.8154177949623	10.2320538344766	10.5519670482806	13.0062690494492	8.23280270728044	13.6251250336806	14.3671017261322	15.5894830818091
ENSDARG00000062198	1	15928379	15961224	1	protein_coding	pcm1	pericentriolar material 1 [Source:ZFIN;Acc:ZDB-GENE-030131-428]	136.975746020659	151.500259025383	146.46126364136	143.129231147323	141.020666689162	149.932046936799	152.343238918897	163.216954081049	153.629218586162	135.377520029136	149.071083464079	140.757011975553	139.530031619238	133.86574471516	121.301256528129	112.09551592291	118.192732555343	85.7592059372217	104.335606462864	107.531802705139	47.7112453991951	52.8895406235724	45.5455770204225	53.0372961119818	49.4451374279678	11.3097657959121	9.8155591990555	13.4055524355397	16.7312551438604	10.1657210996155	8.7481533105945	10.0302421614567	9.04340168733621	8.18125745576412	8.83956700142931	16.4751750924116	15.8692705900362	13.4961127764578	13.0961820668455	15.1228271564573	33.9386856228218	32.6286657746943
ENSDARG00000034817	1	15961317	15972107	-1	protein_coding	asah1b	N-acylsphingosine amidohydrolase (acid ceramidase) 1b [Source:ZFIN;Acc:ZDB-GENE-040426-1512]	3.84739276444431	4.70152543178062	5.17894648713889	3.05319283541081	3.35206927799077	5.21152376324004	4.70972185070948	5.73229744163357	3.76529850575562	4.56768105433817	4.70904931145143	3.05807235778651	7.18708761052484	4.99555589353729	4.09738053746966	5.07802057725263	3.33922975847283	3.91357005833178	3.64306580590193	0.753997502421533	1.36277579039486	3.54612982187826	2.79375473397027	1.90816600718121	1.9148770792746	4.24689570929743	5.02329485934117	2.80187123232782	4.43103877035468	5.63710834412985	3.89862252258705	7.05214993533248	3.36357940617263	4.26344487028745	5.61675545902573	6.72910242768795	8.98562594074178	7.03098031825416	8.10248629911577	8.5189844842093	6.18304147577423	5.61119492582901
ENSDARG00000056504	1	15982327	15996028	-1	protein_coding	frg1	FSHD region gene 1 [Source:ZFIN;Acc:ZDB-GENE-050417-324]	35.691637195508	26.963200840601	32.3511673645317	24.4357574613626	37.2072255419304	28.6543561789298	15.9061644233971	20.6656324515703	22.9924782777086	26.8824363826207	39.8450096858456	38.8904956083953	47.6365100323663	48.9127914888817	41.7063388462142	60.8251400016322	65.4798853274091	60.4919854071157	47.3342202502287	57.9795785870266	55.6302258948579	69.247867566328	66.9235481438889	65.4354009591552	62.8597134484755	83.4748402218944	98.1053690205871	85.0796489338178	99.4094096690959	81.131834225082	86.5055804183339	96.5960375462325	83.7225054506186	86.9268483641312	91.1264744014947	96.3784594881719	75.6565489968188	80.8274305936732	87.3840197681109	81.763117806291	75.1132844058478	82.462116408734
ENSDARG00000092109	1	16637558	16668218	-1	lincRNA	si:ch211-194c21.1	si:ch211-194c21.1 [Source:ZFIN;Acc:ZDB-GENE-090313-62]	0.849419071790896	0.994120119535425	0	0	0.56431855491156	0	0.475012607759747	0.470637774599191	0	1.20956678647416	2.09670296759653	0.568093502911441	4.68046954438017	1.65626071166211	1.60834490572074	2.13283907942069	2.58162503374012	3.80377892423435	1.0820231138323	2.79364676609888	1.01238239075852	0.463941113183415	1.91048770456696	1.06175856772669	2.65561614993515	0	0	0	0.547962424530254	0	0	0	0	0	0	0	0	0	0	0	0	0
ENSDARG00000017591	1	16683985	16831997	1	protein_coding	fat1a	FAT atypical cadherin 1a [Source:ZFIN;Acc:ZDB-GENE-050425-1]	0.0209671996278798	0.0486033898214403	0.0225514370242309	0	0.0848633542614931	0.0235747506718726	0.0464951191257983	0.0461424199343965	0.0240197137838449	0.0398418245383778	0	0	0	0.0272013594490137	0.026126592117051	0	0.0430690109320423	0.0265380860839984	0.0525984273864117	0.10902209317342	0.0491719253623677	0.0678397066211119	0.0699285959093911	0.155062568733866	0.311909285022303	1.73237235896442	1.8952185204813	1.4956817814201	1.73356828634933	1.72144632943702	3.30252518377239	3.39344832517188	4.24153383295913	4.31531027563173	3.76674565006603	13.9028659083368	13.9045779679917	13.6472688013954	11.6491548257769	14.141463330088	54.4875470318234	53.8014530990067
ENSDARG00000017905	1	16834405	16843370	1	protein_coding	casp3a	caspase 3, apoptosis-related cysteine peptidase a [Source:ZFIN;Acc:ZDB-GENE-011210-1]	15.9650189954749	17.4242744321849	18.22497943774	20.5278107098538	21.6199832284471	24.2615745038067	31.9846393666485	26.2632589748525	27.9314228529024	22.6330604160958	81.0640590635143	101.761289253407	83.9196199221721	80.3766226361059	96.1569713080613	115.690362990371	101.51358472003	101.764517927397	108.729796793414	117.002267340295	91.2728925722702	69.3523328165453	71.0610865516407	90.9523982890884	77.6836760878058	40.3584227451658	41.8102427800186	40.1588697234156	51.2555502215048	40.6588176425805	27.8213909056575	32.3533221590578	27.6634466523819	29.8027883636456	34.4069446433882	28.2319781525025	38.9853588080763	30.7352661747148	24.4348633054279	31.2367040521781	36.0638827835421	36.6351365634288
ENSDARG00000030514	1	16844514	16894615	-1	protein_coding	acsl1a	acyl-CoA synthetase long-chain family member 1a [Source:ZFIN;Acc:ZDB-GENE-050809-115]	0	0	0	0	0	0.165540716359025	0	0.161957895095425	0.16872177949139	0	0.448066021122717	0	0.403374910297852	0.190825823247722	0.734183672310521	0.450399774195485	0.376903712410969	0.279578208597238	0.369636372376516	0	0.60478900187444	0.476580501384119	0.409312582281864	0.45395991990524	0.0912522183164227	2.22360399068513	1.66048344582969	2.05206819783629	1.87395891226188	3.1212732359102	1.48474393081752	1.17507410399614	1.73131646017871	1.8651297030338	1.80849098492714	3.17962853274107	3.76638621860662	3.34644071561033	2.83001713158526	3.33906075892597	8.82218399025468	10.7572483968898
ENSDARG00000056400	1	16900455	16902108	1	protein_coding	helt	helt bHLH transcription factor [Source:ZFIN;Acc:ZDB-GENE-040824-6]	0	0	0	0	0	0	0	0	0	0	0	0	0.483808944830764	0	0	0	0	0	0	0	0	0	0	0	0	0	0	0	0	0	0	0	0	0	0	0	0	0.505328017775662	0	0	6.86024624488365	12.4025541793443
ENSDARG00000042937	1	16925078	16957286	-1	protein_coding	ENSDARG00000042937		0	0	0	0	0	0	0	0.307121012737452	0	0	0	0	0	0	0.349095379963042	0	0	0.35411417105019	0.351959899942678	0.363952440128897	0	0.302117954435586	0.311171146169559	0	0	0	0	0	0	0	0	0	0.286748686852117	0	0	0.336162418719352	0	0	0	0	4.61741126559038	5.08448135752164
ENSDARG00000092600	1	16959451	16982100	-1	protein_coding	si:dkey-256e7.5	si:dkey-256e7.5 [Source:ZFIN;Acc:ZDB-GENE-090313-282]	0	0	0	0	0	0	0	0	0	0	0	0	0	0	0	0	0	0	0	0	0	0	0	0	0	0	0	0	0	0	0	0	0	0	0	0	0	0	0	0	0	0.270619358188637
ENSDARG00000027355	1	16981673	16986152	1	protein_coding	slc25a4	solute carrier family 25 (mitochondrial carrier; adenine nucleotide translocator), member 4 [Source:ZFIN;Acc:ZDB-GENE-030131-5275]	1.05750064188236	0.410085105289032	0.94888658273866	1.49277378190597	0.945556357512341	1.59101838748798	0.784286593419022	0.194462351409022	1.21699416808629	0.669611151602443	1.2935923596048	1.16664744621508	1.5490648285205	1.60180700637957	0.220712025715864	0.895387739964727	1.08038647208194	1.12002753461159	0	0.920649489782831	0.831847955683971	0.955096644408663	0.787224145720591	1.74729510642166	0.657678393214166	0.409640580381347	0.418476560185974	0.789488161126769	0	0.703896337460467	0	0.201815683801183	0	0.585551565179501	0.197807719584447	0	0.421880161913814	0.201203025110271	0.206122548026306	0.472737413396111	0.182681026908347	0.214058752105042
ENSDARG00000056381	1	16988107	17000336	-1	protein_coding	cfap97	cilia and flagella associated protein 97 [Source:ZFIN;Acc:ZDB-GENE-030131-9405]	26.0376126798165	28.376142416855	28.6297651072565	26.2006264142158	24.8322057679813	28.1435349852619	24.8899788928862	26.7083371522309	27.6492216950483	27.342584417902	80.7685686546897	87.657301493562	92.2713819553084	76.4215516686608	88.1941119377537	94.9839743345874	93.6432405276397	78.7846238250905	91.6426647205963	88.3762435672378	19.9103853160853	24.8466807749477	27.032346362925	23.4101413222168	22.1265809760488	3.40917248157499	2.17664826367812	5.54531710577818	10.3210650333327	5.3715430559292	4.41166073146568	3.78009998997461	3.39350704286509	5.48421481549868	3.70522577757927	5.74873951194309	6.58572912565786	5.44365046314458	4.71859203497226	6.64139460855469	7.41315708768317	10.2472744729855
ENSDARG00000056376	1	17002489	17005836	1	protein_coding	ankrd37	ankyrin repeat domain 37 [Source:ZFIN;Acc:ZDB-GENE-070308-1]	4.15864728844006	1.32589070276488	2.85363502350708	1.19222555251158	2.01285362452556	3.42867881181407	7.60338582337634	1.67439889448366	2.62606773844528	5.3840356767656	11.6454268343387	13.1224350588452	12.4917936300996	8.84397031601103	7.14764654188463	12.9381364976387	14.5772508318015	14.4930791128339	15.3830702652423	9.93334191141266	7.19578978822932	4.53605370661263	2.97213895625561	6.60515982170481	6.13996155947676	8.33258031405569	4.92532316648042	12.3530985304411	12.6611722534275	12.6695318370162	19.2634768890992	15.2434476565536	15.2757586464939	21.1036577448072	14.1083473879739	19.7363636055434	19.1791765758686	11.2941581455824	17.7792816757005	17.3770765074776	7.4753508290836	10.6539836005021
ENSDARG00000056369	1	17006534	17018739	-1	protein_coding	ufsp2	ufm1-specific peptidase 2 [Source:ZFIN;Acc:ZDB-GENE-030131-8726]	2.08429501503651	2.64606523458117	2.04043345942487	2.80714886968342	2.03206247150086	2.78034016769405	2.31936043631362	2.50930968554017	2.61772955469102	3.59930172196986	25.0444895844957	24.0943819649158	25.4008464785335	27.0626486750858	22.3138762815698	27.3210906905011	32.7006686588269	29.872476372423	29.6605678151736	24.7537783627003	15.8822099343806	22.3935285770715	24.12926106566	20.9075259489288	21.4533511360922	9.24716042616577	4.94804215767651	10.1891517705995	13.0922015148562	9.58968674658197	6.95954770149072	6.51156295326412	5.84594849514237	5.0387377806094	6.80840220359473	4.57062347412766	4.99205639513359	4.76078282269941	6.87186549387317	4.32218330104419	12.5726072506162	12.4340716893569
ENSDARG00000092022	1	17019754	17022556	-1	protein_coding	si:dkey-256e7.8	si:dkey-256e7.8 [Source:ZFIN;Acc:ZDB-GENE-090313-283]	0	0	0	0	0	0	0	0	0	0	0	0	0	0	0	0	0	0	0	0	0	0	0	0	0	0	0	0	0	0	0	0	0	0	0	0	0.324968644472565	0	0	0	0.280760621716772	0
ENSDARG00000011023	1	17028916	17042924	-1	protein_coding	pdlim3a	PDZ and LIM domain 3a [Source:ZFIN;Acc:ZDB-GENE-050505-1]	0.256333689421297	0.29878401183121	0.276165190152919	0	0.342759183777024	0	0.285653801070357	0	0.295691242999371	0.486854421966752	0.31446006610237	0.340476629597315	0	0.332935471679913	0.643646628415625	0	0	0.652974608751404	0	0.335537398786418	0	0	0	0	0	0	0	0	0	0	0	0	0	0	0	0	0	0	0	0	0	0
ENSDARG00000003046	1	17054719	17110677	-1	protein_coding	sorbs2a	sorbin and SH3 domain containing 2a [Source:ZFIN;Acc:ZDB-GENE-070308-2]	2.58011157934508	3.42196604815387	2.22088282264338	2.11490441834991	1.48884235173628	3.73435212772684	3.51857934157324	5.03374577714688	4.9056616752445	4.62207659981983	9.25418536203219	9.42635843370307	8.08846154420939	7.07889210496753	9.29318901032207	8.73025690774616	8.99353777051579	8.59603385443361	7.59727297640892	11.7089956113213	4.07129942132183	4.06147535147241	3.85754781201296	5.64375399365348	4.66596429969318	0.943196240616955	1.75241105682607	0.905259277761281	1.878836473471	1.46690471811008	1.02341738426555	0.757370207584716	1.13205915376848	1.13825233597158	0.824181325843139	1.2397405600939	1.05382233459513	0.503272333313911	1.37569856883498	0.984633671566567	1.60127190810669	1.87182274177622
ENSDARG00000016065	1	17200007	17205290	1	protein_coding	tlr3	toll-like receptor 3 [Source:ZFIN;Acc:ZDB-GENE-040219-7]	0	0	0	0	0	0	0	0	0	0.216776740018574	0.278535009073781	0	0.626295170234497	0.296192995367038	0.285205763947826	0.348812354846097	0	0.144778182611334	0.143627198298769	0	0.402888852281684	0.123421582379005	0.38155543543226	0.423280876244	0.283468405087853	2.78610598232263	2.84671258106428	1.65797578098682	3.64030894567982	1.51576746522484	2.7394947367802	2.34739623768699	3.50999522744603	3.40327496326254	4.47166446432572	3.01966452955314	4.22147985612855	3.11995257882915	3.33062576610049	2.74765906892273	1.6536681805952	2.90233843603787
ENSDARG00000062132	1	17207369	17219708	1	protein_coding	cyp4v8	cytochrome P450, family 4, subfamily V, polypeptide 8 [Source:ZFIN;Acc:ZDB-GENE-061103-601]	0	0	0	0	0.185420277055054	0	0	0.152211391542524	0.158690331764054	0	0	0	0	0.179197352091984	0.17266181582196	0.421541199284677	0.141218921118792	0	0.521783172667117	0.360143001354175	0.162636313478452	0	0	0.341690404841257	0	0	0	0.617653313820302	0.352637522389904	0.183536558706464	0	0	0	0.305290435766089	0	0	0.164933514241155	0.157400017384776	0.322569282016302	0	0	0.16738429192836
ENSDARG00000094943	1	17494675	17544734	-1	processed_transcript	si:ch211-161c21.2	si:ch211-161c21.2 [Source:ZFIN;Acc:ZDB-GENE-090313-54]	1.25435142877085	1.4752587828409	0	0	0	1.43022770114682	0	2.09242726064491	3.65737820887018	0.595153928105241	3.11897484608143	4.2303715114346	0.692927110771858	4.89655310076943	3.98449138805872	2.49632138154372	5.04868681193093	4.03421140943515	2.41563031478946	2.49028411112102	1.50741906348043	2.75822349186432	3.54715560479482	1.57909639565247	1.57557472870029	1.45187223489198	2.22190830544538	3.5603013876551	3.260139773197	1.69596285571656	3.22023567358598	1.45594149105073	3.28108377611498	3.53642688370666	1.43191302466346	3.07253055692405	1.5325649091189	4.35876138287269	0	0	0	0.776922703677516
ENSDARG00000037545	1	17558398	17643941	-1	protein_coding	mtnr1aa	melatonin receptor 1A a [Source:ZFIN;Acc:ZDB-GENE-990415-155]	0.354886561937034	1.03218283743923	0.764254776152058	0.187851992873679	0.237978641744199	1.80206236155824	2.17144484897138	1.17469738833049	2.65476462151782	0.842678317708964	4.12428297932077	5.63809620429553	4.48377769175517	7.83292182718018	3.99986437967931	8.29287110058362	5.80083403535944	3.15740841103172	5.8213585689141	5.32976013455706	0	0.769278951297591	0.198145100968726	0.219899583921565	0.441431879391694	0.206204694555222	0.631955465760588	0.198715385174835	0.453897943815804	0.23623014426532	0	0	0	0	0	0	0	0	0	0	0	0.215519044513601
ENSDARG00000015495	1	17586972	17922126	-1	protein_coding	klf3	Kruppel-like factor 3 (basic) [Source:ZFIN;Acc:ZDB-GENE-011116-1]	5.42543248666751	5.77384500865214	6.13017099718533	4.8972432899356	5.59696139435704	4.07325893028318	3.71508767745538	4.88129264948115	5.91657116591192	4.29498151497774	6.395871086909	7.99205958100534	6.15262751107623	8.33182942087956	8.35640411700146	7.56405795598513	6.39290435029326	6.53568933840632	8.75635827236277	6.9492602669411	10.6325879331151	7.91662196011108	7.957181228245	8.37917041447097	9.99149636752694	14.7226382209717	15.6886699224615	15.9576578123676	15.2194759326496	17.1635179270725	9.24863859148151	9.39801732753841	11.3940448809457	10.4785480827209	9.50897233978572	12.9334394398707	16.1702823307698	21.1032819544466	11.5008991620849	13.5360224745302	7.11077164250005	7.54954617624125
ENSDARG00000062122	1	17670896	17753224	-1	protein_coding	klhl5	kelch-like family member 5 [Source:ZFIN;Acc:ZDB-GENE-080424-7]	0.59771840182262	1.21610006282823	0.482602608154215	0.950114069911542	0.601862238897181	0.337019080792382	0.498416917340127	0.329586483553755	0.859155521728973	0	2.55661877993287	2.96405648857835	1.80523756130906	1.16389334169761	1.30875523527688	1.06412178396565	2.90324996393679	1.70803590840602	2.07183947626396	1.16989884027797	0.352251058440198	1.61814216239164	0.666920600666663	1.29502440018398	1.67182260316004	0.5210805433949	0.177453814985248	1.17041081303723	0.572795021268371	1.9874542595997	1.32319034631303	1.19677314796457	0.613740525193438	0.991830664180395	1.00523244500402	0.35994860187756	0.714494052187354	1.02263375901533	0.523901229810535	0.400375143930769	0.464396887885935	0.181273749987629
ENSDARG00000008287	1	17882810	17899131	-1	protein_coding	fam114a1	family with sequence similarity 114, member A1 [Source:ZFIN;Acc:ZDB-GENE-070410-52]	7.63236108184859	6.42110658679185	6.99347442148488	4.98823796506499	5.44787349472784	20.3329953528594	19.6853654748416	18.4501248678203	26.3397040688395	21.4398251627509	47.6512542843147	54.3591740726075	52.085770543087	44.4832562964405	46.3446700996697	45.5683577881099	42.9896334527496	41.6754938296872	42.595732480614	50.662407972941	33.70434769517	36.0639002696077	36.2517292752722	42.4406258296834	36.7506640414756	14.9102576338887	17.5462761347828	16.723334728093	19.0979994238772	17.0702830454959	4.72658648881503	4.83258912081739	4.50435507926463	6.11102687600892	5.28260251656152	2.15240163728072	2.7192304997395	2.40888904252036	2.4679882937341	1.30597561285809	16.1538521789525	18.1339027858623
ENSDARG00000062081	1	17952411	18079304	-1	protein_coding	tbc1d1	TBC1 (tre-2/USP6, BUB2, cdc16) domain family, member 1 [Source:ZFIN;Acc:ZDB-GENE-060710-1]	46.0582672286881	55.53606528355	51.1368373176607	47.8152208145246	47.1758859638441	47.5520532581442	49.1888095437404	54.4013841008699	54.7517748232086	44.7084678018447	62.3938232676366	55.6780898419894	52.7321652481981	54.6483862253524	52.7209453521629	50.7242870544514	54.0854195320621	45.744870708812	52.9162206465872	52.2954875519243	25.8362430523651	28.3746278731362	25.8955980343407	30.9472838382383	33.4294957883554	9.79770481769783	9.45596804546821	11.7140702838969	12.7750830302428	10.9938234221033	5.90453415213084	5.56951680451111	5.61039741214493	6.8547681217828	6.87412516630857	4.65634631420733	5.65233417148025	4.79087746490709	4.91115858071477	5.53435335296074	7.12100790258525	5.41388777830943
ENSDARG00000018178	1	18086231	18110982	-1	protein_coding	pgm2	phosphoglucomutase 2 [Source:ZFIN;Acc:ZDB-GENE-040426-2218]	0	0.242605246501859	0	0.110862964811605	0	0.470655910950515	0.232032995129316	0.460390733159176	0.359846219793687	0.396881295310273	0.254882523153698	0.413597535914368	0.114647970734976	0.271121300503855	0.391494008606645	0.319446409017111	0.534851628442615	0	0.525710223040715	0.272218697769811	0	0.225890750925457	0	0.258227160796447	0.129716028118232	0	0.124103257682811	0.116712577557635	0	0	0	0.119343356004207	0.107061055215783	0.230677823392035	0	0.376809000942479	0.498405776734869	0.35688932627936	0.487692275666512	0.698400623265639	2.27020729806583	5.43782580156735
ENSDARG00000093886	1	18117954	18118580	-1	protein_coding	TMSB15A	thymosin beta 15a [Source:HGNC Symbol;Acc:HGNC:30744]	12.4875887644975	2.95209679150586	12.6086762897047	7.75199895669898	15.2530267930538	19.075760122477	17.8485024154855	11.1501589917875	10.746297806914	16.5831777781638	98.0222004439463	91.763003979492	96.826512134566	113.859102680899	96.9057600328096	190.398132787279	173.052461148044	190.625557104063	172.388547707321	168.520136474446	94.8426265331989	122.542575256502	127.88563313201	104.511428923461	115.545243259083	62.5204902792947	56.8839095564347	68.4847440785948	59.9421997126436	70.2877699856921	21.5086945463419	21.3918177340963	19.3208937021544	26.508919893938	20.114452233251	14.3789138138326	17.4575215575342	18.4446731833512	21.7934604038152	13.7544118709998	8.74345351651511	8.32591626016984
ENSDARG00000056163	1	18118742	18123869	1	protein_coding	slc25a51a	solute carrier family 25, member 51a [Source:ZFIN;Acc:ZDB-GENE-040426-1722]	2.02085125042793	4.37794208929577	2.17769964477132	2.43541345731749	2.31334760665354	6.20541672035406	7.72653624135632	3.51066052931018	8.00009508252467	2.74139436833606	13.1190116696753	16.1269037269126	14.9277224546243	13.8759196764429	11.9732898716578	17.5074232927116	22.0364209445455	16.1929685579998	24.5105335912953	19.6694359891834	5.81716184067384	5.96600444312002	7.11476640475794	5.38729357413111	7.55920498342315	1.34062323865363	1.02682307386696	0.973184399324902	1.1120578265998	0.385802517948613	0	0.33168464589417	0	0	0.650743145867523	0.349395849763222	0.69456914572717	0.661512678291873	0	0	0	0.352342336601087
ENSDARG00000079488	1	18148525	18156092	-1	protein_coding	zgc:195282	zgc:195282 [Source:ZFIN;Acc:ZDB-GENE-081022-208]	0	0	0.85528789298618	0	0	0.449724931200917	1.32970037324393	0	1.37796499774155	0.376465451687357	1.46672874372765	2.11914465119891	3.49476845231788	1.03078709130819	2.50049001704113	3.19033176666177	3.21688867313267	3.04180315789731	4.03660957794591	3.64860578845169	3.77658307899934	3.46222535138993	3.56463857481958	1.48552981522049	2.47794270351166	0.919833857632442	0.939079815161831	1.3411220978102	1.0222079086435	0.531889167550833	0	0	0.411129583727586	0.443032378139317	0.448734204125282	0	0	3.64715174870052	0.932867308345468	1.07293200617237	0	0.972501598072726
ENSDARG00000062055	1	18170123	18240734	1	protein_coding	rnf38	ring finger protein 38 [Source:ZFIN;Acc:ZDB-GENE-030131-8693]	21.3423216160557	30.0293976670245	26.4322455108373	26.0421298882978	21.5936594969655	27.5338359120171	37.4347541575372	33.1660738897564	36.4946575003546	30.1651454649188	78.8162353203498	81.8775651497556	88.9336825033344	74.5970587343114	74.1085756589383	69.6508105003112	68.018388061303	64.7887844308569	71.4090477283081	67.7341343306553	31.4933034125642	37.9830928637805	26.6665195487767	36.583985022773	36.9029243653386	14.0504042717638	11.3010956584005	14.6643676797353	15.1023593741852	11.2779208510835	11.377426811406	13.3776970362042	12.1354616560347	13.7845858666231	12.5312156969133	14.2357524688414	17.3501796150324	25.3525767972009	9.76116588343965	18.7587113607688	13.8457808727482	18.231612478912
ENSDARG00000074275	1	18272813	18373390	1	protein_coding	limch1a	LIM and calponin homology domains 1a [Source:ZFIN;Acc:ZDB-GENE-090312-153]	2.85080099635426	2.45566083987249	3.16671424827799	3.12485469920725	3.34083464386955	3.8319618910131	4.5953256286942	3.95127368124833	3.80048862317334	4.8921534967674	13.2342571026727	14.1944770097612	13.3221179450942	14.7988883636467	15.1602046864195	20.3559550395233	21.9535315973383	17.1424856325393	18.8524556668499	19.0469521975134	11.679160723386	9.34385041682103	9.83432261672991	11.1355330010908	12.5594240707635	2.566758514788	3.05988806093972	3.80063399074851	3.16617575294069	3.66215189688745	1.74191274615208	0.420142738710599	1.50744292891975	1.42098179301507	1.13173668373065	0.884305484264414	1.42535139206308	1.15168111702022	0.643866856815116	1.47503622425085	2.85469560290604	2.67075449778206
ENSDARG00000075330	1	18381389	18387020	-1	protein_coding	phox2ba	paired-like homeobox 2ba [Source:ZFIN;Acc:ZDB-GENE-090313-51]	0	0	0	1.02336131740679	0	0	0	0	0.56758261532009	0	0	0	0.538956900086127	0.635421389418016	1.23623944924751	0	0.987995288020342	0.626300756270328	0	0	1.75179980933775	1.60467365816488	1.10110463829492	0	1.22390275553578	0	0	0.552450952884121	0.63190767710217	0	0.624592479480974	0	0	0	1.10982666662388	0	0	0	0	0	0.509673860461248	0
ENSDARG00000006392	1	18390564	18399218	1	protein_coding	exosc9	exosome component 9 [Source:ZFIN;Acc:ZDB-GENE-041010-180]	45.2999132282276	46.7037844092411	39.4965952052313	47.2613085340879	49.0086026029699	38.7824028837597	32.3936728023778	35.8780505299189	28.0955583489505	32.5747571303424	121.126221569727	109.235042201798	124.696149592009	121.758838315787	124.288742356298	140.44437182432	147.507607708034	116.74657150736	127.616399157177	119.641813816306	100.760220020739	116.954580121185	120.465274148482	117.814128348534	119.426349349433	63.8534507992259	59.0037774254185	63.2081675986837	60.1260980483627	69.9214748389788	53.1795897589747	57.7154004908018	52.6602300135243	50.6293054606836	43.3385572903623	61.42248570586	60.7193157918554	48.5583142494021	52.7897200164318	54.967780211477	100.591289955434	101.507627001846
ENSDARG00000073902	1	18401611	18419997	1	protein_coding	ptpn9b	protein tyrosine phosphatase, non-receptor type 9, b [Source:ZFIN;Acc:ZDB-GENE-090313-52]	9.7057820057629	5.30928878006839	5.99235099146646	6.80808943123387	6.32535643351586	14.0010898426497	17.6123353396711	18.0997030396021	15.2610416022487	13.5576419572269	54.4093857818978	46.7963184716152	42.9478055763479	44.6528941638731	50.5287733510775	37.7648536323793	35.7668559211332	27.005237450896	33.6340366052338	33.5172641867438	18.6686649937471	21.6340523279919	13.5342846276522	21.3771368432865	22.8854524013071	11.6142841430197	11.3574107852685	11.6562841887283	15.6804786404804	9.86929775581974	13.8998981797176	12.5719474763672	14.3589413437465	15.1539724714767	11.8392266409405	17.1867745121822	17.2271447541187	17.0903161025708	12.1747480249661	14.5285030082637	16.8538764727853	17.6560675484914
ENSDARG00000019945	1	18429983	18544675	-1	protein_coding	ptprdb	protein tyrosine phosphatase, receptor type, D, b [Source:ZFIN;Acc:ZDB-GENE-070615-38]	0.615377998250137	0.494096383340101	0.458307091927728	0.553803607210688	0.191400250010529	0.585815227716824	0.735206301799967	1.19854930353919	0.868323733227217	0.404750041816226	2.76670705143284	2.80505339741148	1.97303630575992	2.33393549011438	3.06979496425046	1.20969465952755	1.21434571093592	1.01925269734713	1.18868335772802	1.04688520718502	1.16687230641927	0.510953203138608	0.631971856123588	0.934391651587175	1.11559305119562	1.32175378692648	0.900510974840881	0.897659540736761	1.08482254731882	0.75288802028529	0.596954291461931	1.07989683162355	0.580954209921718	0.365074373806933	0.687333993968663	0.681734300188353	0.337947231429166	0.591980082434273	0.331042635552655	0.378968712658167	0.24468965045015	0.3430283468526
ENSDARG00000086957	1	18610304	18638595	1	protein_coding	si:dkeyp-118a3.2	si:dkeyp-118a3.2 [Source:ZFIN;Acc:ZDB-GENE-060810-149]	0	0	0	0	0	0	0	0	0	0	0	0	0	0	0	0	0	0	0	0	0	0	0	0	0	0	0	0	0	0	0	0	0	0	0	0	0	0	0	0	0.0923354150389434	0
ENSDARG00000056151	1	18639900	18653111	1	protein_coding	tyrp1b	tyrosinase-related protein 1b [Source:ZFIN;Acc:ZDB-GENE-040718-249]	0.189903772448578	0.441998500682463	0	0.401909239393663	0	0	0.211322916039016	0	0	0.180366126025112	0	0	0	0	0	0.385654319831082	0	0	0	0	0.224195589095488	0	0.212134587373445	0.235443165290861	0	0.220660481436555	0.22541127812737	0	0	0.252926409382693	0	0.217538719231996	0.195302581927986	0.631256971559766	0.639720737160074	0	0.454843724090064	0.433769138806172	0	0	0	0.230778136578732
ENSDARG00000061985	1	18660111	18709878	-1	protein_coding	rbm47	RNA binding motif protein 47 [Source:ZFIN;Acc:ZDB-GENE-030131-9612]	0	0.167921706901323	0.0519186895287091	0.102656289948888	0.260179299230911	0.108596036505525	0.321253482972639	0.106260499654523	0.221329983162272	0.0917023297226576	0.176304849155421	0.127110650218767	0.0529374806921951	0.187860414108417	0.240760712745403	0.0986628459769369	0.24760842798796	0.183388332790003	0.0605979948931201	0	0.283267618714676	0.677242043824942	0.214780411803038	0.595428506832782	0.598642650883769	23.3018625659967	26.5675848084316	19.8658890344642	25.562326232845	25.7155396719294	28.2408666182135	29.287524718287	32.5288322242096	34.031887281438	33.745863298698	30.8732120299621	39.5103593589608	41.2621500916492	27.7892543271609	36.0630722619179	8.83148341917048	8.45222200889068
ENSDARG00000061981	1	18725443	18738573	-1	protein_coding	lap3	leucine aminopeptidase 3 [Source:ZFIN;Acc:ZDB-GENE-060719-1]	3.20734089364491	2.90225437199249	3.26168825819459	1.88632896162831	3.10657746561939	3.01605350761559	2.97349608425427	5.70153032611031	5.12678641359196	4.56949271353778	56.6751615000246	54.2594607325882	55.4012734660505	52.0525537443748	60.6966954463403	52.8600927735807	53.698801030714	52.9956550217842	52.3880581259205	56.3141833950894	51.9347446038291	54.8485868567977	57.9026666251848	56.972902808002	57.4054986024755	32.0952263633852	41.0370579100718	41.5066467082991	41.4785908854008	42.225945593002	26.6208498958962	24.6892934529425	23.6285968486198	22.1023629792714	19.9994424747184	10.5263281561352	12.7965145302912	6.71303009511208	10.4198321376445	10.2762552846564	21.0551488651012	17.3142104641061
ENSDARG00000003631	1	18740067	18773516	1	protein_coding	clockb	clock circadian regulator b [Source:ZFIN;Acc:ZDB-GENE-030408-2]	17.4875181326187	18.0494968902773	16.3098529556192	17.6378742060032	14.5070478321829	31.4053477112251	35.49756494529	37.8935725969952	42.8336249338536	30.8250968256302	68.6162247689688	62.1754171720711	57.0468498023206	60.6476627783046	58.735270627955	50.4306054249682	51.7518059375132	50.2721274427558	62.4507379296572	48.9842371134257	13.0266789424704	12.8138423468316	11.2569585997123	12.3666071188492	10.8572214925246	6.10095709983481	7.27297326300366	4.66703817573418	8.42577062012658	5.67538090339474	7.2394572948777	8.43467244614813	6.57057019366813	8.79456839850224	6.63158041496676	13.0815452186729	13.3238192471395	13.4965222647191	8.27707703286252	11.0402689464677	10.6571199047274	10.2303376437668
ENSDARG00000056133	1	18780091	18809441	-1	protein_coding	kitb	v-kit Hardy-Zuckerman 4 feline sarcoma viral oncogene homolog b [Source:ZFIN;Acc:ZDB-GENE-050916-2]	0	0	0	0	0	0.124431351451605	0	0	0	0	0.134781165854966	0	0	0	0	0	0	0	0	0	0	0	0	0	0	0	0	0	0	0	0	0	0	0.121984872696223	0.123645380284211	0.398508969574322	0	0	0	0.147728295454015	0.114320638283723	0.267501336950517
ENSDARG00000070321	1	18822291	18824854	1	protein_coding	clrn2	clarin 2 [Source:ZFIN;Acc:ZDB-GENE-061207-64]	0	0	0	0	0	0	0	0	0	0	0	0	0	0	0	0	0	0	0	0	3.66894380194669	1.44097269158976	0.494464944818006	0	0	1.01910567779283	1.04030057294442	0.992250478239451	0	0.590389502353812	1.68272372513694	1.01449226216945	0.456445920777544	1.47565243380464	0	1.60418919532139	2.12942743809191	1.01197810833266	3.10532720219533	1.78682928277507	0.915889714776943	0
ENSDARG00000017744	1	18842183	18868864	1	protein_coding	smc2	structural maintenance of chromosomes 2 [Source:ZFIN;Acc:ZDB-GENE-030131-105]	335.548002172067	351.63870606989	317.26431873324	297.326327708156	306.699051130449	274.888316667884	283.549319216311	306.593785880016	288.51642376066	273.441160258641	242.941084189215	227.803246508547	230.558251194326	216.805080697819	209.631092081195	168.357262330134	200.882578670601	149.945340128028	189.809017758823	182.810976421013	125.893476003147	119.335147047082	111.83908761832	150.833232294423	159.654302617605	143.86240971339	160.981758338383	161.320452382661	170.759973385697	158.168602075639	165.950321298517	187.530170563736	172.213136407486	181.844018631225	163.622601048499	156.85458847939	151.990959282211	174.677981145571	120.36964643653	158.814229064274	99.5794424916789	98.673460800592
ENSDARG00000070320	1	18842207	18844422	1	protein_coding	si:dkey-245p14.4	si:dkey-245p14.4 [Source:ZFIN;Acc:ZDB-GENE-061207-63]	0	0	0	0	0	0.543565265301845	0	0	0	0	0	0	0	0	0.60490166079272	0	0	0	0	0	0	0	0.538799198369724	0	0	0	0	0	0	0	0	0	0	0.536230460808814	0	0	0	0	0	0	0	0
ENSDARG00000061952	1	18869815	18906338	-1	protein_coding	si:dkey-245p14.7	si:dkey-245p14.7 [Source:ZFIN;Acc:ZDB-GENE-061207-66]	15.1165666833252	13.9293932602077	17.2256979756617	16.8585309606702	16.3242643420412	21.0981210794661	22.8496894970438	21.513694760559	21.5610791807562	20.6662864430428	70.1769067749571	66.5990228385846	63.2655207516169	58.6376579927613	61.8218777034741	54.7957957874717	59.0630881911973	49.507530704296	55.5617893860526	60.9246226470996	27.7661630078006	27.1234586259622	27.955885257219	34.6408699354235	32.6696763838954	4.47315817535902	3.81983183073329	5.05363326218506	10.1949120852897	3.35151986148581	2.85661932524322	3.30488739756508	3.50216567182742	3.42452242222238	3.00091366214337	6.63859396198376	6.33134668201047	5.39018246421273	5.58736608154401	6.11554430920248	15.3572525015192	18.0068547213614
ENSDARG00000061936	1	18909330	18939412	1	protein_coding	fbxo10	F-box protein 10 [Source:ZFIN;Acc:ZDB-GENE-090313-270]	6.17822485220276	5.05748749426942	6.97583851199438	5.16066657183277	4.35929395376642	7.07347460701702	8.77433051919707	9.48616551440515	8.83889689174645	8.85157205603881	20.5115450364463	21.7879686406598	24.6792181388879	18.271358525192	20.7507096319415	20.4472846717096	22.8224357357998	20.1693930084111	21.4078220646247	22.5669382468381	7.6253370577449	8.97983030342834	6.31982292628186	8.88816065780965	11.8228171460351	2.59112979613859	1.68483190304059	2.60275398165283	4.39259019177323	1.61384887726282	1.15140768185621	1.85142596199448	1.4532327721939	1.3419351188854	1.36023362676268	2.67919387653618	1.69129026709597	1.96085943824707	1.1821678870409	1.76056858062394	1.57231378685863	1.71654242328551
ENSDARG00000006434	1	18944375	18955290	-1	protein_coding	polr1e	polymerase (RNA) I polypeptide E [Source:ZFIN;Acc:ZDB-GENE-050522-251]	18.282596111684	20.593229107244	19.900350833826	21.4216875717649	18.1789093360772	31.0700585496057	26.0361850180995	28.2071165145441	33.5030645860306	33.6080238342021	44.0390690697727	41.4150187211584	41.4778728926306	46.4571581892319	45.080170057834	42.5043659645405	50.577126919358	43.9980270696396	35.2494647487128	43.4118175752394	19.268302967013	25.3704964650525	21.3052789037248	19.5028499188191	18.8364762313941	31.5209442295952	23.0992588816647	26.6541032246723	24.6570951451162	29.8551681992053	43.8306581924726	54.0575077990834	45.9059080496077	54.2527279855287	49.6800008482309	81.5830133827188	73.7105338594754	67.5942075250101	73.3791725994878	73.0877321412351	86.2255210022062	73.3635682112824
ENSDARG00000037484	1	18956608	18972837	1	protein_coding	tmem192	transmembrane protein 192 [Source:ZFIN;Acc:ZDB-GENE-040426-2254]	225.871767348769	226.978236842839	192.785285585086	207.831081094098	184.558715191056	205.376522215337	191.286161958036	190.70306769418	217.338260683372	202.764154330811	121.270447924864	115.494865745574	143.146318759778	126.668307793503	132.60994568039	113.25992459041	123.484200528921	119.994392091516	120.973574051256	133.385058333025	119.489244985024	133.514746107515	129.183579342962	124.873732855926	120.886967035972	32.2520390105605	26.2984761515848	37.9544143615234	42.1626833359965	31.4349990582669	8.58185076330794	10.9733292626816	11.2978672245881	11.654797553271	9.44780259061617	2.53671450885989	3.07988446985328	1.86803281190651	4.37272053682939	2.82273875487343	3.14767299216274	2.55687942929655
ENSDARG00000094729	1	18975010	18980963	-1	protein_coding	apela	apelin receptor early endogenous ligand [Source:ZFIN;Acc:ZDB-GENE-090313-116]	0	0	0	0	0	0.558631483599526	1.10097755523289	0.54526972139546	0.570905106251765	0	0.608048180162146	0	0.542085544798764	0	0	1.47634157497868	1.49040212630715	1.88988634194792	1.88305753201906	1.29572361395851	116.886596022565	105.991060490596	132.35188798772	123.156297174919	138.491962091651	326.926337221341	307.51665318648	276.176052289583	275.85784107938	324.087203344848	324.805485545199	359.62710381856	336.554548991349	380.340440472567	359.464338873352	472.065932489652	411.157034148797	430.190954163891	451.478663722815	428.497217135356	140.464315286141	159.166133230838
ENSDARG00000095388	1	18996812	19001783	-1	lincRNA	si:ch211-42i9.5	si:ch211-42i9.5 [Source:ZFIN;Acc:ZDB-GENE-030131-3146]	0	0	0	0	0	0	0	0	0.185474187643222	0	0	0	0	0	0	0	0	0	0	0	0	0	0	0	0	0	0	0.180478856057605	0	0.214537380310106	0.204037965074621	0.922715857503473	0.828181928025221	1.07071275704012	0.723431891810572	1.74848598660731	1.92842048165231	2.20772559454959	3.01587309665311	2.1610781420019	6.51577242447521	6.45806046885322
ENSDARG00000037487	1	19015571	19063422	1	protein_coding	march1	membrane-associated ring finger (C3HC4) 1 [Source:ZFIN;Acc:ZDB-GENE-081112-1]	0	0	0	0.217185279490153	0	0	0	0	0	0	0	0	0	0.266654470279296	0	0	0	0	0.259393232806121	0.268400201215429	0	0	0	0.254735240048212	0	0	0	0	0	0	0	0	0.211319892155068	0	0	0	0	0	0	0	0.212970963308613	0
ENSDARG00000008068	1	19066433	19071101	-1	protein_coding	tma16	translation machinery associated 16 homolog [Source:ZFIN;Acc:ZDB-GENE-050522-20]	8.86688940616517	10.9090111865027	7.52746846132893	10.4727048310285	11.2087280023018	17.5068443529778	24.4674948648179	25.0197088093405	24.7214005737531	22.836280010539	36.4950489809223	40.6235331440038	44.769787188049	45.825664358173	39.4963132375626	57.1886779701864	50.0072409689541	48.104270716233	57.4322357315626	56.7726806474823	32.7876170552024	47.486518844785	47.0222105669871	36.3376614759995	39.2327502301992	49.7401800670895	48.3845684586308	50.0207372737284	52.7650415827855	46.7528640144302	49.8592735750108	47.2426608917697	51.3429874339188	52.6729020176016	41.7104829602503	52.4083473337091	50.3943400663886	46.7094308589517	47.8531111527825	52.3558998069954	53.0155801829131	50.9329219978987
ENSDARG00000077648	1	19072058	19109665	1	protein_coding	FNIP2	folliculin interacting protein 2 [Source:HGNC Symbol;Acc:HGNC:29280]	28.9114776034369	29.7461232869872	27.6946069458748	24.3280296373182	21.2019920078151	39.9158212145202	44.0720182541611	41.9634362966098	49.8439047204459	40.0601228232445	73.6997999153227	64.1433861426719	64.8019225137099	51.8166797677517	52.0755302108605	53.3346422528281	55.0911937845387	46.1303912613472	54.2931928470695	54.656968380678	49.3620238582502	50.5249746744646	39.6386142655532	52.8396820780711	60.9773840233107	19.2723899485624	18.4303766414644	20.4680142936278	19.8145773738526	19.0392176715625	12.7436338035679	11.3745453214187	13.064372252436	17.1537167340627	10.2534250637069	42.4634828157951	38.177055839845	45.507084738667	22.3088427809824	33.2022700909104	4.25756382060157	4.82299660044597
ENSDARG00000096580	1	19094344	19095274	-1	antisense	si:ch211-42i9.10	si:ch211-42i9.10 [Source:ZFIN;Acc:ZDB-GENE-121214-180]	0.522373925014449	0.612809543788321	0	0	0	0	0	1.73957096430543	0	0	1.2939763809826	0.701594293637521	0	0	0	0.522302078034398	0.527479459560838	2.68046616222133	0	2.75687515708802	0.62507645320268	1.71722220721612	0	0	1.3092970246362	0	0.61763187695661	0	0	0	3.34186421950253	0	1.08858953017908	1.75979220029543	0	1.27483073633088	1.90546538142962	2.41205715853888	0	1.42054199224987	2.72602041735442	2.5764373959829
ENSDARG00000079250	1	19115504	19128258	1	processed_transcript	zbtb5	zinc finger and BTB domain containing 5 [Source:ZFIN;Acc:ZDB-GENE-090313-117]	2.25642454468448	2.5254767094161	2.08109772993861	2.65384072778127	2.0610571733111	5.26249360985993	5.27846067263	3.99444507718839	4.99393922127549	5.05269967163472	15.9152848218843	18.7025208609394	17.8626865295757	13.176836865139	14.3868927295095	20.5618062803843	22.8798973606578	19.9212610739684	24.4155675981413	26.3398856763681	6.44104179297032	7.05318007293487	6.10238231966696	6.46971494869725	5.80170925292112	1.49966826669331	2.39443596492831	3.5093551119044	4.00608719726597	3.20793650696932	2.23802830820473	1.74823834701434	2.39322892484162	2.66712125480961	1.7122998776308	3.67944363980133	2.30475290328732	3.48516208596973	1.41014813216665	4.19903093945605	2.33429448183872	3.89876174280379
ENSDARG00000019986	1	19142866	19152602	-1	protein_coding	grhprb	glyoxylate reductase/hydroxypyruvate reductase b [Source:ZFIN;Acc:ZDB-GENE-040426-1847]	0	0	0	0	0	0.150437142997096	0	0	0	0	0	0.176359425659573	0	0	0	0.407595714900885	0	0	0	0	0	0.144440107119422	0	0	0	0.155144123237217	0.158510149603993	0.149252121473624	0.170421580029233	0	0	0	0	0	0	0.481926426366241	0	0.152137765841195	0.31179342246206	0	3.04048125550843	2.26491728656186
ENSDARG00000080019	1	19156231	19195265	1	protein_coding	UBA6	ubiquitin like modifier activating enzyme 6 [Source:HGNC Symbol;Acc:HGNC:25581]	1.74902792693951	1.79526821391683	1.59229406178776	1.21542598360657	1.4495620531926	2.49864966726275	3.80769294225459	3.92626492486227	3.31824806151506	2.42848473604845	17.6235271335279	16.9333620203457	13.7276742191847	15.9743725610403	16.5376277698163	16.968775156533	17.5212742734648	15.9415360437232	17.1587761667471	16.9875953029163	10.1944911067022	11.1165455773167	8.98603644705675	9.21840121300764	8.09721171854114	2.03451336611741	1.67923389992348	2.17744267075855	5.1423918362094	1.33831884471603	0.848844581479806	1.61233189617743	0.963939912931809	1.26095926080627	1.27826347933901	2.50449606556209	3.36482179050385	2.14275945959887	2.11810253032569	2.78470457778732	11.0621628152909	9.51400235757679
ENSDARG00000099995	1	19237583	19296647	1	protein_coding	apbb2b	amyloid beta (A4) precursor protein-binding, family B, member 2b [Source:ZFIN;Acc:ZDB-GENE-090313-73]	0	0	0	0	0	0	0	0	0	0	0.112826815849151	0	0.101528646703696	0.36017712222862	0	0	0	0.117313801909227	0	0.120509613087514	0.108788687960656	0.299994352933723	0.412217352027854	0.342926240041886	0.229719821211448	0.215173077123938	0.219867470540164	0.413340351761237	0.117968456182612	0	0	0.105664785042756	0.0947799476944815	0.408428694471018	0.414007180149229	0.222401077435023	0.551500173346055	0.631952904736529	0.215907299613274	0.247313097077378	6.31791135993444	6.26913113995548
ENSDARG00000070278	1	19370565	19375218	-1	protein_coding	mettl14	methyltransferase like 14 [Source:ZFIN;Acc:ZDB-GENE-040426-2328]	21.029502855524	28.1007457086974	22.4123833681984	25.7382198959591	26.0822503825296	78.2630301952079	72.2237695365073	75.5287564227809	103.055621572481	75.2631460034665	213.179053800624	207.575661750028	204.885871171649	197.77585386801	180.166721892581	201.09910748877	217.227202282266	198.022442326835	200.326943155752	197.123111995758	107.283683567644	127.815776155715	125.234256817911	117.591460756146	132.0163889279	68.6572520423186	71.442360324657	74.9656485498927	88.470697226743	74.6712645979326	86.7165195710127	87.3124065831673	87.2996887426651	85.7093812688095	94.8150525483613	84.9950681995369	76.1914297165858	78.1982281521288	88.1238041792879	97.5472121388147	81.7543841031722	77.5805362913358
ENSDARG00000061830	1	19376401	19449424	1	protein_coding	prss12	protease, serine, 12 (neurotrypsin, motopsin) [Source:ZFIN;Acc:ZDB-GENE-090313-45]	0	0	0	0	0.0741194550059172	0.0618987877982845	0	0	0	0.0522607225434036	0	0	0	0	0	0	0.169296380846585	0.0696882394702186	0.0690876817119534	0	0	0	0.122427431380631	0.135766208727972	0.0682435789116281	0	0.0653984582751848	0.184129012121968	0.0700552176721265	0.0729289817854738	0	0.0627609210721731	0.112553200936476	0.121250463915005	0	0	0.130953031972327	0.0625544790074705	0.0641294141142756	0.073421096349791	0.739423187760076	0.332299995954241
ENSDARG00000041776	1	19453643	19580290	-1	protein_coding	ndst3	N-deacetylase/N-sulfotransferase (heparan glucosaminyl) 3 [Source:ZFIN;Acc:ZDB-GENE-090312-199]	0.863015184225496	1.00183177069842	0.742924325732032	0.641620973218241	0.464577095839994	1.16615822784326	0.574930664982952	1.04576849775461	0.693387551857664	0.655873679124517	1.89415643347187	1.82123258546845	2.36767436951951	1.00797793595134	2.04747905541725	2.37751972911007	3.00693700634727	2.18843720045439	2.27886833767697	2.13561348694485	2.13069725679271	1.49229190152396	3.74870479389287	2.34550243818966	3.21409311282685	0.802969067651714	0.820502009818072	0.481907091570346	0.77018740878447	1.37444033118029	0.435846743252868	0.394218262212434	0.972369105971515	1.61891787823196	0.579196053394219	2.28172327981603	1.54302188786392	2.2594468240272	2.21521854259215	2.19124761383022	6.87532898080861	9.18781693012871
ENSDARG00000095632	1	19788172	19860192	-1	processed_transcript	si:dkey-189j19.1	si:dkey-189j19.1 [Source:ZFIN;Acc:ZDB-GENE-090313-212]	0.36276421647066	0.423926973386447	0	0	0.483133173658501	0.822201583902073	0.405187516875847	0	0	0	0.446726516794006	0.483981849041433	0.798942598340744	1.88567567838128	0.457006949297724	1.82698762232774	1.10484763944605	1.85347118048275	0.922003071490412	0	1.7250983873866	1.18648054398232	1.22170735364787	0.452468661492601	0.906093569931769	0.42087176446685	0.859438864333275	2.04272832510674	0.93402950092875	1.45807050707701	0.461887834390886	0	0.375614075979422	0.404748703571641	0	0	0	0	0	0	0	0
ENSDARG00000037455	1	19863130	19900841	-1	protein_coding	ugt8	UDP glycosyltransferase 8 [Source:ZFIN;Acc:ZDB-GENE-060616-129]	0.665087492290907	0.385850407226849	0.57245797126158	0.424129034568224	0.537447486528121	0.449149035648642	0.959584845911974	0.805649301882342	0.686639184956257	0.695025142944151	0.648317859502928	0.701199463506973	0.65671630111301	0.690424922681313	1.49390961184189	1.49433218150937	0.954831337122367	0.674256449723396	0.919233314095523	0.432858360905485	0.937560298724321	1.22115927838606	0.66630862645209	0.574744242587264	0.495180185673987	0.851016943811219	1.66023846187921	0.668092571420529	1.10154203535785	0.441044561863697	0.587450909523554	0.607254384290931	1.70178409502156	1.24664641098724	1.26375664288174	3.03519205496204	3.24740981495895	4.61519498464031	2.40431666316699	3.55238310105387	2.95774118579237	4.74318976699202
ENSDARG00000070266	1	19941998	20013359	1	protein_coding	spock3	sparc/osteonectin, cwcv and kazal-like domains proteoglycan (testican) 3 [Source:ZFIN;Acc:ZDB-GENE-090311-24]	0.131546272110066	0	0	0	0.176730766867837	0	0	0.145025960182277	0	0	0.160658247211103	0.869133056142365	0.722198890477674	0.683007581819092	0.328990885670469	0.401809473515172	0.807584602479785	0.834946896839326	0.165694830526039	0.514672144654201	0.464807477806773	0.854210112424022	0.440105095103664	0.651047841687325	0.163463850441921	0.305861245795639	0.468748451760094	0	0.335952065512612	0.174853437124772	0.332629111748573	0.451278699354151	0.53991308513324	0.29083622990976	0	0	0.314238223363445	0.149955478351112	0	0.176105329595309	0.544897599050617	0.956734581343061
ENSDARG00000037429	1	20040165	20133086	-1	protein_coding	tll1	tolloid-like 1 [Source:ZFIN;Acc:ZDB-GENE-041020-1]	0	0	0	0.0812033433130451	0	0.0860436120147317	0	0	0	0.145214396498917	0.465802370182001	0.604589819929988	0.50317688179849	0.198361881019841	0.190809426341258	0.468116345810818	0.156697588215659	0.484396004551024	0	0.0995138197289982	2.06585152438534	2.14690549946985	1.10631573411735	2.64279783452988	1.32804726461563	5.60051941051206	6.63137869855831	5.46115709867407	5.6495916507069	3.54901314386405	6.55984478957302	6.19509582062052	6.49517119806238	8.43036139174021	6.66576618473064	13.8646655258991	9.01495025050433	11.0454131036174	7.04287468395943	11.1284936579735	6.32481896772851	7.85604729139285
ENSDARG00000055874	1	20146545	20218360	-1	protein_coding	cpe	carboxypeptidase E [Source:ZFIN;Acc:ZDB-GENE-090313-68]	0	0.0637684747338014	0.118283746908608	0	0.0740717228848602	0	0	0	0	0.0522270004233958	0	0	0.120609109811722	0	0	0.280871153736755	0.0563957773975987	0	0.138086007122059	0	0.0645497125578122	0.118706052592904	0	0.542713709283909	0.0681994864846286	0.127907852160877	0.196068844378894	0	0.0700099213960514	0.0728818299391409	0	0.188161058009862	0	0.181758068120263	0	0.0659942593262745	0	0.0625140394091603	0.0640879696230953	0.146747224900929	0.738945486854354	0.797004098388429
ENSDARG00000055876	1	20223614	20235835	-1	protein_coding	msmo1	methylsterol monooxygenase 1 [Source:ZFIN;Acc:ZDB-GENE-040426-2670]	0.239404457647785	0.836812328318816	0	0	0.96098027243334	1.08213059390854	0.800072574364058	0.264434220314954	0	0.454716203958642	1.17405643840759	0	0.789670189480496	0.621842388672116	0.600811248970641	1.21264472586711	1.70843494876732	0.609573107413013	0.908394391792771	0.939659971639719	1.69919872584097	1.2999230958101	1.60684557144735	1.48662346514598	0.894561294085428	0.278056139855807	0.284002178685635	0.268608563230517	0.306865125756301	0	0.303674874023869	0	0	0.26579285605462	0.538645022585852	0	0.574694616239312	0	0	0.32186828118084	0	0.583120118845064
ENSDARG00000061786	1	20239115	20277329	-1	protein_coding	klhl2	kelch-like family member 2 [Source:ZFIN;Acc:ZDB-GENE-090312-193]	83.7426018315458	73.9375786518135	73.4414750730956	78.9919989823497	64.5915514845783	63.6784850307142	66.9795008670077	71.0641141479167	70.3940503862787	69.9834483557546	17.7625473967094	16.8169359315024	13.6635196200494	15.9700757976168	13.2899468014916	14.2289225329431	16.3027463225157	14.0233846970929	14.4444403346776	13.6778469885845	8.40054225746773	9.08069234867547	7.48547654644075	7.26720539189276	9.38283487068084	2.43778253842295	2.98875282363408	4.22241164494552	4.82145376044843	4.08940596638307	5.48077488521066	5.75670975823887	5.45291039116885	5.2563161583457	5.32747059939676	9.59451551713026	8.68631796942506	7.97054702400762	7.1871146327109	8.98661903340206	10.5703759864157	11.5277782801864
ENSDARG00000061459	1	20445467	20511765	-1	protein_coding	RAPGEF2 (1 of many)	Rap guanine nucleotide exchange factor 2 [Source:HGNC Symbol;Acc:HGNC:16854]	7.40243324588789	7.45832241101582	6.04537806329845	5.05588878033611	6.26129855172894	9.30210946312906	8.9327497121408	10.1725579407923	10.9666895586158	9.08588292205983	93.3819564510873	97.5755667559052	92.5221881175409	82.6587271890534	86.810039921116	101.981458616488	105.98548259024	92.4743180659039	113.933853333037	115.934271788587	42.6329281854804	47.42621965878	40.4640524565083	46.6726752906124	47.0551714954028	17.4119967303565	18.6289385747079	18.3264926909855	27.7987081336111	18.4808965324503	14.6528786397897	17.8769022524141	17.3010838175727	18.6379652776831	17.4455969538801	15.4371425409212	13.7625152808037	16.5277891348937	11.8419075308079	15.3603597584085	20.1681501846501	17.6900438507472
ENSDARG00000037411	1	20549899	20604811	-1	protein_coding	npy1r	neuropeptide Y receptor Y1 [Source:ZFIN;Acc:ZDB-GENE-080221-1]	0	0	0	0	0	0	0	0	0	0	0	1.12303466895872	0	0	0.353752123775344	0	0.57321071334373	0	0	0.368804049178218	0.333607549620323	0	0	0.700326571398853	0	0	0.667636723057314	0	0	0	0	0.970180864986253	0.290581313872263	0.313097682811696	0	0	0	0	0	0	0	0
ENSDARG00000037410	1	20616449	20619659	1	protein_coding	med28	mediator complex subunit 28 [Source:ZFIN;Acc:ZDB-GENE-041121-4]	77.4946593134932	86.4336080445947	78.1066296748049	69.0571534968739	73.8803170852631	121.761185105337	120.510816203237	133.789841028056	112.565144475997	124.659112042596	169.191174012824	139.266213954172	174.469988669523	165.31249423461	144.867147035867	193.533443435198	191.084231953861	189.596968763859	188.259281484581	190.079206434066	168.401884303401	178.14661976914	147.328487587803	144.048401268731	167.852594744958	77.9936335084587	71.9236182487666	96.9805795772811	106.119025337825	86.719560583356	76.4547348722183	57.8842336614409	51.6166804768587	52.5062203603673	58.963736340973	63.2882431017881	59.0850599396704	45.9811891059619	68.3507379028604	56.0239764293112	75.4654476661102	50.7935290154178
ENSDARG00000037409	1	20620228	20628545	-1	protein_coding	tmem144a	transmembrane protein 144a [Source:ZFIN;Acc:ZDB-GENE-040822-12]	15.6642450079906	14.9359630825721	14.1658580235717	11.450784729631	10.3021072379793	15.1938496599884	13.06390385279	15.7220186753555	13.5122607008493	12.6467460244114	12.8291320401484	13.8826486443731	16.3447074289907	17.0816376097447	13.7224451512905	14.8150275980503	14.0922351937904	16.1174405053748	19.5519931625031	15.1284430490092	4.06297242695755	4.07192390323147	4.89479080650602	2.90972876986964	5.06362561063852	1.45652726099218	1.11602156846514	1.05186296011592	3.60357280219385	1.25033993822499	0.198194825030386	0.53777615447295	0.804432959895393	1.21333889077443	0.351346053773793	1.88708835218532	2.43498712949704	1.25095012189468	1.28168389319045	0.629730733812991	2.27212105764877	1.14049881586605
ENSDARG00000070173	1	20640131	20716961	-1	protein_coding	gria2a	glutamate receptor, ionotropic, AMPA 2a [Source:ZFIN;Acc:ZDB-GENE-020125-3]	0	0	0	0	0	0	0.111396366530629	0	0	0.0952783562358913	0.856512953219549	0.132364745869451	0	0.1301711518907	0.125295730196074	0.102270720406693	0.10273411242811	0	0	0	0.353951685561754	0	0.11175463891519	0.371895432656717	0	0.349906775673651	0	0.448242654465461	0	0.133176587420852	0.886813927711581	1.03128081164726	1.54185163984027	1.66106006835215	2.13270481547536	0.24118897114048	0.95702132071733	0.913765367276127	0.585327358055812	0.536430627078383	0.103800693754738	0
ENSDARG00000052782	1	20730073	20790895	-1	protein_coding	glrba	glycine receptor, beta a [Source:ZFIN;Acc:ZDB-GENE-010410-2]	0.455074102869252	0.176367722113396	0.163305063904398	0.160736262962739	0.610919668018907	0.171068999988623	0	0.167294158318086	0.1744435448119	0.288167889711964	0.741578594622885	0.200613449831578	0	0.196920536538993	0.379617346625062	0.154301997087819	0	0.385331906100315	0.191216404380588	0	0.536422912598219	0.328550334068983	0.507794011526711	0.563455236407161	0.188578922679692	0.881595002632873	0	0.509231774718967	0.581511022413785	0.403538412588689	0.383802995001627	0.694268379794357	1.09039888680362	0.335644619825132	0.17008897546915	0	0	0.173031247536598	0	0	0.157149097646719	0
ENSDARG00000037406	1	20802913	20845736	-1	protein_coding	wdr19	WD repeat domain 19 [Source:ZFIN;Acc:ZDB-GENE-090313-277]	1.09935241540828	1.27594595310451	1.18290263370112	0.834240235604002	0.951391086986907	1.67974264459971	1.22042250812676	1.72983405281671	1.08131089231826	0.969774624202175	8.90218518091964	8.38651872792133	9.99512812151613	7.54074134963742	8.23432091019401	8.17541085006338	9.09555828181724	7.66470017959373	8.5877831007572	7.36194149842554	2.12268346501959	3.47857782067267	1.92368463579961	2.42452675970816	1.36452907358636	1.36999993081113	2.14658310235258	1.40281944072945	2.20187791276426	0.833508709624775	1.2885616937397	2.42064003668859	2.57304576759015	1.47258689769249	1.66837084834938	3.49072271344106	3.64908048930865	2.77024774749222	3.20600560813824	2.8324294349129	10.9662879339781	9.87659989182105
ENSDARG00000034773	1	20847516	20870103	-1	protein_coding	ncapd3	non-SMC condensin II complex, subunit D3 [Source:ZFIN;Acc:ZDB-GENE-040426-737]	19.6584733141097	22.8158446006475	19.3130452519542	20.05998029624	16.9459352618878	22.4819730942153	22.9443889677061	24.9047143842165	23.5387353701609	22.0708844731085	44.3268809536863	43.6427318141435	38.3670848886329	38.316384643493	36.1798099503864	28.9493920750416	31.8598306653063	29.5485738061213	30.6689008271613	29.1381628497852	24.9302172570536	23.5063390957711	19.6402613517882	27.4448596392641	27.3896033647685	19.3404512904256	18.7473758078817	23.5971885758984	22.7775091666091	19.7938181768495	21.2829153907133	22.3551034473743	26.7327268903033	23.4848998238043	22.6770491568689	31.0860702075272	27.4040510867508	21.8405120455881	24.2001761967715	29.2718874341589	29.338099334585	31.8550817635217
ENSDARG00000033273	1	20870354	20882373	1	protein_coding	primpol	primase and polymerase (DNA-directed) [Source:ZFIN;Acc:ZDB-GENE-051113-100]	5.6645650549863	7.0656551600478	3.86681065599794	5.56580422657262	5.75266543197581	12.7723814181405	14.4357790872663	15.3858473417732	13.0232024021064	14.9607750500513	24.134904645406	23.9227093930934	27.7637328462975	27.7981290253009	24.1923432051905	14.4845751067966	21.0586024060886	16.1382928128702	15.1440474766271	21.0855203453288	12.6959767882023	18.5451328936308	15.2565448440296	16.4145032511729	12.3629030595679	4.65769582286299	4.59459257737786	6.49064095625285	4.0586360478452	6.06164115254716	4.71721241183118	6.00478106171557	4.9630431972085	5.65247832852306	7.89675660740736	12.8078783714513	11.8849032217716	11.1845037693721	9.68495424121807	11.4704826685336	21.606944407521	24.6255637482326
ENSDARG00000055439	1	20883737	20906282	-1	protein_coding	adamtsl7	ADAMTS-like 7 [Source:ZFIN;Acc:ZDB-GENE-070816-2]	0	0	0	0	0	0	0.18475242318884	0	0.191107498213	0	0.203123018642315	0	0.182471392080773	0.215655476115367	0.207948158174979	0.506568714511082	0	0	0	0.216857339426029	0.195919071656418	0.179973380285945	0	0.823102105900494	0	0	0.394450914581559	0.185961214748715	0.849483993819544	0	0	0	0	0	0.186358291982589	0	0.198714521481336	0.568702100421583	0.194213941456074	0.222682482264703	0	0
ENSDARG00000055443	1	20917534	21021088	-1	protein_coding	zcchc7	zinc finger, CCHC domain containing 7 [Source:ZFIN;Acc:ZDB-GENE-030102-2]	54.209079082994	54.9654735497492	59.3658373112103	52.5905443698383	59.3737769778953	76.21772900538	68.3292378876802	69.7711619629476	63.471941226414	65.5759153771663	105.419188706508	114.322824965875	102.387603147526	96.6027297767555	96.7026619774002	115.593791055668	107.560113697873	102.882950627642	103.121304263158	101.274404876935	95.9219783673223	89.7638434854015	91.0875613700341	99.341912988587	91.782489001922	25.4851566097266	23.0210085725177	26.8571317579198	30.5272963880034	23.2007340187031	14.7132306007929	17.7840826846049	19.3184840648013	17.0706779996955	21.451290603972	23.0461023310675	22.6100489965226	31.4753088591008	20.7638905957727	25.7707949796475	32.2183500240751	33.5878601371731
ENSDARG00000095593	1	21028714	21030392	-1	protein_coding	si:ch211-134c9.2	si:ch211-134c9.2 [Source:ZFIN;Acc:ZDB-GENE-090312-73]	0	0	0	0	0	0	0	0	0	0	0	0	0	0	0	0	0	0	0	0	4.22820702200329	0	0.99197959436274	0	2.19930971568854	13.0748760019133	12.3049721202572	10.9572133296187	6.84938828641279	11.8741167080798	13.5149241556309	9.1644691727566	14.7205310983637	8.92670004962436	10.0336444375816	23.6671120867414	5.38038536845295	14.23382885102	12.4468530200237	16.8110982359337	2.74582590460913	5.45240013906947
ENSDARG00000037383	1	21032884	21122617	1	protein_coding	pax5	paired box 5 [Source:ZFIN;Acc:ZDB-GENE-001030-2]	0.220789447883364	0.257133263706471	0.713431987126744	0	0.591254845127696	0.249390263609859	0	0	0	0.209687602705528	0.811534981469591	0.292832720132796	0	0.573438052713397	0	0	2.02704321216047	0.561895201250904	1.11621976494776	0.866118310257613	1.04393310436883	1.43776897599667	0	0.274028843446315	0.549781154921755	1.02591237907139	0.523953476763014	0.247582940409375	0.565638542932224	0.88311778568988	0.559807457958384	1.01261173308431	1.5913845123434	1.2247173852869	0.74462420794128	2.13265606988904	2.38302352496054	2.27167325054687	3.36065599469952	1.18648993108308	2.51954238480236	2.41804776181399
ENSDARG00000030759	1	21168450	21188881	-1	protein_coding	melk	maternal embryonic leucine zipper kinase [Source:ZFIN;Acc:ZDB-GENE-990603-5]	86.6762420176084	80.8954452123195	79.9509899114422	80.4516239044718	84.1954301348577	130.176285887442	124.494665360691	129.816017210733	147.901921642394	118.685328406544	15.1468396423692	13.3927679711454	13.4707743368277	14.8859314943469	11.8398285892374	12.7613988857154	11.0510453256719	10.8342263018737	8.06284329483927	12.5219856179531	12.0943410297442	12.2677593017414	12.4923703727221	10.0650979281408	14.9138343877696	27.9041107823196	29.7766207026082	25.9494608800539	31.6734878674433	31.0203771762826	48.0515119384335	49.2558316353922	48.8506957733424	48.2065027927665	51.9976618527698	43.0182416576462	39.0246192962035	36.4843636183811	36.4511786511721	43.7398841890298	36.180951636987	36.210149167806
ENSDARG00000079074	1	21189355	21216671	-1	protein_coding	frmpd1a	FERM and PDZ domain containing 1a [Source:ZFIN;Acc:ZDB-GENE-090313-137]	0	0	0	0	0	0	0.116751735061243	0.0579256605327884	0.0603298000657337	0.0499853543734344	0.0640776172487322	0.20789650762126	0	0.204805112616701	0.06562693359124	0.161306627237905	0.0539792896140707	0.266598084791182	0.26429340223502	0.0684574457413162	0.0617730251082521	0	0.0585442843518228	0.0649218759094178	0.195805948928238	0	0	0	0	0.0697477258954288	0	0	0.10764223282076	0.115959770866871	0	0.126312485028492	0	0	0.0613331715702708	0	0.163198255242182	0.190678595876844
ENSDARG00000061504	1	21244264	21278976	1	protein_coding	kdm4c	lysine (K)-specific demethylase 4C [Source:ZFIN;Acc:ZDB-GENE-070209-38]	13.2439223273394	12.5950679915677	11.9724432624764	11.8261471920916	10.2969804037603	15.0608312237959	15.1538343171592	18.719839774442	16.7593964549983	15.8245816183691	41.5940561128532	40.938371475599	38.8730188485822	35.7888480046913	37.911617946207	41.5499922829457	41.3710162877903	35.6441962611538	39.8030391005044	43.2776242133616	20.9326984528997	19.6139560119579	16.1871475983086	21.4078376279606	20.416516760261	4.28813659385461	4.21970064985237	2.97178859290211	4.34901174919127	2.98805446031868	1.37832867460252	2.10379457789647	1.746908980628	2.63468620967898	1.67881084792442	2.37773347020684	2.60179931235706	2.40758930945394	1.83110752804478	3.09959460729101	2.82424941170031	4.04374429589808
ENSDARG00000000606	1	21309712	21542595	1	protein_coding	dnah7l	dynein, axonemal, heavy polypeptide 7 like [Source:ZFIN;Acc:ZDB-GENE-030616-623]	0	0	0	0	0	0	0.0296299239757638	0	0	0	0.0325121272982605	0	0.0293009342421164	0.0346659029457509	0	0	0	0.0338248398078578	0	0	0	0.028823111631036	0	0	0	0.0310928323256978	0.0635544347963883	0.0595750108016771	0.067989916876155	0	0.0336752901552222	0.0609195794572439	0.0273057634026386	0.058830043412958	0.0596434670949585	0.128181473750282	0	0.0303578032550236	0.031127247995194	0.0356239096568495	0.303739523390968	0.290185933332178
ENSDARG00000087224	1	21541654	21679921	-1	protein_coding	si:ch73-380n15.2	si:ch73-380n15.2 [Source:ZFIN;Acc:ZDB-GENE-090313-161]	0.102347128077146	0.237710979547973	0.330432520848041	0.217280075379415	0.275308996478176	0.576452493612343	0.454706431000526	0.33833184570465	0.470110372238537	0.48611994770227	0.249734490996892	0.270159343122757	0.112337813527011	0.132831202811511	0.255726455686886	0.104349541278059	0.419300468292587	0.259643408382454	0.901406425799673	0.6668097971934	0	0	0.342131500057423	0.506024230748086	0	0	0.121608767371915	0.457426195857264	0.130556879863311	0.135906163740252	0.387849900284021	0.584671549332525	0.209795869428524	0.113008332769261	0.11454899562853	0.123066342793258	0	0	0	0.273715630319542	0	0
ENSDARG00000052764	1	21698060	21721303	-1	protein_coding	chrnb3a	cholinergic receptor, nicotinic, beta polypeptide 3a [Source:ZFIN;Acc:ZDB-GENE-040108-1]	0.872227335507875	0.608802896883208	0.563495252400037	1.6622816621485	0.467969332471306	2.36199363102714	1.74650867714001	0.962325843856066	0.802979521582716	1.49120403430279	0.42675490075712	1.3855390002228	2.29975399688208	0.905938201584775	0.873758050416214	0.709035652501329	0.712926555035264	0.221701193634382	0	1.13896778419481	0.411635376585647	0.756210742565625	2.33737097194006	0.432324054225648	1.30183791785393	0.202726364396842	0.20710026511932	0.390680911701042	0	0	0.441679843656663	0	0.537889567094585	0	0.783076567346842	0.84114597441657	1.04381584148097	0.398262762699141	0.408004822934601	0.23393182247456	2.16964826000347	1.27110234605159
ENSDARG00000055559	1	21793826	21821324	-1	protein_coding	chrna6	cholinergic receptor, nicotinic, alpha 6 [Source:ZFIN;Acc:ZDB-GENE-090312-91]	0	0	0	0	0	0	0	0	0	0	0	0	0	0	0	0	0	0	0	0	0.22829827905724	0	0	0	0	0	0	0	0	0	0	0	0	0.214269317322811	0	0.233231001588196	0.69476290449591	0.441694359304029	0.452448599131716	0.778438483499533	0	0.235003824337807
ENSDARG00000008674	1	21856055	21876401	-1	protein_coding	chrnb2a	cholinergic receptor, nicotinic, beta 2a [Source:ZFIN;Acc:ZDB-GENE-090312-169]	0	0	0	0	0	0	0	0	0	0	0	0	0	0	0.33878236086783	0	0	0	0.341544938490473	0	0	0	0	0.335334853896572	0	0	0	0	0	0	0	0.309716286939738	0	0	0	0	0.32418745399788	0	0	0	0	0.328920965678859
ENSDARG00000026871	1	21957017	21961685	-1	protein_coding	uchl1	ubiquitin carboxyl-terminal esterase L1 (ubiquitin thiolesterase) [Source:ZFIN;Acc:ZDB-GENE-030131-3844]	78.9403216254087	59.0637017664561	66.0256649518171	62.9322509468971	70.2690230445128	156.1642888113	144.620630893055	152.903504142668	170.495258189365	170.883729565738	463.862645763844	439.845188201155	503.433630717879	474.191521597989	507.692853623625	543.295723091949	528.3786651478	595.955823277932	546.512515291351	565.703470164544	308.079427768421	314.700356783141	288.195343765811	298.028227636245	297.868416164244	56.6084423430307	54.4208192529235	67.7493398039021	77.3914076109474	58.7977462521679	22.9222006045721	20.9843194805294	23.3855187815977	17.6129037632403	15.6167029695862	4.25974935058409	6.8752909621618	7.81445365390428	5.6798607578706	5.33223411032858	2.51626709542473	3.75649275140689
ENSDARG00000016470	1	21964136	21974359	1	protein_coding	anxa5b	annexin A5b [Source:ZFIN;Acc:ZDB-GENE-030131-9076]	13.5254901934531	12.0920771768292	10.3437070603351	9.53964023196699	15.2371948896044	22.7926390686432	26.1791387291326	24.2313761264654	23.2488683274081	25.3197188852047	77.2650603159912	79.9926882008939	71.0845358477916	70.2486736973685	79.3374276910025	88.746099493251	76.6495708874491	83.7533614191895	97.5214207451183	78.3762404030302	105.552694442471	77.804431172135	98.1150238934186	116.192066462186	115.131623172359	93.3802805274351	112.838286586351	79.2916530755701	99.3462302794458	103.145997884142	54.62979101763	62.6600353800995	59.081260859085	59.5267249543949	59.4432655380593	27.1944071924202	19.9591484485429	20.8241397844193	12.3856403942401	26.045890166765	2.03254213871994	2.38276058787172
ENSDARG00000103166	1	21972984	21983874	-1	processed_transcript	si:zfos-2069a7.3	si:zfos-2069a7.3 [Source:ZFIN;Acc:ZDB-GENE-141212-368]	1.13904240592451	0.668883779259768	0	0	0	0.648505998858867	0.63897737342937	0	0	0	0	0	0.628773800090886	0.740859909915779	0	0.568210350494357	0	0	0	0	0.682808192407455	0	0	0	0	0.659538940012293	0	0.645460028309646	0	0	0	0	0.594530089367707	0	0	0	0	0	0	0	0	0
ENSDARG00000091660	1	21986690	21987732	-1	protein_coding	fgfbp1b	fibroblast growth factor binding protein 1b [Source:ZFIN;Acc:ZDB-GENE-081106-1]	0.985807886610835	0	0.531936711808267	1.03208986107233	0	1.12053225622362	1.10419680520312	0	1.71774294398578	1.87145508488994	3.04919312148653	2.64478240113595	1.08732705628523	4.48664886887539	1.24714024882116	1.48051579110181	0.996428408101076	1.26361778627643	2.51814569999116	1.29952746353535	0	0	1.11079680491071	1.8527813513524	1.85195913147807	2.28479472393634	5.24690122422399	2.78659053983017	3.8249295553511	1.32669703725343	3.78057334962841	9.68659012633135	2.56494841435855	2.76422274328356	5.59819408182274	10.2141382907596	7.18212227531057	11.9375008658557	15.1127693276664	8.03292260582553	19.5373699432923	24.8863151291284
ENSDARG00000038056	1	21995222	22000443	-1	protein_coding	fgfbp2b	fibroblast growth factor binding protein 2b [Source:ZFIN;Acc:ZDB-GENE-070410-95]	1.41705226393895	0.991681390703329	0.916187500235938	1.49455985760637	3.7857827721617	1.28234230521288	1.58006040562375	1.56641043508242	0.327186757109314	0.538252029667869	1.39205612040579	1.5074603470696	1.55889411214284	1.1044588506834	2.84901917870633	2.29217217243134	1.73096471394912	0.722473299410389	1.43624813279101	2.5989507905121	1.34341118065887	0	2.22203059967437	1.05754865918196	2.82667988007768	1.31615379168615	0	0	0.363835226065839	0.75734886120405	0.359977369500411	0	0	0.315204686041791	0.638709003740613	0.342939228463854	0	0.973946844404995	0.332377083245361	0.381697835735639	0.294381616738146	0.345815395882227
ENSDARG00000002406	1	22000517	22012644	1	protein_coding	zmynd10	zinc finger, MYND-type containing 10 [Source:ZFIN;Acc:ZDB-GENE-040426-1218]	1.00270542312796	0.876449924961499	0.27005925944772	1.05877409567473	0.670532014787298	1.41671880754812	0.2793153118679	2.21551340256743	1.15646809504858	0.714172292499952	7.68644046000246	5.65902916863519	7.7183547561997	6.83714705938366	6.60793262655672	7.10680856026536	10.4736864249035	5.42696534227771	7.61260194608358	6.88961649593803	2.67001862681071	5.17413089543944	1.40253493944923	1.86867372495579	4.68454370245013	0.291118773858841	0.892003512345443	1.68811021476146	1.92864528231566	0.669123901244759	0.318082065511623	0.575356546157062	0.516832920628276	0.278432837202606	0.282122209075582	0.605966273466607	0.301030771045036	0.286850026117156	0.881205253190423	0	0.78062942547706	1.22174984159297
ENSDARG00000034007	1	22022192	22066406	-1	protein_coding	prom1b	prominin 1 b [Source:ZFIN;Acc:ZDB-GENE-031003-1]	0.170274234607112	0	0.0916118152481947	0	0	0	0	0	0.195431090554572	0.161756496336865	0.103806811907919	0	0	0	0	0.173745917111337	0	0	0	0	0.200176300122528	0.276019411471627	0	0	0	0.19803585130154	0	0	0	0	0	0	0.174401127933083	0.0939412386720512	0.0952261018410805	0	0.202949738511166	0.0969077799384609	0.198660351811612	0.341302680554355	1.67358116336293	1.85387652588969
ENSDARG00000061143	1	22079516	22112408	-1	protein_coding	tapt1b	transmembrane anterior posterior transformation 1b [Source:ZFIN;Acc:ZDB-GENE-030131-4025]	3.2727302113556	3.4912919852065	3.80724908191583	4.32110841243812	3.92795325419204	5.07993207569323	7.56249409964958	8.67239815395081	6.49793614492796	6.97423337573125	23.1902307916496	25.9016213963287	21.064122553912	20.8917372322896	24.9628505279769	26.4407750293608	22.477878907638	20.4122298327892	26.4729604358724	21.083259389131	11.2319131728784	12.2366698624087	10.1477656773461	11.9113786348047	11.7498192670912	2.67463131957232	2.10231946254357	3.16126966928087	4.6238633831307	2.46539085355286	1.89863336018876	2.32339205351171	2.26519120369786	2.44029940728633	2.57260161571634	5.31536068839529	5.90474397526417	7.85396142106878	4.43789244836797	6.5017067080991	6.77240855738551	6.74218465006388
ENSDARG00000034896	1	22114328	22144085	-1	protein_coding	ldb2b	LIM domain binding 2b [Source:ZFIN;Acc:ZDB-GENE-990415-137]	0	0	0	0	0	0	0	0	0	0	0	0	0	0	0	0	0	0	0	0	0.0834544677876758	0.153450430080747	0.158150857282304	0.263098606887074	0.176293895760531	0.330476810113085	0.506561564704794	0.475726718125042	0.814557706116161	0.753741009348058	1.1652773420146	1.13506350116581	0.945229011822191	0.93995393241015	1.19105491887821	6.82517075302896	4.06102761943988	5.65683898172696	4.80465356499421	5.50196670068413	11.3871608029726	9.70363942837339
ENSDARG00000037378	1	22154486	22160742	-1	protein_coding	qdprb1	quinoid dihydropteridine reductase b1 [Source:ZFIN;Acc:ZDB-GENE-050522-320]	0	0.923206299844665	2.12828457794138	0.829316727035902	0	0.895244319390024	2.20581132222498	1.74861119542415	3.65734853189764	2.99778019414247	4.86612114067726	2.63645503480743	2.17405996958253	8.2080139706904	4.4797622557928	4.76372961373387	7.60518195671558	7.56889909257885	2.00881097480387	6.22543143794707	1.40955152312067	2.58448655239187	0.443491931762683	0.492850627763278	2.95963553891999	1.37338021697675	3.73899533245545	0.889888929039918	3.0522162810161	2.64695627606158	6.03649393555007	2.72955375556994	4.0919504894035	1.76378800517249	1.78649645332059	9.10989228973543	7.63377008408197	6.80632119654152	7.42800072402951	5.873353598775	20.9556332866264	19.3583536571438
ENSDARG00000012672	1	22161006	22181535	1	protein_coding	gtf2e2	general transcription factor IIE, polypeptide 2, beta [Source:ZFIN;Acc:ZDB-GENE-030131-6794]	16.2230599466512	15.6202584011937	15.745629988372	16.7370720218381	12.8822602202643	32.7877676672034	26.7509393437552	25.4234260105689	30.6771207197275	27.7723697633723	154.972383240259	161.370318707455	154.733173901801	165.661445080096	146.083693280417	162.818703739764	153.339212402316	158.68811402444	161.629002402922	140.289910560932	109.522649192728	128.384649255534	125.102470618116	119.233386516345	129.111904303462	64.2255458007483	74.6391119992359	81.2510114019975	91.0109187082074	68.3128413791461	59.8851350922387	68.3914730851386	55.4307308392607	53.9492639373606	52.646300138048	50.9885323483837	48.7132345615183	49.1955418350633	52.5006903671175	59.14850316599	62.9307666182075	55.7622339408578
ENSDARG00000093064	1	22167014	22170609	-1	protein_coding	SMIM18	small integral membrane protein 18 [Source:HGNC Symbol;Acc:HGNC:42973]	0	0	0	0	0	0	0	0	0	0	0	0	0	0	0	0	0	0	0	0	0	0	0	0	0	0	0	0	0	0	0	0	0	0	0	0	0	0	0	0	0.477841556872401	0
ENSDARG00000061121	1	22252812	22466844	-1	protein_coding	adgrl3.1	adhesion G protein-coupled receptor L3.1 [Source:ZFIN;Acc:ZDB-GENE-030131-7856]	2.88534906336266	1.91238116210136	2.21716875628548	3.0135106338603	2.56900835871345	7.9422213457626	6.4025053058292	7.60109704725738	5.96689109350432	5.18869717851682	2.63540617412651	2.71440832900141	2.65634018800905	3.34268877558335	1.41383402181254	1.89567747494277	3.75327501785475	1.69694003406369	2.52337425927304	1.74296560737092	1.51226757805859	1.11244890755997	0.80261605078783	2.09796092081124	0.830895681316309	0.239770019132851	0.183772529531383	0.172444983571028	0.131217431634306	0.273201249795523	0.649842170006565	0.470227672623154	0.368927543869367	0.397434275156798	0.805808588894301	0.865838022178458	0.735821679904609	0.585846898811155	0.420426279141077	0.825118999693692	1.86449662266575	1.80495751832699
ENSDARG00000094677	1	22471615	22549307	1	protein_coding	si:dkey-92j12.5	si:dkey-92j12.5 [Source:ZFIN;Acc:ZDB-GENE-090313-354]	0.171019157478387	0	0.183988283731108	0.0606091812080031	0.15360891195129	0.384893415031401	0.126510386949869	0.188298734774464	0.261498819379283	0.16247333861018	0.138875629810955	0.0750976550937646	0.12507158097845	0	0.142231197451792	0.232982425755748	0	0	0.214803843086073	0.296728205521414	0.334708884045466	0.369308619794834	0.126879228964977	0.140704768272623	0.353620711567616	0.397903866494293	0.271084367520409	0.254433511604095	0.94384650133596	0.453490379034875	1.36630231462639	0.0650432671715286	1.16648388382813	1.82210357570625	0.8280355609269	0.547512794653749	0.135719373571984	0.259318353476246	0.930454428083672	2.2066840815099	0.530513807292905	0.137757407968598
ENSDARG00000054799	1	22552304	22577830	-1	protein_coding	rfc1	replication factor C (activator 1) 1 [Source:ZFIN;Acc:ZDB-GENE-070410-99]	17.7475051699227	19.6907820689306	18.0026414028977	19.0210487980702	17.6821086441841	21.3892010157252	23.2603545413048	24.1119559014857	20.6345669627362	22.9503227087377	87.965554387561	79.7873592767962	83.3010182190693	73.5566857886423	75.5417900652957	64.0817698955486	67.1587425765936	55.7970745526838	63.6844958886442	59.7580112115931	14.3343693141522	15.2895362699422	14.1034233867231	14.6766852106786	13.7797852050908	5.45612626243017	6.31877785857235	5.67405074892326	11.6587976448169	5.1866585085077	6.51334146457624	6.33757214660115	6.08426185034972	5.51961296587573	6.64430562959264	12.8686086725544	10.8061917572169	12.0112579406918	9.66720157708274	12.220188307162	29.924519849646	29.4056401984817
ENSDARG00000037350	1	22578764	22583765	-1	protein_coding	rpl9	ribosomal protein L9 [Source:ZFIN;Acc:ZDB-GENE-030131-8646]	92.4125927727772	80.0415546207118	81.9077487952509	104.852994841917	101.929985731359	168.390605270494	134.430715021951	146.799967374528	160.190490900298	162.814366287245	70.6748848258656	59.0039043516519	82.498505581217	71.1263329455261	69.8764150212601	102.804288041007	101.185502865516	113.758817424779	95.7934599505027	109.425726187946	159.159597514378	138.259800182193	169.958078274831	134.638708582668	151.287055478462	342.036436662802	308.700872976109	315.736014307096	296.322099537662	337.046513124564	367.935941265028	371.607026214985	341.752270928411	352.26369706708	406.112099982876	538.180545572739	534.645335643018	460.98061398106	616.757555158555	527.617053662803	1012.59108702344	960.262794991869
ENSDARG00000022845	1	22583971	22592729	1	protein_coding	lias	lipoic acid synthetase [Source:ZFIN;Acc:ZDB-GENE-040426-1528]	4.55395622124835	2.02021860547955	4.6713279797984	4.81436035148815	4.35603939339958	7.34772058590394	7.72653016989012	8.14071795904512	7.99552077263616	7.62024884748271	30.2845421224349	32.2075765208404	22.8828908489463	26.1892024736648	25.287983563946	30.3484647653109	32.7439743708405	29.2466871222466	26.5819781484103	26.0846139933933	23.5788603052088	25.650836751636	28.3639578123289	23.6815907286098	30.2365422448072	9.0689953726224	7.71960903116493	12.8865308753195	11.1096429657647	6.07084974722968	2.47394708883411	3.23196293106619	4.6883582635134	2.88648977609919	2.43749177884736	7.85387152187386	6.2403750820684	4.95758074865166	6.34698120963152	3.20420540638438	14.8467021706836	16.0941904622716
ENSDARG00000019838	1	22592793	22604014	-1	protein_coding	ugdh	UDP-glucose 6-dehydrogenase [Source:ZFIN;Acc:ZDB-GENE-011022-1]	55.5583578733541	58.0833444334569	55.5544860551366	51.9737447813047	58.8982711717478	96.0990376573437	85.2135656175949	92.9356100428149	97.2023320376389	84.0757709205204	72.6886742510633	80.8083571505498	83.1375704228192	60.4522183042204	72.550166705651	64.7339895757202	65.0572997469127	64.1397308081337	69.1355377659786	64.296605457632	72.6677193935684	63.8227399165592	70.9283489318819	79.8751144874763	84.2762454164852	78.201352249652	79.5739206400614	76.3056044028358	73.5645992826274	80.3778419115228	64.3981773396096	50.6148168738331	73.2291791838058	89.2820154601487	73.247720687634	57.5400342929793	56.9375346482031	53.8724542029607	46.7711039817672	57.0698593486416	51.0521775498131	50.1893473844367
ENSDARG00000005799	1	22606884	22617569	-1	protein_coding	smim14	small integral membrane protein 14 [Source:ZFIN;Acc:ZDB-GENE-040426-22]	77.9148362122804	84.419781076356	80.4123279332882	84.5829697148944	87.0247419519341	49.6755011818109	55.6135483658703	45.729771122094	51.0296630645067	49.9501686823045	41.0224635282593	47.1668914425845	45.5381643677743	42.5128116721248	59.3621056288732	74.9556448046978	56.2271690017481	71.7293527851571	67.3325216024201	62.9589202693065	23.9682854645383	23.7659379458648	30.9689054943004	31.368572908864	30.2881413295392	4.68720765823823	8.42779029656128	7.58371803610329	10.7225716333356	6.2245456530079	3.06202550872175	4.43114301570528	4.640028245135	2.85659443877565	3.79982631808132	0.194368710509621	0.771736040780244	0.36812936133377	0.942908402133894	1.29726465215481	2.84155742981367	2.93688146528883
ENSDARG00000013505	1	22607698	22632230	1	protein_coding	ube2kb	ubiquitin-conjugating enzyme E2Kb (UBC1 homolog, yeast) [Source:ZFIN;Acc:ZDB-GENE-980605-9]	5.06769934971637	6.94600956284877	7.13325558757916	6.33858692785428	8.0308981872537	14.0608222984887	11.5528506083472	14.1819669072719	12.3948312427546	11.9726881223578	59.1908676082599	57.1741078507447	58.4964718884494	63.7560766443055	63.3671061731753	64.5682612824152	62.2263075725158	59.0501413616938	70.047691078662	60.6651848243153	58.459470288406	63.4213807698767	60.2804294750825	69.6120411258334	62.9707630608528	40.4858377445927	35.4995066170488	37.9257666232168	39.6541323770315	36.9599919702508	37.2908802763596	28.0822721422258	34.2639556637682	30.1632204257079	31.1546329010586	40.0374066599942	36.6249607384099	36.4370189619404	37.3380542878183	37.2242930516685	31.486510650856	28.3498140064344
ENSDARG00000055022	1	22632263	22679790	-1	protein_coding	pds5a	PDS5 cohesin associated factor A [Source:ZFIN;Acc:ZDB-GENE-040426-1612]	64.0064800621862	68.6722759041247	59.6716986029793	58.1955668095525	59.5635459379769	74.7392111804795	83.3103465442199	87.7656710984111	86.310968128585	73.0949636211336	197.351225498493	187.523738987255	177.457877895054	172.195546203568	166.692432357423	140.670638698264	156.104966864218	135.822833981644	145.239593957036	141.389035576425	140.451786044259	152.004318550785	128.479293712485	167.577775349004	182.33896368556	167.182076111788	177.639187467077	179.50469573278	195.31452270633	175.486957423531	181.912063988395	186.574118072903	189.280490818937	197.74061552377	172.358769876991	135.573489398295	135.862524731731	151.137222764418	116.852108570567	137.325409299172	90.2625649546914	92.6857658326621
ENSDARG00000061451	1	22681755	22703076	1	protein_coding	n4bp2	NEDD4 binding protein 2 [Source:ZFIN;Acc:ZDB-GENE-061103-451]	19.8532746340543	19.4305874634861	18.9018336994067	15.7522933116782	16.8054148516948	25.5708654708815	25.5394888987563	24.6325995128343	25.6567648051594	21.2535654980085	64.0627194640599	59.6406915271074	57.5001589120447	54.5616601945959	50.6324140020605	53.7299758604257	58.5699057740225	48.155010481383	55.2453093345864	54.4159159195666	38.9956675666729	40.1552340181612	31.8711355312387	46.9812403862887	49.3356671183059	31.2710546377077	34.6716735674436	38.9484285271314	42.741057128294	31.6040827299914	22.6070593716122	25.927651997162	27.6838166792369	27.0473622583877	21.5950245294026	14.9767050680939	13.6649288196046	13.9869521365838	10.2420034501261	13.8372883029041	10.1133044654066	10.614862866529
ENSDARG00000070121	1	22707663	22708253	1	protein_coding	rhoh	ras homolog family member H [Source:ZFIN;Acc:ZDB-GENE-060228-7]	0	0	0	0.847261065607668	1.07173630644378	0	0	1.8266600917463	1.92021155391957	0	1.02473084037441	0	0	0	0	0.807394668677217	0.818373858595945	0	0	1.08958253459061	1.98284880621684	1.81094210440413	0.930994161941279	3.11221480365875	4.12972683443069	0.945797113747	3.85769321135316	0.934778834130736	3.21297948470497	3.3421994020952	3.17067720758216	0.955597127358412	2.58891348177119	0	0.941220353330517	3.02787681515756	2.01797147640851	0.954012036946892	2.92077643901643	2.25257623121271	0.859399857398617	6.13560058546999
ENSDARG00000054680	1	22717883	22727172	1	protein_coding	chrna9	cholinergic receptor, nicotinic, alpha 9 [Source:ZFIN;Acc:ZDB-GENE-090312-63]	0	0	0	0	0.245208236762182	0	0	0	0	0	0	0	0	0.23743394438563	0.229052251507542	0	0	0.232462064853771	0	0	0	0.594710917447115	0.20423810361608	0.453338328858801	0.227494549958536	0	0.217081997547975	0	0	0	0	0	0	0	0	0	0	0	0	0	0.189569021735156	0
ENSDARG00000092290	1	22798530	22815795	1	protein_coding	ENSDARG00000092290		12.7708498018877	11.5927150804182	12.156168010342	13.8268405526118	14.7656499197835	35.2104932274978	37.0817115820776	39.676989070502	34.949513640574	35.3852481798531	143.818758327576	126.091441201561	135.827129713921	128.971711287516	131.336134029506	116.964924321075	122.753006864974	114.473496883039	116.094708633941	118.33465044571	24.0570236381562	27.4227840854852	18.8716128770776	24.4702691316907	20.9333908373172	24.4701047517662	24.8101438643086	21.665076559222	26.5058269516421	24.9852470819769	30.1769253901366	35.7074943362024	39.4876380978801	41.9077145238113	37.537311954827	22.8211856558673	23.902134103123	24.1317758258408	22.443378583473	24.3917857522543	15.8373567457813	14.3579062062651
ENSDARG00000055099	1	22815786	22867138	-1	protein_coding	fam184b	family with sequence similarity 184, member B [Source:ZFIN;Acc:ZDB-GENE-090313-380]	1.56093887900496	1.10735479223145	2.14624193666415	1.47363186192684	1.98396861012397	0.683554887124783	0.577715900297501	0.382121063273236	0.895820066266608	0.576664009607085	0.317223970200055	0.686276466348003	0.28549626534277	0.225078681076554	0.216569156789915	1.15024449845382	1.06638847334265	0.329856570748385	0.327132017349151	0	0.713678676976999	0.656043301746947	0.869279117750234	0.535654097533216	0.430621846968597	0	0.309174551887758	0.484243440548308	0.44224167879535	0.115092167718547	0.32846985665454	0.594194136727214	0.177652151203659	0	0.194001928809154	0.208435424211196	0.413469955688615	0.592278929146268	0.10117974552515	0.115888395129837	2.15333981463528	2.62284400813996
ENSDARG00000070109	1	22868739	22882491	1	protein_coding	ncapg	non-SMC condensin I complex, subunit G [Source:ZFIN;Acc:ZDB-GENE-041111-282]	255.94750400432	248.016673026617	240.600578334274	257.666447996266	235.36015679856	246.153299368592	260.231650909814	264.421846234846	245.838857647098	239.118954313832	272.01299510849	245.126938682487	283.538048690831	247.597897837382	240.017398208842	210.270440311778	232.459560244831	196.471552617096	221.484024350366	204.92040300094	197.142272002668	184.317917660646	175.236538776359	233.263883228889	242.04015305076	194.862381839485	218.344416315743	217.08287343413	212.450391970391	223.482861519379	205.817918376559	205.481126545636	227.13805810983	239.917459087735	202.444915297627	166.781052957847	159.298327584864	146.220295858964	147.331860993836	160.374764194159	98.0832063638125	94.2590943221284
ENSDARG00000070098	1	22882485	22905182	-1	protein_coding	lcorl	ligand dependent nuclear receptor corepressor-like [Source:ZFIN;Acc:ZDB-GENE-030131-6300]	33.8787511484198	38.5201050493348	35.0666307154635	34.5328831652273	39.1176130293692	40.4974284759397	36.6020746081024	41.0860350185058	39.9007448281113	37.5161351047937	57.9191542587339	58.1574622223563	52.2259734450052	50.3183514322007	50.6737934496645	58.0730750652039	55.9368248822896	48.6126713514186	58.7791341400832	50.1025133164275	25.0915632843363	25.5526567601522	23.3401966323021	31.7115823052986	32.3775092358254	10.3295407358582	11.6592766842192	11.577706352215	12.7643108564811	9.89287485565163	8.41026711662921	7.60714426467982	9.75650789292157	10.8022711986567	9.56992336016981	11.2371336552243	11.6134528329247	14.2600914447272	10.6561566042683	13.0233804459099	14.0181269063032	13.7617140221005
ENSDARG00000004246	1	23092610	23219297	1	protein_coding	slit2	slit homolog 2 (Drosophila) [Source:ZFIN;Acc:ZDB-GENE-010306-3]	0.280359500844901	0.162573398150813	0.100532756186938	0.298187340090023	0.0629791423853367	0.262843541912155	0.10367425201034	0.102877134964834	0.160709144153163	0.04439257535798	0.0568955029446276	0.246117854147987	0	0.121254916182033	0.233089645297985	0.0955308474110832	0.0958973891301335	0.118364452899241	0.0586666818733019	0.060786585076399	0	0.100871434683998	0	0.172936430705907	0.115915601790064	0.217453840687862	0.333341060754236	0.416975116140494	0.35693866410538	0.371583821961378	0.294624237058897	0.959361516867315	0.716814918495637	0.72071943377365	0.417513011340293	3.30858385958575	3.55820600478589	2.49671649770494	2.34185306566336	2.49383142045599	14.3953422572435	13.0924438881519
ENSDARG00000031108	1	23230836	23659158	-1	protein_coding	lrba	LPS-responsive vesicle trafficking, beach and anchor containing [Source:ZFIN;Acc:ZDB-GENE-090311-19]	17.3510858119554	15.198805060559	16.2599893287151	17.1301376993962	13.382624605623	13.3376924419813	15.4213272079821	17.6384116943665	14.6764358572899	15.1889467575848	22.6422817854082	21.3933880119071	20.8992617240056	19.1204091275133	20.4515199372526	19.4489055124248	22.0489537599966	15.6867817612306	20.0181890096211	20.2996682143027	14.2694482580663	13.4496328168799	10.913458087685	20.3244657352647	18.7925717840104	12.9153441160551	13.6046342932746	12.8432538958996	14.2723964810632	14.6071389401681	8.97919000123419	12.3554491722428	12.6651841612213	12.2250445445435	9.89806252460743	9.9085655305373	9.41719400153909	8.6975600884221	6.35697834238567	9.55025762675563	7.55759610350021	8.91864289316128
ENSDARG00000015266	1	23385414	23387270	1	protein_coding	mab21l2	mab-21-like 2 [Source:ZFIN;Acc:ZDB-GENE-011101-3]	0	0.471568188551859	0	0.214237280740329	0	0.228688289093646	0	0	0	0	0	0	0	0	0	0	0.206745513737378	0	0.255819394917932	0	0.239243427585004	0.219702066503144	0	0	0.252078175529421	0.235324673164523	0	0	0	0	0	0	0	0.449082333445041	0	0	0	0	0	0.271917651918315	46.8405894504562	45.561347313117
ENSDARG00000035692	1	23664686	23668824	1	protein_coding	rps3a	ribosomal protein S3A [Source:ZFIN;Acc:ZDB-GENE-030131-9184]	166.83298684657	154.286589282351	151.595346229812	165.445216114691	166.052828687197	278.459577696225	219.393803249118	227.974405908116	258.177634962118	233.295741213901	115.876063665866	111.870932447234	131.997909323055	137.476126012946	128.163115855336	126.173900871817	141.441672682075	159.895955179475	132.191550793587	133.38079665188	209.831962851133	226.189811847823	260.359823420255	205.672652001676	250.793137737207	509.98149721373	486.913803768637	486.060883366056	422.739850650639	472.611799788928	655.705755162219	619.928423902203	611.492831453822	604.592966700344	645.344034275869	779.282979465107	764.240571972661	564.929802781942	837.250404506653	784.109033363185	1294.82820367978	1305.02015295804
ENSDARG00000094885	1	23674753	23676505	1	protein_coding	pimr178	Pim proto-oncogene, serine/threonine kinase, related 178 [Source:ZFIN;Acc:ZDB-GENE-090312-160]	0.565738890538312	0	0	0	0	0	0	0	0	0	0	0	0	0	0	0	0	0	0	0	4.0690112446394	8.69100282788382	3.19402382619796	6.39601276794406	1.41932995314473	1.31036143055737	0	1.92329722170065	0	0	0.724823976961734	1.31087793971057	0.590493113795437	0	0	0	0	0	0	0	0	0
ENSDARG00000090118	1	23685565	23700844	1	protein_coding	qdprb2	quinoid dihydropteridine reductase b2 [Source:ZFIN;Acc:ZDB-GENE-070720-19]	2.70620006618471	2.76552612432915	2.55261574925538	4.98522167813254	1.80373320278223	4.21444837269049	2.26580798485594	2.99430971381373	4.30275457700245	3.85427877174045	0	2.70509526875173	3.35151135852916	0.879083159836955	3.40655781361644	1.36447089980221	2.40593373206113	4.31802848175809	3.43580658673059	1.77550498144045	0.401761161734891	3.68508004855398	2.27687048314183	0.421563536312778	2.11119138037116	0.392545044784142	3.60742863405859	2.28409175815083	0.870221963824362	1.81132923175387	0.860769426233331	0.778459260565664	0.699840662838184	1.13116130388888	0.381963943885396	2.05056805772347	0.815701735617166	0	0.794585441825072	0.456583799633669	1.05526929779102	0
ENSDARG00000090822	1	23685565	23689704	1	protein_coding	QDPR (1 of many)	quinoid dihydropteridine reductase [Source:HGNC Symbol;Acc:HGNC:9752]	0.505330716966028	1.18514175210205	1.63618812867619	1.58647402537942	2.67766894694085	2.29822681656679	6.79403944696355	5.60770380237687	4.69786666575611	4.79647282217609	8.13142265429179	10.1732785109114	7.80439403073477	4.60004580067182	4.47683799088583	7.58486561981383	8.67954910930019	8.42341325580044	5.81146433573773	9.99588744512337	6.04261762956146	5.53430453111809	5.6960411654465	6.33440067173712	1.89916353812755	5.26981481807272	1.19519997512829	3.42951618133899	2.61539569755498	4.08218570321548	1.29245541463302	1.75315255808379	1.05236274813907	1.70120246792467	1.14840632541785	1.23249773445653	1.22790069531321	2.33207312226691	2.38444043601297	1.3732569075675	1.05447047641321	0
ENSDARG00000086859	1	23691822	23695150	1	protein_coding	qdprb2	quinoid dihydropteridine reductase b2 [Source:ZFIN;Acc:ZDB-GENE-070720-19]	2.86527109183021	2.22984968222657	1.37258388870893	1.00608804663448	2.12354315604834	4.68538199152468	3.19728244085222	2.81707614745142	2.57542882184603	4.83673753718116	4.69709678141372	5.51147592084292	6.65728394507125	5.79080047837053	4.80598089115592	4.82003590878074	6.79751748405214	4.46785666695042	5.65441510451547	5.42752119549556	1.8890384900843	5.89216077601605	4.99713546580814	4.75769079294593	6.75261746160367	2.21702546612844	3.39588144517176	2.14834368955472	2.45526907454977	2.98120553630438	3.23844048887923	1.83049809819154	1.31626329174792	2.12745521653564	0.359211750839006	0.77140950828578	3.06796166221306	1.46039196114509	1.86855893807378	1.2881048415297	0.99275780544121	1.16717352906695
ENSDARG00000088202	1	23703344	23771862	-1	protein_coding	sh3d19	SH3 domain containing 19 [Source:ZFIN;Acc:ZDB-GENE-050522-481]	1.57268327616736	0.782910624190844	1.57171355909753	1.54958943328461	1.20824036135366	4.17680968100659	4.24307563981683	3.09510128742024	2.96778653927067	3.52140710166596	13.2987938890973	12.7557197381431	13.1947552827391	12.2472435747255	11.0904437358789	8.70038093587047	10.5813999238655	7.41146443226078	10.4630236602316	8.34588650095431	4.09838648138484	6.80413610556836	6.63603250894014	3.61137218708786	5.44177716003233	21.2907435149609	21.753995354818	16.8242025673741	21.0720464987719	19.9953626542418	36.9049804735133	33.6364635269742	38.4697971899075	33.2548929625814	31.9465755374597	34.7264629202262	39.278419712792	40.056649119808	28.0671049258259	35.1636536440201	6.62823560643567	9.79593928197912
ENSDARG00000061021	1	23778552	23823844	1	protein_coding	fam160a1a	family with sequence similarity 160, member A1a [Source:ZFIN;Acc:ZDB-GENE-090312-132]	2.72103451885281	2.398788433319	2.92732841252817	2.43034673288239	2.786462855288	9.92016770248467	9.5404688397576	10.3056541140122	11.0456330279275	9.56478855920377	30.6886420261352	27.2398230099407	26.8041195706822	27.7509851333554	24.6420146880733	25.1915395853245	27.2447407487791	24.8189211882226	25.6300755432604	28.324761433995	14.4411308343048	18.2139893984175	12.172093166568	20.482380563535	18.4309044777712	8.04046461403186	9.89896235246566	8.74346285320278	11.5044894985462	8.29692222884837	10.6397497934302	9.68576678708138	11.0789529445368	11.2753186948184	12.0384222683314	7.1861884199688	9.65134915142757	8.601868086459	5.96356808390683	9.95082524048232	1.23792695971235	2.10390920331335
ENSDARG00000037309	1	23829674	23868009	-1	protein_coding	gatb	glutamyl-tRNA(Gln) amidotransferase, subunit B [Source:ZFIN;Acc:ZDB-GENE-040724-131]	1.85172017741052	2.57987376094709	1.49448736418804	2.94938597404821	2.36687144190401	2.50251728184028	3.08440226703518	3.570141549549	1.91318762023003	2.63859607971668	13.2115334990986	12.2147582228747	13.5143299397461	13.5777355399121	12.1414135709879	15.7715959252607	15.8414839143479	15.1458470012479	16.0697788047691	15.9202711893683	14.4807336689394	12.7101433694089	12.6860433451572	13.0418535110947	14.7140769221129	8.61393325857624	8.25174376784538	6.30859299047151	7.67422046491211	7.37421408947668	5.26133598402016	5.07605547874222	6.26059408163036	5.62048921897042	5.28290924325544	4.34036752968621	4.63639351623773	4.53269855051083	5.07796746680077	4.82655088241475	6.41887502710498	5.60201954675494
ENSDARG00000054334	1	23866585	23867920	1	protein_coding	dctpp1	dCTP pyrophosphatase 1 [Source:ZFIN;Acc:ZDB-GENE-040426-1741]	64.8450105562827	76.3359237917762	76.8367262245546	78.2670156592222	76.4002751827512	109.885568330393	109.298020593832	120.352174827419	152.816066165607	125.379892868367	406.564998233288	444.198640779281	454.53982508801	479.511253848264	478.358449780639	561.866048159611	567.000396382054	580.214551211765	570.838236620932	555.988415233128	483.860694307474	517.080334923912	528.275443000502	505.648283012966	555.785314690509	243.206267515533	249.412044357306	280.287112506683	287.131899953141	243.150435422563	103.265677443538	98.1133098353352	97.5606098189999	93.0422597888301	95.5877966636803	64.6411054665794	78.7284713063058	62.2004929055779	70.217226764609	73.1361951527646	68.892915374202	67.6961712106168
ENSDARG00000060994	1	24178200	24453610	-1	protein_coding	fbxw7	F-box and WD repeat domain containing 7 [Source:ZFIN;Acc:ZDB-GENE-090313-79]	12.890401417912	10.6419531930641	12.5136571479362	11.9827123713233	12.9229651824556	14.7763514525109	12.3083510690966	12.8072141889263	13.6837413983844	13.4423362169876	60.1098813344432	63.8256054494196	57.3542420304058	59.6701328744874	58.7191635957631	64.9252010270248	67.7682760255785	53.5546939268011	67.3304480176676	65.6201278061721	33.798255715457	34.7014621951644	30.8278564561408	31.3016966817824	35.1852739551374	21.2725642972634	18.1037105247251	19.4023993250479	21.0010013969718	16.1384156318641	15.2787510802589	16.5561888748124	14.6009112309797	17.1831896934907	13.7344616299965	18.2846586357401	16.9169639012144	15.2744864864353	13.14204026214	16.7279725473792	20.2736495620131	23.908850201226
ENSDARG00000074776	1	24463247	24486257	-1	protein_coding	tmem154	transmembrane protein 154 [Source:ZFIN;Acc:ZDB-GENE-030131-2401]	0.307170647891628	0.716957769371558	0	0	0	0	0	0	0	0	14.7229570621235	10.6304623521123	14.8727734493665	11.9719343849222	8.88441394790966	11.4773879782514	14.6841799280591	15.6708496319447	17.138867247194	13.6914418146445	10.9307935730232	16.0460873387962	7.918419110089	6.11817845762484	14.9430372848884	65.6049856291232	58.9845924690586	69.7609794528155	63.5416650484175	63.667136945509	62.4703557000614	52.9664672029457	52.9986638002293	61.894077359411	49.8869411400945	28.6439085640446	22.1894203686087	22.5366604230065	19.1047588688877	26.0875835458491	8.29954968756927	9.75510093149318
ENSDARG00000074451	1	24487277	24525406	1	protein_coding	mnd1	meiotic nuclear divisions 1 homolog (S. cerevisiae) [Source:ZFIN;Acc:ZDB-GENE-040801-116]	0.196814152652599	0	0.211950766526116	0.624648389060995	0.527529081152918	0	0.219045289694679	0.217229334357071	0.453270158418607	0.373853694768219	13.9739750770154	11.2133321219852	18.8164260594248	15.3332563812906	16.2773221975695	13.5850003206421	15.4718555165557	16.7686996180917	10.1895080998675	15.6875610125794	7.66981162802049	11.7394897354257	11.8744490209851	9.0305592298887	4.89826723069237	25.3830405762775	17.0524176412836	21.3921697417077	22.41871511612	18.8778245572138	31.1659053158264	33.3741992290581	33.4065734617563	32.9385540498424	31.1690300173156	38.2271585922804	37.723422282524	29.6771017140444	38.4594073881584	41.7375654814112	23.6731924336303	24.4032649703599
ENSDARG00000079434	1	24527348	24625320	1	protein_coding	si:ch211-208h7.4	si:ch211-208h7.4 [Source:ZFIN;Acc:ZDB-GENE-030131-6110]	2.60343647307832	1.88791467395139	3.08113056482745	1.66030626470185	2.10391277633909	14.8706272680135	14.1576460360613	14.1194252286049	14.0356977579896	14.4069883904653	53.2909568597176	57.1226807094409	53.2690111884697	53.7986120458801	55.4703638383631	46.8652391978472	49.792820780137	42.3101164471399	51.3543709818168	48.3728753640188	9.55677607845094	12.5121560040693	11.8813953943729	12.3732612711647	10.5798176433617	4.54266252560685	4.1779229126596	2.76036996121885	7.04795676916611	4.92010663076719	6.4876903890274	5.71954107045237	6.59452977186495	6.4583343741288	6.54699857744158	12.4275780403718	13.4084842058004	13.4006938923753	11.688069594779	12.2535750146321	18.7798366990988	21.9484679116165
ENSDARG00000031817	1	24631616	24679452	-1	protein_coding	trim2a	tripartite motif containing 2a [Source:ZFIN;Acc:ZDB-GENE-050327-99]	1.27955050977647	1.08104562503477	2.75433399826161	0.987309330895921	0.938210730269576	4.1944212372116	3.36019077902987	3.58983611433305	3.8752991032946	4.41987842276481	17.4646073917594	16.4366493898572	14.0469921103608	16.1548490961072	11.776431878157	14.6965928917083	13.57540301236	17.1220769372384	13.911265459291	16.0733409093848	4.24457309000797	4.02662403506576	2.98236790504471	3.0208532516262	3.17897973556558	0.541002599476313	0.69095946573909	0.390081016107891	1.78148789134617	0.463613717073573	0.293998908883408	0.398871985815337	0.357860425349139	0.514045141941217	0.390776077092671	0.699695506734307	1.11072409000396	0.397611018520237	1.08660220736339	0.778158284465515	0	0.422728318934207
ENSDARG00000074812	1	24708685	24747977	-1	protein_coding	fhdc1	FH2 domain containing 1 [Source:ZFIN;Acc:ZDB-GENE-040826-4]	0	0	0	0.062638042467382	0	0	0	0	0	0	0.0717719744006696	0	0	0	0.0735056460829047	0	0.0604345164269068	0.0746485332130272	0.148017039307894	0	0	0	0	0	0	0.0685407519584772	0	0.0657459059261255	0	0	0	0	0.180855456579704	0.0649437559061343	0.0658363704624024	0.424437402128368	0.490994551463646	0.536067010227039	0.274775529516138	0.235952956089856	7.31107626471594	7.47548655635041
ENSDARG00000070055	1	24751870	24795742	-1	protein_coding	arfip1	ADP-ribosylation factor interacting protein 1 (arfaptin 1) [Source:ZFIN;Acc:ZDB-GENE-040426-2690]	29.3031977309969	23.3046812806688	27.0162427508011	28.9823368066901	31.2584784550728	40.4673201922372	35.0671132692581	31.0740337363831	28.8515479493176	29.9651179464204	62.691452318897	62.8291959756818	66.3591980838558	53.6903562601316	64.0113829858391	62.3583139046128	58.9441755612336	60.3502717524684	60.2416725318309	64.7461591568396	40.4724378100675	43.1062926547959	41.1327779499473	49.1088468841286	47.2239690919292	7.6603587717283	7.49336785953984	9.09660196538192	15.0434957325697	9.13458226825035	7.26973435667049	7.05632926859742	7.05174769849596	6.82199369396354	7.38576752059621	17.3876383148937	17.2554631646862	18.3852974440923	11.6309159182585	20.0906910478172	18.2974560853034	22.2722800575444
ENSDARG00000070050	1	24800495	24805304	-1	protein_coding	sfrp2	secreted frizzled-related protein 2 [Source:ZFIN;Acc:ZDB-GENE-061013-293]	0	0	0	0	0.437636308116607	0.371606004530422	0	0	0	0	0	0	0	0	0	0	0.333556756837852	0	0	0	0	0.714782007036927	0.368042186637508	0	0.819083858387609	0	0	0.369202647946459	0	0	0.41740608992564	0	0.339338249018808	0	0	0	0	0	0	0	8.18844352143634	8.02440806046345
ENSDARG00000037286	1	24902969	24959927	-1	protein_coding	DCHS2	dachsous cadherin-related 2 [Source:HGNC Symbol;Acc:HGNC:23111]	0	0	0	0.0370218460129473	0	0	0	0	0	0	0	0	0	0	0	0	0	0	0	0	0.0408212871199866	0	0	0	0	0	0	0.0387971045057453	0	0	0	0	0	0	0	0	0	0	0	0	0.179807556587215	0
ENSDARG00000037283	1	24960088	24975775	1	protein_coding	plrg1	pleiotropic regulator 1 [Source:ZFIN;Acc:ZDB-GENE-040426-2787]	49.8287695265431	52.850415820545	40.5560053016253	44.3606078408698	49.8539461717322	60.9804475037906	63.126871681005	66.7101097764641	70.3527001106208	64.0133775449858	205.327726809521	201.861867344053	210.602971907098	194.513076147075	198.572127949364	201.895322131319	203.334080140372	192.099060647875	216.045870698262	206.63713724312	197.848886994968	200.593071789786	189.703093408918	230.19041599574	266.151399180992	227.909401276754	237.242293872878	259.460941604192	261.325617013526	261.224264763005	225.342739431282	242.678915249027	243.866872269469	244.4111340869	229.886599312186	182.200370206648	180.869955948466	151.52480918512	167.481462999605	175.959939505702	115.00690058037	121.61247011818
ENSDARG00000037281	1	24978970	24988554	-1	protein_coding	fgg	fibrinogen gamma chain [Source:ZFIN;Acc:ZDB-GENE-040426-1998]	0	0.209171346553635	0.193587159319552	0	0	0.405762414509353	0	0	0.206920591674795	0	0	0	0.197524071258026	0	0	0	0	0	0	0	0.424323481893381	0	0	0.222818255550874	0.223638622126165	0	0	0	0	0	0.227635023713999	0.20588377561585	0	0	0	0.216761946376352	0.430407641733106	0	0	0.964565933831186	3.91349416897443	3.93091277395692
ENSDARG00000037278	1	25005969	25007210	1	protein_coding	lrata	lecithin retinol acyltransferase a (phosphatidylcholine-retinol O-acyltransferase) [Source:ZFIN;Acc:ZDB-GENE-060720-1]	0	0	0	0	0	0.783509343733822	0	0	0	0	0	0	0	0	0	0	0	0	0	0	0	0	0	0	0	0	0	0	0	0	0	0	0	0	0	0	0	0	0	0	2.15798989332778	1.26938619203937
ENSDARG00000094763	1	25041884	25043038	1	protein_coding	npy2r	neuropeptide Y receptor Y2 [Source:ZFIN;Acc:ZDB-GENE-040924-8]	0	0	0	0	0	0	0	0	0	0	0	0	0	0	0	0	0	0	0	0	0	0	0	0	0	0.403323457959538	0	0.391277873150181	0	0	0	0.400062092215969	0	0	0	0	0	0	0	0	0	0
ENSDARG00000037276	1	25046938	25059059	-1	protein_coding	map9	microtubule-associated protein 9 [Source:ZFIN;Acc:ZDB-GENE-080225-36]	28.5456621220094	30.7053681659748	20.944665783154	26.1936148348608	29.1807660649878	29.3027914482836	30.9432422090149	29.4407243190946	30.2055176830367	34.3991259202246	24.2917418625435	23.4681931743668	28.0725265430944	25.9939690299313	27.7133766471247	19.800309829702	27.1637215744577	13.164329688653	15.3902774578039	17.7860934533578	7.19562815849281	6.45760964040227	9.34721035110171	5.80082568920887	6.53111390492288	1.65089557123576	3.54201108252954	3.01858863616052	3.62829359392391	2.26608410033907	4.84950803174812	4.22375148759058	5.10240283546802	5.34003690893217	6.20821987316044	5.13011738707554	5.43063129260898	9.06904065581113	6.30572546816478	6.08649767617593	10.4440648018768	12.0559338301525
ENSDARG00000013787	1	25092972	25108222	1	protein_coding	gucy1a3	guanylate cyclase 1, soluble, alpha 3 [Source:ZFIN;Acc:ZDB-GENE-050417-230]	0	0	0	0	0	0	0	0	0	0	0	0	0	0	0	0	0	0	0	0	0	0.133858192850908	0	0	0	0.143834635212554	0	0	0.157930790651122	0	0	0	0.126902476739857	0.136716761381852	0	0.595474477219898	0	0.422973965263438	0.288966198917989	0.165568278220793	0.640465634280009	0
ENSDARG00000086790	1	25110819	25150830	1	protein_coding	gucy1b3	guanylate cyclase 1, soluble, beta 3 [Source:ZFIN;Acc:ZDB-GENE-090313-160]	0.15592564924137	0	0.167868600794194	0	0.627872017379791	0.175861311143408	0.346771268217956	0.171976685358556	0.179335260725772	0.148104614589306	0.190598493656105	0	0.171260717742759	0.404843127815983	0.39026678452117	0.317155445964532	0.478230352496612	0.792265636613532	0	0.20349858933709	0	0	0.174010453738955	0	0.193860622343452	0.181233921276795	0.185153996943216	0	0	0.207431316760348	0	0	0.480437672046909	0.172536010320527	0.174864459084496	0.563521847593954	0.372887055342212	0.177885309615041	0.182256422515622	0.417887547833166	0.484648153640659	0.946037137016867
ENSDARG00000006427	1	25157402	25160746	1	protein_coding	fabp2	fatty acid binding protein 2, intestinal [Source:ZFIN;Acc:ZDB-GENE-991019-5]	0.29316389266439	0.342016963688564	0.631855804588129	0	0.391462920275775	1.99015807743048	0	0.32411885975068	0.338544235863729	0.27838240912016	0	0.389992803551434	0	0	0	0.296247614103437	0	0.373766234048365	0	0.384167288616118	0.347548137616246	0	0.656897483042103	0	1.09671645292541	0	0.347556761329492	0	0.376485966928431	1.95918657347997	2.60733666265138	2.69493206086265	1.21087834692404	1.95707932971603	0.660931841709051	92.264172860307	88.5364019264935	73.2320607154312	88.7271481815073	89.6619802752942	388.938570902513	362.878854516402
ENSDARG00000076499	1	25161800	25225479	-1	protein_coding	usp53b	ubiquitin specific peptidase 53b [Source:ZFIN;Acc:ZDB-GENE-090312-168]	2.56117954116471	1.3425929333874	1.42240430533424	1.57968251793607	1.55684899684804	1.02327434126624	1.19243063642784	1.0920841912461	1.51708853338465	1.80518268195664	0.705089710532799	0.762671359934554	1.54124210011392	0.428864910228452	0.618907778703287	2.44508158754935	2.62495268388094	0.9426789690059	1.55808156479015	2.58221852315487	0.38847059705012	0.803499870286514	0.276027506131282	0.612306797389817	0.307669056038005	0	0	0	0.105317913331194	0	0	0	0	0	0	0	0.098461968225424	0.0940336099370969	0.0963855771571155	0	0.256420068121154	0.0999356410262756
ENSDARG00000037266	1	25226762	25245850	-1	protein_coding	myoz2b	myozenin 2b [Source:ZFIN;Acc:ZDB-GENE-040426-1853]	0	0	0	0	0	0	0	0	0	0	0	0	0	0.309181312576058	0	0	0	0.303072136161964	0	0	0.281601675818231	0	0.266300567070015	0	0.296511838920469	0.276505274912346	0	0	0	0.317595066835321	0	0.273103654981671	0	0	0	0	0	0	0	0	0.741173692610329	0
ENSDARG00000077157	1	25267662	25272368	-1	protein_coding	synpo2b	synaptopodin 2b [Source:ZFIN;Acc:ZDB-GENE-101230-1]	0	0	0	0	0	0	0	0	0	0	0	0	0	0	0.285782044147146	0	0	0	0	0	0	0	0	0	0	0	0	0.1277942451461	0	0	0	0	0	0.252604274692066	0	0	0	0	0	0	1.30193247979726	1.38486209706718
ENSDARG00000037256	1	25317765	25329964	-1	protein_coding	si:ch211-145b13.5	si:ch211-145b13.5 [Source:ZFIN;Acc:ZDB-GENE-090313-35]	0	0	0	0	0	0	0	0	0	0.127463134646626	0	0	0	0	0	0	0	0	0	0	0.158064390247447	0	0	0.332092203266516	0	0	0	0	0	0	0	0	0.137703394459621	0	0	0	0	0	0	0	0	0
ENSDARG00000069998	1	25331578	25333623	-1	protein_coding	si:ch211-145b13.6	si:ch211-145b13.6 [Source:ZFIN;Acc:ZDB-GENE-090313-36]	0	0	0	0	0.496694290342708	0	0	0	0	0	0	0	0	0	0	0	0	0	0	0	2.21869091874262	6.91706310332893	2.09476452439582	2.79310426902041	5.12653620546931	1.29844088770155	1.76759697268268	0	0	3.00022309713762	0	0.429740353434452	1.1593923861951	0	0	0	0	0.857229067581372	0.438584624002504	0.504275382463824	0	0.457030977554936
ENSDARG00000053995	1	25342433	25351851	-1	protein_coding	gpank1	G patch domain and ankyrin repeats 1 [Source:ZFIN;Acc:ZDB-GENE-070928-32]	10.0592936885372	12.8107841952548	7.35785174014935	8.23458099608803	14.2480360726734	14.9961888424499	9.92662213351246	11.5202849706381	12.673620151323	12.0778018041804	29.9645778297915	27.1518308519261	29.8229928563818	26.8614779537476	31.1492778004314	29.100826560168	33.336409470962	33.3010111531322	30.4292933761291	36.2012475993088	12.7719760186534	13.5821783597564	18.8694050848313	14.1186694664922	14.8772406178878	6.83667112752619	6.30800805212325	8.93049154744373	8.74281663929926	7.33075378688959	8.41357091214828	7.39217322606392	10.1500354657348	9.88414212469243	8.73794564696872	13.5060191829822	11.819292947104	13.2225446997037	9.76999507556874	8.91359413338026	8.26461309476345	8.53399565260064
ENSDARG00000021702	1	25352434	25369474	-1	protein_coding	pdcd4a	programmed cell death 4a [Source:ZFIN;Acc:ZDB-GENE-040426-1920]	76.207235760376	76.2819981663864	72.7154778358262	79.3372255630288	72.4836484123178	60.2261089660609	71.3983772048589	67.8811507967857	57.0184757162689	66.7090161476299	89.3294853823662	93.7915668143298	88.9802661815303	85.0460887373663	98.6225847134188	83.1788166061022	79.5486238180384	73.9596800153978	83.4768255744975	79.6317067498458	85.0972580486328	78.748285145954	81.2881483429164	105.766482147037	98.1665671820576	107.975400524051	111.529016811281	107.405935972339	108.342323266642	105.000803336551	107.27287812714	113.026260010284	123.995277025644	128.804196590452	120.005202870883	107.025019055107	108.020091692463	103.245978848802	99.1139386412153	123.290001244142	112.503529900402	113.944715060163
ENSDARG00000054031	1	25378155	25402858	1	protein_coding	mxd4	MAX dimerization protein 4 [Source:ZFIN;Acc:ZDB-GENE-050208-44]	0	0	0	0.0966378776513125	0	0.30745665339884	0	0.300773273739042	0.313399799922484	0.0864501242402161	0.221965507662405	0.72031153759392	0.599236351641328	0.472408917118939	0.113650299937805	0.0928333478673846	0.186485630123933	0.115397950414608	0	0.237082131584098	1.39112857588532	1.37710066597288	1.21645314757426	1.91149080922764	1.12985001498076	0.952516947221103	0.540723376249729	0.508234919716534	0.116040453738665	0.724777869072476	1.26406074001018	0.831509433856779	0.559382266227445	0.401750709492622	1.32352849467795	1.53136484628656	2.06141838245443	1.65767350160168	1.69905204736076	1.21634784978492	2.07159890781272	1.98212016047974
ENSDARG00000037259	1	25405536	25409518	1	protein_coding	ndufb6	NADH dehydrogenase (ubiquinone) 1 beta subcomplex, 6 [Source:ZFIN;Acc:ZDB-GENE-040426-1781]	242.795682082907	250.308007391817	228.474113010844	240.2544788053	215.60280324477	222.260322492863	175.17711823744	195.442880607847	196.79964257153	180.677239638103	90.5962366724316	84.5119447985779	109.433783138388	110.581949665204	75.5300813213533	101.035028703971	100.898671542217	129.090634695889	110.792342151811	87.1337066188067	58.3841952686299	61.1393175508498	58.5613016032257	49.8905591290971	80.2765537431863	76.9050273889807	70.1610749272021	63.8593358466792	68.9453290161404	80.3738147785753	73.8407014023566	72.704796196829	72.2340994462693	74.9728251911067	53.2686742891451	69.674672649002	89.8237716522242	81.4401672194829	80.1766140660371	64.5899406275891	80.2113452275206	72.8550993856948
ENSDARG00000037260	1	25411427	25416247	1	protein_coding	toporsa	topoisomerase I binding, arginine/serine-rich a [Source:ZFIN;Acc:ZDB-GENE-030131-6401]	35.5196788607478	37.3813531805263	30.1162139819263	30.9572486853909	33.9602596313558	46.3999482445126	42.055893886231	44.3114669799408	40.2209440414925	42.4795890742382	40.1056026115877	39.8983259079873	43.495408446194	43.304357368527	39.2351261792013	39.8145502420617	40.1941601275114	38.3477951583323	40.3746518820604	37.7357311785689	31.0750271749599	28.0337825192152	24.5293243439831	27.5718172387786	30.7404331995433	16.1583346566156	16.975691178394	17.272128832965	16.3489310521603	16.2393783194286	15.3246867772033	14.4198291333894	15.2412728047244	16.7436896985448	15.5486817086797	14.1169057064353	14.4701486718349	14.9308059989144	14.389288571274	16.7451624268676	14.9867850076702	13.3834781727659
ENSDARG00000037261	1	25417271	25434230	1	protein_coding	mtap	methylthioadenosine phosphorylase [Source:ZFIN;Acc:ZDB-GENE-040426-1505]	57.255875651788	57.7265462896453	61.6993613509774	54.0067882696665	78.0067749349465	102.854983851743	91.1199534006128	92.8757362925985	93.6809286043637	89.614211460909	100.707023027939	96.4306998772088	94.3272881574713	99.7929592518338	109.561823775422	117.199673004169	110.98492890031	105.26282202374	107.915567933001	122.892185895924	81.8440309151728	87.6204041929218	87.0202467825117	74.0910362307713	92.9133431115527	51.106085146018	58.3319001483032	62.0715974180213	63.9098734525363	58.0574780863538	23.0262889095858	24.4610475775739	30.5943676488573	28.4845143033205	26.5893817186655	15.3209714630603	16.6126192218367	12.5258970981759	17.8857492621188	21.3161007449887	63.6617929704662	62.1513121912698
ENSDARG00000077817	1	25557997	25601033	-1	protein_coding	cxxc4	CXXC finger 4 [Source:ZFIN;Acc:ZDB-GENE-090313-179]	0	0	0	0	0	0	0	0	0.156651201467583	0	0	0	0	0	0	0	0	0	0	0	0.321086821882247	0.295030076445933	0.152002793819919	0.168648329876249	0.338730348956926	0.633715223960703	0.809323883413843	0.457286785446106	0	0.181176656014884	0.172325943692425	0	0.699313614012081	0.452042936914703	0.152722103979149	0	0.325619200529663	0.310753514947496	0.47763928178655	0.364956902622288	0.705706153261871	0.826146893662106
ENSDARG00000076928	1	25662646	25693594	1	protein_coding	tet2	tet methylcytosine dioxygenase 2 [Source:ZFIN;Acc:ZDB-GENE-090312-98]	0.0394731717975191	0	0	0.0839881815295112	0	0	0	0	0	0.0375020205525883	0	0.103925351448262	0	0	0	0	0	0.0499856489560273	0	0	0	0	0	0	0.0979065951358772	0.0918550572131639	0.0469367105619023	0	0	0	0	0	0	0	0	0	0.0469512502305541	0.0448651282255422	0.0459988599885317	0	5.71227354929177	5.00407810469562
ENSDARG00000009685	1	25695439	25704647	-1	protein_coding	ppa2	pyrophosphatase (inorganic) 2 [Source:ZFIN;Acc:ZDB-GENE-040426-1857]	0	0.117756335535672	0	0.107641406807785	0.272778946918468	0.456897695103531	0.33787684497852	0.335205089433694	0.232880257494646	0.0963272451738165	0.247422283023864	0.401484899327351	0.111300147036966	0.263210346483822	0.380039463577922	0.310174374433705	0.10386140500211	0.257241618367482	0.510319137032852	0.132127963018061	0.477153187002158	0.657845399488901	0.451954823453796	0.626674503848312	1.13332227063368	1.88669921609261	2.77122906600434	1.92607170210076	1.42282980600669	1.48112854041624	1.9213041668574	2.78045477336311	3.84527650105174	2.91100109507422	3.29115907888767	4.02359149813551	3.26567459329955	3.57995503592367	3.90581013810607	2.98298454055082	8.08083793522545	8.47021677956001
ENSDARG00000079377	1	25717782	25744106	1	protein_coding	arhgef38	Rho guanine nucleotide exchange factor (GEF) 38 [Source:ZFIN;Acc:ZDB-GENE-090313-83]	0	0.152930751983469	0	0	0	0.148339231551361	0	0	0.302491842603035	0.125002441390131	0	0	0.288991305792603	0.170817883468202	0	0	0	0	0.165759143909475	0.343247790979343	0	0	0.146758567291446	0	0	0	0	0	0	0	0.166379044065628	0	0	0	0	0	0	0	0	0	1.49904863327469	1.75469466967205
ENSDARG00000091678	1	25744883	25750361	-1	protein_coding	ints12	integrator complex subunit 12 [Source:ZFIN;Acc:ZDB-GENE-040625-178]	22.475303966456	23.3205106683747	24.0005083396127	21.2086330875274	25.6118532691434	106.119270871254	82.7377008632373	82.0549441340766	103.493868894991	91.2568250639145	163.87714174128	163.721983192052	180.687810596152	169.497590707136	152.506346462668	135.993432923026	139.248771199161	144.05798082467	140.195469516966	142.394819861279	88.2155254880148	89.1432271255103	97.6982580398585	97.2862674771582	89.0131936502683	20.0222638859633	19.1195712813869	22.8692719897422	32.8294736695059	26.6888571478872	28.2266218819881	28.1037761604224	29.8528736026203	28.8433163241809	26.7067624189929	38.173054600536	47.0967387383277	45.3439073687639	43.8203579109489	42.719232856799	45.0476564098534	44.8334751399147
ENSDARG00000014790	1	25751272	25771715	1	protein_coding	g3bp2	GTPase activating protein (SH3 domain) binding protein 2 [Source:ZFIN;Acc:ZDB-GENE-070112-1972]	14.598113057923	15.4281074037288	15.2057473146606	14.8049883082547	15.7377081878299	18.759553554346	25.8752834577803	26.9086661257423	22.2379530359564	20.7125454813462	51.017242017916	66.6688790811606	54.1234679341483	52.9497941721015	59.0217181234696	87.143800496326	69.9865114193959	71.3208617990029	86.5090049958788	78.1401125246126	70.9810940495097	60.2883393602197	65.7793280845058	80.1326211801797	74.2437621375173	54.304397257912	57.9353836490132	55.9237423544408	60.6214719547518	53.4163701005426	41.0065112834825	41.0445937558618	47.171559828216	51.4380709408045	50.6746953904645	44.4324946458376	53.7804273817055	34.8398800442306	36.4734231498915	51.411210552151	34.5690690799102	38.0504047545503
ENSDARG00000019581	1	25773357	25814430	1	protein_coding	uso1	USO1 vesicle transport factor [Source:ZFIN;Acc:ZDB-GENE-040426-688]	5.52909142281279	3.90630412134631	4.13869057967393	3.66041681237766	4.53038520109126	8.66108262614065	8.45116418905	8.38505658949309	9.9313742228555	8.37364466718852	63.3984979176477	61.3899625491579	65.5954433764876	60.3128068204255	64.1245879784818	66.8181556748962	70.7995005874706	63.2858895073137	70.2129041148783	73.0422718123432	55.3807077337125	56.9720071934656	56.4846572715664	64.2320167133096	68.3317175044508	26.5621808930299	22.0950721697671	31.7634008009101	31.560890544283	24.0296874380673	14.2625741118104	14.8217013765951	16.0012926578228	15.6469181627432	15.4130720943851	26.8619667916191	31.7018198030685	28.4530985386132	21.8738926853013	25.5868302291052	37.3862677165801	36.5377173930579
ENSDARG00000079925	1	25857320	25861125	1	lincRNA	si:ch211-202n12.5	si:ch211-202n12.5 [Source:ZFIN;Acc:ZDB-GENE-121214-28]	0	0	0	0	0	0	0	0	0	0	0	0	0	0	0	0	0	0	0	0	0	0	0	0.197542796062899	0.396645023694959	0	0.378785766688737	0	0	0	0.403661170078542	0.182546850969337	0.163841997961545	0.353037264495835	0.536697605282343	0	0	0.727945083166111	0.559362739836279	0.213766479353699	0	0
ENSDARG00000005210	1	25911351	25960597	1	protein_coding	coro2a	coronin, actin binding protein, 2A [Source:ZFIN;Acc:ZDB-GENE-030131-2258]	3.62365425682064	2.91266932242145	2.39966175752656	2.86114631624384	2.12520760082917	3.76711086525599	4.02396514682414	5.52777579765355	6.29329423474633	2.64794774179413	13.4851625296979	13.3614636170048	12.848486725586	15.0728855433098	17.0584129710211	21.6084746535299	20.5619865359647	19.4414380981139	20.5676982885852	22.8759598055497	14.6415221421467	11.047924277092	9.83298817648602	11.3660973515191	11.1901175254686	18.1533305128715	17.1139900351162	17.955184252951	18.2466614008982	14.6775338171691	16.8961253078248	16.6619494496623	18.5630166165275	18.3572201649507	19.1277061930443	28.92699972747	34.896733272624	27.6102427450526	26.8895937455471	28.689743146782	10.3835892306101	9.89464542588341
ENSDARG00000023330	1	25966643	25971141	-1	protein_coding	anp32b	acidic (leucine-rich) nuclear phosphoprotein 32 family, member B [Source:ZFIN;Acc:ZDB-GENE-030131-719]	758.685218996166	799.318158663265	781.865092438229	795.100248739089	897.190002748054	726.305100877358	726.481398807033	740.070999111824	682.732434024499	663.685477709414	529.525396721108	548.040506511854	516.978255660602	549.304001424874	505.643528628833	550.963540105948	520.204911936895	450.677061926273	488.403956915779	487.287172512797	840.345634383354	827.639986933231	862.23265603375	895.891536980636	933.605100582707	1569.12050237702	1555.08632155306	1420.58353026299	1442.75464828718	1407.49620381832	1838.13412922225	1830.91625000326	1716.25734158581	1666.96595234683	1557.58053411254	1593.27390068821	1587.97766681927	2203.11120249998	1358.97294346079	1703.22213311543	811.859304516594	809.974958222405
ENSDARG00000096667	1	25974158	25977496	1	protein_coding	si:dkey-25o16.2	si:dkey-25o16.2 [Source:ZFIN;Acc:ZDB-GENE-121214-307]	0.150419069629656	0	0	0	0	0	0	0.165887308796089	0	0	0.18383132759759	0.397840723163298	0.165201236657586	0	0.188209007492109	0	0	0	0.189603384436444	0.196279990343142	2.48218358570746	2.28047092354088	3.52461694641792	2.23481873535303	2.61788926176386	4.37105287372013	3.03665512414564	3.02964718635406	3.26744472985976	4.80163680708873	2.28341500382902	3.26999062206529	5.25154090088648	3.8273441964399	3.54174144719512	1.26820580454044	1.61832914880771	1.02943786612021	1.05476791264265	0.604563043733487	0.155827064509235	0.182481908240234
ENSDARG00000037245	1	25977114	25982677	-1	protein_coding	trmo	tRNA methyltransferase O [Source:ZFIN;Acc:ZDB-GENE-051023-15]	4.8013679492534	3.04983887059389	1.41038822742033	4.38353312642396	2.63022560583409	2.71150687193358	5.34617225946208	5.30139014655111	4.02353041291009	4.55996648554663	13.9031694253687	11.5770462330625	11.7548207525712	13.6036763319753	15.0517167063395	12.3933944334416	14.6948754658901	10.5522073115568	17.6518965676263	13.6970943079195	7.22254242051137	8.76331855712961	6.58771314294014	9.20875267483163	9.23801856655998	4.81701147779614	6.21514058151695	6.1177425828156	6.42927386346039	6.69193022013232	1.93658719731905	1.75150701273571	2.02227563976239	1.936759264949	4.41581633681137	2.63485249977226	2.8786726807568	1.49686676895403	2.55514618252013	3.8112518391487	3.16955950359911	3.18654114204324
ENSDARG00000096554	1	25983044	26006725	1	protein_coding	ENSDARG00000096554		120.561548114081	121.453689505985	119.410160381161	112.855721403226	116.649190183798	120.314802249218	116.864566347313	133.230268259155	126.445603054695	120.534593943664	124.418697383848	114.900867117013	122.680833778907	112.402891623509	119.10360669735	121.196933484889	124.971345558529	105.027553160875	110.855373935554	130.921672464154	54.3906822370957	48.4312608181463	44.7380907843626	56.0438600631649	47.2008647233628	49.329392256153	48.593912504105	44.4707288235434	59.7831385097448	46.0315420134633	49.4869137373879	51.9699475274924	58.6134894099284	64.3680928583682	51.9060218848843	51.0185210149207	52.1638478121819	47.2995972279289	41.2822356295074	51.9998909258458	37.4011325861656	32.9758238479973
ENSDARG00000079266	1	26007896	26009278	-1	protein_coding	foxe1	forkhead box E1 [Source:ZFIN;Acc:ZDB-GENE-061116-1]	0	0	0	0	0	0	0	0	0	0	0	0	0	0	0	0	0	0	0	0	0.334166041932683	0.306658833566082	1.89506391234165	0.350748569580292	1.40627887101632	0	0.334369074454934	0.633626352899379	1.44804230237593	0	0.716348932816099	0.971800318904813	1.45533803990982	1.25448715350953	0	0.341219538986349	0.678267093059463	0	0	0.379781241949914	0	0
ENSDARG00000023600	1	26047004	26088859	-1	protein_coding	sh3gl2	SH3-domain GRB2-like 2 [Source:ZFIN;Acc:ZDB-GENE-040121-3]	7.38881833637439	5.34638988120295	8.81748499544053	6.33735725222898	6.68999803197489	10.8219301460934	9.113006323723	11.6824293029735	7.35920559432449	10.0522197835174	26.6489522223166	25.9334984802929	28.5294759151581	29.5604552129149	30.0315220654955	39.7251240621887	31.3940137679371	31.7457106655738	25.9759489060108	33.6642794103563	13.2076700523289	14.9448706301172	16.7353034204218	15.1078667002493	17.8932412721141	6.49657602755999	5.45121307869579	6.48986988429259	7.92398027952728	5.58725482665914	2.02401986929595	2.28825053914014	2.25999021261209	1.7708613553815	1.57023991059538	1.92751016896249	1.43554272821562	2.05327509479074	0.701063069411599	2.41256495503392	4.34870657265171	4.12731901747939
ENSDARG00000033345	1	26133295	26321174	-1	protein_coding	cntln	centlein, centrosomal protein [Source:ZFIN;Acc:ZDB-GENE-090313-409]	17.3526038979223	20.8100314021765	18.2294258353613	15.9866739887251	17.8219183822909	15.1859979473836	17.9869005963675	17.9366388421204	16.9887915055643	18.4378180091044	27.5725571921318	28.8481602010684	23.1027525635699	24.6533282827438	23.718394333738	18.9677313936722	21.7464797300426	15.0135459882481	20.7822512270063	18.0995371060804	8.70037429984304	8.26465890800493	7.51007293807754	9.54869158746441	7.45222125442373	2.29561734821698	1.36836582254665	2.38768566740462	4.08850899929769	2.40088325118015	2.28405607390528	1.97200118405511	2.35825967238858	2.17761311239703	1.28765767709762	3.45868425697232	2.45021933117617	4.68006330357903	3.35799210722659	3.07673565198525	3.74355329104801	2.98427205338844
ENSDARG00000069989	1	26330354	26515375	1	protein_coding	bnc2	basonuclin 2 [Source:ZFIN;Acc:ZDB-GENE-030131-5784]	0	0	0	0	0	0	0	0.154037000278155	0	0	0	0	0	0	0	0	0	0	0	0	0.0821662381747418	0	0	0	0.0867880414783728	0.162696446811859	0	0	0	0.0927638699914361	0	0	0.0715876458850989	0.0771204045023482	0.156356412877057	0.0839981902239328	0	0	0	0	0.216999333490542	0.338188267820503
ENSDARG00000095189	1	26837111	26848405	-1	protein_coding	si:ch211-127n13.2	si:ch211-127n13.2 [Source:ZFIN;Acc:ZDB-GENE-090312-72]	0	0	0	0	0	0	0	0	0	0	1.07278810934391	0.58136837795486	0	0.564784721194609	0	0	0	0	0	0	1.55404175724521	2.37368061809729	0.977440296254251	0.543248345289056	0	2.51864053095735	1.54263553914247	2.9421396363978	1.1214642766052	4.08459282175812	6.65262791306945	4.01079299464589	6.31565680525541	4.37526658534378	2.46174470466451	0.528499997018385	1.57837862997441	1.50030378685483	1.02309506669769	0.58865644698505	0.452643996350464	0
ENSDARG00000006621	1	27115160	27183129	1	protein_coding	pspc1	paraspeckle component 1 [Source:ZFIN;Acc:ZDB-GENE-030131-9530]	28.404464108342	31.0323913549524	29.7399908597178	27.7785793534566	29.1178949336551	25.3473100243334	21.5195795257064	28.0579484302696	32.3100529291081	30.3892497135232	27.0899168288864	24.5663101638567	28.1125364791635	21.0711419229272	25.7813207487649	19.8402407934271	19.6253104992615	16.4546341206704	17.5122551297342	20.5722722100729	12.327973997937	17.4109917473332	14.4561567302376	16.4277197028846	10.8661731690919	12.5165799680209	13.157953947153	14.3225373986065	15.3584897495271	13.7030747738175	27.6451222692877	27.8614154347634	27.5704793896863	28.8400725444716	30.4544503358691	40.4229283044085	42.9215708774251	40.5951889760128	37.7617801684545	37.4354076210015	41.2329472218317	49.9968276783066
ENSDARG00000069996	1	27174580	27200307	1	protein_coding	dnajb14	DnaJ (Hsp40) homolog, subfamily B, member 14 [Source:ZFIN;Acc:ZDB-GENE-061110-138]	0	0	0	0	0	0	0	0	0	0.17818225744538	0	0	0	0	0	0	0	0	0	0	1.32875689383082	0.203397127536054	0.838205477208275	0.697718388820549	0.46681054661291	3.92385909265336	2.89493094410477	3.57269193682601	4.32053291077948	3.99749112510212	6.41499810246563	7.30622524451057	6.75218719072575	9.35330314474323	8.00429120153231	7.01379900386505	9.43503816438359	9.4266373110349	8.33968742857352	9.31318643302572	4.47333553106084	5.24308121073528
ENSDARG00000100083	1	27283617	27325511	1	protein_coding	sgut1	SGT1 homolog, MIS12 kinetochore complex assembly cochaperone [Source:ZFIN;Acc:ZDB-GENE-041114-56]	228.527754586177	248.345894716597	250.398510080737	245.844691899392	276.712292237968	251.540756310249	267.263643094482	259.665703778199	245.868617556096	248.13611931859	164.167922515342	180.910711804077	165.132401381939	165.843586198206	161.050508166571	192.202462852703	171.447662046778	176.798058000373	185.228730846838	176.17277983161	116.441365037658	125.919906524769	127.976560182836	132.050751007126	162.580106610259	82.3567633243415	82.2638788313319	97.3849265080761	94.6601650644643	74.7721861802613	38.5451746800358	38.6689290437303	38.4884871502255	41.4669485245386	36.1332372730956	23.2032208134606	16.5435092594713	23.7700573686662	19.2355827200707	23.4657595442028	26.4790068622162	34.4263122153865
ENSDARG00000031632	1	27337983	27353092	1	protein_coding	chst10	carbohydrate sulfotransferase 10 [Source:ZFIN;Acc:ZDB-GENE-040808-40]	10.9412454290651	11.8543175437082	9.75064475115346	9.18291196500431	7.08094386866508	12.7752587283997	14.0641918100211	11.6580775257275	10.6414581277912	13.6167932910253	10.8503946935045	11.4936922383438	13.6804383186672	9.0625371968976	12.0525218911989	13.0259045690956	12.9071204563536	11.0323970257827	16.9073075521138	14.2932491951997	6.0127607362787	6.74948621182852	2.95004803503529	6.54832598006035	4.45935170151748	9.86386480758803	8.28493260842159	7.81915349225544	10.1374251621184	9.2957055734813	12.1846867329783	10.3720972328626	12.2217192251825	11.9136016123006	14.6151388650533	15.0158167805945	12.1984961004217	12.0643603683069	15.8894248667046	16.4522562993964	17.9927763230172	16.2755018412029
ENSDARG00000101474	1	27374057	27395936	-1	protein_coding	snapc3	small nuclear RNA activating complex, polypeptide 3 [Source:ZFIN;Acc:ZDB-GENE-040426-971]	9.790783506692	9.65524115429414	9.19556890854715	11.9286040781466	11.4156817276396	11.0667838602524	9.79051897110158	12.7580558692196	10.713209277771	9.29791336304399	26.1727521697383	31.6710704337172	36.7163765590934	31.3016419416677	30.2525621730714	33.0439481501861	34.0252548105483	32.9298019674013	25.0954268246021	25.9565560761912	17.8266189257537	21.2727169651495	16.293550219604	18.090695590641	17.2021079586181	5.53938894263793	8.3375974873914	9.86193029818582	9.0137240864644	9.38165673750071	6.0525326572046	6.05021260624916	8.02283051634919	6.41348645001561	6.781003982689	15.7785418241766	15.6769292976665	16.9492904994027	13.8260254893566	14.5200330692107	22.4111835231498	22.6360410993026
ENSDARG00000104710	1	27395989	27501553	1	protein_coding	psip1	PC4 and SFRS1 interacting protein 1 [Source:ZFIN;Acc:ZDB-GENE-050522-104]	34.4799401554658	35.6499537932155	34.0050041974898	37.7004192602447	37.6826273094502	59.8213562849587	60.3240988744068	57.9352976907247	51.5175963834173	59.2633924433238	34.2393693083825	35.1352179219564	38.1790343309205	39.1043662431164	38.0900507381197	60.2568632245215	47.02726574221	52.2478157928623	45.1516072125833	45.4334132837206	43.3786105633901	41.4037952116171	43.735788559484	53.9860337661596	49.9057764736231	20.8687767439235	22.1789466653514	33.2407315488853	31.4388769599215	24.9468214935627	8.93301239972507	7.24340637696496	10.009474763064	11.3239474051751	9.01546337345339	4.69444400050556	4.95529319116163	4.72235937345665	4.26699773083075	4.24449645502043	19.1528651049456	19.5201160734795
ENSDARG00000089138	1	27697917	27779773	-1	protein_coding	LONRF2	LON peptidase N-terminal domain and ring finger 2 [Source:HGNC Symbol;Acc:HGNC:24788]	0	0	0.196283257856766	0	0	0.617144733916439	1.21686579885725	0.804565757862737	0	1.55818916539982	0	0	0	0	0	0	2.0481032345977	0.695136837258072	0.460099146899285	0	0.215134359715838	0.197597014137567	0	0	0.226761467849152	3.38914346105855	1.29832025863781	2.24583545441042	2.56498525652302	3.1552992048703	2.3081874334142	1.87886721788177	5.62232596677287	3.63447178995751	3.47864723952479	6.59388013761588	4.14621463495052	4.99516610599303	6.60961256678915	8.55818874462413	11.3375000877889	13.5081801996258
ENSDARG00000089334	1	27820834	27826119	-1	protein_coding	ednrba	endothelin receptor Ba [Source:ZFIN;Acc:ZDB-GENE-980526-16]	0	0	0	0	0	0	0	0	0	0	0	0	0	0	0	0	0	0	0	0	0	0	0	0	0	0	0	0	0	0	0	0	0	0	0	0	0	0	0	0.348836496853984	0	0
ENSDARG00000053456	1	27920465	28028496	-1	protein_coding	GK	glycerol kinase [Source:HGNC Symbol;Acc:HGNC:4289]	2.18491204183909	2.87863716961861	3.13612083983198	2.16130818702021	3.7161867887442	2.95641517154465	4.2103261538254	3.37315411846729	4.68940498404773	5.39594222987595	11.5690848419149	14.444246947149	11.8374746938609	10.2106569009805	12.7559300438228	13.1906436965301	11.3215559275621	12.9483623371168	12.4829123322548	11.4026550353519	6.52298114390957	9.77828648814453	8.28788691652541	9.19601067144751	10.3203213455365	3.89432355409073	3.63270345623436	3.74821645111341	5.02447108476328	2.51820292296267	1.84238596064853	1.99964166366007	3.58903978101171	2.73889879289498	3.26580449707026	2.63118221098717	3.82995143250817	2.99016444676427	3.57446244806665	2.53642434357294	9.05300331256447	14.1338347850321
ENSDARG00000053466	1	28032152	28057874	-1	protein_coding	timmdc1	translocase of inner mitochondrial membrane domain containing 1 [Source:ZFIN;Acc:ZDB-GENE-050417-369]	169.974910704043	140.437886524059	138.921158498838	158.155838573799	162.52461461759	112.318685608967	111.477453083225	122.720285834067	99.0941225619892	129.897438436786	58.2489275813495	59.4156894740466	66.5618085503396	69.1330847695849	76.9927004387193	74.8768276669518	64.5725044758303	67.4855481836463	55.2814413421294	67.5602092986032	26.6782873780129	25.5979389899622	28.6852134011027	24.1162587138335	21.9960898716193	13.2289546352545	7.36785124470507	10.4995592290937	10.2232326533549	10.6395304769699	13.1893533590871	16.3017267834828	10.7241573533541	12.3261883957066	11.7060694290009	23.0423169930739	22.9169470969612	21.4130593744928	23.1322271488472	23.321943981171	40.600650920096	45.6508702677503
ENSDARG00000053463	1	28071037	28085742	-1	protein_coding	poglut1	protein O-glucosyltransferase 1 [Source:ZFIN;Acc:ZDB-GENE-051120-24]	11.4782846954387	18.7187449997466	15.3312972161572	15.7679293201076	17.2074849714966	22.0452436914959	15.8519440070551	20.5353793104155	15.8762586056739	17.2234783878232	10.9727512710966	10.6604205341321	15.1424863493366	11.9251537621173	10.0789146944418	18.3808101636626	14.0466000257003	16.3622910483385	13.641501160022	15.6135235681151	11.9439464812263	11.2150099725884	10.0124506831535	13.6803920933483	10.2913787442185	4.53308711777004	7.89849999425666	7.72478212740387	8.82456062002345	5.20481548816508	4.65772050566528	3.6859876775336	4.72916946852894	6.3692317619446	2.83974933748517	7.20884526995506	5.78371603955321	4.72527177027425	6.18353818554618	6.47892519097395	22.390393837921	22.0771968470231
ENSDARG00000037109	1	28095113	28146534	-1	protein_coding	pwp2h	PWP2 periodic tryptophan protein homolog (yeast) [Source:ZFIN;Acc:ZDB-GENE-021031-3]	62.9512895514625	63.2547456118244	64.0077109571232	57.7101453259168	65.4256655162582	96.2379852193631	104.198295073683	115.310452273882	109.136266116339	101.058433004175	142.508460236849	141.620069763847	131.12572609782	132.631913352235	122.691698932788	123.052892605452	127.276861706606	108.497377957201	114.177700950338	125.837495668752	101.948504609452	108.841126261625	93.1475582609796	121.010424544962	134.142593010337	74.5110284360507	77.9558941163379	88.1504605068389	88.6450720507867	83.4565173270489	52.6682427158318	45.4190270375297	58.5496641881465	62.3995134927058	51.6982085019804	34.8982443980735	36.0819291848706	27.9326070269878	26.2423192589784	37.5792343960771	78.6898717887128	70.8905416972372
ENSDARG00000005739	1	28157821	28241594	-1	protein_coding	gpm6ba	glycoprotein M6Ba [Source:ZFIN;Acc:ZDB-GENE-030710-9]	0.159726397252059	0	0	0	0	0	0	0	0.18372716853158	0	0.390541746866737	0	0	0.207359555628292	0	0.162414229077725	0.489824143543498	0	0	0	0.188339897018411	0	0	0	0	0.185645305485703	0	0	0	0	0	0.182804787751744	0	0.353536895347437	0	0.192444735580115	0.573063131649555	0.182243501491524	0	0.214068989702425	7.116490323074	7.17250125309815
ENSDARG00000053496	1	28254436	28257495	-1	protein_coding	gemin8	gem (nuclear organelle) associated protein 8 [Source:ZFIN;Acc:ZDB-GENE-041114-189]	31.0397268592805	35.8812406978762	36.4812993479675	33.851867057471	36.0165465561579	59.1590979592741	74.8979510695056	71.7081465910728	63.917755922184	66.5056334269876	116.12392306792	123.346317749775	113.125869000861	125.611286717345	111.435386783201	127.496677735093	116.569160918124	115.010645377969	102.270164788531	116.519798822343	54.65955476037	65.222778088914	69.7656440035111	53.5548706531069	56.2552297152525	19.6612336916916	21.6019504266391	27.3570599925059	29.2819359856386	20.5463145897187	19.5338131945977	20.0221780270985	19.8381011355195	19.3798441717374	24.5454280271301	34.7331579883997	37.9010060604975	42.5719571303237	36.3770048448262	37.2732233187001	76.1657429608206	66.2808346366061
ENSDARG00000053500	1	28264817	28289730	1	protein_coding	cbsa	cystathionine-beta-synthase a [Source:ZFIN;Acc:ZDB-GENE-050417-367]	9.85981633666564	9.54346946201929	8.84292163829837	9.41703801378926	8.24917081817567	7.40572068853755	4.8679822175448	5.79519572236968	6.79479230099609	5.51561158275271	4.27819503067482	6.07461914558881	7.09524854498871	4.55005004883927	4.79142133418895	7.70448277016556	7.40377857549519	7.50542480323178	7.99687906210816	7.28190837567778	1.67594257351623	1.89574512282577	2.19777839054046	2.70894510722849	2.17712379154427	0.509550253834936	0.390481060313653	0.367305579372943	0.698924276442824	0.727555997078419	0.553666248198687	0.375584195791857	0.336946325727	0.121000103571979	0.122647481831024	0.527058197322302	0.130720854346391	0.249594354494179	0.12789848150431	0.58614302219125	3.40199226287557	4.37812677106626
ENSDARG00000053502	1	28293049	28297091	1	protein_coding	cryaa	crystallin, alpha A [Source:ZFIN;Acc:ZDB-GENE-020508-1]	0	0	0	0.289380783984282	0	0	0	0	0.316566584394098	0	0	0	0	0	0	0	0.279291309461989	0	0	0	0	0	0	0	0.341890537615005	0.318469716476498	0.650494667794575	0	0	0	0	0	0	0.609888043622001	0.30896598582749	0	0.32973600902478	0	0	0	0	0
ENSDARG00000035080	1	28298179	28340169	-1	protein_coding	hsf2bp	heat shock transcription factor 2 binding protein [Source:ZFIN;Acc:ZDB-GENE-030131-1458]	0.487636776300445	0.945184802382083	0.875019296452683	0.344342731695571	0.218121564226082	0.550066671183572	0.361545177907698	0.537896428899343	0.560956467335349	0.617561824724692	2.1861115897097	0.860259046447719	3.57092906018742	2.32124659386752	1.62768827544915	2.64414505743561	2.32596874352981	3.71721632544183	2.459805215637	1.90961832171919	1.5334870065526	2.28917216305576	1.63289140576649	2.41600065661327	3.43604090620257	1.51133796702015	0.578999485039857	2.36534552527219	0.831144527101505	0.216286829210357	0.822803170040499	0.744188019181005	0.33397627973061	0	0.36466710744843	0.391721231066488	0	0.370953727838217	0	0.217871599142459	0.168430354084445	0.394594035941894
ENSDARG00000037100	1	28337149	28360424	1	protein_coding	ankrd10a	ankyrin repeat domain 10a [Source:ZFIN;Acc:ZDB-GENE-040426-700]	13.2143478396345	10.576665473042	9.33950093411239	11.7914966311927	11.61760142644	13.9886241174619	17.4681637631802	15.7271598235509	16.1721982688691	19.6097785756068	20.4802985977593	26.547349020587	21.5577405367821	26.8110166804717	24.8458667238052	20.5300660118074	16.2259265459853	17.0710277662994	22.169616869438	19.9705936393878	20.7332921733322	21.9510201289926	19.1525573820184	19.9784837390998	18.5031303718531	11.9939679380939	15.1919989422031	15.5058109047791	14.5391958722807	18.9854700500985	12.5587983769521	9.70215141799537	11.0490452628745	16.2541048251393	15.5433777116976	21.9272593558539	19.0538030449894	20.0544327763738	21.5077695342706	20.2380328773184	33.6195413676546	30.884787621101
ENSDARG00000069804	1	28374186	28376003	1	protein_coding	si:ch211-198k9.6	si:ch211-198k9.6 [Source:ZFIN;Acc:ZDB-GENE-090312-4]	0	0	0	0	0	0	0	0	0	0	0	0	0	0	0	0	0	0	0	0	0	0	0	0	0	0	0	0	0	0	0	0	0	0	0	0	0.327600023475559	0	0.319525664003689	0.366885711348832	0.56603683704597	0.332381551729751
ENSDARG00000078546	1	28376165	28425544	1	protein_coding	cars2	cysteinyl-tRNA synthetase 2, mitochondrial [Source:ZFIN;Acc:ZDB-GENE-030131-5564]	9.75097749667218	10.1954430120872	8.41110332516854	9.24563866452832	8.2442286932444	13.6098972668791	12.8830226586224	12.6934588008431	11.6525248496428	15.5408792930583	12.7715248570676	12.9642474149693	14.9445248688034	14.431773709438	13.0789933904632	12.254836543109	10.4900612447781	13.5873216555785	11.245344412422	10.9137374914035	1.13665443405358	2.35106002431163	1.52559557991674	1.69207929427467	1.8005304578031	0.656104866678322	0.574664631582794	0.17996692881561	0.924481660907533	0	0.712099916246958	1.19616307953613	0.577675947375564	1.15575254375083	0.99133150810204	2.13020421251656	1.53650193552488	4.31059521159414	2.16222713598887	2.58401903966526	5.91910386466247	5.84814261420568
ENSDARG00000037099	1	28407609	28424462	1	protein_coding	irs2a	insulin receptor substrate 2a [Source:ZFIN;Acc:ZDB-GENE-040426-975]	4.83710412998854	3.54629157699072	3.56128623894491	3.69554726482321	3.08373797063299	7.16663490227579	9.32777652241555	9.5350786720834	8.66845686232851	7.65856180591042	24.2119123054637	19.6981056541326	16.8556263678331	24.7787899675478	17.9070788506878	21.1286475687446	19.2199003754942	16.4615596398541	16.5386465874289	18.5674397981699	13.8670569280468	13.7561688581481	11.341546138065	16.6678991362847	15.3804378061001	4.04660099311167	4.63924168385237	6.34952697594209	6.05838180073377	4.50479975352163	2.46419361112367	1.35668263565484	1.99909812437406	3.08999018149189	2.27800371531879	3.56926496246635	3.03435221528932	3.28416810292517	1.78214167269489	2.38135786403055	2.45833159123349	3.49038779550504
ENSDARG00000060620	1	28463910	28467542	1	protein_coding	lig4	ligase IV, DNA, ATP-dependent [Source:ZFIN;Acc:ZDB-GENE-070820-10]	1.54517545017844	1.92295110147307	2.01933982976002	0.819857160175883	0.741997206444549	3.97921723161581	4.90433407632097	4.86537694974992	3.42278839632506	3.87920084089737	22.763203094423	20.4002680074543	18.0521832281989	16.1871292713764	18.8952072551476	15.8606263955891	15.8215455941751	16.5232866771773	17.3635893253191	18.1250617321331	5.06545048559843	5.96849168703475	3.93636075447283	5.18548656322598	5.20928168378209	7.82847495614637	7.34321128164395	5.6741166858192	7.60483429091899	5.42417469799391	6.83310892435484	6.43265504584394	6.33672340190851	7.68004660545144	5.06616300011898	8.09774634417864	6.5849783362977	7.29235044986539	6.95811900049872	7.52924109979006	7.99724915745362	9.08912539936027
ENSDARG00000075858	1	28477833	28587103	1	protein_coding	fam155a	family with sequence similarity 155, member A [Source:ZFIN;Acc:ZDB-GENE-090313-34]	0	0	0	0	0	0	0	0	0	0	0	0	0	0.165695178102726	0	0	0	0	0	0	0.15032684919278	0	0.142344188526197	0	0.158612665912031	0	0.151632102096544	0	0	0	0	0	0	0	0	0	0	0	0	0	0.264364920965382	0
ENSDARG00000096592	1	28507596	28508628	1	sense_intronic	si:ch211-198k9.10	si:ch211-198k9.10 [Source:ZFIN;Acc:ZDB-GENE-121214-130]	0	0	0	0	0	0	0	0	0	0	0	0	0	0	0	0	0	0	0	0	0	0	0	0	0	0	0	0	0	0	0	0	0	0	0	0	0	0	0	0	0	0
ENSDARG00000074117	1	28804197	28849541	-1	protein_coding	CCKBR (1 of many)	cholecystokinin B receptor [Source:HGNC Symbol;Acc:HGNC:1571]	1.49327643982835	1.73877001470053	0.68927621183688	0.676655251057521	1.99999607611441	3.37284762213636	3.08757479084938	1.88416791258997	2.7034410595246	3.03902578387353	2.61296739830152	2.26276316106274	3.04815119853927	2.21612556502091	1.06982983870173	6.05842629100952	4.78869259533709	5.42790675224514	4.58224636345738	2.7888412408951	1.76458993160267	2.31472369616577	2.86148277002331	3.44104975787924	4.77997952481821	0.495647467167897	0.759426828245421	0.71747627082099	1.09274487158253	0.853044417265274	0.270379548971323	0.489079783105154	0	0	0.239749871278102	0.257502673263583	0	0	0.249723652891953	0	0.663818393410159	1.0380188818757
ENSDARG00000092653	1	28850016	28854790	-1	protein_coding	si:dkey-1h24.6	si:dkey-1h24.6 [Source:ZFIN;Acc:ZDB-GENE-100922-103]	0	0	0	0	0	0	0	0	0	0	0	0	0	0	0	0	0	0	0	0	0	0	0	0	0	0	0	0	0	0	0	0	0	0	0	0	0	0	0	0	0.462007522452873	0
ENSDARG00000061732	1	28860405	28939709	1	protein_coding	raph1b	Ras association (RalGDS/AF-6) and pleckstrin homology domains 1b [Source:ZFIN;Acc:ZDB-GENE-090311-54]	1.82971433604777	2.7195070373188	2.70664892658288	1.64138070128476	1.84886252616618	5.01874759080401	3.93368235156933	4.91056945242566	4.19663997482643	4.23706481118802	25.700103607637	26.8910324049874	23.6472547297792	23.222307048471	22.5405310470663	28.3926369754038	27.3910176053492	24.4848980284253	33.7544704871461	29.0929396312818	21.6205087665505	18.3360929543226	16.2260437350132	25.6152047116331	21.9907884806182	9.6450404085217	11.6238371666261	12.185960020382	13.9092529984953	11.3715701349025	8.9439004954607	10.3079302016372	11.5246484030601	11.8480175348532	11.1803724845974	15.4454014056265	14.9062754479845	18.6623938834676	13.8657115430864	18.0122063440349	26.0146599620064	21.6243139709389
ENSDARG00000031202	1	28947006	28957155	-1	protein_coding	alg11	asparagine-linked glycosylation 11 (alpha-1,2-mannosyltransferase) [Source:ZFIN;Acc:ZDB-GENE-030131-7282]	11.1140460994588	9.46973098137786	10.7662902644493	10.2167367475868	9.45955836535183	18.0926375956474	14.1338223505594	12.6595648902463	15.7502192402692	13.6071447128975	25.4809848650971	25.4476405686556	27.2515003421288	23.4019620083857	33.0374794256444	21.3827195145248	25.1512749468886	29.6215869496959	19.126334833173	21.7365659782132	13.8129340940106	12.5597808314908	14.4569304498469	12.5255500953474	10.5863524080078	5.59939710827551	3.52064414527542	6.07498576877214	5.51751801968274	3.61017880717765	6.2436009680753	4.09419175803263	3.92681389564015	4.5034375384788	5.67115631241216	6.5382989911076	7.37211128955976	3.94057521624661	8.22056529126627	4.95800394951131	6.5208826000033	7.18258929009817
ENSDARG00000037144	1	28955747	28960129	1	protein_coding	cpb2	carboxypeptidase B2 (plasma) [Source:ZFIN;Acc:ZDB-GENE-050522-259]	0	0	0	0	0	0	0.262428241406419	0	0	0	0	0	0	0	0	0	0	0	0	0	0	0	0	0	0	0	0	0	0	0	0	0	0	0	0	0	0	0	0	0	0.733450536913	0.573751882844634
ENSDARG00000037177	1	28962768	28993976	1	protein_coding	zc3h13	zinc finger CCCH-type containing 13 [Source:ZFIN;Acc:ZDB-GENE-040426-1619]	91.8557051833464	89.3771120785462	105.435974021261	91.4937977132857	105.135856240715	104.554124061021	93.807464369696	102.235247723412	82.7850833369599	79.8681513474441	153.897265622103	145.926675552399	135.576642346146	159.982395698741	134.754175376099	126.264043432416	121.363267634968	87.8952978506278	114.644175509509	126.622018810031	128.840759620719	116.63134158901	134.933339467161	126.588910506744	142.799042599851	86.7661022732623	94.3747892326761	95.7043726611013	109.462944737896	88.1038902028204	81.0915242183432	83.9018587255164	78.8297734877426	77.887642262266	69.6690332603283	72.7490725229339	71.9252442820528	82.6277708807157	64.5024156164599	76.1179487541631	80.1521473071021	76.8958736310707
ENSDARG00000003866	1	28994209	29020444	1	protein_coding	tm9sf2	transmembrane 9 superfamily member 2 [Source:ZFIN;Acc:ZDB-GENE-030131-6302]	32.8785424974234	36.6366272444634	44.5018978852593	41.038708839542	34.6152261749606	35.7885509966876	37.2681154836901	38.3230511140595	29.4441294049232	30.8086992369742	59.032873316436	55.329388099148	61.6624301781056	56.994206344911	60.1687026812515	57.5874571704451	60.7095864732021	60.8045701376272	59.3374071447337	59.1232127935149	64.9259537882391	63.5273606837844	59.378190110368	82.1313993010575	73.2319931059873	114.042467295904	109.638624322156	107.125749829468	108.085355339258	112.068775348165	140.260910794324	140.873737211658	132.325754869722	134.925292926964	136.886382873495	141.966998197439	158.268083899349	119.858086848763	144.305438243242	157.286991810529	114.56237200428	106.635401866273
ENSDARG00000037178	1	29027828	29056964	1	protein_coding	zic2b	zic family member 2 (odd-paired homolog, Drosophila) b [Source:ZFIN;Acc:ZDB-GENE-030219-92]	0.30284345994039	0.704212322052071	0.489043406177794	0.641808332547445	0.203279987929422	0.512291576433212	1.17852752917917	0.500987999969182	0.870660416128629	0.287655815241237	0.92531661372576	2.80356467134976	3.49239470187123	2.16227264790368	1.32628752086516	2.61850426892522	2.94175563824772	3.07715352311646	4.00836543582937	2.96391310620358	438.366191722591	393.392254613101	399.089423416906	441.709491373865	415.451459121257	636.261717064237	790.288412855236	764.178078209029	664.640288288909	788.112244576378	564.332269266415	527.741356796197	572.835269127546	595.038843597791	587.116272061012	432.620230893342	410.737037580186	466.177182765564	403.848047760753	437.189893435218	224.008809239398	218.794178143695
ENSDARG00000028982	1	29058143	29149815	1	protein_coding	pcca	propionyl CoA carboxylase, alpha polypeptide [Source:ZFIN;Acc:ZDB-GENE-040718-246]	10.6471744187247	9.00750376269761	9.46645708071734	9.94578831766184	8.08991663565922	11.4757377577452	9.77193213734559	10.7145313303131	10.9017272582895	10.2238763871408	57.2112406411252	53.3366961813351	49.5488805186332	49.1187610081643	54.5310200625909	56.0121763209776	57.1064900122705	52.2785305651814	52.0095659316131	65.7750172399204	51.0828408375739	52.078457127494	46.4419405938965	58.2475458107204	54.1979252030735	52.4793013854623	55.6829723288634	56.4019426072427	57.4544931415538	55.502845160793	57.1829373236504	53.1756049578243	53.8790634060309	54.5934679469966	46.6531966896031	49.2850496643808	45.3064677447011	43.7772831633532	43.2419872835562	47.379558782042	36.4216317653378	31.822668490839
ENSDARG00000055839	1	29150759	29235401	-1	protein_coding	MARCH4 (1 of many)	membrane associated ring-CH-type finger 4 [Source:HGNC Symbol;Acc:HGNC:29269]	0.72278377719012	0.561445561128977	0.25953898727654	0	0.322346634579371	1.63358257285507	1.87877741984796	2.12899244584221	1.94455666774784	2.74565054435502	20.3824623824811	13.7518005445896	16.9538222682056	15.019301616381	20.2562478712506	11.226528366386	11.0521154336632	12.8830214722495	11.5802261046177	16.3918261244303	14.5359937000959	14.9141452458821	10.5114173158618	9.57544252803457	12.3038760006618	4.19732684735629	2.28643466281069	2.16264295502285	3.39717899955411	2.57155249632647	2.44497214686414	0.829230280310816	0.744816733039539	1.07000224985521	0.813155517403973	0	0.578391789330807	0	0.564480104416742	0	0.500083733726002	0.29343488172545
ENSDARG00000060477	1	29279647	29506758	1	protein_coding	vps8	vacuolar protein sorting 8 homolog (S. cerevisiae) [Source:ZFIN;Acc:ZDB-GENE-060503-348]	0.38326353697719	0.622732277010601	0.164954344247633	0.407200848141566	0.412787045835265	0.862956840168438	0.936000324712964	1.0131181930553	1.05546858370341	0.436917004510223	3.27017805321603	2.62757512061869	2.69146557553187	2.48677746482513	2.58347882635315	2.58214216615966	2.27874233392794	3.01205602002049	2.50508695314761	2.39533199462247	2.34216088880487	1.57349168579927	1.79236312717953	1.51459828457693	1.14166069833847	0.713255444807753	1.00216844931437	0.599064907831733	0.488461885716135	0.305093064364324	0.580506461370179	0.525063753567848	0.706361481839509	0.760958155509729	0.857091724941051	0.82879388583837	1.00460056766497	0.610587058009866	1.96705406400341	0.819165977837891	4.75750783041295	4.4493729452557
ENSDARG00000091513	1	29539783	29562893	-1	protein_coding	si:dkey-22o12.2	si:dkey-22o12.2 [Source:ZFIN;Acc:ZDB-GENE-060503-443]	0	0	0	0	0	0	0	0.0817740077844536	0	0	0	0	0.0814667652124006	0	0	0	0	0	0	0	0.348992498609821	0.401053750223425	0.0826669046424658	0.183369041390072	0.276445254975968	0	0	0	0	0	0.0937084522668353	0	0.152029718782849	0.0818900904048388	0.0830124104364391	0.089191288327266	0.0884521149974772	0.0844832934117315	0	0	1.61280312243815	1.16710628221638
ENSDARG00000026771	1	29618212	29634105	1	protein_coding	tmem41ab	transmembrane protein 41ab [Source:ZFIN;Acc:ZDB-GENE-040426-2050]	0	0	0	0	0	0	0	0	0	0	0	0	0	0	0	0	0	0	0	0	0	0	0	0	0	0	0	0	0	0.257402385212824	0	0	0	0	0	0	0	0	0	0	0.2003613534316	0
ENSDARG00000096632	1	29635491	29637129	-1	lincRNA	si:dkey-22o12.7	si:dkey-22o12.7 [Source:ZFIN;Acc:ZDB-GENE-121214-4]	0	0.271083509838304	0	0	0	0	0.259186154722352	0	0	0	0	0	0.255831816301809	0	0	0	0	0.29619941153139	0.294244312185424	0	1.6511746720131	2.5265149880248	2.08207432866136	1.44466195380829	0.869387582505075	7.56802789468417	6.62572635254725	9.39724215414389	9.54248276001036	9.00103866735973	14.460477350241	14.679828078425	18.4582499420605	20.9207949558251	18.843538419401	16.8648586363789	22.3373252709423	17.830536213414	19.0780749231409	20.6430169511512	44.6708760423696	28.0480653678454
ENSDARG00000099758	1	29639262	29706908	-1	protein_coding	igf2bp2b	insulin-like growth factor 2 mRNA binding protein 2b [Source:ZFIN;Acc:ZDB-GENE-060503-536]	0.207859664621749	0	0.223863421518313	0	0	0	0	0	0	0	0.254552416769608	0	0	0	0	0	0.21213036160058	0	0	0	3.43800184026106	0.902011586331781	2.78773530154141	3.35225168136434	2.58720116548835	5.79566459834599	5.92013846468258	6.05781112997705	5.58885214999407	4.15516765708381	13.6972370455567	10.9588379335357	11.7655459627149	15.6726392726379	12.3786547342512	12.2920178371379	18.1863516487815	18.7647291138048	12.8944092859011	15.9092081606136	16.1685057608505	17.9485129157499
ENSDARG00000093065	1	29736040	29764294	-1	protein_coding	ubac2	UBA domain containing 2 [Source:ZFIN;Acc:ZDB-GENE-070112-2122]	4.02545710100322	4.19369849058452	4.5636984028962	4.70443384787368	4.54040370619651	8.37416598030037	9.6708306062888	7.48493356415443	9.76303777140553	9.0547474363123	17.6457324149759	18.258102530677	16.5334325627379	15.4066673549263	15.9369451868196	15.2584053812754	16.2142348756134	14.82407266022	14.4550119787683	13.0173418375357	8.76208921188429	6.89635797102863	6.15721906673929	6.83468310039054	6.59324556639478	1.23065961751676	0.754245642926125	0.712537557850112	3.25564592359398	0.847167740840371	0.537036708494734	0.485713484225034	0.872305882174473	0.704880394268449	0.47619418316734	0.76718543606006	1.01590499663408	0.968550710433878	2.48006187808098	2.56080469918393	4.17530675755363	5.41198316402536
ENSDARG00000003142	1	29781209	29885073	-1	protein_coding	dachc	dachshund c [Source:ZFIN;Acc:ZDB-GENE-020402-5]	3.42480322618905	3.84152303737345	4.57588179027075	3.13219480112857	2.69861987527986	2.12927928655887	2.36185114693899	2.86368727456376	2.03513865057476	1.7949057299086	1.29746764959089	1.24774021935162	0.777901084834906	1.5328363984625	1.32852189382862	2.16572965851916	1.69247624215454	2.84738050451223	1.93280763970408	2.46329205140919	0.834117831712192	0.255516101494658	0.658261053321707	0.438158375417569	0.880249625518373	0.274622042571464	0.140296352656379	0.39605087780635	0.904383792930369	0.156904049543588	0.74624595581799	0	0.242228536725557	0.130480266252808	0.264507702889895	0.568327537355344	1.55066004893867	1.2110920925944	0.965320733065524	1.1061123335611	3.30111894558401	3.43366215495602
ENSDARG00000096668	1	29914315	29919327	-1	protein_coding	MZT1	mitotic spindle organizing protein 1 [Source:HGNC Symbol;Acc:HGNC:33830]	0	0	0.389050801030874	0	0.480609719088325	0	0	0	0.417534840553078	0	0	0	2.38407954065332	0	1.36367700239949	0.363495130329957	0	0.460890496244793	0.917053337316522	0.473807864981668	5.57644867409694	2.36025232654142	4.45562951408607	5.8505552171383	6.30880788878378	33.0733817740787	32.0590296569375	27.2260310914281	29.2641539823065	29.9719241706133	41.8067815024449	36.5621903394234	42.9636547665789	37.0368520651347	46.080637409405	33.2743621129167	28.3081479826783	19.8902476145707	43.677145341857	38.9986333117137	43.5457114342797	53.0148479448765
ENSDARG00000042688	1	29919449	29930865	1	protein_coding	bora	bora, aurora kinase A activator [Source:ZFIN;Acc:ZDB-GENE-041114-165]	74.6708515082125	72.3774406564707	71.1850327925002	71.5674502744816	60.1404020380925	51.2551097102686	45.1751750799354	52.7103210402674	55.7456153361527	49.3355572715111	241.840688647281	255.116938380235	261.267923669842	226.941414698212	227.795441002847	234.607307405406	228.314329801328	233.515437563655	233.804535239944	226.788956229293	84.3989680445914	104.094416025179	81.7517207868082	100.593923821646	111.97759884875	51.5702942531663	60.0518155494905	55.9382517313501	80.7659124288988	62.6420126479095	74.5640320139018	81.1493115691618	88.0907974051024	98.25603418033	91.4035468863787	55.2323990222835	53.9881463937918	69.9007854341079	49.4139265836503	57.0047291597029	20.5468199093885	17.372564468884
ENSDARG00000060559	1	29932518	29958333	-1	protein_coding	dis3	DIS3 exosome endoribonuclease and 3'-5' exoribonuclease [Source:ZFIN;Acc:ZDB-GENE-080213-3]	43.0325123207836	36.9725758763258	38.1968325277245	40.7214418645278	35.192538954699	65.1037467768436	72.6929521672194	75.6600189799813	77.8358342375609	71.0092915789386	127.232501844336	115.094680623709	131.731262050821	109.544963482815	110.738991248219	100.147285476516	93.914711606198	96.5294890814568	112.509363266934	97.1405025221928	75.7017770710357	73.0523974415493	64.5263769923206	98.5957315882379	107.588424166382	30.9507877970774	37.4221552589923	39.0457051153473	44.0128813809317	38.449937433615	23.5425694665	24.3356816797519	29.6784734329693	28.4207689226985	25.2066586314173	22.0110932959881	29.9101489328514	24.7638577583285	23.6957525243881	25.5172525980194	29.1605818370829	35.1916650863898
ENSDARG00000096527	1	30050038	30055593	1	lincRNA	si:dkey-18j14.5	si:dkey-18j14.5 [Source:ZFIN;Acc:ZDB-GENE-121214-285]	0	0	0	0	0	0	0	0	0	0	0	0	0	0	0	0	0	0	0	0	0.29749865518357	0.136764179963103	0.14095685408848	0.468967339784492	0.157135641082823	0.441948490338511	0.526899878094658	0.424000305228044	0.564637699408326	0.839707322827538	0.159780636016574	0.0722606655349208	0.194399187394996	0.767882171454349	0.283064590952005	0.684320691625991	0.6785718954663	0.504169590627879	0.516838043729613	0.4227054989409	0.785792601185633	0.918337868166858
ENSDARG00000019715	1	30142300	30170234	1	protein_coding	metap1d	methionyl aminopeptidase type 1D (mitochondrial) [Source:ZFIN;Acc:ZDB-GENE-050522-71]	56.2915712119615	53.9728317102423	48.6313501288593	54.6540503493304	54.3088982569807	40.072777166183	36.2722819616736	33.9505031156948	54.6970641124531	44.8809818382656	48.8763514608685	47.1753032148707	40.1320056009976	49.2364258606936	46.3650180815827	50.8893182461939	50.1908076579629	47.0108306169689	54.1061469016749	47.3807864981669	20.5899643351272	32.650157183823	31.1894065986024	17.1016229424042	29.2908937693533	9.62895925068113	9.40398203270166	9.75260815215336	10.2192283747737	9.66836263568172	4.13473663210994	5.40123266377845	4.48316397564302	6.84376614247055	2.44675950846399	5.25384664940791	6.09713956549993	5.80132222091645	2.12024977387655	7.31224374594632	12.3880041149244	22.0895199770319
ENSDARG00000017174	1	30174005	30175776	-1	protein_coding	dlx2b	distal-less homeobox 2b [Source:ZFIN;Acc:ZDB-GENE-980526-18]	0	0	0	0	0	0	0	0	0	0	0.9313600483328	0.672264394246898	0.278325689827673	0.986178527191595	1.27090626819943	0	0	0.32233671474339	0.320284290946253	0	0	0	0	0.314479427283742	0	0	0	0	0	0	0	0	0	0.281148666876562	0	0	0.303971022335724	0.289642384965713	0.296590235249346	0	0.788205433022662	1.23367722091346
ENSDARG00000069946	1	30215219	30260789	1	protein_coding	itga6b	integrin, alpha 6b [Source:ZFIN;Acc:ZDB-GENE-050320-5]	0.0738612877414471	0.342865372465377	0.158944127445029	0.0784822037078994	0.0994492502387304	0.332591089732067	0.327949261059063	0.162696085909018	0.423728688184515	0.350840332176355	0.180044399924665	0.29210734335186	0.567297897840574	0.383389579105508	0.184383399251858	0.150814301848251	0.0757230162897522	0.374471162519008	0.464154635533851	0.192326036785233	0.347171538319668	0.239377484717495	0.0822359406506732	0.273618986152582	0.0916682657571078	0.859122815815038	0.70233073233556	0.247371618870087	1.31775793775014	0.391939644709432	1.02541842090476	1.18043489238952	0.604946139388146	1.30340509000271	1.15611108014984	0.266178287252676	0.175980844849435	0.0840427454697317	0.516895336901997	0.394624063960505	5.730001428213	5.80507602978296
ENSDARG00000074575	1	30267777	30301445	-1	protein_coding	si:ch211-269i23.2	si:ch211-269i23.2 [Source:ZFIN;Acc:ZDB-GENE-090312-99]	51.9395235244122	48.3644723878248	52.8237491276402	53.9653740905048	55.9056448295314	44.9696328626736	45.9876760344611	48.623545450038	46.2553453170924	41.7748744855663	16.552764790864	17.4955776106862	15.7866040399306	17.4701237323783	15.9506919789988	18.2323411718725	16.1522229649999	13.0683202889885	16.2152653233635	17.2813084114533	7.18114401203311	8.26995825949379	7.42371557310468	8.38535068935149	7.04982782769922	28.1626226943574	32.817550673573	28.3956805538061	34.3000853083537	31.284473507837	35.2965625601657	38.832374514146	38.7407403655839	37.5134630107867	29.2635345992203	24.9910310606496	24.1924186062146	27.6064225690482	18.506849028422	23.6637584296262	3.19332988789507	2.83619552843736
ENSDARG00000069951	1	30306886	30326291	1	protein_coding	eef1a1b	eukaryotic translation elongation factor 1 alpha 1b [Source:ZFIN;Acc:ZDB-GENE-050417-327]	0	0	0	0	0	2.06334526596433	2.40413388719243	3.4850352394202	1.91294920814819	0.631720668153448	4.47309348424683	4.1805912525304	1.46119874297389	3.23799174393182	2.49782620861777	2.53529625948886	1.18950638764303	2.32396297741759	1.88743374423036	1.08535010402486	0.392223115109032	0.180149946591088	0.55683949004258	0.617932526682372	1.03386139034511	0.386487212236288	0.592252685589397	0	0	0	0.420884638718794	0.190335151697887	0.512528441591185	0.368124411416482	1.30578908054295	0.400757185156776	0.198909916756745	0	0.583212922279174	0.222901235327451	0.172306077480134	0
ENSDARG00000069953	1	30331011	30546217	-1	protein_coding	kcnq5b	potassium voltage-gated channel, KQT-like subfamily, member 5b [Source:ZFIN;Acc:ZDB-GENE-090312-178]	0.260554343644039	0.403291573273517	0.186915327976052	0.0922424100671376	0.233763850981664	0.195600671358838	0.289300531694375	0	0.498440866302939	0.2475196124574	0.423614143590938	0.229109921211681	0.0953111180345049	0.450846093915714	0.433802559930715	0.26584532847058	0.356004834570484	0.110120732593376	0.109211321065768	0.339356351949403	0.408442244551003	0.563185157772604	0	0.321885447339836	0.107820410638464	0	0	0	0.110730016917661	0	0	0.0991842012884385	0.0889623786491538	0.0958393867757367	0	0.104377575015219	0.207052382630246	0.0988645380614975	0.202669665928586	0	0	0
ENSDARG00000093358	1	30337386	30340596	1	antisense	si:ch211-127n13.3	si:ch211-127n13.3 [Source:ZFIN;Acc:ZDB-GENE-090313-20]	0.814593982309578	0	0.881129094155684	1.68664902716506	4.26706536616622	0.932876181845495	0.918823988986851	0.9089003478726	1.91080617029343	0	12.2362269107043	5.538290945714	5.41267993971012	7.42663132544384	6.24825768229245	8.84044765359385	4.8874015882278	17.9060134174651	12.6420864216241	7.58971479855934	0.986524511204085	2.70308409591653	4.6321884045429	7.22611112499769	3.08222154976471	0.941307514385001	1.91971193894157	1.86039396870763	0	0	0	0	0	0.925697327320332	0	0	0	0	0	0	0	0
ENSDARG00000078902	1	30570770	30772838	-1	protein_coding	rims1b	regulating synaptic membrane exocytosis 1b [Source:ZFIN;Acc:ZDB-GENE-101223-4]	0.191562097454579	0	0	0.0678730471291297	0.172015728515739	0.143731613650286	0.14172772869133	0.351570807108454	0.0732422703867919	0.0606624149597809	0.933571981797439	0.168284318708165	0.350268020155202	0.662857727302531	0.398377295566695	0.26088444851173	0.458400954435947	0.161824367716119	0.320891889805114	0.332438522991546	0.150006913970566	0.551679219977348	0.142147670651755	0.394108977050849	0.396156404745284	0.148557748018244	0.0759056835624716	0.0712637849532822	0.244032781514811	0.169360759128895	0.161130643314736	0.0728711862753433	0.130695059028888	0.0703976375012645	0.0713643238064648	0.460069472962228	0.076034515992644	0.145265662917841	0	0.0852558100365061	0.132071245883229	0.385876415674904
ENSDARG00000039616	1	30776171	30783544	-1	protein_coding	cenpk	centromere protein K [Source:ZFIN;Acc:ZDB-GENE-090313-204]	76.2810123889152	82.5565346340825	79.0133493168598	94.412933175987	78.9250838752356	111.589865580561	110.007572609978	108.089175232418	125.514474969283	114.116583154476	85.4774908555363	84.7720140900553	84.5974302923939	77.1450275161389	75.07127099304	77.7846356869775	81.9341392202005	83.3308732857504	56.8890187804875	70.0367150773171	19.6859753178323	19.7842422624665	19.877250787562	20.1108752895667	19.3324609752163	39.991146690456	33.9065273916105	35.5822947996331	36.6113538890593	40.8072684849373	44.7922312682803	48.5103344197623	51.212931376673	52.4320781340003	39.9742376202328	42.6611858504884	44.8038948061302	41.4215708812406	36.8888633037645	43.5389252434178	30.1157616398836	33.6857161978017
ENSDARG00000018611	1	30799422	30801521	-1	protein_coding	lbx1b	ladybird homeobox 1b [Source:ZFIN;Acc:ZDB-GENE-050309-27]	0	0.274858675038375	0.254138938531454	0	0	0	0	0	0	0	0	0	0	0.306395161410099	0.296004687508055	0.239041380600185	0.240541861882492	0.900980912593025	0.298355689160065	0	0	0.256176231021373	0.263887492996707	0	0.293829327094963	0	0	0	0	0.314713348319014	0	0.270628092721263	0	0.261891755711316	0	0	0	0	0	0	8.07918076405218	5.45826818513409
ENSDARG00000053269	1	30840657	30865849	1	protein_coding	slc2a15b	solute carrier family 2 (facilitated glucose transporter), member 15b [Source:ZFIN;Acc:ZDB-GENE-050508-1]	1.37531591776306	2.28681098843034	1.48108533129105	1.66286771143495	2.36980503237928	2.88340580028077	2.62397738064193	2.81907964153548	2.26240776219969	2.42584716394395	12.7470786235633	12.7556998681904	13.8179660304442	9.69424784588121	13.048430025048	23.3341299793054	22.8670240770085	23.2354816093695	23.8167800382219	20.2813290585906	6.96039933977254	7.45758144744348	5.04883800116449	6.57839066489834	6.35668560554945	1.82624932658631	0.699574865633251	1.10077036888016	2.76602628137786	3.14082506203084	0.746680129514592	0.450217956751691	1.01055584555731	0.21775582392501	0.441343508567149	0.711066720961538	1.64751940368443	0.448870346795221	0.919581748942737	1.05480522929899	0.814899366341022	0.238830311307967
ENSDARG00000039615	1	30905706	30910934	1	protein_coding	fgf8b	fibroblast growth factor 8 b [Source:ZFIN;Acc:ZDB-GENE-010122-1]	0	0	0	0	0	0	0	0	0	0	0	0	0	0	0	0	0	0	0	0	0	0	0	0.196066226134507	0	0	0	0	0	0	0	0	0	0	0	0	0	0	0	0	0	0
ENSDARG00000060501	1	30921635	30925286	-1	protein_coding	dpcd	deleted in primary ciliary dyskinesia homolog (mouse) [Source:ZFIN;Acc:ZDB-GENE-060825-166]	40.7312008012774	48.1076946455555	45.2192498349668	47.3978005536153	45.1431564059942	34.8745623485814	31.6927649515083	32.7310698853901	29.6057351560148	37.911045686122	20.6806634560151	20.2757926156403	25.0761858670862	24.3941607919381	22.1610289293578	21.6833638079155	21.0548254612138	19.9122398410593	15.7535410077078	16.798016956878	9.98436918020156	8.28133866953505	17.0524536249247	16.9560390000625	9.98207064152603	28.2515040445515	18.4402152739817	18.4591163242658	18.0162018231003	20.8915414403006	36.1396026905598	33.6034419385986	39.7503290583776	46.8507576236815	40.6743292466088	51.9127285360733	57.4537053400615	62.9023020946871	61.5369691545041	61.053701397043	57.7890724328097	64.6443244347364
ENSDARG00000039613	1	30925274	30939775	1	protein_coding	poll	polymerase (DNA directed), lambda [Source:ZFIN;Acc:ZDB-GENE-040426-2712]	216.578533095194	229.131527462278	202.171740083151	212.068127434005	223.604237484267	186.731022032448	202.584904635442	189.997804019819	194.311078466337	192.944394718346	176.263437097664	170.864673010318	169.374876589799	163.204772795449	168.930511005501	189.510111920574	177.009184565269	177.293168784611	185.825396731695	178.703174308679	65.9220300471817	87.3775004490243	60.2136521164243	68.3579544685234	76.5291073809346	13.7656142422367	11.9636342052705	16.235162098204	21.7074783891196	15.2988530910508	12.5347686425284	9.11012817209754	12.7212399713044	11.9435428395655	11.3103730744018	19.6089526522077	15.8701526687526	19.1741302394874	16.3346095197361	19.9172150710846	23.6394759778417	22.7614082504508
ENSDARG00000029751	1	30941729	30967387	1	protein_coding	wbp1lb	WW domain binding protein 1-like b [Source:ZFIN;Acc:ZDB-GENE-050522-112]	0.24975765589542	0.582145675922541	0.807203274053625	0.527464043757093	0.334048881149919	1.12919744372063	0.834858432979201	1.10367916951508	1.72829782215471	0.71155624655548	14.7033960821595	9.9495432576419	15.1053173234339	14.9216526508683	15.6750503960231	19.2200363193277	19.5986152332433	20.3555501447718	19.2771072247827	20.9194052455117	9.4582563150717	10.852670125491	11.4583370907566	11.1705948265464	8.71226065214166	1.45027110183687	0.888744012592699	2.24250211858197	3.52277718219338	2.66660269269382	1.9014447450113	0.859848208829322	2.05968104538734	2.21921765222869	1.68647149908752	9.05589192478746	10.4970248192701	12.0031936605773	8.19424291356811	8.06221149483498	4.14802246741985	3.95597660651627
ENSDARG00000027572	1	30974100	30990307	1	protein_coding	as3mt	arsenite methyltransferase [Source:ZFIN;Acc:ZDB-GENE-060312-15]	2.96235051890489	4.31518127673164	1.86160316915706	2.60701617407229	4.62297893100988	0	0	1.63624565966378	0.569372687325259	1.17218699800883	0.908215846858412	0.655535322726273	2.98593638143637	1.60309508583239	0.929514626336123	3.74996181453147	0.50320347984326	2.51475424610961	1.56160159706736	1.29219619370874	2.04477129880807	1.34073573870703	1.65725563590018	0.919999828309281	1.53763049241942	1.72019618162689	2.04976763196	2.21631299270756	0.949523767099709	1.64714442526519	0.626412655997901	1.13307645897304	1.01778753949541	0.548309721428752	0.555580518968408	0.895001496902774	0.59279888501651	0.282451282918451	0.867711783178416	0	3.07477681157095	2.40592447309103
ENSDARG00000078733	1	30992586	31066791	1	protein_coding	cnnm2b	cyclin and CBS domain divalent metal cation transport mediator 2b [Source:ZFIN;Acc:ZDB-GENE-090311-26]	0	0	0.0877716796943616	0	0.109796964152546	0	0.0905596176774703	0.0898507110247462	0.280836412667801	0	0.696117843432395	0.430264196323993	0.537059132231029	0.31756608399919	0.407356573480994	0.166495044598318	0.0836045425066098	0.206820574158437	0.307650363856978	0.424896242680215	0.287644272747304	0.0881421300242832	0.0908390871358908	0.302258091737353	0.405011458100646	0.0948727636670756	0	0.182169529015115	0.415911448062031	0	0.514868098477354	1.11766374390289	1.00243043196811	1.07991575354541	0.547347980659636	8.23308862770186	8.16548208508691	8.54104445005564	6.66120492760392	8.06497711402368	7.93239101106453	7.99172115899511
ENSDARG00000058231	1	31076605	31124108	-1	protein_coding	nt5c2b	5'-nucleotidase, cytosolic IIb [Source:ZFIN;Acc:ZDB-GENE-061013-522]	0	0	0	0.140624448770625	0	0	0	0.438642191253761	0	0.125975229003914	0	0	0.145622297783618	0	0.165845637614206	0	0.407077786585261	0	0.167055977990983	0.691860359249088	0.781044681301426	1.29183173883574	0.591621108441092	1.14868874082764	2.30725236844959	14.6470163609074	14.3347373878057	14.2386186390454	16.7661808547984	14.9845694637298	18.9477713131995	24.72067849855	22.5904770198373	31.6684001244234	23.7760581187406	42.6231199692379	40.8700431812449	52.0080968441909	28.5057435534775	43.8554048794378	16.4808922087803	20.5781188285695
ENSDARG00000053248	1	31131836	31135149	1	protein_coding	inab	internexin neuronal intermediate filament protein, alpha b [Source:ZFIN;Acc:ZDB-GENE-990415-83]	0	0	0	0	0	0	0	0	0	0	0.232023318720342	0.251123886032682	0	0	0	0	0	0	0.23933217968909	0	0.223818509236319	0	0	0.235047586326767	0.23588281908762	0.220292780984678	0.225035866612943	0.42478556153338	0.242583971099125	0.505002995374276	0.480237397288189	0.868694197695916	0	0.420130209990697	0.425763574664397	0.228659165401034	0.227038991517508	0.216520352997634	0.443594058146932	0.254388597091122	0	0
ENSDARG00000012896	1	31210393	31246942	1	protein_coding	anos1a	anosmin 1a [Source:ZFIN;Acc:ZDB-GENE-000201-9]	0	0	0	0	0	0.346628630203053	0.170875068702741	0	0.176735400405933	0	0.375665415984019	0.406507869785168	0.337568709342322	0.199498007344612	0	0.312611188082327	0.628486118048417	0.975980888554889	0.387463983345994	0.401096717086878	0.181160719846598	0	0.342976317719488	0.1902879604336	0	0	0	0	0	0	0	0	0	0	0	0	0	0	0	0	0.15921075386063	0
ENSDARG00000053241	1	31319013	31344905	1	protein_coding	sts	steroid sulfatase (microsomal), isozyme S [Source:ZFIN;Acc:ZDB-GENE-030717-5]	1.54159702572469	2.59020722721071	1.65985593255566	1.08825493047012	1.60844424437443	3.09210744352374	3.62010368910983	3.96840658587214	3.74478073421026	5.36883330553145	9.4271578028763	9.52201240579782	11.8547462113393	10.4519744994192	8.57859085133684	8.87791600774976	11.0265734444673	6.74779252803932	7.34677237855885	10.2879150648072	7.27442462524411	7.61012968087714	5.3546866827859	8.06462435656116	7.88218096719132	1.39344266747768	3.05039933376258	2.30144496471663	2.84738667312862	1.59591914419565	1.51775824319899	0.392210674484499	1.93633139114774	1.89651737012365	1.92203660216314	1.03229149744324	1.63964710744226	0.391015941615762	1.20176445965571	0.918678984980002	1.77520847597569	1.03994036474926
ENSDARG00000069834	1	31364611	31379356	-1	protein_coding	pnpla4	patatin-like phospholipase domain containing 4 [Source:ZFIN;Acc:ZDB-GENE-070410-74]	0.28650835701084	0.668397425673071	0.617481776116257	0	0.382671746346242	2.59290398051731	0.63897538030191	0.316723680411291	0.992380289749529	1.36033042943862	3.16671438308995	4.19136939248367	5.04318406807013	3.72182849381159	2.52039199298123	3.76495204776794	5.83234054856845	6.20866532064024	5.80848032919198	6.38131679270174	2.03739893741054	2.49281965539857	1.92558680690271	2.13844754546764	2.14332728193443	0.665251934217185	1.01907874888144	0	2.20711459558061	0.765708589170408	0.727893222356215	0.987459124138249	0.887309677224758	0.318689718001127	0	1.04017603118049	1.37848879038265	2.29761209405086	0.672075079603598	3.47325796346446	0.892853711716591	0.699285346578608
ENSDARG00000096548	1	31583767	31586343	-1	processed_transcript	si:dkey-6o1.2	si:dkey-6o1.2 [Source:ZFIN;Acc:ZDB-GENE-121214-102]	0	0	0	0	0	0	0	0	0	0	0	0	0	0	0	0	0	0	0	0	0	0	0	0	0	0	0	0	0	0	0	0	0	0	0	1.1270274666014	0	0	0	1.88322418187029	1.44727991948462	1.70739616205146
ENSDARG00000027826	1	31608916	31653097	1	protein_coding	pudp	pseudouridine 5'-phosphatase [Source:ZFIN;Acc:ZDB-GENE-050522-36]	27.5528230370271	25.2976317275896	27.1644097896586	26.3974359708622	27.8119835379965	19.7867152578825	21.0663723749385	19.0834282385828	19.3801383515918	16.8531482945686	12.3071520700113	16.1123012400838	8.72817150015874	15.1621062889584	9.95993588882846	31.9424915170253	22.8565363686885	41.9081085930602	35.1361181244733	27.7950013482676	17.9495920888791	10.9015129644964	18.019829963297	19.1354057119807	28.788587198009	17.8999178357581	24.1003260803605	28.5509392365542	21.2455230025788	18.3757032257484	2.36904093700981	3.74957611268765	4.57038125775332	2.07339711247082	2.88882410375559	3.66667451180787	0.560366798406131	2.1363685608034	1.9143842017021	1.56927275376901	4.3613169799509	2.84294373371084
ENSDARG00000079455	1	31789011	31960787	1	protein_coding	nlgn4a	neuroligin 4a [Source:ZFIN;Acc:ZDB-GENE-100309-2]	0	0	0	0	0	0	0	0	0	0	0	0	0	0	0	0.0756522784603744	0.151938813574886	0	0	0	0	0.0800533915310647	0	0.0915046122442101	0	0.0861923494672404	0.264232421246809	0	0	0.196610702638159	0.0935246298025847	0.084592433674358	0.455193905177183	0.326917356347174	0.0828494863985888	2.40343930590545	1.500733031466	1.09612812069762	2.16076978423546	1.48468167141389	0.996444928410188	0.537606763235181
ENSDARG00000060716	1	32485343	32551121	1	protein_coding	prkx	protein kinase, X-linked [Source:ZFIN;Acc:ZDB-GENE-090313-408]	3.42032357476959	4.05364763738302	3.99331671436014	4.79437680067753	4.70341365883065	4.01410110641369	5.08896575140646	4.56842169000856	5.59411327390551	4.97766214830799	3.63637891705821	5.75579684039789	5.34976262879643	4.43841902118381	4.81398867141255	6.68697515052079	6.04340211053673	6.82542908316769	6.95089533090553	6.82148768709213	4.87407803618379	4.48099514384623	4.05107897523337	4.67266289304295	3.61261154035108	0.677176532520649	1.2974808871727	1.13735186089731	3.61666366020923	2.0272853131616	0.826587949253655	0.830715595150102	0.968510092466254	0.963106555289956	0.894950612517892	0.786737683543599	1.04027408451921	1.24202078007188	1.27315931440408	1.1663762649985	5.19380444644478	4.66339774224954
ENSDARG00000074815	1	32589529	32600676	1	protein_coding	mxra5a	matrix-remodelling associated 5a [Source:ZFIN;Acc:ZDB-GENE-090312-22]	0	0	0	0	0	0	0.0421842523858498	0	0.0435912251183836	0	0	0	0.0417116192630718	0	0	0	0	0	0	0	0	0	0.0423016915170861	0.0469056748769264	0	0	0.0904487268231632	0.0848255547622593	0.145218512254457	0	0.047948447370623	0.173479316322749	0.233297880570484	0.0837738872864284	0.0849297824772908	0.182519722379563	0.271408014160001	0.172902550335408	0.221591557221865	0.202912635188247	0.31449295929115	0.137746788338157
ENSDARG00000033380	1	32604895	32621210	-1	protein_coding	gyg2	glycogenin 2 [Source:ZFIN;Acc:ZDB-GENE-080723-74]	0	0	0	0	0	0	0	0.254729333301569	0	0	0	0	0	0	0	0	0	0	0	0	0	0	0	0	0	0	0	0	0	0	0	0	0	0	0	0	0	0	0	0	0	0
ENSDARG00000051975	1	32622830	32647456	-1	protein_coding	cd99	CD99 molecule [Source:ZFIN;Acc:ZDB-GENE-061103-391]	1.50201361498526	1.01805722254807	1.75142908685292	1.19480533517178	1.34561643603927	6.06605970279054	4.0336573682639	4.27733418069545	5.03403267537233	5.11256619820691	5.50200411330444	6.94488800796357	4.94730722209881	4.38661695014726	4.85110940229518	3.1870054341821	2.69007486987716	2.22411358371594	2.52195517087939	1.79528880999838	3.38986503138057	4.46944996953364	4.46601763135646	7.27727817865435	2.6437772799455	1.16418799330043	3.8657930519987	2.37917554823989	2.39693071554024	1.49705006980203	1.42397619258368	0.858630173615715	1.54081754971907	1.24498665895383	1.68251576974097	0.753130715626057	0.448372573250593	1.5692080226379	1.31568316350522	1.00514462033403	3.62887261175146	3.33700598353631
ENSDARG00000079280	1	32651142	32753395	1	protein_coding	dhrsx	dehydrogenase/reductase (SDR family) X-linked [Source:ZFIN;Acc:ZDB-GENE-060620-2]	0.271632041602406	0.105118780521334	0.389734662477948	0.0961515473966573	0.121834175329796	0.50983525037475	0.502707191849567	0.798006249675442	0.623626625862648	0.430068688095575	1.10420623329269	2.26942739042784	2.0867263877325	1.52757401029001	1.80919756063182	0.646566525402564	1.39160258899435	1.03332533323764	2.04966988283313	1.17940980941586	0.425870638292948	0.782930386517713	0.403431923926207	0.783098213294397	0.899307616551016	0.105301309307258	0.107599260374885	0.202264778228896	0	0	0	0.31023749912798	0.371032084482727	0	0.607764816473225	0.544146094908004	0.539728478598026	0	0.528266771208808	0.605092449218224	2.99799420040439	3.83458779615245
ENSDARG00000053586	1	32814964	32825347	-1	protein_coding	creb1a	cAMP responsive element binding protein 1a [Source:ZFIN;Acc:ZDB-GENE-040426-750]	10.1395544454514	10.7256950189345	11.3154304081379	12.6829229149394	10.3817429957528	17.6852801681103	15.1792059098353	14.6472571044066	13.7937077476387	15.7588643502488	19.1742133749062	22.4610429337718	23.0916589091195	21.7819973571597	20.7829906057312	29.9587281523997	27.4908408483776	31.6383207657469	25.8276762480319	34.6759029658369	43.7369624354586	36.5734928063497	37.8863938046343	34.2780709860135	37.6130984211627	48.4146695030664	47.9259432423668	52.8638758764243	54.9523496642123	48.6070932238687	50.6599444313868	51.7312681420805	48.1471028723452	54.3241454362387	57.9508324242312	57.1334914631235	58.0498712132674	49.8910213924597	52.1866899858491	70.9802974832911	69.1829600212026	75.0338821031913
ENSDARG00000002190	1	32825987	32836677	1	protein_coding	chmp2bb	charged multivesicular body protein 2Bb [Source:ZFIN;Acc:ZDB-GENE-040426-2539]	238.349846089057	231.612780182953	229.924810951289	244.272547927617	240.848831528082	237.173365239864	231.729981311986	237.705889772921	239.309629280641	239.780420259994	161.15253382313	161.460714901678	165.984791376852	180.505689418416	168.266714144689	165.625856997556	182.701556744756	177.224476460702	180.476452236734	180.135681548392	188.54205212181	199.678733008811	193.952689404121	184.709440248042	202.455152274481	176.623082282904	197.620812006866	170.490105486595	163.432976108404	175.12557745286	120.555581762835	110.975036530686	128.454845571822	125.682841112462	115.328736514702	88.0295278981542	83.5748638783468	97.7507098497183	77.9062894622176	89.6047463871606	52.6585738681561	61.0347224136304
ENSDARG00000003701	1	32912476	32914601	-1	protein_coding	cldng	claudin g [Source:ZFIN;Acc:ZDB-GENE-010328-7]	2632.11725401771	2507.25322587894	2552.8738054713	2528.42934498113	2672.60043007376	3692.77177754731	3153.31115064026	3252.48515709537	3733.77450074111	3441.71481770729	1964.58839413569	1853.23341095921	2159.85434033378	2069.8509400605	1952.15124690589	1403.86515728736	1418.27440205462	1493.18611564043	1163.44079041474	1259.89156524775	365.684631290616	473.520176721288	468.41778320882	415.361563384253	339.696540057462	55.1927717997362	52.4814058923767	63.3928131550456	60.3099340269752	63.2512335117414	26.3559770580706	24.2535855285442	19.1770255126741	19.8541321178779	12.7235332207776	7.05049320835008	7.8901397522064	5.83885308981067	9.81611128831164	6.37838788646062	9.44530050050025	8.44854656947428
ENSDARG00000079350	1	32915114	32931137	1	protein_coding	znf654	zinc finger protein 654 [Source:ZFIN;Acc:ZDB-GENE-030131-1423]	4.63933223037561	3.88322331185813	4.61213461149267	4.4952018568181	4.98429166196456	5.3529878925499	6.90753274915399	6.78943031682725	6.39823406103567	5.96963808464985	16.5964591800458	16.4794077060667	14.8173537528442	13.639939369338	12.3084353598602	16.0793221541374	16.3242313213812	11.7557860308785	14.7531265282678	13.3740757675624	12.7586220149747	11.0335641125936	9.14986391214106	14.49570926764	13.3333648939129	17.8989041308267	19.6874594149091	17.0378611656339	18.5498628730874	19.1550021003495	19.483925170096	20.7056069015859	23.914743007766	24.79181868328	20.3422972885131	23.1264450428061	20.6938886045056	20.5040823763044	17.9387719912831	24.928923976115	23.9867293698107	23.4882187187077
ENSDARG00000012763	1	32935662	32962227	1	protein_coding	arl13b	ADP-ribosylation factor-like 13b [Source:ZFIN;Acc:ZDB-GENE-021217-3]	0.0957335122294121	0.222314935696481	0.618131135471899	0.406574711271956	0.257583349013503	0.53912053481808	0.74421048610622	0.738342553835641	0.769381720149298	0.454713182753923	1.63479264357633	1.642113688077	1.57604925985371	1.36668037251172	1.79363265240737	2.05037331483478	1.07880800090927	1.3355238646046	0.842945606103697	1.49663794972818	1.23852596222239	1.24190873956588	0.853234730780485	0.828129753301946	0.475478833519838	7.23654657920098	8.64570886185067	7.16534982329596	7.93598421960932	7.87991178942356	9.30967120996554	13.8882738371633	12.4579667763655	14.16084799329	11.2476514066159	14.8462806209523	15.0690300463207	21.9102196191633	13.8537724763608	17.0214440738471	13.9684791458526	19.0018645325023
ENSDARG00000013023	1	32964602	32990212	1	protein_coding	nsun3	NOP2/Sun domain family, member 3 [Source:ZFIN;Acc:ZDB-GENE-050706-95]	0.17827883266733	0.207412810936876	0.191964527003993	0	0	0	0.198337186493779	0.590123035795394	0	0.169328986492403	0.872384659429684	0.472070077651934	0.391733738990507	1.85172664231411	0.223267035037946	0.362243280174177	1.27487147402535	0.226596217112375	0	1.16412815385286	0.841491695760263	1.15938265211486	1.79174583503076	0.883765821877914	0.443518526884601	4.55783114464624	2.53970002115945	2.79518618155673	4.10443799556115	2.37349285885614	4.51438195849734	3.87887039795365	3.11548661646675	4.54126977865453	5.40269352344072	3.65391399195573	4.05436688169934	4.47770829050528	3.33609896424145	1.91286879097213	3.51103404101867	5.63008531863681
ENSDARG00000022971	1	33236468	33468627	1	protein_coding	epha6	eph receptor A6 [Source:ZFIN;Acc:ZDB-GENE-090311-43]	0.124853625784203	0.0724267222477094	0	0.132718738577952	0	0.0702572122511115	0.06927784392781	0	0	0.0593067021913336	0	0.0822566393068845	0	0.162009361448068	0	0	0.0640252724985215	0.158201363999546	0	0.0812486041058288	0	0.0674155307454088	0	0.0770562294053741	0	0.0726195665081873	0	0.0696679470299509	0.0795221394251249	0.0827836454010287	0.236283529432854	0	0.127766767144511	0	0	0.0749606802550148	0	0.142012321072902	0.145581474446491	0.0833455527522708	0.129115610733881	0.0754456651722491
ENSDARG00000032056	1	33471290	33501370	1	protein_coding	arl6	ADP-ribosylation factor-like 6 [Source:ZFIN;Acc:ZDB-GENE-041219-2]	1.24059280333371	0.901576986673671	1.00170488322967	0.328601944305434	1.0407719959322	3.49794926012488	2.93140476208732	2.73655896132908	2.85362237716464	2.79862457693163	7.39252142546907	15.178571302894	10.7303876021916	13.2868060804883	10.4793713067327	16.2449514762977	16.964221543327	14.3795571434916	12.316865192039	14.1667495653008	11.8832967516138	11.2530826753742	14.0175316153678	13.8261082564189	12.3390944932716	10.814731200462	7.18164207821745	8.50380281693888	9.90915646126188	6.80765211684061	6.08223375065583	12.2444367966444	8.91889612943267	10.2952751101278	8.6951974367679	15.1315484660005	11.8667623562978	14.5065389973999	12.3254786796243	13.9223113708266	15.263117137074	15.9942093897198
ENSDARG00000074860	1	33510663	33529425	1	protein_coding	slc5a7a	solute carrier family 5 (sodium/choline cotransporter), member 7a [Source:ZFIN;Acc:ZDB-GENE-090313-273]	0	0	0	0	0	0	0	0	0	0	0	0	0	0	0	0	0	0.0851814684837341	0	0	0	0	0	0.0829829767734986	0	0.0781888063109439	0	0	0	0.0891506940762851	0	0.0767170053995354	0	0	0	0	0	0	0	0	0.347591898377712	0.162503818861305
ENSDARG00000053542	1	33563357	33564835	1	protein_coding	kctd12.2	potassium channel tetramerisation domain containing 12.2 [Source:ZFIN;Acc:ZDB-GENE-060117-4]	0	0	0	0	0	0.295363837584956	0	0	0.602805118475293	0.248090623865103	0.961631423154901	0.347073461713779	0	0.67865039945963	0.656087140095745	0	0.266132601555147	0	1.32280447611179	0	0.618621636445421	0.567802180502484	0	0.64939604638228	0	0	0	0	0	0.34879605323734	0	0.299904218096541	0.269424960241097	0	0	0.631751760144103	0.313875625681793	0.299047462833812	0.306206206671802	0	11.6633097482732	16.5601184117979
ENSDARG00000053535	1	33633277	33718216	-1	protein_coding	lmo7b	LIM domain 7b [Source:ZFIN;Acc:ZDB-GENE-060825-242]	88.6697085177215	93.0428419040901	88.9104035781105	88.0504606364602	85.5892998990663	65.8195895301318	73.1697862153462	73.0126604789736	70.5292881102875	65.0622834910568	94.3464522385187	87.2789039939975	83.2957264540126	80.4951750834898	79.5562440625717	70.9583289679443	73.1878979932953	63.8601269942669	68.2852969996138	78.7934211577395	27.4845288591416	29.7220536144275	23.22555690541	29.1463202432048	25.9587441513536	5.28690177443741	4.7118000409066	5.71862093430439	9.08423433885821	4.062965583553	2.93258699751286	3.37595214732235	2.48654380025556	1.92166180966899	1.59390310926941	0.951464752817518	1.00625979001209	0.721035481839823	0.246399445034543	0.564184094450435	0.382451173747968	0.446853062269088
ENSDARG00000015312	1	33764287	33824155	1	protein_coding	klf12a	Kruppel-like factor 12a [Source:ZFIN;Acc:ZDB-GENE-030131-9188]	1.77447893301432	1.37530171093373	1.75109310358884	1.56711712812646	3.37522977460226	0.83374246181817	1.31522465118415	0.489217314459187	1.36026917271007	0.84275028265736	4.87899722440179	4.4972609288559	4.54720203843231	5.37489020151189	4.25519599122338	4.51335148467283	4.68779337893367	3.00475709934397	4.10027764344074	5.01652974062839	3.31132405861984	4.48338808573156	3.13473966212585	2.74600122962021	2.57344015576248	0.687547267003233	1.05365275182196	1.32361837394147	1.32252916491397	0.39332997639966	0.748198276505598	0.676716160043994	0.759139194056808	1.30858601438452	0.66313654483317	0.178090177170668	1.06050382603328	0.168655385564973	0.172807847838281	0.19809038396032	0.76590961314421	0.717494492909201
ENSDARG00000015506	1	33860922	33880045	-1	protein_coding	klf5a	Kruppel-like factor 5a [Source:ZFIN;Acc:ZDB-GENE-090312-167]	0	0	0	0	0	0.211703826696027	0.139168427632231	0	0.0719190187856572	0	0.0763915661100425	0.330483419806481	0.275157196343834	0.650900318409849	0.62588599080039	0.256193627147848	0.385844573287243	0.158901211604113	0.0787728119313523	0.326432373330568	0.294589896108416	0.0677138519618873	0.209369511377609	0.154794553584774	0.155601044601909	3.79288542803519	5.14311102524294	3.28888188226473	4.31320200165727	6.65200241912954	5.7750064754793	9.6598708948048	6.15995572080099	7.60374452939737	7.77825439510699	6.85161344829028	6.86867050746034	5.20638767132642	5.62968062668216	6.86459289779956	6.22495433557653	3.71320849896884
ENSDARG00000013006	1	33882690	33952784	-1	protein_coding	pibf1	progesterone immunomodulatory binding factor 1 [Source:ZFIN;Acc:ZDB-GENE-040801-94]	13.7049899051617	13.3259117527564	11.5480409283488	9.69709386467711	12.4296479987367	27.2885561543431	24.1921593498731	27.6297189194653	27.8187555611959	21.4962643266455	74.6697246055828	70.8213937150236	70.7862759014526	66.4612998521302	72.6106557228854	65.412616172711	73.8738831753721	63.7480542872187	67.2462967561261	65.6256441573851	57.2514058279412	58.4783449310864	61.4469817078834	60.5458057538277	65.5769395293283	23.8429402874957	24.740838477101	29.0865065834636	28.4637206149018	23.2805930058781	18.9245776591332	20.7587832482731	18.4048731636289	18.7720247440029	18.3142186039799	21.0811971785512	19.2657592201799	19.6036295965426	17.6107906132767	19.7498765320746	17.5940586395915	18.009549377626
ENSDARG00000058287	1	33952837	33961797	1	protein_coding	gpalpp1	GPALPP motifs containing 1 [Source:ZFIN;Acc:ZDB-GENE-040801-212]	13.9458808410317	10.8278102730761	8.82189558109939	10.5292717756196	10.3736223112334	17.7529557311813	20.212795569944	17.1100742705328	17.3459957102195	15.1367221012558	49.9045113222836	50.4993123352261	58.1564408670119	54.6183317368052	48.5811653793554	44.214870731348	49.000314859929	51.5478050438277	46.7243009874451	41.6824201576934	51.5485016166485	45.648491484184	49.2522077208781	54.6745343235349	64.492348662064	50.1429368848394	57.5216062908084	56.3483517245881	57.2791052557759	60.5043843580087	56.688469104675	66.7533806144564	63.1384171846429	72.2021721863324	62.4634598153245	54.2578580015911	55.2188758921598	55.6751138947195	57.0212850571863	57.1008071056477	44.0922521005873	46.3328202851033
ENSDARG00000069910	1	33962805	33974335	1	protein_coding	gtf2f2a	general transcription factor IIF, polypeptide 2a [Source:ZFIN;Acc:ZDB-GENE-040625-131]	105.636691974023	93.5489495706755	93.1573023612659	100.265386403311	109.621212506968	84.268895419442	86.0153118393695	88.9392222769475	93.3232436692164	80.0511162991	80.8893635607866	80.850326394502	94.5883960856527	85.4518393692126	93.0057960564362	85.243195791583	97.8842297079057	88.2110172894323	89.2849251654239	85.4670043845872	83.2425555142571	91.9568384397893	94.9756236803336	104.884664396519	106.859465628276	108.140565192482	88.0017912145848	106.114571389916	107.967269258882	99.1742053567532	87.0460544866019	102.698319726627	101.290272496705	97.414056767333	95.2489665882264	94.3286545941031	89.7317036151157	83.0237996834659	96.6271359589182	98.1578713271087	104.564318574062	104.440453091211
ENSDARG00000092693	1	33974974	33981243	-1	protein_coding	tpt1	tumor protein, translationally-controlled 1 [Source:ZFIN;Acc:ZDB-GENE-990603-10]	1109.17947765682	1020.66609941849	1071.99812158565	1108.25409601009	1058.67996604275	986.10653202567	891.283944753673	884.548426018269	961.884067346967	927.647284840484	535.645864151158	501.051841554524	601.256562272369	527.618571550216	522.879861703424	562.744460633712	568.463308013555	610.035914457379	568.812145471894	573.764979073977	915.997157267635	978.740004227298	1014.07151146908	887.593687126809	1042.11528328157	1806.86601767168	1757.68138652377	1594.0927412187	1672.79225031926	1687.08450943797	2086.56558621278	2055.89382428413	2038.20519871543	2082.39947486605	2060.02396642926	2624.51711750661	2409.77199663841	2259.75456548215	2792.44222887164	2404.12367483171	3384.75261531014	3196.55799322682
ENSDARG00000095892	1	34013501	34014549	-1	processed_transcript	si:dkey-151m22.9	si:dkey-151m22.9 [Source:ZFIN;Acc:ZDB-GENE-110411-54]	0	0	0	0	0	0	0	0	0	0	0	0	0	0	0	0	0	0	0	0	1.05380381880533	0	0	0.552546148956099	1.10535051439603	2.04874028480066	5.22833847518623	0.997465742924704	1.14066238105787	3.56098742272818	1.12771241075795	0.509911785814208	1.83541734960855	2.47240281673523	0	2.15018357414063	0	3.56055409620936	1.56080950053274	0.598753128804686	0.92068171306112	0
ENSDARG00000079191	1	34030971	34074491	1	protein_coding	ENSDARG00000079191		1.18701443437713	1.10636808029514	1.79014647270278	2.25716014983113	1.58836319356423	0.26825845245854	1.32224876343495	0.262214208773493	0	0.450916305374342	0	0.630168156535638	0.783048500315498	0.308318653466281	0.893624742387878	2.40523693055108	1.21019019240855	1.8133328386511	3.90316589096701	1.55291423760997	0.28080936455109	0.257794648877905	0.265553395490351	0.589636742611205	1.18272499393073	0	0	0	0	0	0	0	0	0	0	0	0	0.271545430694228	0.27808488638422	0	0	0
ENSDARG00000102858	1	34462542	34501014	1	protein_coding	ENSDARG00000102858		4.40367477704835	7.68901883356365	4.09576679144963	8.68126200324495	5.63270310202176	4.29379270711529	4.23306653201832	3.53508716850975	4.14933746362829	3.23187019828723	0.735193173726353	3.97881753365806	3.51959147568189	1.55947283539665	2.75939965627229	4.06302001210147	3.06499492901662	5.34587847420833	5.81418864699267	4.70844436947697	2.60050909540334	3.90788081812494	2.46031158019275	1.48953571920774	1.49462235697394	0.232564797484149	0.712694609169173	0.672952970047502	0.512434246921579	0	0.253600600964333	0	0.411880400116909	0.221881968714584	0	0.241508866454956	0	0.228681195204162	0	0	0.415139608046254	0.730076751379011
ENSDARG00000104946	1	34706052	34706717	1	protein_coding	CR925877.1		0	0	0	0	0	0	0	0	0	0.658058391895019	0	0	0	0	0	1.37608575522227	0.69633520209198	0	0	0	0	0	0	0	0	0	0	0	0	0	0	0	0	0	0	0	0	0	0	0	0	0
ENSDARG00000075798	1	34741279	34756707	1	protein_coding	usp38	ubiquitin specific peptidase 38 [Source:ZFIN;Acc:ZDB-GENE-101007-2]	15.2641229524117	17.0884011296207	16.8167199472755	13.7006952030319	13.2035446204368	29.775482351881	32.9912373828983	39.8386474578916	38.0691426346794	29.5186493947946	72.355417911868	69.7580169895935	68.6023794950562	63.9089523093401	65.4710050620472	59.7821215633896	60.3249768257172	58.6433563135144	65.7033149499131	61.4241205611778	46.4745578101081	41.7377677480841	35.7265991924443	46.363454443845	57.1915698628476	15.8499045242891	19.5429035058712	19.2819439386012	23.1708425789862	15.557716696671	15.1443939715576	17.5374578149872	19.1746228763026	17.3478187457664	15.9584926345289	19.0021315450636	20.6893898581917	13.9641784300721	14.7368437236385	17.9730442862679	12.879734970794	13.3028513265166
ENSDARG00000037018	1	34762810	34877632	1	protein_coding	gab1	GRB2-associated binding protein 1 [Source:ZFIN;Acc:ZDB-GENE-040426-2674]	10.7875554672964	12.4384742816595	12.920465673797	13.7723033402166	12.0610126599563	7.78932569934314	10.316210623246	10.3854522351091	7.23824372909875	7.92791366073525	63.3278224722326	67.2419796516684	63.4948770224567	60.3949449617509	68.2421234569149	66.7222366846634	70.1272001696576	60.0140829610966	71.3555518095828	67.5618464598031	39.6136428813184	39.7180672270322	31.1167167905373	39.6191294152881	44.8744242067775	18.7040581913331	15.8875782176539	17.7961748942082	23.42580283128	18.3573307444275	16.352029094213	16.4165159466314	18.7498561118725	21.0966602423792	18.8076691004237	26.0747306135262	28.1193855708912	24.9303523436558	24.2901745887896	26.455297606884	24.9102899605384	25.4244996582336
ENSDARG00000074677	1	34882062	34921533	-1	protein_coding	frem3	Fras1 related extracellular matrix 3 [Source:ZFIN;Acc:ZDB-GENE-030131-9788]	0	0	0.037988835087526	0	0.0476210553976829	0.0397216561471837	0.0391695276675685	0.155480610631305	0.0404750857373768	0.0335532056340267	0.171939498146018	0.232414367164585	0.0387316189134069	0.0458203761260951	0.176107843160819	0.108363183552262	0.398797319965552	0.357736239493925	0.265930481282194	0.183711109790394	0	0.0381062326704395	0.0392778368104028	0.0871039740817665	0.131383249423737	0.0821854306637108	0.0419961646648018	0	0	0.140369286898455	0	0	0	0.0388915375883365	0.0394284248648941	0	0	0	0	0	2.11713578497779	2.21684820892505
ENSDARG00000094485	1	34933746	34963588	-1	protein_coding	si:dkey-27h10.2	si:dkey-27h10.2 [Source:ZFIN;Acc:ZDB-GENE-090313-296]	0	0	0	0	0	0	0	0	0	0	0	0	0	0	0	0	0	0	0	0	0	0	0	0	0	0	0	0	0	0	0	0	0	0	0	0	0	0	0	0	0	0
ENSDARG00000060397	1	35058055	35103836	1	protein_coding	hhip	hedgehog interacting protein [Source:ZFIN;Acc:ZDB-GENE-030131-4827]	2.36561233173524	1.4584446298673	2.30669093739052	1.96375330559606	1.89117090740733	3.24558200591587	2.54381590733155	3.33816787458508	3.56241649886394	3.16030274992578	10.9922643623102	8.57594054052242	7.05682675189222	10.7442274804251	9.68854880309908	12.9812464034968	9.54935906599819	9.6510169172741	11.2423173297382	9.91340512380366	2.25857912099444	1.51737611746949	1.15230437932211	1.18671384884685	3.66991773585819	1.28980182351562	1.66948176905584	0.412644616223417	1.41311192391141	1.0787717318671	2.33252337375498	2.86926375317976	1.81641788290877	1.4676069648684	2.81014159665207	8.34750931346049	8.45443547406819	8.74804848126098	7.32905089955166	9.18299482909908	21.0282648197693	21.542173683733
ENSDARG00000094648	1	35130523	35135916	1	protein_coding	si:ch211-194g2.4	si:ch211-194g2.4 [Source:ZFIN;Acc:ZDB-GENE-090313-65]	0	0	0	0	0	0	0	0	0	0	0.675475235942915	0	0	0	0	0	0	0	0.697387003030755	0	0	0	0	0.684027824817899	0	0	0	0	0	0	0	0	0	0	0	0	0	0	0	0	0	0
ENSDARG00000027199	1	35165017	35196915	-1	protein_coding	smad1	SMAD family member 1 [Source:ZFIN;Acc:ZDB-GENE-991119-8]	0	0	0	0	0.160851299286349	0	0.132969634534546	0.13190844482015	0.274986011019542	0	0	0	0.13138306890361	0.155330567601094	0.149591127325431	0.121915072108609	0.122498002260479	0	0	0	0.845303486995127	0	0.266830431114581	0.888060480736683	0.148671298694463	3.61768222865321	4.26498326863028	1.73920797853049	5.04077384687763	4.61119222051276	9.98238809481598	11.4912069549889	10.0645318926766	10.1817065908947	13.0005984963347	17.4223043720527	18.5718840763013	17.3188085038103	14.5339131439722	17.9351064231672	31.5943189010461	34.0723093067144
ENSDARG00000060383	1	35224408	35238232	1	protein_coding	mmaa	methylmalonic aciduria (cobalamin deficiency) cblA type [Source:ZFIN;Acc:ZDB-GENE-070928-15]	79.6380967287542	72.6843069693865	72.1434103574992	82.1588072507581	69.3847579538931	95.7067342749259	81.1572373476692	93.352897938538	88.0659082006542	85.7722269073673	79.3483150223422	80.3856403951724	81.4353526467064	73.3855229839043	71.070855340015	74.2156950002756	79.6886553697767	75.3901531199383	83.346736659704	80.30743535928	89.1471800818791	93.0136598669138	97.5913585904546	84.0579086691321	104.266632267719	44.3133309974808	51.1299087082987	54.4738693506053	51.3438526072634	47.6507107164707	24.2835137896947	24.4535988840867	23.1753286461503	21.9028662786364	21.7521772782641	9.05943936767674	16.5715980047927	13.9961911514248	11.5617800833903	11.9359163674445	19.8763671402906	20.4193196053879
ENSDARG00000037002	1	35253866	35266370	1	protein_coding	zgc:152968	zgc:152968 [Source:ZFIN;Acc:ZDB-GENE-061013-448]	12.8934140650254	13.5792779119758	12.6744753250364	14.4582196791102	12.1065799561823	18.8175494529803	17.4061344701282	16.919355936005	23.9292010754771	19.4313813382662	54.623876528798	53.1019260749044	48.4700120610798	49.2659654897648	53.3557898569773	37.6920461231089	36.2211441221481	31.8821698180497	33.2170838557617	39.2786653622976	17.9606140909043	16.8551455712945	13.8258846155098	21.8222700628669	16.6953470461002	3.14737228307175	3.21615792570613	5.06541013285155	5.68092134824935	3.9073437409942	1.20559415846743	2.81699412265881	1.30400574397999	0.702399818038826	1.69103975707804	0.286876464432158	0.474191438924264	0.634035716088584	0.278531013142818	0.531652113859062	0	0
ENSDARG00000076171	1	35285840	35419350	-1	protein_coding	znf827	zinc finger protein 827 [Source:ZFIN;Acc:ZDB-GENE-080728-3]	0.0438916779203013	0	0	0.0466874300773961	0.0591645734664139	0.0987522980788098	0	0	0	0.0833990236011264	0.106876533207944	0.115579447859145	0.048141146691269	0.170845168174837	0.109464142411707	0.0448734752815862	0.0900879971338117	0	0	0.114187774596046	0.103028566679453	0	0	0.0541428240341073	0.0544381675943949	0.765997663365311	0.626255366665885	0.342688247722647	0.893999791723928	1.45419235910031	1.54966334669257	1.2515011709444	1.43626996425928	1.69229274177602	1.76463496914851	4.47697400182501	4.6995502182429	4.49048007187782	3.93883667047345	4.97732241633752	8.03105537552555	8.58643262147127
ENSDARG00000036995	1	35462734	35471973	1	protein_coding	lsm6	LSM6 homolog, U6 small nuclear RNA and mRNA degradation associated [Source:ZFIN;Acc:ZDB-GENE-040625-50]	15.4802695751143	22.3907561773652	18.0044326357224	25.4657329240541	20.4380605531779	32.5620346390655	19.3830731808237	28.4557876424801	32.6063466977338	32.7718484997655	44.3627770338969	28.8765577533093	40.1107085919174	47.2516253403818	40.8097886262067	43.3123473175619	36.5844101028933	46.6832290800783	21.3770054720321	35.4276529487675	43.5897070532307	36.6210877147094	69.3051469545455	35.9376786541709	46.3356489561747	128.218089020797	129.419604654149	106.700446044353	107.427245839939	121.422962611507	140.486975467481	142.225897709058	115.725194424956	116.680692965479	118.121053849716	178.455779333237	133.654734564334	84.7392510114869	151.365778756588	121.789998660603	125.088470369459	114.160220515556
ENSDARG00000069737	1	35704909	35708274	1	protein_coding	pou4f2	POU class 4 homeobox 2 [Source:ZFIN;Acc:ZDB-GENE-040401-1]	0	0	0	0.125158204470961	0	0	0	0	0	0	0	0	0	0.153124335560097	0	0	0	0	0	0	0.416623674280773	0.255249716215429	0	0.145900471478813	0.586222002255089	2.88053953666156	3.08331832151817	3.42886304120711	3.91490903846632	3.91851055657348	2.534591451717	3.37128338145389	3.50864886735589	2.6068820584061	2.37808581028022	0	0	0.268850982113273	0.137759284366563	0	0	0.428759685457405
ENSDARG00000095555	1	35715471	35740758	-1	protein_coding	si:ch211-163g19.2	si:ch211-163g19.2 [Source:ZFIN;Acc:ZDB-GENE-090313-55]	0	0	0	0	0	0	1.45806427651952	0	0	1.21263473323353	8.14687623252579	10.6497943634171	2.85070921225912	1.67036486306157	4.98308242935124	1.23630885790304	2.52007776963863	0	1.6855294008617	3.45467613513504	0	1.4368661918076	1.47512520442939	1.64870082073726	0	1.47255085262155	0	0	0	0	0	0	0	0	0	0	0	0	0	0	0	0
ENSDARG00000011876	1	35933516	35970328	1	protein_coding	ednraa	endothelin receptor type Aa [Source:ZFIN;Acc:ZDB-GENE-010906-2]	0	0	0	0	0	0	0.148557757494311	0	0	0.126963276125608	0	0	0	0	0	0.136077083992249	0	0	0	0	0.157441027314725	0.144667697963144	0	0.165391747919808	0	6.37087784808769	5.8740634012363	8.52077344743818	6.31553871346381	11.5490956621159	21.6320289648664	19.2597524595878	24.0030731722217	26.0073991897974	26.6594147018788	47.6250293876697	44.226184772775	51.9607272772291	39.9723972067638	43.3065151292301	4.70631813708772	3.07866724612077
ENSDARG00000078789	1	35990095	36014542	1	protein_coding	tmem184c	transmembrane protein 184C [Source:ZFIN;Acc:ZDB-GENE-090312-89]	3.79537251764013	3.72033089060325	3.39298922186003	4.14943286734046	4.75402591236234	5.53368234271597	6.16834977420629	5.29680928173924	8.33635071456228	7.10991708303166	14.9090265386692	15.8422903335369	14.0732124966037	14.9126306452549	15.6695345859057	17.9723190611821	18.4267368617282	15.1687313567359	17.7230565372259	18.779745136339	14.9377415383129	16.6209062043926	14.7516641464094	16.8864402108303	15.7164813387339	10.4477420327789	8.8974021983377	9.18461740063313	12.3893352595616	8.3621692220135	10.9228017203218	13.0509674290884	10.5540386486914	11.7819272468764	12.8398296955154	12.384563957663	14.9514304383901	13.4942763361256	11.4038239977991	16.6943657015698	10.667270600802	11.6887888101367
ENSDARG00000036755	1	36014013	36040120	-1	protein_coding	prmt9	protein arginine methyltransferase 9 [Source:ZFIN;Acc:ZDB-GENE-080728-4]	2.64715733114792	3.84340578880537	2.37415469237163	2.57503233053586	1.63134147264857	7.95326914723461	7.10666968456692	8.63044238815921	11.275196785475	8.80113409600529	39.7087602521634	34.5122800104032	36.4441916703395	37.5069093029622	37.6280312990545	25.7428667468048	37.4954663629856	28.2672604146813	31.5117785241385	30.1888156999284	20.5082241882774	20.5182730932263	18.8085022031058	21.0012097566369	21.7825865212382	8.97768566840326	10.2214312831103	8.3823763205715	11.2590991322758	7.91121879239347	9.05844031142671	10.7141280915749	11.6474669845039	10.598882346849	11.2371010322362	10.082438860872	10.0026548724006	8.92104321873275	7.46868295065171	9.14724355637538	8.10623266807078	8.14817640733248
ENSDARG00000078326	1	36039911	36180662	1	protein_coding	arhgap10	Rho GTPase activating protein 10 [Source:ZFIN;Acc:ZDB-GENE-060512-221]	97.0495236923418	96.6167956707839	92.5045608234312	99.0192730540871	93.2074086989727	58.8149003517736	63.8861849341132	63.4871216097856	60.2796640272212	54.8296065084678	40.5748011613871	47.5177379139469	41.6066543048021	40.8356771969872	42.9699679205042	45.3351947189303	45.8286544562845	43.0289097308705	46.3729488016847	47.1645875367637	10.9232343502517	10.4502083123303	9.60810108462773	14.0538936263449	12.5914412895164	0.771523575784918	1.80194427022023	2.32917521098761	3.86769562558115	2.13891669713744	1.07721640214373	0.649550369159308	0.679758647821729	0.627694903607959	0.848352763040348	3.75973217819696	3.27732884877495	3.99271727189295	2.21205007300461	2.40719581882164	10.2977054583843	8.02900745520542
ENSDARG00000102082	1	36203197	36356009	-1	protein_coding	nr3c2	nuclear receptor subfamily 3, group C, member 2 [Source:ZFIN;Acc:ZDB-GENE-060531-23]	0	0	0	0	0	0	0	0	0	0	0	0	0	0	0	0	0	0	0	0.131931066826049	0	0	0	0	0	0	0.120309417932709	0	0	0	0	0	0	0	0.113318992261035	0.121745225254343	0.24154077150199	0	0	0	0	0.122573579822795
ENSDARG00000034093	1	36476298	36587895	1	protein_coding	dclk2a	doublecortin-like kinase 2a [Source:ZFIN;Acc:ZDB-GENE-050420-170]	0.665737207586674	0.772455882452415	0.93115337823842	0.566056505004583	0.717294911042128	0.974108360305608	1.55161503210394	2.12606182377062	1.06915085508032	1.5178996649846	1.37902446972291	1.49150846051524	0.584318551448175	1.29581177097259	0.996914728709534	1.90372942857801	1.91152396592253	0.759280827991943	1.67297013812019	1.81978458834882	0.547445869967286	0.431419310706977	0.296427006498379	0.821867133737541	0.991329231376176	0.387203545241407	0.316544582137747	0.445831022502501	0.593718798109069	0.706362221311047	0.168007411609776	0.303924390460275	0.272552135849969	0.29361587455212	0.74411426486965	1.75893701594722	0.792827242481583	1.06026202003808	1.39742099262033	1.51124154940339	9.91468263892393	7.48387811533146
ENSDARG00000102787	1	36593251	36664585	1	protein_coding	fam193a	family with sequence similarity 193, member A [Source:ZFIN;Acc:ZDB-GENE-080917-25]	3.74982040368564	3.09704258186926	4.71816626389386	3.10763432676203	3.42431097912605	3.00426857705768	4.16144534568661	3.91921151115884	3.28050455960526	3.56239517841164	70.6973070995258	72.6939353299437	67.9137884895987	70.4300013779407	70.8177353807776	84.8476840379537	86.6909274580752	68.3735756382968	88.4715665342272	86.4438213359483	12.3923682797337	16.6789600431832	11.6723997650551	14.2000724382276	18.3746863830752	7.91079928104923	8.91513558451633	6.59656821841821	14.6545029118829	6.74277257401471	8.33964747338932	8.63115810816756	9.10588810117083	8.47829340639968	8.94987590309275	12.1348646554768	12.6383841468819	11.8561264773429	9.48606669607132	9.50401355350315	12.2910061308896	13.2888951878024
ENSDARG00000074501	1	36675258	36679848	-1	protein_coding	tnip2	TNFAIP3 interacting protein 2 [Source:ZFIN;Acc:ZDB-GENE-120913-2]	0	0	0	0	0	0	0	0	0	0	0.264466571767362	0	0	0	0	0	0	0	0	0	0	0.468555859191827	0.241345172286407	0.803719502702537	0	0	0	0.242056660839725	0	0	0.273655847634669	0	0	0	0	0	0	0	0	0	0.671844115269863	0.787974107091118
ENSDARG00000090416	1	36682488	36685878	-1	protein_coding	scpp1	secretory calcium-binding phosphoprotein 1 [Source:ZFIN;Acc:ZDB-GENE-090424-1]	0	0	0	0	0	0	0	0	0	0	0	0	0	0	0	0	0	0	0	0	0	0	0	0	0	0	0	0	0	0	0	0	0	0	0	0	0	0	0	0	0	0
ENSDARG00000074989	1	36693480	36720533	1	protein_coding	sparcl1	SPARC-like 1 [Source:ZFIN;Acc:ZDB-GENE-060130-6]	0.153814074929958	0	0	0	0	0	0	0.169641491076783	0	0	0	0.203438601779724	0	0	0.384955704857452	0	0	0	0.193907922439869	0	0	0.499755394015386	0.514930974328286	0	0.191226595093258	0.536348905095653	1.0959068517071	0.172130308941393	0.196564132791805	0.613822501740365	0.583798325026696	1.40805673901972	0.789820752167596	1.02111094684813	0.172482806427572	0.370566479329701	0.183901086670069	0.175464495411927	0.359556694248437	0.412194064669669	0.159354932812831	0
ENSDARG00000040048	1	37033113	37412637	1	protein_coding	GALNTL6	polypeptide N-acetylgalactosaminyltransferase-like 6 [Source:HGNC Symbol;Acc:HGNC:33844]	9.6106465446321	8.98630499440533	8.95630763085306	8.70405674820307	9.92542688297715	2.77347431997084	3.12524484359984	2.71279239389303	5.25118203044577	3.45132026723921	7.01031307353989	10.0608031548314	10.9367515106968	10.6486133278521	8.20357126024401	11.941284913505	11.9980005371887	12.9390359831644	16.3777632855816	14.2091642494686	3.1731421125823	4.69114533001055	3.65827443628473	4.34829317034234	4.36785885258355	0.408819144329369	0.278472342979248	0.786086558966028	1.34626807462342	0.155711989366712	0.148115780459263	0.133966959833638	0.841355147455566	0	0.131248690057829	0.282004704915174	0	0	0.410568701216898	0	0.121336312166631	0.425943404229612
ENSDARG00000057303	1	37423537	37447636	1	protein_coding	galnt7	UDP-N-acetyl-alpha-D-galactosamine: polypeptide N-acetylgalactosaminyltransferase 7 [Source:ZFIN;Acc:ZDB-GENE-050522-284]	9.79975158607899	14.3680705327321	13.2092152097939	13.1357844233892	11.7174385882973	17.3935731784523	16.4905535876999	20.613996103949	15.7985053554138	14.6691577801474	37.9166935073674	35.7918864528688	39.1124037537989	33.530314616991	41.918232327385	39.8712921052108	42.9917473696371	33.772627295894	33.747415443441	40.7549331633578	32.9512187553302	37.1362743934953	31.5428257171465	34.8666276153545	28.7629515572565	27.8571512204602	28.1115095615891	24.8830541909892	28.2813968758038	27.8631062560028	22.1297055953989	25.1047317599298	21.6069736954265	22.1846524862979	23.8165890345298	21.1842392380726	24.5558186462458	22.9954474015343	20.3334842024576	20.9109327432103	29.8103494897736	28.9964443905199
ENSDARG00000029722	1	37450334	37452609	-1	protein_coding	hmgb2a	high mobility group box 2a [Source:ZFIN;Acc:ZDB-GENE-051120-126]	1920.09048600987	1941.26180182576	1767.4557814334	2148.73531063443	2176.11467503314	1756.31548784304	1588.82030893889	1732.48582721269	1608.92252653283	1558.0867769364	860.240639300121	933.894298627077	940.869353282941	974.830044713166	902.825061310542	1087.43440111401	1003.79792135671	1044.22654214939	1022.04473492676	955.403239268296	1738.07415133048	1737.35433939672	1966.18114871563	1699.94160172833	1941.03163353881	3199.48472730838	3471.71615954166	3248.71041850593	2969.73907420303	3204.7264617549	3492.18115261212	3644.89178264911	3341.80254970476	3394.00996150233	3369.85872843683	3471.96106952	3153.87225593931	4166.6125920134	3299.63689661556	3354.56806263914	2998.46847316077	3438.56607848428
ENSDARG00000008305	1	37473969	37475834	-1	protein_coding	hand2	heart and neural crest derivatives expressed 2 [Source:ZFIN;Acc:ZDB-GENE-000511-1]	0	0	0	0	0	0	0.258830860946211	0	0	0	0.284835126470631	0.308358482514717	0.510963711640637	0	0.291530395567887	0	0	0.295792887039764	0	0	3.57261965397451	2.52304352902917	1.29950975316377	2.8853511236624	1.15759438552111	0.269918805335225	0.551392806754041	0	0.59558503322987	0.619907851214206	0	0	0.478775177494152	0	0	0.561388966018767	0.557663396589204	0.265761707929638	2.17735936422022	0.937027325361478	57.3897283132286	57.1505369619249
ENSDARG00000007477	1	37626865	37642318	-1	protein_coding	fbxo8	F-box protein 8 [Source:ZFIN;Acc:ZDB-GENE-060421-7091]	66.0590762124587	66.0254710805883	71.5925574194684	74.0329957999596	68.45753143227	53.4823894194471	72.6130527088597	62.6055773205481	54.0784586096424	61.7526422661321	66.39737647015	61.1314451129293	58.2192020333156	56.6467359805093	57.8086772307033	74.8181073118753	75.048689830921	73.9875410143186	73.7405056639436	68.1535970409569	27.9779477599937	34.2554065323085	23.2168809346714	24.9975959021216	33.8715800752503	3.13740798228962	4.19088114978975	3.72559677693626	8.51111624664097	4.15261649289198	0.263246803721264	0.95235785842363	1.068937718473	1.61236817985091	1.63391219501656	2.00562773034491	1.99179834228914	0.474764888883924	0.729424841050352	0.836812077177941	3.01627345264275	3.2843258400987
ENSDARG00000053106	1	37643170	37655621	1	protein_coding	cep44	centrosomal protein 44 [Source:ZFIN;Acc:ZDB-GENE-060929-392]	1.68326990918904	1.76209026966557	1.44988680503852	1.247809989773	1.35498138428995	2.27882854788145	1.87225563766139	1.29986380848372	0.968345530150918	1.9185592484387	5.96960746943617	8.68792902147499	4.99257789136211	5.90042518468622	9.06167839682479	7.87017235184678	7.5687086901703	7.70004983303973	8.06821633374242	7.03245356063874	9.33184722102576	7.47785141331457	8.83207365277528	10.6353442094805	7.74540247064814	7.04255724075473	6.39522669253195	7.53816783785698	7.10227126532377	9.18497963266552	7.45691003734439	9.05678800633394	8.64832892197329	7.08132427296168	7.17666351053692	9.33191642117373	10.6734147176668	9.41336223011662	10.2344195417184	8.57554977992023	15.6997083709037	11.4444795885151
ENSDARG00000012016	1	37679518	37695980	-1	protein_coding	hpgd	hydroxyprostaglandin dehydrogenase 15-(NAD) [Source:ZFIN;Acc:ZDB-GENE-080728-2]	0	0	0	0	0	0	0	0	0	0	0	0	0.354708834802038	0	0	0	0	0	0.408914271145278	0	1.53005471496583	0	0	0.401403812107779	0.804261732689618	0.374034498074651	0	0	0.828600470740673	0.431180896480969	0.409831330406833	0	0.666326107276164	1.07697594096749	1.09104580536176	1.95250314304604	0.388279813191873	1.47853437581469	0.378345637010492	0	22.4459615941924	24.4223481382765
ENSDARG00000011066	1	37698138	37818921	-1	protein_coding	glra3	glycine receptor, alpha 3 [Source:ZFIN;Acc:ZDB-GENE-020402-1]	0	0	0	0	0	0	0	0	0	0	0	0	0	0	0	0	0	0	0	0	0	0	0.173055945868738	0.192029281339152	0	0	0	0	0	0	0	0	0.159266002311298	0.171587918502129	0	0.373618480641988	0	0	0.18125703940624	0	1.28531512733255	0.564501507872464
ENSDARG00000004621	1	37930837	38038600	-1	protein_coding	gpm6ab	glycoprotein M6Ab [Source:ZFIN;Acc:ZDB-GENE-030710-8]	0.0782906235861921	0	0	0	0	0.17628593234455	0	0.0862330056179069	0.269518418618172	0.0743752641567836	0.190871418702577	0.20645402458941	0.0859072784849565	0.101597419076563	0.0977340967268981	0.0799125616489244	0.080251884769494	0.0992436164049542	0.196828863669479	0	0	0.338357262408342	0.174356905263811	0	0.194349491068834	0.364242849820684	0.372204751939189	0.43706856778968	0.199571184851083	0.103876555835426	0.988233629116215	1.87708334738399	1.36283520781081	1.98635399449074	1.75091896273024	2.91590011044098	3.9179995499125	3.65290496986672	3.74436593296031	3.76525746460935	6.96503253277327	4.63945163107166
ENSDARG00000075098	1	38040141	38085191	1	protein_coding	wdr17	WD repeat domain 17 [Source:ZFIN;Acc:ZDB-GENE-090313-131]	0	0	0.142142977434189	0	0	0.148698952266498	0.0733126659147013	0.0727433209482056	0.0757745759909408	0	0	0	0	0	0	0	0.270962062664054	0	0.08299822466885	0.171966246525903	0.155196988469405	0.0713444856668389	0	0.326191772579733	0	0.153681095884595	0.235568885898434	0.0737278226543445	0.252473213132083	0.175218107806355	0.250052986186473	0.0753907420195205	0.135216601835743	0.0728332632189506	0.0738329844385006	0.237990834526552	0.0786660949301755	0.0751444923304637	0	0.176410844012249	0	0.07984600879411
ENSDARG00000053222	1	38086657	38098381	-1	protein_coding	asb5b	ankyrin repeat and SOCS box containing 5b [Source:ZFIN;Acc:ZDB-GENE-050417-271]	0	0	0	0	0	0	0	0	0	0.180065178792838	0.696069956161026	0.502247772065365	0.624959327931195	0	0.237514541639225	0.385016298981889	1.16161228118449	0	0.478664359378182	0.247676284152178	1.56672956465423	0.411120418131141	0.423557172798927	0.470095172653534	2.12294537178858	1.98263502886211	2.02532279951649	4.03546283456711	1.69808779769388	3.78752246530707	1.20059349322047	0.651520648271937	2.14471591275903	2.10065104995348	2.34169966065418	1.82927332320827	0.908155966070034	2.16520352997634	1.55257920351426	1.52633158254673	0.196556703590693	0
ENSDARG00000089976	1	38099964	38103863	1	protein_coding	spcs3	signal peptidase complex subunit 3 [Source:ZFIN;Acc:ZDB-GENE-040426-2206]	135.23594743147	137.423795172206	142.710111820979	162.515183009435	163.251455112961	101.35862374284	103.807634502652	113.379339055157	105.337846372373	119.80614671369	63.8473976671297	69.8995724519988	85.6389451449522	66.4366015409473	64.0154433959661	71.184721808268	70.8588283854091	81.5546882527226	57.5921598485179	70.6657107268044	67.6670498702286	50.4593636445552	57.0153179578791	62.7755241144055	58.349155809428	93.4433788453366	95.9623660162366	83.2707402959674	90.0691563663758	108.555849402775	128.088105588619	129.150924752785	122.540446613288	129.813872342967	123.482309714325	186.268980003785	154.536326717909	142.137057606579	193.186091963913	174.87595765872	234.097192398468	200.529632819496
ENSDARG00000069640	1	38132757	38190124	-1	protein_coding	vegfc	vascular endothelial growth factor c [Source:ZFIN;Acc:ZDB-GENE-040303-4]	0	0.192353170223981	0	0.175162098488989	0	0	0	0.182440778904598	0.190268621364677	0	0	0.218848331018849	0	0	0	0.168124330189825	0	0	0	0	0	0	0.184617504091369	0	0	0.768853548689884	0.392731186349127	0.925724069118188	0.845751638370436	0.880349536655453	0	1.32519743899475	0.509774372360593	0.732292020957309	1.85539192402902	0.199302611284452	0.395679944834488	0.377469791433033	0.580085664101042	0.221703383501916	1.88521400397797	3.81461409796832
ENSDARG00000005479	1	38669803	39061840	1	protein_coding	tenm3	teneurin transmembrane protein 3 [Source:ZFIN;Acc:ZDB-GENE-990714-19]	0.076696409976528	0	0.109992178311128	0.0544233429912149	0.0689709561910692	0.0574958169642748	0.0566974515948372	0	0.0585827414296651	0.048578998437377	1.3997609027429	1.14359896920603	0.869061843547026	1.19403293473024	1.11513590672349	2.27591024831587	1.78520873399209	1.68282708044983	2.46957775800901	1.86129291849945	0.689617615532426	0.55152962983613	0.227401593845302	0.409714459405819	0.697310401184488	0.0594988398538075	0.152021682999253	0.17099524236557	0.0650490174682679	0.0677193810705943	0	0.203996992221759	0.156747226428003	0.0562850458187298	0.114126892942307	0.306592601862123	0.303897321351353	0.348537381975119	0.446717204117613	0.272662633415187	19.708393327849	19.2799541612053
ENSDARG00000036990	1	39095156	39141553	-1	protein_coding	dctd	dCMP deaminase [Source:ZFIN;Acc:ZDB-GENE-050417-116]	22.2802685179885	22.6099100055183	21.1622862986397	24.2945707750171	23.7206953626729	38.7135186408575	40.2987792402856	35.459203185145	38.6708371955825	37.7679676714755	51.9888371725821	53.7407507928417	43.4624880566816	61.9168714190256	53.8107042358678	74.9935459828764	73.2697018461523	76.2505551653988	69.6929848506806	74.5991425410995	46.4777357771147	47.6108899221205	51.99145174172	49.6884248378373	52.816417215786	22.5383489867779	30.6937398515632	30.1054646068349	33.4720141816228	34.8387124084822	15.8022770033168	15.116431321566	15.7992123164079	12.7671131384265	11.85859700771	17.3670324785252	14.9526800143402	14.7985095102448	14.8740563679381	17.7153201846412	32.3217333164227	29.1767189093064
ENSDARG00000007387	1	39141709	39162116	1	protein_coding	irf2a	interferon regulatory factor 2a [Source:ZFIN;Acc:ZDB-GENE-030131-4135]	9.25317342500815	10.5820633268038	10.288219025977	9.64417577776433	11.8111135816989	21.0414869986006	21.0827318933161	22.2501230563054	16.9210238467543	18.8749967761337	58.9554982725193	65.199371195263	57.8106195016677	51.1993395001383	54.6648979140089	58.1718529021077	61.5761007239678	51.2491435113419	64.2487118718777	61.3637691652647	87.6157423910424	83.7803351875905	73.2916023303551	100.107213668339	77.8830950667128	145.992132436004	157.437960030368	166.009558558383	152.937398894825	142.045521231218	100.748286187927	105.181659538845	124.149701826069	141.977674186031	128.927443405616	115.29175060164	91.9422856429108	141.020466742327	99.6355649710166	107.105245589617	49.9734130516566	49.6896005311605
ENSDARG00000024828	1	39164468	39177845	-1	protein_coding	tmem134	transmembrane protein 134 [Source:ZFIN;Acc:ZDB-GENE-040426-1345]	18.7699159728126	21.5935488316029	19.713460040177	20.5743919400776	27.002886532598	21.2081084891408	29.7925971154029	25.9132250755459	23.5313198083912	22.9504887565565	30.1984140812899	35.8063940491617	34.0496481478546	44.4869924464332	31.4967200849539	58.0083219055482	45.2139731188399	50.1752528544903	49.2517730058681	48.1867562670399	75.4776047105392	67.5099695316258	67.9678523656065	71.086771319163	87.3685600059776	232.728131752086	253.573898034315	208.196516467917	217.095954906352	222.518706182673	245.49331086648	270.74161425017	272.172720941462	270.852999583424	278.939462228562	276.620340756077	300.412003359672	306.179256409043	274.534924686663	306.23531197553	115.404172405346	120.556388996459
ENSDARG00000070162	1	39180254	39259478	-1	protein_coding	stox2a	storkhead box 2a [Source:ZFIN;Acc:ZDB-GENE-090313-101]	0	0	0	0	0	0.0493570566065247	0	0	0	0.0416834053515637	0	0.0577673603609622	0	0	0.0547108994830453	0.0448561771373311	0	0	0.0550801097560727	0	0	0.0473532281891028	0	0.0541218778427723	0	0.510467923862385	0.417342385988662	0.440428753845355	0.223413480910197	0.116290383165004	0.663884545919666	0.600488209685388	0.628124966870832	0.579990135888839	0.881976102853135	1.63214707827297	1.30492535174285	1.04737337661297	1.12494669122514	1.58042004499309	7.16619300562118	7.04662696484941
ENSDARG00000079183	1	39259154	39273971	1	protein_coding	sod3b	superoxide dismutase 3, extracellular b [Source:ZFIN;Acc:ZDB-GENE-030131-8743]	0	0	0	0	0	0	0	0	0	0	0	0	0	0	0	0	0	0	0	0	0	0	0	0	0	0	0	0	0	0	0	0	0	0	0	0	0	0	0	0	0	0
ENSDARG00000104907	1	39263378	39265657	-1	protein_coding	ing2	inhibitor of growth family, member 2 [Source:ZFIN;Acc:ZDB-GENE-040718-147]	42.58509880535	48.3508767149744	41.7578403865003	37.6354707829895	35.7556791862976	46.4168057193792	53.7792531276549	42.5705596461283	55.6493152970115	52.7187517403071	310.876285781488	291.286958835571	317.628197402459	313.635728296714	303.598805808913	318.492348944367	335.742756824368	316.696097741063	302.752195333091	323.771757618706	141.194809014364	150.570482367458	147.062809247888	133.802065311492	135.293399022421	63.5020362638646	54.5571015049897	61.9907675329597	61.3146648943533	65.2319160447086	67.6666252703364	60.7141855281291	56.6998823413407	62.0294746956234	61.9052438117542	65.4664905437917	56.8906798115086	53.0281513962548	73.9058439668131	68.5726591670365	40.4345496520983	40.7187304721908
ENSDARG00000080987	1	39267832	39268087	-1	ribozyme	RNase_MRP	RNase MRP [Source:RFAM;Acc:RF00030]	0	0	0	0	0	0	0	0	0	0	11.9688506912116	0	0	0	0	0	0	0	0	0	0	5.20242092183542	0	0	5.70900106011416	14.1091554918132	4.75141776531919	0	6.24079194393703	0	0	5.45438666518846	0	0	0	0	6.13231816430496	0	0	0	9.44598196449168	6.16469333710636
ENSDARG00000104437	1	39276935	39291741	1	protein_coding	aip	aryl hydrocarbon receptor interacting protein [Source:ZFIN;Acc:ZDB-GENE-030131-6735]	117.922180924771	112.480352109156	115.005778522282	118.357430208032	116.440643486637	117.911985043418	132.541302926453	123.901503574037	128.589411033642	104.766816127925	100.851456408529	112.261232903302	107.699898224809	97.8519101887372	116.201812662551	76.3037240912498	79.1348325723777	78.6987318839334	83.0759436460201	69.6418308680177	48.4132963710987	57.5885304599248	51.4771408031153	58.5877394388518	52.2322027095944	55.8038413235565	56.7726913342981	65.1899772356774	56.2187725684627	52.2750332657814	61.086896698097	86.3412151246771	62.8590437694193	58.4206234201048	67.7546711773357	66.8871741716878	74.6024197451593	57.760053271436	68.760164527018	70.7471436711828	71.0549750929643	66.6847512205697
ENSDARG00000103145	1	39291817	39297764	-1	protein_coding	cdk2ap2	cyclin-dependent kinase 2 associated protein 2 [Source:ZFIN;Acc:ZDB-GENE-040718-35]	158.480124731517	160.133829911141	148.829238716517	142.603976162632	155.379566849885	217.377007960066	211.863335319872	204.455936855479	220.67775468414	215.302500309864	153.377060818906	151.920753807123	158.291116395665	184.771247207994	165.782052072507	163.960543321828	169.195291662607	198.386728297285	170.471615623531	172.53613923119	197.795753078727	195.767350328207	204.904563064928	186.020743713434	219.10309829482	220.031926481083	182.25676608013	203.617917029509	188.888318932207	178.844995058257	210.249245985051	178.49440081176	196.479933522202	221.100000873458	207.429441823905	218.387144648352	197.500258406016	248.559163488012	221.658015445733	190.968366598706	100.94715095181	108.154245325727
ENSDARG00000069701	1	39305567	39310786	1	protein_coding	lgi2b	leucine-rich repeat LGI family, member 2b [Source:ZFIN;Acc:ZDB-GENE-060217-3]	0	0	0	0	0	0	0	0	0	0	0	0	0	0	0	0	0	0.288275551482725	0	0	0.53562260544987	0.245885222611794	0	0	0	0	0	0.254045795038807	0	0	0	0	0	0	0.254697628766768	0	0	0	1.06101545950257	0	0.23501446843177	0
ENSDARG00000020857	1	39315988	39334939	1	protein_coding	ccdc149b	coiled-coil domain containing 149b [Source:ZFIN;Acc:ZDB-GENE-040718-465]	2.19617786504336	1.70207775652171	2.04900031267819	1.08619719219363	1.57273340377042	2.64152029982616	3.41823763413928	3.55204791859013	5.05038060001751	4.17212042575539	12.3446823742367	18.0037768040883	15.5968427821685	10.8335287419568	13.3715248588222	16.6844650353767	19.1657120299574	17.8496747275064	14.3928769231605	17.3835840645216	3.10585878073406	4.12181280399585	2.77693294519713	1.81248381843786	4.91385946238191	0.680761275213111	0.173876291304741	0.982859630056801	0.56116792919673	0.194711700437479	0.555578373948161	0.669999107765037	0.75159400704972	0	0.984820702318778	0.176321208743623	0.524976857844199	0.16698080720702	0.342187008600862	0.784485606217477	2.27495469536789	1.42071740924973
ENSDARG00000093120	1	39339339	39368905	-1	protein_coding	si:dkey-117m1.4	si:dkey-117m1.4 [Source:ZFIN;Acc:ZDB-GENE-090313-177]	1.22644892211578	1.85245655996759	0.792044313622855	0.390275839818689	1.31862008369383	2.21151488179713	1.36280683610877	1.08153156637786	1.12735998222097	1.28151064432298	6.58853562851428	5.9941732037336	4.84743588292925	8.75548233571747	4.75294602519282	2.37358391352113	1.25527588633018	2.64609495000543	2.62531463527074	2.87831696055953	6.06480253923534	5.83868568043642	4.78590629935318	7.43337642993447	5.4854418337201	9.69635733886584	8.88719724964682	6.58176722074523	8.29771479044823	8.14860594460744	6.66579954517953	6.73008027743018	8.55446841777928	9.75815849192549	9.47857278127901	13.2819442540484	13.9106901847584	14.6757040351551	9.59647709131566	14.1152762237304	20.6983759833883	18.7246728715127
ENSDARG00000074662	1	39377050	39384763	-1	protein_coding	cntf	ciliary neurotrophic factor [Source:ZFIN;Acc:ZDB-GENE-090313-176]	40.0125947376016	44.2667585697306	43.9018379296118	43.9586807513087	37.7391615585365	56.1672501111942	51.405774730283	56.8255218788608	54.4825112652974	51.102250604496	24.4111548179609	19.8342241325482	19.1041819604519	23.4667216052535	27.6494839993054	16.4131456157925	13.3046595870915	15.3743717801125	16.1939878323738	17.6643702833819	10.0996462780231	7.33275423495778	12.3195171150378	12.3625767073349	14.1483269836242	20.9530456864612	23.4915148514754	11.5615955267098	17.7728004951178	15.1765024331174	9.0145738115309	12.6363761141661	11.7283677108717	12.6379844219484	6.8010837290708	7.73153112704581	5.12678206851408	3.25232555987374	3.74439784054653	6.69530316441329	2.94657915219498	5.63418204270318
ENSDARG00000076585	1	39389738	39397169	1	protein_coding	si:ch211-113e8.11	si:ch211-113e8.11 [Source:ZFIN;Acc:ZDB-GENE-090313-12]	5.82420696582921	6.87134268598903	5.86317585145928	5.18671698171974	6.31929323658255	4.33773424779554	8.13685779077978	7.34828061128527	6.79426690921992	6.06818953375554	10.3117061919481	17.7233120527876	10.3097928573788	10.4845548785693	13.8446019008276	11.0186701636064	9.7203186927787	6.79038092426039	9.09795246368335	11.2585236758208	8.06464243613873	4.97577885824608	7.53477019609561	5.80396154548294	7.11484297926957	4.36984503229899	2.90235580037468	4.19739807689877	4.43244107108835	5.48702475681361	3.08442659547864	4.18472584470729	3.94619082244908	4.04388843494165	3.88889610374371	2.71014963981895	3.80834424025271	6.41738573330172	3.83685319356997	5.27405267786888	4.47150184273748	5.45683737065554
[truncated: 23,072 more rows]
[truncated: 48 more columns]
