# Supplementary material for: A high-resolution mRNA expression time course of embryonic development in zebrafish
Source: eLife. 2017 Nov 16;6:e30860. doi: 10.7554/eLife.30860 (PMC5690287; doi:10.7554/eLife.30860)
Supplement: Supplementary file 4. [file elife-30860-supp4.expression]

ID	Gene ID	pval	adjp	log2fc	Chr	Start	End	Strand	Biotype	Name	Description	zmp_ph133_B	zmp_ph133_D	zmp_ph133_E	zmp_ph133_F	zmp_ph133_G	zmp_ph128_B	zmp_ph128_C	zmp_ph128_D	zmp_ph128_E	zmp_ph128_F	zmp_ph129_B	zmp_ph129_C	zmp_ph129_D	zmp_ph129_E	zmp_ph129_G	zmp_ph131_B	zmp_ph131_C	zmp_ph131_D	zmp_ph131_E	zmp_ph131_F	zmp_ph127_B	zmp_ph127_C	zmp_ph127_D	zmp_ph127_E	zmp_ph127_F	zmp_ph115_B	zmp_ph115_C	zmp_ph115_D	zmp_ph115_E	zmp_ph115_F	zmp_ph123_B	zmp_ph123_C	zmp_ph123_D	zmp_ph123_F	zmp_ph123_G	zmp_ph124_B	zmp_ph124_C	zmp_ph124_D
Sample												ZFS:0000001_Zygote:1-cell_1	ZFS:0000001_Zygote:1-cell_2	ZFS:0000001_Zygote:1-cell_3	ZFS:0000001_Zygote:1-cell_4	ZFS:0000001_Zygote:1-cell_5	ZFS:0000002_Cleavage:2-cell_1	ZFS:0000002_Cleavage:2-cell_2	ZFS:0000002_Cleavage:2-cell_3	ZFS:0000002_Cleavage:2-cell_4	ZFS:0000002_Cleavage:2-cell_5	ZFS:0000008_Blastula:128-cell_1	ZFS:0000008_Blastula:128-cell_2	ZFS:0000008_Blastula:128-cell_3	ZFS:0000008_Blastula:128-cell_4	ZFS:0000008_Blastula:128-cell_5	ZFS:0000011_Blastula:1k-cell_1	ZFS:0000011_Blastula:1k-cell_2	ZFS:0000011_Blastula:1k-cell_3	ZFS:0000011_Blastula:1k-cell_4	ZFS:0000011_Blastula:1k-cell_5	ZFS:0000015_Blastula:Dome_1	ZFS:0000015_Blastula:Dome_2	ZFS:0000015_Blastula:Dome_3	ZFS:0000015_Blastula:Dome_4	ZFS:0000015_Blastula:Dome_5	ZFS:0000017_Gastrula:50%-epiboly_1	ZFS:0000017_Gastrula:50%-epiboly_2	ZFS:0000017_Gastrula:50%-epiboly_3	ZFS:0000017_Gastrula:50%-epiboly_4	ZFS:0000017_Gastrula:50%-epiboly_5	ZFS:0000019_Gastrula:Shield_1	ZFS:0000019_Gastrula:Shield_2	ZFS:0000019_Gastrula:Shield_3	ZFS:0000019_Gastrula:Shield_4	ZFS:0000019_Gastrula:Shield_5	ZFS:0000020_Gastrula:75%-epiboly_1	ZFS:0000020_Gastrula:75%-epiboly_2	ZFS:0000020_Gastrula:75%-epiboly_3
stage_zfs												ZFS:0000001_Zygote:1-cell	ZFS:0000001_Zygote:1-cell	ZFS:0000001_Zygote:1-cell	ZFS:0000001_Zygote:1-cell	ZFS:0000001_Zygote:1-cell	ZFS:0000002_Cleavage:2-cell	ZFS:0000002_Cleavage:2-cell	ZFS:0000002_Cleavage:2-cell	ZFS:0000002_Cleavage:2-cell	ZFS:0000002_Cleavage:2-cell	ZFS:0000008_Blastula:128-cell	ZFS:0000008_Blastula:128-cell	ZFS:0000008_Blastula:128-cell	ZFS:0000008_Blastula:128-cell	ZFS:0000008_Blastula:128-cell	ZFS:0000011_Blastula:1k-cell	ZFS:0000011_Blastula:1k-cell	ZFS:0000011_Blastula:1k-cell	ZFS:0000011_Blastula:1k-cell	ZFS:0000011_Blastula:1k-cell	ZFS:0000015_Blastula:Dome	ZFS:0000015_Blastula:Dome	ZFS:0000015_Blastula:Dome	ZFS:0000015_Blastula:Dome	ZFS:0000015_Blastula:Dome	ZFS:0000017_Gastrula:50%-epiboly	ZFS:0000017_Gastrula:50%-epiboly	ZFS:0000017_Gastrula:50%-epiboly	ZFS:0000017_Gastrula:50%-epiboly	ZFS:0000017_Gastrula:50%-epiboly	ZFS:0000019_Gastrula:Shield	ZFS:0000019_Gastrula:Shield	ZFS:0000019_Gastrula:Shield	ZFS:0000019_Gastrula:Shield	ZFS:0000019_Gastrula:Shield	ZFS:0000020_Gastrula:75%-epiboly	ZFS:0000020_Gastrula:75%-epiboly	ZFS:0000020_Gastrula:75%-epiboly
stage												ZFS:0000001	ZFS:0000001	ZFS:0000001	ZFS:0000001	ZFS:0000001	ZFS:0000002	ZFS:0000002	ZFS:0000002	ZFS:0000002	ZFS:0000002	ZFS:0000008	ZFS:0000008	ZFS:0000008	ZFS:0000008	ZFS:0000008	ZFS:0000011	ZFS:0000011	ZFS:0000011	ZFS:0000011	ZFS:0000011	ZFS:0000015	ZFS:0000015	ZFS:0000015	ZFS:0000015	ZFS:0000015	ZFS:0000017	ZFS:0000017	ZFS:0000017	ZFS:0000017	ZFS:0000017	ZFS:0000019	ZFS:0000019	ZFS:0000019	ZFS:0000019	ZFS:0000019	ZFS:0000020	ZFS:0000020	ZFS:0000020
zfs												Zygote:1-cell	Zygote:1-cell	Zygote:1-cell	Zygote:1-cell	Zygote:1-cell	Cleavage:2-cell	Cleavage:2-cell	Cleavage:2-cell	Cleavage:2-cell	Cleavage:2-cell	Blastula:128-cell	Blastula:128-cell	Blastula:128-cell	Blastula:128-cell	Blastula:128-cell	Blastula:1k-cell	Blastula:1k-cell	Blastula:1k-cell	Blastula:1k-cell	Blastula:1k-cell	Blastula:Dome	Blastula:Dome	Blastula:Dome	Blastula:Dome	Blastula:Dome	Gastrula:50%-epiboly	Gastrula:50%-epiboly	Gastrula:50%-epiboly	Gastrula:50%-epiboly	Gastrula:50%-epiboly	Gastrula:Shield	Gastrula:Shield	Gastrula:Shield	Gastrula:Shield	Gastrula:Shield	Gastrula:75%-epiboly	Gastrula:75%-epiboly	Gastrula:75%-epiboly
insert_size_quartile1												140	150	150	130	130	150	150	150	150	140	160	160	150	150	150	130	130	150	160	150	160	160	160	160	150	140	140	160	160	160	160	160	160	160	160	160	160	160
insert_size_median												180	190	180	160	160	190	190	190	200	180	200	210	180	180	200	160	160	190	200	200	200	200	200	200	190	180	180	200	200	200	200	200	200	210	200	200	210	200
insert_size_quartile3												230	240	230	210	210	250	250	250	250	230	260	270	230	230	260	200	210	240	260	260	260	260	250	260	250	230	230	260	260	260	260	260	260	270	260	260	270	260
tag_decode_percent												0	0	0	0	0	0	0	0	0	0	0	0	0	0	0	0	0	0	0	0	0	0	0	0	0	0	0	0	0	0	0	0	0	0	0	0	0	0
bam_num_reads												14000000	12000000	14000000	14000000	11000000	13000000	13000000	13000000	13000000	15000000	14000000	13000000	15000000	14000000	13000000	17000000	17000000	12000000	13000000	13000000	14000000	15000000	14000000	13000000	13000000	14000000	14000000	14000000	13000000	12000000	13000000	14000000	16000000	14000000	14000000	13000000	13000000	14000000
bam_percent_duplicate												20	20	20	20	20	20	20	20	10	20	10	10	10	10	10	10	10	10	10	10	10	10	10	10	10	10	10	10	10	10	10	10	10	10	10	10	10	10
genomic_region_counts												5000000	5000000	5000000	5000000	4000000	5000000	5000000	5000000	5000000	6000000	5000000	5000000	6000000	5000000	5000000	6000000	6000000	5000000	5000000	5000000	5000000	5000000	5000000	5000000	5000000	5000000	5000000	5000000	5000000	4000000	4000000	5000000	6000000	5000000	5000000	5000000	5000000	5000000
ccdc80	ENSDARG00000000002	0	0	5.48953414	9	34279971	34304024	1	protein_coding	ccdc80	coiled-coil domain containing 80 [Source:ZFIN;Acc:ZDB-GENE-030616-56]	3.53800968	3.95173301	1.27061184	3.87180616	1.67191267	27.65749668	20.99528485	18.83583690	28.98898006	13.57317274	8.01529657	5.37929899	4.51344154	7.18751566	8.43934267	4.70746088	5.03008158	3.33841171	4.69838987	3.77082172	2.83646581	2.52960480	5.61614887	2.79960833	0.70170264	6.22180703	3.16205156	0.96897051	0.98823039	3.51738358	0	2.33061984	0	3.12921978	4.41984338	2.15568454	3.14332400	3.24774962
nrf1	ENSDARG00000000018	0	0	1.64266656	4	15082630	15104891	-1	protein_coding	nrf1	nuclear respiratory factor 1 [Source:ZFIN;Acc:ZDB-GENE-001221-1]	66.04284737	75.08292724	43.20080256	55.49588824	76.90798285	81.06507649	97.67371646	87.90057220	99.64961894	75.85008298	243.96558943	295.32351445	240.11509008	260.96210705	282.19052042	433.94230269	412.04751645	467.93404198	491.24276312	457.88549482	519.78236055	481.25731252	509.66551030	524.22666034	458.21182416	390.93687502	349.93370636	415.68834824	475.33881848	355.25574200	264.01315987	250.54163283	332.70848552	271.19904749	339.22297936	271.61625145	248.32259625	338.84854409
ube2h	ENSDARG00000000019	0	0	-0.71311719	4	15012586	15061121	1	protein_coding	ube2h	ubiquitin-conjugating enzyme E2H (UBC8 homolog, yeast) [Source:ZFIN;Acc:ZDB-GENE-030616-67]	1055.50622142	1160.49226144	1298.56530053	1227.36255157	1340.87396187	878.36394641	1017.81489577	1005.47491266	922.21192802	893.43413535	525.00192551	569.12983295	468.04388799	545.69830436	529.04129342	558.04808946	525.64352556	510.22059036	578.94604070	533.30192926	760.88195481	729.79098377	719.56907445	788.08974573	728.36734071	684.39877325	756.78434087	776.14537748	672.98489685	758.58239298	686.95961499	649.07762551	664.41180945	649.83464072	690.60052800	565.86719052	670.57578733	815.18515560
slc9a3r1	ENSDARG00000000068	0	0	-0.40186102	12	33383475	33436143	1	protein_coding	slc9a3r1	solute carrier family 9, subfamily A (NHE3, cation proton antiporter 3), member 3 regulator 1 [Source:ZFIN;Acc:ZDB-GENE-031006-7]	336.11091967	353.02148248	289.69949953	304.58208430	259.14646395	210.76919887	216.34271776	200.01864900	266.33625426	227.55024895	243.96558943	220.01332862	222.06132391	249.35150483	235.77413575	189.15433707	201.62243684	223.11718292	195.24420128	215.47552697	212.02581965	247.90127005	285.72157395	249.16514163	230.86016868	413.75016747	433.20106420	376.92952789	387.38631360	447.88017638	411.12497035	452.14024901	443.27626016	371.33408041	399.99582582	270.53840918	266.13476560	244.66380500
dap	ENSDARG00000000069	0	0	-1.98388855	24	21925116	21958411	-1	protein_coding	dap	death-associated protein [Source:ZFIN;Acc:ZDB-GENE-000511-3]	1825.61299526	1866.53522640	1796.64514183	1981.07415001	1964.49738802	1189.27235741	1144.69944332	1208.18439550	1225.69031297	1170.48654372	301.07457751	309.30969182	321.35703785	331.17860619	310.67330192	309.40856494	277.49283407	317.14911287	274.59478576	294.12409432	349.59441167	398.41275544	387.51427229	315.65583954	341.72918586	456.26584883	403.68858294	426.34702384	349.83355871	395.11942262	447.90292296	421.84219108	368.89430268	361.94642108	366.84700048	286.70604320	302.80687897	375.65637316
myh10	ENSDARG00000000103	0	0	0.52167933	6	7395916	7501116	1	protein_coding	myh10	myosin, heavy chain 10, non-muscle [Source:ZFIN;Acc:ZDB-GENE-030616-162]	534.23946179	521.62875770	551.44553858	521.40322906	523.30866592	186.92652931	215.42987928	231.41171050	235.53546295	230.74393665	368.20268631	339.97169605	338.50811571	306.85163011	287.99256850	394.14286073	422.94602655	361.10486711	432.77391140	412.09694534	514.81854538	468.60928854	402.95868169	482.23253535	473.64928225	580.70198942	603.95184863	617.23421405	595.90292629	646.02611828	487.30787220	513.90167477	509.61692495	537.18272869	470.71331989	514.13076167	527.03065785	624.65051100
itsn2a	ENSDARG00000000161	0	0	5.48594448	20	25459819	25537299	-1	protein_coding	itsn2a	intersectin 2a [Source:ZFIN;Acc:ZDB-GENE-041014-84]	1.17933656	1.31724434	1.27061184	2.58120410	3.34382534	2.86112035	0.91283847	2.69083384	1.81181125	2.39526578	6.51242847	2.15171960	1.35403246	6.08174402	3.16475350	3.85155890	4.19173465	2.22560781	3.65430323	6.46426581	8.50939744	5.69161079	7.02018609	7.69892292	6.31532376	6.22180703	3.16205156	3.87588203	1.97646078	2.34492239	1.31349831	0	5.02580794	1.04307326	4.41984338	1.07784227	3.14332400	6.49549925
hoxb2a	ENSDARG00000000175	0	0	5.03621815	3	23621602	23624283	1	protein_coding	hoxb2a	homeobox B2a [Source:ZFIN;Acc:ZDB-GENE-990415-103]	2.35867312	0	1.27061184	1.29060205	1.67191267	0.95370678	0.91283847	0.89694461	1.81181125	1.59684385	25.54875783	20.97926605	23.01855187	28.75006264	20.57089775	5.99131384	10.06016317	8.90243124	7.83064978	4.30951054	9.21851390	10.75082038	5.61614887	6.29911875	7.71872904	3.11090351	0	1.93794102	1.97646078	0	2.62699662	0	0	1.04307326	2.20992169	3.23352680	2.09554934	3.24774962
ptpn4b	ENSDARG00000000183	0	0	-1.48598973	22	11750166	11803650	-1	protein_coding	ptpn4b	protein tyrosine phosphatase, non-receptor type 4b [Source:ZFIN;Acc:ZDB-GENE-030131-6259]	601.46164573	547.97364445	543.82186754	580.77092346	540.02779262	515.00166239	521.23076725	519.33093170	508.21305660	430.34941819	372.21033459	366.33026109	377.77505714	361.03444047	350.23272067	422.38762599	431.74866932	426.76029750	429.64165149	436.33794212	204.93465512	246.00406645	198.67126641	213.47013539	215.42271059	41.47871353	41.10667033	43.60367289	87.95250487	43.38106420	24.95646785	32.62867776	33.17033239	20.86146519	13.25953014	32.33526803	29.33769070	31.39491303
sema6e	ENSDARG00000000189	0	0	1.10124958	16	30196932	30350903	1	protein_coding	sema6e	sema domain, transmembrane domain (TM), and cytoplasmic domain, (semaphorin) 6E [Source:ZFIN;Acc:ZDB-GENE-040724-119]	188.69384964	158.06932051	155.01464449	171.65007293	160.50361638	171.66722080	204.47581763	201.81253822	166.68663532	182.83862109	113.71702012	116.73078804	100.64974641	121.63488040	104.43686550	154.49030697	147.12988634	142.99530177	154.52482241	145.44598071	19.85526070	36.04686835	25.97468854	25.89637708	30.87491618	8.29574271	5.27008594	4.84485254	8.89407353	5.86230597	2.62699662	16.31433888	7.03613111	11.47380586	7.73472591	10.77842268	8.38219734	17.32133133
krt97	ENSDARG00000000212	0	0	8.53115269	22	11726358	11729424	1	protein_coding	krt97	keratin 97 [Source:ZFIN;Acc:ZDB-GENE-040718-78]	4.71734624	1.31724434	1.27061184	1.29060205	3.34382534	0.95370678	2.73851541	0.89694461	0	1.59684385	0.50095604	1.61378970	2.25672077	2.21154328	1.05491783	0.42795099	0.41917347	0	0.52204332	0.53868882	58.14754920	78.41774869	80.73214006	55.29226458	61.74983235	1200.80875670	877.99631747	890.48389751	677.92604881	842.99959900	1775.84971216	1947.23287653	1837.43538226	1461.34563668	1827.60523731	1549.93718088	1562.23202955	1469.06541321
usp49	ENSDARG00000000229	0	0	4.88383198	22	530011	546478	1	protein_coding	usp49	ubiquitin specific peptidase 49 [Source:ZFIN;Acc:ZDB-GENE-050208-484]	4.71734624	9.22071036	1.27061184	3.87180616	3.34382534	10.49077460	5.47703083	8.96944614	7.24724501	5.58895348	45.58699926	36.57923312	42.42635050	44.23086560	37.44958308	38.94353999	38.14478535	40.06094057	49.59411530	38.24690604	63.11136438	54.38650312	65.98974927	64.39099166	56.83791387	89.17923409	82.21334065	65.88999459	69.17612743	97.31427916	110.33385786	96.72072337	102.52648194	113.69498530	117.12584955	170.29907829	168.69172150	166.71781403
slc40a1	ENSDARG00000000241	0	0	7.18898533	9	41301340	41312091	1	protein_coding	slc40a1	solute carrier family 40 (iron-regulated transporter), member 1 [Source:ZFIN;Acc:ZDB-GENE-000511-8]	4.71734624	5.26897735	6.35305920	1.29060205	1.67191267	5.72224069	0.91283847	2.69083384	6.34133939	2.39526578	2.00382414	2.15171960	1.80537662	1.65865746	2.63729458	2.99565692	2.93421426	4.45121562	4.17634655	1.61606645	2.83646581	1.89720360	2.80807444	4.19941250	4.21021584	9.33271054	6.32410313	7.75176407	7.90584313	5.86230597	17.07547800	12.81840912	17.08774699	11.47380586	12.15456929	9.70058041	27.24214136	15.15616491
dcaf8	ENSDARG00000000324	0	0	-0.41274039	2	38019347	38039234	1	protein_coding	dcaf8	DDB1 and CUL4 associated factor 8 [Source:ZFIN;Acc:ZDB-GENE-070912-578]	308.98617879	237.10398077	290.97011137	325.23171713	272.52176532	240.33410912	227.29677941	253.83532585	225.57050106	217.17076391	171.32696424	158.15139025	170.15674617	161.99554527	162.98480525	165.61703268	178.98706971	145.77731153	162.35547219	149.21680243	143.24152364	106.24340145	102.49471695	97.98629165	110.86901718	55.99626327	75.88923752	70.73484714	62.25851469	41.03614181	69.61541031	73.41452497	67.34582637	71.97205491	65.19268984	68.98190513	71.24867740	59.54207644
prkag3b	ENSDARG00000000369	0	0	6.28831785	9	14119126	14137693	-1	protein_coding	prkag3b	protein kinase, AMP-activated, gamma 3b non-catalytic subunit [Source:ZFIN;Acc:ZDB-GENE-060421-6938]	1.17933656	0	0	1.29060205	0	0	0	0	0.90590563	0.79842193	0	0.53792990	0.90268831	0	0	0	0.83834693	0.55640195	0	0	0	1.26480240	0	0	0	1.03696784	1.05401719	0.96897051	0	0	0	0	0	0	1.10496084	1.07784227	0	0
triob	ENSDARG00000000370	0	0	6.57354807	16	8853370	9108908	-1	protein_coding	triob	trio Rho guanine nucleotide exchange factor b [Source:ZFIN;Acc:ZDB-GENE-030616-399]	1.17933656	3.95173301	2.54122368	6.45301026	3.34382534	1.90741356	0	3.58777846	0	0.79842193	4.50860432	3.76550929	1.80537662	3.31731492	2.63729458	1.71180396	3.77256119	5.00761757	5.74247651	5.38688817	2.83646581	1.89720360	4.21211166	3.49951042	1.40340528	1.03696784	0	2.90691153	3.95292157	3.51738358	0	1.16530992	0	2.08614652	3.31488253	15.08979175	20.95549335	11.90841529
pde6a	ENSDARG00000000380	0	0	6.14818178	14	24708158	24736897	-1	protein_coding	pde6a	phosphodiesterase 6A, cGMP-specific, rod, alpha [Source:ZFIN;Acc:ZDB-GENE-030616-42]	0	1.31724434	0	3.87180616	3.34382534	1.90741356	1.82567694	0	1.81181125	0	0.50095604	0	0	0.55288582	0	0.85590198	0.83834693	0	1.04408664	0	2.12734936	0.63240120	0.70201861	1.39980417	2.80681056	3.11090351	1.05401719	1.93794102	5.92938235	5.86230597	2.62699662	5.82654960	1.00516159	4.17229304	3.31488253	4.31136907	9.42997201	10.82583208
matr3l1.1:ENSDARG00000000394	ENSDARG00000000394	0	0	-1.05171845	14	24782537	24802743	-1	protein_coding	matr3l1.1	matrin 3-like 1.1 [Source:ZFIN;Acc:ZDB-GENE-030616-40]	959.97996004	940.51245706	970.74744580	965.37033499	1013.17907842	829.72490052	790.51811636	826.08598980	773.64340523	765.68662717	728.39007604	665.41928484	694.16730929	719.85733766	638.75274809	575.59408000	579.29772913	509.66418841	565.89495773	550.53997142	794.91954458	834.76958283	821.36177279	852.48073738	962.73602259	1628.03950607	1733.85827400	1775.15397197	1668.13290144	1653.17028454	2658.52057501	2672.05564684	2448.57362757	2478.34206478	2282.84910537	1899.15807560	1963.52972728	2222.54332596
slc39a13	ENSDARG00000000442	0	0	-1.42452583	7	32422740	32443388	1	protein_coding	slc39a13	solute carrier family 39 (zinc transporter), member 13 [Source:ZFIN;Acc:ZDB-GENE-030616-17]	126.18901195	106.69679135	119.43751296	152.29104215	81.92372086	104.90774604	108.62777811	99.56085219	111.42639209	106.98853810	208.89866693	239.37880497	238.76105762	224.47164293	205.18151859	261.90600517	283.78043605	291.55462306	286.60178210	283.88900679	257.40927269	217.54601249	167.08042899	233.06739372	254.01635581	150.36033655	167.58873287	188.94924920	172.94031857	153.59241651	123.46884093	146.82904994	131.67616798	168.97786805	134.80522307	113.17343810	90.10862142	92.01957268
stx1b	ENSDARG00000000503	0	0	12.29744546	19	5241820	5338213	-1	protein_coding	stx1b	syntaxin 1B [Source:ZFIN;Acc:ZDB-GENE-000330-4]	2.35867312	0	0	0	0	0	0	1.79388923	2.71771688	0.79842193	0	0.53792990	0.45134415	0	0	1.28385297	0.41917347	1.11280390	0.52204332	0	0.70911645	0.63240120	1.40403722	3.49951042	0	2.07393568	2.10803438	2.90691153	0.98823039	0	0	1.16530992	0	2.08614652	1.10496084	0	1.04777467	0
ofd1	ENSDARG00000000529	0	0	-3.76352209	9	55126923	55155199	1	protein_coding	ofd1	oral-facial-digital syndrome 1 [Source:ZFIN;Acc:ZDB-GENE-030131-5427]	662.78714686	770.58793750	707.73079491	601.42055629	663.74933025	515.00166239	435.42395093	517.53704247	528.14298039	468.67367064	200.38241432	214.09609973	181.44035002	187.98117881	193.57742242	204.98852366	227.19201822	218.66596730	229.17701701	238.63914612	288.61039665	291.53695279	320.12048581	273.66171455	301.03043272	137.91672249	138.07625161	167.63189801	192.70492641	147.73011053	53.85343062	78.07576465	53.27356415	63.62746883	74.03237660	66.82622059	62.86648006	63.87240927
asnsd1	ENSDARG00000000540	0	0	-2.56743494	9	41280337	41288261	-1	protein_coding	asnsd1	asparagine synthetase domain containing 1 [Source:ZFIN;Acc:ZDB-GENE-030616-362]	479.98998002	479.47693889	471.39699266	526.56563727	478.16702381	264.17677867	258.33328745	228.72087665	246.40633047	292.22242497	164.31357974	177.51686661	279.83337566	174.15903331	191.46758675	192.14999399	206.23334496	187.50745796	161.83342887	238.10045731	405.61461151	433.82722259	402.95868169	368.14849578	404.88242350	313.16428715	257.18019383	321.69820889	310.30434304	315.39206138	342.82305834	362.41138516	333.71364711	370.29100715	341.43290104	255.44861743	239.94039890	241.41605538
gtf2e1	ENSDARG00000000542	0	0	-2.06812256	9	27880915	27909327	-1	protein_coding	gtf2e1	general transcription factor IIE, polypeptide 1, alpha [Source:ZFIN;Acc:ZDB-GENE-041210-221]	326.67622719	330.62832874	324.00601921	338.13773766	300.94428072	233.65816164	267.46167216	258.32004893	251.84176423	245.11553132	347.16253280	395.91640553	436.44979719	343.34209423	386.62738592	301.27749615	323.60191526	313.25429921	326.27707434	338.29657735	377.24995336	399.67755784	384.70619785	410.84252286	396.46199181	304.86854445	362.58191262	291.66012312	320.18664696	359.94558678	376.97401434	367.07262484	428.19883635	427.66003643	355.79739203	341.67599885	345.76564034	394.06028770
slc1a4	ENSDARG00000000551	0	0	3.34963376	13	24300770	24317047	-1	protein_coding	slc1a4	solute carrier family 1 (glutamate/neutral amino acid transporter), member 4 [Source:ZFIN;Acc:ZDB-GENE-030616-566]	10.61402904	15.80693205	12.70611840	14.19662257	13.37530137	24.79637634	10.95406166	11.66027999	26.27126318	11.17790697	10.52007675	9.68273818	6.77016231	13.82214550	6.32950700	8.13106879	15.50941822	11.12803905	6.78656315	6.46426581	0.70911645	6.95641319	1.40403722	5.59921667	5.61362112	8.29574271	8.43213750	17.44146916	14.82345588	3.51738358	10.50798646	10.48778928	8.04129270	7.30151282	8.83968676	9.70058041	16.76439468	17.32133133
ttnb	ENSDARG00000000563	0	0	10.48518264	9	42931205	43071913	-1	protein_coding	ttnb	titin b [Source:ZFIN;Acc:ZDB-GENE-030616-413]	2.35867312	3.95173301	3.81183552	5.16240821	5.01573801	7.62965426	3.65135389	3.58777846	5.43543376	4.79053156	1.50286811	1.61378970	2.25672077	1.65865746	1.58237675	2.13975494	3.35338772	0.55640195	1.56612996	1.61606645	9.21851390	11.38322158	12.63633497	11.89833542	9.82383697	14.51754974	24.24239532	20.34838068	15.81168627	19.93184031	21.01597292	26.80212816	18.09290858	20.86146519	17.67937352	26.94605669	34.57656403	37.89041228
znf281a	ENSDARG00000000567	0	0	2.37657239	3	38621033	38642093	-1	protein_coding	znf281a	zinc finger protein 281a [Source:ZFIN;Acc:ZDB-GENE-131126-34]	21.22805808	28.97937543	33.03590784	28.39324515	21.73486472	40.05568485	40.16489275	43.05334149	46.20118696	38.32425245	26.04971386	19.36547636	18.05376617	19.90388952	19.51597992	24.82115735	14.25189782	21.14327419	16.18334289	19.93148625	182.24292860	175.80753335	136.89362880	146.27953540	150.86606768	553.74082563	617.65407208	519.36819267	533.64441160	568.64367943	619.97120129	672.38382391	666.42213263	590.37946493	708.27990152	492.57391632	507.12293917	623.56792779
ell	ENSDARG00000000568	0	0	-2.93967844	22	20822471	20899593	-1	protein_coding	ell	elongation factor RNA polymerase II [Source:ZFIN;Acc:ZDB-GENE-030131-3946]	1684.09260803	1776.96261144	1822.05737863	1841.68912838	1909.32426989	1327.55984083	1444.11046198	1321.19941690	1232.03165236	1251.12715826	1053.00958723	1062.94948006	949.17675646	981.92521635	1013.77603785	1152.47201296	1035.77763290	1079.41978768	1152.67164822	1149.02324759	514.81854538	605.84034875	553.19066407	534.02528951	537.50422253	133.76885114	130.69813129	147.28351733	264.84574502	120.76350306	144.48481386	161.97807890	169.87230832	140.81489004	138.12010560	172.45476282	166.59617216	154.80939874
ptpn4a	ENSDARG00000000631	0	0	1.38211112	9	29129939	29219036	-1	protein_coding	ptpn4a	protein tyrosine phosphatase, non-receptor type 4a [Source:ZFIN;Acc:ZDB-GENE-030616-449]	89.62957858	77.71741592	96.56649984	82.59853134	78.57989552	132.56524273	143.31564003	165.03780904	134.07403276	140.52225900	364.69599406	449.17146551	376.42102467	380.38544417	382.93517351	448.49263631	443.90469982	399.49660183	445.82499437	434.18318685	150.33268818	145.45227580	148.82794516	128.08208123	132.62179903	44.58961705	77.99727190	76.54867019	104.75242154	59.79552093	119.52834601	110.70444241	83.42841178	78.23049447	91.71175012	173.53260509	167.64394683	200.27789347
creg2	ENSDARG00000000666	0	0	6.46204630	9	7249692	7260448	-1	protein_coding	creg2	cellular repressor of E1A-stimulated genes 2 [Source:ZFIN;Acc:ZDB-GENE-041114-173]	1.17933656	3.95173301	0	2.58120410	3.34382534	2.86112035	1.82567694	4.48472307	1.81181125	1.59684385	4.00764829	3.22757939	2.25672077	1.10577164	2.63729458	5.99131384	9.22181624	6.12042148	8.35269310	11.31246517	4.25469872	12.01562278	2.10605583	4.89931458	5.61362112	12.44361406	4.21606875	3.87588203	4.94115196	4.68984478	14.44848139	4.66123968	8.04129270	12.51687912	5.52480422	7.54489587	9.42997201	5.41291604
sypl2b	ENSDARG00000000690	0	0	-0.29844558	8	25060331	25071319	1	protein_coding	sypl2b	synaptophysin-like 2b [Source:ZFIN;Acc:ZDB-GENE-050417-309]	49.53213553	56.64150652	59.71875648	65.82070466	93.62710956	24.79637634	29.21083109	24.21750459	34.42441382	22.35581393	8.01529657	7.53101858	13.54032463	14.37503132	8.96680158	7.70311780	7.96429584	9.45883319	5.74247651	8.61902108	13.47321262	17.07483238	13.33835358	10.49853125	11.22724225	32.14600299	44.26872189	36.82087933	44.47036763	39.86368062	27.58346446	48.94301665	32.16517081	42.76600364	33.14882534	51.73642885	69.15312807	46.55107794
daxx	ENSDARG00000000729	0	0	-4.04631288	19	7095394	7114745	-1	protein_coding	daxx	death-domain associated protein [Source:ZFIN;Acc:ZDB-GENE-010110-3]	1451.76330567	1690.02448516	1536.16971462	1469.99573737	1618.41146520	1485.87516668	1370.17054579	1477.26777980	1378.78836389	1292.64509842	751.93500972	688.01234059	608.41191998	789.52095098	677.25724901	686.00543512	681.15688121	640.41864722	721.46386678	687.36693105	1020.41857686	887.25888235	1016.52294615	1065.95087277	1002.03137045	599.36741051	617.65407208	616.26524354	677.92604881	624.92181678	797.29347284	934.57855594	745.82989805	795.86489707	758.00313954	582.03482453	579.41939124	802.19415710
slc6a13	ENSDARG00000000730	0	0	-2.77566974	6	41121374	41141395	-1	protein_coding	slc6a13	solute carrier family 6 (neurotransmitter transporter), member 13 [Source:ZFIN;Acc:ZDB-GENE-030616-629]	557.82619300	566.41506517	557.79859778	551.08707626	611.92003746	343.33444159	273.85154146	277.15588583	299.85476245	291.42400304	133.25430552	154.38588096	186.85647987	132.13971098	122.89792759	203.27671970	202.46078377	205.86872239	197.85441788	193.38928546	117.00421486	129.64224582	96.17654946	107.08501874	148.05925712	38.36781002	29.51248126	31.97602679	68.18789704	32.82891345	43.34544416	29.13274800	33.17033239	35.46449083	38.67362957	36.64663710	37.71988804	25.98199699
nr4a1	ENSDARG00000000796	0	0	1.09207111	23	32224792	32236279	-1	protein_coding	nr4a1	nuclear receptor subfamily 4, group A, member 1 [Source:ZFIN;Acc:ZDB-GENE-040704-11]	135.62370443	155.43483184	163.90892737	171.65007293	155.48787837	148.77825802	146.05415545	234.99948895	129.54450462	153.29700982	83.15870194	86.60671371	66.79893483	100.62521924	83.86596775	29.10066724	24.31206099	20.03047029	18.79355948	27.47312969	70.20252892	50.59209593	80.03012145	81.18864166	79.29239836	10.36967838	12.64820625	8.72073458	6.91761274	10.55215075	0	4.66123968	3.01548476	3.12921978	2.20992169	2.15568454	2.09554934	2.16516642
rassf6	ENSDARG00000000804	0	0	3.79190739	10	13251461	13277893	1	protein_coding	rassf6	Ras association (RalGDS/AF-6) domain family 6 [Source:ZFIN;Acc:ZDB-GENE-030616-513]	3.53800968	0	5.08244736	7.74361231	10.03147602	5.72224069	3.65135389	2.69083384	1.81181125	2.39526578	0	0.53792990	1.35403246	0.55288582	0	0.85590198	1.67669386	1.11280390	0	1.07737763	2.12734936	0.63240120	0	0.69990208	0	1.03696784	1.05401719	0	0	1.17246119	0	1.16530992	2.01032318	2.08614652	0	4.31136907	3.14332400	3.24774962
snx9a	ENSDARG00000000837	0	0	0.53133930	17	33205783	33249329	1	protein_coding	snx9a	sorting nexin 9a [Source:ZFIN;Acc:ZDB-GENE-030616-66]	89.62957858	86.93812628	78.77793408	63.23950055	85.26754620	89.64843753	78.50410855	79.82807068	72.47245014	79.84219261	102.69598734	95.75152199	104.26049964	96.75501850	95.99752283	123.67783578	134.97385585	139.10048810	131.03287305	121.20498392	93.60337189	118.89142543	112.32297748	107.78492082	116.48263830	68.43987733	85.37539222	96.89705087	90.91719605	77.38243885	35.46445431	41.95115712	37.19097874	39.63678386	30.93890365	4.31136907	3.14332400	6.49549925
dstyk	ENSDARG00000000853	0	0	-3.19411503	22	435537	469215	-1	protein_coding	dstyk	dual serine/threonine and tyrosine protein kinase [Source:ZFIN;Acc:ZDB-GENE-040826-2]	4284.52972338	4171.71281723	4044.35748687	3901.49000357	3345.49725398	2856.35181271	2807.89113847	3006.55834723	2733.11727586	2516.62591119	1212.31360662	1068.86670895	1062.46413919	1088.63217961	1055.97275118	721.09741621	831.64015527	722.20973423	901.56881181	916.84836728	1502.61776536	1407.09266802	1373.14839964	1339.61258732	1428.66657580	1151.03430047	1150.98676913	1202.49240132	938.81887226	1222.87702608	866.90888316	899.61925833	858.40799587	824.02787507	912.69765781	508.74155033	572.08496857	426.53778394
mapk14a	ENSDARG00000000857	0	0	-1.50079812	8	23806332	23839480	1	protein_coding	mapk14a	mitogen-activated protein kinase 14a [Source:ZFIN;Acc:ZDB-GENE-010202-2]	531.88078867	421.51818804	442.17292034	464.61673876	496.55806319	473.99227076	461.89626660	452.95703024	461.10596401	475.85946798	462.88337707	528.24716064	472.55732954	443.41442765	458.88925751	477.59330355	486.66039328	471.27245369	498.55136959	471.35271526	558.07464905	534.37901325	497.02917533	543.12401659	550.83657269	519.52088697	539.65680018	522.27510420	598.86761746	538.15968837	545.10179774	589.64681958	520.67370241	592.46561145	612.14830802	645.62751832	589.89713792	637.64150949
GTSF1 (1 of many):ENSDARG00000000887	ENSDARG00000000887	0	0	-8.29932495	23	32174671	32181077	1	protein_coding	GTSF1 (1 of many)	gametocyte specific factor 1 [Source:HGNC Symbol;Acc:HGNC:26565]	5548.77851597	5620.68158860	5683.44676053	5865.78632690	6338.22093446	4062.79089220	4128.76840679	4239.85719193	3979.64341825	4166.96403252	1322.02297845	1329.76270987	1395.10478089	1525.96486325	1395.12883460	1401.11153748	1320.81558935	1536.78219256	1420.47987084	1379.04337263	2069.91092831	2074.90833428	2271.03020083	2133.30154971	2408.94516440	3100.53383639	2998.67889942	2978.61534380	2592.12831782	2866.66762106	2981.64115873	2661.56785756	2764.19436609	2475.21284500	2510.47103940	1158.68043772	1079.20790773	1185.42861273
dzip1	ENSDARG00000000943	0	0	5.24424615	6	7092394	7123130	1	protein_coding	dzip1	DAZ interacting zinc finger protein 1 [Source:ZFIN;Acc:ZDB-GENE-040526-1]	0	3.95173301	5.08244736	2.58120410	1.67191267	2.86112035	3.65135389	1.79388923	2.71771688	4.79053156	4.50860432	2.15171960	2.25672077	2.21154328	1.05491783	0	0.41917347	1.66920586	1.04408664	0	25.52819233	15.17762878	18.25248384	12.59823750	11.92894489	228.13292442	258.23421102	238.36674514	194.68138719	227.45747177	415.06546527	375.22979428	396.03366554	395.32476538	399.99582582	297.48446587	309.09352697	343.17887693
ncor2	ENSDARG00000000966	0	0	0.85958107	8	43372649	43568148	-1	protein_coding	ncor2	nuclear receptor corepressor 2 [Source:ZFIN;Acc:ZDB-GENE-030616-81]	467.01727786	493.96662661	518.40963074	482.68516749	496.55806319	433.93658590	375.17661180	400.93424260	364.17406195	314.57823890	659.25814310	685.86062099	593.06621873	636.37157884	622.40152168	585.86490373	641.75457546	497.42334546	633.23854587	595.78983208	372.28613819	394.61834824	336.96893243	368.14849578	367.69218356	58.07019894	68.51111721	62.98308307	129.45818133	53.93321496	69.61541031	60.59611585	55.28388732	68.84283513	55.24804224	140.11949479	150.87955215	134.24031779
myh9b	ENSDARG00000001014	0	0	1.19719399	3	5196305	5318329	-1	protein_coding	myh9b	myosin, heavy chain 9b, non-muscle [Source:ZFIN;Acc:ZDB-GENE-030131-998]	283.04077446	277.93855524	292.24072321	269.73582889	254.13072594	269.89901936	324.97049587	332.76645192	288.98389493	267.47134526	235.44933682	204.41336155	215.29116159	195.72158029	235.77413575	130.95300259	191.56227367	115.17520415	196.28828792	181.53813148	209.18935384	165.68911417	144.61583350	281.36063746	241.38570829	299.68370526	363.63592981	332.35688449	304.37496069	345.87605244	313.92609557	313.46836851	343.76526298	307.70661158	279.55509374	241.43666795	251.46592025	304.20588144
znf384l	ENSDARG00000001015	0	0	4.72159985	19	7041463	7070639	-1	protein_coding	znf384l	zinc finger protein 384 like [Source:ZFIN;Acc:ZDB-GENE-030616-498]	18.86938496	6.58622169	8.89428288	14.19662257	1.67191267	25.75008312	35.60070039	30.49611689	33.51850819	18.36370430	21.54110954	26.89649494	33.39946742	24.32697608	33.75737067	27.38886329	20.95867327	19.47406833	33.93281573	25.85706324	34.03758978	37.94407195	28.08074437	32.89539791	39.29534786	62.21807030	85.37539222	56.20028951	75.10550978	62.14044332	52.53993231	73.41452497	56.28904891	68.84283513	75.13733745	89.46090821	124.68518546	109.34090400
bysl	ENSDARG00000001057	0	0	5.00832840	22	513105	520242	-1	protein_coding	bysl	bystin-like [Source:ZFIN;Acc:ZDB-GENE-040426-1287]	12.97270216	19.75866506	12.70611840	10.32481642	8.35956335	17.16672208	15.51825402	13.45416921	19.92992379	17.56528238	83.65965798	77.46190543	64.54221406	86.25018792	73.84424833	53.49387361	73.77452990	81.79108700	80.91671444	60.33314755	133.31389329	164.42431177	169.18648482	141.38022081	159.28649936	487.37488398	442.68721889	427.31599434	362.68055381	449.05263757	734.24555407	656.06948503	639.28276976	634.18854183	760.21306123	842.87265330	887.46514354	710.17458443
slc17a6a	ENSDARG00000001127	0	0	6.90987200	25	34746018	34766326	1	protein_coding	slc17a6a	solute carrier family 17 (vesicular glutamate transporter), member 6a [Source:ZFIN;Acc:ZDB-GENE-050105-4]	0	2.63448868	0	2.58120410	0	0	0.91283847	0.89694461	0.90590563	0	2.50478018	2.15171960	2.25672077	2.76442910	3.16475350	0.85590198	2.09586733	2.22560781	2.08817328	1.07737763	1.41823291	1.26480240	1.40403722	2.09970625	2.10510792	2.07393568	3.16205156	1.93794102	3.95292157	2.34492239	0	2.33061984	1.00516159	1.04307326	1.10496084	1.07784227	0	0
rimbp2:ENSDARG00000001154	ENSDARG00000001154	0	0	7.64195522	8	43946514	44010716	-1	protein_coding	rimbp2	RIMS binding protein 2 [Source:ZFIN;Acc:ZDB-GENE-040724-96]	0	1.31724434	0	1.29060205	0	0	0	0	0.90590563	0	0	0.53792990	0.90268831	0.55288582	0	0.42795099	0.41917347	0.55640195	0	1.61606645	0.70911645	0.63240120	1.40403722	0	2.10510792	0	0	0	0	0	1.31349831	0	0	0	0	0	0	0
matr3l1.1:ENSDARG00000001162	ENSDARG00000001162	0	0	1.31054572	14	24766073	24781335	-1	protein_coding	matr3l1.1	matrin 3-like 1.1 [Source:ZFIN;Acc:ZDB-GENE-030616-40]	121.47166571	110.64852436	129.60240768	107.11997033	143.78448968	176.43575471	145.14131698	204.50337207	182.99293660	159.68438523	535.52200226	530.39888023	498.73529048	493.17415146	473.13064826	532.37103013	562.53079051	456.24960098	515.25675579	507.44486602	697.77059043	643.78442069	645.85712048	706.90110407	745.90990672	969.56492877	1077.20556598	1180.20607962	1118.67680357	1057.55999763	1412.01068090	1361.08198670	1366.01459764	1395.63202133	1267.39008899	1049.81836869	1053.01354104	1537.26815531
arl14ep	ENSDARG00000001210	0	0	-4.44106072	7	32353534	32358308	-1	protein_coding	arl14ep	ADP-ribosylation factor-like 14 effector protein [Source:ZFIN;Acc:ZDB-GENE-060825-216]	1605.07705850	1579.37596080	1584.45296454	1786.19324014	1926.04339660	1079.59607746	911.92563307	940.89490043	924.92964490	1000.42267345	138.26386588	149.00658197	161.58120723	181.34654897	162.98480525	153.63440500	141.26145783	169.14619353	123.72426659	142.75253662	88.63955671	117.62662303	125.66133105	81.88854374	76.48558780	215.68931036	216.07352351	175.38366208	189.74023524	205.18070907	390.10899742	406.69316212	299.53815313	300.40509876	342.53786189	350.29873699	317.47572431	263.06771954
mycbp2	ENSDARG00000001220	0	0	1.65320997	9	17038154	17278623	-1	protein_coding	mycbp2	MYC binding protein 2 [Source:ZFIN;Acc:ZDB-GENE-030616-132]	307.80684222	267.40060054	345.60642049	313.61629867	315.99149475	215.53773278	185.30620972	207.19420591	179.36931409	192.41968420	233.44551268	223.24090801	212.58309667	211.20238325	222.58766284	239.22460277	252.34242615	239.25283954	283.46952218	270.42178635	309.88389026	284.58053960	260.44890402	317.05564371	314.36278289	354.64300068	419.49884076	404.06070214	358.72763224	341.18620766	275.83464464	265.69066179	269.38330550	272.24212075	235.35665994	144.43086387	138.30625614	136.40548420
puf60b	ENSDARG00000001241	0	0	-1.08553245	7	40866556	40878073	1	protein_coding	puf60b	poly-U binding splicing factor b [Source:ZFIN;Acc:ZDB-GENE-040625-116]	884.50242019	885.18819488	884.34584067	846.63494619	866.05076340	815.41929879	923.79253320	896.94461433	887.78751420	878.26411875	723.38051568	770.31561510	738.39903641	740.86699882	733.16789418	815.24663375	754.93141111	763.38347871	816.99779414	734.23285816	1062.25644762	1037.77036774	1082.51269542	1103.04568318	1233.59324178	1718.25570799	1729.64220525	1698.60530178	1625.63899459	1705.93103830	2080.58131957	2235.06442680	2073.64835536	2031.90670968	2146.93892146	1814.00853646	1850.37006316	1711.56405180
srrm1	ENSDARG00000001244	0	0	-0.88048273	17	25401867	25421953	1	protein_coding	srrm1	serine/arginine repetitive matrix 1 [Source:ZFIN;Acc:ZDB-GENE-040426-2789]	2106.29509660	2079.92880909	2038.06139143	2123.04037574	2068.15597360	1774.84832169	1992.72638338	1949.06064693	1771.04550027	1759.72192521	1185.26198068	1166.76995053	1132.87382725	1182.62276902	1054.39037443	968.88103875	946.07451132	838.49774228	1021.11673185	936.77985352	1711.09800275	1588.59181216	1712.92540650	1758.15403309	1828.63708081	3229.11784834	3522.52544177	3292.56178863	3020.03207749	3305.16810789	4605.12506719	4682.21525905	4509.15488229	4493.55960231	4657.40996085	4138.91430778	4246.63072820	5823.21507566
pcgf1	ENSDARG00000001249	0	0	-3.71086705	14	5087796	5100721	-1	protein_coding	pcgf1	polycomb group ring finger 1 [Source:ZFIN;Acc:ZDB-GENE-030616-605]	308.98617879	285.84202126	320.19418369	295.54786994	297.60045538	247.01005659	231.86097177	204.50337207	211.07601103	241.12342169	109.70937184	118.34457774	114.64141519	111.13004982	104.43686550	118.54242391	127.84790693	124.07763539	107.54092370	122.82105038	46.09256949	58.18091032	55.45947013	57.39197083	43.50556370	31.10903515	28.45846407	28.10014475	27.67045097	36.34629704	51.22643400	41.95115712	38.19614033	25.03375823	35.35874703	44.19153297	31.43324003	43.30332832
g2e3	ENSDARG00000001313	0	0	-2.34136690	17	28781762	28794784	-1	protein_coding	g2e3	G2/M-phase specific E3 ubiquitin protein ligase [Source:ZFIN;Acc:ZDB-GENE-030616-400]	313.70352503	279.25579957	298.59378241	290.38546173	315.99149475	230.79704129	223.64542553	249.35060278	259.99491487	229.94551473	479.41492625	494.35757701	454.50356336	458.34234479	485.26220334	464.75477389	468.63593427	448.45997364	474.01533360	459.50156127	202.09818930	224.50242568	165.67639178	185.47405206	219.63292644	554.77779347	503.82021579	469.95069673	414.06853418	534.64230479	746.06703884	753.95551832	807.14475490	868.88002524	787.83708235	559.40013691	583.61048991	601.91626363
slc6a13l	ENSDARG00000001354	0	0	6.86871270	6	41146667	41163481	1	protein_coding	slc6a13l	solute carrier family 6 (neurotransmitter transporter, GABA), member 13 like [Source:ZFIN;Acc:ZDB-GENE-030616-628]	0	1.31724434	0	0	1.67191267	0	0	0	0	0	0	0	0.45134415	0	0.52745892	0	0	0.55640195	0	0	0	0	0.70201861	0.69990208	0.70170264	0	0	0	0.98823039	0	2.62699662	1.16530992	1.00516159	0	0	6.46705361	3.14332400	1.08258321
mctp2a	ENSDARG00000001414	0	0	5.09519651	18	23375175	23467233	1	protein_coding	mctp2a	multiple C2 domains, transmembrane 2a [Source:ZFIN;Acc:ZDB-GENE-040724-63]	1.17933656	1.31724434	0	2.58120410	0	0	0	1.79388923	0.90590563	5.58895348	1.00191207	1.07585980	1.35403246	1.65865746	0	0	0	0.55640195	0.52204332	0	2.83646581	3.79440719	4.21211166	3.49951042	3.50851320	82.95742706	86.42940940	62.01411256	79.05843135	57.45059854	193.08425125	180.62303762	178.91876261	178.36552739	183.42350024	261.91567104	304.90242830	228.42505688
actn3b	ENSDARG00000001431	0	0	9.17315782	7	6814866	6898486	1	protein_coding	actn3b	actinin alpha 3b [Source:ZFIN;Acc:ZDB-GENE-030131-2040]	5.89668280	10.53795470	7.62367104	9.03421436	3.34382534	6.67594748	20.08244637	6.27861230	10.87086752	9.58106311	8.01529657	15.59996707	13.54032463	11.05771640	13.71393183	14.12238263	14.67107129	11.12803905	16.70538621	21.00886388	16.30967843	11.38322158	14.04037218	20.99706250	15.43745809	39.40477785	18.97230938	31.00705628	35.57629411	38.69121943	45.97244077	38.45522736	28.14452445	29.20605127	24.30913859	25.86821442	71.24867740	31.39491303
slc2a1a	ENSDARG00000001437	0	0	11.54091716	23	22273916	22286084	1	protein_coding	slc2a1a	solute carrier family 2 (facilitated glucose transporter), member 1a [Source:ZFIN;Acc:ZDB-GENE-030131-3158]	0	0	0	0	0	0	0	0	0	0	0	0	0	0	0	0	0	0.55640195	0	0	0	0.63240120	0.70201861	0	0.70170264	0	0	0	0	0	0	0	0	0	0	0	0	0
inppl1b	ENSDARG00000001442	0	0	-2.03111526	14	32452958	32484094	-1	protein_coding	inppl1b	inositol polyphosphate phosphatase-like 1b [Source:ZFIN;Acc:ZDB-GENE-030616-75]	251.19868733	196.26940630	193.13299969	219.40234886	215.67673451	104.90774604	131.44873990	109.42724295	121.39135398	111.77906966	56.10707601	69.39295695	65.44490237	64.13475512	66.45982350	63.76469734	61.19932594	62.87342062	57.94680840	61.94921401	82.96662508	91.69817387	70.20186092	82.58844582	77.18729044	24.88722812	24.24239532	29.06911526	27.67045097	35.17383584	11.82148477	9.32247936	11.05677746	8.34458608	9.94464760	3.23352680	6.28664801	5.41291604
adam8a	ENSDARG00000001452	0	0	-4.01100077	13	24541031	24549186	1	protein_coding	adam8a	ADAM metallopeptidase domain 8a [Source:ZFIN;Acc:ZDB-GENE-030616-622]	366.77367024	447.86307479	371.01865729	391.05242179	376.18035090	343.33444159	289.36979548	267.28949507	340.62051565	269.86661104	157.80115127	168.37205833	146.68685014	171.39460421	155.60038042	76.60322700	88.44560119	76.78346943	97.62210064	88.88365488	41.83787077	56.28370672	50.54533986	51.09285208	48.41748219	19.70238893	22.13436094	15.50352814	29.64691176	25.79414628	30.21046108	25.63681824	31.16000922	32.33527105	35.35874703	47.42505978	55.53205739	57.37691002
tdh2	ENSDARG00000001463	0	0	12.57297498	17	25395642	25406930	1	protein_coding	tdh2	L-threonine dehydrogenase 2 [Source:ZFIN;Acc:ZDB-GENE-070620-14]	0	0	0	0	0	0	0	0	0	0.79842193	0	0	0	0	0	0.42795099	0	0	0.52204332	0	0	0	0	0.69990208	0.70170264	1.03696784	1.05401719	0.96897051	0	0	0	0	0	1.04307326	1.10496084	1.07784227	1.04777467	0
sp3a	ENSDARG00000001549	0	0	-1.38450180	9	2756196	2771266	1	protein_coding	sp3a	sp3a transcription factor [Source:ZFIN;Acc:ZDB-GENE-070410-111]	80.19488610	85.62088194	81.31915776	72.27371492	75.23607018	140.19489698	146.05415545	183.87364594	152.19214529	141.32068093	193.86998585	210.33059044	190.01588895	190.74560791	181.97332625	178.45556235	180.24459010	170.81539939	198.37646120	193.92797428	236.84489553	243.47446166	183.92887562	266.66269371	317.16959345	195.98692143	215.01950632	270.34277193	200.61076955	219.25024341	185.20326140	154.98621938	179.92392419	194.01162628	170.16397010	136.88596799	141.44958014	130.99256816
kifc1	ENSDARG00000001558	0	0	-3.45827851	19	7072045	7081678	1	protein_coding	kifc1	kinesin family member C1 [Source:ZFIN;Acc:ZDB-GENE-000208-21]	1444.68728630	1525.36894296	1594.61785926	1298.34566444	1523.11244297	1373.33776638	1242.37315977	1282.63079849	1342.55213882	1216.79501544	976.36331376	904.79808981	911.26384750	948.75206715	857.64819851	736.50365181	776.72843131	756.70665528	747.56603272	713.22399428	839.59388117	763.94064852	900.68987563	901.47388321	951.50878035	1233.99172753	1247.95635041	1244.15813319	1242.20560255	1245.15378878	1924.27502095	1753.79142978	1985.19413565	2102.83569133	1880.64335786	1553.17070768	1339.05602532	1489.63449416
csmd2	ENSDARG00000001559	0	0	6.96740941	19	36527726	37087903	-1	protein_coding	csmd2	CUB and Sushi multiple domains 2 [Source:ZFIN;Acc:ZDB-GENE-030616-39]	0	5.26897735	0	0	0	0.95370678	2.73851541	0.89694461	0	1.59684385	0.50095604	2.15171960	0.45134415	2.76442910	1.05491783	1.28385297	3.77256119	3.33841171	0.52204332	1.07737763	2.12734936	1.26480240	0.70201861	1.39980417	1.40340528	0	0	0	0.98823039	1.17246119	0	0	1.00516159	3.12921978	0	1.07784227	1.04777467	0
echs1	ENSDARG00000001578	0	0	4.26791673	13	24448658	24451786	1	protein_coding	echs1	enoyl CoA hydratase, short chain, 1, mitochondrial [Source:ZFIN;Acc:ZDB-GENE-030616-617]	17.69004840	18.44142073	17.78856576	14.19662257	23.40677739	29.56491025	35.60070039	32.29000612	35.33031944	24.75107971	102.19503130	101.13082098	115.54410350	94.54347522	129.75489350	124.53373775	114.01518258	109.05478267	134.16513297	110.43120757	180.82469569	199.20637772	216.92375025	184.77414997	209.10738683	334.94061176	364.68994699	299.41188719	274.72804893	355.25574200	315.23959387	301.81526931	326.67751599	289.97436617	348.06266611	266.22704011	252.51369492	227.34247367
nfyal	ENSDARG00000001621	0	0	-1.69766212	8	24995061	25015299	-1	protein_coding	nfyal	nuclear transcription factor Y, alpha, like [Source:ZFIN;Acc:ZDB-GENE-040718-491]	225.25328301	217.34531571	195.67422337	212.94933860	245.77116259	293.74168892	259.24612592	289.71311043	260.90082050	270.66503296	156.29828317	175.36514701	171.05943447	158.67823034	167.20447659	205.84442564	206.65251842	218.66596730	193.15602801	224.63323687	299.95625991	281.41853360	310.29222528	305.85721037	348.04450962	128.58401194	160.21061255	175.38366208	144.28163721	160.62718368	73.55590524	47.77770673	69.35614955	60.49824906	65.19268984	26.94605669	17.81216935	12.99099850
kirrela	ENSDARG00000001634	0	0	6.15370776	7	18818202	18894659	-1	protein_coding	kirrela	kin of IRRE like a [Source:ZFIN;Acc:ZDB-GENE-040426-2126]	3.53800968	2.63448868	3.81183552	3.87180616	1.67191267	3.81482713	1.82567694	0.89694461	8.15315064	3.99210963	5.00956036	2.68964949	4.51344154	2.21154328	7.91188375	2.13975494	8.38346931	10.01523514	2.61021659	10.23508753	5.67293163	1.89720360	7.02018609	4.19941250	5.61362112	3.11090351	5.27008594	2.90691153	10.87053431	4.68984478	1.31349831	1.16530992	8.04129270	2.08614652	0	9.70058041	11.52552134	10.82583208
gpm6bb	ENSDARG00000001676	0	0	3.05571456	9	55161688	55250696	-1	protein_coding	gpm6bb	glycoprotein M6Bb [Source:ZFIN;Acc:ZDB-GENE-030710-10]	28.30407745	26.34488675	38.11835520	34.84625541	36.78207875	46.73163233	31.03650803	44.84723072	48.01299822	47.10689364	32.56214233	26.89649494	29.33737003	34.83180666	31.12007608	38.51558900	35.62974456	48.96337181	42.28550883	45.78854948	41.83787077	53.12170073	49.84332125	51.79275416	49.11918483	60.14413462	60.07897971	62.01411256	60.28205390	56.27813735	80.12339678	69.91859521	56.28904891	54.23980950	59.66788562	20.47900309	27.24214136	27.06458020
flot1a	ENSDARG00000001710	0	0	0.79187363	19	7019364	7038479	1	protein_coding	flot1a	flotillin 1a [Source:ZFIN;Acc:ZDB-GENE-020430-1]	306.62750566	293.74548729	353.23009153	342.00954381	331.03870879	268.94531258	294.84682631	295.09477811	251.84176423	231.54235858	97.18547094	95.21359209	77.63119454	80.16844390	82.28359100	89.44175667	94.31402971	85.12949872	98.66618728	94.27054305	110.62216678	95.49258107	110.21692165	104.28541040	87.01112741	74.66168435	86.42940940	94.95910985	75.10550978	91.45197319	93.25837985	62.92673569	114.58842099	84.48893403	75.13733745	61.43700926	73.34422674	70.36790852
oc90	ENSDARG00000001721	0	0	1.02533449	2	43093134	43110935	-1	protein_coding	oc90	otoconin 90 [Source:ZFIN;Acc:ZDB-GENE-070912-300]	0	3.95173301	2.54122368	2.58120410	1.67191267	5.72224069	5.47703083	5.38166769	3.62362251	5.58895348	4.50860432	2.15171960	2.25672077	0.55288582	2.10983567	1.71180396	4.61090812	1.66920586	1.56612996	7.00295463	3.54558227	3.79440719	4.91413026	7.69892292	4.21021584	1.03696784	9.48615469	4.84485254	2.96469118	9.37968956	2.62699662	3.49592976	6.03096953	1.04307326	3.31488253	5.38921134	5.23887334	7.57808246
strn3	ENSDARG00000001729	0	0	-0.71796666	17	28689983	28726017	1	protein_coding	strn3	striatin, calmodulin binding protein 3 [Source:ZFIN;Acc:ZDB-GENE-030616-405]	674.58051246	623.05657169	661.98876866	702.08751635	668.76506826	491.15899284	489.28142075	498.70120557	406.75162640	447.91470056	316.10325858	295.32351445	276.22262242	316.80357487	303.28887709	345.35644800	314.38009902	312.69789725	311.65986141	320.51984637	328.32091806	371.21950388	343.28709991	338.75260829	379.62112844	625.29160647	662.97681115	657.93097542	535.62087238	667.13041979	790.72598130	728.31870008	803.12410855	811.51099596	756.89817869	804.07033167	759.63663408	889.88339695
gulp1a	ENSDARG00000001733	0	0	-0.73711244	9	42805351	42848392	1	protein_coding	gulp1a	GULP, engulfment adaptor PTB domain containing 1a [Source:ZFIN;Acc:ZDB-GENE-030616-21]	171.00380124	176.51074124	172.80321025	183.26549140	202.30143315	199.32471748	204.47581763	174.00725518	222.85278418	208.38812272	135.25812966	140.93763349	144.43012937	137.11568336	157.18275717	165.61703268	145.45319248	155.23614472	158.70116896	176.15124330	107.07658451	118.89142543	94.77251224	94.48678124	100.34347757	30.07206731	30.56649845	39.72779086	63.24674508	31.65645226	11.82148477	10.48778928	7.03613111	9.38765934	7.73472591	8.62273814	17.81216935	9.74324887
fkbp8	ENSDARG00000001734	0	0	-0.83305760	22	20900871	20925470	-1	protein_coding	fkbp8	FK506 binding protein 8 [Source:ZFIN;Acc:ZDB-GENE-040426-1849]	237.04664861	219.97980438	217.27462465	250.37679811	289.24089202	149.73196481	161.57240946	166.83169826	134.07403276	151.70016597	194.37094189	186.12374499	171.96212278	190.74560791	210.45610775	182.30712125	172.69946773	192.51507553	184.80333490	188.54108610	122.67714649	125.21543742	109.51490304	122.48286457	117.88604358	65.32897381	62.18701408	84.30043426	107.71711271	84.41720602	101.13936970	94.39010353	96.49551242	101.17810618	97.23655434	118.56264944	72.29645207	100.68023834
noc2l	ENSDARG00000001754	0	0	1.38292351	23	23199579	23252866	-1	protein_coding	noc2l	NOC2-like nucleolar associated transcriptional repressor [Source:ZFIN;Acc:ZDB-GENE-000607-75]	103.78161730	119.86923472	111.81384192	81.30792928	115.36197428	178.34316827	138.75144767	153.37752905	163.96891844	155.69227560	352.67304920	344.81306514	344.82693387	338.36612185	339.15608342	316.68373175	316.89513981	341.63079878	359.16580343	291.96933905	453.12541391	453.43165976	431.03942606	507.42901035	456.80841888	692.69451596	696.70536116	753.85905578	670.02020567	763.27223776	771.02350669	849.51093177	736.78344376	745.79738061	769.05274798	713.53158118	645.42919531	846.58006863
tnxba	ENSDARG00000001760	0	0	11.67866519	16	16713265	16741787	-1	protein_coding	tnxba	tenascin XBa [Source:ZFIN;Acc:ZDB-GENE-070103-5]	0	0	0	0	0	0	0	0	0	0	0	0	0	0	0	0	0	0	0.52204332	0	0	0	0	0	0	2.07393568	0	2.90691153	0.98823039	2.34492239	7.88098985	1.16530992	1.00516159	0	1.10496084	0	1.04777467	2.16516642
slc29a2	ENSDARG00000001767	0	0	-4.40393736	21	27240990	27376599	-1	protein_coding	slc29a2	solute carrier family 29 (equilibrative nucleoside transporter), member 2 [Source:ZFIN;Acc:ZDB-GENE-050220-15]	1120.36973224	1117.02319830	1128.30331396	1297.05506238	1262.29406635	950.84566186	820.64178592	844.92182670	911.34106050	847.12566363	75.14340537	71.00674664	70.86103222	71.32227078	71.20695375	90.72560964	71.67866258	73.44505772	76.21832457	81.34201143	10.63674681	17.70723358	16.14642801	14.69794375	14.03405281	39.40477785	38.99863595	45.54161391	19.76460784	21.10430150	43.34544416	55.93487617	90.46454289	68.84283513	57.45796393	75.44895874	54.48428272	44.38591153
nup155	ENSDARG00000001777	0	0	-2.10714138	10	1568789	1608719	-1	protein_coding	nup155	nucleoporin 155 [Source:ZFIN;Acc:ZDB-GENE-040426-711]	1147.49447312	1223.71998964	1096.53801796	1015.70381502	931.25535756	634.21501017	751.26606208	798.28070675	769.11387710	677.06179337	573.09370495	512.10926367	485.64631001	470.50583283	424.07696901	376.16891920	430.91032239	376.12771983	477.66963683	422.87072169	607.00368436	615.32636673	579.86737122	709.70071240	726.26223279	744.54290787	852.69990497	882.73213344	762.91386251	867.62128409	939.15129009	940.40510554	930.77963018	882.43997761	889.49348007	580.95698226	611.90040594	551.03485286
prkacba	ENSDARG00000001782	0	0	8.22471286	11	8119829	8141055	1	protein_coding	prkacba	protein kinase, cAMP-dependent, catalytic, beta a [Source:ZFIN;Acc:ZDB-GENE-040426-1351]	0	0	0	0	0	0	0	0	0	0	0.50095604	0	0	0	0	0	0.83834693	0	0	0	0	0	0	0	0.70170264	1.03696784	0	0	0	1.17246119	9.19448815	11.65309920	8.04129270	11.47380586	6.62976507	53.89211338	57.62760672	79.02857418
irx2a	ENSDARG00000001785	0	0	6.36205584	16	539456	544003	-1	protein_coding	irx2a	iroquois homeobox 2a [Source:ZFIN;Acc:ZDB-GENE-040426-1446]	0	2.63448868	1.27061184	2.58120410	0	0.95370678	0	1.79388923	0.90590563	0.79842193	3.00573621	1.07585980	1.35403246	1.65865746	3.16475350	2.13975494	3.35338772	0.55640195	3.13225991	1.07737763	0.70911645	1.89720360	0.70201861	0.69990208	2.10510792	1.03696784	0	0.96897051	0.98823039	0	1.31349831	1.16530992	2.01032318	2.08614652	2.20992169	1.07784227	0	2.16516642
atp5o	ENSDARG00000001788	0	0	-0.37988547	9	33334776	33338127	1	protein_coding	atp5o	ATP synthase, H+ transporting, mitochondrial F1 complex, O subunit [Source:ZFIN;Acc:ZDB-GENE-050522-147]	1601.53904882	1563.56902875	1745.82066822	1734.56915805	1653.52163128	717.18750022	595.17068345	596.46816853	634.13393872	701.81287308	72.63862519	74.77225594	88.91479839	95.09636104	74.37170725	67.18830525	86.76890733	89.58071434	60.03498168	74.33905681	63.11136438	70.82893430	73.71195397	59.49167708	69.46856140	104.73375166	107.50975316	108.52469698	97.83480879	128.97073142	109.02035955	101.38196305	97.50067400	97.00581314	107.18120195	200.47866178	181.26501751	142.90098345
tnfrsf21	ENSDARG00000001807	0	0	9.43011918	20	35895119	35938691	-1	protein_coding	tnfrsf21	tumor necrosis factor receptor superfamily, member 21 [Source:ZFIN;Acc:ZDB-GENE-030131-5971]	0	0	0	0	1.67191267	0.95370678	0	0	0	0	0	0	0.45134415	0	0	0	0.83834693	0	1.04408664	0	21.27349361	17.07483238	14.74239079	18.19745416	17.54256601	21.77632460	32.67453282	23.25529221	24.70575980	19.93184031	6.56749154	8.15716944	7.03613111	10.43073260	15.46945183	7.54489587	3.14332400	3.24774962
c3b.2	ENSDARG00000001818	0	0	7.53880345	22	26109348	26216321	-1	protein_coding	c3b.2	complement component c3b, tandem duplicate 2 [Source:ZFIN;Acc:ZDB-GENE-030131-3063]	0	1.31724434	0	1.29060205	0	0.95370678	1.82567694	1.79388923	2.71771688	0	0.50095604	0.53792990	2.70806493	0.55288582	1.05491783	0.42795099	1.25752040	1.11280390	0.52204332	2.69344409	2.12734936	1.26480240	1.40403722	0	2.10510792	3.11090351	2.10803438	4.84485254	0.98823039	3.51738358	2.62699662	1.16530992	1.00516159	0	1.10496084	3.23352680	3.14332400	1.08258321
zgc:112982	ENSDARG00000001829	0	0	1.81736466	24	23956637	23973277	-1	protein_coding	zgc:112982	zgc:112982 [Source:ZFIN;Acc:ZDB-GENE-050306-55]	136.80304099	126.45545641	127.06118400	113.57298059	135.42492632	70.57430188	76.67843161	87.90057220	71.56654451	73.45481720	315.10134651	298.55109384	272.61186919	290.26505551	300.12412359	308.12471197	289.64886456	264.29092740	302.78512499	283.35031797	369.44967237	390.82394105	329.24672773	386.34594995	361.37685979	594.18257132	608.16791739	565.87877709	558.35017139	528.77999881	738.18604899	813.38632425	701.60278819	714.50518282	657.45170266	605.74735442	597.23156059	843.33231901
nalcn	ENSDARG00000001835	0	0	4.83928612	9	31777917	31936367	-1	protein_coding	nalcn	sodium leak channel, non-selective [Source:ZFIN;Acc:ZDB-GENE-050410-12]	7.07601936	6.58622169	6.35305920	6.45301026	10.03147602	12.39818817	11.86690013	16.14500306	8.15315064	11.97632889	3.50669225	5.37929899	2.25672077	3.87020074	2.10983567	5.99131384	4.61090812	6.12042148	2.08817328	3.77082172	2.83646581	3.79440719	0.70201861	2.09970625	4.91191848	4.14787135	2.10803438	3.87588203	4.94115196	8.20722836	6.56749154	5.82654960	12.06193905	3.12921978	5.52480422	2.15568454	9.42997201	1.08258321
dbx1b	ENSDARG00000001859	0	0	5.99978547	25	14411167	14414082	1	protein_coding	dbx1b	developing brain homeobox 1b [Source:ZFIN;Acc:ZDB-GENE-000128-11]	0	0	0	1.29060205	0	0.95370678	0.91283847	0	0	0.79842193	0.50095604	0.53792990	0.45134415	0.55288582	1.58237675	0.42795099	0.41917347	0.55640195	0.52204332	0	2.12734936	4.42680839	4.21211166	1.39980417	5.61362112	3.11090351	3.16205156	2.90691153	0.98823039	3.51738358	6.56749154	9.32247936	1.00516159	3.12921978	4.41984338	5.38921134	6.28664801	0
atp1a1a.4	ENSDARG00000001870	0	0	10.61501461	1	1541981	1558365	1	protein_coding	atp1a1a.4	ATPase, Na+/K+ transporting, alpha 1a polypeptide, tandem duplicate 4 [Source:ZFIN;Acc:ZDB-GENE-001212-4]	1.17933656	2.63448868	2.54122368	0	1.67191267	3.81482713	8.21554624	4.48472307	4.52952813	1.59684385	6.51242847	5.37929899	8.12419478	5.52885820	5.27458917	8.55901978	8.80264277	11.12803905	10.44086638	9.15770990	10.63674681	9.48601799	7.72220470	8.39882500	13.33235017	8.29574271	3.16205156	5.81382305	4.94115196	7.03476717	2.62699662	2.33061984	5.02580794	3.12921978	4.41984338	3.23352680	0	1.08258321
phgdh	ENSDARG00000001873	0	0	3.98620310	9	48488541	48516821	-1	protein_coding	phgdh	phosphoglycerate dehydrogenase [Source:ZFIN;Acc:ZDB-GENE-030131-647]	9.43469248	10.53795470	8.89428288	6.45301026	6.68765068	29.56491025	27.38515415	23.32055997	37.14213070	19.96054815	265.50669897	250.13740295	267.19573934	243.26976081	253.18028000	251.63518144	280.84622179	310.47228945	289.73404201	290.89196142	295.70156119	325.05421634	352.41334183	364.64898537	382.42793900	424.11984585	454.28140796	461.22996215	441.73898516	492.43370178	449.21642127	421.84219108	469.41046144	403.66935146	396.68094328	267.30488238	229.46265223	158.05714836
nav2b	ENSDARG00000001879	0	0	4.23003342	25	14414373	14541400	-1	protein_coding	nav2b	neuron navigator 2b [Source:ZFIN;Acc:ZDB-GENE-061207-13]	10.61402904	6.58622169	16.51795392	9.03421436	15.04721404	8.58336104	5.47703083	8.96944614	5.43543376	5.58895348	14.52772504	22.05512585	19.85914279	16.03368878	20.04343883	25.24910834	21.37784673	16.13565662	15.13925625	22.62493033	341.79413068	252.32807844	261.85294124	323.35476246	253.31465317	470.78339857	453.22739077	438.94364045	368.60993616	477.19170625	266.64015649	242.38446339	266.36782073	288.93129291	249.72115093	201.55650405	244.13149757	279.30646766
stx3a	ENSDARG00000001880	0	0	0.30465110	14	21401884	21454101	1	protein_coding	stx3a	syntaxin 3A [Source:ZFIN;Acc:ZDB-GENE-040426-1489]	100.24360762	109.33128002	99.10772352	118.73538880	145.45640235	213.63031921	191.69607902	175.80114441	164.87482407	186.03230879	70.63480105	84.99292401	80.33925946	79.06267226	77.53646075	98.85667842	93.89485624	90.13711629	89.79145086	95.88660950	43.25610367	45.53288634	34.39891185	34.29520208	38.59364522	23.85026028	14.75624063	23.25529221	17.78814705	18.75937912	9.19448815	20.97557856	13.06710064	20.86146519	17.67937352	32.33526803	23.05104269	28.14716341
kbtbd12	ENSDARG00000001882	0	0	11.82091654	6	40720280	40724664	-1	protein_coding	kbtbd12	kelch repeat and BTB (POZ) domain containing 12 [Source:ZFIN;Acc:ZDB-GENE-050904-1]	0	0	0	0	0	0	0	0	0	0.79842193	0	0	0.45134415	0	0	0	0	0	0	0.53868882	0	0	0	0	0.70170264	0	1.05401719	0	0	0	0	0	0	0	0	1.07784227	0	0
ppm1ba	ENSDARG00000001888	0	0	1.94187267	13	10549952	10598850	-1	protein_coding	ppm1ba	protein phosphatase, Mg2+/Mn2+ dependent, 1Ba [Source:ZFIN;Acc:ZDB-GENE-991102-16]	29.48341401	28.97937543	26.68284864	25.81204104	28.42251540	77.25024936	55.68314676	60.99223377	67.03701638	83.03588032	124.23709688	128.56524582	129.98711643	108.36562072	128.69997567	142.07972830	139.58476396	149.11572325	137.81943620	138.44302608	141.82329074	177.70473695	195.86319197	164.47698956	172.61884953	289.31402687	262.45027977	302.31879872	274.72804893	215.73285983	292.91012264	304.14588915	313.61041535	320.22349069	311.59895823	291.01741227	311.18907631	385.39962204
tuba1a	ENSDARG00000001889	0	0	8.80000425	23	35609927	35612595	1	protein_coding	tuba1a	tubulin, alpha 1a [Source:ZFIN;Acc:ZDB-GENE-090507-4]	0	2.63448868	1.27061184	1.29060205	0	1.90741356	0.91283847	1.79388923	0	2.39526578	0.50095604	0	0.90268831	0	0	0	0	0.55640195	0.52204332	0.53868882	2.12734936	7.58881439	4.21211166	9.79862917	7.71872904	31.10903515	24.24239532	23.25529221	29.64691176	36.34629704	174.69527494	172.46586818	160.82585403	147.07332960	188.94830446	341.67599885	386.62885238	336.68337768
manea	ENSDARG00000001898	0	0	-2.27568086	17	15650934	15659275	-1	protein_coding	manea	mannosidase, endo-alpha [Source:ZFIN;Acc:ZDB-GENE-040912-87]	226.43261957	214.71082703	236.33380225	224.56475707	257.47455128	160.22273941	151.53118628	128.26307985	180.27521972	191.62126227	69.63288898	76.92397553	63.63952575	61.92321184	64.87744675	43.65100086	32.27635683	37.83533276	40.19733556	30.16657378	36.16493914	24.66364677	25.27266993	26.59627916	16.84086337	5.18483919	5.27008594	10.65867560	11.85876470	10.55215075	11.82148477	5.82654960	9.04645429	7.30151282	20.99425605	23.71252989	28.28991603	28.14716341
VILL	ENSDARG00000001909	0	0	10.26294580	24	20274280	20305326	-1	protein_coding	VILL	villin-like [Source:HGNC Symbol;Acc:HGNC:30906]	0	0	0	0	0	0	0	0	0	0	0	0.53792990	0	0	0.52745892	0.42795099	0	0	0	0	2.83646581	0.63240120	0	0	0	0	0	0	0	0	0	0	0	2.08614652	0	0	0	0
rorab	ENSDARG00000001910	0	0	10.16899572	7	29267488	29300465	-1	protein_coding	rorab	RAR-related orphan receptor A, paralog b [Source:ZFIN;Acc:ZDB-GENE-040426-855]	0	1.31724434	0	1.29060205	0	3.81482713	2.73851541	2.69083384	2.71771688	3.19368770	9.51816468	4.30343919	2.25672077	6.63462984	5.80204808	8.55901978	4.19173465	5.56401952	8.35269310	4.84819936	3.54558227	1.89720360	2.10605583	2.79960833	4.21021584	3.11090351	4.21606875	2.90691153	3.95292157	2.34492239	6.56749154	2.33061984	4.02064635	5.21536630	6.62976507	7.54489587	2.09554934	12.99099850
palmda	ENSDARG00000001913	0	0	11.00813499	2	20748567	20769972	1	protein_coding	palmda	palmdelphin a [Source:ZFIN;Acc:ZDB-GENE-070705-48]	0	0	0	0	0	0	0	0	0	0	0	0	0.45134415	0	0	0	0	0	0.52204332	0	0	0.63240120	0.70201861	0	0.70170264	1.03696784	0	0.96897051	0	0	0	0	1.00516159	0	0	0	0	0
dnajc1	ENSDARG00000001940	0	0	-2.51909595	2	21516936	21524499	1	protein_coding	dnajc1	DnaJ (Hsp40) homolog, subfamily C, member 1 [Source:ZFIN;Acc:ZDB-GENE-061103-529]	1215.89599362	1091.99555588	1100.34985348	1120.24258124	1210.46477356	1832.07072862	1650.41195655	1714.95810259	1658.71320255	1616.80440043	1199.78970572	1143.63896488	1256.99346968	1214.69014658	1193.63952843	1271.01443687	1294.40766103	1340.37230336	1231.50018938	1259.45445516	1725.98944828	1823.84505823	1933.35924980	1624.47273519	1710.04933459	1087.77926233	1137.28454568	1251.90989726	1030.72429870	1079.83676033	718.48357437	717.83091080	679.48923327	714.50518282	629.82768154	529.22055342	533.31730586	523.97027266
ak1	ENSDARG00000001950	0	0	11.88881509	5	70925989	70948273	-1	protein_coding	ak1	adenylate kinase 1 [Source:ZFIN;Acc:ZDB-GENE-040822-37]	0	0	1.27061184	1.29060205	1.67191267	0.95370678	0.91283847	0	0	0.79842193	0.50095604	0.53792990	0.45134415	1.10577164	1.05491783	0.42795099	0	1.66920586	0	0	0.70911645	0.63240120	0	2.09970625	1.40340528	3.11090351	2.10803438	0	0.98823039	2.34492239	2.62699662	1.16530992	2.01032318	3.12921978	1.10496084	2.15568454	7.33442267	1.08258321
pfkfb3	ENSDARG00000001953	0	0	9.82830129	4	25483768	25496261	-1	protein_coding	pfkfb3	6-phosphofructo-2-kinase/fructose-2,6-biphosphatase 3 [Source:ZFIN;Acc:ZDB-GENE-040426-2724]	0	0	0	1.29060205	0	0	2.73851541	0.89694461	0	0	1.00191207	3.22757939	2.25672077	3.31731492	4.74713025	4.70746088	5.44925505	5.56401952	2.61021659	9.15770990	20.56437716	11.38322158	19.65652106	15.39784583	14.03405281	47.70052056	50.59282502	56.20028951	35.57629411	32.82891345	21.01597292	26.80212816	18.09290858	20.86146519	17.67937352	21.55684535	12.57329601	11.90841529
txlng	ENSDARG00000001969	0	0	-2.83372260	11	12724637	12744464	-1	protein_coding	txlng	taxilin gamma [Source:ZFIN;Acc:ZDB-GENE-060616-122]	799.59018785	894.40890524	923.73480771	935.68648779	1009.83525308	737.21534265	752.17890055	742.67014066	688.48827632	639.53596284	362.19121388	385.69573745	361.07532343	340.02477931	374.49583084	419.81992006	378.93281268	351.08963197	401.97335558	378.15954984	251.73634106	218.81081489	263.25697846	210.67052705	201.38865779	238.50260280	200.26326569	196.70101327	278.68097050	207.52563146	195.71124786	241.21915347	212.08909500	232.60533689	223.20209065	257.60430197	222.12822955	246.82897142
hsd11b2	ENSDARG00000001975	0	0	5.69376207	7	34840575	34854897	-1	protein_coding	hsd11b2	hydroxysteroid (11-beta) dehydrogenase 2 [Source:ZFIN;Acc:ZDB-GENE-030131-6030]	2.35867312	2.63448868	6.35305920	5.16240821	5.01573801	0	0	0	0	0.79842193	1.00191207	1.61378970	0.45134415	0	1.05491783	0.42795099	0.83834693	0.55640195	0	0	0	0.63240120	0	0.69990208	0.70170264	1.03696784	2.10803438	0	1.97646078	0	1.31349831	1.16530992	2.01032318	0	1.10496084	4.31136907	4.19109867	2.16516642
fkbp16	ENSDARG00000001976	0	0	6.73415533	18	25667067	25759104	1	protein_coding	fkbp16	FK506 binding protein 16 [Source:ZFIN;Acc:ZDB-GENE-050208-116]	1.17933656	1.31724434	0	1.29060205	0	0	0	0	1.81181125	0	2.50478018	2.15171960	3.15940908	2.21154328	2.63729458	3.85155890	4.61090812	2.78200976	7.83064978	8.08033226	4.96381518	4.42680839	4.21211166	2.79960833	2.80681056	10.36967838	3.16205156	8.72073458	4.94115196	0	7.88098985	12.81840912	11.05677746	12.51687912	2.20992169	6.46705361	12.57329601	5.41291604
myhb	ENSDARG00000001993	0	0	9.77149424	6	40748131	40758602	-1	protein_coding	myhb	myosin, heavy chain b [Source:ZFIN;Acc:ZDB-GENE-081124-1]	0	1.31724434	3.81183552	0	0	0	0	0	0	0.79842193	0	0.53792990	0	0	0	0.42795099	0.41917347	0	0	0	9.92763035	15.17762878	14.74239079	11.89833542	11.22724225	24.88722812	27.40444688	32.94499730	20.75283823	14.06953434	15.76197969	25.63681824	16.08258540	12.51687912	15.46945183	10.77842268	7.33442267	11.90841529
stxbp1a	ENSDARG00000001994	0	0	11.91288098	21	13764850	13824293	1	protein_coding	stxbp1a	syntaxin binding protein 1a [Source:ZFIN;Acc:ZDB-GENE-050626-106]	0	0	2.54122368	0	0	0	0.91283847	2.69083384	0	0	0	0	0.90268831	1.10577164	0	0.85590198	1.25752040	0.55640195	1.04408664	1.07737763	0	0.63240120	1.40403722	2.79960833	0.70170264	2.07393568	3.16205156	0.96897051	1.97646078	1.17246119	2.62699662	0	2.01032318	7.30151282	1.10496084	3.23352680	1.04777467	1.08258321
adamts18	ENSDARG00000001999	0	0	10.91367754	7	42124583	42212627	1	protein_coding	adamts18	ADAM metallopeptidase with thrombospondin type 1 motif, 18 [Source:ZFIN;Acc:ZDB-GENE-070815-1]	0	0	0	0	0	0.95370678	0	0	0	2.39526578	1.50286811	0	0	1.10577164	0	0.85590198	1.25752040	0.55640195	0.52204332	1.07737763	12.76409617	15.81002998	15.44440940	14.69794375	15.43745809	246.79834551	284.58464072	205.42174785	265.83397541	260.28638523	463.66490266	555.85283190	494.53950113	502.76131112	532.59112720	486.10686271	536.46062986	539.12643757
ppil2	ENSDARG00000002016	0	0	-0.67202745	5	12408564	12479769	1	protein_coding	ppil2	peptidylprolyl isomerase (cyclophilin)-like 2 [Source:ZFIN;Acc:ZDB-GENE-040426-1096]	149.77574315	168.60727521	166.45015105	144.54742984	177.22274309	555.05734724	519.40509031	550.72399320	554.41424356	534.14426859	499.95412372	485.21276873	463.98179060	540.72233198	483.15236767	451.48829323	391.92719011	479.61848298	423.37713166	395.39759200	459.50746199	431.29761779	524.40790109	503.22959785	525.57527764	345.31029014	340.44755167	449.60231605	452.60951947	345.87605244	350.70404819	361.24607524	302.55363789	264.94060794	264.08564191	257.60430197	221.08045489	282.55421728
pygb	ENSDARG00000002021	0	0	2.70032482	17	21106659	21132337	1	protein_coding	pygb	phosphorylase, glycogen; brain [Source:ZFIN;Acc:ZDB-GENE-040928-2]	56.60815489	52.68977350	57.17753280	56.78649029	51.82929279	54.36128659	65.72436995	60.09528916	42.57756446	59.08322253	78.14914158	81.76534462	80.79060362	74.63958570	74.37170725	70.61191316	72.51700951	80.12188115	70.99789138	79.18725616	89.34867316	79.05014989	75.11599119	85.38805415	105.95709870	130.65794762	109.61778754	111.43160850	92.89365683	121.93596425	95.88537647	131.68002097	139.71746069	129.34108419	137.01514476	53.89211338	64.96202940	45.46849473
tox4a	ENSDARG00000002031	0	0	-1.48890885	2	38085361	38098331	-1	protein_coding	tox4a	TOX high mobility group box family member 4 a [Source:ZFIN;Acc:ZDB-GENE-070912-576]	382.10504552	333.26281742	332.90030209	410.41145257	321.00723277	245.10264303	290.28263395	300.47644580	261.80672613	275.45556452	437.33461925	478.75760995	412.97990117	443.96731347	455.19704509	368.89375239	350.00984357	351.08963197	400.92926895	371.15659521	438.23396838	396.51555184	386.11023507	452.13674577	400.67220765	563.07353617	598.68176270	613.35833202	532.65618121	576.85090780	735.55905237	643.25107591	671.44794056	676.95454547	693.91541054	546.46602970	630.76034996	651.71509120
brf2	ENSDARG00000002060	0	0	-5.64290300	10	41357723	41381002	-1	protein_coding	brf2	BRF2, RNA polymerase III transcription initiation factor [Source:ZFIN;Acc:ZDB-GENE-040801-43]	402.15376704	372.78014755	363.39498625	398.79603411	329.36679612	191.69506322	178.00350195	201.81253822	153.09805092	197.21021576	89.67113041	96.28945189	107.87125287	91.22616030	100.74465308	93.29331557	111.08096832	110.72398853	82.48284439	96.96398714	34.03758978	49.95969473	41.41909794	44.79373333	35.78683466	31.10903515	42.16068751	27.13117424	25.69399019	37.51875823	34.15095600	33.79398768	33.17033239	36.50756409	32.04386450	35.56879483	35.62433870	25.98199699
adss	ENSDARG00000002071	0	0	4.63131146	13	11357478	11404476	-1	protein_coding	adss	adenylosuccinate synthase [Source:ZFIN;Acc:ZDB-GENE-050417-337]	5.89668280	5.26897735	3.81183552	9.03421436	3.34382534	8.58336104	1.82567694	0.89694461	4.52952813	2.39526578	2.00382414	2.15171960	3.61075323	1.65865746	1.58237675	4.70746088	3.77256119	2.22560781	4.17634655	4.84819936	1.41823291	3.16200600	3.51009305	2.79960833	2.80681056	7.25877487	2.10803438	5.81382305	6.91761274	5.86230597	9.19448815	4.66123968	18.09290858	8.34458608	8.83968676	2.15568454	2.09554934	1.08258321
csnk2a1	ENSDARG00000002082	0	0	-1.31796716	16	31478830	31494580	-1	protein_coding	csnk2a1	casein kinase 2, alpha 1 polypeptide [Source:ZFIN;Acc:ZDB-GENE-990415-27]	1587.38701009	1571.47249477	1649.25416838	1765.54360730	1548.19113303	1237.91140330	1239.63464436	1299.67274616	1214.81944545	1123.37965008	918.25241361	859.61197831	845.81894513	905.07408737	860.28549310	900.83683152	819.48412478	823.47488957	839.44565686	818.80700250	918.30580753	978.32465502	921.75043391	885.37613530	926.24748529	1928.76017916	2051.11744754	1796.47132316	1738.29725926	1851.31622645	2604.66714439	2554.35934491	2436.51168851	2423.05918202	2461.85276223	2147.06179716	2042.11282735	2560.30928684
lamb2	ENSDARG00000002084	0	0	8.84672111	23	20253816	20332147	-1	protein_coding	lamb2	laminin, beta 2 (laminin S) [Source:ZFIN;Acc:ZDB-GENE-081030-4]	0	1.31724434	0	1.29060205	1.67191267	1.90741356	0	0	0	0	2.50478018	2.15171960	1.80537662	1.10577164	1.05491783	0.42795099	0.41917347	0.55640195	0	0.53868882	0.70911645	0	0	1.39980417	0.70170264	3.11090351	2.10803438	0.96897051	2.96469118	0	0	2.33061984	4.02064635	4.17229304	0	1.07784227	0	0
stam	ENSDARG00000002127	0	0	-3.07811335	2	31454329	31469388	1	protein_coding	stam	signal transducing adaptor molecule (SH3 domain and ITAM motif) 1 [Source:ZFIN;Acc:ZDB-GENE-031118-123]	2162.90325150	2415.82611519	2377.31475273	2648.31541096	2583.10507616	1656.58868069	1773.64515021	1770.56866868	1633.34784500	1612.81229080	606.65775934	676.71581271	629.62509523	649.64083852	642.97241943	644.92214019	614.08912675	568.08639341	690.14126764	641.03969275	336.12119905	398.41275544	347.49921156	390.54536245	365.58707563	164.87788628	177.07488756	181.19748513	247.05759796	160.62718368	182.57626479	210.92109554	209.07361024	167.93479479	163.53420503	306.10720401	298.61578030	361.58279146
cwf19l1	ENSDARG00000002128	0	0	-3.41692830	4	17653755	17664590	1	protein_coding	cwf19l1	CWF19-like 1, cell cycle control [Source:ZFIN;Acc:ZDB-GENE-031204-5]	692.27056087	758.73273847	710.27201859	702.08751635	810.87764527	541.70545229	522.14360572	492.42259327	519.08392412	525.36162740	285.54494040	269.50287931	280.73606396	256.53902049	250.54298542	258.48239726	230.96457941	268.18574106	226.04475710	240.79390139	332.57561678	362.99828829	371.36784428	372.34790828	444.87947400	410.63926395	457.44345952	499.01981199	464.46828417	390.42957784	387.48200080	378.72572404	379.95108014	366.11871412	331.48825344	284.55035866	277.66028694	248.99413783
celf2	ENSDARG00000002131	0	0	5.71764758	4	24165751	24310950	-1	protein_coding	celf2	cugbp, Elav-like family member 2 [Source:ZFIN;Acc:ZDB-GENE-030826-35]	10.61402904	9.22071036	11.43550656	3.87180616	3.34382534	7.62965426	10.04122319	8.07250153	6.34133939	11.97632889	14.52772504	12.37238767	14.89435709	11.05771640	13.18647292	11.12672571	15.92859168	16.69205857	13.05108297	14.54459807	15.60056198	10.11841919	16.14642801	11.89833542	12.63064753	4.14787135	2.10803438	6.78279356	5.92938235	3.51738358	0	6.99185952	2.01032318	3.12921978	4.41984338	1.07784227	1.04777467	1.08258321
tra2b	ENSDARG00000002168	0	0	-1.86165598	9	12607874	12623574	-1	protein_coding	tra2b	transformer 2 beta homolog (Drosophila) [Source:ZFIN;Acc:ZDB-GENE-040426-1094]	794.87284161	864.11228548	814.46218947	784.68604769	876.08223942	594.15932531	619.81732218	586.60177777	630.51031621	508.59476695	261.49905068	271.65459890	252.75272640	268.14962271	232.08192334	246.07181859	268.69019130	299.34425040	261.02165947	240.79390139	439.65220129	415.48758782	458.41815182	437.43880202	516.45314331	783.94768572	811.59323464	778.08331850	698.67888704	776.16931090	882.67086285	851.84155161	898.61445938	833.41553441	901.64804936	631.61556884	599.32710993	632.22859345
aplnra	ENSDARG00000002172	0	0	7.32661105	8	40286105	40287812	-1	protein_coding	aplnra	apelin receptor a [Source:ZFIN;Acc:ZDB-GENE-060929-512]	0	0	0	0	3.34382534	0.95370678	1.82567694	0	0.90590563	0	0.50095604	0.53792990	0.45134415	0.55288582	0.52745892	0.42795099	1.25752040	0.55640195	2.08817328	0.53868882	260.95485496	267.50570722	254.83275515	261.76337913	270.15551654	655.36367378	575.49338456	598.82377439	521.78564690	542.84953315	789.41248300	790.08012584	721.70601995	705.11752348	708.27990152	514.13076167	420.15764175	523.97027266
igbp1	ENSDARG00000002184	0	0	0.63096884	5	35930683	35938955	1	protein_coding	igbp1	immunoglobulin (CD79A) binding protein 1 [Source:ZFIN;Acc:ZDB-GENE-040426-2928]	79.01554954	57.95875086	76.23671040	74.85491902	107.00241092	157.36161906	164.31092488	158.75919674	154.00395655	158.88596330	317.10517066	360.41303221	339.41080402	329.51994873	360.25444009	401.41802754	425.88024080	439.55754240	464.09651054	440.10876384	465.88951007	445.84284537	477.37265427	457.73596244	435.75733967	265.46376659	268.77438290	259.68409634	264.84574502	218.07778222	186.51675971	219.07826498	214.09941817	199.22699258	204.41775629	209.10139992	223.17600422	199.19531027
chmp2bb	ENSDARG00000002190	0	0	-2.16173462	1	32825987	32836677	1	protein_coding	chmp2bb	charged multivesicular body protein 2Bb [Source:ZFIN;Acc:ZDB-GENE-040426-2539]	1494.21942183	1393.64450920	1442.14443845	1583.56871795	1596.67660048	1065.29047572	1010.51218800	1027.00158341	1001.02571754	1071.48222488	350.66922505	348.57857443	362.42935589	408.58262099	376.60566651	371.03350733	398.63396556	412.29384674	396.75292239	394.85890318	602.03986918	619.12077393	647.96317631	554.32244992	606.97278392	837.87001331	932.80521124	783.89714155	671.00843607	819.55037510	664.63014375	600.13460886	667.42729421	628.97317553	603.30862126	418.20279985	388.72440172	492.57535963
aspn	ENSDARG00000002192	0	0	11.14118921	22	10450283	10457808	-1	protein_coding	aspn	asporin (LRR class 1) [Source:ZFIN;Acc:ZDB-GENE-041105-7]	0	0	0	0	0	0	0	0	0	0	1.50286811	0	0	0	0	0.42795099	0	0.55640195	0	0	0	0	0	0	0	0	0	0	0	0	0	0	0	0	0	0	0	0
rho	ENSDARG00000002193	0	0	12.66246646	8	53668767	53670321	-1	protein_coding	rho	rhodopsin [Source:ZFIN;Acc:ZDB-GENE-990415-271]	2.35867312	0	2.54122368	1.29060205	0	0.95370678	0.91283847	0.89694461	0	0	0	0	0.45134415	0.55288582	0	0.85590198	0.41917347	0	0	0	1.41823291	1.89720360	0	2.79960833	0	1.03696784	3.16205156	0.96897051	0.98823039	0	3.94049492	1.16530992	1.00516159	5.21536630	1.10496084	0	0	3.24774962
bach1b	ENSDARG00000002196	0	0	8.33180874	10	25407817	25422469	1	protein_coding	bach1b	BTB and CNC homology 1, basic leucine zipper transcription factor 1 b [Source:ZFIN;Acc:ZDB-GENE-050522-220]	1.17933656	0	0	0	0	0	0	0	0.90590563	0.79842193	0	0	0.90268831	0.55288582	1.05491783	0	0	0	0.52204332	0	0	2.52960480	1.40403722	1.39980417	0.70170264	17.62845325	9.48615469	7.75176407	5.92938235	15.24199553	30.21046108	16.31433888	28.14452445	19.81839193	44.19843379	49.58074431	72.29645207	61.70724285
pygl	ENSDARG00000002197	0	0	3.63340859	13	36720939	36737207	-1	protein_coding	pygl	phosphorylase, glycogen, liver [Source:ZFIN;Acc:ZDB-GENE-041205-1]	30.66275057	32.93110844	36.84774336	38.71806156	30.09442807	46.73163233	52.94463135	61.88917839	64.31929950	63.87375409	239.45698511	228.62020700	232.89358361	243.26976081	235.24667684	183.59097422	208.32921228	212.54554582	208.29528426	231.09750268	236.13577908	256.75488684	238.68632714	222.56886247	223.84314228	151.39730439	147.56240630	166.66292750	125.50525976	153.59241651	135.29032570	135.17595073	137.70713751	125.16879115	114.91592786	45.26937524	52.38873339	82.27632381
hspb11	ENSDARG00000002204	0	0	11.19030616	21	20347201	20348242	1	protein_coding	hspb11	heat shock protein, alpha-crystallin-related, b11 [Source:ZFIN;Acc:ZDB-GENE-030131-5148]	0	0	0	0	0	0	0	0	0	0	0	0	0	0	0	0	0	0	0	0	0	0	0	0	0.70170264	0	0	0	0.98823039	1.17246119	0	0	0	0	0	0	0	0
rtca	ENSDARG00000002215	0	0	-1.76758869	22	16255874	16264771	-1	protein_coding	rtca	RNA 3'-terminal phosphate cyclase [Source:ZFIN;Acc:ZDB-GENE-030131-9687]	359.69765088	383.31810225	351.95947969	424.60807515	324.35105811	235.56557521	239.16367954	248.45365817	217.41735042	228.34867088	325.62142326	358.79924251	320.90569370	340.57766513	339.15608342	277.74019176	269.94771169	258.17050592	293.38834524	290.35327260	290.02862956	302.28777317	316.61039276	321.95495829	281.38275879	870.01601630	912.77888467	736.41758663	706.58473017	785.54900046	1500.01506752	1518.39882592	1516.78883580	1484.29324839	1460.75823683	1615.68555921	1590.52194557	1728.88538313
tbx3a	ENSDARG00000002216	0	0	11.75795511	5	71503524	71539865	-1	protein_coding	tbx3a	T-box 3a [Source:ZFIN;Acc:ZDB-GENE-070209-80]	0	0	0	0	0	0.95370678	0	0	0	0	1.00191207	0	0.45134415	0	0	0.42795099	0.41917347	0	0	0	0.70911645	2.52960480	0	0.69990208	2.10510792	10.36967838	10.54017188	3.87588203	6.91761274	11.72461195	56.48042724	62.92673569	54.27872573	54.23980950	57.45796393	105.62854223	148.78400281	153.72681553
scocb	ENSDARG00000002217	0	0	7.10290702	14	49944478	49951803	-1	protein_coding	scocb	short coiled-coil protein b [Source:ZFIN;Acc:ZDB-GENE-041010-41]	3.53800968	3.95173301	1.27061184	2.58120410	1.67191267	14.30560173	10.95406166	8.07250153	4.52952813	5.58895348	7.51434054	10.22066808	9.47822724	9.39905894	10.54917833	16.26213758	7.96429584	15.02285272	14.61721293	11.31246517	20.56437716	20.23683837	28.78276298	18.19745416	25.26129505	81.92045922	90.64547815	75.57969968	67.19966665	82.07228363	152.36580371	129.34940113	174.89811625	171.06401457	193.36814784	281.31683186	247.27482158	300.95813182
si:dkey-103j14.5	ENSDARG00000002219	0	0	10.34229512	13	23103309	23140126	-1	protein_coding	si:dkey-103j14.5	si:dkey-103j14.5 [Source:ZFIN;Acc:ZDB-GENE-090313-170]	0	0	0	0	0	0	0	0	0	0	0	0	0	0	0	0	0	0	0	0	0	0	0	0	0	0	0	0	0	0	0	0	0	0	0	0	0	0
zgc:103692	ENSDARG00000002220	0	0	0.61070024	5	32695521	32698242	-1	protein_coding	zgc:103692	zgc:103692 [Source:ZFIN;Acc:ZDB-GENE-041010-15]	49.53213553	46.10355182	43.20080256	52.91468414	50.15738012	55.31499337	48.38043899	44.84723072	57.07205448	54.29269098	129.74761327	133.40661491	139.46534367	156.46668706	149.79833234	172.46424851	181.92128397	158.57455644	159.22321228	175.61255448	145.36887301	171.38072496	164.97437317	135.78100415	141.74393336	246.79834551	293.01677822	283.90835905	213.45776464	284.90807031	442.64892973	440.48714981	410.10592777	376.54944671	373.47676554	326.58620710	314.33240031	394.06028770
sypb	ENSDARG00000002230	0	0	9.48596004	8	49415307	49443241	-1	protein_coding	sypb	synaptophysin b [Source:ZFIN;Acc:ZDB-GENE-040718-205]	2.35867312	0	1.27061184	0	1.67191267	3.81482713	0.91283847	3.58777846	0	1.59684385	0	0	0.45134415	0.55288582	0	0	0	0	0	0.53868882	0.70911645	1.26480240	0.70201861	2.09970625	0.70170264	6.22180703	10.54017188	4.84485254	4.94115196	9.37968956	21.01597292	12.81840912	6.03096953	14.60302563	19.88929521	17.24547628	18.85994402	16.23874812
mmp14a	ENSDARG00000002235	0	0	4.80933101	7	23853134	23878513	-1	protein_coding	mmp14a	matrix metallopeptidase 14a (membrane-inserted) [Source:ZFIN;Acc:ZDB-GENE-030901-1]	15.33137528	9.22071036	10.16489472	14.19662257	15.04721404	10.49077460	9.12838472	6.27861230	16.30630128	9.58106311	1.50286811	2.15171960	2.70806493	2.21154328	1.58237675	3.42360791	3.35338772	0.55640195	2.08817328	2.69344409	15.60056198	12.01562278	14.04037218	18.19745416	16.84086337	24.88722812	23.18837813	25.19323323	17.78814705	34.00137465	17.07547800	26.80212816	23.11871652	25.03375823	18.78433436	12.93410721	5.23887334	7.57808246
psmb6	ENSDARG00000002240	0	0	6.49133638	23	44720406	44729632	-1	protein_coding	psmb6	proteasome subunit beta 6 [Source:ZFIN;Acc:ZDB-GENE-990415-216]	4.71734624	2.63448868	2.54122368	1.29060205	1.67191267	2.86112035	2.73851541	5.38166769	4.52952813	5.58895348	3.00573621	3.76550929	6.31881816	6.08174402	7.91188375	4.27950989	4.19173465	4.45121562	5.22043319	7.54164344	36.87405559	29.09045516	32.29285602	31.49559375	44.20726634	263.38983092	232.93779851	217.04939395	205.55192150	247.38931208	455.78391281	450.97493909	336.72913187	391.15247235	433.14465116	519.51997301	490.35854449	428.70295036
tbxas1	ENSDARG00000002249	0	0	3.56941222	18	12611854	12904635	1	protein_coding	tbxas1	thromboxane A synthase 1 (platelet) [Source:ZFIN;Acc:ZDB-GENE-030131-8805]	9.43469248	13.17244338	15.24734208	7.74361231	11.70338869	3.81482713	6.38986930	8.07250153	5.43543376	8.78264119	7.01338450	6.45515879	7.67285062	13.82214550	7.91188375	7.70311780	13.41355089	14.46645076	12.00699634	10.77377635	6.38204808	12.01562278	8.42422331	6.99902083	9.82383697	7.25877487	5.27008594	9.68970509	10.87053431	7.03476717	2.62699662	4.66123968	5.02580794	9.38765934	8.83968676	1.07784227	2.09554934	1.08258321
epb41l3a	ENSDARG00000002255	0	0	4.57222434	24	42055974	42102897	-1	protein_coding	epb41l3a	erythrocyte membrane protein band 4.1-like 3a [Source:ZFIN;Acc:ZDB-GENE-040822-8]	8.25535592	21.07590940	10.16489472	6.45301026	8.35956335	14.30560173	17.34393096	17.93889229	22.64764067	20.75897008	40.57743890	42.49646201	38.81559727	37.04334994	41.14179550	16.26213758	29.34214258	17.24846052	22.96990603	29.62788496	48.21991885	40.47367674	75.11599119	46.89343958	62.45153499	58.07019894	40.05265314	43.60367289	35.57629411	22.27676270	38.09145093	33.79398768	28.14452445	33.37834431	27.62402112	32.33526803	33.52878937	35.72524586
dcaf13	ENSDARG00000002267	0	0	-1.62723829	16	44686550	44707135	-1	protein_coding	dcaf13	ddb1 and cul4 associated factor 13 [Source:ZFIN;Acc:ZDB-GENE-040426-703]	393.89841112	428.10440972	444.71414402	443.96710593	466.46363511	172.62092758	147.87983239	168.62558749	185.71065348	158.88596330	438.83748735	422.81290047	463.53044645	493.72703728	488.42695684	451.91624422	427.13776120	486.29530641	482.36802670	426.64154341	734.64464602	667.81566626	750.45789326	655.80825199	722.75371958	983.04551067	969.69581282	1006.76035856	888.41912227	963.76310205	1105.96557518	1087.23415547	1049.38869753	1020.12564788	972.36554343	683.35199769	670.57578733	855.24073429
zfand5b	ENSDARG00000002271	0	0	-0.79765276	10	15644963	15655183	1	protein_coding	zfand5b	zinc finger, AN1-type domain 5b [Source:ZFIN;Acc:ZDB-GENE-040426-875]	1066.12025046	1041.94027105	1088.91434692	1143.47341818	1180.37034548	659.96509329	643.55112244	681.67790689	570.72054484	683.44916878	1982.28303363	1960.75448118	1979.59546069	1933.99459842	1935.24676528	2018.64481439	1942.03066501	2091.51493911	1888.75272793	1973.21713827	1899.72297943	2139.41325659	2127.11638594	1841.44238100	1912.13969502	1883.13359428	1817.12563184	1676.31898008	1763.00301906	1793.86562791	1917.70752941	1793.41196707	1707.76953745	1676.21872816	1725.94883959	1008.86036252	893.75179155	827.09357089
ankrd22	ENSDARG00000002298	0	0	-0.68030443	12	17032781	17036761	1	protein_coding	ankrd22	ankyrin repeat domain 22 [Source:ZFIN;Acc:ZDB-GENE-040426-1120]	17.69004840	39.51733013	33.03590784	25.81204104	33.43825341	74.38912901	60.24733912	54.71362147	54.35433760	66.26901987	82.65774591	74.77225594	87.56076593	104.49541998	98.10735850	101.85233535	92.63733584	94.03192996	92.40166745	94.80923187	53.18373403	56.28370672	67.39378649	56.69206874	51.92599539	9.33271054	22.13436094	19.37941017	10.87053431	8.20722836	3.94049492	1.16530992	5.02580794	6.25843956	2.20992169	6.46705361	11.52552134	12.99099850
gins2	ENSDARG00000002304	0	0	-6.22378361	18	30502776	30521235	-1	protein_coding	gins2	GINS complex subunit 2 [Source:ZFIN;Acc:ZDB-GENE-050419-19]	1314.96026468	1213.18203494	1326.51876101	1369.32877730	1454.56402347	617.04828809	530.35915197	499.59815018	617.82763743	635.54385321	82.15678987	82.84120442	95.23361655	101.73099088	101.27211200	100.99643337	99.76328476	122.40842953	100.75436056	83.49676670	76.58457700	77.15294629	74.41397258	65.09089374	61.04812971	37.33084218	34.78256720	39.72779086	24.70575980	32.82891345	30.21046108	38.45522736	28.14452445	15.64609889	27.62402112	19.40116082	34.57656403	34.64266265
me3	ENSDARG00000002305	0	0	-2.87828262	9	34437199	34451029	-1	protein_coding	me3	malic enzyme 3, NADP(+)-dependent, mitochondrial [Source:ZFIN;Acc:ZDB-GENE-041111-294]	3296.24568589	3167.97263196	3079.96310027	3343.94991705	3435.78053820	1696.64436555	1755.38838078	1673.69865034	1662.33682506	1546.54327093	675.28873625	762.24666662	732.98290656	672.86204296	715.76174993	604.26679625	635.46697348	624.28299060	603.48207669	600.09934262	636.78657541	646.31402549	526.51395692	632.71148325	682.05496644	189.76511440	132.80616567	187.01130818	272.75158815	164.14456726	53.85343062	73.41452497	72.37163431	61.54132232	80.66214167	24.79037216	30.38546536	30.31232982
fabp11b	ENSDARG00000002311	0	0	4.03544808	16	16240784	16244222	-1	protein_coding	fabp11b	fatty acid binding protein 11b [Source:ZFIN;Acc:ZDB-GENE-050522-391]	2.35867312	0	2.54122368	2.58120410	3.34382534	1.90741356	0	0	0	3.99210963	0	0.53792990	0	0	0	0.42795099	0	0	0	0.53868882	0	0	0	0	0	2.07393568	1.05401719	0	0	0	0	0	0	0	1.10496084	1.07784227	0	0
lhx8a	ENSDARG00000002330	0	0	-1.45676932	2	11422196	11426569	1	protein_coding	lhx8a	LIM homeobox 8a [Source:ZFIN;Acc:ZDB-GENE-031008-2]	74.29820330	56.64150652	59.71875648	65.82070466	40.12590410	35.28715094	39.25205428	39.46556303	39.85984758	51.89742520	80.65392176	82.30327452	87.56076593	79.06267226	89.66801583	70.61191316	90.96064198	113.50599829	95.53392737	85.65152197	43.96522013	53.12170073	49.14130265	32.89539791	32.27832146	8.29574271	5.27008594	11.62764610	15.81168627	4.68984478	5.25399323	4.66123968	4.02064635	1.04307326	5.52480422	0	3.14332400	2.16516642
dlc	ENSDARG00000002336	0	0	7.50183475	15	20527716	20532570	-1	protein_coding	dlc	deltaC [Source:ZFIN;Acc:ZDB-GENE-000125-4]	2.35867312	1.31724434	1.27061184	0	0	0	1.82567694	0	1.81181125	2.39526578	0.50095604	0	0	0	0	0	2.93421426	1.66920586	1.56612996	1.61606645	3.54558227	1.26480240	2.10605583	2.09970625	2.10510792	452.11797748	463.76756265	438.94364045	399.24507831	411.53387934	700.09459806	774.93109688	747.84022123	677.99761873	696.12533223	725.38784613	702.00902736	723.16558292
tubb4b	ENSDARG00000002344	0	0	-0.98269220	14	5554601	5558312	1	protein_coding	tubb4b	tubulin, beta 4B class IVb [Source:ZFIN;Acc:ZDB-GENE-030131-8625]	6673.86559444	6854.93953295	6777.44355481	6576.90805762	6286.39164167	2715.20320894	2690.13497564	2756.31079983	2765.72987842	2746.57142592	1229.84706787	1218.94915072	1326.95181360	1318.63268074	1234.78132393	1244.48147557	1257.93956954	1500.05966370	1241.41901244	1341.87384423	1832.35691633	1943.36888487	2110.96995793	1812.04649350	1798.46386728	1779.43681045	1582.07979895	1506.74914106	1387.47547016	1704.75857711	2524.54374762	1989.18403365	2462.64588979	2313.53648977	2534.78017798	2794.84500002	2483.22596246	2732.44001691
cyp11a1	ENSDARG00000002347	0	0	-8.34676473	25	22222392	22237735	1	protein_coding	cyp11a1	cytochrome P450, family 11, subfamily A, polypeptide 1 [Source:ZFIN;Acc:ZDB-GENE-010306-1]	814.92156313	837.76739872	838.60381443	958.91732473	765.73600316	1019.51255018	1307.18469125	1505.07306284	990.15485002	1246.33662670	255.48757825	309.84762172	276.22262242	259.85633541	285.35527392	296.14208428	324.85943565	297.67504454	273.02865581	309.20738121	431.85192030	490.74333051	497.73119394	398.94418745	366.99048091	404.41745692	278.26053759	391.46408552	310.30434304	322.42682855	279.77513956	273.84783123	321.65170805	385.93710605	359.11227456	137.96381026	250.41814558	191.61722781
tagapa	ENSDARG00000002353	0	0	5.40223482	17	45421506	45427401	1	protein_coding	tagapa	T-cell activation RhoGTPase activating protein a [Source:ZFIN;Acc:ZDB-GENE-040426-1877]	0	0	0	1.29060205	0	0.95370678	0.91283847	0	0	0	1.00191207	0.53792990	0.45134415	0	0	2.99565692	3.77256119	5.00761757	4.69838987	2.69344409	114.87686550	106.24340145	113.02499608	137.88071040	138.93712279	165.91485412	131.75214848	198.63895429	121.55233820	130.14319261	120.84184432	118.86161185	128.66068322	120.99649811	128.17545800	32.33526803	34.57656403	40.05557869
ubald1a	ENSDARG00000002362	0	0	-0.36195433	12	19937985	19998837	-1	protein_coding	ubald1a	UBA-like domain containing 1a [Source:ZFIN;Acc:ZDB-GENE-040718-191]	318.42087127	337.21455043	406.59578881	371.69339101	469.80746045	242.24152268	323.14481893	280.74366428	248.21814173	244.31710940	36.06883458	46.79990120	50.55054528	49.20683798	42.19671333	27.38886329	28.50379564	30.60210738	27.66829590	36.63083959	46.09256949	38.57647315	46.33322821	43.39392916	43.50556370	151.39730439	106.45573597	106.58675596	89.92896566	132.48811500	174.69527494	157.31683922	197.01167118	209.65772518	250.82611177	247.90372156	226.31932822	252.24188746
cers5	ENSDARG00000002365	0	0	-3.40790826	22	5728244	5792301	-1	protein_coding	cers5	ceramide synthase 5 [Source:ZFIN;Acc:ZDB-GENE-030131-1740]	1536.67553800	1524.05169862	1594.61785926	1650.68002466	1441.18872211	1057.66082147	1036.98450367	969.59712809	1011.89658506	950.12209211	205.89293071	206.02715125	222.06132391	211.20238325	191.99504567	195.14565091	182.34045743	200.30470287	186.36946486	209.01126116	175.86088051	187.19075494	189.54502449	158.87777289	161.39160729	169.02575764	171.80480162	167.63189801	173.92854897	148.90257173	157.61979694	120.02692177	151.77939974	156.46098894	191.15822615	159.52065561	144.59290414	156.97456516
ENSDARG00000002369	ENSDARG00000002369	0	0	-1.25590815	5	41463991	41496172	1	protein_coding	ENSDARG00000002369		2004.87215242	1657.09337672	2407.80943689	2148.85241678	1800.64994630	981.36427889	739.39916195	660.15123615	1033.63832011	918.18521506	974.86044565	826.26032458	909.45847088	1083.10332141	1022.74283943	957.75431304	801.04049230	1033.23842563	939.67797409	762.24467667	1173.58773085	1018.16593057	1222.91641726	1171.63608734	1115.00549555	2295.84679390	2379.97081015	2715.05536543	2136.55410718	2614.58846420	3604.23935664	4594.81701504	3528.11717272	4101.36405670	3793.33058022	1619.99692828	1875.51665519	1770.02354503
mief2	ENSDARG00000002377	0	0	-2.78738093	1	7837212	7847898	1	protein_coding	mief2	mitochondrial elongation factor 2 [Source:ZFIN;Acc:ZDB-GENE-060929-864]	560.18486612	616.47035000	623.87041346	708.54052662	616.93577547	399.60314174	418.99285844	393.75868569	354.20910005	351.30564750	337.14341209	332.97860737	362.88070004	363.79886957	341.79337800	320.53529065	320.24852753	298.78784844	348.72493705	349.60904252	323.35710288	271.93251562	257.64082958	249.86504372	257.52486902	143.10156168	140.18428598	135.65587122	133.41110290	139.52288217	130.03633247	160.81276898	147.75875339	170.02094131	165.74412672	168.14339375	190.69498952	138.57065062
ugt5d1	ENSDARG00000002394	0	0	9.26559604	10	25764981	25767031	1	protein_coding	ugt5d1	UDP glucuronosyltransferase 5 family, polypeptide D1 [Source:ZFIN;Acc:ZDB-GENE-091118-36]	0	0	0	0	0	0.95370678	0	0	0	0	0	0	0	0	0	0	0	0	0	0	0	0	0	0	0	0	0	0	0	0	0	0	0	0	0	0	0	0
cry-dash	ENSDARG00000002396	0	0	-0.55914256	24	20049603	20064055	-1	protein_coding	cry-dash	cryptochrome DASH [Source:ZFIN;Acc:ZDB-GENE-040617-2]	175.72114748	125.13821207	161.36770369	153.58164420	145.45640235	175.48204793	181.65485584	164.14086442	182.08703097	178.84651146	364.69599406	301.24074334	320.90569370	352.18826735	341.26591909	303.41725109	330.72786417	310.47228945	300.69695171	331.83231154	254.57280687	255.49008444	265.36303429	258.96377080	352.95642811	81.92045922	71.67316877	88.17631629	83.01135292	78.55490005	111.64735616	97.88603329	91.46970448	99.09195966	95.02663265	101.31717316	117.35076278	111.50607042
gale	ENSDARG00000002401	0	0	-0.09234002	17	24861921	24872527	-1	protein_coding	gale	UDP-galactose-4-epimerase [Source:ZFIN;Acc:ZDB-GENE-060421-6479]	54.24948177	35.56559712	31.76529600	46.46167388	60.18885614	56.26870015	47.46760052	55.61056609	58.88386574	46.30847172	189.36138153	193.11683367	187.30782403	195.72158029	216.25815584	182.30712125	223.00028357	205.31232044	217.17002068	196.62141836	265.91867013	296.59616238	329.94874633	287.65975621	259.62997694	299.68370526	318.31319073	336.23276653	293.50442638	303.66744943	231.17570217	181.78834754	182.93940896	151.24562264	156.90443996	92.69443502	96.39526943	86.60665664
nusap1	ENSDARG00000002403	0	0	-1.86248767	13	33121271	33126217	-1	protein_coding	nusap1	nucleolar and spindle associated protein 1 [Source:ZFIN;Acc:ZDB-GENE-030827-5]	660.42847374	642.81523676	578.12838722	574.31791319	593.52899808	355.73262976	379.74080416	397.34646415	399.50438139	355.29775713	696.82984579	689.08820038	664.37859511	690.00150338	694.13593434	617.10532592	652.65308556	653.77229408	651.51006204	614.64394069	312.01123962	356.67427630	325.03461607	333.85329370	350.85132019	912.53169767	958.10162375	756.76596731	842.96052425	991.90217072	1831.01664109	1630.26857825	1746.97083937	1659.52955601	1799.98121619	1288.02150984	1270.95067192	1947.56719113
si:ch211-225b11.1	ENSDARG00000002405	0	0	5.79269277	5	20282967	20310868	-1	protein_coding	si:ch211-225b11.1	si:ch211-225b11.1 [Source:ZFIN;Acc:ZDB-GENE-060531-39]	3.53800968	2.63448868	0	0	0	3.81482713	0	0.89694461	1.81181125	1.59684385	4.50860432	5.91722889	3.61075323	4.97597238	3.69221242	2.56770593	2.51504079	2.78200976	5.74247651	4.84819936	8.50939744	9.48601799	10.53027914	14.69794375	7.71872904	2.07393568	4.21606875	1.93794102	0.98823039	1.17246119	2.62699662	1.16530992	3.01548476	5.21536630	5.52480422	4.31136907	3.14332400	1.08258321
prdm1a	ENSDARG00000002445	0	0	8.42158584	16	7513652	7526042	-1	protein_coding	prdm1a	PR domain containing 1a, with ZNF domain [Source:ZFIN;Acc:ZDB-GENE-030131-2193]	0	1.31724434	0	0	0	1.90741356	1.82567694	0.89694461	0	0.79842193	0	1.07585980	0.90268831	0.55288582	0	0.42795099	1.67669386	1.66920586	0	1.07737763	0.70911645	0	0.70201861	0	0	59.10716678	51.64684220	48.44852544	49.41151959	79.72736124	290.28312603	283.17031059	261.34201279	258.68216838	260.77075937	743.71116468	822.50311415	840.08456938
arhgef37	ENSDARG00000002463	0	0	-2.55547861	14	24543424	24576409	1	protein_coding	arhgef37	Rho guanine nucleotide exchange factor (GEF) 37 [Source:ZFIN;Acc:ZDB-GENE-100514-3]	204.02522492	181.77971859	175.34443393	185.84669551	173.87891775	382.43641966	332.27320364	385.68618416	408.56343766	325.75614586	244.46654547	204.41336155	186.40513572	212.30815489	208.87373100	215.25934739	230.54540595	219.22236925	200.46463447	193.38928546	112.74951614	136.59865901	107.40884721	115.48384373	136.13031223	138.95369033	130.69813129	132.74895969	140.32871564	155.93733890	114.27435278	131.68002097	137.70713751	126.21186441	104.97128026	81.91601234	84.86974808	90.93698947
ercc6l	ENSDARG00000002479	0	0	-1.18657340	5	23409785	23422719	1	protein_coding	ercc6l	excision repair cross-complementation group 6-like [Source:ZFIN;Acc:ZDB-GENE-060531-56]	169.82446468	162.02105353	157.55586817	139.38502163	147.12831502	153.54679194	151.53118628	156.06836289	141.32127777	150.10332211	426.81454249	370.09577039	378.67774544	363.24598375	401.92369451	402.27392952	416.23925110	327.16434802	356.55558684	416.40645588	513.40031247	441.41603698	455.61007738	529.82587701	544.52124893	786.02162140	893.80657529	938.93242295	832.08998994	880.51835723	1065.24712764	1172.30177964	1055.41966705	1049.33169915	946.95144400	799.75896260	667.43246333	851.99298467
noc3l	ENSDARG00000002487	0	0	4.76990905	12	5364723	5383383	-1	protein_coding	noc3l	NOC3-like DNA replication regulator [Source:ZFIN;Acc:ZDB-GENE-030131-9878]	4.71734624	2.63448868	3.81183552	5.16240821	8.35956335	8.58336104	8.21554624	7.17555691	5.43543376	3.99210963	21.04015350	18.28961656	25.27527264	38.70200740	33.22991175	29.95656922	30.18048951	35.05332300	24.53603599	24.24099678	59.56578211	46.79768873	63.18167483	57.39197083	60.34642707	282.05525201	301.44891572	272.28071295	267.81043619	296.63268226	633.10618437	724.82277032	599.07630625	546.57038802	561.32010916	784.66917085	717.72564738	742.65208067
zgc:92818	ENSDARG00000002506	0	0	-2.27445172	7	41593009	41601114	-1	protein_coding	zgc:92818	zgc:92818 [Source:ZFIN;Acc:ZDB-GENE-040718-217]	523.62543275	507.13906998	546.36309122	489.13817775	635.32681485	503.55718101	471.93748979	431.43035949	410.37524891	447.11627864	117.22371238	122.64801693	144.88147353	144.30319902	153.49054475	108.69955117	88.02642773	103.49076315	88.74736422	99.11874241	123.38626294	101.81659306	108.11086582	91.68717290	95.43155909	380.56719664	323.58327667	319.76026788	265.83397541	371.67019872	387.48200080	429.99936053	365.87881791	391.15247235	391.15613906	322.27483803	329.00124566	258.73738670
itga10	ENSDARG00000002507	0	0	6.92495184	16	14389994	14463693	-1	protein_coding	itga10	integrin, alpha 10 [Source:ZFIN;Acc:ZDB-GENE-100922-54]	0	0	1.27061184	0	3.34382534	0	0	0.89694461	0	0	2.50478018	1.07585980	0.45134415	0.55288582	1.58237675	0.42795099	0.41917347	2.22560781	0	0	0.70911645	3.79440719	2.10605583	1.39980417	3.50851320	11.40664622	0	2.90691153	4.94115196	5.86230597	40.71844754	18.64495872	26.13420128	23.99068497	32.04386450	28.02389896	56.57983206	50.88141077
zgc:153911	ENSDARG00000002509	0	0	-0.30743892	13	35848530	35851154	-1	protein_coding	zgc:153911	zgc:153911 [Source:ZFIN;Acc:ZDB-GENE-061013-174]	9.43469248	13.17244338	16.51795392	6.45301026	11.70338869	9.53706782	10.95406166	14.35111383	12.68267877	10.37948504	10.01912072	11.29652788	9.92957139	12.16348804	10.54917833	22.68140241	18.02445901	27.26369567	18.79355948	17.77673098	58.85666566	65.76972471	80.73214006	51.79275416	56.13621123	133.76885114	129.64411410	164.72498648	132.42287251	93.79689558	68.30191201	44.28177696	71.36647272	40.67985712	55.24804224	8.62273814	19.90771869	15.15616491
hsdl2	ENSDARG00000002523	0	0	-1.67999499	10	11301932	11322345	1	protein_coding	hsdl2	hydroxysteroid dehydrogenase like 2 [Source:ZFIN;Acc:ZDB-GENE-030131-1066]	1297.27021627	1200.00959157	1168.96289284	1254.46519466	1190.40182151	698.11336458	625.29435301	684.36874073	618.73354306	639.53596284	248.47419375	231.84778639	235.15030438	215.07258399	217.84053259	228.95377903	224.25780397	234.80162392	197.85441788	214.93683816	224.78991582	261.18169523	272.38322038	257.56396663	268.05040862	375.38235745	372.06806731	364.33291128	339.95125480	499.46846895	507.01034682	601.29991878	447.29690651	439.13384229	412.15039511	396.64595450	310.14130164	296.62779898
tm9sf4	ENSDARG00000002536	0	0	-2.43684833	23	7614825	7644920	1	protein_coding	tm9sf4	transmembrane 9 superfamily protein member 4 [Source:ZFIN;Acc:ZDB-GENE-040426-1575]	955.26261380	961.58836646	928.81725507	913.74625290	906.17666750	1063.38306216	1094.49332738	1112.21132177	1113.35801526	1049.92483287	687.81263714	654.66068686	694.61865344	693.31881830	640.86258376	516.10889255	561.69244358	578.65803051	579.46808402	559.15899250	669.40593228	683.62569624	685.17016260	854.58044363	938.17643018	919.79047254	1006.58641439	1077.49520570	958.58348009	943.83126174	954.91326978	858.83341113	1028.28030419	947.11051971	798.88669079	762.03448323	706.20012603	584.59493230
smu1a	ENSDARG00000002538	0	0	-3.26070857	14	5922162	5938914	1	protein_coding	smu1a	smu-1 suppressor of mec-8 and unc-52 homolog a (C. elegans) [Source:ZFIN;Acc:ZDB-GENE-040426-916]	1536.67553800	1413.40317426	1439.60321477	1626.15858567	1467.93932484	859.28981077	823.38030133	803.66237444	755.52529270	798.42192614	408.78012521	383.00608796	389.51000515	410.79416427	367.11140601	294.85823132	305.99662971	357.76645540	349.24698037	322.67460164	426.17898867	410.42837822	428.23135163	497.63038118	534.69741196	805.72401033	907.50879873	886.60801548	815.29007328	919.20957665	1283.28784673	1321.46144942	1287.61199381	1231.86951957	1185.62298648	1025.02799654	966.04824362	854.15815109
rundc3ab	ENSDARG00000002546	0	0	0.74150051	12	9779597	9802976	1	protein_coding	rundc3ab	RUN domain containing 3Ab [Source:ZFIN;Acc:ZDB-GENE-040426-842]	96.70559794	134.35892244	129.60240768	104.53876622	98.64284757	212.67661243	200.82446374	193.74003669	166.68663532	164.47491678	104.19885544	92.52394260	69.05565561	93.99058940	100.74465308	139.51202236	116.11104990	109.61118462	148.78234590	121.74367274	109.91305032	104.34619785	98.98462390	102.18570415	117.18434094	36.29387434	53.75487658	102.71087392	75.10550978	42.20860301	63.04791877	78.07576465	43.22194827	57.36902928	49.72323802	4.31136907	0	4.33033283
mapkapk2a	ENSDARG00000002552	0	0	-2.22837312	11	20994110	21057604	-1	protein_coding	mapkapk2a	mitogen-activated protein kinase-activated protein kinase 2a [Source:ZFIN;Acc:ZDB-GENE-030131-5532]	1002.43607621	1052.47822575	1100.34985348	1271.24302134	1285.70084373	865.96575824	995.90677245	897.84155894	933.98870116	868.68305564	850.12239274	973.11518696	903.59099688	900.65100081	875.58180168	887.14239988	853.01800201	862.42302624	893.21611871	845.20275456	988.50833644	1008.04751138	1002.48257397	1037.95478944	1013.96031534	1018.30241717	992.88419095	1085.24696976	1044.55952418	1048.18030807	890.55185270	954.38882458	963.94996258	930.42134755	954.68616991	827.78286156	896.89511555	985.15071925
syngr1a	ENSDARG00000002564	0	0	4.44565250	3	21121079	21149825	-1	protein_coding	syngr1a	synaptogyrin 1a [Source:ZFIN;Acc:ZDB-GENE-041010-169]	10.61402904	6.58622169	7.62367104	10.32481642	6.68765068	9.53706782	12.77973860	8.07250153	20.83582941	14.37159467	7.01338450	2.68964949	3.61075323	2.76442910	6.85696592	4.27950989	4.19173465	3.33841171	2.61021659	4.84819936	4.25469872	6.95641319	2.80807444	11.19843333	6.31532376	4.14787135	3.16205156	3.87588203	3.95292157	3.51738358	5.25399323	0	2.01032318	1.04307326	4.41984338	1.07784227	1.04777467	0
tbx15	ENSDARG00000002582	0	0	4.84430186	9	21224016	21257108	-1	protein_coding	tbx15	T-box 15 [Source:ZFIN;Acc:ZDB-GENE-020529-1]	1.17933656	5.26897735	3.81183552	3.87180616	3.34382534	0	2.73851541	2.69083384	1.81181125	2.39526578	1.50286811	1.61378970	1.80537662	1.10577164	2.10983567	0.85590198	2.51504079	3.33841171	1.04408664	1.61606645	2.12734936	3.16200600	2.80807444	0.69990208	1.40340528	5.18483919	5.27008594	4.84485254	1.97646078	1.17246119	7.88098985	11.65309920	6.03096953	6.25843956	3.31488253	2.15568454	6.28664801	3.24774962
dpysl3	ENSDARG00000002587	0	0	9.57423602	21	42975807	43026872	-1	protein_coding	dpysl3	dihydropyrimidinase-like 3 [Source:ZFIN;Acc:ZDB-GENE-050720-2]	0	1.31724434	1.27061184	1.29060205	5.01573801	1.90741356	0	2.69083384	0.90590563	2.39526578	2.00382414	0.53792990	0.90268831	0.55288582	0.52745892	1.28385297	1.25752040	2.78200976	2.08817328	1.61606645	7.09116454	3.79440719	7.02018609	8.39882500	4.21021584	14.51754974	11.59418907	10.65867560	12.84699509	10.55215075	11.82148477	12.81840912	14.07226223	12.51687912	5.52480422	6.46705361	11.52552134	14.07358170
mylpfb	ENSDARG00000002589	0	0	9.69243748	12	14964454	14972693	1	protein_coding	mylpfb	myosin light chain, phosphorylatable, fast skeletal muscle b [Source:ZFIN;Acc:ZDB-GENE-040912-115]	10.61402904	5.26897735	7.62367104	5.16240821	8.35956335	4.76853391	0.91283847	4.48472307	5.43543376	1.59684385	4.00764829	5.37929899	2.70806493	3.87020074	2.63729458	6.41926483	3.35338772	2.78200976	3.65430323	4.30951054	2.83646581	3.16200600	9.12624192	9.09872708	7.01702640	7.25877487	6.32410313	1.93794102	2.96469118	4.68984478	0	8.15716944	4.02064635	11.47380586	2.20992169	6.46705361	4.19109867	2.16516642
ruvbl1	ENSDARG00000002591	0	0	-3.71578619	6	40835099	40843496	1	protein_coding	ruvbl1	RuvB-like AAA ATPase 1 [Source:ZFIN;Acc:ZDB-GENE-030109-2]	1799.66759094	1931.08019894	1951.65978631	2049.47605877	2119.98526639	1391.45819524	1342.78539164	1373.22220454	1360.67025136	1292.64509842	566.58127648	575.04706183	569.14497855	612.59748858	554.35932142	525.09586331	484.56452596	507.99498255	452.61155752	513.37044302	336.12119905	354.77707270	419.80712831	370.24820203	408.39093670	529.89056535	597.62774551	640.48950626	587.00885276	506.50323611	899.74634085	875.14775001	837.29960253	856.36314612	762.42298292	867.66302546	829.83753682	984.06813604
slc45a2	ENSDARG00000002593	0	0	11.57763185	21	19409306	19447653	1	protein_coding	slc45a2	solute carrier family 45, member 2 [Source:ZFIN;Acc:ZDB-GENE-050208-97]	0	0	0	0	0	0	0	0	0	0	1.50286811	1.07585980	0.45134415	0.55288582	0.52745892	0	0	0	0	0	0.70911645	0	0	0.69990208	0.70170264	1.03696784	3.16205156	0	0	0	0	3.49592976	2.01032318	1.04307326	2.20992169	0	1.04777467	0
pabpc1l	ENSDARG00000002597	0	0	-9.28056110	8	45326436	45344091	1	protein_coding	pabpc1l	poly(A) binding protein, cytoplasmic 1-like [Source:ZFIN;Acc:ZDB-GENE-030131-5836]	686.37387806	707.36020930	748.39037379	698.21571020	747.34496378	1540.23645326	1309.01036819	1367.84053685	1283.66827308	1304.62142731	586.11856188	532.01266993	521.75384235	555.09736330	541.70030742	323.95889856	363.84256793	348.30762221	362.29806334	351.76379779	422.63340640	417.38479141	417.70107249	384.94614578	360.67515715	260.27892740	250.85609071	256.77718481	209.50484307	268.49361359	93.25837985	113.03506225	71.36647272	71.97205491	65.19268984	23.71252989	23.05104269	28.14716341
pcsk1	ENSDARG00000002600	0	0	8.85106855	21	11592202	11629715	1	protein_coding	pcsk1	proprotein convertase subtilisin/kexin type 1 [Source:ZFIN;Acc:ZDB-GENE-071009-1]	0	0	1.27061184	0	0	0	0	0	0	0	1.00191207	0	0.45134415	0	0.52745892	0.85590198	0.41917347	0.55640195	0.52204332	0	0.70911645	0.63240120	0	0.69990208	0	1.03696784	0	4.84485254	1.97646078	0	1.31349831	1.16530992	1.00516159	0	1.10496084	6.46705361	5.23887334	2.16516642
irx7	ENSDARG00000002601	0	0	6.09474838	23	37884208	37885532	1	protein_coding	irx7	iroquois homeobox 7 [Source:ZFIN;Acc:ZDB-GENE-020103-1]	0	0	0	1.29060205	0	0	0.91283847	0	0	0	0	2.68964949	0.45134415	0.55288582	0	47.07460877	52.81585664	57.30940110	67.34358814	45.78854948	202.09818930	218.17841369	244.30247601	200.17199581	209.80908947	189.76511440	192.88514538	191.85616073	152.18748034	272.01099717	462.35140435	531.38132358	435.23496746	425.57388991	418.78016018	668.26220594	624.47370195	755.64307916
unm_sa1614	ENSDARG00000002607	0	0	4.80555453	11	26238537	26324730	1	protein_coding	unm_sa1614	un-named sa1614 [Source:ZFIN;Acc:ZDB-GENE-120411-1]	3.53800968	2.63448868	3.81183552	3.87180616	0	1.90741356	0.91283847	0.89694461	4.52952813	0.79842193	4.00764829	2.15171960	2.70806493	2.76442910	3.69221242	0.85590198	0	0	0	1.07737763	1.41823291	1.89720360	2.10605583	2.09970625	1.40340528	1.03696784	0	0	0.98823039	1.17246119	1.31349831	2.33061984	1.00516159	0	0	1.07784227	0	0
rnf145a	ENSDARG00000002609	0	0	3.98202857	14	34626284	34671848	1	protein_coding	rnf145a	ring finger protein 145a [Source:ZFIN;Acc:ZDB-GENE-111012-3]	11.79336560	9.22071036	6.35305920	9.03421436	6.68765068	22.88896277	20.99528485	27.80528304	26.27126318	25.54950164	40.57743890	27.43442484	29.78871418	42.57220814	46.94384358	22.25345142	15.92859168	15.02285272	18.79355948	12.92853162	28.36465815	31.62005996	40.01506073	44.09383124	36.48853730	27.99813163	44.26872189	33.91396781	25.69399019	38.69121943	30.21046108	34.95929760	29.14968604	37.55063735	58.56292477	120.71833398	148.78400281	158.05714836
rpa3	ENSDARG00000002613	0	0	-4.61149627	19	25880802	25882962	1	protein_coding	rpa3	replication protein A3 [Source:ZFIN;Acc:ZDB-GENE-040426-977]	797.23151473	811.42251197	851.30993283	1037.64404991	988.10038836	629.44647626	479.24019756	505.87676248	549.88471543	591.63064727	141.26960209	140.39970359	187.30782403	199.03889521	143.99628425	257.62649529	221.32358971	259.28330982	183.75924827	179.38337621	198.55260703	230.82643768	275.19129481	199.47209372	300.32873008	318.34912635	328.85336261	354.64320619	296.46911755	347.04851363	286.34263110	263.36004195	236.21297310	252.42372882	237.56658163	135.80812572	126.78073479	87.68923985
anxa11b	ENSDARG00000002632	0	0	3.19496608	12	48819021	48883985	1	protein_coding	anxa11b	annexin A11b [Source:ZFIN;Acc:ZDB-GENE-030707-5]	38.91810649	28.97937543	41.93019072	32.26505130	33.43825341	48.63904589	49.29327746	46.64111995	59.78977136	59.88164446	69.13193294	85.53085391	74.92312961	79.06267226	80.17375533	69.32806019	61.19932594	61.20421477	61.07906832	61.41052519	70.20252892	81.57975469	53.35341430	56.69206874	80.69580364	138.95369033	132.80616567	160.84910445	136.37579408	104.34904633	137.91732232	179.45772770	153.78972291	124.12571789	133.70026222	70.05974740	105.82524144	70.36790852
b4galt1	ENSDARG00000002634	0	0	6.61509224	1	11454675	11474380	-1	protein_coding	b4galt1	UDP-Gal:betaGlcNAc beta 1,4- galactosyltransferase, polypeptide 1 [Source:ZFIN;Acc:ZDB-GENE-050417-236]	0	2.63448868	0	0	1.67191267	0.95370678	0.91283847	0.89694461	1.81181125	0	0.50095604	1.07585980	0.90268831	1.65865746	1.58237675	1.28385297	0.83834693	0	2.08817328	0.53868882	5.67293163	2.52960480	3.51009305	2.79960833	2.80681056	83.99439490	119.10394223	95.92808036	65.22320586	103.17658513	151.05230540	111.86975233	117.60390576	140.81489004	132.59530138	115.32912264	126.78073479	138.57065062
FAM184A (1 of many)	ENSDARG00000002635	0	0	11.70799449	17	15301499	15381068	-1	protein_coding	FAM184A (1 of many)	family with sequence similarity 184 member A [Source:HGNC Symbol;Acc:HGNC:20991]	0	0	0	0	0	0	0	0	0	0	0	0	0.45134415	0	0	0.42795099	0.41917347	0	0	1.07737763	0.70911645	0.63240120	0.70201861	0.69990208	0	0	0	0	0	0	0	0	0	1.04307326	0	1.07784227	0	0
rgs5a	ENSDARG00000002644	0	0	12.70696199	6	35403984	35456023	-1	protein_coding	rgs5a	regulator of G-protein signaling 5a [Source:ZFIN;Acc:ZDB-GENE-030131-7570]	0	0	0	0	0	0	0	0.89694461	0	1.59684385	0	0	0	0	0	0	0.41917347	0	0	0	19.14614425	15.81002998	10.53027914	15.39784583	14.03405281	27.99813163	27.40444688	17.44146916	18.77637745	17.58691792	24.95646785	33.79398768	32.16517081	47.98136994	34.25378619	26.94605669	24.09881736	19.48649774
stxbp5a	ENSDARG00000002656	0	0	5.99981899	20	31843070	32003089	-1	protein_coding	stxbp5a	syntaxin binding protein 5a (tomosyn) [Source:ZFIN;Acc:ZDB-GENE-041001-161]	2.35867312	11.85519904	1.27061184	2.58120410	8.35956335	6.67594748	0.91283847	5.38166769	3.62362251	4.79053156	7.51434054	8.60687838	7.67285062	10.50483058	8.96680158	7.27516681	13.41355089	5.56401952	10.44086638	9.15770990	9.92763035	5.69161079	14.74239079	15.39784583	11.22724225	4.14787135	5.27008594	2.90691153	5.92938235	4.68984478	2.62699662	1.16530992	3.01548476	0	1.10496084	0	0	1.08258321
mapre1b	ENSDARG00000002659	0	0	-1.01333501	23	9859760	9872614	-1	protein_coding	mapre1b	microtubule-associated protein, RP/EB family, member 1b [Source:ZFIN;Acc:ZDB-GENE-040426-2256]	959.97996004	920.75379199	1029.19559044	949.88311036	1026.55437978	1530.69938544	1528.09160136	1403.71832142	1381.50608077	1379.67308837	1006.92163194	1161.92858144	1071.94236643	1034.44936925	1045.95103176	1119.94773781	1066.37729587	1069.40455253	1087.41623335	1094.61567703	1694.07920786	1581.63539897	1672.20832717	1653.86862269	1616.02118078	2944.98866065	2929.11376502	2711.17948339	2518.01103843	2886.59946137	2990.83564689	3074.08756928	2972.26281474	2803.78092177	3048.58697082	2184.78627653	2176.22798482	2246.36015653
optn	ENSDARG00000002663	0	0	1.41138044	4	8007828	8018689	1	protein_coding	optn	optineurin [Source:ZFIN;Acc:ZDB-GENE-030131-8103]	51.89080865	39.51733013	48.28324992	46.46167388	48.48546745	30.51861703	42.90340816	32.29000612	48.01299822	35.13056475	36.56979061	37.65509292	36.10753234	37.04334994	41.14179550	34.23607911	34.37222416	38.39173472	36.54303233	33.93739550	12.05497971	12.64802398	9.82826053	11.89833542	9.82383697	4.14787135	3.16205156	0.96897051	13.83522549	1.17246119	2.62699662	8.15716944	5.02580794	1.04307326	3.31488253	8.62273814	7.33442267	14.07358170
ATG14	ENSDARG00000002670	0	0	-2.55745205	17	10592332	10610643	1	protein_coding	ATG14	autophagy related 14 [Source:HGNC Symbol;Acc:HGNC:19962]	806.66620721	916.80205898	930.08786691	974.40454935	839.30016067	571.27036254	543.13889057	516.64009785	553.50833794	513.38529851	235.95029286	232.38571629	231.99089530	237.18801679	230.49954659	209.69598453	231.38375288	216.44035949	239.61788339	226.78799214	255.28192333	247.90127005	265.36303429	248.46523955	231.56187132	152.43427222	127.53607973	141.46969427	150.21101956	141.86780456	164.18728848	153.82090946	147.75875339	153.33176916	171.26893094	153.05360201	145.64067881	155.89198195
fam113	ENSDARG00000002685	0	0	-11.33867443	7	24559419	24567270	-1	protein_coding	fam113	family with sequence similarity 113 [Source:ZFIN;Acc:ZDB-GENE-041212-23]	1489.50207559	1377.83757715	1527.27543174	1460.96152300	1611.72381451	1087.22573172	888.19183281	1033.28019571	977.47217125	988.44634456	393.75144413	328.67516818	390.41269346	432.90959707	351.81509742	360.33473261	341.62637427	392.26337645	349.24698037	330.75493391	386.46846726	404.10436623	375.57995593	397.54438328	493.99865882	185.61724305	197.10121413	226.73909904	180.84616171	219.25024341	102.45286801	92.05948369	99.51099718	106.39347248	92.81671096	17.24547628	5.23887334	7.57808246
gnb3b	ENSDARG00000002696	0	0	9.21006368	19	5189740	5218859	-1	protein_coding	gnb3b	guanine nucleotide binding protein (G protein), beta polypeptide 3b [Source:ZFIN;Acc:ZDB-GENE-040426-2280]	4.71734624	9.22071036	3.81183552	6.45301026	10.03147602	5.72224069	10.04122319	11.66027999	1.81181125	3.19368770	0.50095604	3.76550929	2.25672077	2.21154328	2.10983567	0.42795099	1.67669386	0.55640195	0.52204332	1.61606645	4.25469872	14.54522758	11.23229775	5.59921667	0	4.14787135	2.10803438	3.87588203	2.96469118	10.55215075	2.62699662	8.15716944	3.01548476	27.11990475	26.51906028	10.77842268	3.14332400	0
her11	ENSDARG00000002707	0	0	-5.12816296	14	30198168	30200653	-1	protein_coding	her11	hairy-related 11 [Source:ZFIN;Acc:ZDB-GENE-040824-4]	2.35867312	0	6.35305920	0	0	0.95370678	0	0	0.90590563	0.79842193	1.00191207	1.61378970	2.70806493	1.10577164	0.52745892	13.26648065	12.15603050	18.91766638	22.44786271	16.69935334	126.22272876	156.20309618	174.80263370	144.87973123	136.13031223	60.14413462	53.75487658	54.26234849	34.58806371	60.96798212	39.40494923	75.74514481	34.17549398	47.98136994	43.09347295	114.25128037	92.20417076	121.24931929
ncl	ENSDARG00000002710	0	0	1.16284104	22	36704303	36721742	-1	protein_coding	ncl	nucleolin [Source:ZFIN;Acc:ZDB-GENE-030131-6986]	1022.48479774	1026.13333900	985.99478788	1011.83200886	1183.71417082	1232.18916261	1355.56513024	1455.74110905	1318.09268690	1227.17450048	3080.37866408	3205.52426704	2942.31254178	2980.05456989	2947.44042637	3016.62652038	2927.92665553	2563.34379476	2905.69311322	2727.92017149	4865.24798875	4493.84292088	4685.27219795	5226.16885553	5281.71577408	11841.13574508	12824.22712450	11949.34431352	11671.98915813	12000.14032785	16740.53593307	16989.05332547	15864.46533821	15649.22811360	15014.20795921	15583.44350569	15210.54485105	19131.41045121
utp15	ENSDARG00000002720	0	0	0.00655921	18	7078387	7097798	-1	protein_coding	utp15	utp15, U3 small nucleolar ribonucleoprotein, homolog [Source:ZFIN;Acc:ZDB-GENE-030131-3831]	79.01554954	93.52434797	105.46078272	83.88913339	81.92372086	76.29654258	80.32978550	73.54945837	109.61458084	95.81063114	139.26577795	114.57906845	128.63308397	135.45702590	129.22743459	105.70389425	134.13550891	126.30324320	132.07695969	105.58300822	195.00702476	189.08795853	196.56521058	201.57179997	224.54484492	515.37301561	522.79252517	477.70246080	435.80960281	521.74523165	774.96400161	730.64931992	776.98990727	738.49586779	704.96501899	597.12461628	658.00249132	584.59493230
sdc2	ENSDARG00000002731	0	0	3.47296423	19	47599409	47684701	-1	protein_coding	sdc2	syndecan 2 [Source:ZFIN;Acc:ZDB-GENE-021206-3]	34.20076025	28.97937543	44.47141440	46.46167388	43.46972944	33.37973738	40.16489275	37.67167380	38.95394195	39.92109631	71.13575708	63.47572806	74.47178546	62.47609766	69.09711808	73.17961909	77.96626456	82.90389091	91.35758081	79.18725616	90.05778962	87.90376668	65.98974927	86.08795624	99.64177493	129.62097978	142.29232036	129.84204817	116.61118624	141.86780456	84.06389170	124.68816145	126.65036005	139.77181678	129.28041884	142.27517933	177.07391884	166.71781403
spon2b	ENSDARG00000002732	0	0	11.10977408	14	17071287	17076881	1	protein_coding	spon2b	spondin 2b, extracellular matrix protein [Source:ZFIN;Acc:ZDB-GENE-990415-161]	0	0	0	0	0	2.86112035	0	6.27861230	2.71771688	2.39526578	0	0	0	0	0	0	2.09586733	1.11280390	2.08817328	1.07737763	0.70911645	0	1.40403722	0	1.40340528	0	0	0.96897051	0.98823039	1.17246119	2.62699662	0	0	2.08614652	1.10496084	1.07784227	0	0
tdh	ENSDARG00000002745	0	0	5.99274896	20	19093096	19098439	1	protein_coding	tdh	L-threonine dehydrogenase [Source:ZFIN;Acc:ZDB-GENE-040426-2379]	33.02142369	28.97937543	24.14162496	25.81204104	36.78207875	82.01878327	66.63720842	75.34334760	94.21418518	71.85797335	227.93499629	220.01332862	219.80460314	206.22641087	248.96060867	231.52148497	248.56986496	278.20097621	278.24908900	258.03194355	243.22694361	242.84206046	193.05511754	202.97160414	188.75801026	163.84091844	196.04719694	192.82513123	161.08155387	193.45609713	454.47041450	416.01564148	381.96140331	465.21067378	292.81462387	576.64561319	680.00575934	716.67008367
dedd1	ENSDARG00000002758	0	0	1.52837561	16	10950261	10972139	1	protein_coding	dedd1	death effector domain-containing 1 [Source:ZFIN;Acc:ZDB-GENE-000616-2]	477.63130690	430.73889840	433.27863746	504.62540238	459.77598443	439.65882660	408.03879678	391.96479646	416.71658830	421.56677700	166.81835992	162.99275934	144.88147353	154.25514378	167.20447659	127.52939468	125.33286614	151.89773301	127.90061314	125.51449446	129.05919457	106.87580265	136.19161019	108.48482290	72.27537196	217.76324603	243.47797039	184.10439666	199.62253915	200.49086430	229.86220387	258.69880227	214.09941817	230.51919037	241.98642501	256.52645970	269.27808960	247.91155462
miox	ENSDARG00000002764	0	0	11.63113371	18	6773233	6783325	-1	protein_coding	miox	myo-inositol oxygenase [Source:ZFIN;Acc:ZDB-GENE-050913-113]	0	0	0	0	0	0	0	0	0	0	0	0	0	0	0	0	0	0	0.52204332	0	0	0	0	0	0	0	0	0	0	1.17246119	0	0	1.00516159	0	0	0	1.04777467	0
pvalb2	ENSDARG00000002768	0	0	11.37598479	12	17588551	17590624	-1	protein_coding	pvalb2	parvalbumin 2 [Source:ZFIN;Acc:ZDB-GENE-000322-4]	11.79336560	7.90346603	11.43550656	16.77782668	15.04721404	4.76853391	9.12838472	7.17555691	7.24724501	7.98421926	3.50669225	3.22757939	1.80537662	6.08174402	4.74713025	5.13541187	0.41917347	4.45121562	3.65430323	2.15475527	8.50939744	5.05920959	5.61614887	18.19745416	7.71872904	16.59148541	14.75624063	3.87588203	9.88230392	10.55215075	11.82148477	12.81840912	12.06193905	32.33527105	5.52480422	5.38921134	9.42997201	9.74324887
tle3a	ENSDARG00000002787	0	0	-2.04736952	18	20236895	20268445	1	protein_coding	tle3a	transducin-like enhancer of split 3a [Source:ZFIN;Acc:ZDB-GENE-990415-86]	1501.29544120	1549.07934104	1556.49950406	1535.81644203	1518.09670496	1290.36527633	1186.69001301	1341.82914303	1339.83442194	1200.82657691	831.08606338	778.92249349	753.29339350	857.52590685	730.00314068	677.44641534	658.52151408	631.51621599	746.52194608	718.07219364	524.03705928	522.99579166	480.18072871	476.63331868	540.31103309	231.24382793	177.07488756	195.73204276	262.86928423	205.18070907	412.43846865	491.76078629	422.16786682	413.05701080	457.45378975	661.79515234	717.72564738	803.27674031
ap2m1a	ENSDARG00000002790	0	0	6.59488956	2	9991991	10020891	-1	protein_coding	ap2m1a	adaptor-related protein complex 2, mu 1 subunit, a [Source:ZFIN;Acc:ZDB-GENE-030131-9784]	12.97270216	15.80693205	10.16489472	9.03421436	6.68765068	23.84266956	27.38515415	31.39306150	30.80079131	33.53372090	141.26960209	119.95836744	129.08442813	132.13971098	144.52374317	140.79587533	164.31599842	161.91296815	149.30438922	150.83286888	232.59019681	200.47118012	254.13073654	207.17101664	217.52781852	291.38796255	287.74669228	300.38085770	244.09290679	290.77037629	331.00157357	341.43580660	310.59493059	293.10358594	292.81462387	274.84977825	313.28462564	236.00313934
atp1a1a.1	ENSDARG00000002791	0	0	0.23369213	1	1541972	1701828	1	protein_coding	atp1a1a.1	ATPase, Na+/K+ transporting, alpha 1a polypeptide, tandem duplicate 1 [Source:ZFIN;Acc:ZDB-GENE-001212-1]	1560.26226921	1612.30706924	1567.93501062	1389.97841014	1626.77102855	1712.85738084	1438.63343115	1412.68776757	1779.19865091	1489.05689225	1135.66733314	1045.19779340	1066.97758073	1115.17069897	1050.17070310	985.57112731	998.89036795	1019.88477877	999.19091245	961.02085030	1497.65395019	1355.86817089	1594.98628015	1720.35932060	1736.71403492	2294.80982607	2317.78379607	2203.43893683	1941.87271998	2300.36886402	2696.61202594	2852.67868446	2689.81240861	2584.73553726	2643.06634077	2060.83441575	2057.82944737	1783.01454352
arcn1a	ENSDARG00000002792	0	0	-1.05092262	5	29902096	29916493	-1	protein_coding	arcn1a	archain 1a [Source:ZFIN;Acc:ZDB-GENE-021031-2]	393.89841112	421.51818804	377.37171649	462.03553466	443.05685772	404.37167566	409.86447372	442.19369486	413.09296579	368.87092988	607.15871538	627.22626202	628.27106276	570.57816626	623.45643951	729.65643598	643.85044279	661.00551946	629.06219932	669.05151125	857.32179251	868.28684638	862.07885212	949.06722487	951.50878035	853.42453089	909.61683311	884.67007446	825.17237719	880.51835723	693.52710652	631.59797671	732.76279741	689.47142459	653.03185928	444.07101427	468.35527646	389.72995487
meis3	ENSDARG00000002795	0	0	6.92494174	15	6840538	6866520	-1	protein_coding	meis3	myeloid ecotropic viral integration site 3 [Source:ZFIN;Acc:ZDB-GENE-010406-2]	0	1.31724434	0	2.58120410	1.67191267	0	0	0	0	0	3.00573621	5.91722889	4.96478570	5.52885820	3.16475350	2.56770593	2.93421426	0.55640195	2.61021659	0	2.83646581	0	2.10605583	4.19941250	7.71872904	22.81329244	17.91829219	7.75176407	9.88230392	16.41445673	36.77795262	48.94301665	48.24775621	41.72293038	48.61827717	284.55035866	343.67009101	441.69394885
cep57l1	ENSDARG00000002826	0	0	-4.02512645	20	32238683	32246141	-1	protein_coding	cep57l1	centrosomal protein 57, like 1 [Source:ZFIN;Acc:ZDB-GENE-040808-27]	682.83586838	644.13248109	637.84714370	695.63450609	749.01687645	629.44647626	586.95513720	604.54067006	558.03786607	583.64642801	270.51625933	268.96494941	254.10675886	268.14962271	289.04748634	217.39910233	239.76722219	233.68882001	226.56680042	220.86241515	68.07517955	79.68255109	82.13617728	81.88854374	59.64472443	45.62658488	61.13299689	44.57264340	38.54098528	53.93321496	127.40933586	103.71258289	104.53680512	97.00581314	103.86631941	151.97575974	120.49408679	159.13973157
trmt2a	ENSDARG00000002830	0	0	-1.31131197	5	24028601	24039726	-1	protein_coding	trmt2a	tRNA methyltransferase 2 homolog A [Source:ZFIN;Acc:ZDB-GENE-030131-6876]	156.85176251	150.16585449	155.01464449	125.18839906	160.50361638	220.30626669	187.13188667	221.54531974	205.64057727	159.68438523	225.43021611	193.65476357	203.55621358	212.30815489	201.48930617	164.76113071	165.15434535	167.47698768	156.61299568	173.99648803	197.84349058	211.85440170	233.77219687	235.86700205	229.45676340	115.10343005	120.15795941	128.87307766	105.74065193	94.96935677	38.09145093	24.47150832	47.24259462	43.80907690	26.51906028	10.77842268	9.42997201	8.66066566
col4a4	ENSDARG00000002831	0	0	0.98032947	15	36093919	36197432	-1	protein_coding	col4a4	collagen, type IV, alpha 4 [Source:ZFIN;Acc:ZDB-GENE-101001-1]	22.40739464	9.22071036	17.78856576	19.35903078	28.42251540	16.21301530	10.95406166	13.45416921	9.05905627	11.17790697	8.51625261	10.75859798	9.92957139	12.16348804	8.96680158	8.13106879	12.15603050	4.45121562	8.87473642	8.08033226	7.80028099	8.22121559	11.93431636	12.59823750	5.61362112	10.36967838	10.54017188	6.78279356	6.91761274	17.58691792	2.62699662	1.16530992	4.02064635	2.08614652	2.20992169	0	0	0
si:dkey-28b4.8	ENSDARG00000002840	0	0	3.04282098	1	43950424	44002958	-1	protein_coding	si:dkey-28b4.8	si:dkey-28b4.8 [Source:ZFIN;Acc:ZDB-GENE-090501-2]	48.35279897	67.17946122	44.47141440	46.46167388	66.87650683	40.05568485	55.68314676	54.71362147	49.82480947	42.31636209	68.13002087	97.36531169	82.59598023	71.32227078	65.93236458	43.65100086	78.38543802	61.76061672	54.29250517	77.57118971	66.65694665	96.75738346	44.22717238	66.49069791	78.59069572	66.36594165	65.34906565	94.95910985	66.21143625	109.03889111	63.04791877	36.12460752	63.32518002	56.32595602	44.19843379	31.25742576	32.48101470	22.73424737
reps1	ENSDARG00000002877	0	0	-1.05823744	20	39320173	39357001	1	protein_coding	reps1	RALBP1 associated Eps domain containing 1 [Source:ZFIN;Acc:ZDB-GENE-030131-9536]	471.73462410	600.66341795	552.71615042	552.37767831	568.45030802	946.07712795	882.71480198	925.64684199	1048.13281013	850.31935134	683.80498886	682.63304160	620.59821214	607.62151620	606.05029526	661.61222876	650.13804477	559.74036413	658.29662518	634.57542694	348.17617876	358.57147990	336.26691382	452.13674577	369.79729148	143.10156168	167.58873287	198.63895429	239.15175483	172.35179562	200.96524110	194.60675666	178.91876261	204.44235888	207.73263882	199.40081952	221.08045489	205.69080951
vps50	ENSDARG00000002880	0	0	2.19224225	19	40792659	41100695	1	protein_coding	vps50	VPS50 EARP/GARPII complex subunit [Source:ZFIN;Acc:ZDB-GENE-060503-325]	21.22805808	35.56559712	39.38896704	24.52143899	23.40677739	49.59275267	35.60070039	43.95028610	38.04803632	47.10689364	53.60229583	62.93779816	69.95834391	63.58186930	64.87744675	111.69520809	117.36857030	109.05478267	121.11404999	106.12169703	53.18373403	46.79768873	48.43928404	51.79275416	54.03110331	11.40664622	9.48615469	14.53455763	26.68222058	9.37968956	2.62699662	1.16530992	5.02580794	3.12921978	3.31488253	2.15568454	6.28664801	4.33033283
tjp3	ENSDARG00000002909	0	0	-3.40640734	22	17632632	17663895	-1	protein_coding	tjp3	tight junction protein 3 [Source:ZFIN;Acc:ZDB-GENE-030828-10]	2608.69247127	2562.04023666	2376.04414089	2505.05858317	2429.28911046	1691.87583163	1553.65107857	1559.78668432	1714.87935141	1559.31802175	1019.94648887	1004.85305099	987.54100957	1013.43970809	912.50392585	858.04173264	897.86956280	767.83469433	900.00268185	859.74735263	1023.25504267	901.17170873	890.15959649	944.86781237	1085.53398466	1339.76244703	1388.14063639	1381.75194543	1323.24049469	1282.67254701	1267.52586704	1110.54035388	1248.41069189	1279.85088951	1138.10967015	652.09457193	551.12947521	721.00041651
adipor1a	ENSDARG00000002912	0	0	-0.75995812	11	24562540	24576921	1	protein_coding	adipor1a	adiponectin receptor 1a [Source:ZFIN;Acc:ZDB-GENE-040718-169]	391.53973800	413.61472201	447.25536770	443.96710593	417.97816766	349.05668229	397.99757359	391.96479646	321.59649749	331.34509935	392.74953206	394.84054573	412.52855702	411.89993591	434.62614734	500.27470596	444.32387328	528.02545284	463.57446722	488.05206860	160.96943499	150.51148539	143.21179628	146.97943748	133.32350167	109.91859086	73.78120315	86.23837528	138.35225486	98.48674036	119.52834601	144.49843010	153.78972291	124.12571789	120.44073208	122.87401851	123.63741079	126.66223533
gls2b	ENSDARG00000002917	0	0	10.51404995	22	10068764	10081306	-1	protein_coding	gls2b	glutaminase 2b (liver, mitochondrial) [Source:ZFIN;Acc:ZDB-GENE-050208-408]	0	0	0	0	0	0	0	0	0	0	0.50095604	0	0	0	0	0	0	0	0	0.53868882	0	0	0	0	0	0	0	0	0	0	0	0	0	0	0	0	0	0
gbx2	ENSDARG00000002933	0	0	5.75766991	6	15904249	15907346	1	protein_coding	gbx2	gastrulation brain homeobox 2 [Source:ZFIN;Acc:ZDB-GENE-020509-2]	1.17933656	1.31724434	1.27061184	1.29060205	1.67191267	3.81482713	0.91283847	1.79388923	0.90590563	2.39526578	16.53154918	15.06203717	14.44301294	12.16348804	16.35122642	7.70311780	4.61090812	11.12803905	5.22043319	8.08033226	7.09116454	7.58881439	7.72220470	5.59921667	9.12213432	3.11090351	2.10803438	0.96897051	1.97646078	2.34492239	0	0	1.00516159	3.12921978	1.10496084	7.54489587	2.09554934	1.08258321
meis1a	ENSDARG00000002937	0	0	3.54815897	1	50831295	50881287	1	protein_coding	meis1a	Meis homeobox 1 a [Source:ZFIN;Acc:ZDB-GENE-020122-3]	21.22805808	15.80693205	11.43550656	11.61541847	18.39103938	16.21301530	10.95406166	16.14500306	14.49449003	19.16212623	5.00956036	6.99308868	5.86747401	6.08174402	8.43934267	11.12672571	11.73685703	10.57163710	7.83064978	10.23508753	15.60056198	18.33963477	18.95450245	18.89735625	9.12213432	15.55451757	9.48615469	19.37941017	25.69399019	23.44922389	19.70247462	17.47964880	25.12903969	19.81839193	20.99425605	23.71252989	36.67211337	36.80782907
ppp6c	ENSDARG00000002949	0	0	-1.65175576	5	31382945	31395248	1	protein_coding	ppp6c	protein phosphatase 6, catalytic subunit [Source:ZFIN;Acc:ZDB-GENE-040426-949]	1034.27816334	902.31237127	1025.38375492	1174.44786743	973.05317432	1074.82754355	1152.00215109	1167.82188785	1050.85052701	1136.15440090	573.09370495	527.17130084	556.95868639	593.24648488	553.83186251	565.75120726	530.67360714	553.61994265	476.10350687	513.90913183	499.21798340	544.49743243	581.97342704	496.23057702	538.90762781	580.70198942	554.41304081	580.41333472	528.70325964	587.40305855	650.18166237	571.00186086	583.99888244	620.62858946	601.09869957	529.22055342	541.69950320	501.23602529
smo	ENSDARG00000002952	0	0	6.61119600	4	14972484	14981182	1	protein_coding	smo	smoothened, frizzled class receptor [Source:ZFIN;Acc:ZDB-GENE-980526-89]	3.53800968	0	3.81183552	1.29060205	0	40.05568485	13.69257707	8.96944614	30.80079131	10.37948504	39.57552683	26.35856504	29.78871418	23.22120444	29.53769933	21.82550043	27.24627525	20.58687224	21.40377608	24.24099678	105.65835160	80.31495229	86.34828893	97.98629165	77.88899308	607.66315322	597.62774551	515.49231064	537.59733317	622.57689439	891.86535100	919.42952698	944.85189241	935.63671385	859.65953726	1061.67463364	1018.43697701	851.99298467
a1cf	ENSDARG00000002968	0	0	9.65197816	12	6126862	6144310	-1	protein_coding	a1cf	apobec1 complementation factor [Source:ZFIN;Acc:ZDB-GENE-060824-3]	1.17933656	0	0	0	0	0	0	0	0	0	0	0	0	0	0	0.42795099	0	0	0	0	0	0.63240120	0	0	0	37.33084218	45.32273908	31.00705628	32.61160293	32.82891345	124.78233924	136.34126065	178.91876261	148.11640286	120.44073208	232.81392981	255.65701892	261.98513633
ss18	ENSDARG00000002970	0	0	0.47347155	2	2235842	2252260	-1	protein_coding	ss18	synovial sarcoma translocation, chromosome 18 (H. sapiens) [Source:ZFIN;Acc:ZDB-GENE-030131-4867]	228.79129269	283.20753259	263.01665089	245.21438990	299.27236805	320.44547882	329.53468823	327.38478423	356.02091131	311.38455119	412.28681746	439.48872733	410.72318040	449.49617167	410.36303717	392.00310578	395.28057783	398.94019988	409.80400537	355.53461951	677.20621327	619.12077393	685.87218121	618.01353950	670.12602156	1515.01001170	1454.54371922	1343.96209559	1224.41745550	1485.50833370	2206.67715712	1986.85341381	2045.50383091	2057.98354117	2098.32064428	1870.05633437	1766.54808975	2480.19812946
phc1	ENSDARG00000002971	0	0	0.38845542	16	31988515	32006319	1	protein_coding	phc1	polyhomeotic homolog 1 [Source:ZFIN;Acc:ZDB-GENE-081022-39]	84.91223234	94.84159231	86.40160512	105.82936827	86.93945887	103.00033248	113.19197047	122.88141216	99.64961894	108.58538195	173.33078838	188.27546459	208.52099928	199.03889521	211.51102559	193.00589597	198.26904911	169.70259549	208.81732758	189.07977492	282.93746502	261.81409643	239.38834574	286.25995204	265.94530070	383.67810016	371.01405012	361.42599975	370.58639694	352.91081961	476.79988574	522.05884421	475.44143097	467.29682030	516.01671452	442.99317200	471.49860047	496.90569246
gda	ENSDARG00000002986	0	0	4.67481285	5	25108216	25122968	-1	protein_coding	gda	guanine deaminase [Source:ZFIN;Acc:ZDB-GENE-050522-434]	2.35867312	5.26897735	6.35305920	5.16240821	5.01573801	1.90741356	0.91283847	3.58777846	0.90590563	6.38737541	1.00191207	0.53792990	0	0	0	0.42795099	0.41917347	0.55640195	0.52204332	0	1.41823291	0.63240120	0	1.39980417	0.70170264	0	0	0	1.97646078	0	0	0	0	1.04307326	0	0	0	1.08258321
tnnt2d	ENSDARG00000002988	0	0	13.49085897	25	20118310	20128930	1	protein_coding	tnnt2d	troponin T2d, cardiac [Source:ZFIN;Acc:ZDB-GENE-050626-97]	0	0	0	0	0	0.95370678	0	0	0	0	0	0	0	0	0	0	0	0	0	0	0	0	0	0.69990208	0.70170264	2.07393568	2.10803438	0	0	0	0	0	1.00516159	1.04307326	1.10496084	1.07784227	0	1.08258321
cep135	ENSDARG00000002991	0	0	-3.70074354	20	25812628	25836225	1	protein_coding	cep135	centrosomal protein 135 [Source:ZFIN;Acc:ZDB-GENE-041210-325]	768.92743728	753.46376112	769.99077507	725.31835329	747.34496378	640.89095764	595.17068345	606.33455929	586.12094050	626.76121202	227.43404025	217.86160902	213.93712913	220.60144219	200.96184725	199.85311179	204.55665110	213.65834973	202.03076443	232.71356913	127.64096166	151.77628779	126.36334966	122.48286457	114.37753038	82.95742706	112.77983910	92.05219833	98.82303918	104.34904633	133.97682740	186.44958722	147.75875339	162.71942850	144.74987067	248.98156383	217.93713088	239.25088896
itpkca	ENSDARG00000002994	0	0	-1.35090424	21	21242523	21262359	1	protein_coding	itpkca	inositol-trisphosphate 3-kinase Ca [Source:ZFIN;Acc:ZDB-GENE-030131-6009]	489.42467250	505.82182564	555.25737410	557.54008652	553.40309399	426.30693165	475.58884367	457.44175331	435.74060646	428.75257434	422.80689421	541.69540811	463.98179060	461.65965971	482.09744984	519.53250046	491.69047487	502.98736498	520.47718898	497.20977849	397.10521407	365.52789309	367.15573262	398.94418745	320.67810665	100.58588031	98.02359847	103.67984443	159.10509309	86.76212841	47.28593908	67.58797537	55.28388732	64.67054209	56.35300309	72.21543193	98.49081876	67.12015889
prkcea	ENSDARG00000003008	0	0	5.42566895	12	25549120	25678872	1	protein_coding	prkcea	protein kinase C, epsilon a [Source:ZFIN;Acc:ZDB-GENE-030131-8191]	9.43469248	6.58622169	7.62367104	1.29060205	10.03147602	18.12042886	13.69257707	21.52667074	13.58858440	12.77475082	10.52007675	13.98617737	16.69973371	12.16348804	15.29630858	13.26648065	16.34776515	13.35364686	16.70538621	10.77377635	21.98261006	29.09045516	14.04037218	28.69598541	16.13916073	14.51754974	13.70222344	11.62764610	24.70575980	18.75937912	18.38897631	30.29805792	15.07742382	17.73224541	23.20417774	42.03584844	42.95876138	49.79882757
zgc:55512	ENSDARG00000003017	0	0	-1.33945447	9	8990372	8994433	1	protein_coding	zgc:55512	zgc:55512 [Source:ZFIN;Acc:ZDB-GENE-030131-4195]	456.40324882	526.89773505	583.21083458	574.31791319	635.32681485	598.92785923	548.61592140	552.51788243	549.88471543	537.33795629	658.75718707	656.27447656	624.20896538	698.29479068	694.13593434	808.82736892	702.53472794	769.50390018	728.25042992	692.21513040	463.05304426	493.90533650	564.42296181	501.82979368	479.26290337	481.15307695	457.44345952	508.70951708	555.38548022	443.19033160	437.39493650	432.32998037	414.12657412	424.53081665	486.18277171	377.24479368	311.18907631	332.35304485
lrrc4.2	ENSDARG00000003020	0	0	10.74532007	18	10327404	10329338	-1	protein_coding	lrrc4.2	leucine rich repeat containing 4.2 [Source:ZFIN;Acc:ZDB-GENE-030131-7997]	0	0	0	0	0	0	0	0	0	0	0	0	0	0	0	0	0	0	0	0	0	0	0	0.69990208	0.70170264	0	0	0	0	0	0	0	0	0	0	0	0	0
hdac8	ENSDARG00000003021	0	0	-2.94593440	7	51367586	51434924	-1	protein_coding	hdac8	histone deacetylase 8 [Source:ZFIN;Acc:ZDB-GENE-040426-2772]	405.69177673	392.53881261	357.04192705	420.73626899	389.55565226	350.96409585	338.66307294	382.09840570	312.53744122	343.32142824	135.25812966	126.95145612	125.92501905	148.72628558	147.68849667	141.65177731	106.88923367	119.62641977	121.63609331	119.58891747	170.18794888	163.79191057	167.08042899	167.97649998	167.70693105	232.28079577	243.47797039	272.28071295	208.51661268	275.52838076	227.23520725	254.03756259	248.27491215	232.60533689	246.40626839	122.87401851	108.96856544	87.68923985
limk1b	ENSDARG00000003022	0	0	7.35630013	21	40782090	40811425	-1	protein_coding	limk1b	LIM domain kinase 1b [Source:ZFIN;Acc:ZDB-GENE-110411-106]	1.17933656	0	0	0	0	1.90741356	0	0	0	0	1.00191207	1.07585980	1.35403246	0	1.58237675	2.99565692	2.93421426	0	2.61021659	2.15475527	7.09116454	7.58881439	3.51009305	3.49951042	7.71872904	2.07393568	4.21606875	2.90691153	1.97646078	3.51738358	5.25399323	2.33061984	6.03096953	4.17229304	4.41984338	14.01194948	4.19109867	6.49549925
scnm1	ENSDARG00000003027	0	0	1.13641247	16	29750934	29755589	-1	protein_coding	scnm1	sodium channel modifier 1 [Source:ZFIN;Acc:ZDB-GENE-030131-415]	18.86938496	9.22071036	15.24734208	9.03421436	5.01573801	32.42603060	29.21083109	25.11444920	35.33031944	31.93687705	106.20267959	115.11699835	113.28738273	115.55313638	116.56842058	137.37226742	142.51897822	140.21329201	128.42265646	141.67515899	138.27770847	139.12826380	151.63601959	125.28247290	115.07923302	52.88535975	65.34906565	58.13823052	53.36444116	49.24337018	39.40494923	44.28177696	34.17549398	34.42141757	49.72323802	28.02389896	29.33769070	37.89041228
eif4a1b	ENSDARG00000003032	0	0	2.79113616	5	23704613	23715544	-1	protein_coding	eif4a1b	eukaryotic translation initiation factor 4A1B [Source:ZFIN;Acc:ZDB-GENE-040120-6]	425.74049825	378.04912490	411.67823618	458.16372850	412.96242965	362.40857724	373.35093486	388.37701800	364.17406195	408.79202618	195.37285396	188.81339448	190.91857726	206.22641087	202.01676509	253.77493639	260.30672199	297.11864259	258.41144288	272.03785280	331.15738387	326.95141994	313.10029971	321.95495829	317.16959345	382.64113232	340.44755167	362.39497026	313.26903422	404.49911217	260.07266495	265.69066179	277.42459820	243.03606948	283.97493711	206.94571539	186.50389085	160.22231478
hspa9	ENSDARG00000003035	0	0	1.20931071	14	11836799	11862883	1	protein_coding	hspa9	heat shock protein 9 [Source:ZFIN;Acc:ZDB-GENE-030828-12]	372.67035304	346.43526079	383.72477569	344.59074792	352.77357351	317.58435847	344.14010377	363.26256880	312.53744122	371.26619565	909.73616100	906.94980940	851.68641913	860.29033595	902.48220643	1072.01722706	989.66855171	987.61346553	999.19091245	989.03266881	1113.31283229	1035.24076294	1170.26502157	1325.61454565	1188.68427279	1746.25383963	1918.31128188	1793.56441164	1733.35610730	1852.48868764	1909.82653956	2068.42510822	1933.93089468	1916.12557786	1897.21777053	1588.73950252	1678.53501766	1670.42588990
fgfr1op	ENSDARG00000003058	0	0	-0.19640655	20	30676088	30707293	1	protein_coding	fgfr1op	FGFR1 oncogene partner [Source:ZFIN;Acc:ZDB-GENE-090417-1]	102.60228074	102.74505833	106.73139456	110.99177648	117.03388695	51.50016624	56.59598524	69.96167992	67.03701638	67.06744180	21.54110954	19.90340626	15.79704540	19.90388952	20.57089775	16.26213758	17.18611208	16.13565662	13.05108297	16.69935334	17.72791134	8.85361679	14.74239079	11.89833542	9.12213432	46.66355272	41.10667033	25.19323323	40.51744607	39.86368062	56.48042724	80.40638449	71.36647272	67.79976187	74.03237660	132.57459892	96.39526943	84.44149022
cd276	ENSDARG00000003061	0	0	1.89773803	18	50446908	50527477	-1	protein_coding	cd276	CD276 molecule [Source:ZFIN;Acc:ZDB-GENE-070112-452]	15.33137528	15.80693205	12.70611840	20.64963283	15.04721404	34.33344416	20.08244637	38.56861842	31.70669694	20.75897008	13.02485693	10.22066808	18.50511033	12.71637386	13.18647292	9.84287274	11.73685703	6.12042148	10.96290970	15.62197571	30.49200751	30.98765876	34.39891185	34.99510416	31.57661882	24.88722812	32.67453282	33.91396781	16.79991666	38.69121943	36.77795262	45.44708688	48.24775621	49.02444320	50.82819886	71.13758966	80.67864941	80.11115739
si:ch73-111m19.2	ENSDARG00000003077	0	0	7.24574182	12	45515616	45527176	1	protein_coding	si:ch73-111m19.2	si:ch73-111m19.2 [Source:ZFIN;Acc:ZDB-GENE-130603-13]	0	2.63448868	0	0	0	0	0	0	0.90590563	0	0	0.53792990	0	0.55288582	0	0	0	0.55640195	0	0	0	0.63240120	0	0	0	1.03696784	0	0.96897051	0.98823039	0	0	4.66123968	1.00516159	0	1.10496084	1.07784227	1.04777467	0
mybphb	ENSDARG00000003081	0	0	12.13965230	6	55022626	55070995	1	protein_coding	mybphb	myosin binding protein Hb [Source:ZFIN;Acc:ZDB-GENE-030131-9794]	0	1.31724434	1.27061184	3.87180616	1.67191267	3.81482713	1.82567694	1.79388923	0	2.39526578	2.00382414	1.07585980	1.35403246	2.21154328	0.52745892	2.13975494	0.41917347	1.11280390	0.52204332	0	1.41823291	2.52960480	1.40403722	5.59921667	0.70170264	4.14787135	14.75624063	7.75176407	8.89407353	3.51738358	11.82148477	4.66123968	8.04129270	15.64609889	17.67937352	18.32331855	10.47774668	8.66066566
spire2	ENSDARG00000003084	0	0	1.90004335	25	34383041	34406648	1	protein_coding	spire2	spire-type actin nucleation factor 2 [Source:ZFIN;Acc:ZDB-GENE-041114-29]	7.07601936	5.26897735	1.27061184	10.32481642	10.03147602	8.58336104	14.60541554	13.45416921	11.77677315	15.17001660	117.22371238	112.42734885	101.10109056	116.65890802	113.93112600	58.20133448	74.19370337	59.53500891	68.90971810	78.64856735	90.05778962	95.49258107	93.36847503	94.48678124	75.78388516	25.92419596	20.02632657	20.34838068	25.69399019	11.72461195	11.82148477	6.99185952	4.02064635	2.08614652	5.52480422	0	2.09554934	1.08258321
oclnb	ENSDARG00000003091	0	0	-3.43047578	5	25612468	25620718	1	protein_coding	oclnb	occludin b [Source:ZFIN;Acc:ZDB-GENE-041212-43]	1561.44160577	1446.33428270	1504.40441862	1588.73112616	1620.08337787	816.37300557	801.47217802	817.11654365	829.80955409	788.84086303	394.25240017	360.95096211	349.79171957	380.93832999	366.58394709	357.76702668	325.27860912	297.11864259	354.98945688	336.14182208	372.28613819	357.30667750	339.07498825	360.44957287	370.49899412	261.31589524	350.98772355	328.48100246	336.98656362	348.22097483	324.43408203	329.78270739	258.32652803	312.92197788	306.07415401	267.30488238	262.99144159	265.23288595
kdm5bb	ENSDARG00000003098	0	0	2.60639617	8	28287400	28323329	-1	protein_coding	kdm5bb	lysine (K)-specific demethylase 5Bb [Source:ZFIN;Acc:ZDB-GENE-030424-1]	148.59640659	136.99341111	137.22607873	130.35080726	135.42492632	82.97249005	83.98113938	69.96167992	71.56654451	53.49426905	215.41109539	155.99967066	161.58120723	179.13500569	173.53398359	243.50411265	236.41383446	230.90681025	254.75713964	237.02307967	395.68698116	385.13233026	379.79206759	448.63723536	463.82544529	635.66128485	644.00450177	628.86186016	588.98531354	653.06088545	880.04386623	880.97429961	832.27379459	861.57851242	808.83133840	994.84841304	984.90818764	931.02155885
ada	ENSDARG00000003113	0	0	15.26235218	23	26019907	26050115	-1	protein_coding	ada	adenosine deaminase [Source:ZFIN;Acc:ZDB-GENE-040718-393]	0	0	0	0	0	0	0	0.89694461	0.90590563	0.79842193	0.50095604	1.61378970	0	1.10577164	0	0	0	0	0	0	0.70911645	1.26480240	0.70201861	0	0.70170264	2.07393568	2.10803438	0.96897051	0.98823039	1.17246119	2.62699662	1.16530992	2.01032318	3.12921978	0	2.15568454	3.14332400	1.08258321
apip	ENSDARG00000003132	0	0	6.19654777	7	49628690	49635865	1	protein_coding	apip	APAF1 interacting protein [Source:ZFIN;Acc:ZDB-GENE-040912-128]	1.17933656	2.63448868	1.27061184	2.58120410	3.34382534	4.76853391	4.56419236	1.79388923	4.52952813	2.39526578	9.01720864	4.30343919	5.86747401	7.74040148	5.80204808	6.84721582	8.80264277	7.78962733	5.22043319	3.77082172	15.60056198	21.50164077	23.16661410	16.79765000	25.26129505	80.88349138	76.94325471	64.92102408	70.16435782	76.20997766	131.34983078	135.17595073	100.51615877	132.47030397	129.28041884	150.89791747	160.30952416	127.74481854
dachc	ENSDARG00000003142	0	0	1.48344310	1	29781209	29885073	-1	protein_coding	dachc	dachshund c [Source:ZFIN;Acc:ZDB-GENE-020402-5]	34.20076025	36.88284145	45.74202624	32.26505130	28.42251540	15.25930852	16.43109249	19.73278152	13.58858440	12.77475082	4.50860432	4.30343919	2.70806493	5.52885820	4.74713025	7.70311780	5.86842852	10.57163710	6.78656315	8.61902108	4.25469872	1.26480240	3.51009305	2.09970625	4.21021584	2.07393568	1.05401719	2.90691153	5.92938235	1.17246119	6.56749154	0	2.01032318	1.04307326	2.20992169	4.31136907	11.52552134	9.74324887
ENSDARG00000003146	ENSDARG00000003146	0	0	10.93897282	13	17571723	17579001	1	protein_coding	ENSDARG00000003146		0	0	0	0	0	0	0	0	0	0	0	0	0	0	0	0	0	0	0	0	1.41823291	2.52960480	0	0	2.10510792	2.07393568	1.05401719	1.93794102	0.98823039	1.17246119	0	0	0	0	0	0	0	0
skp1	ENSDARG00000003151	0	0	-1.60497777	21	45300975	45308737	-1	protein_coding	skp1	S-phase kinase-associated protein 1 [Source:ZFIN;Acc:ZDB-GENE-040426-1707]	2529.67692173	2484.32282074	2501.83471305	2661.22143148	2554.68256076	1523.06973118	1447.76181587	1556.19890586	1498.36790662	1614.40913465	460.37859689	418.50946128	474.81405031	494.83280892	453.08720942	446.35288137	466.54006694	506.32577669	465.14059718	461.11762772	821.86596982	782.28028330	897.17978259	767.79258531	897.47767704	1392.64780678	1273.25276292	1198.61651928	1069.26528398	1292.05223657	1249.13689073	1296.98994110	1208.20422838	1135.90677969	1170.15353465	1083.23147899	956.61827161	840.08456938
cpsf5	ENSDARG00000003153	0	0	-1.22360191	18	22732485	22745936	-1	protein_coding	cpsf5	cleavage and polyadenylation specific factor 5 [Source:ZFIN;Acc:ZDB-GENE-040426-1316]	354.98030463	306.91793066	271.91093377	309.74449251	347.75783550	207.90807852	235.51232566	226.03004281	221.94687855	236.33289014	244.96750150	224.31676781	251.85003809	236.63513097	260.56470484	296.99798626	286.71465031	320.48752459	300.69695171	273.65391926	361.64939138	354.14467150	409.27684918	380.04683120	432.24882647	675.06606271	712.51561898	787.77302359	601.83230864	757.40993178	906.31383239	873.98244009	917.71252954	865.75080546	923.74726626	783.59132858	756.49331008	757.80824558
nr2f6b	ENSDARG00000003165	0	0	8.87041276	11	6118366	6136421	1	protein_coding	nr2f6b	nuclear receptor subfamily 2, group F, member 6b [Source:ZFIN;Acc:ZDB-GENE-040426-2351]	0	1.31724434	1.27061184	0	0	0.95370678	0	0	0	1.59684385	0.50095604	1.07585980	0	0	0	0	0.41917347	0	0	0	1.41823291	1.26480240	1.40403722	4.89931458	2.80681056	65.32897381	72.72718596	47.47955493	57.31736273	82.07228363	107.70686124	153.82090946	125.64519846	120.99649811	91.71175012	117.48480717	114.20743878	82.27632381
magi1b	ENSDARG00000003169	0	0	1.50480500	11	18710771	18928470	1	protein_coding	magi1b	membrane associated guanylate kinase, WW and PDZ domain containing 1b [Source:ZFIN;Acc:ZDB-GENE-030131-5110]	254.73669701	287.15926560	296.05255873	252.95800222	264.16220196	178.34316827	198.99878680	220.64837512	175.74569159	195.61337190	319.10899480	289.40628556	269.00111595	280.31311075	294.84953442	236.22894584	266.17515050	204.75591849	250.58079309	248.87423366	396.39609761	328.84862354	301.16598336	378.64702703	377.51602052	1228.80688834	1311.19738168	1155.01284639	1213.54692119	1226.39440967	1778.47670878	1787.58541747	1717.82115333	1836.85201014	1762.41254746	1502.51212110	1371.53704002	1672.59105631
psmd1	ENSDARG00000003189	0	0	2.27994955	22	37696218	37781619	1	protein_coding	psmd1	proteasome 26S subunit, non-ATPase 1 [Source:ZFIN;Acc:ZDB-GENE-040426-810]	128.54768507	121.18647906	151.20280897	121.31659290	138.76875166	200.27842426	120.49467824	144.40808291	163.96891844	151.70016597	322.11473101	305.00625263	303.75461583	365.45752703	299.06920575	295.71413329	314.38009902	311.02869140	319.49051119	284.42769561	343.21236358	300.39056958	382.60014203	363.94908328	416.10966574	563.07353617	627.14022677	590.10303981	509.92688219	671.82026457	1059.99313440	1007.99308091	923.74349907	841.76012049	938.11175724	938.80061512	939.85387693	919.11314357
rassf7b	ENSDARG00000003193	0	0	5.50561828	7	49381812	49417900	1	protein_coding	rassf7b	Ras association (RalGDS/AF-6) domain family (N-terminal) member 7b [Source:ZFIN;Acc:ZDB-GENE-030429-1]	0	2.63448868	0	5.16240821	0	0	0	0	0.90590563	0	0	0	0.90268831	1.10577164	0.52745892	0.42795099	0.41917347	0	1.04408664	0	149.62357173	139.12826380	147.42390794	126.68227707	141.04223071	253.02015254	245.58600477	234.49086311	207.52838229	208.69809266	194.39774956	237.72322371	218.12006452	219.04538451	199.99791291	107.78422677	102.68191743	118.00156967
wdr21	ENSDARG00000003197	0	0	-0.48631406	16	3284951	3288548	1	protein_coding	wdr21	WD repeat domain 21 [Source:ZFIN;Acc:ZDB-GENE-040109-2]	67.22218393	77.71741592	74.96609856	77.43612313	55.17311813	79.15766292	73.93991620	81.62195990	74.28426139	72.65639528	189.86233757	151.15830157	183.69707079	167.52440347	157.71021609	188.72638608	180.66376357	203.64311458	197.33237456	185.30895320	231.17196390	228.29683288	224.64595495	263.16318330	225.94825020	111.99252653	107.50975316	127.90410715	114.63472545	100.83166275	94.57187816	100.21665313	84.43357336	80.31664099	110.49608448	88.38306595	85.91752275	55.21174361
foxm1	ENSDARG00000003200	0	0	-0.80455324	4	5799394	5822952	-1	protein_coding	foxm1	forkhead box M1 [Source:ZFIN;Acc:ZDB-GENE-040426-1275]	74.29820330	68.49670556	71.15426304	77.43612313	61.86076881	64.85206119	77.59127008	79.82807068	67.03701638	81.43903647	256.48949033	318.99243000	292.47101198	255.43324885	317.53026784	376.16891920	370.96851684	324.38233826	365.43032326	364.15364059	225.49903227	228.92923408	205.69145250	249.16514163	184.54779442	185.61724305	177.07488756	156.00425190	192.70492641	152.41995531	244.31068525	269.18659155	224.15103405	232.60533689	243.09138586	267.30488238	262.99144159	341.01371051
rhcga	ENSDARG00000003203	0	0	9.60667490	7	14045860	14057253	1	protein_coding	rhcga	Rh family, C glycoprotein a [Source:ZFIN;Acc:ZDB-GENE-070424-81]	0	0	0	1.29060205	1.67191267	0	0	0	0	0	0	0.53792990	0	0	0	0	0.41917347	0	0.52204332	0	0	0	0.70201861	0	0	1.03696784	0	0	0	0	1.31349831	1.16530992	1.00516159	3.12921978	0	31.25742576	16.76439468	18.40391454
ngly1	ENSDARG00000003205	0	0	-2.01291108	19	21176785	21193028	-1	protein_coding	ngly1	N-glycanase 1 [Source:ZFIN;Acc:ZDB-GENE-050522-535]	333.75224655	324.04210705	379.91294017	366.53098280	406.27477897	258.45453798	299.41101867	296.88866734	253.65357549	267.47134526	143.77438227	154.92381086	140.36803198	138.22145500	140.83153075	138.65612039	123.23699882	134.64927248	120.59200668	123.35973919	104.24011869	102.44899426	100.38866112	100.08599790	104.55369342	249.90924902	250.85609071	218.01836446	219.38714699	219.25024341	332.31507188	372.89917444	330.69816234	352.55876174	331.48825344	298.56230814	297.56800563	277.14130124
chchd6a	ENSDARG00000003206	0	0	3.89634265	23	34120882	34258488	1	protein_coding	chchd6a	coiled-coil-helix-coiled-coil-helix domain containing 6a [Source:ZFIN;Acc:ZDB-GENE-040930-2]	2.35867312	5.26897735	7.62367104	3.87180616	5.01573801	14.30560173	13.69257707	15.24805844	22.64764067	17.56528238	107.70554770	98.44117148	92.07420747	106.70696326	97.05244067	104.84799227	111.91931525	116.28800805	103.36457715	114.74071811	135.44124265	144.18747340	175.50465231	133.68129790	117.88604358	93.32710544	82.21334065	96.89705087	75.10550978	79.72736124	34.15095600	23.30619840	37.19097874	19.81839193	30.93890365	4.31136907	8.38219734	5.41291604
ANO2 (1 of many)	ENSDARG00000003210	0	0	10.94084074	18	7288019	7345612	1	protein_coding	ANO2 (1 of many)	anoctamin 2 [Source:HGNC Symbol;Acc:HGNC:1183]	0	0	0	0	0	0	0	0	0	0	0	0	0	0	0	0	0	0	0	0	0.70911645	0	0	0	0	0	1.05401719	0	0	0	1.31349831	0	0	0	0	0	0	0
naa15a	ENSDARG00000003213	0	0	-1.73337771	14	47131542	47167785	1	protein_coding	naa15a	N(alpha)-acetyltransferase 15, NatA auxiliary subunit a [Source:ZFIN;Acc:ZDB-GENE-030131-2392]	1557.90359609	1738.76252565	1669.58395782	1609.38075900	1768.88360555	1437.23612079	1662.27885668	1643.20253345	1592.58209180	1485.06478262	1147.69027800	1129.65278751	1071.49102227	1112.95915569	1067.57684735	972.73259765	998.05202102	970.36500500	1063.92428400	942.70543051	1367.88563916	1367.25139248	1364.72417633	1484.49231855	1461.64659990	2031.41999515	2257.70481636	2009.64483508	1931.00218567	2122.15476242	2352.47546929	2520.56535723	2134.96321221	2260.33975353	2079.53630992	1146.82417278	1208.08419186	1340.23801146
anxa2a	ENSDARG00000003216	0	0	10.86689791	25	33527666	33541952	1	protein_coding	anxa2a	annexin A2a [Source:ZFIN;Acc:ZDB-GENE-030131-4282]	0	1.31724434	0	0	0	0.95370678	0	0	0	0	0.50095604	0.53792990	0	1.10577164	0	0.42795099	0	0.55640195	0	1.07737763	0	0.63240120	0.70201861	0.69990208	0	4.14787135	2.10803438	0.96897051	0	3.51738358	2.62699662	1.16530992	3.01548476	1.04307326	1.10496084	22.63468762	14.66884535	10.82583208
urb2	ENSDARG00000003217	0	0	-1.51208938	13	24103882	24130159	-1	protein_coding	urb2	URB2 ribosome biogenesis 2 homolog (S. cerevisiae) [Source:ZFIN;Acc:ZDB-GENE-030131-2621]	241.76399485	194.95216197	216.00401281	197.46211397	235.73968656	236.51928199	265.63599522	255.62921508	268.14806551	262.68081370	408.27916917	390.53710654	394.47479084	377.62101507	344.95813150	392.85900776	387.31628199	388.92496474	385.79001270	410.48087889	384.34111790	400.94236024	338.37296964	392.64506870	449.79139248	161.76698277	176.02087037	197.66998378	214.44599503	179.38656279	140.54431894	150.32497970	172.88779308	166.89172153	156.90443996	228.50256074	245.17927224	226.25989047
bin2a	ENSDARG00000003219	0	0	7.06972356	23	33812684	33826830	-1	protein_coding	bin2a	bridging integrator 2a [Source:ZFIN;Acc:ZDB-GENE-041114-126]	2.35867312	0	1.27061184	2.58120410	0	0.95370678	1.82567694	0	1.81181125	0.79842193	0.50095604	1.07585980	1.35403246	0	0.52745892	1.71180396	1.25752040	1.66920586	1.04408664	1.07737763	66.65694665	76.52054509	63.18167483	53.89246041	54.73280595	75.69865219	57.97094533	55.23131900	49.41151959	55.10567615	36.77795262	26.80212816	40.20646351	33.37834431	38.67362957	2.15568454	2.09554934	5.41291604
gdf9	ENSDARG00000003229	0	0	-10.72238622	14	22159985	22166938	1	protein_coding	gdf9	growth differentiation factor 9 [Source:ZFIN;Acc:ZDB-GENE-050221-7]	102.60228074	90.88985930	90.21344064	73.56431697	90.28328422	89.64843753	101.32507034	105.83946449	86.06103454	102.99642847	121.23136066	113.50320865	121.41157750	136.56279754	135.55694159	129.66914962	110.24262139	121.29562563	121.11404999	110.43120757	73.74811118	62.60771871	73.00993536	74.88952291	82.09920892	10.36967838	12.64820625	22.28632170	23.71752940	19.93184031	6.56749154	3.49592976	9.04645429	4.17229304	2.20992169	5.38921134	1.04777467	3.24774962
nup88	ENSDARG00000003235	0	0	-1.45543261	5	58419990	58442257	-1	protein_coding	nup88	nucleoporin 88 [Source:ZFIN;Acc:ZDB-GENE-050522-297]	290.11679382	313.50415235	296.05255873	273.60763505	260.81837662	323.30659917	300.32385714	339.94200883	329.74964813	364.87882025	327.62524741	286.71663607	310.97612230	331.17860619	300.65158250	256.34264232	259.04920159	229.79400635	254.23509632	251.56767774	287.90128020	266.24090483	303.27203918	296.05858121	362.07856243	462.48765586	460.60551109	487.39216589	441.73898516	480.70908983	584.50674698	564.01000134	569.92662021	555.95804736	552.48042240	488.26254725	483.02412181	476.33661151
gbp3	ENSDARG00000003244	0	0	-0.32367490	2	44041370	44102997	1	protein_coding	gbp3	guanylate binding protein 3 [Source:ZFIN;Acc:ZDB-GENE-070912-176]	30.66275057	36.88284145	30.49468416	37.42745951	38.45399143	49.59275267	50.20611593	55.61056609	53.44843198	55.88953483	157.30019524	143.08935309	130.43846059	147.62051394	132.39218809	203.70467069	164.73517189	201.41750677	193.15602801	188.54108610	67.36606310	60.07811392	54.05543291	65.09089374	63.85494027	37.33084218	41.10667033	37.78984984	83.99958331	38.69121943	19.70247462	19.81026864	18.09290858	28.16297801	15.46945183	14.01194948	10.47774668	14.07358170
pik3cd	ENSDARG00000003250	0	0	-1.61905238	23	29830058	29886287	-1	protein_coding	pik3cd	phosphatidylinositol-4,5-bisphosphate 3-kinase, catalytic subunit delta [Source:ZFIN;Acc:ZDB-GENE-040426-1128]	146.23773347	119.86923472	137.22607873	132.93201137	147.12831502	167.85239367	174.35214806	231.41171050	132.26222150	173.25755797	230.43977646	228.08227710	216.19384990	229.44761531	229.97208767	174.60400345	161.38178416	157.46175253	159.22321228	174.53517685	53.89285048	73.35853910	40.71707933	58.79177499	47.71577955	3.11090351	3.16205156	2.90691153	18.77637745	5.86230597	1.31349831	5.82654960	0	0	3.31488253	3.23352680	2.09554934	0
zbtb22b	ENSDARG00000003251	0	0	1.57694046	19	7082245	7088229	1	protein_coding	zbtb22b	zinc finger and BTB domain containing 22b [Source:ZFIN;Acc:ZDB-GENE-010110-4]	14.15203872	10.53795470	16.51795392	15.48722463	11.70338869	36.24085772	32.86218498	32.29000612	30.80079131	27.94476741	127.74378913	95.21359209	119.60620089	126.05796696	113.93112600	120.25422787	120.30278456	117.40081196	125.29039655	125.51449446	79.42104281	85.37416188	96.17654946	88.88756457	91.22134325	42.51568137	47.43077345	52.32440747	44.47036763	29.31152987	26.26996616	36.12460752	15.07742382	26.07683149	25.41409943	14.01194948	23.05104269	17.32133133
loxa	ENSDARG00000003259	0	0	9.76283573	10	7779840	7798176	-1	protein_coding	loxa	lysyl oxidase a [Source:ZFIN;Acc:ZDB-GENE-040426-2398]	0	0	0	0	0	0	0	0	0	0	0	0	0	0	0	0	0	0	0	0	0	0	0	0	1.40340528	0	0	0	0	0	0	0	0	0	0	0	0	0
pik3ip1	ENSDARG00000003281	0	0	5.79019726	5	20362772	20375727	-1	protein_coding	pik3ip1	phosphoinositide-3-kinase interacting protein 1 [Source:ZFIN;Acc:ZDB-GENE-031030-14]	8.25535592	5.26897735	6.35305920	2.58120410	6.68765068	7.62965426	4.56419236	3.58777846	5.43543376	8.78264119	5.00956036	8.06894848	4.96478570	3.87020074	6.32950700	3.42360791	7.54512238	6.67682343	4.69838987	9.15770990	12.76409617	17.07483238	16.14642801	18.19745416	14.73575545	128.58401194	101.18565003	96.89705087	91.90542644	117.24611947	202.27873940	184.11896738	182.93940896	170.02094131	172.37389179	116.40696491	121.54186145	109.34090400
wdr12	ENSDARG00000003287	0	0	0.90914680	6	9394984	9410736	-1	protein_coding	wdr12	WD repeat domain 12 [Source:ZFIN;Acc:ZDB-GENE-030131-371]	62.50483769	47.42079615	43.20080256	34.84625541	45.14164211	72.48171545	88.54533174	101.35474142	77.90788390	74.25323913	194.37094189	201.18578216	185.95379157	218.38989891	221.00528609	222.53451420	226.77284476	229.79400635	206.72915430	245.10341193	231.17196390	213.11920410	212.00961998	255.46426038	268.75211126	230.20686009	276.15250322	261.62203735	262.86928423	293.11529868	229.86220387	212.08640546	266.36782073	196.09777280	212.15248220	271.61625145	284.99470962	281.47163407
sox9a	ENSDARG00000003293	0	0	11.94707029	12	1927596	1931236	-1	protein_coding	sox9a	SRY (sex determining region Y)-box 9a [Source:ZFIN;Acc:ZDB-GENE-001103-1]	0	0	0	0	0	0.95370678	0.91283847	0	0	0	3.00573621	3.22757939	4.96478570	0.55288582	4.74713025	1.71180396	0.41917347	1.11280390	0.52204332	2.15475527	2.83646581	3.79440719	2.10605583	4.19941250	5.61362112	2.07393568	4.21606875	1.93794102	6.91761274	7.03476717	5.25399323	10.48778928	9.04645429	10.43073260	12.15456929	17.24547628	27.24214136	40.05557869
emc2	ENSDARG00000003308	0	0	1.21122102	16	38709443	38779574	1	protein_coding	emc2	ER membrane protein complex subunit 2 [Source:ZFIN;Acc:ZDB-GENE-040625-82]	117.93365602	143.57963280	125.79057216	161.32525652	137.09683899	105.86145282	117.75616283	116.60279986	127.73269337	134.13488359	134.75717363	123.18594683	141.72206445	150.38494304	141.35898967	155.77415994	153.83666179	151.89773301	138.86352284	135.74958199	212.02581965	210.58959930	255.53477376	210.67052705	202.79206307	189.76511440	220.28959226	192.82513123	158.11686270	222.76762699	136.60382401	121.19223169	107.55228988	113.69498530	131.49034053	128.26322985	127.82850946	179.70881252
pank2	ENSDARG00000003311	0	0	2.74741150	13	15051208	15095546	1	protein_coding	pank2	pantothenate kinase 2 [Source:ZFIN;Acc:ZDB-GENE-070112-1952]	63.68417425	72.44843857	68.61303936	82.59853134	86.93945887	25.75008312	41.99056969	34.98083996	36.23622507	29.54161127	15.02868107	19.90340626	17.60242202	21.56254698	24.26311017	22.25345142	19.70115287	23.92528395	21.40377608	22.62493033	12.05497971	17.07483238	23.86863271	13.99804166	9.12213432	43.55264921	46.37675627	38.75882035	60.28205390	42.20860301	59.10742385	53.60425633	48.24775621	45.89522342	56.35300309	73.29327420	78.58310008	80.11115739
ENSDARG00000003313	ENSDARG00000003313	0	0	7.24812035	24	38770546	38807189	1	protein_coding	ENSDARG00000003313		1.17933656	0	0	0	0	0	3.65135389	0.89694461	1.81181125	0	0.50095604	0.53792990	1.35403246	0	0.52745892	0.42795099	2.51504079	0	1.04408664	0	39.71052141	44.26808394	41.41909794	32.89539791	38.59364522	547.51901860	571.27731581	524.21304522	515.85626455	582.71321377	635.73318098	621.11018743	569.92662021	576.81951255	570.15979592	246.82587929	203.26828553	139.65323383
fam91a1	ENSDARG00000003320	0	0	1.84727819	19	33506275	33550600	1	protein_coding	fam91a1	family with sequence similarity 91, member A1 [Source:ZFIN;Acc:ZDB-GENE-040426-1187]	75.47753986	59.27599519	54.63630912	67.11130671	51.82929279	65.80576797	49.29327746	74.44640299	67.03701638	60.68006639	123.73614084	149.00658197	134.50055798	132.69259680	132.39218809	151.92260104	152.99831486	169.14619353	144.08395603	163.22271168	131.18654393	130.27464702	109.51490304	133.68129790	118.58774622	69.47684516	74.83522034	86.23837528	87.95250487	77.38243885	69.61541031	66.42266545	57.29421050	66.75668861	76.24229829	84.07169688	74.39200141	86.60665664
slf2	ENSDARG00000003328	0	0	-1.01061191	13	9280372	9325928	1	protein_coding	slf2	SMC5-SMC6 complex localization factor 2 [Source:ZFIN;Acc:ZDB-GENE-081107-61]	122.65100227	125.13821207	101.64894720	127.76960316	100.31476024	75.34283579	84.89397785	103.14863065	77.00197827	79.04377069	264.00383086	271.11666900	236.50433684	237.74090261	222.58766284	240.50845573	256.11498733	214.21475168	254.75713964	262.88014291	112.74951614	123.95063503	107.40884721	109.18472499	112.27242246	19.70238893	14.75624063	25.19323323	42.49390685	12.89707314	31.52395939	26.80212816	17.08774699	30.24912453	20.99425605	28.02389896	49.24540938	45.46849473
commd2	ENSDARG00000003373	0	0	4.42966374	22	38084383	38092097	1	protein_coding	commd2	COMM domain containing 2 [Source:ZFIN;Acc:ZDB-GENE-040718-118]	1.17933656	3.95173301	0	2.58120410	5.01573801	3.81482713	7.30270777	0	4.52952813	5.58895348	16.53154918	16.67582686	16.24838955	14.92791714	19.51597992	11.12672571	15.92859168	21.14327419	19.83764612	23.70230797	29.07377460	29.09045516	37.20698629	37.09481041	32.98002410	88.14226625	90.64547815	63.95205358	80.04666174	87.93458960	157.61979694	164.30869874	161.83101561	134.55645049	118.23081039	139.04165253	146.68845348	109.34090400
gng12a	ENSDARG00000003375	0	0	6.47057418	2	10503534	10555214	-1	protein_coding	gng12a	guanine nucleotide binding protein (G protein), gamma 12a [Source:ZFIN;Acc:ZDB-GENE-040426-2555]	0	0	1.27061184	2.58120410	1.67191267	0	0.91283847	4.48472307	3.62362251	0.79842193	3.00573621	3.76550929	1.80537662	6.08174402	2.10983567	0.85590198	2.93421426	1.66920586	2.61021659	1.07737763	2.83646581	2.52960480	2.80807444	6.29911875	3.50851320	13.48058190	3.16205156	5.81382305	2.96469118	7.03476717	15.76197969	17.47964880	25.12903969	19.81839193	43.09347295	30.17958349	37.71988804	50.88141077
PAOX	ENSDARG00000003380	0	0	3.86714329	13	30524722	30531953	-1	protein_coding	PAOX	polyamine oxidase (exo-N4-amino) [Source:HGNC Symbol;Acc:HGNC:20837]	10.61402904	7.90346603	11.43550656	11.61541847	6.68765068	19.07413564	19.16960790	19.73278152	15.40039565	22.35581393	9.01720864	10.22066808	7.67285062	6.63462984	10.02171942	2.99565692	3.35338772	3.89481367	6.26451983	4.30951054	4.25469872	12.64802398	11.23229775	7.69892292	7.01702640	21.77632460	11.59418907	8.72073458	17.78814705	29.31152987	13.13498308	13.98371904	21.10839334	20.86146519	11.04960845	11.85626494	13.62107068	8.66066566
si:ch211-266g18.6	ENSDARG00000003381	0	0	-1.11465082	17	15380546	15403052	1	protein_coding	si:ch211-266g18.6	si:ch211-266g18.6 [Source:ZFIN;Acc:ZDB-GENE-131121-599]	114.39564634	85.62088194	105.46078272	121.31659290	117.03388695	20.02784243	19.16960790	32.29000612	27.17716880	26.34792356	65.12428465	69.93088685	69.50699976	65.24052676	73.84424833	62.48084437	47.78577505	60.64781281	68.38767478	53.33019293	37.58317205	36.67926955	39.31304212	37.09481041	32.27832146	17.62845325	11.59418907	7.75176407	12.84699509	9.37968956	3.94049492	1.16530992	1.00516159	1.04307326	0	3.23352680	1.04777467	1.08258321
asb8	ENSDARG00000003383	0	0	-1.19881532	23	27571416	27579620	-1	protein_coding	asb8	ankyrin repeat and SOCS box containing 8 [Source:ZFIN;Acc:ZDB-GENE-030131-5411]	417.48514233	451.81480780	400.24272961	409.12085052	503.24571387	464.45520293	485.63006686	537.26982398	423.05792769	433.54310589	328.12620344	386.23366735	350.69440788	338.91900767	333.88149425	308.98061395	312.70340516	343.85640659	294.43243188	304.89787067	119.84068067	104.97859905	111.62095887	110.58452915	96.13326173	22.81329244	23.18837813	26.16220374	50.39974998	17.58691792	17.07547800	10.48778928	10.05161588	8.34458608	18.78433436	8.62273814	16.76439468	7.57808246
col4a3	ENSDARG00000003395	0	0	3.54035045	15	36196895	36254825	1	protein_coding	col4a3	collagen, type IV, alpha 3 [Source:ZFIN;Acc:ZDB-GENE-070802-4]	5.89668280	6.58622169	5.08244736	2.58120410	3.34382534	32.42603060	32.86218498	23.32055997	10.87086752	23.15423586	12.52390089	16.67582686	11.28360386	17.13946042	15.29630858	19.68574549	17.18611208	13.35364686	13.57312629	17.77673098	7.80028099	8.22121559	4.21211166	4.19941250	4.21021584	3.11090351	0	0.96897051	5.92938235	3.51738358	1.31349831	1.16530992	1.00516159	0	2.20992169	2.15568454	0	2.16516642
rbpja	ENSDARG00000003398	0	0	-2.18223102	1	13768150	13777507	1	protein_coding	rbpja	recombination signal binding protein for immunoglobulin kappa J region a [Source:ZFIN;Acc:ZDB-GENE-031117-1]	554.28818332	565.09782084	618.78796610	605.29236245	633.65490218	777.27102750	801.47217802	757.91819911	783.60836713	700.21602922	545.04016694	662.72963534	585.39336811	603.19842964	594.44619909	611.54196306	583.48946378	578.10162855	644.72349889	635.65280457	621.89512988	608.36995354	597.41783645	629.21197283	581.71148887	470.78339857	470.09166578	473.82657876	469.40943613	449.05263757	395.36299065	392.70944308	381.96140331	377.59251997	372.37180470	313.65209989	301.75910430	324.77496239
fgf8a	ENSDARG00000003399	0	0	5.56016455	13	28364969	28371535	1	protein_coding	fgf8a	fibroblast growth factor 8a [Source:ZFIN;Acc:ZDB-GENE-990415-72]	0	0	2.54122368	0	0	1.90741356	0.91283847	0	1.81181125	0.79842193	1.50286811	0.53792990	0	0	1.05491783	2.13975494	4.61090812	1.11280390	0	2.69344409	128.35007812	127.74504222	142.50977767	108.48482290	128.41158319	207.39356765	261.39626259	325.57409093	161.08155387	274.35591956	258.75916664	262.19473203	212.08909500	233.64841015	229.83185572	268.38272464	274.51696294	259.81996991
tenm1	ENSDARG00000003403	0	0	6.91687237	5	20790407	21015713	-1	protein_coding	tenm1	teneurin transmembrane protein 1 [Source:ZFIN;Acc:ZDB-GENE-060531-26]	3.53800968	3.95173301	2.54122368	2.58120410	1.67191267	12.39818817	14.60541554	12.55722460	16.30630128	11.97632889	7.51434054	12.91031757	12.18629217	11.05771640	11.60409617	17.11803955	22.21619366	18.91766638	18.79355948	22.62493033	7.09116454	9.48601799	5.61614887	9.09872708	7.71872904	3.11090351	1.05401719	8.72073458	1.97646078	1.17246119	1.31349831	5.82654960	4.02064635	3.12921978	2.20992169	6.46705361	3.14332400	1.08258321
foxa2	ENSDARG00000003411	0	0	9.85478720	17	42290592	42293092	-1	protein_coding	foxa2	forkhead box A2 [Source:ZFIN;Acc:ZDB-GENE-980526-404]	0	0	0	0	0	1.90741356	1.82567694	0	0	0	0	0	0.90268831	1.10577164	0.52745892	0.85590198	0	2.22560781	0.52204332	0	17.72791134	22.13404197	24.57065132	27.29618125	16.84086337	132.73188330	108.56377035	130.81101868	93.88188723	116.07365828	331.00157357	325.12146771	271.39362867	275.37134053	317.12376246	405.26869264	406.53657107	489.32761000
hnrpdl	ENSDARG00000003429	0	0	1.17739781	10	5016912	5024216	-1	protein_coding	hnrpdl	heterogeneous nuclear ribonucleoprotein D-like [Source:ZFIN;Acc:ZDB-GENE-040426-2717]	377.38769928	443.91134178	466.31454530	389.76181974	571.79413336	637.07613051	540.40037515	560.59038395	640.47527810	597.21960075	383.73232342	360.41303221	386.80194022	392.54893221	368.16632384	399.27827259	409.11330219	364.99968078	353.94537024	364.15364059	504.18179857	534.37901325	598.11985506	541.72421243	625.91875521	1253.69411645	1367.06029263	1249.97195625	1142.39433298	1232.25671564	1788.98469524	1637.26043777	1656.50629648	1609.46203954	1650.81150214	1502.51212110	1617.76408693	1453.90924830
dhrs7	ENSDARG00000003444	0	0	7.82052605	13	31406259	31413915	-1	protein_coding	dhrs7	dehydrogenase/reductase (SDR family) member 7 [Source:ZFIN;Acc:ZDB-GENE-060825-21]	1.17933656	1.31724434	0	0	0	0	0.91283847	0	0.90590563	0.79842193	4.50860432	4.84136909	3.61075323	3.31731492	1.58237675	4.27950989	4.19173465	4.45121562	5.74247651	3.77082172	3.54558227	5.05920959	9.12624192	6.99902083	3.50851320	3.11090351	10.54017188	5.81382305	2.96469118	3.51738358	1.31349831	5.82654960	9.04645429	7.30151282	12.15456929	11.85626494	11.52552134	10.82583208
neurod4	ENSDARG00000003469	0	0	12.38150672	23	28417447	28420498	-1	protein_coding	neurod4	neuronal differentiation 4 [Source:ZFIN;Acc:ZDB-GENE-030730-1]	0	0	0	0	0	0.95370678	0	1.79388923	0	0	0	0.53792990	0.45134415	0	0	0.42795099	0	0.55640195	0	0	0	0	0	1.39980417	0	0	0	0	0	0	1.31349831	0	2.01032318	1.04307326	0	1.07784227	0	0
ppp1caa	ENSDARG00000003486	0	0	-2.59024851	3	30757284	30778645	-1	protein_coding	ppp1caa	protein phosphatase 1, catalytic subunit, alpha isozyme a [Source:ZFIN;Acc:ZDB-GENE-040516-3]	5322.34589640	4942.30075473	4769.87684754	5325.02406706	5002.36271060	3194.91772039	2883.65673161	3223.61894389	2903.42753369	3032.40647548	1191.27345311	1081.23909662	1145.51146357	1156.63713548	1062.30225818	920.95052800	919.24740953	1018.21557291	908.35537496	909.30672383	1394.83206440	1432.38871598	1455.28457692	1492.89114355	1572.51561708	2849.58761953	2904.87136970	2731.52786408	2458.71721492	2830.32132403	3633.13631941	3408.53151636	3493.94167874	3491.16619984	3486.15146536	2724.78525262	2607.91114791	2742.18326578
nup93	ENSDARG00000003487	0	0	-1.63374455	18	17548245	17588904	1	protein_coding	nup93	nucleoporin 93 [Source:ZFIN;Acc:ZDB-GENE-990415-46]	780.72080288	775.85691486	785.23811715	718.86534303	715.57862304	528.35355734	421.73137385	497.80426095	442.98785147	482.24684339	289.55258869	252.28912254	287.05488212	257.64479213	272.16880100	257.62649529	272.88192595	289.88541721	277.72704568	276.88605216	334.70296614	301.65537198	343.28709991	332.45348954	366.99048091	453.15494532	524.90055955	543.59245539	503.99749984	575.67844660	774.96400161	790.08012584	700.59762661	661.30844658	703.86005814	730.77705747	759.63663408	672.28417215
madd	ENSDARG00000003495	0	0	4.98327383	7	34047030	34142216	-1	protein_coding	madd	MAP-kinase activating death domain [Source:ZFIN;Acc:ZDB-GENE-030131-8076]	16.51071184	15.80693205	12.70611840	15.48722463	16.71912671	34.33344416	25.55947720	27.80528304	22.64764067	24.75107971	139.76673399	130.17903551	137.20862290	129.92816770	136.08440050	200.70901377	202.87995723	171.92820329	204.64098102	200.93092890	117.00421486	140.39306620	117.93912635	142.08012290	102.44858549	41.47871353	65.34906565	73.64175866	66.21143625	66.83028810	57.79392554	41.95115712	44.22710986	50.06751646	27.62402112	9.70058041	17.81216935	15.15616491
anks1b	ENSDARG00000003512	0	0	7.63693326	4	17895551	18212788	-1	protein_coding	anks1b	ankyrin repeat and sterile alpha motif domain containing 1B [Source:ZFIN;Acc:ZDB-GENE-041210-349]	0	3.95173301	1.27061184	2.58120410	1.67191267	2.86112035	0	4.48472307	1.81181125	0.79842193	9.51816468	11.83445777	4.51344154	10.50483058	8.43934267	10.27082373	8.38346931	9.45883319	9.91882306	5.92557699	6.38204808	6.32401199	9.12624192	8.39882500	8.42043168	2.07393568	4.21606875	5.81382305	0.98823039	0	0	0	3.01548476	1.04307326	2.20992169	4.31136907	1.04777467	2.16516642
impa1	ENSDARG00000003517	0	0	5.08590788	2	27027279	27033274	1	protein_coding	impa1	inositol(myo)-1(or 4)-monophosphatase 1 [Source:ZFIN;Acc:ZDB-GENE-040718-245]	2.35867312	0	1.27061184	1.29060205	5.01573801	4.76853391	5.47703083	4.48472307	13.58858440	11.97632889	14.02676900	17.75168666	15.34570125	12.71637386	14.24139075	12.41057868	15.50941822	17.24846052	17.22742953	12.92853162	10.63674681	17.07483238	13.33835358	12.59823750	11.92894489	9.33271054	16.86427501	10.65867560	20.75283823	12.89707314	7.88098985	17.47964880	18.09290858	15.64609889	18.78433436	20.47900309	17.81216935	17.32133133
tbc1d14	ENSDARG00000003520	0	0	0.55434187	7	39408927	39431215	1	protein_coding	tbc1d14	TBC1 domain family, member 14 [Source:ZFIN;Acc:ZDB-GENE-030131-6136]	28.30407745	39.51733013	48.28324992	34.84625541	33.43825341	69.62059510	50.20611593	47.53806456	57.07205448	51.89742520	176.33652460	162.99275934	176.47556433	176.92346241	175.64381925	114.69086501	114.43435604	116.84441001	104.93070711	113.12465166	49.63815176	49.95969473	55.45947013	39.89441874	37.89194258	11.40664622	6.32410313	11.62764610	8.89407353	7.03476717	5.25399323	8.15716944	4.02064635	6.25843956	5.52480422	5.38921134	11.52552134	6.49549925
psma5	ENSDARG00000003526	0	0	0.38956232	11	36081014	36089010	-1	protein_coding	psma5	proteasome subunit alpha 5 [Source:ZFIN;Acc:ZDB-GENE-040625-96]	180.43849372	176.51074124	227.43951937	191.00910371	207.31717116	119.21334778	103.15074728	98.66390758	117.76773148	114.97275736	191.36520567	158.68932015	209.87503174	216.73124145	199.37947050	216.11524937	202.87995723	247.04246687	231.26519029	224.09454805	312.01123962	282.05093480	376.98399315	306.55711246	319.27470137	577.59108591	571.27731581	564.90980658	474.35058809	566.29875704	752.63453038	698.02064215	706.62859613	708.24674326	648.61201590	613.29225029	607.70930727	520.72252303
mak16	ENSDARG00000003527	0	0	1.30456778	8	45387035	45408308	-1	protein_coding	mak16	MAK16 homolog (S. cerevisiae) [Source:ZFIN;Acc:ZDB-GENE-020419-35]	67.22218393	59.27599519	48.28324992	72.27371492	83.59563353	81.06507649	75.76559314	68.16779069	81.53150641	79.04377069	70.13384501	66.16537755	69.50699976	92.88481776	83.33850883	62.90879536	54.07337703	57.86580305	55.85863513	62.48790282	94.31248834	91.06577267	94.07049364	106.38511665	82.80091156	451.08100964	490.11799235	426.34702384	410.11561262	512.36554209	709.28908622	825.03942345	640.28793135	621.67166271	665.18642857	652.09457193	635.99922330	840.08456938
tcea1	ENSDARG00000003531	0	0	-2.28742575	2	30756147	30764477	1	protein_coding	tcea1	transcription elongation factor A (SII), 1 [Source:ZFIN;Acc:ZDB-GENE-030131-8049]	1353.87837116	1271.14078580	1105.43230084	1179.61027564	1240.55920163	1648.00531965	1549.08688621	1598.35530273	1598.92343119	1568.10066294	766.96369080	767.62596561	773.60388044	833.19893077	713.12445534	743.77881862	762.05736002	747.80422404	736.08107971	664.74200072	1265.06375338	1219.90191308	1282.58799905	1222.72893942	1397.08995698	2451.39196964	2398.94311953	2517.38538165	2132.60118561	2391.82083721	3105.10999967	3014.65676336	2986.33507697	2919.56205359	2976.76451590	1866.82280757	1844.08341516	1753.78479691
adarb1b	ENSDARG00000003544	0	0	-3.44598847	9	45692862	45740888	1	protein_coding	adarb1b	adenosine deaminase, RNA-specific, B1b [Source:ZFIN;Acc:ZDB-GENE-030219-15]	441.07187353	446.54583045	406.59578881	462.03553466	424.66581835	354.77892298	345.05294224	364.15951342	312.53744122	315.37666083	225.93117214	208.17887084	179.18362925	190.19272209	207.81881317	169.46859158	164.31599842	164.69497791	184.28129159	169.14828867	180.82469569	138.49586261	174.80263370	207.87091872	201.38865779	131.69491546	120.15795941	148.25248783	131.43464212	132.48811500	40.71844754	61.76142577	72.37163431	50.06751646	53.03812055	5.38921134	11.52552134	2.16516642
dohh	ENSDARG00000003564	0	0	4.74107327	8	20820910	20826591	-1	protein_coding	dohh	deoxyhypusine hydroxylase/monooxygenase [Source:ZFIN;Acc:ZDB-GENE-030131-451]	5.89668280	3.95173301	5.08244736	1.29060205	1.67191267	4.76853391	3.65135389	1.79388923	2.71771688	3.19368770	43.08221908	33.35165373	39.71828558	28.75006264	40.61433658	59.05723646	69.16362178	67.32463624	65.25541487	67.33610218	107.78570096	93.59537747	113.02499608	86.78785832	94.02815381	189.76511440	157.04856099	148.25248783	161.08155387	167.66195084	233.80269879	235.39260386	222.14071088	229.47611711	214.36240389	245.74803702	239.94039890	212.18630876
hsp90b1	ENSDARG00000003570	0	0	0.98710195	4	9835549	9842920	1	protein_coding	hsp90b1	heat shock protein 90, beta (grp94), member 1 [Source:ZFIN;Acc:ZDB-GENE-031002-1]	339.64892935	324.04210705	330.35907841	308.45389046	329.36679612	581.76113715	529.44631350	552.51788243	529.95479164	491.02948458	921.75910586	895.11535163	916.22863320	904.52120155	936.76703601	1024.08671631	1019.42986775	943.65771129	975.69896310	1055.29139336	940.99753404	931.52696629	1054.43195105	1140.14049359	1094.65611898	593.14560348	769.43254713	694.75185475	628.51452922	716.37378997	567.43126897	460.29741845	470.41562303	443.30613533	375.68668723	379.40047821	432.73093776	421.12486790
dctn5	ENSDARG00000003573	0	0	3.69332705	3	35421362	35425301	-1	protein_coding	dctn5	dynactin 5 [Source:ZFIN;Acc:ZDB-GENE-040718-201]	2.35867312	6.58622169	7.62367104	9.03421436	6.68765068	18.12042886	11.86690013	19.73278152	17.21220691	17.56528238	24.54684575	34.96544342	30.24005834	28.75006264	35.86720633	35.51993207	31.85718337	42.84295034	31.84464246	36.63083959	19.85526070	24.66364677	16.84844662	18.19745416	19.64767393	17.62845325	10.54017188	17.44146916	17.78814705	16.41445673	35.46445431	25.63681824	19.09807017	27.11990475	25.41409943	19.40116082	17.81216935	30.31232982
klhl32	ENSDARG00000003576	0	0	3.27235409	16	32283990	32322000	1	protein_coding	klhl32	kelch-like family member 32 [Source:ZFIN;Acc:ZDB-GENE-070209-47]	4.71734624	9.22071036	7.62367104	9.03421436	6.68765068	7.62965426	6.38986930	5.38166769	9.05905627	3.99210963	1.50286811	2.15171960	3.15940908	2.21154328	2.10983567	1.28385297	2.09586733	1.66920586	4.17634655	2.15475527	2.83646581	1.89720360	0	1.39980417	0.70170264	0	0	0.96897051	0.98823039	0	0	0	0	0	2.20992169	2.15568454	0	1.08258321
pla2g7	ENSDARG00000003584	0	0	0.52361058	20	35558857	35568200	-1	protein_coding	pla2g7	phospholipase A2, group VII (platelet-activating factor acetylhydrolase, plasma) [Source:ZFIN;Acc:ZDB-GENE-040426-2248]	106.14029042	117.23474605	128.33179584	123.89779700	135.42492632	74.38912901	101.32507034	89.69446143	96.02599643	76.64850491	57.10898808	57.02056927	56.41801929	53.62992454	54.85572733	51.78206965	48.20494852	56.75299915	37.58711896	61.41052519	29.07377460	27.19325156	34.39891185	28.69598541	24.55959241	14.51754974	10.54017188	11.62764610	10.87053431	16.41445673	3.94049492	11.65309920	16.08258540	15.64609889	9.94464760	15.08979175	14.66884535	12.99099850
rpl3	ENSDARG00000003599	0	0	3.71265931	3	29736371	29740522	-1	protein_coding	rpl3	ribosomal protein L3 [Source:ZFIN;Acc:ZDB-GENE-030131-1291]	1056.68555798	885.18819488	822.08586051	933.10528368	968.03743631	1153.03149969	1028.76895743	976.77268500	1092.52218584	1112.20174311	516.48567290	413.66809219	486.54899832	502.02032458	496.33884059	469.46223476	517.67922972	576.98882465	468.27285709	469.73664880	1560.76531457	1472.22999153	1751.53643001	1294.11895191	1376.74058041	3403.32844517	3163.10558072	2992.18093092	2761.11571483	3269.99427204	4012.73733037	3951.56593914	3801.52112457	3775.92519971	4138.07836379	5079.87060744	4717.08155400	3533.55159081
nr2f6a	ENSDARG00000003607	0	0	2.49286274	2	24718654	24730731	1	protein_coding	nr2f6a	nuclear receptor subfamily 2, group F, member 6a [Source:ZFIN;Acc:ZDB-GENE-030131-4362]	21.22805808	19.75866506	35.57713152	32.26505130	28.42251540	44.82421876	39.25205428	53.81667686	39.85984758	38.32425245	87.16635023	82.84120442	81.69329193	68.00495586	84.92088558	104.42004128	98.08659089	96.81393972	91.35758081	85.65152197	136.85947556	125.21543742	106.00480999	125.28247290	131.21839375	406.49139260	392.09439388	326.54306144	346.86886754	385.73973306	576.62575713	565.17531126	600.08146784	512.14897046	543.64073564	601.43598535	633.90367396	512.06185737
slc26a3.2	ENSDARG00000003615	0	0	12.04485403	4	18815341	18834056	1	protein_coding	slc26a3.2	solute carrier family 26 (anion exchanger), member 3, tandem duplicate 2 [Source:ZFIN;Acc:ZDB-GENE-041210-179]	0	0	0	0	0	0	0	0	0	0	0	0	0	0	0	0.42795099	0.41917347	0	0	0	0	0	0	0.69990208	0	0	0	0	0	0	1.31349831	0	0	1.04307326	0	0	0	0
clockb	ENSDARG00000003631	0	0	0.02478996	1	18740067	18773516	1	protein_coding	clockb	clock circadian regulator b [Source:ZFIN;Acc:ZDB-GENE-030408-2]	212.28058084	210.75909402	198.21544705	220.69295091	185.58230644	273.71384649	300.32385714	317.51839347	347.86776067	266.67292333	290.05354472	260.89600093	241.46912254	265.93807943	255.29011567	217.82705332	217.97020199	227.01199658	266.76413598	208.47257235	80.83927572	77.15294629	73.00993536	72.08991457	63.15323763	55.99626327	66.40308283	41.66573187	67.19966665	51.58829257	77.49640016	88.56355393	66.34066479	85.53200729	67.40261153	120.71833398	120.49408679	132.07515137
atp6v1e1a:ENSDARG00000003635	ENSDARG00000003635	0	0	8.10848389	5	37996477	38004317	1	protein_coding	atp6v1e1a	ATPase, H+ transporting, lysosomal, V1 subunit E1a [Source:ZFIN;Acc:ZDB-GENE-041212-51]	0	1.31724434	0	0	0	1.90741356	1.82567694	0.89694461	2.71771688	0	6.01147243	6.45515879	4.96478570	4.42308656	3.69221242	1.71180396	2.51504079	2.22560781	1.56612996	2.69344409	1.41823291	3.16200600	1.40403722	1.39980417	0	15.55451757	20.02632657	4.84485254	8.89407353	12.89707314	14.44848139	20.97557856	13.06710064	18.77531867	25.41409943	33.41311030	38.76766271	29.22974662
tmem59l	ENSDARG00000003655	0	0	0.23835795	22	21103135	21125867	-1	protein_coding	tmem59l	transmembrane protein 59-like [Source:ZFIN;Acc:ZDB-GENE-040426-2651]	665.14581998	678.38083387	632.76469634	795.01086411	789.14278055	420.58469095	394.34621971	426.04869181	371.42130696	395.21885344	222.42447989	250.67533285	273.06321334	246.03418991	246.32331409	280.30789769	260.72589545	289.88541721	302.78512499	289.27589496	360.23115847	373.11670747	342.58508130	346.45153120	391.55007333	360.86480771	348.87968918	362.39497026	335.01010284	337.66882408	275.83464464	206.25985586	208.06844865	201.31313910	198.89295206	79.76032781	91.15639609	84.44149022
runx1t1	ENSDARG00000003680	0	0	4.29608334	19	34114430	34199596	1	protein_coding	runx1t1	runt-related transcription factor 1; translocated to, 1 (cyclin D-related) [Source:ZFIN;Acc:ZDB-GENE-060929-164]	24.76606777	31.61386410	33.03590784	25.81204104	25.07869006	28.61120347	24.64663873	29.59917227	22.64764067	26.34792356	28.55449404	44.11025170	37.01022065	33.72603502	32.17499392	26.10501032	25.98875485	26.15089176	22.96990603	27.47312969	16.30967843	19.60443717	25.27266993	15.39784583	18.24426865	4.14787135	5.27008594	1.93794102	2.96469118	3.51738358	5.25399323	1.16530992	2.01032318	4.17229304	3.31488253	0	4.19109867	4.33033283
eif5	ENSDARG00000003681	0	0	-0.63985814	20	18803168	18814366	1	protein_coding	eif5	eukaryotic translation initiation factor 5 [Source:ZFIN;Acc:ZDB-GENE-030131-975]	1509.55079712	1528.00343163	1581.91174086	1640.35520825	1631.78676656	1318.97647979	1242.37315977	1291.60024463	1109.73439275	1144.93704208	664.26770346	594.95046809	678.37026389	618.12634678	669.87282418	707.40298456	751.15884992	704.40487175	667.69340492	693.83119686	862.28560768	726.62897778	858.56875908	781.09072489	908.00321664	1586.56079254	1816.07161466	1547.44590242	1444.79283288	1548.82123821	1957.11247864	2024.14333125	1979.16316612	1812.86132516	1814.34570717	1960.59508486	1870.27778185	1880.44703224
obsl1a	ENSDARG00000003684	0	0	8.03381801	6	19096973	19129073	-1	protein_coding	obsl1a	obscurin-like 1a [Source:ZFIN;Acc:ZDB-GENE-060503-649]	0	0	0	0	1.67191267	0.95370678	0	0	0	2.39526578	0	0	0.90268831	0	0	0	0	0.55640195	0	0.53868882	1.41823291	1.26480240	1.40403722	1.39980417	0.70170264	0	1.05401719	0	0	0	0	0	0	0	0	0	0	0
vdac3	ENSDARG00000003695	0	0	2.66601916	8	2354040	2375744	-1	protein_coding	vdac3	voltage-dependent anion channel 3 [Source:ZFIN;Acc:ZDB-GENE-040426-2380]	319.60020783	396.49054562	372.28926913	362.65917665	409.61860431	216.49143956	233.68664872	261.90782738	221.04097292	229.94551473	186.85660135	168.90998823	186.40513572	185.76963553	196.74217592	229.80968101	225.51532436	232.57601611	196.81033124	212.78208289	448.87071518	447.74004897	476.67063566	445.83762702	452.59820304	682.32483757	687.21920647	609.48244998	606.77346060	650.71596306	570.05826559	541.86911286	599.07630625	555.95804736	578.99948268	442.99317200	417.01431775	464.42819622
cldng	ENSDARG00000003701	0	0	-11.03731591	1	32912476	32914601	-1	protein_coding	cldng	claudin g [Source:ZFIN;Acc:ZDB-GENE-010328-7]	8547.83138868	7782.27954663	8284.38919710	8543.78558505	9238.98941805	8557.61095674	7096.40627778	7257.17887453	8048.97149355	7969.84766672	2200.69986523	2057.58186297	2437.70977729	2424.95720660	2250.66719745	1642.47589519	1612.56032124	1791.05788481	1316.07120705	1423.21585566	600.62163627	756.35183414	806.61938200	641.81021033	525.57527764	135.84278681	128.59009692	150.19042885	127.48172055	152.41995531	74.86940355	67.58797537	51.26324097	51.11058972	34.25378619	17.24547628	18.85994402	15.15616491
prnprs3	ENSDARG00000003705	0	0	4.06352955	25	3551980	3559621	1	protein_coding	prnprs3	prion protein, related sequence 3 [Source:ZFIN;Acc:ZDB-GENE-041221-3]	50.71147209	46.10355182	49.55386176	47.75227593	43.46972944	52.45387302	40.16489275	32.29000612	56.16614886	50.30058135	17.53346125	26.35856504	32.94812326	23.22120444	18.98852100	41.51124592	28.92296911	37.27893081	34.45485905	32.32132905	18.43702780	13.28042518	23.16661410	22.39686666	18.24426865	16.59148541	20.02632657	7.75176407	17.78814705	17.58691792	24.95646785	19.81026864	26.13420128	27.11990475	23.20417774	16.16763401	19.90771869	12.99099850
mitfa	ENSDARG00000003732	0	0	3.84638458	6	43392851	43435741	1	protein_coding	mitfa	microphthalmia-associated transcription factor a [Source:ZFIN;Acc:ZDB-GENE-990910-11]	0	1.31724434	1.27061184	0	3.34382534	0.95370678	1.82567694	0	0.90590563	1.59684385	1.00191207	0.53792990	0	1.10577164	0.52745892	0.85590198	0	0	0	0.53868882	0.70911645	1.89720360	1.40403722	0.69990208	0.70170264	3.11090351	0	1.93794102	0.98823039	0	0	1.16530992	1.00516159	0	3.31488253	0	1.04777467	2.16516642
polb	ENSDARG00000003749	0	0	-0.22362498	8	2398311	2411218	1	protein_coding	polb	polymerase (DNA directed), beta [Source:ZFIN;Acc:ZDB-GENE-040830-1]	123.83033883	100.11056966	76.23671040	72.27371492	105.33049825	140.19489698	124.14603213	126.46919062	134.07403276	150.90174404	200.38241432	215.70988943	198.59142789	222.26009965	217.84053259	172.46424851	186.11301862	179.71783063	170.70816529	182.61550911	201.38907285	219.44321609	262.55495985	220.46915622	227.35165548	406.49139260	428.98499545	445.72643401	431.85668124	382.22234948	642.30067252	672.38382391	604.10211419	585.16409863	584.52428690	448.38238334	419.10986708	477.41919471
pfas	ENSDARG00000003750	0	0	0.68678794	20	25546736	25574185	1	protein_coding	pfas	phosphoribosylformylglycinamidine synthase [Source:ZFIN;Acc:ZDB-GENE-030131-4420]	116.75431946	100.11056966	99.10772352	109.70117443	88.61137154	93.46326466	104.97642423	104.94251988	92.40237393	87.02798995	153.79350299	162.45482944	131.79249305	129.92816770	136.08440050	146.35923819	147.96823327	141.88249786	151.91460581	157.83582351	170.89706534	141.02546740	120.74720079	188.97356247	164.90012049	403.38048908	372.06806731	340.10864856	369.59816655	418.56864651	426.88695004	473.11582757	467.40013827	474.59833311	546.95561818	674.72925955	651.71584331	710.17458443
lats1	ENSDARG00000003751	0	0	-1.54613779	20	1219635	1248043	-1	protein_coding	lats1	large tumor suppressor kinase 1 [Source:ZFIN;Acc:ZDB-GENE-050523-2]	504.75604779	474.20796154	557.79859778	504.62540238	476.49511114	526.44614378	573.26256013	538.16676860	544.44928167	514.18372043	330.63098362	403.44742411	303.75461583	321.77954725	308.03600734	322.24709460	319.41018060	275.97536840	326.27707434	345.29953198	176.56999697	179.60194055	178.31272674	184.07424789	185.24949706	87.10529841	102.23966722	111.43160850	131.43464212	119.59104186	90.63138324	102.54727297	80.41292701	107.43654574	112.70600617	105.62854223	107.92079077	143.98356666
tspan2a	ENSDARG00000003754	0	0	2.67579484	6	49108395	49160554	-1	protein_coding	tspan2a	tetraspanin 2a [Source:ZFIN;Acc:ZDB-GENE-050522-511]	60.14616457	56.64150652	55.90692096	49.04287798	73.56415751	107.76886639	92.19668563	91.48835066	83.34331766	79.84219261	49.59464754	64.55158786	51.45323359	53.62992454	63.82252892	53.06592262	66.22940753	63.42982257	49.59411530	57.63970347	82.25750863	55.01890432	74.41397258	59.49167708	45.61067162	32.14600299	50.59282502	53.29337798	83.99958331	57.45059854	26.26996616	22.14088848	25.12903969	20.86146519	36.46370788	10.77842268	9.42997201	6.49549925
cnpy1	ENSDARG00000003757	0	0	-3.16710295	2	30002689	30012503	-1	protein_coding	cnpy1	canopy1 [Source:ZFIN;Acc:ZDB-GENE-060315-3]	595.56496293	563.78057650	557.79859778	667.24126095	605.23238678	446.33477407	422.64421232	405.41896568	425.77564457	432.74468397	148.78394263	161.91689954	158.42179815	184.11097807	154.54546259	169.89654257	152.57914139	194.74068334	157.13503900	171.84173276	100.69453642	95.49258107	118.64114496	79.08893541	104.55369342	65.32897381	51.64684220	62.98308307	53.36444116	58.62305974	42.03194585	45.44708688	44.22710986	55.28288276	39.77859041	64.67053606	68.10535340	44.38591153
tada2b	ENSDARG00000003769	0	0	-1.07450850	7	39467488	39471335	1	protein_coding	tada2b	transcriptional adaptor 2B [Source:ZFIN;Acc:ZDB-GENE-050522-557]	56.60815489	51.37252917	94.02527616	42.58986772	80.25180819	65.80576797	71.20140078	64.58001223	62.50748824	61.47848831	145.77820642	160.84103975	146.68685014	135.45702590	146.10611992	134.80456149	154.25583525	140.76969396	156.09095236	162.68402287	82.25750863	87.27136548	89.15636337	85.38805415	91.92304589	51.84839191	53.75487658	47.47955493	79.05843135	46.89844779	56.48042724	68.75328529	60.30969526	59.45517580	58.56292477	53.89211338	56.57983206	63.87240927
pip4k2aa	ENSDARG00000003776	0	0	-1.30684173	24	16925001	16982578	1	protein_coding	pip4k2aa	phosphatidylinositol-5-phosphate 4-kinase, type II, alpha a [Source:ZFIN;Acc:ZDB-GENE-080721-18]	504.75604779	467.62173985	552.71615042	543.34346394	586.84134740	479.71451145	505.71251323	498.70120557	441.17604022	443.92259093	296.56597319	329.75102797	290.66563536	294.13525625	319.11264459	311.97627087	276.23531367	273.19335863	261.54370279	287.65982851	112.74951614	136.59865901	135.48959158	121.78296248	112.27242246	29.03509947	45.32273908	38.75882035	82.02312252	29.31152987	30.21046108	20.97557856	29.14968604	29.20605127	23.20417774	32.33526803	37.71988804	46.55107794
ctnnd2b	ENSDARG00000003779	0	0	4.86287997	2	30570723	30710209	-1	protein_coding	ctnnd2b	catenin (cadherin-associated protein), delta 2b [Source:ZFIN;Acc:ZDB-GENE-070912-532]	16.51071184	6.58622169	12.70611840	9.03421436	13.37530137	14.30560173	20.99528485	14.35111383	17.21220691	7.18579734	5.51051639	3.76550929	4.06209739	6.08174402	2.63729458	7.70311780	6.70677545	10.01523514	16.18334289	10.77377635	9.92763035	6.32401199	9.12624192	8.39882500	4.91191848	12.44361406	7.37812031	21.31735119	10.87053431	4.68984478	13.13498308	16.31433888	18.09290858	10.43073260	19.88929521	20.47900309	32.48101470	21.65166416
dennd5b	ENSDARG00000003789	0	0	1.89505264	4	16660566	16718051	-1	protein_coding	dennd5b	DENN/MADD domain containing 5B [Source:ZFIN;Acc:ZDB-GENE-030131-2248]	103.78161730	139.62789979	109.27261824	114.86358264	143.78448968	119.21334778	128.71022449	138.12947061	132.26222150	122.15855470	445.34991582	450.24732531	400.34226485	398.63067623	399.28639992	440.36156752	410.78999605	386.14295497	434.34004136	416.40645588	531.12822381	517.30418087	469.65044957	575.31951242	578.90467831	454.19191316	506.98226735	481.57834283	489.17404397	497.12354656	509.63734343	574.49779062	599.07630625	580.99180559	606.62350380	513.05291940	465.21195246	491.49277642
IDH2	ENSDARG00000003795	0	0	6.64028359	18	26112296	26130964	-1	protein_coding	IDH2	isocitrate dehydrogenase (NADP(+)) 2, mitochondrial [Source:HGNC Symbol;Acc:HGNC:5383]	34.20076025	36.88284145	39.38896704	37.42745951	31.76634074	60.08352728	53.85746982	34.98083996	55.26024323	48.70373749	246.47036961	213.02023993	263.13364195	244.92841827	281.13560259	280.73584868	315.63761942	318.26191678	292.34425861	304.35918185	456.67099617	493.90533650	516.68569639	415.74183744	444.17777136	558.92566482	587.08757363	555.22010150	540.56202434	607.33489886	683.01912006	598.96929894	750.85570599	636.27468835	666.29138942	743.71116468	631.80812463	561.86068494
asb2a.1:ENSDARG00000003797	ENSDARG00000003797	0	0	11.09471737	20	27397942	27412585	-1	protein_coding	asb2a.1	ankyrin repeat and SOCS box containing 2a, tandem duplicate 1 [Source:ZFIN;Acc:ZDB-GENE-030131-5355]	0	0	0	0	0	0	0	0	0	0	0	0	0	0	0	0	0.41917347	0	0.52204332	0	0	0	0.70201861	0	0	0	0	0	0	0	0	0	0	0	0	0	0	0
aqp3a	ENSDARG00000003808	0	0	8.92757446	5	42406269	42411661	1	protein_coding	aqp3a	aquaporin 3a [Source:ZFIN;Acc:ZDB-GENE-040426-2826]	1.17933656	2.63448868	3.81183552	0	1.67191267	2.86112035	0	0.89694461	1.81181125	3.19368770	1.50286811	2.15171960	1.35403246	0.55288582	0.52745892	0.42795099	0	1.11280390	0	1.07737763	15.60056198	11.38322158	11.93431636	13.99804166	8.42043168	108.88162302	95.91556409	98.83499189	92.89365683	113.72873589	111.64735616	110.70444241	114.58842099	125.16879115	114.91592786	112.09559584	81.72642408	94.18473909
plxnb2a:ENSDARG00000003811	ENSDARG00000003811	0	0	1.29190320	4	14450478	14532812	-1	protein_coding	plxnb2a	plexin b2a [Source:ZFIN;Acc:ZDB-GENE-030131-8917]	163.92778187	159.38656485	144.84974977	140.67562368	158.83170371	203.13954461	185.30620972	182.07975671	197.48742663	158.88596330	502.95985994	497.04722651	466.68985553	426.82785305	430.93393492	559.75989341	570.49508635	505.76937474	557.54226463	542.99832797	563.03846423	578.01469599	507.55945447	594.91677075	594.34213640	262.35286308	319.36720792	320.72923839	376.51577929	309.52975540	248.25118018	247.04570307	229.17684199	251.38065556	286.18485880	311.49641535	308.04575230	285.80196690
prkag1	ENSDARG00000003818	0	0	0.15901545	6	2073250	2089462	-1	protein_coding	prkag1	protein kinase, AMP-activated, gamma 1 non-catalytic subunit [Source:ZFIN;Acc:ZDB-GENE-040426-2188]	156.85176251	191.00042895	147.39097345	178.10308319	152.14405303	114.44481386	79.41694702	99.56085219	86.96694017	112.57749159	31.56023025	32.81372383	46.03710374	29.30294846	36.39466525	25.67705933	20.95867327	26.70729372	18.79355948	18.31541979	43.25610367	30.35525756	43.52515377	39.89441874	30.87491618	62.21807030	48.48479064	48.44852544	63.24674508	58.62305974	64.36141708	61.76142577	74.38195749	87.61815381	79.55718083	113.17343810	125.73296012	167.80039724
nr1d2a	ENSDARG00000003820	0	0	10.86542691	16	49879775	49907024	1	protein_coding	nr1d2a	nuclear receptor subfamily 1, group D, member 2a [Source:ZFIN;Acc:ZDB-GENE-040504-1]	0	1.31724434	0	1.29060205	1.67191267	0	0.91283847	0	0.90590563	0.79842193	2.00382414	0.53792990	0	0	2.10983567	0.42795099	1.25752040	0	0.52204332	1.07737763	0.70911645	2.52960480	2.10605583	1.39980417	1.40340528	2.07393568	4.21606875	1.93794102	0.98823039	2.34492239	0	3.49592976	2.01032318	1.04307326	0	1.07784227	1.04777467	0
snapc1b	ENSDARG00000003827	0	0	0.96075932	13	37460601	37474710	-1	protein_coding	snapc1b	small nuclear RNA activating complex, polypeptide 1b [Source:ZFIN;Acc:ZDB-GENE-040426-716]	24.76606777	18.44142073	16.51795392	23.23083694	36.78207875	130.65782916	111.36629353	113.91196602	125.01497649	110.18222581	155.79732713	134.48247470	148.04088261	154.25514378	139.77661292	167.32883664	152.57914139	176.93582087	158.70116896	143.29122544	158.84208563	182.76394654	203.58539667	170.07620623	190.16141554	132.73188330	129.64411410	146.31454682	140.32871564	133.66057620	191.77075294	209.75578562	207.06328706	179.40860065	173.47885263	168.14339375	201.17273620	186.20431177
stom	ENSDARG00000003835	0	0	4.09620862	21	17505797	17533615	1	protein_coding	stom	stomatin [Source:ZFIN;Acc:ZDB-GENE-980526-486]	48.35279897	40.83457447	49.55386176	40.00866362	70.22033217	48.63904589	59.33450065	34.98083996	40.76575320	44.71162786	29.05545008	31.19993413	24.37258433	25.98563354	32.17499392	69.32806019	44.43238733	47.85056791	49.07207198	57.63970347	40.41963786	38.57647315	26.67670715	32.19549583	30.17321354	258.20499173	272.99045165	222.86321701	251.99874992	245.04438969	395.36299065	429.99936053	458.35368398	521.53662979	571.26475676	780.35780178	894.79956622	1360.80709242
acsl1b	ENSDARG00000003854	0	0	4.36059086	14	918930	952589	-1	protein_coding	acsl1b	acyl-CoA synthetase long-chain family member 1b [Source:ZFIN;Acc:ZDB-GENE-040801-88]	16.51071184	22.39315374	15.24734208	24.52143899	28.42251540	22.88896277	15.51825402	13.45416921	19.02401816	10.37948504	51.09751565	38.73095271	37.91290896	45.33663724	41.14179550	45.79075581	40.24065267	38.94813667	44.37368211	43.09510539	52.47461757	56.28370672	39.31304212	48.29324374	59.64472443	59.10716678	76.94325471	75.57969968	73.12904900	89.10705080	84.06389170	95.55541345	87.44905813	77.18742121	85.08198505	331.97541844	355.19561235	357.25245863
cbx3a	ENSDARG00000003860	0	0	-3.55194916	19	18669752	18672871	-1	protein_coding	cbx3a	chromobox homolog 3a (HP1 gamma homolog, Drosophila) [Source:ZFIN;Acc:ZDB-GENE-030131-1158]	2904.70594789	2713.52333549	2839.81746250	3200.69308926	3397.32654677	1916.95063224	1782.77353492	1835.14868091	1758.36282149	1861.12150983	880.68071092	927.39114556	971.29262002	1051.58882967	933.07482360	1096.41043343	1080.62919370	1075.52497401	932.89141095	996.03562344	1452.97961361	1474.12719513	1684.14264352	1616.77381228	1681.98122897	3441.69625518	3658.49365901	3455.34883409	3006.19685201	3329.78979298	4165.10313407	4111.21339819	3972.39859447	3686.22089939	3517.09036901	2923.10822987	2897.09695620	2717.28385200
tm9sf2	ENSDARG00000003866	0	0	0.80367681	1	28994209	29020444	1	protein_coding	tm9sf2	transmembrane 9 superfamily member 2 [Source:ZFIN;Acc:ZDB-GENE-030131-6302]	347.90428527	372.78014755	471.39699266	447.83891209	386.21182692	271.80643293	274.76437993	279.84671967	208.35829415	232.34078051	217.41491953	202.26164195	227.47745376	217.83701309	227.86225200	216.97115135	223.00028357	239.25283954	220.82432391	219.24634870	351.01264458	333.27543193	335.56489521	417.14164161	371.20069676	912.53169767	872.72623153	833.31463750	751.05509781	887.55312440	1308.24431458	1288.83277166	1163.97711852	1143.20829251	1212.14204675	1141.43496144	1246.85185457	1021.95854832
ccdc102a	ENSDARG00000003872	0	0	-1.24835307	7	28453725	28566168	1	protein_coding	ccdc102a	coiled-coil domain containing 102A [Source:ZFIN;Acc:ZDB-GENE-030131-4044]	402.15376704	403.07676731	339.25336129	437.51409567	389.55565226	680.94664250	773.17418540	861.96377437	712.04182261	652.31071366	232.44360061	277.57182779	239.21240177	262.06787869	257.39995134	163.04932675	147.54905981	153.01053691	138.34147952	141.67515899	162.38766789	146.08467699	160.76226151	135.78100415	150.86606768	66.36594165	46.37675627	75.57969968	64.23497547	48.07090898	39.40494923	24.47150832	33.17033239	27.11990475	22.09921690	35.56879483	31.43324003	48.71624436
pbrm1	ENSDARG00000003877	0	0	4.55288188	11	3890369	3940502	-1	protein_coding	pbrm1	polybromo 1 [Source:ZFIN;Acc:ZDB-GENE-080926-4]	8.25535592	7.90346603	2.54122368	9.03421436	3.34382534	3.81482713	5.47703083	9.86639076	11.77677315	7.18579734	18.53537332	15.06203717	21.66451941	16.58657460	20.04343883	17.11803955	20.12032634	14.46645076	20.35968944	18.85410861	5.67293163	17.70723358	9.12624192	17.49755208	11.92894489	10.36967838	4.21606875	6.78279356	9.88230392	5.86230597	2.62699662	5.82654960	5.02580794	6.25843956	1.10496084	4.31136907	1.04777467	2.16516642
ctsl.1	ENSDARG00000003902	0	0	14.49747836	17	27439841	27444267	1	protein_coding	ctsl.1	cathepsin L.1 [Source:ZFIN;Acc:ZDB-GENE-040718-61]	0	0	0	0	0	0	0	0.89694461	0	0	0	0	0	0	0	0.42795099	0.83834693	0	0.52204332	2.15475527	0	0.63240120	0.70201861	0.69990208	0.70170264	2.07393568	0	2.90691153	0.98823039	1.17246119	6.56749154	3.49592976	3.01548476	5.21536630	4.41984338	14.01194948	10.47774668	7.57808246
sycp1	ENSDARG00000003904	0	0	-2.58129298	6	49054088	49062433	1	protein_coding	sycp1	synaptonemal complex protein 1 [Source:ZFIN;Acc:ZDB-GENE-040910-6]	8.25535592	9.22071036	19.05917760	23.23083694	18.39103938	39.10197807	21.90812332	38.56861842	28.98898006	19.96054815	191.86616171	111.88941895	108.77394118	185.76963553	112.34874925	137.37226742	78.38543802	108.49838072	115.37157349	95.34792069	42.54698722	39.20887434	36.50496768	53.19255833	66.66175084	15.55451757	17.91829219	36.82087933	16.79991666	11.72461195	10.50798646	10.48778928	20.10323175	11.47380586	12.15456929	2.15568454	2.09554934	12.99099850
med13b	ENSDARG00000003910	0	0	-2.65857082	15	20124911	20189599	-1	protein_coding	med13b	mediator complex subunit 13b [Source:ZFIN;Acc:ZDB-GENE-030131-3529]	1789.05356190	1865.21798206	1847.46961543	1770.70601551	1700.33518606	1141.58701830	1152.00215109	1168.71883247	1258.30291554	1097.03172652	1230.84897994	1125.88727822	1098.57167153	1057.67057369	1062.82971710	863.60509549	894.51617508	759.48866504	903.65698509	919.00312254	304.21095863	369.95470148	300.46396475	317.75554579	336.81726738	460.41372019	513.30637048	443.78849299	471.38589691	444.36279279	471.54589250	462.62803829	510.62208654	589.33639167	528.17128382	527.06486888	501.88406583	500.15344208
setb	ENSDARG00000003920	0	0	-1.38254311	21	13130056	13133937	-1	protein_coding	setb	SET translocation (myeloid leukemia-associated) B [Source:ZFIN;Acc:ZDB-GENE-030131-433]	2444.76468939	2600.24032245	2604.75427210	2798.02524900	3072.97548867	2785.77751083	2784.15733821	3107.91308865	2605.38458249	2737.78878473	1221.33081526	1265.21112202	1136.48458049	1221.32477642	1205.24362460	1465.73213680	1362.73293588	1349.27473460	1374.54005877	1347.79942122	2525.16369158	2427.78820338	2572.19618419	2499.35033924	2534.54993703	5850.57254346	6047.95062385	5607.43233395	5027.12800334	5695.81648390	7447.53540530	7447.49569950	7352.75701381	6989.63391250	7147.99170504	7378.90816433	6862.92407346	7973.22532669
cldn12	ENSDARG00000003927	0	0	-1.69140337	16	43137566	43329751	-1	protein_coding	cldn12	claudin 12 [Source:ZFIN;Acc:ZDB-GENE-010328-14]	503.57671123	645.44972543	585.75205826	680.14728147	575.13795871	799.20628349	736.66064654	809.94098674	691.20599320	636.34227513	239.95794114	331.36481767	280.28471981	243.82264663	303.81633600	237.94074980	230.12623248	222.56078096	232.83132025	234.32963558	171.60618179	193.51476693	200.77732224	222.56886247	204.89717099	205.31963198	198.15523131	206.39071836	200.61076955	215.73285983	223.29471233	282.00500067	264.35749756	300.40509876	277.34517205	289.93957000	274.51696294	289.04971653
cndp2	ENSDARG00000003931	0	0	1.53358986	19	21216737	21238776	1	protein_coding	cndp2	CNDP dipeptidase 2 (metallopeptidase M20 family) [Source:ZFIN;Acc:ZDB-GENE-030131-5499]	136.80304099	134.35892244	134.68485504	162.61585857	183.91039377	159.26903263	158.83389405	170.41947672	197.48742663	197.21021576	141.77055813	153.84795106	174.67018771	150.93782886	143.46882534	179.31146433	191.14310020	183.05624234	182.19311831	169.14828867	221.95345000	194.77956933	225.34797356	250.56494580	230.86016868	547.51901860	618.70808926	524.21304522	545.50317630	595.61028691	759.20202192	787.74950600	775.98474568	739.53894105	765.73786545	543.23250290	587.80158858	532.63093832
rpa1	ENSDARG00000003938	0	0	-3.35050931	15	26565463	26606113	-1	protein_coding	rpa1	replication protein A1 [Source:ZFIN;Acc:ZDB-GENE-030912-3]	3046.22633512	2836.02705889	2955.44313995	3062.59866969	2885.72126955	1719.53332832	1745.34715759	1925.74008696	1564.49901737	1767.70614447	622.18739645	526.09544104	555.60465392	528.00595812	520.60195076	432.65844972	401.98735328	433.99352288	396.23087908	403.47792426	299.95625991	299.12576718	313.80231832	333.85329370	301.03043272	441.74829910	495.38807829	520.33716318	488.18581357	525.26261523	680.39212345	760.94737784	697.58214184	682.16991177	665.18642857	708.14236985	681.05353401	640.88925912
mtfr1l	ENSDARG00000003940	0	0	1.19796704	17	24699800	24708891	1	protein_coding	mtfr1l	mitochondrial fission regulator 1-like [Source:ZFIN;Acc:ZDB-GENE-030131-6228]	57.78749145	67.17946122	66.07181568	67.11130671	58.51694347	76.29654258	62.98585454	72.65251376	61.60158262	70.26112950	65.12428465	69.93088685	67.25027899	54.73569618	57.49302192	66.76035426	68.74444832	64.54262648	72.04197801	64.64265809	127.64096166	125.84783862	136.89362880	130.18178748	142.44563600	317.31215851	327.79934542	272.28071295	250.02228914	330.63405691	491.24836712	441.65245973	457.34852239	413.05701080	443.08929877	458.08296375	420.15764175	408.13386940
rrs1	ENSDARG00000003941	0	0	-1.71243380	24	23692345	23694473	-1	protein_coding	rrs1	RRS1 ribosome biogenesis regulator homolog (S. cerevisiae) [Source:ZFIN;Acc:ZDB-GENE-030131-9345]	267.70939918	295.06273163	247.76930881	246.50499196	305.96001873	304.23246352	272.02586452	274.46505198	286.26617805	301.00506615	139.26577795	145.24107268	170.15674617	183.00520643	179.33603167	151.06669906	168.08855961	147.44651739	118.50383340	140.59778135	175.15176406	175.80753335	204.28741528	203.67150622	145.25244656	494.63365885	545.98090330	500.95775301	396.28038713	513.53800328	705.34859130	823.87411353	630.23631547	573.69029277	607.72846464	655.32809873	664.28913932	817.35032202
pfn2	ENSDARG00000003952	0	0	0.91645747	22	35203826	35218494	-1	protein_coding	pfn2	profilin 2 [Source:ZFIN;Acc:ZDB-GENE-040115-4]	1187.59191617	1410.76868559	1491.69830021	1418.37165528	1600.02042582	1696.64436555	1866.75467431	1540.05390280	1751.11557648	1514.60639389	2703.65972517	3516.44774856	2728.82675680	3085.10287570	3266.02561204	3009.77930456	2627.79845434	2928.89987749	2926.05280266	2884.67861737	3246.33512498	2872.36624636	3162.59383454	3342.73234954	3041.88094602	1655.00066986	1573.64766145	1608.49104447	2006.10769545	1682.48181441	991.69122240	1081.40760587	1021.24417307	991.96266987	1077.33682368	1069.21952951	908.42063690	1244.97068916
traf4a	ENSDARG00000003963	0	0	1.47067773	15	15580590	15657241	1	protein_coding	traf4a	tnf receptor-associated factor 4a [Source:ZFIN;Acc:ZDB-GENE-040308-1]	91.98825170	71.13119423	62.25998016	92.92334775	80.25180819	62.94464763	59.33450065	54.71362147	54.35433760	43.11478401	51.59847169	56.48263938	49.64785697	45.88952306	53.27335058	40.22739295	36.46809149	46.18136205	35.49894569	41.47903894	21.27349361	30.35525756	31.59083741	23.09676875	16.13916073	8.29574271	15.81025782	9.68970509	14.82345588	11.72461195	23.64296954	22.14088848	25.12903969	9.38765934	16.57441267	72.21543193	73.34422674	61.70724285
zgc:162969	ENSDARG00000003968	0	0	-7.73786000	11	6436396	6442653	-1	protein_coding	zgc:162969	zgc:162969 [Source:ZFIN;Acc:ZDB-GENE-041008-244]	301.91015942	275.30406656	275.72276929	349.75315613	339.39827214	413.90874348	382.47931958	380.30451647	387.72760824	409.59044811	423.80880628	412.59223239	436.90114135	398.63067623	427.24172251	466.89452883	498.81642378	587.00405979	512.12449588	522.52815291	336.12119905	352.24746790	391.02436534	343.65192287	312.95937761	76.73562003	65.34906565	73.64175866	75.10550978	92.62443438	35.46445431	39.62053728	27.13936287	31.29219779	33.14882534	14.01194948	16.76439468	9.74324887
isl2a	ENSDARG00000003971	0	0	11.14120722	25	32338903	32345058	-1	protein_coding	isl2a	ISL LIM homeobox 2a [Source:ZFIN;Acc:ZDB-GENE-980526-562]	0	0	0	0	0	0	0	0.89694461	0	0	0.50095604	0.53792990	0	0	0	0	0	0	0	0.53868882	0.70911645	1.26480240	0.70201861	0.69990208	0.70170264	0	2.10803438	0	2.96469118	0	2.62699662	0	1.00516159	1.04307326	2.20992169	6.46705361	4.19109867	6.49549925
chordc1a	ENSDARG00000003973	0	0	-2.55767538	15	43938371	43954698	-1	protein_coding	chordc1a	cysteine and histidine-rich domain (CHORD) containing 1a [Source:ZFIN;Acc:ZDB-GENE-050626-79]	154.49308939	142.26238846	133.41424320	139.38502163	180.56656843	154.50049872	124.14603213	155.17141828	126.82678774	163.67649486	93.17782266	87.68257351	80.33925946	92.33193194	93.88768717	89.44175667	86.34973386	84.57309677	74.13015129	74.87774562	43.25610367	48.69489233	42.12111655	40.59432083	41.40045578	24.88722812	16.86427501	27.13117424	18.77637745	21.10430150	26.26996616	40.78584720	30.15484763	21.90453845	32.04386450	32.33526803	39.81543737	58.45949323
spoplb	ENSDARG00000003974	0	0	1.27224361	11	33555377	33580480	1	protein_coding	spoplb	speckle-type POZ protein-like b [Source:ZFIN;Acc:ZDB-GENE-061103-277]	66.04284737	52.68977350	50.82447360	49.04287798	41.79781677	41.96309842	34.68786192	52.91973225	35.33031944	35.13056475	204.39006260	187.19960479	206.71562266	199.59178103	183.02824409	208.41213157	198.68822258	223.67358487	206.20711098	207.93388353	163.09678435	206.16279091	151.63601959	158.87777289	176.82906537	169.02575764	154.94052661	129.84204817	147.24632839	141.86780456	267.95365479	247.04570307	263.35233597	260.76831490	259.66579853	320.11915349	311.18907631	282.55421728
LTN1	ENSDARG00000003984	0	0	2.27457009	10	23130432	23169455	1	protein_coding	LTN1	listerin E3 ubiquitin protein ligase 1 [Source:HGNC Symbol;Acc:HGNC:13082]	21.22805808	27.66213109	27.95346048	23.23083694	25.07869006	28.61120347	32.86218498	27.80528304	32.61260256	30.34003319	179.84321685	180.20651610	171.51077863	186.32252135	172.47906575	202.84876871	233.06044674	205.31232044	249.01466313	234.32963558	222.66256646	233.35604247	246.40853184	281.36063746	296.11851424	351.53209717	366.79798137	377.89849840	383.43339204	350.56589722	362.52553296	424.17281092	399.04915031	408.88471776	361.32219625	270.53840918	254.60924425	175.37847969
fhl2b	ENSDARG00000003991	0	0	10.21219719	6	14948853	14974537	-1	protein_coding	fhl2b	four and a half LIM domains 2b [Source:ZFIN;Acc:ZDB-GENE-041010-121]	0	0	0	0	0	0	0	0	0	0	0	0	0	0	0	0	0.41917347	0	0	0	0	0	0	2.09970625	0	1.03696784	0	0	0	0	0	0	0	0	0	0	0	0
syt9a	ENSDARG00000003994	0	0	10.90761081	18	29010482	29080296	1	protein_coding	syt9a	synaptotagmin IXa [Source:ZFIN;Acc:ZDB-GENE-031002-18]	0	0	0	0	0	0	0	0	0	0	0	0	0	0	0	0	0	0.55640195	1.04408664	0	0.70911645	0.63240120	0	0.69990208	0.70170264	1.03696784	0	1.93794102	0.98823039	1.17246119	1.31349831	1.16530992	1.00516159	0	1.10496084	2.15568454	0	1.08258321
phyhipla	ENSDARG00000003998	0	0	10.41013452	17	20943641	20959241	-1	protein_coding	phyhipla	phytanoyl-CoA 2-hydroxylase interacting protein-like a [Source:ZFIN;Acc:ZDB-GENE-061215-64]	0	0	0	0	0	0	0.91283847	0.89694461	0.90590563	0.79842193	0	1.07585980	0.45134415	0.55288582	0.52745892	0.42795099	1.67669386	0	0	0.53868882	0	0.63240120	0	0.69990208	0	0	0	0	0	0	1.31349831	0	0	0	0	0	0	0
spag1a	ENSDARG00000004017	0	0	8.26216796	19	12065986	12098914	1	protein_coding	spag1a	sperm associated antigen 1a [Source:ZFIN;Acc:ZDB-GENE-030131-9443]	1.17933656	0	0	0	0	0	0	0	0	0	0	0	0	0	0	0	0	0	0.52204332	0	41.83787077	38.57647315	41.41909794	32.19549583	37.89194258	270.64860579	293.01677822	251.93233227	212.46953425	282.56314792	384.85500419	388.04820340	391.00785760	366.11871412	413.25535596	287.78388546	257.75256825	254.40705387
isl1	ENSDARG00000004023	0	0	9.13444256	5	40128460	40133892	-1	protein_coding	isl1	ISL LIM homeobox 1 [Source:ZFIN;Acc:ZDB-GENE-980526-112]	0	0	0	1.29060205	1.67191267	0	0	0	0	0	0.50095604	0	0.45134415	0	0	0	0	0	0	0	0.70911645	3.79440719	0.70201861	2.79960833	2.10510792	1.03696784	3.16205156	0.96897051	2.96469118	0	1.31349831	1.16530992	0	2.08614652	2.20992169	5.38921134	11.52552134	4.33033283
arhgdig	ENSDARG00000004034	0	0	1.52801404	3	27582768	27638390	1	protein_coding	arhgdig	Rho GDP dissociation inhibitor (GDI) gamma [Source:ZFIN;Acc:ZDB-GENE-040426-1493]	172.18313780	197.58665064	170.26198657	229.72716528	237.41159923	84.87990362	118.66900130	107.63335372	99.64961894	104.59327232	91.67495455	111.35148905	99.74705810	111.13004982	113.40366708	144.21948324	100.60163169	135.20567444	132.59900301	115.81809575	138.98682492	138.49586261	161.46428012	129.48188540	116.48263830	172.13666115	186.56104225	185.07336717	138.35225486	191.11117474	109.02035955	150.32497970	146.75359180	113.69498530	154.69451827	133.65244119	119.44631212	107.17573759
cog2	ENSDARG00000004037	0	0	-0.77015261	13	23865620	23888466	-1	protein_coding	cog2	component of oligomeric golgi complex 2 [Source:ZFIN;Acc:ZDB-GENE-040426-2671]	175.72114748	146.21412148	124.51996032	140.67562368	101.98667291	125.88929525	135.10009379	141.71724906	134.07403276	137.32857130	347.66348884	298.01316394	329.93257678	314.03914577	312.25567867	294.85823132	310.60753783	316.59271092	291.82221529	301.12704895	252.44545751	281.41853360	253.42871793	246.36553330	247.70103205	120.28826924	109.61778754	140.50072376	162.06978426	100.83166275	139.23082063	132.84533089	154.79488450	152.28869590	139.22506645	177.84397416	134.11515747	125.57965212
phf6	ENSDARG00000004046	0	0	0.20485011	14	31148265	31167430	1	protein_coding	phf6	PHD finger protein 6 [Source:ZFIN;Acc:ZDB-GENE-030131-5278]	82.55355922	94.84159231	76.23671040	58.07709235	107.00241092	105.86145282	117.75616283	108.53029833	139.50946652	130.14277396	299.57170940	272.73045870	306.46268076	309.06317339	292.21223984	403.98573347	357.13579249	356.65365150	382.65775278	365.76970704	220.53521710	215.64880890	270.97918316	225.36847080	225.24654756	166.95182196	103.29368441	106.58675596	116.61118624	134.83303739	198.33824448	154.98621938	161.83101561	179.40860065	169.05900926	230.65824528	178.12169351	224.09472405
marcksa	ENSDARG00000004049	0	0	-0.39490374	20	3298762	3302235	-1	protein_coding	marcksa	myristoylated alanine-rich protein kinase C substrate a [Source:ZFIN;Acc:ZDB-GENE-050522-145]	121.47166571	119.86923472	82.58976960	107.11997033	113.69006160	82.97249005	87.63249327	91.48835066	68.84882763	99.80274077	57.10898808	44.64818160	40.62097389	49.75972380	49.58113817	60.76904042	68.32527485	68.99384210	68.90971810	60.33314755	147.49622237	139.76066500	149.52996376	153.97845831	146.65585184	462.48765586	479.57782047	440.88158147	403.19799987	415.05126293	587.13374359	569.83655094	610.13308372	592.46561145	554.69034409	391.25674316	516.55291118	437.36361602
uhrf1bp1l	ENSDARG00000004055	0	0	3.87563870	4	18218860	18292110	-1	protein_coding	uhrf1bp1l	UHRF1 binding protein 1-like [Source:ZFIN;Acc:ZDB-GENE-041210-177]	12.97270216	7.90346603	8.89428288	10.32481642	15.04721404	24.79637634	14.60541554	32.29000612	19.92992379	20.75897008	93.17782266	113.50320865	114.19007103	97.86079014	126.06268109	181.87917026	191.56227367	189.73306577	186.89150818	195.54404073	118.42244777	116.99422184	125.66133105	117.58354998	105.25539606	39.40477785	40.05265314	28.10014475	69.17612743	42.20860301	38.09145093	33.79398768	46.23743303	50.06751646	40.88355126	75.44895874	62.86648006	84.44149022
bhlhe40	ENSDARG00000004060	0	0	11.39734469	11	35497669	35501340	-1	protein_coding	bhlhe40	basic helix-loop-helix family, member e40 [Source:ZFIN;Acc:ZDB-GENE-030131-3133]	2.35867312	0	0	0	0	2.86112035	0	0.89694461	0	0.79842193	0.50095604	1.61378970	0.45134415	0.55288582	2.10983567	0.42795099	0.41917347	0	2.08817328	0	0	0	0	1.39980417	0.70170264	0	0	1.93794102	0	0	0	0	6.03096953	2.08614652	1.10496084	5.38921134	4.19109867	4.33033283
bach2b	ENSDARG00000004074	0	0	4.09229663	20	24073848	24223781	-1	protein_coding	bach2b	BTB and CNC homology 1, basic leucine zipper transcription factor 2b [Source:ZFIN;Acc:ZDB-GENE-041001-139]	14.15203872	10.53795470	6.35305920	5.16240821	10.03147602	18.12042886	13.69257707	10.76333537	18.11811253	12.77475082	16.53154918	13.44824747	13.54032463	17.13946042	20.57089775	17.11803955	10.47933663	13.91004881	12.52903965	10.77377635	2.12734936	7.58881439	4.91413026	6.29911875	4.91191848	5.18483919	3.16205156	4.84485254	0.98823039	4.68984478	2.62699662	2.33061984	6.03096953	4.17229304	7.73472591	16.16763401	10.47774668	14.07358170
cx39.9	ENSDARG00000004082	0	0	11.07470780	5	23126584	23132786	1	protein_coding	cx39.9	connexin 39.9 [Source:ZFIN;Acc:ZDB-GENE-040406-2]	0	0	0	0	0	0	0	0	0	0	0	0	0	0	0.52745892	0	0	0	0	0.53868882	0	0.63240120	0	0	0	0	0	0	0	0	0	0	0	0	0	0	0	0
acsbg2	ENSDARG00000004094	0	0	1.11859272	8	20125713	20160078	1	protein_coding	acsbg2	acyl-CoA synthetase bubblegum family member 2 [Source:ZFIN;Acc:ZDB-GENE-030131-7099]	262.99205294	218.66256004	235.06319041	247.79559401	212.33290917	108.72257317	142.40280156	121.98446755	124.10907086	130.94119589	139.76673399	158.68932015	147.58953845	144.85608484	150.32579125	104.84799227	108.56592753	100.15235143	100.75436056	107.19907467	217.69875128	206.79519211	196.56521058	181.97454164	189.45971290	777.72587869	824.24144089	645.33435881	637.40860274	760.92731537	841.95241531	837.85783257	882.53187397	855.32007286	776.78747390	495.80744312	508.17071384	436.28103281
tie1	ENSDARG00000004105	0	0	10.83991707	6	33998984	34024189	-1	protein_coding	tie1	tyrosine kinase with immunoglobulin-like and EGF-like domains 1 [Source:ZFIN;Acc:ZDB-GENE-990415-55]	0	0	0	0	0	0	0	0	0	0	0	0	0	0	0	0	0	0	0	0	0.70911645	1.26480240	2.10605583	1.39980417	0.70170264	6.22180703	10.54017188	2.90691153	7.90584313	0	10.50798646	12.81840912	3.01548476	3.12921978	4.41984338	5.38921134	7.33442267	4.33033283
mgat4b	ENSDARG00000004115	0	0	-0.77963068	14	16178273	16448609	-1	protein_coding	mgat4b	mannosyl (alpha-1,3-)-glycoprotein beta-1,4-N-acetylglucosaminyltransferase, isozyme B [Source:ZFIN;Acc:ZDB-GENE-040704-19]	279.50276478	235.78673643	265.55787457	258.12041042	279.20941600	163.08385976	183.48053278	221.54531974	182.08703097	153.29700982	211.40344710	195.26855327	176.92690848	208.99083997	193.04996350	175.45990543	183.59797783	182.49984039	187.93559482	181.53813148	292.86509537	270.66771322	275.89331342	290.45936454	293.31170368	212.57840684	256.12617665	208.32865937	205.55192150	272.01099717	95.88537647	114.20037217	103.53164353	97.00581314	92.81671096	15.08979175	12.57329601	22.73424737
mvk	ENSDARG00000004130	0	0	-5.01129264	5	18990398	19005895	1	protein_coding	mvk	mevalonate kinase [Source:ZFIN;Acc:ZDB-GENE-041114-37]	287.75812070	299.01446464	302.40561793	322.65051303	324.35105811	176.43575471	167.04944029	156.96530751	202.92286039	179.64493338	64.12237258	55.94470948	51.45323359	65.79341258	58.02048083	33.38017713	38.14478535	45.06855815	44.89572543	32.86001786	8.50939744	14.54522758	12.63633497	6.99902083	16.13916073	7.25877487	5.27008594	5.81382305	4.94115196	4.68984478	3.94049492	4.66123968	13.06710064	6.25843956	9.94464760	6.46705361	16.76439468	6.49549925
rttn	ENSDARG00000004131	0	0	-3.15277699	24	14987704	15118657	-1	protein_coding	rttn	rotatin [Source:ZFIN;Acc:ZDB-GENE-090609-5]	314.88286159	342.48352778	298.59378241	287.80425762	235.73968656	247.01005659	250.11774120	271.77421814	274.48940490	221.96129547	196.37476603	166.22033873	167.90002539	171.39460421	165.09464092	135.23251248	141.68063129	150.22852715	144.60599935	154.60369060	134.73212620	149.24668299	133.38353575	142.08012290	159.98820200	43.55264921	44.26872189	52.32440747	78.07020096	64.48536571	15.76197969	12.81840912	12.06193905	13.55995237	25.41409943	10.77842268	11.52552134	11.90841529
usp19	ENSDARG00000004132	0	0	-1.70006181	23	20218771	20251211	-1	protein_coding	usp19	ubiquitin specific peptidase 19 [Source:ZFIN;Acc:ZDB-GENE-030131-3055]	1089.70698167	1053.79547009	1091.45557060	1129.27679561	1125.19722735	812.55817844	821.55462439	770.47542371	723.81859576	742.53239131	521.99618930	480.90932954	487.90303078	477.14046267	464.69130559	424.09942995	437.19792437	405.61702331	443.73682110	458.42418364	529.00087445	499.59694730	461.92824487	585.11814159	547.32805949	545.44508292	636.62638146	655.99303440	625.54983804	576.85090780	613.40370975	581.48965014	558.86984274	537.18272869	559.11018747	520.59781528	467.30750180	392.97770449
zgc:92630	ENSDARG00000004141	0	0	11.45673868	15	15479601	15501508	1	protein_coding	zgc:92630	zgc:92630 [Source:ZFIN;Acc:ZDB-GENE-040718-449]	0	0	0	0	0	0	0	0.89694461	0	0	0	0	0	0	0	0	0	0	0	0	0.70911645	0	1.40403722	1.39980417	0	5.18483919	8.43213750	1.93794102	3.95292157	5.86230597	6.56749154	6.99185952	8.04129270	6.25843956	6.62976507	9.70058041	5.23887334	5.41291604
grm2a	ENSDARG00000004150	0	0	7.34699915	6	42053979	42143600	-1	protein_coding	grm2a	glutamate receptor, metabotropic 2a [Source:ZFIN;Acc:ZDB-GENE-030131-8097]	0	0	0	1.29060205	1.67191267	0	0	0	0	0.79842193	0	0	0	0	0	0.85590198	0	0	0	0.53868882	0.70911645	0	0	0.69990208	0.70170264	6.22180703	3.16205156	1.93794102	5.92938235	2.34492239	3.94049492	4.66123968	7.03613111	5.21536630	6.62976507	2.15568454	1.04777467	3.24774962
orai1b	ENSDARG00000004154	0	0	-2.90929245	10	42085704	42093037	1	protein_coding	orai1b	ORAI calcium release-activated calcium modulator 1b [Source:ZFIN;Acc:ZDB-GENE-050522-100]	147.41707003	156.75207618	163.90892737	149.70983805	150.47214036	122.07446812	130.53590143	113.01502141	134.97993838	118.96486699	62.61950447	51.64127029	51.90457774	73.53381406	58.02048083	59.91313844	61.19932594	57.86580305	51.16024526	56.56232583	60.27489856	68.93173070	75.81800980	79.78883749	82.09920892	50.81142407	59.02496252	80.42455222	67.19966665	63.31290451	43.34544416	34.95929760	49.25291780	43.80907690	50.82819886	26.94605669	41.91098671	20.56908095
tmem63c	ENSDARG00000004158	0	0	10.61469330	17	44666401	44809896	1	protein_coding	tmem63c	transmembrane protein 63C [Source:ZFIN;Acc:ZDB-GENE-120928-2]	0	0	0	0	0	0	0	0.89694461	0	0	0	0	0.90268831	0.55288582	0	0	0.41917347	0.55640195	1.04408664	0.53868882	0	0.63240120	0	0.69990208	0	0	0	0	0.98823039	0	0	0	1.00516159	0	0	0	0	0
reep3b	ENSDARG00000004160	0	0	-2.49764361	12	8784874	8844343	1	protein_coding	reep3b	receptor accessory protein 3b [Source:ZFIN;Acc:ZDB-GENE-040426-730]	949.36593100	887.82268355	996.15968260	1063.45609095	1001.47568972	548.38139977	513.92805948	520.22787631	546.26109292	538.13637822	319.10899480	302.85453303	336.25139494	308.51028757	329.66182292	309.83651593	347.07562932	348.86402416	316.88029460	320.51984637	345.33971295	356.04187510	391.72638395	324.05466454	369.79729148	497.74456236	568.11526425	532.93377980	487.19758318	519.40030926	567.43126897	577.99372038	531.73047988	509.01975068	533.69608804	502.27449673	513.40958717	418.95970148
ik	ENSDARG00000004161	0	0	2.35722613	21	44018321	44041940	1	protein_coding	ik	IK cytokine [Source:ZFIN;Acc:ZDB-GENE-030131-960]	71.93953018	86.93812628	63.53059200	58.07709235	75.23607018	121.12076134	108.62777811	116.60279986	110.52048646	124.55382048	226.43212818	240.45466477	225.22073299	224.47164293	218.89545042	161.76547378	189.46640634	156.34894863	179.58290172	191.23453019	322.64798643	280.15373121	258.34284819	284.86014788	317.87129609	604.55224970	632.41031271	589.13406930	479.29174005	641.33627351	977.24274101	1007.99308091	855.39251111	855.32007286	849.71488965	743.71116468	779.54435277	998.14171775
stmn1a	ENSDARG00000004169	0	0	1.06394357	19	17303653	17306398	-1	protein_coding	stmn1a	stathmin 1a [Source:ZFIN;Acc:ZDB-GENE-031006-14]	161.56910875	152.80034316	114.35506560	141.96622573	137.09683899	161.17644619	159.74673252	114.80891063	125.92088212	193.21810613	285.54494040	283.48905668	276.22262242	319.56800397	322.80485700	506.26601981	466.95924041	513.55900208	456.26586075	465.42713826	449.57983164	428.76801300	577.05929678	464.03508119	438.56415023	713.43387272	606.05988301	671.49656254	604.79699981	613.19720483	736.87255068	727.15339016	706.62859613	743.71123409	733.69400095	502.27449673	455.78198045	640.88925912
rabac1	ENSDARG00000004171	0	0	0.49672978	16	10937885	10946343	-1	protein_coding	rabac1	Rab acceptor 1 (prenylated) [Source:ZFIN;Acc:ZDB-GENE-040625-146]	103.78161730	127.77270075	106.73139456	120.02599085	100.31476024	202.18583783	210.86568693	203.60642745	172.12206908	181.24177723	127.74378913	131.25489531	115.54410350	122.74065204	138.72169509	133.52070852	139.58476396	136.87488029	136.77534956	161.60664523	203.51642221	199.83877892	190.24704310	214.17003747	194.37163138	453.15494532	422.66089233	405.02967264	369.59816655	395.11942262	591.07423852	677.04506359	586.00920561	536.13965543	676.23603702	491.49607405	493.50186849	546.70452002
copa	ENSDARG00000004173	0	0	-0.20075820	2	37194357	37223623	1	protein_coding	copa	coatomer protein complex, subunit alpha [Source:ZFIN;Acc:ZDB-GENE-020905-2]	923.42052667	891.77441657	872.91033411	829.85711951	708.89097236	368.13081793	341.40158836	379.40757186	315.25515810	364.87882025	595.13577052	521.25407195	541.16164099	514.73669844	551.19456792	445.06902840	468.21676081	455.69319902	414.50239524	458.96287246	448.16159873	402.20716263	392.42840255	451.43684369	419.61817894	516.40998345	543.87286893	620.14112558	488.18581357	628.43920036	609.46321482	717.83091080	687.53052597	644.61927443	657.45170266	712.45373892	779.54435277	591.09043155
cnot1	ENSDARG00000004174	0	0	0.62516087	25	17217168	17250529	1	protein_coding	cnot1	CCR4-NOT transcription complex, subunit 1 [Source:ZFIN;Acc:ZDB-GENE-040915-1]	669.86316622	706.04296496	724.24874883	743.38678202	663.74933025	556.96476081	577.82675249	615.30400543	598.80361927	531.74900281	1037.98090616	934.38423424	970.84127587	959.80978355	873.99942493	674.45075842	717.20579923	594.79368713	682.31061785	680.90266524	1184.22447766	1076.97924208	1005.99266701	1223.42884150	1083.42887674	1643.59402364	1589.45791927	1641.43604177	1519.89834266	1540.61400985	2214.55814697	2341.10762953	2282.72196560	2332.31180844	2240.86059326	2481.19290013	2598.48117590	2433.64705151
fam169ab	ENSDARG00000004177	0	0	-1.97895221	21	15774775	15802712	1	protein_coding	fam169ab	family with sequence similarity 169, member Ab [Source:ZFIN;Acc:ZDB-GENE-091118-95]	254.73669701	250.27642415	251.58114433	258.12041042	259.14646395	185.01911575	198.08594832	182.97670132	173.02797471	182.04019916	149.28489867	136.09626440	158.87314231	126.05796696	126.06268109	136.08841445	143.77649862	122.40842953	145.12804267	139.52040372	134.02300975	127.11264102	87.05030754	171.47601039	176.12736273	175.24756467	200.26326569	239.33571565	220.37537738	201.66332549	194.39774956	202.76392610	216.10974135	216.95923799	151.37963574	66.82622059	66.00980407	59.54207644
DNAJB5 (1 of many)	ENSDARG00000004187	0	0	4.61951282	21	5004589	5009491	1	protein_coding	DNAJB5 (1 of many)	DnaJ heat shock protein family (Hsp40) member B5 [Source:HGNC Symbol;Acc:HGNC:14887]	14.15203872	14.48968771	5.08244736	19.35903078	15.04721404	11.44448139	10.04122319	14.35111383	8.15315064	11.17790697	6.51242847	6.99308868	8.57553893	3.87020074	7.38442483	2.56770593	4.19173465	3.89481367	4.17634655	4.30951054	9.21851390	5.05920959	6.31816748	2.79960833	7.01702640	4.14787135	7.37812031	7.75176407	2.96469118	3.51738358	2.62699662	4.66123968	3.01548476	3.12921978	2.20992169	1.07784227	1.04777467	2.16516642
cbx1a	ENSDARG00000004189	0	0	-2.41934863	3	23919495	23941034	1	protein_coding	cbx1a	chromobox homolog 1a (HP1 beta homolog Drosophila) [Source:ZFIN;Acc:ZDB-GENE-030131-4945]	1817.35763934	1895.51460183	1989.77814151	2008.17679310	2235.34724067	1576.47731099	1681.44846458	1699.71004415	1478.43798283	1429.97366972	770.97133908	789.68109146	765.02834151	725.38619586	778.52936101	868.31255637	783.01603329	726.66094985	756.44076914	752.54827796	1275.70050018	1181.32543994	1293.11827819	1293.41904982	1237.10175498	2556.12572131	2650.85322743	2337.15686703	2367.80001887	2390.64837601	3219.38435245	3144.00616449	2974.27313792	2953.98347115	2766.82195539	2150.29532396	2261.09773290	2590.62161667
tnfsf10l	ENSDARG00000004196	0	0	8.70729770	7	22643703	22685732	-1	protein_coding	tnfsf10l	tumor necrosis factor (ligand) superfamily, member 10 like [Source:ZFIN;Acc:ZDB-GENE-010801-1]	0	0	0	1.29060205	0	0	0	0	0	0	0	0	0.45134415	0	0	0	0	0	0	0	0	0	0	0	0	6.22180703	9.48615469	5.81382305	1.97646078	8.20722836	22.32947123	25.63681824	16.08258540	9.38765934	27.62402112	43.11369071	41.91098671	51.96399398
ccdc106a	ENSDARG00000004211	0	0	-0.68246906	16	17734795	17752003	-1	protein_coding	ccdc106a	coiled-coil domain containing 106a [Source:ZFIN;Acc:ZDB-GENE-050220-4]	290.11679382	345.11801646	344.33580865	298.12907404	411.29051698	301.37134318	318.58062657	358.77784573	291.70161181	324.95772394	186.35564531	184.50995529	181.44035002	188.53406463	199.90692942	158.34186587	152.15996793	135.20567444	142.51782607	148.13942479	48.92903530	60.07811392	53.35341430	49.69304791	50.52259011	30.07206731	16.86427501	49.41749594	49.41151959	48.07090898	28.89696277	22.14088848	35.18065557	40.67985712	32.04386450	46.34721751	33.52878937	34.64266265
rnd1l	ENSDARG00000004218	0	0	7.92871072	23	27052633	27079521	1	protein_coding	rnd1l	Rho family GTPase 1 like [Source:ZFIN;Acc:ZDB-GENE-060315-7]	1.17933656	1.31724434	1.27061184	0	0	0.95370678	0	0	0.90590563	0.79842193	0.50095604	2.15171960	0.45134415	0.55288582	1.58237675	0	1.25752040	1.66920586	1.56612996	0.53868882	223.37168291	175.80753335	200.77732224	207.17101664	195.07333402	603.51528187	598.68176270	484.48525436	483.24466161	609.67982125	784.15848976	822.70880361	811.16540125	795.86489707	742.53368771	337.36462977	332.14456966	360.50020825
dlb	ENSDARG00000004232	0	0	6.20602226	5	36093706	36101607	1	protein_coding	dlb	deltaB [Source:ZFIN;Acc:ZDB-GENE-980526-114]	4.71734624	0	1.27061184	1.29060205	0	0.95370678	0.91283847	0.89694461	0.90590563	0	0	0.53792990	0	0	0.52745892	0	0	0	0.52204332	1.07737763	7.80028099	5.69161079	2.10605583	3.49951042	2.80681056	51.84839191	30.56649845	47.47955493	48.42328920	50.41583137	13.13498308	13.98371904	19.09807017	13.55995237	13.25953014	11.85626494	13.62107068	6.49549925
slit2	ENSDARG00000004246	0	0	6.55139398	1	23092610	23219297	1	protein_coding	slit2	slit homolog 2 (Drosophila) [Source:ZFIN;Acc:ZDB-GENE-010306-3]	7.07601936	3.95173301	2.54122368	7.74361231	1.67191267	4.76853391	1.82567694	1.79388923	2.71771688	0.79842193	0.50095604	2.15171960	0	1.10577164	2.10983567	0.85590198	0.83834693	1.11280390	0.52204332	0.53868882	0	1.26480240	0	2.09970625	1.40340528	4.14787135	6.32410313	7.75176407	5.92938235	7.03476717	6.56749154	20.97557856	15.07742382	14.60302563	8.83968676	63.59269379	67.05757873	50.88141077
wnt11	ENSDARG00000004256	0	0	3.20582255	5	35913452	35919964	1	protein_coding	wnt11	wingless-type MMTV integration site family, member 11 [Source:ZFIN;Acc:ZDB-GENE-990603-12]	0	1.31724434	1.27061184	0	0	0	1.82567694	0.89694461	0	0	3.00573621	1.61378970	2.70806493	1.65865746	2.10983567	11.12672571	20.53949980	21.69967614	25.58012263	14.00590925	405.61461151	443.94564178	435.25153772	388.44565620	411.19774726	1063.92900205	1077.20556598	1218.96489997	976.37162715	1028.24846776	781.53149315	804.06384488	846.34605682	776.04650513	771.26266967	356.76579059	361.48226036	319.36204635
tmed9	ENSDARG00000004261	0	0	-2.70352966	14	26106535	26113813	-1	protein_coding	tmed9	transmembrane p24 trafficking protein 9 [Source:ZFIN;Acc:ZDB-GENE-050417-434]	1629.84312626	1560.93454007	1730.57332614	1817.16768939	1884.24557983	1242.67993722	1484.27535473	1320.30247229	1206.66629481	1387.65730763	659.75909914	736.96396138	627.81971861	713.22270782	716.81666776	685.57748413	588.93871883	705.51767566	644.72349889	679.28659879	611.96749953	636.82800750	598.82187367	639.01060200	685.56347964	520.55785481	496.44209547	521.30613369	475.33881848	563.95383466	505.69684851	467.28927797	485.49304684	425.57388991	521.54151875	501.19665446	474.64192447	545.62193682
atl3	ENSDARG00000004270	0	0	-2.60746184	14	30433718	30454510	1	protein_coding	atl3	atlastin 3 [Source:ZFIN;Acc:ZDB-GENE-041010-109]	1450.58396911	1298.80291689	1663.23089862	1551.30366665	1690.30371003	1012.83660270	859.89384019	966.90629425	781.79655587	913.39468350	431.82410285	441.64044693	471.20329707	451.15482913	474.71302501	451.48829323	417.49677150	454.58039512	451.56747088	458.96287246	212.02581965	228.29683288	230.26210382	185.47405206	143.84904128	86.06833058	113.83385629	120.15234308	171.95208818	123.10842544	139.23082063	103.71258289	110.56777464	120.99649811	97.23655434	93.77227729	93.25194543	90.93698947
zgc:77375	ENSDARG00000004282	0	0	10.07586379	11	430925	446049	-1	protein_coding	zgc:77375	zgc:77375 [Source:ZFIN;Acc:ZDB-GENE-040426-1827]	0	0	0	0	0	0	0	0	0	0	0	0	0.45134415	0	0	0	0	0	0.52204332	0	1.41823291	0	0.70201861	0	0	9.33271054	12.64820625	7.75176407	2.96469118	7.03476717	14.44848139	9.32247936	18.09290858	19.81839193	12.15456929	17.24547628	16.76439468	21.65166416
hecw1b	ENSDARG00000004291	0	0	5.32395421	2	50146434	50244094	-1	protein_coding	hecw1b	HECT, C2 and WW domain containing E3 ubiquitin protein ligase 1b [Source:ZFIN;Acc:ZDB-GENE-060503-2]	5.89668280	6.58622169	6.35305920	1.29060205	6.68765068	6.67594748	0.91283847	4.48472307	9.96496189	3.19368770	14.52772504	16.67582686	14.89435709	6.63462984	12.13155508	14.12238263	17.18611208	15.02285272	19.83764612	13.46722044	14.18232907	13.91282638	12.63633497	16.09774791	16.84086337	7.25877487	7.37812031	15.50352814	10.87053431	12.89707314	9.19448815	9.32247936	7.03613111	10.43073260	5.52480422	2.15568454	5.23887334	5.41291604
ambp	ENSDARG00000004296	0	0	13.16158033	10	10843326	10865634	1	protein_coding	ambp	alpha-1-microglobulin/bikunin precursor [Source:ZFIN;Acc:ZDB-GENE-040426-1608]	0	0	0	0	0	0	0	0	0	0	0	0	0	0	0	0	0	0	0	0.53868882	0	0	0	0	0.70170264	0	1.05401719	0.96897051	0	0	0	0	0	0	0	1.07784227	1.04777467	4.33033283
irf2bpl	ENSDARG00000004297	0	0	4.54687014	17	11173098	11175893	-1	protein_coding	irf2bpl	interferon regulatory factor 2 binding protein-like [Source:ZFIN;Acc:ZDB-GENE-040426-1968]	28.30407745	38.20008579	19.05917760	21.94023489	31.76634074	30.51861703	31.03650803	25.11444920	19.92992379	23.15423586	194.37094189	193.65476357	183.24572664	197.38023775	202.01676509	238.36870079	232.64127327	254.83209420	280.33726227	253.72243301	212.73493611	228.92923408	177.61070813	202.27170206	189.45971290	221.91111739	223.45164382	239.33571565	241.12821561	250.90669567	157.61979694	214.41702530	166.85682355	171.06401457	196.68303038	198.32297725	220.03268022	195.94756064
rhogb	ENSDARG00000004301	0	0	5.30586478	21	30900995	30915214	1	protein_coding	rhogb	ras homolog family member Gb [Source:ZFIN;Acc:ZDB-GENE-030131-8877]	1.17933656	0	1.27061184	1.29060205	1.67191267	1.90741356	1.82567694	1.79388923	2.71771688	0	1.00191207	0	1.80537662	0.55288582	0.52745892	0.42795099	0.41917347	0	0	0	0	0.63240120	0	0.69990208	0	1.03696784	5.27008594	3.87588203	0.98823039	1.17246119	2.62699662	2.33061984	0	2.08614652	0	2.15568454	4.19109867	3.24774962
slc45a1	ENSDARG00000004302	0	0	5.41531032	11	40385267	40409925	1	protein_coding	slc45a1	solute carrier family 45, member 1 [Source:ZFIN;Acc:ZDB-GENE-070112-2152]	1.17933656	0	3.81183552	3.87180616	0	2.86112035	3.65135389	0.89694461	1.81181125	4.79053156	1.50286811	0.53792990	0.90268831	1.65865746	2.63729458	2.56770593	4.19173465	3.89481367	0.52204332	2.69344409	7.09116454	2.52960480	3.51009305	2.09970625	4.21021584	7.25877487	1.05401719	0.96897051	0.98823039	3.51738358	1.31349831	5.82654960	3.01548476	0	2.20992169	0	5.23887334	5.41291604
vangl1	ENSDARG00000004305	0	0	3.84389494	9	33198538	33244694	1	protein_coding	vangl1	VANGL planar cell polarity protein 1 [Source:ZFIN;Acc:ZDB-GENE-040621-2]	7.07601936	3.95173301	3.81183552	2.58120410	8.35956335	1.90741356	10.04122319	4.48472307	4.52952813	3.99210963	4.00764829	4.30343919	11.28360386	7.74040148	5.80204808	6.84721582	9.22181624	4.45121562	7.30860647	7.00295463	9.92763035	9.48601799	9.12624192	10.49853125	9.82383697	2.07393568	1.05401719	7.75176407	2.96469118	1.17246119	1.31349831	3.49592976	5.02580794	1.04307326	3.31488253	1.07784227	0	0
klhl18	ENSDARG00000004306	0	0	-2.11279843	2	32760589	32773488	1	protein_coding	klhl18	kelch-like family member 18 [Source:ZFIN;Acc:ZDB-GENE-030131-5785]	232.32930237	202.85562799	184.23871681	231.01776733	193.94186980	162.13015298	159.74673252	158.75919674	176.65159721	184.43546494	198.87954621	168.37205833	194.98067465	175.81769077	185.13807975	167.32883664	175.21450852	158.01815448	172.79633857	186.38633083	143.24152364	127.11264102	119.34316357	156.77806665	161.39160729	19.70238893	20.02632657	15.50352814	23.71752940	25.79414628	10.50798646	16.31433888	16.08258540	16.68917215	20.99425605	23.71252989	14.66884535	19.48649774
lypd6	ENSDARG00000004307	0	0	4.88242239	9	23260280	23307481	-1	protein_coding	lypd6	LY6/PLAUR domain containing 6 [Source:ZFIN;Acc:ZDB-GENE-040912-117]	1.17933656	1.31724434	0	3.87180616	0	0	1.82567694	0	0.90590563	0.79842193	0.50095604	1.61378970	1.35403246	1.65865746	2.10983567	2.99565692	0.83834693	2.78200976	0.52204332	2.15475527	3.54558227	4.42680839	2.10605583	3.49951042	1.40340528	9.33271054	12.64820625	15.50352814	10.87053431	16.41445673	10.50798646	5.82654960	5.02580794	3.12921978	5.52480422	2.15568454	3.14332400	2.16516642
cbwd	ENSDARG00000004318	0	0	2.91985919	8	30416468	30440840	1	protein_coding	cbwd	COBW domain containing [Source:ZFIN;Acc:ZDB-GENE-040426-2388]	9.43469248	17.12417639	6.35305920	10.32481642	3.34382534	0.95370678	11.86690013	6.27861230	6.34133939	11.97632889	15.02868107	15.06203717	14.44301294	18.24523206	17.93360317	11.55467670	9.22181624	7.23322538	6.78656315	11.85115398	12.05497971	11.38322158	13.33835358	2.79960833	11.92894489	4.14787135	5.27008594	3.87588203	3.95292157	3.51738358	3.94049492	3.49592976	4.02064635	2.08614652	4.41984338	5.38921134	5.23887334	6.49549925
LIN28A	ENSDARG00000004328	0	0	2.92453650	16	4825047	4856956	1	protein_coding	LIN28A	si:ch1073-284b18.2 [Source:ZFIN;Acc:ZDB-GENE-110914-157]	0	0	0	0	1.67191267	0	0	0	0	0	0	0	0	0	0	0	0	0	0	0	11.34586326	3.79440719	2.80807444	5.59921667	4.21021584	68.43987733	91.69949534	53.29337798	52.37621077	62.14044332	89.31788493	128.18409121	112.57809782	115.78113181	118.23081039	78.68248554	94.29972009	134.24031779
nelfe	ENSDARG00000004343	0	0	-2.75039641	19	27338887	27347771	1	protein_coding	nelfe	negative elongation factor complex member E [Source:ZFIN;Acc:ZDB-GENE-040718-69]	781.90013944	814.05700065	837.33320259	770.48942512	780.78321720	421.53839774	412.60298914	420.66702412	388.63351387	439.93048130	221.42256782	193.65476357	238.76105762	215.07258399	211.51102559	219.11090629	229.28788555	222.00437901	208.81732758	229.48143623	351.72176103	352.87986910	403.66070030	351.35084579	378.91942580	653.28973810	674.57100022	617.23421405	618.63222530	617.88704961	772.33700499	849.51093177	651.34470881	603.93941730	640.87728999	482.87333591	476.73747380	520.72252303
gnb3a	ENSDARG00000004358	0	0	7.64956649	16	12131641	12158860	1	protein_coding	gnb3a	guanine nucleotide binding protein (G protein), beta polypeptide 3a [Source:ZFIN;Acc:ZDB-GENE-040718-134]	0	1.31724434	1.27061184	0	3.34382534	0	0	1.79388923	0.90590563	0	0	0	0	0.55288582	0.52745892	0	0	0	0	0	0	0	0	0.69990208	0	0	0	0	1.97646078	2.34492239	1.31349831	0	0	1.04307326	1.10496084	0	0	0
lhfp	ENSDARG00000004363	0	0	7.52819361	10	32007478	32094403	1	protein_coding	lhfp	lipoma HMGIC fusion partner [Source:ZFIN;Acc:ZDB-GENE-041212-82]	1.17933656	0	0	1.29060205	0	1.90741356	1.82567694	0	3.62362251	2.39526578	1.50286811	1.61378970	2.70806493	1.65865746	3.69221242	3.42360791	2.51504079	1.66920586	1.56612996	2.69344409	3.54558227	1.89720360	0.70201861	0.69990208	4.21021584	15.55451757	4.21606875	5.81382305	7.90584313	11.72461195	14.44848139	24.47150832	25.12903969	11.47380586	19.88929521	42.03584844	37.71988804	51.96399398
fmnl3	ENSDARG00000004372	0	0	8.03243603	23	25428411	25522331	1	protein_coding	fmnl3	formin-like 3 [Source:ZFIN;Acc:ZDB-GENE-030131-1571]	0	0	1.27061184	0	1.67191267	0.95370678	0	0.89694461	0	1.59684385	0.50095604	0.53792990	0.45134415	0.55288582	0.52745892	0	0.41917347	0	0.52204332	0	3.54558227	1.89720360	1.40403722	2.09970625	0.70170264	9.33271054	13.70222344	14.53455763	6.91761274	2.34492239	31.52395939	38.45522736	22.11355493	18.77531867	29.83394281	92.69443502	112.11188944	134.24031779
ppp1r13ba	ENSDARG00000004377	0	0	2.67492741	17	14606207	14683643	-1	protein_coding	ppp1r13ba	protein phosphatase 1, regulatory subunit 13Ba [Source:ZFIN;Acc:ZDB-GENE-030131-9805]	56.60815489	56.64150652	63.53059200	41.29926567	43.46972944	16.21301530	16.43109249	21.52667074	16.30630128	15.96843852	86.66539419	68.85502705	62.73683745	74.08669988	65.40490567	59.05723646	44.85156079	35.60972495	60.55702500	54.40757056	48.92903530	46.16528754	44.22717238	50.39294999	36.48853730	13.48058190	7.37812031	7.75176407	8.89407353	5.86230597	14.44848139	2.33061984	7.03613111	8.34458608	4.41984338	8.62273814	2.09554934	5.41291604
yrk	ENSDARG00000004378	0	0	10.92106034	19	43763478	43836818	1	protein_coding	yrk	Yes-related kinase [Source:ZFIN;Acc:ZDB-GENE-030131-9517]	0	0	0	0	0	0.95370678	0	0	0	0	0	1.07585980	0	0	0	0	0	0	0	0	0	0	0	0	0	0	0	2.90691153	0	0	2.62699662	3.49592976	1.00516159	0	3.31488253	2.15568454	7.33442267	4.33033283
si:dkey-153k10.9	ENSDARG00000004386	0	0	8.28901079	4	9668801	9689503	1	protein_coding	si:dkey-153k10.9	si:dkey-153k10.9 [Source:ZFIN;Acc:ZDB-GENE-030131-3893]	0	1.31724434	2.54122368	0	0	0	0	0.89694461	0	1.59684385	0.50095604	0.53792990	0.90268831	1.65865746	0	0.42795099	0	0	0	0	0.70911645	0	0.70201861	1.39980417	0.70170264	1.03696784	1.05401719	0	2.96469118	0	0	1.16530992	1.00516159	3.12921978	0	1.07784227	1.04777467	1.08258321
hdr	ENSDARG00000004392	0	0	-3.71356259	5	26804793	26814928	1	protein_coding	hdr	hematopoietic death receptor [Source:ZFIN;Acc:ZDB-GENE-030826-5]	608.53766509	537.43568975	574.31655170	663.36945479	601.88856144	338.56590768	372.43809639	357.88090112	285.36027242	332.14352127	75.14340537	79.61362502	71.76372053	66.89918422	79.64629642	68.04420723	75.03205030	67.32463624	60.55702500	61.94921401	26.23730879	30.98765876	29.48478159	23.09676875	14.73575545	18.66542109	22.13436094	23.25529221	18.77637745	16.41445673	24.95646785	22.14088848	18.09290858	27.11990475	27.62402112	22.63468762	23.05104269	15.15616491
b3gnt5b	ENSDARG00000004396	0	0	-0.48389001	2	7951389	7959268	-1	protein_coding	b3gnt5b	UDP-GlcNAc:betaGal beta-1,3-N-acetylglucosaminyltransferase 5b [Source:ZFIN;Acc:ZDB-GENE-041010-166]	35.38009681	50.05528483	43.20080256	42.58986772	28.42251540	34.33344416	44.72908511	24.21750459	35.33031944	41.51794016	184.85277721	152.23416136	135.40324629	191.85137955	156.12783934	111.69520809	137.06972317	149.67212520	111.19522693	136.82695963	65.23871374	88.53616788	69.49984231	58.79177499	72.97707460	17.62845325	11.59418907	12.59661661	35.57629411	15.24199553	13.13498308	8.15716944	19.09807017	22.94761171	23.20417774	67.90406286	66.00980407	48.71624436
elovl6	ENSDARG00000004402	0	0	4.61098962	14	35890812	35928396	1	protein_coding	elovl6	ELOVL fatty acid elongase 6 [Source:ZFIN;Acc:ZDB-GENE-030114-1]	5.89668280	2.63448868	11.43550656	7.74361231	6.68765068	0.95370678	1.82567694	0.89694461	2.71771688	1.59684385	0.50095604	0.53792990	1.80537662	1.10577164	0.52745892	1.28385297	1.67669386	1.11280390	0	0.53868882	8.50939744	8.85361679	7.02018609	6.99902083	4.91191848	32.14600299	37.94461876	26.16220374	19.76460784	49.24337018	32.83745770	57.10018609	71.36647272	36.50756409	44.19843379	74.37111647	57.62760672	51.96399398
snx10a	ENSDARG00000004405	0	0	-5.08412618	19	18655502	18667599	-1	protein_coding	snx10a	sorting nexin 10a [Source:ZFIN;Acc:ZDB-GENE-050809-44]	352.62163151	355.65597116	321.46479553	409.12085052	371.16461289	300.41763640	306.71372644	252.04143663	244.59451922	269.86661104	265.00574293	274.88217829	266.74439518	258.75056377	296.43191117	311.12036889	304.31993585	294.33663283	259.97757283	275.26998571	97.14895416	98.02218586	91.26241920	81.18864166	64.55664291	46.66355272	56.91692814	46.51058442	44.47036763	49.24337018	35.46445431	46.61239680	61.31485685	59.45517580	60.77284646	33.41311030	28.28991603	28.14716341
tcf7l2	ENSDARG00000004415	0	0	10.11932108	12	30864834	30988414	-1	protein_coding	tcf7l2	transcription factor 7-like 2 (T-cell specific, HMG-box) [Source:ZFIN;Acc:ZDB-GENE-991110-8]	3.53800968	0	0	0	0	0	0.91283847	0	0.90590563	0.79842193	0	0.53792990	0.45134415	1.65865746	0	0	0	0.55640195	0	0	0.70911645	0	1.40403722	0.69990208	0	7.25877487	9.48615469	7.75176407	8.89407353	10.55215075	48.59943739	38.45522736	34.17549398	42.76600364	44.19843379	56.04779792	72.29645207	98.51507193
aplnr2	ENSDARG00000004447	0	0	2.62180068	7	38414494	38418304	-1	protein_coding	aplnr2	apelin receptor 2 [Source:ZFIN;Acc:ZDB-GENE-030131-4347]	2.35867312	0	1.27061184	2.58120410	1.67191267	2.86112035	10.04122319	3.58777846	1.81181125	0	7.01338450	8.06894848	12.63763632	6.08174402	7.91188375	6.84721582	7.96429584	10.57163710	8.87473642	7.00295463	4.25469872	8.85361679	5.61614887	8.39882500	4.91191848	2.07393568	5.27008594	11.62764610	6.91761274	5.86230597	2.62699662	2.33061984	3.01548476	4.17229304	4.41984338	1.07784227	2.09554934	1.08258321
tardbpl	ENSDARG00000004452	0	0	-0.57653465	23	29431249	29436304	1	protein_coding	tardbpl	TAR DNA binding protein, like [Source:ZFIN;Acc:ZDB-GENE-031030-1]	1110.93503975	1085.40933419	1135.92698500	1135.72980587	1140.24444139	766.78025289	766.78431610	765.99070064	734.68946328	744.92765709	328.12620344	338.89583625	343.02155726	364.90464121	321.74993917	320.96324164	321.50604793	332.17196559	325.75503102	349.07035370	871.50412158	855.00642120	825.57388444	795.78866864	839.93806053	2240.88749848	2391.56499922	2309.05672228	2239.33006793	2204.22704605	2737.33047348	2863.16647374	2855.66407057	2560.74485229	2546.93474728	2545.86343619	2430.83722907	2253.93823899
p2rx5	ENSDARG00000004455	0	0	9.60825759	5	41497453	41520774	1	protein_coding	p2rx5	purinergic receptor P2X, ligand-gated ion channel, 5 [Source:ZFIN;Acc:ZDB-GENE-030319-5]	0	0	0	0	0	0.95370678	0.91283847	0	0	0.79842193	0	0	0.45134415	0	0	0	0.41917347	0	0	0	0.70911645	0.63240120	0	0	1.40340528	1.03696784	0	0.96897051	0.98823039	1.17246119	0	0	1.00516159	2.08614652	0	0	0	0
desi2	ENSDARG00000004460	0	0	-5.67751296	13	11417979	11438093	1	protein_coding	desi2	desumoylating isopeptidase 2 [Source:ZFIN;Acc:ZDB-GENE-040801-39]	3536.83034418	3520.99411445	3647.92659277	3640.78838904	3654.80109806	1809.18176585	1831.15397392	1688.94670878	1841.70613915	1719.80082890	690.81837336	661.65377554	693.71596513	710.45827872	667.76298851	756.18939729	697.50464636	753.36824356	732.42677647	764.39943194	1040.27383756	1024.48994256	1076.89654655	1020.45723736	1073.60503977	438.63739558	464.82157984	463.16790317	560.32663218	450.22509877	244.31068525	234.22729394	248.27491215	207.57157866	204.41775629	130.41891439	134.11515747	123.41448571
prkcsh	ENSDARG00000004470	0	0	-2.01009900	3	48810369	48842955	1	protein_coding	prkcsh	protein kinase C substrate 80K-H [Source:ZFIN;Acc:ZDB-GENE-040426-770]	1011.87076869	955.00214477	933.89970243	1035.06284580	998.13186438	560.77958794	514.84089795	556.10566088	478.31817092	579.65431838	321.61377498	314.68899081	356.56188188	333.39014947	357.08968659	311.54831988	303.48158892	328.83355387	290.77812865	305.97524830	244.64517652	217.54601249	268.17110872	235.16709997	211.21249475	104.73375166	107.50975316	91.08322782	105.74065193	110.21135230	106.39336293	110.70444241	91.46970448	97.00581314	92.81671096	116.40696491	123.63741079	97.43248872
atat1	ENSDARG00000004472	0	0	4.28388319	19	27895340	27922145	1	protein_coding	atat1	alpha tubulin acetyltransferase 1 [Source:ZFIN;Acc:ZDB-GENE-040426-2120]	3.53800968	6.58622169	5.08244736	0	1.67191267	2.86112035	1.82567694	3.58777846	2.71771688	4.79053156	3.50669225	4.30343919	5.41612985	7.18751566	6.32950700	6.41926483	10.47933663	9.45883319	7.83064978	6.46426581	9.92763035	6.32401199	6.31816748	14.69794375	5.61362112	5.18483919	7.37812031	1.93794102	5.92938235	7.03476717	2.62699662	4.66123968	4.02064635	3.12921978	3.31488253	5.38921134	2.09554934	4.33033283
tspan33a	ENSDARG00000004497	0	0	4.62540725	4	14958605	14971812	1	protein_coding	tspan33a	tetraspanin 33a [Source:ZFIN;Acc:ZDB-GENE-040718-361]	1.17933656	0	1.27061184	3.87180616	3.34382534	5.72224069	10.04122319	6.27861230	8.15315064	7.98421926	7.01338450	3.22757939	3.15940908	3.87020074	7.38442483	5.99131384	2.09586733	4.45121562	3.65430323	4.30951054	1.41823291	1.26480240	2.80807444	3.49951042	0.70170264	0	1.05401719	0	0.98823039	1.17246119	0	1.16530992	0	0	0	0	1.04777467	0
ppat	ENSDARG00000004517	0	0	3.10778067	20	25726782	25740418	1	protein_coding	ppat	phosphoribosyl pyrophosphate amidotransferase [Source:ZFIN;Acc:ZDB-GENE-041210-323]	16.51071184	9.22071036	12.70611840	11.61541847	11.70338869	29.56491025	32.86218498	38.56861842	37.14213070	40.71951823	173.83174442	172.67549752	174.67018771	184.66386389	186.72045650	181.87917026	199.52656951	185.83825211	188.97968146	184.23157556	253.15457397	247.90127005	255.53477376	256.16416246	249.80613997	327.68183689	286.69267509	336.23276653	336.98656362	342.35866886	453.15691620	439.32183989	507.60660177	473.55525985	477.34308496	577.72345546	599.32710993	607.32917967
zgc:63882	ENSDARG00000004525	0	0	-3.23325119	2	3203013	3220814	1	protein_coding	zgc:63882	zgc:63882 [Source:ZFIN;Acc:ZDB-GENE-040426-1286]	570.79889516	520.31151336	575.58716354	576.89911730	688.82802031	528.35355734	439.07530481	461.02953176	455.67053025	446.31785671	158.30210731	183.43409550	165.64330462	209.54372579	166.67701767	157.48596390	136.65054971	157.46175253	169.66407866	162.14533405	238.26312844	249.16607245	314.50433693	221.16905830	249.10443733	513.29907994	550.19697205	491.26804792	392.32746556	527.60753762	543.78829943	561.67938150	546.80790369	555.95804736	553.58538325	473.17275550	446.35200844	660.37575686
pin4	ENSDARG00000004527	0	0	3.17484265	14	28126779	28131468	1	protein_coding	pin4	protein (peptidylprolyl cis/trans isomerase) NIMA-interacting, 4 (parvulin) [Source:ZFIN;Acc:ZDB-GENE-050522-117]	3.53800968	6.58622169	5.08244736	6.45301026	6.68765068	6.67594748	6.38986930	2.69083384	9.96496189	11.17790697	6.01147243	10.75859798	13.54032463	8.84617312	6.85696592	16.69008857	15.50941822	15.57925467	18.27151616	23.70230797	12.05497971	15.17762878	16.14642801	8.39882500	21.75278185	40.44174569	34.78256720	22.28632170	18.77637745	39.86368062	31.52395939	32.62867776	34.17549398	36.50756409	19.88929521	57.12564019	39.81543737	57.37691002
zgc:173742	ENSDARG00000004529	0	0	-9.17074777	18	14297589	14363548	1	protein_coding	zgc:173742	zgc:173742 [Source:ZFIN;Acc:ZDB-GENE-030131-6489]	6198.59296066	5730.01286863	5837.19079317	6072.28265524	6906.67124248	4206.80061631	3539.98759264	3852.37711854	3560.20911307	3753.38147478	1382.63865879	1259.83182303	1305.73863834	1590.65250419	1336.05343594	1318.08904565	1257.93956954	1216.29466797	1220.01523636	1205.04688460	1174.29684731	1206.62148790	1405.44125566	1126.84235401	1229.38302593	452.11797748	539.65680018	668.58965102	597.87938707	486.57139580	123.46884093	138.67188049	117.60390576	166.89172153	122.65065377	18.32331855	22.00326802	34.64266265
ptgs2a	ENSDARG00000004539	0	0	11.75560688	2	21258435	21265802	-1	protein_coding	ptgs2a	prostaglandin-endoperoxide synthase 2a [Source:ZFIN;Acc:ZDB-GENE-020530-2]	0	0	0	0	0	0.95370678	0	0	0	0	0	0	0	0	0.52745892	0	0	0	0	0	23.40084297	16.44243118	17.55046523	21.69696458	23.15618713	149.32336871	158.10257818	135.65587122	147.24632839	179.38656279	139.23082063	125.85347137	102.52648194	112.65191204	95.02663265	37.72447937	52.38873339	33.56007945
gtf3c2	ENSDARG00000004574	0	0	-3.26108344	20	38640435	38681282	1	protein_coding	gtf3c2	general transcription factor IIIC, polypeptide 2, beta [Source:ZFIN;Acc:ZDB-GENE-041014-349]	209.92190772	216.02807137	195.67422337	234.88957349	254.13072594	205.04695817	237.33800260	251.14449201	214.69963354	221.16287354	220.42065575	200.64785226	197.68873958	198.48600939	188.30283325	230.23763200	215.45516119	229.79400635	212.99367413	243.48734548	80.13015927	72.72613790	85.64627033	88.88756457	79.99410100	12.44361406	8.43213750	16.47249865	26.68222058	17.58691792	7.88098985	5.82654960	10.05161588	8.34458608	4.41984338	17.24547628	11.52552134	16.23874812
plk4	ENSDARG00000004576	0	0	-0.02299556	17	43420215	43437859	-1	protein_coding	plk4	polo-like kinase 4 (Drosophila) [Source:ZFIN;Acc:ZDB-GENE-030619-14]	47.17346241	40.83457447	52.09508544	52.91468414	48.48546745	74.38912901	51.11895441	51.12584302	46.20118696	56.68795676	129.74761327	109.19976946	122.31426581	115.55313638	111.82129033	73.17961909	75.45122376	75.67066553	74.65219461	65.18134691	131.18654393	147.98188059	136.19161019	107.08501874	127.00817791	228.13292442	275.09848603	186.04233767	197.64607837	255.59654045	396.67648896	326.28677763	326.67751599	327.52500351	342.53786189	233.89177208	228.41487756	248.99413783
zgc:194665	ENSDARG00000004577	0	0	7.74149791	25	19901760	19905843	1	protein_coding	zgc:194665	zgc:194665 [Source:ZFIN;Acc:ZDB-GENE-080722-38]	0	0	1.27061184	0	0	0	0	0.89694461	0	0.79842193	0.50095604	0.53792990	0.90268831	1.10577164	0	0.42795099	0	0.55640195	0	0	0	0.63240120	0	0	0.70170264	0	0	0.96897051	0	0	1.31349831	0	0	2.08614652	0	0	0	0
nmnat2	ENSDARG00000004580	0	0	11.88238679	2	36043726	36058363	-1	protein_coding	nmnat2	nicotinamide nucleotide adenylyltransferase 2 [Source:ZFIN;Acc:ZDB-GENE-030131-8201]	0	0	0	0	0	0	0	0	0	0	0	0	0	0	0	0	0	0	0	0	0	0	0	0	0	0	1.05401719	0	0	0	0	0	0	1.04307326	0	0	0	0
sel1l	ENSDARG00000004581	0	0	-0.82428776	20	27088326	27104208	1	protein_coding	sel1l	sel-1 suppressor of lin-12-like (C. elegans) [Source:ZFIN;Acc:ZDB-GENE-041001-122]	304.26883254	350.38699381	358.31253889	336.84713560	409.61860431	276.57496684	314.92927268	314.82755963	304.38429058	289.82715919	402.76865278	380.31643846	345.27827803	369.32772777	392.95689292	421.10377303	404.50239407	428.98590531	413.98035192	420.17727760	482.90830496	490.11092931	476.67063566	527.72617076	508.03271163	381.60416448	401.58054857	397.27790857	318.21018618	398.63680620	200.96524110	156.15152930	189.97554007	180.45167391	167.95404841	155.20928654	142.49735481	137.48806741
kat5a	ENSDARG00000004587	0	0	5.14349538	5	23092694	23102148	1	protein_coding	kat5a	K(lysine) acetyltransferase 5a [Source:ZFIN;Acc:ZDB-GENE-040718-57]	4.71734624	6.58622169	6.35305920	3.87180616	6.68765068	1.90741356	4.56419236	8.07250153	4.52952813	7.98421926	44.58508719	34.96544342	43.78038297	34.27892084	35.86720633	22.25345142	36.88726495	34.49692105	30.27851250	26.93444087	34.74670623	34.14966475	34.39891185	40.59432083	36.48853730	89.17923409	99.07761566	88.17631629	69.17612743	103.17658513	143.17131555	151.49028962	147.75875339	120.99649811	133.70026222	133.65244119	129.92405880	161.30489799
sox4a:ENSDARG00000004588	ENSDARG00000004588	0	0	9.62759031	19	29201926	29205186	-1	protein_coding	sox4a	SRY (sex determining region Y)-box 4a [Source:ZFIN;Acc:ZDB-GENE-030131-8290]	0	2.63448868	0	1.29060205	3.34382534	2.86112035	4.56419236	0.89694461	2.71771688	0	4.00764829	3.76550929	4.06209739	5.52885820	2.63729458	3.42360791	0.83834693	4.45121562	4.17634655	3.77082172	13.47321262	9.48601799	9.82826053	12.59823750	16.13916073	14.51754974	18.97230938	15.50352814	22.72929901	11.72461195	18.38897631	10.48778928	28.14452445	19.81839193	22.09921690	17.24547628	18.85994402	15.15616491
gpr22a	ENSDARG00000004592	0	0	9.99263917	4	2689021	2693376	1	protein_coding	gpr22a	G protein-coupled receptor 22a [Source:ZFIN;Acc:ZDB-GENE-041210-48]	0	0	0	0	0	0	0	0	0	0	0	0	0	0	0	0	0	0	0	0	2.12734936	2.52960480	0.70201861	2.09970625	0.70170264	0	0	0	0	0	1.31349831	0	0	0	0	1.07784227	0	0
znf800a	ENSDARG00000004594	0	0	-1.75909424	25	26457947	26469000	1	protein_coding	znf800a	zinc finger protein 800a [Source:ZFIN;Acc:ZDB-GENE-041008-151]	272.42674542	234.46949210	216.00401281	206.49632834	212.33290917	231.75074808	265.63599522	248.45365817	241.87680234	222.75971739	229.93882043	220.01332862	197.68873958	187.42829299	212.03848450	195.14565091	205.39499803	191.40227163	194.72215796	178.30599857	430.43368739	395.25074944	374.17591872	443.03801869	404.88242350	596.25650700	625.03219239	582.35127574	537.59733317	628.43920036	748.69403545	688.69816279	796.08797744	749.96967364	750.26841362	509.81939260	542.74727787	683.11000423
gpm6ab	ENSDARG00000004621	0	0	12.96977231	1	37930837	38038600	-1	protein_coding	gpm6ab	glycoprotein M6Ab [Source:ZFIN;Acc:ZDB-GENE-030710-8]	1.17933656	0	0	0	0	1.90741356	0	0.89694461	2.71771688	0.79842193	1.00191207	1.07585980	0.45134415	0.55288582	0.52745892	0.42795099	0.41917347	0.55640195	1.04408664	0	0	2.52960480	1.40403722	0	1.40340528	4.14787135	4.21606875	4.84485254	1.97646078	1.17246119	13.13498308	24.47150832	17.08774699	23.99068497	22.09921690	33.41311030	44.00653604	44.38591153
epha7	ENSDARG00000004635	0	0	11.53697904	20	24918746	25063979	-1	protein_coding	epha7	eph receptor A7 [Source:ZFIN;Acc:ZDB-GENE-030131-3745]	0	0	0	0	0	1.90741356	0	0.89694461	1.81181125	0	0	0.53792990	0	0.55288582	0	0.85590198	0.41917347	0.55640195	1.04408664	1.07737763	0.70911645	0.63240120	2.80807444	2.09970625	2.80681056	1.03696784	4.21606875	0.96897051	0.98823039	4.68984478	11.82148477	10.48778928	7.03613111	9.38765934	8.83968676	35.56879483	23.05104269	31.39491303
ccdc9	ENSDARG00000004636	0	0	-3.19510430	15	26971759	26998665	-1	protein_coding	ccdc9	coiled-coil domain containing 9 [Source:ZFIN;Acc:ZDB-GENE-060929-520]	959.97996004	977.39529851	951.68826819	908.58384469	1243.90302697	747.70611725	656.33086104	714.86485762	600.61543053	721.77342123	418.29828989	413.13016229	422.00678426	475.48180521	440.42819542	445.06902840	456.89907724	435.66272874	462.00833726	433.64449804	668.69681583	650.74083388	758.18009796	658.60786033	696.79072189	873.12691981	998.15427689	915.67713074	777.73731839	950.86602891	899.74634085	865.82527065	898.61445938	841.76012049	737.00888348	474.25059777	465.21195246	686.35775385
cdhr1a	ENSDARG00000004643	0	0	6.57345530	13	29350206	29375154	-1	protein_coding	cdhr1a	cadherin-related family member 1a [Source:ZFIN;Acc:ZDB-GENE-040924-4]	1.17933656	2.63448868	1.27061184	1.29060205	1.67191267	5.72224069	7.30270777	2.69083384	8.15315064	4.79053156	2.00382414	4.84136909	7.67285062	1.65865746	4.74713025	7.70311780	10.06016317	6.12042148	7.83064978	12.92853162	4.96381518	3.16200600	1.40403722	2.79960833	2.80681056	11.40664622	2.10803438	8.72073458	6.91761274	8.20722836	18.38897631	13.98371904	12.06193905	11.47380586	6.62976507	14.01194948	2.09554934	15.15616491
spice1	ENSDARG00000004647	0	0	-6.20727754	24	21185626	21199022	-1	protein_coding	spice1	spindle and centriole associated protein 1 [Source:ZFIN;Acc:ZDB-GENE-041212-64]	1027.20214398	989.25049755	933.89970243	1032.48164170	909.52049284	702.88189849	647.20247632	564.17816241	641.38118373	681.05390300	352.17209316	309.84762172	294.72773275	318.46223233	324.91469267	289.72281945	316.05679288	335.51037730	323.14481442	337.75788853	199.97083994	177.07233575	199.37328502	202.97160414	141.04223071	106.80768734	102.23966722	113.36954952	95.85834801	102.00412394	105.07986462	113.03506225	110.56777464	122.03957137	129.28041884	80.83817007	84.86974808	84.44149022
ENSDARG00000004658	ENSDARG00000004658	0	0	11.76249497	7	7145551	7164981	-1	protein_coding	ENSDARG00000004658		0	0	0	0	0	0.95370678	0	0	0	0	0	0	0	0	0	0	0	0.55640195	0	0	0	0	0	0	0	0	1.05401719	0	0	0	0	0	0	0	0	0	0	0
ptk2ab	ENSDARG00000004672	0	0	0.09780068	16	30779351	30911805	-1	protein_coding	ptk2ab	protein tyrosine kinase 2ab [Source:ZFIN;Acc:ZDB-GENE-020114-1]	258.27470669	197.58665064	210.92156545	241.34258375	190.59804445	75.34283579	85.80681633	80.72501529	80.62560078	82.23745839	226.43212818	205.48922135	210.32637590	239.39956007	206.76389534	204.56057267	222.16193664	210.31993801	229.69906033	191.23453019	126.22272876	132.17185061	103.19673556	126.68227707	120.69285414	11.40664622	15.81025782	11.62764610	37.55275489	21.10430150	11.82148477	30.29805792	17.08774699	15.64609889	19.88929521	24.79037216	28.28991603	32.47749624
dnajb6a	ENSDARG00000004680	0	0	-2.28505995	2	30119752	30132934	1	protein_coding	dnajb6a	DnaJ (Hsp40) homolog, subfamily B, member 6a [Source:ZFIN;Acc:ZDB-GENE-040718-45]	971.77332564	948.41592308	904.67563011	1143.47341818	1058.32072053	711.46525953	656.33086104	736.39152836	643.19299498	685.84443455	278.03059986	293.70972475	324.51644693	338.36612185	287.46510959	348.35210492	317.31431328	297.67504454	286.07973878	256.95456592	370.86790528	366.79269548	387.51427229	355.55025828	382.42793900	460.41372019	516.46842204	471.88863775	354.77471067	464.29463310	430.82744496	392.70944308	419.15238206	374.46330019	351.37754865	146.58654840	160.30952416	189.45206139
acaa1	ENSDARG00000004687	0	0	2.07104911	24	20180893	20188041	1	protein_coding	acaa1	acetyl-CoA acyltransferase 1 [Source:ZFIN;Acc:ZDB-GENE-040704-48]	38.91810649	39.51733013	30.49468416	30.97444925	31.76634074	23.84266956	27.38515415	32.29000612	18.11811253	27.14634549	57.60994412	54.86884968	51.90457774	44.23086560	49.05367925	41.51124592	48.20494852	36.72252886	46.98389870	42.01772776	62.40224792	68.93173070	61.77763761	72.08991457	65.96004820	129.62097978	110.67180472	110.46263799	92.89365683	121.93596425	119.52834601	102.54727297	95.49035083	115.78113181	89.50182843	40.95800617	51.34095872	51.96399398
nabp1a	ENSDARG00000004692	0	0	-1.12437294	9	24403791	24407498	-1	protein_coding	nabp1a	nucleic acid binding protein 1a [Source:ZFIN;Acc:ZDB-GENE-041212-71]	176.90048404	147.53136581	157.55586817	136.80381752	177.22274309	249.87117694	224.55826400	232.30865511	240.06499109	249.10764096	210.90249107	227.00641730	217.54788237	223.91875711	224.69749850	258.48239726	243.53978337	253.16288835	268.33026594	237.02307967	199.97083994	220.70801849	227.45402939	209.97062497	204.19546835	385.75203583	372.06806731	350.76732416	319.19841657	392.77450023	324.43408203	313.46836851	330.69816234	353.60183500	379.00156977	395.56811223	392.91550039	389.72995487
six4a	ENSDARG00000004695	0	0	10.73541342	13	31506278	31516873	-1	protein_coding	six4a	SIX homeobox 4a [Source:ZFIN;Acc:ZDB-GENE-010201-2]	0	0	0	0	0	0	0	0.89694461	0	0	0	0	0.90268831	1.10577164	0	0.42795099	0.41917347	0	0	0	1.41823291	0	1.40403722	0	0.70170264	26.96116379	30.56649845	12.59661661	13.83522549	25.79414628	123.46884093	116.53099201	94.48518924	103.26425270	127.07049715	123.95186078	141.44958014	124.49706892
rxrgb	ENSDARG00000004697	0	0	8.57361395	20	33972376	34017141	1	protein_coding	rxrgb	retinoid X receptor, gamma b [Source:ZFIN;Acc:ZDB-GENE-040718-34]	0	0	1.27061184	0	0	0	0	0	0	0	0	0	0	0.55288582	0	0	0	0	1.04408664	0.53868882	0.70911645	1.26480240	0	0.69990208	0.70170264	4.14787135	4.21606875	3.87588203	7.90584313	10.55215075	28.89696277	39.62053728	30.15484763	23.99068497	34.25378619	51.73642885	83.82197342	76.86340777
irf2bp2a	ENSDARG00000004702	0	0	1.69461983	13	49152548	49153958	-1	protein_coding	irf2bp2a	interferon regulatory factor 2 binding protein 2a [Source:ZFIN;Acc:ZDB-GENE-030131-7809]	117.93365602	114.60025737	95.29588800	95.50455186	80.25180819	82.97249005	106.80210117	81.62195990	87.87284579	83.83430224	109.20841580	110.81355916	115.09275934	103.38964834	109.71145467	76.17527601	105.21253981	103.49076315	90.31349418	113.66334048	41.12875431	41.10607794	34.39891185	32.19549583	40.69875314	48.73748840	25.29641251	33.91396781	52.37621077	46.89844779	52.53993231	41.95115712	66.34066479	85.53200729	79.55718083	65.74837833	77.53532541	63.87240927
syf2	ENSDARG00000004706	0	0	1.02117882	13	45294756	45306104	1	protein_coding	syf2	SYF2 pre-mRNA-splicing factor [Source:ZFIN;Acc:ZDB-GENE-040801-170]	113.21630978	117.23474605	116.89628928	112.28237853	125.39345030	237.47298877	220.90691011	209.88503975	255.46538674	251.50290673	202.88719450	201.72371206	225.67207714	257.64479213	217.84053259	227.66992607	247.31234456	232.01961416	215.08184740	242.94865666	372.28613819	361.73348589	412.78694222	364.64898537	427.33690799	622.18070296	690.38125804	665.68273949	554.39724983	644.85365709	680.39212345	681.70630327	641.29309293	612.28400338	552.48042240	417.12495758	339.47899234	418.95970148
tbr1b	ENSDARG00000004712	0	0	6.33334440	9	51970053	51976287	-1	protein_coding	tbr1b	T-box, brain, 1b [Source:ZFIN;Acc:ZDB-GENE-000323-1]	1.17933656	0	1.27061184	1.29060205	3.34382534	1.90741356	0.91283847	0	0.90590563	3.19368770	2.50478018	1.07585980	1.35403246	1.65865746	0.52745892	1.71180396	0.41917347	0	0.52204332	3.23213290	4.25469872	1.26480240	0	1.39980417	0.70170264	38.36781002	46.37675627	29.06911526	28.65868136	37.51875823	73.55590524	87.39824401	43.22194827	69.88590839	39.77859041	3.23352680	1.04777467	1.08258321
mad2l1	ENSDARG00000004713	0	0	-2.88464693	7	57326930	57335339	-1	protein_coding	mad2l1	MAD2 mitotic arrest deficient-like 1 (yeast) [Source:ZFIN;Acc:ZDB-GENE-030515-3]	275.96475510	252.91091282	318.92357185	290.38546173	334.38253413	753.42835794	546.79024445	573.14760856	733.78355766	651.51229173	174.33270046	180.74444600	189.56454480	215.07258399	178.28111384	205.41647465	225.93449783	249.82447663	194.20011465	212.78208289	192.87967540	220.70801849	249.21660627	200.17199581	199.28354987	556.85172914	497.49611266	531.96480929	475.33881848	535.81476598	801.23396777	804.06384488	777.99506886	735.36664801	756.89817869	628.38204204	543.79505254	519.63993982
tcf12	ENSDARG00000004714	0	0	7.02431339	7	52241602	52434814	-1	protein_coding	tcf12	transcription factor 12 [Source:ZFIN;Acc:ZDB-GENE-040516-11]	1.17933656	7.90346603	3.81183552	9.03421436	0	4.76853391	4.56419236	5.38166769	5.43543376	4.79053156	7.51434054	7.53101858	7.22150647	9.39905894	7.38442483	6.84721582	6.70677545	4.45121562	6.26451983	6.46426581	4.25469872	5.05920959	6.31816748	3.49951042	4.91191848	13.48058190	17.91829219	7.75176407	10.87053431	10.55215075	39.40494923	73.41452497	36.18581716	43.80907690	48.61827717	79.76032781	78.58310008	87.68923985
tcea3	ENSDARG00000004724	0	0	4.99093829	16	34157889	34181236	1	protein_coding	tcea3	transcription elongation factor A (SII), 3 [Source:ZFIN;Acc:ZDB-GENE-040426-1860]	7.07601936	5.26897735	1.27061184	6.45301026	5.01573801	9.53706782	3.65135389	9.86639076	3.62362251	8.78264119	8.01529657	4.30343919	6.31881816	7.18751566	5.80204808	5.56336286	5.86842852	2.22560781	5.74247651	7.00295463	12.05497971	9.48601799	7.02018609	8.39882500	8.42043168	5.18483919	4.21606875	3.87588203	4.94115196	2.34492239	5.25399323	1.16530992	5.02580794	1.04307326	4.41984338	2.15568454	0	0
trappc11	ENSDARG00000004726	0	0	3.34424579	14	7014539	7068640	-1	protein_coding	trappc11	trafficking protein particle complex 11 [Source:ZFIN;Acc:ZDB-GENE-030131-1723]	24.76606777	19.75866506	29.22407232	10.32481642	31.76634074	62.94464763	54.77030829	58.30139993	47.10709259	43.11478401	297.56788526	270.04080921	245.07987578	267.59673689	271.64134209	271.74887792	305.15828278	276.53177035	277.72704568	263.95752054	327.61180160	335.80503673	355.22141627	392.64506870	432.95052911	309.01641580	355.20379230	318.79129737	339.95125480	365.80789275	198.33824448	228.40074434	222.14071088	208.61465192	208.83759967	121.79617624	94.29972009	114.75382004
hnrnpub	ENSDARG00000004735	0	0	-2.74384929	20	35155755	35167597	1	protein_coding	hnrnpub	heterogeneous nuclear ribonucleoprotein Ub [Source:ZFIN;Acc:ZDB-GENE-030131-6422]	6199.77229722	5934.18574096	6303.50533847	6158.75299273	6313.14224440	3429.52958881	3971.76018968	3622.75929727	3197.84686238	3533.01702317	2694.14156049	2663.82885894	2617.34475069	2563.17866160	2528.11058762	2438.89268544	2430.36775215	2261.77393655	2514.68266733	2433.25738836	4453.25132916	4108.71059062	4247.91460440	4575.25991812	4828.41586840	9623.06153904	10799.46010665	9923.22697979	9175.71918832	9971.78246100	12450.65045975	12764.80486502	12395.65269915	12226.90474890	11943.52177150	9386.92830897	9380.72659995	10540.03011278
lmbr1l	ENSDARG00000004745	0	0	2.35398844	23	27777208	27800971	1	protein_coding	lmbr1l	limb development membrane protein 1-like [Source:ZFIN;Acc:ZDB-GENE-030131-9906]	11.79336560	26.34488675	20.32978944	21.94023489	21.73486472	37.19456451	30.12366956	47.53806456	48.91890384	29.54161127	171.82792028	187.19960479	180.53766171	168.07728929	157.71021609	249.06747551	250.24655882	245.37326101	222.91249719	228.40405859	326.90268515	338.33464152	260.44890402	359.04976870	301.03043272	535.07540454	590.24962519	499.01981199	533.64441160	487.74385700	440.02193312	481.27299701	556.85951957	592.46561145	501.65222354	451.61591015	465.21195246	351.83954259
zgc:100868	ENSDARG00000004748	0	0	10.58822804	3	39331322	39346662	-1	protein_coding	zgc:100868	zgc:100868 [Source:ZFIN;Acc:ZDB-GENE-040801-33]	0	1.31724434	0	0	0	2.86112035	1.82567694	0	0	0	0.50095604	0	0.45134415	0	0.52745892	0.42795099	0	0.55640195	0.52204332	0	8.50939744	9.48601799	5.61614887	11.19843333	9.12213432	211.54143900	224.50566101	162.78704546	167.99916661	242.69946730	288.96962772	294.82340979	308.58460741	296.23280572	311.59895823	294.25093907	275.56473761	376.73895637
hspa4a	ENSDARG00000004754	0	0	-1.27610736	21	43142222	43176107	-1	protein_coding	hspa4a	heat shock protein 4a [Source:ZFIN;Acc:ZDB-GENE-040426-2832]	474.09329722	461.03551817	528.57452546	491.71938186	443.05685772	288.01944823	292.10831089	268.18643968	304.38429058	293.02084689	327.12429137	322.22000939	350.24306372	288.05351223	367.11140601	253.77493639	256.53416080	242.03484930	232.83132025	242.94865666	195.00702476	194.77956933	190.24704310	188.27366039	171.91714689	292.42493039	316.20515635	316.85335635	277.69274011	316.56452257	531.96681466	494.09140613	469.41046144	454.77994118	435.35457285	569.10071732	549.03392588	518.55735662
ybx1	ENSDARG00000004757	0	0	0.76986630	8	47153363	47161620	-1	protein_coding	ybx1	Y box binding protein 1 [Source:ZFIN;Acc:ZDB-GENE-000629-3]	5125.39669084	5237.36348636	4650.43933457	5197.25446390	5589.20405801	3761.41954902	3841.22428825	3886.46101388	3755.88472845	3861.16843481	1198.28683761	1220.02501051	1220.88593734	1320.84422402	1178.87067877	1140.06143429	1181.23082538	1271.93486321	1261.77870188	1227.67181494	3932.05073570	3635.67449368	4148.92998050	3556.20248493	3763.23126032	13432.88137680	12746.22985260	12007.48254404	10889.31068779	12987.35265380	18086.87169858	18625.14845332	16190.13769261	16462.82525608	18371.07900573	18869.78457976	18016.48541116	21476.28567967
ankrd10b	ENSDARG00000004771	0	0	2.88547720	9	8951434	8989606	1	protein_coding	ankrd10b	ankyrin repeat domain 10b [Source:ZFIN;Acc:ZDB-GENE-061013-49]	18.86938496	14.48968771	11.43550656	16.77782668	15.04721404	13.35189495	11.86690013	8.96944614	11.77677315	19.16212623	12.52390089	6.99308868	9.92957139	8.84617312	7.91188375	9.41492175	9.64098970	7.23322538	3.65430323	6.46426581	14.89144553	7.58881439	4.21211166	10.49853125	11.22724225	36.29387434	33.72855001	36.82087933	23.71752940	35.17383584	38.09145093	46.61239680	36.18581716	38.59371060	44.19843379	39.88016390	58.67538139	48.71624436
wdr36	ENSDARG00000004774	0	0	-1.17749905	5	55196552	55244051	-1	protein_coding	wdr36	WD repeat domain 36 [Source:ZFIN;Acc:ZDB-GENE-030131-464]	360.87698744	349.06974947	363.39498625	353.62496228	309.30384407	316.63065169	243.72787190	321.10617193	317.97287498	287.43189341	342.15297245	330.28895787	319.10031708	302.98142937	299.59666467	310.69241790	324.02108872	346.63841635	330.45342089	323.75197928	351.72176103	343.39385112	403.66070030	366.04878953	443.47606872	279.98131633	251.91010789	316.85335635	329.08072049	291.94283748	341.50956003	340.27049668	335.72397028	345.25724892	314.91384077	444.07101427	363.57780969	381.06928920
fgfr3	ENSDARG00000004782	0	0	11.40606503	13	13085956	13163718	-1	protein_coding	fgfr3	fibroblast growth factor receptor 3 [Source:ZFIN;Acc:ZDB-GENE-000816-1]	0	0	0	0	0	0	0	0	0	0	0	0	0	0	0.52745892	0	0	0	0	0	0	0	0.70201861	0.69990208	0	0	0	0	0	0	1.31349831	1.16530992	2.01032318	2.08614652	3.31488253	1.07784227	8.38219734	2.16516642
cops2	ENSDARG00000004785	0	0	0.90738022	25	31955114	31970706	-1	protein_coding	cops2	COP9 signalosome subunit 2 [Source:ZFIN;Acc:ZDB-GENE-040625-15]	189.87318620	171.24176389	199.48605889	207.78693039	203.97334582	218.39885313	198.99878680	226.03004281	229.19412356	192.41968420	151.78967884	154.38588096	161.58120723	142.09165574	150.32579125	161.76547378	160.96261070	178.60502672	164.44364547	151.91024652	222.66256646	254.22528204	245.70651323	263.86308538	244.89422149	295.53583390	317.25917354	326.54306144	262.86928423	325.94421213	380.91450927	390.37882324	413.12141253	443.30613533	356.90235287	391.25674316	366.72113370	410.29903582
grwd1	ENSDARG00000004806	0	0	-0.65198571	16	13970179	13980779	1	protein_coding	grwd1	glutamate-rich WD repeat containing 1 [Source:ZFIN;Acc:ZDB-GENE-030131-9844]	135.62370443	134.35892244	128.33179584	121.31659290	122.04962496	170.71351401	144.22847850	131.85085831	176.65159721	170.86229219	272.01912743	254.97877204	255.91213548	259.85633541	289.04748634	276.88428978	287.97217070	285.43420159	273.55069912	270.96047517	320.52063707	347.18825831	382.60014203	338.75260829	356.46494131	464.56159154	515.41440486	504.83363504	425.92729889	454.91494355	505.69684851	552.35690214	457.34852239	439.13384229	390.05117822	400.95732357	380.34220438	382.15187241
asz1	ENSDARG00000004823	0	0	-4.44074143	18	20653312	20685055	-1	protein_coding	asz1	ankyrin repeat, SAM and basic leucine zipper domain containing 1 [Source:ZFIN;Acc:ZDB-GENE-040426-988]	48.35279897	36.88284145	48.28324992	38.71806156	46.81355478	77.25024936	59.33450065	78.93112606	77.90788390	77.44692684	227.93499629	226.46848740	226.12342130	246.58707573	245.79585517	250.35132848	254.01912001	276.53177035	268.85230925	279.04080743	129.76831102	135.33385661	160.06024290	115.48384373	116.48263830	26.96116379	22.13436094	43.60367289	50.39974998	29.31152987	7.88098985	11.65309920	8.04129270	9.38765934	4.41984338	7.54489587	4.19109867	1.08258321
flot2a	ENSDARG00000004830	0	0	6.68998562	5	42233881	42272564	-1	protein_coding	flot2a	flotillin 2a [Source:ZFIN;Acc:ZDB-GENE-020430-3]	14.15203872	7.90346603	15.24734208	14.19662257	11.70338869	12.39818817	14.60541554	15.24805844	12.68267877	9.58106311	19.03632936	17.21375676	18.95645448	22.11543280	16.35122642	21.39754944	19.28197941	25.59448981	22.96990603	26.93444087	62.40224792	33.51726355	35.10093046	43.39392916	40.69875314	201.17176062	172.85881881	143.40763529	170.96385779	180.55902399	317.86659049	365.90731492	300.54331471	308.74968484	355.79739203	463.47217509	562.65499656	541.29160398
dnajc5ab	ENSDARG00000004836	0	0	1.54249965	23	17546764	17583313	-1	protein_coding	dnajc5ab	DnaJ (Hsp40) homolog, subfamily C, member 5ab [Source:ZFIN;Acc:ZDB-GENE-081021-2]	192.23185932	177.82798558	228.71013121	246.50499196	254.13072594	195.50989035	216.34271776	209.88503975	206.54648290	195.61337190	128.74570120	169.44791813	145.33281768	129.92816770	125.53522217	163.47727774	166.83103921	170.25899744	163.92160215	176.15124330	190.04320959	206.79519211	173.39859648	173.57571664	198.58184723	218.80021387	173.91283599	205.42174785	228.28122052	152.41995531	111.64735616	100.21665313	125.64519846	123.08264463	116.02088870	85.14953914	110.01634011	87.68923985
rassf1	ENSDARG00000004840	0	0	2.22758997	22	10615406	10628838	1	protein_coding	rassf1	Ras association (RalGDS/AF-6) domain family 1 [Source:ZFIN;Acc:ZDB-GENE-040912-14]	31.84208713	19.75866506	29.22407232	37.42745951	33.43825341	25.75008312	32.86218498	19.73278152	28.08307443	45.51004979	9.51816468	10.22066808	5.86747401	9.39905894	7.91188375	5.13541187	4.19173465	3.89481367	2.08817328	2.69344409	34.74670623	39.20887434	28.78276298	18.89735625	34.38342938	93.32710544	70.61915159	81.39352273	63.24674508	76.20997766	105.07986462	101.38196305	117.60390576	103.26425270	100.55143688	98.08364636	103.72969210	105.01057117
foxp1a	ENSDARG00000004843	0	0	-0.39671345	23	10703039	10787730	-1	protein_coding	foxp1a	forkhead box P1a [Source:ZFIN;Acc:ZDB-GENE-060929-624]	523.62543275	493.96662661	505.70351234	512.36901469	521.63675324	406.27908922	466.46045896	531.88815630	447.51737961	420.76835508	346.16062073	345.88892494	321.80838200	316.25068905	320.69502134	347.49620294	290.90638496	303.79546602	336.71794072	329.67755627	76.58457700	82.21215588	68.09580509	79.08893541	76.48558780	52.88535975	57.97094533	41.66573187	88.94073527	53.93321496	97.19887478	95.55541345	98.50583559	107.43654574	102.76135857	156.28712881	193.83831353	197.03014385
hinfp	ENSDARG00000004851	0	0	-3.42147154	5	29996324	30006650	1	protein_coding	hinfp	histone H4 transcription factor [Source:ZFIN;Acc:ZDB-GENE-040426-2764]	463.47926818	433.37338708	443.44353218	440.09529977	474.82319847	542.65915908	598.82203733	497.80426095	514.55439599	459.89102946	381.22754324	430.34391905	405.75839470	374.85658597	407.19828367	387.29564491	390.25049625	426.76029750	391.01044589	408.32612362	200.67995639	209.95719810	198.67126641	182.67444373	187.35460498	76.73562003	55.86291096	76.54867019	135.38756368	55.10567615	32.83745770	57.10018609	46.23743303	50.06751646	68.50757238	49.58074431	46.10208538	37.89041228
esrrga	ENSDARG00000004861	0	0	5.69831910	17	29777835	29885224	-1	protein_coding	esrrga	estrogen-related receptor gamma a [Source:ZFIN;Acc:ZDB-GENE-030821-2]	4.71734624	6.58622169	7.62367104	9.03421436	11.70338869	3.81482713	5.47703083	3.58777846	2.71771688	3.19368770	11.02103279	10.22066808	7.67285062	16.03368878	15.82376750	12.41057868	13.83272436	15.57925467	14.09516961	21.54755270	2.12734936	3.16200600	1.40403722	6.29911875	4.91191848	67.40290949	63.24103127	33.91396781	17.78814705	68.00274929	88.00438662	85.06762417	72.37163431	65.71361535	76.24229829	71.13758966	42.95876138	72.53307493
FOXR2	ENSDARG00000004864	0	0	-10.85999732	5	58009362	58014746	1	protein_coding	FOXR2	forkhead box R2 [Source:HGNC Symbol;Acc:HGNC:30469]	94.34692482	105.37954701	100.37833536	100.66696007	91.95519689	31.47232381	45.64192358	67.27084607	51.63662072	56.68795676	1.50286811	3.22757939	4.06209739	3.31731492	3.69221242	1.71180396	0.83834693	1.66920586	2.61021659	1.61606645	0	1.89720360	0.70201861	0	0.70170264	1.03696784	1.05401719	0.96897051	0	0	0	0	1.00516159	0	0	0	0	0
penka	ENSDARG00000004869	0	0	10.44977231	2	11725092	11729220	-1	protein_coding	penka	proenkephalin a [Source:ZFIN;Acc:ZDB-GENE-030729-31]	0	0	0	0	0	0	0	0	0	0	0	0	0	0	0	0	0.41917347	0	0.52204332	0	2.12734936	0	2.10605583	1.39980417	0	0	0	3.87588203	1.97646078	1.17246119	2.62699662	0	0	2.08614652	1.10496084	0	0	0
spata6l	ENSDARG00000004874	0	0	-0.10183261	7	69240864	69256454	1	protein_coding	spata6l	spermatogenesis associated 6-like [Source:ZFIN;Acc:ZDB-GENE-040426-1369]	9.43469248	11.85519904	5.08244736	3.87180616	6.68765068	2.86112035	10.95406166	11.66027999	13.58858440	19.16212623	41.57935097	37.11716302	46.03710374	54.18281036	46.94384358	30.81247120	40.65982614	38.39173472	32.36668577	46.86592712	73.03899473	64.50492231	85.64627033	67.89050207	54.73280595	105.77071950	92.75351253	87.20734578	91.90542644	89.10705080	128.72283417	136.34126065	137.70713751	108.47961900	130.38537969	76.52680100	108.96856544	67.12015889
tmc6b	ENSDARG00000004875	0	0	-3.13964676	11	44805164	44830247	1	protein_coding	tmc6b	transmembrane channel-like 6b [Source:ZFIN;Acc:ZDB-GENE-040718-460]	1540.21354768	1477.94814680	1505.67503046	1459.67092095	1315.79527181	1008.06806879	906.44860224	987.53602037	981.09579376	852.71461712	322.61568705	287.79249587	295.17907690	302.98142937	280.60814367	255.48674034	264.07928318	263.73452544	278.77113231	283.88900679	391.43228244	370.58710268	308.88818806	307.25701454	338.92237530	212.57840684	239.26190164	253.87027328	222.35183817	282.56314792	170.75478002	153.82090946	131.67616798	138.72874353	130.38537969	46.34721751	44.00653604	32.47749624
aga	ENSDARG00000004889	0	0	-3.27671405	14	36088127	36096935	-1	protein_coding	aga	aspartylglucosaminidase [Source:ZFIN;Acc:ZDB-GENE-040426-2311]	463.47926818	507.13906998	557.79859778	499.46299417	618.60768814	231.75074808	224.55826400	293.30088889	256.37129237	254.69659444	93.67877869	86.60671371	90.72017501	95.64924686	85.97580342	111.26725710	110.66179485	119.62641977	121.63609331	99.11874241	129.05919457	146.08467699	173.39859648	137.18080831	160.68990465	93.32710544	98.02359847	107.55572647	90.91719605	102.00412394	102.45286801	118.86161185	91.46970448	90.74737358	81.76710252	51.73642885	62.86648006	56.29432681
pex19	ENSDARG00000004891	0	0	3.96934579	2	37151824	37164115	1	protein_coding	pex19	peroxisomal biogenesis factor 19 [Source:ZFIN;Acc:ZDB-GENE-050417-424]	11.79336560	9.22071036	13.97673024	16.77782668	28.42251540	30.51861703	20.99528485	23.32055997	26.27126318	13.57317274	117.72466841	138.78591389	131.79249305	126.05796696	135.55694159	187.01458213	181.92128397	186.39465406	168.09794870	179.38337621	231.17196390	224.50242568	270.27716455	231.66758955	225.94825020	239.53957064	249.80207352	281.97041804	233.22237248	230.97485536	131.34983078	120.02692177	140.72262227	142.90103656	119.33577124	57.12564019	53.43650805	49.79882757
gys2	ENSDARG00000004904	0	0	2.26186301	4	16794798	16835301	-1	protein_coding	gys2	glycogen synthase 2 [Source:ZFIN;Acc:ZDB-GENE-030826-31]	43.63545273	42.15181880	39.38896704	54.20528619	48.48546745	26.70378990	29.21083109	27.80528304	24.45945192	19.96054815	46.58891133	43.57232180	34.75349988	46.44240888	47.47130250	49.21436372	50.71998931	39.50453862	55.85863513	41.47903894	53.18373403	55.01890432	56.86350735	55.29226458	46.31237426	32.14600299	35.83658439	28.10014475	37.55275489	26.96660748	13.13498308	12.81840912	36.18581716	28.16297801	23.20417774	9.70058041	10.47774668	2.16516642
stip1	ENSDARG00000004906	0	0	-0.63490520	5	66128503	66145118	-1	protein_coding	stip1	stress-induced phosphoprotein 1 [Source:ZFIN;Acc:ZDB-GENE-041121-17]	588.48894356	590.12546325	620.05857794	644.01042401	703.87523435	322.35289239	300.32385714	304.06422426	334.27917627	308.19086349	647.73615428	664.34342504	667.08666003	690.00150338	678.31216684	908.96790031	871.88080795	852.40779109	885.38546892	866.21161844	787.82838005	879.67006796	800.30121451	827.28426239	830.11422356	453.15494532	475.36175172	500.95775301	507.95042141	453.74248235	505.69684851	426.50343076	406.08528142	389.06632583	406.62559089	423.59201119	411.77544441	493.65794283
lmo7a	ENSDARG00000004930	0	0	7.29851478	9	22082881	22159226	-1	protein_coding	lmo7a	LIM domain 7a [Source:ZFIN;Acc:ZDB-GENE-030219-74]	1.17933656	2.63448868	7.62367104	5.16240821	1.67191267	2.86112035	6.38986930	0.89694461	0	2.39526578	1.50286811	0.53792990	0.45134415	0.55288582	0.52745892	1.28385297	2.09586733	1.11280390	0.52204332	1.61606645	4.25469872	7.58881439	14.04037218	9.79862917	5.61362112	73.62471652	52.70085939	77.51764070	41.50567646	60.96798212	123.46884093	134.01064081	116.59874417	132.47030397	129.28041884	133.65244119	140.40180547	167.80039724
anos1b	ENSDARG00000004932	0	0	11.02210856	22	38837166	38927144	1	protein_coding	anos1b	anosmin 1b [Source:ZFIN;Acc:ZDB-GENE-000201-13]	0	0	0	0	0	0	0	0	0	0	0	1.07585980	0	0.55288582	0	0	0.41917347	1.11280390	0	1.07737763	0	0	1.40403722	0	0	0	1.05401719	0	0	0	0	0	0	0	0	1.07784227	0	0
skp2	ENSDARG00000004937	0	0	-5.23496653	21	22310484	22322700	-1	protein_coding	skp2	S-phase kinase-associated protein 2, E3 ubiquitin protein ligase [Source:ZFIN;Acc:ZDB-GENE-030219-158]	779.54146632	671.79461218	742.03731459	859.54096671	802.51808192	598.92785923	677.32614589	641.31539924	632.32212746	633.94700935	401.26578467	492.74378732	378.22640129	430.14516797	420.91221551	549.91702067	478.69609744	528.02545284	585.21056053	516.06388710	525.45529218	457.22606696	572.14516652	496.93047910	530.48719612	1286.87708728	1360.73618951	1228.65460506	1130.53556828	1303.77684852	1417.26467413	1337.77578830	1651.48048854	1540.61920441	1513.79635738	928.02219245	913.65951024	990.56363529
mtdhb	ENSDARG00000004939	0	0	-0.33147626	16	41767281	41782427	1	protein_coding	mtdhb	metadherin b [Source:ZFIN;Acc:ZDB-GENE-090929-2]	188.69384964	183.09696293	161.36770369	157.45345036	160.50361638	227.93592095	202.65014068	261.01088277	180.27521972	205.99285694	77.14722951	64.01365796	69.05565561	53.62992454	66.45982350	62.05289338	87.60725426	77.33987139	60.03498168	56.02363701	138.27770847	109.40540745	147.42390794	147.67933956	145.25244656	200.13479278	250.85609071	218.98733497	181.83439210	243.87192850	278.46164126	266.85597171	316.62590012	317.09427091	329.27833175	291.01741227	289.18580829	310.70138069
bccip	ENSDARG00000004948	0	0	5.67509940	12	44818222	44825699	-1	protein_coding	bccip	BRCA2 and CDKN1A interacting protein [Source:ZFIN;Acc:ZDB-GENE-050320-39]	8.25535592	7.90346603	11.43550656	6.45301026	10.03147602	9.53706782	5.47703083	2.69083384	5.43543376	3.99210963	23.54493368	25.28270524	26.62930510	19.35100370	29.01024042	30.38452021	36.04891802	33.94051910	28.19033922	32.86001786	65.23871374	49.32729353	66.69176788	59.49167708	58.24131915	235.39169928	248.74805633	242.24262718	200.61076955	212.21547624	362.52553296	381.05634388	329.69300076	352.55876174	390.05117822	482.87333591	434.82648710	467.67594584
zmat2	ENSDARG00000004956	0	0	-1.23422757	21	30256869	30263354	1	protein_coding	zmat2	zinc finger, matrin-type 2 [Source:ZFIN;Acc:ZDB-GENE-030131-3197]	396.25708424	363.55943718	384.99538753	416.86446284	498.22997586	395.78831462	332.27320364	322.90006116	368.70359008	415.17940159	191.86616171	235.61329568	242.37181085	257.09190631	230.49954659	286.29921154	295.51729308	312.14149530	282.94747887	282.27294034	415.54224186	437.62162978	539.15029188	445.13772494	440.66925815	863.79420927	907.50879873	828.46978495	742.16102428	837.13729302	908.94082901	964.87661386	847.35121841	854.27699960	784.52219981	748.02253375	744.96778874	709.09200122
cyp4t8	ENSDARG00000004964	0	0	5.16273542	16	4570393	4811289	-1	protein_coding	cyp4t8	cytochrome P450, family 4, subfamily T, polypeptide 8 [Source:ZFIN;Acc:ZDB-GENE-031219-3]	5.89668280	2.63448868	5.08244736	5.16240821	6.68765068	1.90741356	4.56419236	1.79388923	1.81181125	4.79053156	1.50286811	0	1.80537662	0	1.05491783	1.28385297	1.25752040	2.22560781	1.04408664	1.61606645	3.54558227	3.16200600	3.51009305	2.79960833	0.70170264	4.14787135	2.10803438	0.96897051	0	1.17246119	2.62699662	8.15716944	5.02580794	4.17229304	8.83968676	4.31136907	1.04777467	1.08258321
ppp3ca	ENSDARG00000004988	0	0	8.67022222	21	28921740	29039116	1	protein_coding	ppp3ca	protein phosphatase 3, catalytic subunit, alpha isozyme [Source:ZFIN;Acc:ZDB-GENE-091113-24]	1.17933656	0	0	1.29060205	3.34382534	0	1.82567694	2.69083384	0.90590563	0.79842193	4.00764829	2.68964949	1.35403246	2.21154328	2.10983567	2.99565692	0.41917347	2.22560781	2.61021659	2.69344409	2.12734936	1.26480240	2.10605583	0	2.10510792	0	2.10803438	4.84485254	0	5.86230597	0	2.33061984	0	3.12921978	2.20992169	0	1.04777467	1.08258321
brf1b	ENSDARG00000005002	0	0	2.95809072	20	21002118	21117226	1	protein_coding	brf1b	BRF1, RNA polymerase III transcription initiation factor b [Source:ZFIN;Acc:ZDB-GENE-030131-6248]	7.07601936	9.22071036	1.27061184	3.87180616	3.34382534	8.58336104	2.73851541	4.48472307	5.43543376	3.99210963	4.50860432	2.15171960	4.51344154	3.87020074	3.69221242	3.42360791	5.44925505	3.33841171	2.61021659	2.15475527	4.25469872	5.69161079	8.42422331	4.19941250	2.80681056	3.11090351	5.27008594	10.65867560	2.96469118	9.37968956	13.13498308	17.47964880	10.05161588	15.64609889	12.15456929	28.02389896	23.05104269	25.98199699
fkbp9	ENSDARG00000005023	0	0	10.49501239	19	43021713	43038014	-1	protein_coding	fkbp9	FK506 binding protein 9 [Source:ZFIN;Acc:ZDB-GENE-040801-23]	0	0	0	0	0	1.90741356	4.56419236	0.89694461	0	0	1.50286811	0	1.35403246	0.55288582	1.58237675	0	0	0.55640195	0	0	2.12734936	5.69161079	1.40403722	4.19941250	1.40340528	29.03509947	17.91829219	12.59661661	13.83522549	28.13906867	72.24240693	72.24921505	67.34582637	67.79976187	54.14308140	191.85592364	181.26501751	208.93855914
tshz1	ENSDARG00000005026	0	0	1.36811214	19	21778230	21829239	1	protein_coding	tshz1	teashirt zinc finger homeobox 1 [Source:ZFIN;Acc:ZDB-GENE-030820-3]	103.78161730	109.33128002	125.79057216	132.93201137	130.40918831	118.25964099	94.93520104	92.38529528	95.12009081	98.20589692	236.95220493	286.71663607	224.31804468	222.26009965	248.43314975	293.57437835	267.01349743	267.62933911	308.00555817	272.03785280	57.43843275	71.46133550	65.28773066	67.19059999	53.32940067	85.03136274	81.15932346	86.23837528	76.09374017	86.76212841	154.99280032	154.98621938	162.83617720	166.89172153	179.00365686	141.19733706	129.92405880	197.03014385
rab20	ENSDARG00000005049	0	0	-1.63966653	9	8909198	8916913	-1	protein_coding	rab20	RAB20, member RAS oncogene family [Source:ZFIN;Acc:ZDB-GENE-030131-9143]	163.92778187	188.36594028	188.05055233	160.03465446	170.53509241	157.36161906	152.44402475	131.85085831	158.53348468	162.87807293	101.19311923	115.11699835	108.77394118	115.00025056	108.65653683	112.55111007	112.75766218	123.52123344	109.10705366	114.20202930	39.00140495	23.39884437	35.10093046	29.39588750	40.69875314	7.25877487	6.32410313	11.62764610	7.90584313	5.86230597	6.56749154	13.98371904	8.04129270	1.04307326	4.41984338	6.46705361	14.66884535	12.99099850
dimt1l	ENSDARG00000005057	0	0	5.21101650	8	17148848	17157329	1	protein_coding	dimt1l	DIM1 dimethyladenosine transferase 1-like (S. cerevisiae) [Source:ZFIN;Acc:ZDB-GENE-040801-75]	1.17933656	2.63448868	1.27061184	1.29060205	3.34382534	7.62965426	6.38986930	5.38166769	8.15315064	3.19368770	4.50860432	5.37929899	4.96478570	4.42308656	5.27458917	5.99131384	5.03008158	4.45121562	3.65430323	4.30951054	36.16493914	32.25246115	32.29285602	41.99412499	35.78683466	300.72067310	332.01541417	295.53600516	298.44557834	302.49498824	463.66490266	518.56291445	448.30206810	429.74618295	455.24386806	389.10105862	429.58761376	352.92212580
ncapd2	ENSDARG00000005058	0	0	-5.80994864	2	44896905	44924594	-1	protein_coding	ncapd2	non-SMC condensin I complex, subunit D2 [Source:ZFIN;Acc:ZDB-GENE-050506-59]	7828.43608693	7518.83067911	7459.76211291	7387.40614635	7065.50294620	4798.09882128	4500.29366471	4716.13478213	4709.80335340	4456.79119171	2114.53542708	1838.64439415	1899.25620123	1995.36492444	1728.48286994	1306.53436895	1383.27243569	1343.71071507	1413.17126437	1467.38833869	1540.91005386	1438.08032678	1427.90585116	1376.00749565	1415.33422563	1487.01188006	1295.38712386	1382.72091594	1149.31194572	1356.53760228	1916.39403110	1958.88597573	1941.97218738	1795.12907975	1622.08252017	1255.68624181	1341.15157466	1270.95268615
eif4e3	ENSDARG00000005078	0	0	-3.04655557	23	10789072	10810349	-1	protein_coding	eif4e3	eukaryotic translation initiation factor 4E family member 3 [Source:ZFIN;Acc:ZDB-GENE-040912-156]	1531.95819176	1610.98982490	1792.83330631	1950.09970076	2111.62570304	1128.23512335	1341.87255317	1252.13468160	1000.11981192	1013.99584620	355.17782938	414.20602209	399.43957654	346.10652333	413.00033176	406.98139039	375.57942496	371.67650421	369.08462649	398.62972490	325.48445224	329.48102474	332.75682077	332.45348954	284.89127199	228.13292442	220.28959226	231.58395158	246.06936757	221.59516580	179.94926817	205.09454594	195.00134801	157.50406220	171.26893094	98.08364636	125.73296012	120.16673608
ggctb	ENSDARG00000005085	0	0	6.93774073	16	54000890	54023177	1	protein_coding	ggctb	gamma-glutamylcyclotransferase b [Source:ZFIN;Acc:ZDB-GENE-040426-1939]	2.35867312	2.63448868	0	0	1.67191267	0	0	0.89694461	0	1.59684385	0	1.07585980	1.80537662	0.55288582	1.58237675	0.85590198	0.83834693	1.11280390	2.08817328	3.23213290	2.12734936	3.16200600	2.80807444	1.39980417	0.70170264	6.22180703	4.21606875	7.75176407	4.94115196	7.03476717	11.82148477	2.33061984	12.06193905	6.25843956	15.46945183	8.62273814	16.76439468	15.15616491
zgc:86764	ENSDARG00000005098	0	0	-5.74973929	21	20273580	20286180	-1	protein_coding	zgc:86764	zgc:86764 [Source:ZFIN;Acc:ZDB-GENE-040718-435]	1938.82930505	1774.32812277	1872.88185223	2005.59558900	2109.95379037	1554.54205500	1382.95028439	1421.65721371	1542.75728233	1458.71685906	671.78204400	589.03323920	607.50923167	668.43895640	620.29168601	596.13572746	588.10037190	569.19919732	556.49817799	577.47441229	238.26312844	227.03203048	230.26210382	215.56984164	216.82611588	211.54143900	208.69540319	185.07336717	218.39891660	198.14594191	264.01315987	241.21915347	310.59493059	308.74968484	288.39478049	307.18504628	231.55820156	234.92055613
limk2	ENSDARG00000005104	0	0	2.58456691	5	20319609	20359574	1	protein_coding	limk2	LIM domain kinase 2 [Source:ZFIN;Acc:ZDB-GENE-040718-398]	23.58673120	42.15181880	34.30651968	50.33348003	48.48546745	35.28715094	31.94934650	38.56861842	24.45945192	23.15423586	116.22180030	109.73769936	124.57098658	102.83676252	116.56842058	193.43384696	184.43632476	172.48460525	180.10494503	179.38337621	321.93886997	338.33464152	343.28709991	356.25016037	333.30875418	236.42866712	222.39762664	245.14953871	181.83439210	233.31977775	139.23082063	131.68002097	151.77939974	114.73805855	120.44073208	92.69443502	115.25521345	81.19374060
oclna	ENSDARG00000005108	0	0	-4.06444253	10	2897604	2915729	-1	protein_coding	oclna	occludin a [Source:ZFIN;Acc:ZDB-GENE-040426-2685]	4497.98964079	4421.98924137	4517.02509137	4736.50953129	4574.35306692	3071.88954549	3170.28801167	3333.94313146	2925.16926873	2958.15323635	1052.00767516	1020.99094795	1076.90715212	1041.63688491	1015.35841460	935.50086162	968.29070498	1015.43356315	1010.67586547	926.54476599	1422.48760610	1336.26373372	1524.08240062	1506.88918521	1564.79688803	1660.18550905	1885.63674905	1903.05807912	1645.40360243	1986.14926384	1553.86849814	1709.50965282	1517.79399738	1583.38520806	1468.49296275	554.01092557	619.23482861	466.59336263
cdh17	ENSDARG00000005112	0	0	7.38239233	16	26900740	26929356	1	protein_coding	cdh17	cadherin 17, LI cadherin (liver-intestine) [Source:ZFIN;Acc:ZDB-GENE-030910-3]	7.07601936	5.26897735	3.81183552	7.74361231	3.34382534	2.86112035	3.65135389	2.69083384	0	2.39526578	3.00573621	3.76550929	3.61075323	1.65865746	3.69221242	4.70746088	1.25752040	1.66920586	3.65430323	4.30951054	4.96381518	4.42680839	7.02018609	4.19941250	7.01702640	16.59148541	5.27008594	12.59661661	4.94115196	11.72461195	9.19448815	6.99185952	7.03613111	10.43073260	4.41984338	11.85626494	6.28664801	8.66066566
calub	ENSDARG00000005115	0	0	-3.71820981	18	7056314	7072501	-1	protein_coding	calub	calumenin b [Source:ZFIN;Acc:ZDB-GENE-040426-1251]	961.15929660	1065.65066913	1058.41966276	1127.98619356	1305.76379578	1075.78125033	1309.01036819	1090.68465102	977.47217125	1041.14219169	494.94456336	569.66776285	594.42025119	530.21750140	531.15112909	593.99597252	528.15856635	528.02545284	559.10839458	530.06979636	623.31336279	588.13311517	621.28646916	601.21588950	613.98981033	298.64673742	289.85472666	330.41894347	323.15133813	295.46022107	186.51675971	164.30869874	180.92908578	199.22699258	188.94830446	215.56845353	190.69498952	186.20431177
atp2a2b	ENSDARG00000005122	0	0	-0.33831331	21	17014356	17071851	1	protein_coding	atp2a2b	ATPase, Ca++ transporting, cardiac muscle, slow twitch 2b [Source:ZFIN;Acc:ZDB-GENE-030131-867]	564.90221236	573.00128686	564.15165698	620.77958707	647.03020354	1034.77185869	1064.36965782	1128.35632482	1014.61430194	971.67948411	1200.79161779	1154.39756286	1191.99991146	1126.78130120	1138.78380110	1061.74640333	1124.64240756	957.56776010	1123.43722236	1174.34162201	1383.48620114	1315.39449415	1321.90104116	1494.29094771	1591.46158837	2461.76164803	2734.12058527	2365.25701178	2514.05811686	2566.51755522	2624.36961901	2531.05314651	2742.08081117	2717.20584123	2595.55302445	2462.86958158	2517.80252649	2336.21456280
rnaseh2b	ENSDARG00000005128	0	0	-0.21717822	9	29860807	29868426	1	protein_coding	rnaseh2b	ribonuclease H2, subunit B [Source:ZFIN;Acc:ZDB-GENE-040426-1090]	62.50483769	72.44843857	72.42487488	82.59853134	81.92372086	85.83361040	52.94463135	67.27084607	61.60158262	68.66428565	35.06692251	27.43442484	37.91290896	37.59623576	34.81228850	34.66403010	28.08462218	28.37649957	27.66829590	32.32132905	14.18232907	32.25246115	33.69689324	28.69598541	28.06810561	45.62658488	34.78256720	44.57264340	23.71752940	29.31152987	63.04791877	46.61239680	49.25291780	54.23980950	44.19843379	105.62854223	98.49081876	103.92798796
psmd11b	ENSDARG00000005134	0	0	2.16824760	12	28234935	28248209	-1	protein_coding	psmd11b	proteasome 26S subunit, non-ATPase 11b [Source:ZFIN;Acc:ZDB-GENE-030131-984]	38.91810649	39.51733013	33.03590784	30.97444925	43.46972944	65.80576797	39.25205428	49.33195379	48.91890384	55.88953483	88.66921834	98.44117148	87.10942178	92.33193194	99.68973525	106.55979622	111.50014179	131.31086077	101.27640387	97.50267596	150.33268818	134.70145541	166.37841039	158.87777289	165.60182313	273.75950930	287.74669228	280.03247702	261.88105384	289.59791509	388.79549911	426.50343076	409.10076618	423.48774339	441.98433792	464.55001736	510.26626317	436.28103281
hhatlb	ENSDARG00000005139	0	0	12.13575367	24	20414590	20427751	1	protein_coding	hhatlb	hedgehog acyltransferase-like, b [Source:ZFIN;Acc:ZDB-GENE-050506-130]	0	0	0	0	0	0	0	0	0.90590563	0	0	0	0	0	0	0	0	0	0	0	0.70911645	0	0	1.39980417	0	6.22180703	3.16205156	2.90691153	1.97646078	5.86230597	6.56749154	5.82654960	4.02064635	6.25843956	5.52480422	3.23352680	2.09554934	2.16516642
camkvb	ENSDARG00000005141	0	0	11.81650158	11	35102462	35179365	1	protein_coding	camkvb	CaM kinase-like vesicle-associated b [Source:ZFIN;Acc:ZDB-GENE-040426-1140]	0	0	0	0	0	0	0	0	0	0	0	0	0	0	0	0	0	0	0	0	0	1.26480240	0	0.69990208	0.70170264	2.07393568	0	0	0	0	0	0	0	0	0	0	0	0
cyth3b	ENSDARG00000005159	0	0	11.60794085	3	56339738	56474271	-1	protein_coding	cyth3b	cytohesin 3b [Source:ZFIN;Acc:ZDB-GENE-130530-529]	0	0	0	0	0	0	0	0	0	0	0	1.07585980	0	2.76442910	0	0	0.41917347	0	0	0	0	0	0	0	0.70170264	0	0	0	0	1.17246119	1.31349831	2.33061984	1.00516159	3.12921978	1.10496084	5.38921134	11.52552134	5.41291604
tpm3	ENSDARG00000005162	0	0	-0.97157051	19	11069620	11113275	-1	protein_coding	tpm3	tropomyosin 3 [Source:ZFIN;Acc:ZDB-GENE-030826-16]	3671.27471205	3742.29116316	4063.41666447	4306.73904793	4656.27678778	2781.00897691	2949.38110156	2856.76859663	2463.15739910	2611.63812040	1010.42832419	1153.32170306	1060.20741841	1122.91110045	1039.62152476	1173.44161142	1049.61035726	1083.31460134	1058.70385081	1050.98188282	1701.17037240	1653.72913567	1725.56174147	1742.05628518	1737.41573756	2782.18471005	2822.65802905	2466.99891520	2104.93073464	2788.11272102	3199.68187783	3326.95982195	2981.30926903	2874.70990343	2944.72065141	2402.51041459	2443.41052508	3137.32613669
efr3a	ENSDARG00000005163	0	0	-2.17923368	2	43023190	43090855	1	protein_coding	efr3a	EFR3 homolog A (S. cerevisiae) [Source:ZFIN;Acc:ZDB-GENE-040426-1681]	911.62716107	958.95387778	1007.59518916	1106.04595867	1106.80618797	548.38139977	674.58763047	641.31539924	535.39022540	528.55531510	259.49522654	278.10975769	254.55810302	249.35150483	273.75117775	232.80533793	236.83300793	220.89157511	237.00766680	246.71947839	291.44686247	262.44649763	263.95899707	324.75456662	292.61000104	132.73188330	137.02223442	156.97322241	134.39933329	138.35042098	80.12339678	82.73700433	88.45421972	70.92898165	96.13159350	93.77227729	139.35403080	101.76282155
dynll2b	ENSDARG00000005172	0	0	-1.34936023	21	39512375	39521796	-1	protein_coding	dynll2b	dynein, light chain, LC8-type 2b [Source:ZFIN;Acc:ZDB-GENE-050320-132]	277.14409166	273.98682222	303.67622977	287.80425762	324.35105811	245.10264303	241.90219496	243.07199048	203.82876602	256.29343829	49.59464754	45.72404140	59.12608421	56.39435364	61.18523433	66.76035426	66.64858099	71.77585186	63.68928491	50.63674884	172.31529825	178.96953935	196.56521058	165.17689164	207.00227891	418.93500666	374.17610168	391.46408552	281.64566168	361.11804797	345.45005495	325.12146771	300.54331471	277.45748705	292.81462387	127.18538758	124.68518546	176.46106290
zgc:101040	ENSDARG00000005176	0	0	8.63871885	18	40489492	40490836	-1	protein_coding	zgc:101040	zgc:101040 [Source:ZFIN;Acc:ZDB-GENE-040801-107]	0	0	0	0	0	0	0	0	0	0	0	0	0	0	0	0	0	0	0	0	0	0	0	0	0	0	0	0	0	0	0	0	1.00516159	1.04307326	0	6.46705361	1.04777467	2.16516642
c17h14orf159	ENSDARG00000005179	0	0	5.73437448	17	38792868	38831438	-1	protein_coding	c17h14orf159	c17h14orf159 homolog (H. sapiens) [Source:ZFIN;Acc:ZDB-GENE-070725-6]	2.35867312	7.90346603	3.81183552	2.58120410	1.67191267	5.72224069	11.86690013	8.96944614	10.87086752	8.78264119	2.00382414	4.84136909	4.51344154	5.52885820	2.63729458	5.56336286	10.06016317	8.34602929	7.83064978	7.54164344	7.09116454	8.22121559	9.82826053	10.49853125	7.71872904	13.48058190	4.21606875	2.90691153	1.97646078	9.37968956	7.88098985	2.33061984	6.03096953	5.21536630	7.73472591	12.93410721	14.66884535	3.24774962
ahcy	ENSDARG00000005191	0	0	4.29388068	6	49927462	49967635	1	protein_coding	ahcy	adenosylhomocysteinase [Source:ZFIN;Acc:ZDB-GENE-031219-6]	189.87318620	197.58665064	210.92156545	180.68428730	210.66099650	324.26030595	261.98464133	268.18643968	293.51342306	304.99717579	521.49523326	506.19203479	498.73529048	509.20784024	532.20604692	626.52024767	601.51392279	662.67472532	603.48207669	596.86720972	781.44633196	849.94721160	913.32621060	788.78964781	858.88403182	1113.70345829	1182.60728476	1139.50931825	1038.63014183	1246.32624998	974.61574440	1013.81963051	1045.36805118	972.14427794	1041.97807665	726.46568840	731.34671806	575.93426664
zgc:158328	ENSDARG00000005216	0	0	8.33096284	15	35395278	35486665	1	protein_coding	zgc:158328	zgc:158328 [Source:ZFIN;Acc:ZDB-GENE-070112-1202]	0	0	0	0	0	0	0	0	0	0	0	0	0	0.55288582	0	0.42795099	0	0	0	0	0	0	0	0	0.70170264	0	0	0	0	0	0	0	0	0	0	1.07784227	0	0
wrnip1	ENSDARG00000005218	0	0	-1.15813270	2	361498	377000	-1	protein_coding	wrnip1	Werner helicase interacting protein 1 [Source:ZFIN;Acc:ZDB-GENE-040426-2415]	50.71147209	52.68977350	41.93019072	45.17107182	55.17311813	51.50016624	56.59598524	44.84723072	49.82480947	48.70373749	157.30019524	112.96527875	126.82770735	147.62051394	118.15079733	131.38095358	122.39865188	142.99530177	129.46674310	118.51153984	112.04039968	115.09701824	115.13105191	114.78394165	110.86901718	53.92232759	55.86291096	51.35543696	56.32913234	41.03614181	36.77795262	34.95929760	37.19097874	32.33527105	32.04386450	16.16763401	19.90771869	12.99099850
pdcd6	ENSDARG00000005220	0	0	4.03412580	24	12483355	12543277	-1	protein_coding	pdcd6	programmed cell death 6 [Source:ZFIN;Acc:ZDB-GENE-040426-1307]	5.89668280	10.53795470	11.43550656	3.87180616	10.03147602	5.72224069	8.21554624	7.17555691	4.52952813	4.79053156	19.53728540	26.35856504	31.59409080	27.64429100	20.57089775	45.36280482	45.68990772	52.85818548	43.32959547	40.40166131	44.67433658	53.75410192	62.47965622	49.69304791	54.03110331	62.21807030	64.29504846	61.04514205	47.43505881	60.96798212	72.24240693	53.60425633	56.28904891	58.41210254	48.61827717	16.16763401	17.81216935	15.15616491
desmb	ENSDARG00000005221	0	0	11.73023120	6	13742204	13762290	-1	protein_coding	desmb	desmin b [Source:ZFIN;Acc:ZDB-GENE-061027-102]	0	0	0	0	0	0	0	0	0	0	0.50095604	0	0	0	0	0.85590198	1.67669386	1.66920586	1.56612996	0.53868882	0	0	1.40403722	0.69990208	1.40340528	1.03696784	0	0	0	0	0	1.16530992	0	0	0	0	0	0
ccdc85ca	ENSDARG00000005232	0	0	2.88558277	17	17894533	18005855	1	protein_coding	ccdc85ca	coiled-coil domain containing 85C, a [Source:ZFIN;Acc:ZDB-GENE-060825-198]	8.25535592	14.48968771	8.89428288	6.45301026	6.68765068	5.72224069	9.12838472	10.76333537	13.58858440	15.96843852	0.50095604	1.61378970	1.35403246	0	3.69221242	0.85590198	0.83834693	1.11280390	1.04408664	0.53868882	6.38204808	3.16200600	4.91413026	6.99902083	3.50851320	5.18483919	3.16205156	7.75176407	3.95292157	1.17246119	7.88098985	12.81840912	6.03096953	10.43073260	5.52480422	7.54489587	11.52552134	5.41291604
srcap	ENSDARG00000005236	0	0	0.63482567	12	26970360	27000926	1	protein_coding	srcap	Snf2-related CREBBP activator protein [Source:ZFIN;Acc:ZDB-GENE-041008-127]	330.21423687	277.93855524	327.81785473	351.04375818	364.47696220	233.65816164	265.63599522	239.48421203	209.26419978	222.75971739	657.75527499	666.49514463	630.07643938	578.31856774	619.76422709	634.22336547	603.19061665	477.39287517	573.20356420	622.18558414	803.42894203	712.08375020	624.79656221	858.77985613	750.12012256	1480.79007303	1510.40663018	1377.87606340	1380.55785741	1390.53897693	1358.15725028	1507.91103664	1412.25203068	1553.13608353	1314.90340532	1292.33287891	1300.28836262	1688.82980443
asb3	ENSDARG00000005246	0	0	-2.80666560	12	23939675	23955922	1	protein_coding	asb3	ankyrin repeat and SOCS box containing 3 [Source:ZFIN;Acc:ZDB-GENE-030131-6142]	244.12266797	223.93153739	231.25135489	224.56475707	269.17793998	104.90774604	98.58655493	114.80891063	134.07403276	121.36013277	168.82218406	158.15139025	177.82959679	168.07728929	166.67701767	133.52070852	139.58476396	151.34133106	151.91460581	134.13351554	86.51220735	83.47695828	75.81800980	92.38707499	79.99410100	61.18110246	80.10530628	73.64175866	58.30559312	51.58829257	70.92890862	96.72072337	79.40776543	76.14434795	66.29765069	77.60464327	99.53859343	47.63366115
rpe	ENSDARG00000005251	0	0	1.07483874	9	24214575	24220592	-1	protein_coding	rpe	ribulose-5-phosphate-3-epimerase [Source:ZFIN;Acc:ZDB-GENE-030131-6837]	49.53213553	44.78630748	34.30651968	45.17107182	46.81355478	40.05568485	40.16489275	37.67167380	34.42441382	38.32425245	52.09942772	68.85502705	77.63119454	68.00495586	59.60285758	65.90445228	55.33089743	72.88865577	54.81454849	47.94330475	75.87546054	74.62334149	83.54021450	76.28932707	79.29239836	183.54330737	191.83112819	149.22145834	141.31694603	146.55764934	231.17570217	238.88853363	270.38846708	233.64841015	268.50548529	259.75998650	261.94366693	244.66380500
celf1	ENSDARG00000005315	0	0	-2.27342476	7	38265720	38299715	-1	protein_coding	celf1	cugbp, Elav-like family member 1 [Source:ZFIN;Acc:ZDB-GENE-000501-1]	1452.94264223	1630.74848997	1673.39579334	1771.99661756	1735.44535214	1056.70711468	1227.76774423	1116.69604484	953.01271933	973.27632796	509.47228840	576.66085153	543.86970591	526.90018648	568.60071217	421.10377303	359.65083328	412.29384674	381.61366615	377.62086102	400.65079633	410.42837822	379.09004898	478.73302493	430.14371855	765.28226463	830.56554402	716.06920594	690.77304390	751.54762581	987.75072747	947.39696506	990.08416386	948.15359297	908.27781443	1175.92591401	1164.07765582	1049.02312852
nipsnap1	ENSDARG00000005320	0	0	-0.85801558	5	11532585	11563164	-1	protein_coding	nipsnap1	nipsnap homolog 1 (C. elegans) [Source:ZFIN;Acc:ZDB-GENE-991008-17]	55.42881833	46.10355182	43.20080256	58.07709235	65.20459416	30.51861703	21.90812332	33.18695073	25.36535755	29.54161127	17.03250522	13.98617737	23.01855187	19.90388952	15.82376750	28.67271625	35.62974456	27.82009762	29.75646918	27.47312969	14.89144553	20.86923957	20.35853967	16.09774791	17.54256601	238.50260280	278.26053759	214.14248243	208.51661268	236.83716133	218.04071910	445.14838949	443.27626016	412.01393754	464.08355482	292.09525453	445.30423377	305.28846465
ccdc85al	ENSDARG00000005343	0	0	10.65111739	6	6579756	6618652	-1	protein_coding	ccdc85al	coiled-coil domain containing 85A, like [Source:ZFIN;Acc:ZDB-GENE-040912-92]	0	0	0	0	0	0	0	0	0	0	0	0	0.45134415	0	0	0	0	0	0	0	0	0	0	0	0	0	1.05401719	0	0	0	0	0	0	0	0	1.07784227	0	0
dip2ba	ENSDARG00000005350	0	0	-0.86048611	23	27432181	27516020	-1	protein_coding	dip2ba	disco-interacting protein 2 homolog Ba [Source:ZFIN;Acc:ZDB-GENE-040426-2305]	478.81064346	461.03551817	472.66760450	468.48854492	439.71303238	412.00132991	460.07058966	469.99897791	545.35518730	447.11627864	808.54304177	801.51554924	760.51489997	723.72753840	762.70559351	734.79184785	733.55356438	669.90795070	759.05098574	752.54827796	361.64939138	374.38150987	328.54470912	383.54634161	385.93645220	81.92045922	101.18565003	139.53175326	159.10509309	99.65920155	94.57187816	110.70444241	103.53164353	113.69498530	114.91592786	204.79003085	185.45611618	184.03914535
larp6	ENSDARG00000005355	0	0	0.31923926	18	284467	305708	1	protein_coding	larp6	La ribonucleoprotein domain family, member 6 [Source:ZFIN;Acc:ZDB-GENE-030131-6403]	110.85763666	142.26238846	105.46078272	103.24816417	105.33049825	257.50083120	237.33800260	270.87727353	318.87878061	253.09975059	597.13959466	554.06779578	530.78072544	578.31856774	512.69006701	411.68885127	459.83329150	453.46759121	495.41910967	428.79629868	789.95572941	765.20545092	835.40214497	704.10149574	771.17120177	511.22514426	581.81748769	693.78288424	633.45568118	593.26536452	365.15252957	307.64181891	325.67235441	298.31895224	307.17911486	92.69443502	122.58963612	61.70724285
sucla2	ENSDARG00000005359	0	0	0.24572337	6	9801713	9821101	1	protein_coding	sucla2	succinate-CoA ligase, ADP-forming, beta subunit [Source:ZFIN;Acc:ZDB-GENE-040426-1963]	702.88458991	720.53265268	771.26138691	762.74581280	667.09315559	503.55718101	527.62063655	510.36148555	521.80164100	465.47998294	337.64436812	346.96478474	322.71107031	331.73149201	314.36551434	327.38250647	312.28423169	352.75883783	341.41633059	302.74311540	407.74196087	419.91439621	431.03942606	426.94027077	409.09263934	501.89243372	426.87696108	471.88863775	437.78606359	430.29325846	336.25556680	319.29491811	358.84268680	345.25724892	348.06266611	282.39467412	242.03594824	307.45363106
mcamb	ENSDARG00000005368	0	0	6.65427775	15	23336597	23407487	-1	protein_coding	mcamb	melanoma cell adhesion molecule b [Source:ZFIN;Acc:ZDB-GENE-030219-213]	4.71734624	2.63448868	1.27061184	0	1.67191267	1.90741356	0.91283847	4.48472307	1.81181125	0.79842193	3.00573621	3.22757939	1.35403246	1.65865746	4.21967133	2.99565692	1.25752040	0	3.65430323	0.53868882	2.12734936	3.79440719	7.72220470	3.49951042	3.50851320	6.22180703	13.70222344	12.59661661	12.84699509	7.03476717	6.56749154	4.66123968	11.05677746	2.08614652	9.94464760	7.54489587	6.28664801	12.99099850
camk4	ENSDARG00000005372	0	0	0.53790112	5	55093059	55178141	-1	protein_coding	camk4	calcium/calmodulin-dependent protein kinase IV [Source:ZFIN;Acc:ZDB-GENE-050417-76]	74.29820330	97.47608098	99.10772352	89.05154160	85.26754620	36.24085772	42.90340816	60.99223377	37.14213070	51.09900327	55.10516394	38.73095271	37.01022065	44.78375142	51.16351492	3.85155890	2.93421426	2.78200976	6.78656315	6.46426581	9.21851390	13.91282638	6.31816748	2.09970625	7.71872904	2.07393568	2.10803438	7.75176407	11.85876470	2.34492239	0	3.49592976	2.01032318	3.12921978	2.20992169	0	0	0
tubgcp4	ENSDARG00000005374	0	0	3.29085050	7	52661624	52678771	-1	protein_coding	tubgcp4	tubulin, gamma complex associated protein 4 [Source:ZFIN;Acc:ZDB-GENE-081022-124]	9.43469248	15.80693205	10.16489472	9.03421436	11.70338869	4.76853391	9.12838472	8.07250153	3.62362251	8.78264119	41.07839493	33.35165373	35.20484403	36.49046412	27.95532258	38.94353999	37.72561188	41.73014643	44.37368211	32.32132905	21.98261006	21.50164077	25.27266993	19.59725833	33.68172674	40.44174569	35.83658439	24.22426272	26.68222058	23.44922389	55.16692893	52.43894641	58.29937208	64.67054209	61.87780731	79.76032781	76.48755074	72.53307493
prdm9	ENSDARG00000005382	0	0	-2.28939507	12	9743681	9758394	-1	protein_coding	prdm9	PR domain containing 9 [Source:ZFIN;Acc:ZDB-GENE-040426-1319]	310.16551535	372.78014755	322.73540737	308.45389046	255.80263861	415.81615704	418.99285844	391.96479646	438.45832334	444.72101286	411.28490539	394.84054573	383.19118699	431.25093961	399.28639992	377.45277216	403.24487368	396.71459207	364.90827994	405.09399071	178.69734633	215.01640770	180.41878257	195.27268122	202.09036043	113.02949437	129.64411410	124.99719562	164.04624505	144.21272695	140.54431894	145.66374002	151.77939974	142.90103656	117.12584955	144.43086387	149.83177748	125.57965212
trim3b	ENSDARG00000005397	0	0	4.03416152	10	26169143	26227490	-1	protein_coding	trim3b	tripartite motif containing 3b [Source:ZFIN;Acc:ZDB-GENE-070112-1132]	34.20076025	22.39315374	27.95346048	29.68384720	18.39103938	42.91680520	42.90340816	34.98083996	33.51850819	39.92109631	53.60229583	59.71021877	30.24005834	42.01932232	32.17499392	62.90879536	51.97750970	45.06855815	71.51993469	59.25576992	42.54698722	37.94407195	54.05543291	34.29520208	46.31237426	68.43987733	67.45710002	60.07617154	40.51744607	44.55352540	60.42092216	46.61239680	45.23227145	47.98136994	66.29765069	49.58074431	48.19763471	53.04657719
map3k5	ENSDARG00000005416	0	0	2.43437963	20	2992632	3074322	-1	protein_coding	map3k5	mitogen-activated protein kinase kinase kinase 5 [Source:ZFIN;Acc:ZDB-GENE-030827-3]	47.17346241	47.42079615	34.30651968	55.49588824	48.48546745	26.70378990	57.50882371	34.98083996	45.29528134	40.71951823	86.16443816	92.52394260	82.14463608	63.02898348	86.50326233	83.02249184	88.02642773	85.12949872	86.13714763	96.96398714	19.14614425	21.50164077	9.12624192	15.39784583	17.54256601	19.70238893	23.18837813	12.59661661	18.77637745	10.55215075	28.89696277	37.28991744	43.22194827	17.73224541	23.20417774	43.11369071	41.91098671	42.22074511
pgam1a	ENSDARG00000005423	0	0	1.34673315	13	31262742	31267537	-1	protein_coding	pgam1a	phosphoglycerate mutase 1a [Source:ZFIN;Acc:ZDB-GENE-030131-1827]	180.43849372	165.97278654	153.74403265	232.30836938	205.64525849	234.61186842	207.21433304	215.26670744	200.20514351	224.35656125	220.42065575	229.15813690	228.83148622	255.98613467	245.79585517	199.85311179	173.53781466	203.64311458	188.97968146	187.46370847	119.13156422	114.46461704	137.59564741	100.08599790	101.74688285	46.66355272	34.78256720	38.75882035	41.50567646	30.48399106	6.56749154	17.47964880	9.04645429	12.51687912	22.09921690	24.79037216	19.90771869	30.31232982
gdi2	ENSDARG00000005451	0	0	1.96182386	4	11465406	11478781	1	protein_coding	gdi2	GDP dissociation inhibitor 2 [Source:ZFIN;Acc:ZDB-GENE-030131-2485]	321.95888095	354.33872682	410.40762434	296.83847199	346.08592283	196.46359713	155.18254016	190.15225824	173.93388033	153.29700982	419.80115799	444.86802632	410.27183624	392.54893221	446.23024351	455.76780312	407.01743486	474.61086541	420.76691507	430.41236513	714.78938532	676.66928305	741.33165134	792.98906031	742.40139351	1102.29681207	1126.74437381	1037.76741484	962.53640166	1092.73383347	1258.33137888	1264.36126333	1246.40036871	1268.37708366	1323.74309208	1095.08774393	1133.69219045	1315.33859768
foxp2	ENSDARG00000005453	0	0	3.98631321	4	6414471	6615068	-1	protein_coding	foxp2	forkhead box P2 [Source:ZFIN;Acc:ZDB-GENE-041203-2]	9.43469248	10.53795470	16.51795392	20.64963283	23.40677739	20.02784243	8.21554624	20.62972613	9.05905627	10.37948504	23.04397765	25.28270524	20.76183110	30.40872010	29.01024042	25.67705933	24.73123446	27.26369567	25.58012263	23.16361915	54.60196693	34.78206595	36.50496768	42.69402708	44.90896898	70.51381300	66.40308283	57.16926001	47.43505881	64.48536571	88.00438662	129.34940113	93.48002765	101.17810618	82.87206336	48.50290204	60.77093073	85.52407343
tacc3	ENSDARG00000005454	0	0	-5.68239139	13	35754732	35766411	-1	protein_coding	tacc3	transforming, acidic coiled-coil containing protein 3 [Source:ZFIN;Acc:ZDB-GENE-050522-327]	7309.52800042	6895.77410742	6766.00804825	7236.40570625	7244.39760196	4059.92977185	3757.24314887	3669.40041721	3740.48433279	3881.12898296	427.31549853	377.62678897	412.07721286	399.73644787	433.57122951	265.75756407	259.46837506	279.87018206	243.27218663	263.95752054	209.18935384	199.83877892	213.41365720	187.57375831	157.88309408	329.75577257	356.25780949	273.24968346	284.61035285	316.56452257	606.83621821	524.38946406	601.08662943	616.45629642	659.66162435	721.07647706	604.56598326	801.11157390
katnb1	ENSDARG00000005456	0	0	-1.12097199	7	51883755	52010260	1	protein_coding	katnb1	katanin p80 (WD repeat containing) subunit B 1 [Source:ZFIN;Acc:ZDB-GENE-040426-1954]	413.94713265	405.71125599	434.54924930	474.94155518	422.99390568	248.91747016	290.28263395	310.34283656	304.38429058	286.63347148	154.29445902	141.47556339	145.33281768	169.18306093	161.92988742	153.20645401	151.32162099	141.88249786	152.95869245	154.60369060	91.47602253	87.90376668	95.47453085	74.88952291	78.59069572	64.29200597	53.75487658	45.54161391	40.51744607	55.10567615	68.30191201	93.22479361	72.37163431	82.40278751	90.60678927	171.37692056	104.77746677	137.48806741
csnk1g2a	ENSDARG00000005458	0	0	-2.68021087	2	23383390	23423097	1	protein_coding	csnk1g2a	casein kinase 1, gamma 2a [Source:ZFIN;Acc:ZDB-GENE-030131-6445]	1844.48238023	1740.07976999	1992.31936519	1904.92862893	2009.63903013	1612.71816871	1508.00915499	1490.72194901	1312.65725314	1428.37682586	804.53539348	806.35691833	755.55011427	821.58832855	775.36460751	846.91500693	854.27552240	846.28736962	874.42255922	815.03618078	1050.20146791	1016.26872697	1135.16409111	913.37221863	1021.67904438	438.63739558	356.25780949	396.30893807	448.65659790	390.42957784	485.99437389	436.99122005	465.38981509	436.00462251	449.71906384	522.75349981	521.79178452	531.54835511
kif4	ENSDARG00000005462	0	0	-4.14617641	21	44713348	44748492	-1	protein_coding	kif4	kinesin family member 4 [Source:ZFIN;Acc:ZDB-GENE-040426-1545]	2034.35556643	2061.48738837	2003.75487175	1920.41585356	1921.02765858	1730.02410292	1633.06802559	1537.36306896	1585.33484679	1437.95788898	607.65967142	618.61938364	593.96890704	528.00595812	581.25972617	675.30666040	692.47456477	637.63663746	713.63321699	688.98299750	399.94167988	383.86752786	315.20635554	336.65290204	327.69513305	249.90924902	254.01814227	231.58395158	237.17529404	308.35729421	443.96242804	419.51157124	502.58079384	507.97667742	483.97285002	641.31614925	683.14908334	648.46734157
slc30a1a	ENSDARG00000005463	0	0	3.11904613	20	13998143	14017810	1	protein_coding	slc30a1a	solute carrier family 30 (zinc transporter), member 1a [Source:ZFIN;Acc:ZDB-GENE-040426-1840]	25.94540433	34.24835278	25.41223680	27.10264309	36.78207875	43.87051198	41.99056969	39.46556303	35.33031944	48.70373749	39.57552683	39.26888261	25.72661679	35.38469248	34.28482958	24.82115735	20.53949980	27.26369567	28.19033922	23.70230797	110.62216678	141.02546740	120.74720079	113.38413748	105.95709870	429.30468504	427.93097826	438.94364045	370.58639694	443.19033160	648.86816406	694.52471239	781.01055362	709.28981652	695.02037138	476.40628230	495.59741782	594.33818117
nav3	ENSDARG00000005476	0	0	6.42134413	4	21091925	21266589	1	protein_coding	nav3	neuron navigator 3 [Source:ZFIN;Acc:ZDB-GENE-021205-1]	4.71734624	1.31724434	1.27061184	2.58120410	0	1.90741356	0.91283847	6.27861230	0.90590563	3.19368770	17.03250522	20.97926605	18.95645448	19.35100370	21.09835667	20.54164746	27.66544871	17.24846052	24.53603599	22.62493033	10.63674681	10.11841919	8.42422331	16.09774791	15.43745809	5.18483919	5.27008594	6.78279356	6.91761274	4.68984478	3.94049492	4.66123968	4.02064635	3.12921978	6.62976507	0	0	4.33033283
tenm3	ENSDARG00000005479	0	0	8.03872162	1	38669803	39061840	1	protein_coding	tenm3	teneurin transmembrane protein 3 [Source:ZFIN;Acc:ZDB-GENE-990714-19]	3.53800968	0	5.08244736	2.58120410	3.34382534	1.90741356	1.82567694	0	1.81181125	1.59684385	22.54302161	18.28961656	13.99166878	19.90388952	18.46106208	37.23173603	28.50379564	28.93290153	40.19733556	30.16657378	16.30967843	12.64802398	5.61614887	9.09872708	15.43745809	2.07393568	5.27008594	5.81382305	1.97646078	2.34492239	0	8.15716944	6.03096953	2.08614652	4.41984338	10.77842268	10.47774668	12.99099850
nfkbiaa	ENSDARG00000005481	0	0	12.27818555	20	16982300	16985154	1	protein_coding	nfkbiaa	nuclear factor of kappa light polypeptide gene enhancer in B-cells inhibitor, alpha a [Source:ZFIN;Acc:ZDB-GENE-040426-2227]	0	0	0	0	0	1.90741356	0	0.89694461	0.90590563	0.79842193	0	0.53792990	0.90268831	0.55288582	1.05491783	1.71180396	2.09586733	1.11280390	0.52204332	1.07737763	30.49200751	31.62005996	44.22717238	41.99412499	35.78683466	100.58588031	107.50975316	94.95910985	83.01135292	84.41720602	64.36141708	76.91045473	56.28904891	75.10127469	72.92741576	40.95800617	34.57656403	44.38591153
rapgef2	ENSDARG00000005482	0	0	0.63793119	14	48793490	49044926	-1	protein_coding	rapgef2	Rap guanine nucleotide exchange factor (GEF) 2 [Source:ZFIN;Acc:ZDB-GENE-030131-6959]	375.02902616	396.49054562	384.99538753	438.80469772	369.49270022	201.23213105	218.16839470	210.78198437	207.45238852	225.15498317	162.81071163	157.07553045	157.06776569	171.39460421	168.78685334	155.77415994	168.92690654	148.55932129	160.26729891	182.07682029	105.65835160	103.71379665	89.85838198	84.68815207	73.67877724	18.66542109	11.59418907	34.88293831	30.63514215	24.62168509	14.44848139	8.15716944	8.04129270	8.34458608	11.04960845	11.85626494	15.71662002	8.66066566
ucmab	ENSDARG00000005485	0	0	10.41659898	25	7858887	7864844	1	protein_coding	ucmab	upper zone of growth plate and cartilage matrix associated b [Source:ZFIN;Acc:ZDB-GENE-040426-2368]	0	1.31724434	0	0	0	0	0.91283847	0	0.90590563	0	0	0	0	0	0	0	0.41917347	0	0.52204332	0	0	0.63240120	0	0	0	0	1.05401719	0	0	0	0	0	0	0	0	0	0	0
naca	ENSDARG00000005513	0	0	2.62532855	23	17939610	17947998	1	protein_coding	naca	nascent polypeptide-associated complex alpha subunit [Source:ZFIN;Acc:ZDB-GENE-020423-4]	1047.25086550	998.47120791	1017.76008388	1049.25946838	1148.60400474	566.50182863	563.22133694	523.81565477	502.77762284	621.17225854	302.07648958	281.33733708	376.87236883	379.27967253	359.19952225	434.37025368	454.80320991	491.30292398	444.78090774	468.65927117	837.46653180	829.07797203	1027.75524390	839.18259780	872.21638198	2569.60630321	2601.31441960	2366.22598229	1966.57847978	2491.48003876	3311.32923400	3541.37684725	2903.91182678	3072.89382275	2838.64441030	3823.10652336	3369.64333133	4845.64243887
acy3.2	ENSDARG00000005525	0	0	5.82815718	1	51855224	51870540	-1	protein_coding	acy3.2	aspartoacylase (aminocyclase) 3, tandem duplicate 2 [Source:ZFIN;Acc:ZDB-GENE-040718-37]	2.35867312	2.63448868	0	1.29060205	1.67191267	1.90741356	1.82567694	0	1.81181125	0	1.00191207	1.07585980	0.90268831	0.55288582	0	1.71180396	0.83834693	0.55640195	0.52204332	1.07737763	2.83646581	3.16200600	2.80807444	2.79960833	2.10510792	125.47310843	106.45573597	83.33146375	85.97604409	123.10842544	248.25118018	179.45772770	212.08909500	147.07332960	192.26318700	190.77808137	164.50062283	199.19531027
igfn1.1	ENSDARG00000005526	0	0	11.77522809	6	46877007	46939362	-1	protein_coding	igfn1.1	immunoglobulin-like and fibronectin type III domain containing 1, tandem duplicate 1 [Source:ZFIN;Acc:ZDB-GENE-050327-30]	1.17933656	0	0	0	0	1.90741356	0	0.89694461	0.90590563	0	2.00382414	2.15171960	2.70806493	0.55288582	1.05491783	4.27950989	3.77256119	3.89481367	3.13225991	3.77082172	2.12734936	6.32401199	3.51009305	6.29911875	3.50851320	5.18483919	2.10803438	4.84485254	0.98823039	1.17246119	5.25399323	5.82654960	4.02064635	5.21536630	3.31488253	4.31136907	4.19109867	1.08258321
ubr7	ENSDARG00000005536	0	0	-2.99009230	20	27193952	27208619	1	protein_coding	ubr7	ubiquitin protein ligase E3 component n-recognin 7 [Source:ZFIN;Acc:ZDB-GENE-030131-1535]	1272.50414851	1285.63047351	1271.88245189	1205.42231668	1476.29888819	782.99326819	764.04580068	751.63958681	723.81859576	760.09767368	402.76865278	356.10959302	401.69629731	412.45282173	380.82533784	392.43105677	383.96289427	342.18720073	364.90827994	377.08217220	334.70296614	359.20388109	354.51939766	340.15241245	418.91647630	220.87414955	222.39762664	286.81527058	255.95167149	225.11254938	179.94926817	180.62303762	175.90327784	208.61465192	197.78799122	217.72413807	173.93059484	195.94756064
xpo7	ENSDARG00000005540	0	0	2.97561358	10	20112739	20171071	1	protein_coding	xpo7	exportin 7 [Source:ZFIN;Acc:ZDB-GENE-060628-2]	34.20076025	52.68977350	41.93019072	33.55565336	50.15738012	62.94464763	69.37572384	77.13723683	79.71969515	74.25323913	216.41300746	196.88234297	204.00755774	191.29849373	213.62086125	317.53963372	289.22969110	294.33663283	306.96147154	298.43360486	312.01123962	327.58382114	286.42359256	326.85427287	362.07856243	307.97944796	276.15250322	312.97747432	284.61035285	284.90807031	488.62137051	484.76892677	510.62208654	507.97667742	512.70183199	667.18436368	618.18705394	647.38475837
wif1	ENSDARG00000005541	0	0	11.30931482	4	12932914	12957869	1	protein_coding	wif1	wnt inhibitory factor 1 [Source:ZFIN;Acc:ZDB-GENE-990712-17]	0	0	0	0	0	0.95370678	0.91283847	0	0	0	0.50095604	0.53792990	0	0.55288582	0.52745892	0	0.83834693	0	0	0.53868882	5.67293163	2.52960480	3.51009305	1.39980417	1.40340528	5.18483919	5.27008594	4.84485254	5.92938235	4.68984478	3.94049492	4.66123968	6.03096953	5.21536630	1.10496084	5.38921134	3.14332400	3.24774962
btbd3a	ENSDARG00000005544	0	0	-0.76393723	1	50547250	50553802	1	protein_coding	btbd3a	BTB (POZ) domain containing 3a [Source:ZFIN;Acc:ZDB-GENE-090312-7]	75.47753986	67.17946122	43.20080256	47.75227593	66.87650683	103.00033248	99.49939340	113.01502141	77.90788390	103.79485040	264.00383086	251.21326275	273.51455750	229.44761531	268.47658859	259.76625023	256.53416080	308.80308359	285.55769546	258.03194355	265.20955368	249.16607245	186.03493144	221.16905830	275.76913767	77.77258787	82.21334065	113.36954952	107.71711271	94.96935677	57.79392554	71.08390513	89.45938130	92.83352010	55.24804224	58.20348245	49.24540938	46.55107794
ZNF710 (1 of many)	ENSDARG00000005549	0	0	1.45553242	7	29939511	29943878	-1	protein_coding	ZNF710 (1 of many)	zinc finger protein 710 [Source:HGNC Symbol;Acc:HGNC:25352]	62.50483769	63.22772821	60.98936832	72.27371492	45.14164211	43.87051198	42.90340816	47.53806456	52.54252635	38.32425245	75.14340537	68.85502705	65.44490237	55.84146782	75.95408400	56.06157954	71.67866258	65.65543038	70.47584806	58.17839228	46.09256949	48.69489233	42.12111655	38.49461458	46.31237426	39.40477785	27.40444688	32.94499730	18.77637745	24.62168509	18.38897631	30.29805792	41.21162509	29.20605127	36.46370788	42.03584844	48.19763471	73.61565814
hnrnph1l	ENSDARG00000005551	0	0	-2.55191514	21	30132915	30145069	-1	protein_coding	hnrnph1l	heterogeneous nuclear ribonucleoprotein H1, like [Source:ZFIN;Acc:ZDB-GENE-030131-275]	1638.09848218	1657.09337672	1681.01946438	1712.62892317	1795.63420829	1319.93018657	1313.57456055	1368.73748146	1173.14778662	1250.32873633	550.55068334	520.71614205	528.52400467	581.63588266	529.56875234	464.32682290	500.49311764	459.03161074	496.98523963	500.44191140	1042.40118692	944.17499027	1027.75524390	1023.95674778	1112.19868499	2112.30348653	2076.41386005	1899.18219709	1707.66211712	2022.49556087	2990.83564689	2986.68932527	2791.33372896	2822.55624045	2649.69610584	2587.89928463	2603.72004924	2506.18012645
pou4f1	ENSDARG00000005559	0	0	6.75920307	6	4379877	4382908	1	protein_coding	pou4f1	POU class 4 homeobox 1 [Source:ZFIN;Acc:ZDB-GENE-000523-2]	1.17933656	1.31724434	3.81183552	0	0	0.95370678	0	1.79388923	0.90590563	0.79842193	2.00382414	2.68964949	1.35403246	1.65865746	3.69221242	1.28385297	0.41917347	2.22560781	2.61021659	2.15475527	2.12734936	1.89720360	1.40403722	2.09970625	2.10510792	4.14787135	5.27008594	0.96897051	0.98823039	1.17246119	2.62699662	0	0	1.04307326	0	0	0	0
ywhah	ENSDARG00000005560	0	0	4.96452987	10	17208071	17212122	-1	protein_coding	ywhah	tyrosine 3-monooxygenase/tryptophan 5-monooxygenase activation protein, eta polypeptide [Source:ZFIN;Acc:ZDB-GENE-040426-2191]	41.27677961	51.37252917	59.71875648	32.26505130	31.76634074	64.85206119	78.50410855	61.88917839	70.66063889	95.01220921	266.50861104	305.00625263	260.42557702	285.84196895	275.33355450	326.52660449	319.82935407	332.72836754	329.93137757	298.43360486	397.10521407	405.36916863	406.46877474	431.13968327	400.67220765	332.86667608	361.52789543	381.77438044	319.19841657	330.63405691	278.46164126	280.83969075	275.41427502	275.37134053	295.02454556	278.08330505	258.80034292	291.21488294
entpd8	ENSDARG00000005565	0	0	3.49101182	6	41041221	41081499	1	protein_coding	entpd8	ectonucleoside triphosphate diphosphohydrolase 8 [Source:ZFIN;Acc:ZDB-GENE-040724-142]	14.15203872	7.90346603	15.24734208	14.19662257	8.35956335	8.58336104	12.77973860	16.14500306	12.68267877	9.58106311	4.00764829	3.76550929	9.47822724	2.21154328	4.21967133	6.41926483	6.28760198	4.45121562	3.65430323	8.61902108	2.12734936	1.89720360	2.10605583	2.79960833	0.70170264	1.03696784	3.16205156	0	2.96469118	1.17246119	0	1.16530992	1.00516159	1.04307326	0	2.15568454	1.04777467	1.08258321
vsx2	ENSDARG00000005574	0	0	7.08203811	17	31635677	31642707	-1	protein_coding	vsx2	visual system homeobox 2 [Source:ZFIN;Acc:ZDB-GENE-001222-1]	0	0	0	0	3.34382534	0	0	0	0	0	1.00191207	0.53792990	0.45134415	1.65865746	1.05491783	0	2.09586733	0	2.08817328	0	0	4.42680839	0	0	0.70170264	3.11090351	4.21606875	1.93794102	0.98823039	3.51738358	6.56749154	1.16530992	1.00516159	7.30151282	9.94464760	4.31136907	3.14332400	3.24774962
mphosph8	ENSDARG00000005576	0	0	-2.18126877	9	21651594	21678107	-1	protein_coding	mphosph8	M-phase phosphoprotein 8 [Source:ZFIN;Acc:ZDB-GENE-050309-191]	2090.96372132	1948.20437533	2156.22829256	2070.12569160	2566.38594946	1969.40450526	1621.20112546	1598.35530273	1492.02656723	1601.63438384	643.72850599	557.83330507	593.96890704	707.69384962	623.98389843	650.05755206	614.08912675	579.77083441	616.53315967	607.64098607	977.87158964	977.05985263	1216.59824978	974.26369987	1068.69312129	1445.53316653	1497.75842393	1501.90428851	1368.69909271	1537.09662626	1679.96433569	1611.62361953	1589.16047011	1432.13958541	1450.81358923	1145.74633051	1068.73016106	1305.59534881
ugp2a	ENSDARG00000005578	0	0	9.29411187	1	50353357	50371828	1	protein_coding	ugp2a	UDP-glucose pyrophosphorylase 2a [Source:ZFIN;Acc:ZDB-GENE-090311-46]	0	1.31724434	0	1.29060205	0	1.90741356	0.91283847	2.69083384	2.71771688	3.19368770	0	0.53792990	0.45134415	0.55288582	0	0.42795099	1.67669386	0.55640195	1.04408664	0	0.70911645	3.16200600	4.21211166	2.79960833	2.80681056	2.07393568	5.27008594	0.96897051	5.92938235	7.03476717	1.31349831	2.33061984	3.01548476	4.17229304	4.41984338	6.46705361	6.28664801	2.16516642
zbtb20	ENSDARG00000005586	0	0	-1.80530507	5	66854811	66982733	-1	protein_coding	zbtb20	zinc finger and BTB domain containing 20 [Source:ZFIN;Acc:ZDB-GENE-070112-1992]	76.65687642	76.40017158	97.83711168	90.34214365	110.34623626	88.69473075	76.67843161	61.88917839	68.84882763	73.45481720	42.08030701	57.02056927	48.29382451	60.81744020	44.83400792	38.94353999	47.78577505	43.95575424	42.80755215	47.94330475	26.94642524	30.98765876	31.59083741	37.09481041	24.55959241	3.11090351	4.21606875	5.81382305	4.94115196	3.51738358	0	1.16530992	3.01548476	3.12921978	2.20992169	0	0	0
mtf2	ENSDARG00000005590	0	0	-0.88954418	2	10820999	10848832	-1	protein_coding	mtf2	metal response element binding transcription factor 2 [Source:ZFIN;Acc:ZDB-GENE-060512-94]	147.41707003	139.62789979	190.59177601	179.39368525	193.94186980	133.51894951	164.31092488	170.41947672	138.60356089	140.52225900	412.28681746	476.60589035	398.08554408	404.71242025	429.87901709	451.06034224	425.88024080	402.27861159	457.30994739	446.57302965	195.00702476	187.82315614	193.05511754	156.77806665	143.14733864	278.94434849	300.39489854	194.76307225	251.99874992	238.00962253	308.67210234	329.78270739	307.57944583	326.48193025	289.49974134	288.86172773	316.42794965	352.92212580
rxrga	ENSDARG00000005593	0	0	7.38510777	2	21067741	21118869	1	processed_transcript	rxrga	retinoid x receptor, gamma a [Source:ZFIN;Acc:ZDB-GENE-980526-36]	1.17933656	0	0	0	0	0	0	0	0	0	0	0.53792990	0.45134415	0	1.58237675	1.71180396	1.25752040	3.33841171	1.04408664	0	0.70911645	1.26480240	0.70201861	0	0	1.03696784	1.05401719	0.96897051	0	2.34492239	2.62699662	1.16530992	1.00516159	2.08614652	1.10496084	4.31136907	6.28664801	3.24774962
paxip1	ENSDARG00000005606	0	0	-3.64320129	2	29919143	29939875	-1	protein_coding	paxip1	PAX interacting (with transcription-activation domain) protein 1 [Source:ZFIN;Acc:ZDB-GENE-041010-214]	1629.84312626	1470.04468078	1426.89709637	1540.97885023	1456.23593614	798.25257671	768.60999304	916.67739584	813.50325281	800.81719192	1093.58702613	1022.60473765	1001.53267836	983.58387381	946.78875543	821.23794760	825.35255329	760.60146895	839.44565686	773.01845302	800.59247621	826.54836724	753.96798630	837.78279364	927.65089057	558.92566482	632.41031271	607.54450897	664.09082332	698.78687205	773.65050330	805.22915480	804.12927014	811.51099596	728.16919673	782.51348631	735.53781673	851.99298467
aph1b	ENSDARG00000005612	0	0	-3.30931562	7	28905774	28915786	1	protein_coding	aph1b	APH1B gamma secretase subunit [Source:ZFIN;Acc:ZDB-GENE-031118-31]	1468.27401751	1467.41019210	1543.79338566	1544.85065639	1638.47441724	981.36427889	990.42974162	962.42157117	1043.60328200	962.89684292	537.02487037	481.98518934	568.24229024	544.59253272	528.51383451	484.44051937	511.39162774	524.13063917	443.21477778	471.35271526	591.40312238	603.31074395	704.12466505	592.81706450	669.42431892	481.15307695	435.30909858	440.88158147	429.88022045	481.88155103	476.79988574	524.38946406	496.54982431	505.89053090	489.49765425	530.29839568	456.82975512	469.84111226
bfb	ENSDARG00000005616	0	0	7.66156388	21	27401172	27407300	-1	protein_coding	bfb	complement component bfb [Source:ZFIN;Acc:ZDB-GENE-990415-34]	0	0	0	1.29060205	0	0	0	0	0	0	0	0	0	0	0	0	0	0	0	0	0	0	0	0	0	0	0	0	0	0	0	0	0	0	0	1.07784227	0	0
nek2	ENSDARG00000005619	0	0	-7.62910728	20	13987151	13997930	1	protein_coding	nek2	NIMA-related kinase 2 [Source:ZFIN;Acc:ZDB-GENE-040426-752]	2206.53870422	2187.94284478	2318.86660809	2454.72510314	2532.94769604	1463.93991069	1412.16111548	1421.65721371	1438.57813526	1382.06835415	540.53156262	544.92298750	504.15142034	505.33763950	570.18308892	620.10098284	577.62103526	616.49336327	582.07830062	632.42067167	376.54083691	387.66193505	460.52420765	401.04389370	364.18367035	239.53957064	310.93507041	297.47394618	264.84574502	246.21685089	233.80269879	268.02128163	214.09941817	264.94060794	209.94256051	167.06555149	125.73296012	155.89198195
tmem57a	ENSDARG00000005625	0	0	-1.52165880	19	29716624	29746644	1	protein_coding	tmem57a	transmembrane protein 57a [Source:ZFIN;Acc:ZDB-GENE-040426-1097]	349.08362183	305.60068633	405.32517697	327.81292124	359.46122419	341.42702803	350.52997307	365.95340265	365.98587320	338.53089668	407.27725710	393.76468593	429.22829072	383.70275909	421.96713334	457.47960708	453.96486298	441.22674826	418.67874179	461.11762772	270.17336885	282.05093480	287.82762978	268.76239996	239.28060037	63.25503813	77.99727190	67.82793561	113.64649506	65.65782690	40.71844754	34.95929760	39.20130192	38.59371060	59.66788562	53.89211338	44.00653604	42.22074511
smyd2b	ENSDARG00000005629	0	0	11.23634745	20	582190	600163	1	protein_coding	smyd2b	SET and MYND domain containing 2b [Source:ZFIN;Acc:ZDB-GENE-041001-201]	0	0	0	0	0	0	1.82567694	0	2.71771688	2.39526578	0	1.07585980	0.90268831	0	0.52745892	1.28385297	0.83834693	0.55640195	0.52204332	0.53868882	0.70911645	1.89720360	1.40403722	0.69990208	0	1.03696784	4.21606875	7.75176407	4.94115196	2.34492239	6.56749154	8.15716944	6.03096953	11.47380586	5.52480422	6.46705361	4.19109867	4.33033283
adat3	ENSDARG00000005640	0	0	-3.38954120	9	41234138	41238705	-1	protein_coding	adat3	adenosine deaminase, tRNA-specific 3 [Source:ZFIN;Acc:ZDB-GENE-030616-531]	146.23773347	147.53136581	151.20280897	120.02599085	162.17552905	148.77825802	125.97170907	162.34697519	133.16812713	147.70805634	99.18929509	116.19285814	105.16318795	105.60119162	117.62333842	91.58151161	92.21816238	100.70875339	96.05597068	97.50267596	53.18373403	61.97531751	60.37360039	56.69206874	59.64472443	29.03509947	16.86427501	32.94499730	32.61160293	24.62168509	38.09145093	32.62867776	39.20130192	45.89522342	36.46370788	37.72447937	34.57656403	43.30332832
gcat	ENSDARG00000005643	0	0	-1.59192196	3	25859181	25867372	1	protein_coding	gcat	glycine C-acetyltransferase [Source:ZFIN;Acc:ZDB-GENE-060518-3]	390.36040144	450.49756346	435.81986114	438.80469772	341.07018481	203.13954461	178.91634042	214.36976282	231.91184044	211.58181043	209.39962296	201.18578216	239.21240177	203.46198177	229.97208767	191.72204300	177.72954931	202.53031068	184.80333490	194.46666309	219.82610064	228.29683288	236.58027131	222.56886247	246.99932941	300.72067310	342.55558605	329.44997296	314.25726461	374.01512111	239.05669202	223.73950466	244.25426580	248.25143578	268.50548529	75.44895874	103.72969210	71.45049173
robo3	ENSDARG00000005645	0	0	3.93757834	10	31414255	31619799	-1	protein_coding	robo3	roundabout, axon guidance receptor, homolog 3 (Drosophila) [Source:ZFIN;Acc:ZDB-GENE-000209-4]	22.40739464	25.02764241	24.14162496	25.81204104	25.07869006	10.49077460	14.60541554	12.55722460	15.40039565	15.96843852	20.03824143	20.44133616	22.11586356	17.13946042	21.62581558	20.96959845	18.86280594	18.36126443	23.49194935	21.54755270	21.27349361	19.60443717	19.65652106	25.19647500	21.75278185	38.36781002	45.32273908	35.85190882	28.65868136	58.62305974	107.70686124	93.22479361	96.49551242	97.00581314	98.34151519	356.76579059	321.66682298	437.36361602
olfml2a	ENSDARG00000005648	0	0	7.23761075	8	41274168	41335285	1	protein_coding	olfml2a	olfactomedin-like 2A [Source:ZFIN;Acc:ZDB-GENE-081105-107]	1.17933656	0	0	0	0	1.90741356	0	0	0	0.79842193	0	0	0	0	1.05491783	0	0.41917347	1.11280390	0	0	0	0	0	0	0.70170264	0	2.10803438	1.93794102	0	2.34492239	0	3.49592976	1.00516159	4.17229304	2.20992169	1.07784227	0	0
man1a1	ENSDARG00000005652	0	0	0.14068013	20	41123944	41345528	1	protein_coding	man1a1	mannosidase, alpha, class 1A, member 1 [Source:ZFIN;Acc:ZDB-GENE-041014-321]	367.95300680	331.94557308	312.57051265	375.56519717	342.74209748	280.38979397	267.46167216	285.22838736	310.72562997	276.25398644	147.28107452	125.33766642	116.89813596	143.75031320	110.76637250	117.25857094	115.27270297	120.18282172	105.45275043	90.49972133	138.98682492	115.09701824	125.66133105	130.18178748	159.28649936	92.29013761	115.94189066	112.40057901	95.85834801	116.07365828	48.59943739	44.28177696	52.26840256	56.32595602	47.51331633	150.89791747	165.54839750	193.78239423
ttbk2	ENSDARG00000005670	0	0	7.20924556	17	45102319	45133567	-1	protein_coding	ttbk2	tau tubulin kinase 2 [Source:ZFIN;Acc:ZDB-GENE-120928-3]	0	0	1.27061184	0	1.67191267	1.90741356	0	1.79388923	2.71771688	0.79842193	13.52581297	8.06894848	13.54032463	6.63462984	7.91188375	12.41057868	18.44363248	11.12803905	18.27151616	12.92853162	12.05497971	7.58881439	7.02018609	11.89833542	6.31532376	0	2.10803438	0.96897051	0.98823039	0	0	0	1.00516159	2.08614652	4.41984338	0	1.04777467	3.24774962
sec61a1l	ENSDARG00000005675	0	0	-2.13276470	6	42380375	42391072	-1	protein_coding	sec61a1l	Sec61 translocon alpha 1 subunit, like [Source:ZFIN;Acc:ZDB-GENE-021016-2]	553.10884676	570.36679819	611.16429506	658.20704658	640.34255286	605.60380670	628.03286842	690.64735303	616.92173181	629.15647780	808.54304177	783.22593268	837.24340620	767.95840400	831.27525268	839.63984012	818.64577785	822.36208566	761.66120233	844.12537692	930.36078724	860.06563079	951.23521550	1129.64196235	828.71081828	1769.06713207	1792.88323652	1647.24986482	1497.16904365	1807.93516224	1781.10370539	1813.22223571	1574.08304629	1468.64714950	1590.03865567	1365.62615311	1472.12340812	1464.73508038
trip10a	ENSDARG00000005679	0	0	0.68915761	3	54179534	54245686	-1	protein_coding	trip10a	thyroid hormone receptor interactor 10a [Source:ZFIN;Acc:ZDB-GENE-041114-105]	76.65687642	90.88985930	64.80120384	64.53010261	71.89224484	213.63031921	240.98935649	222.44226435	224.66459543	217.17076391	206.39388675	284.56491647	236.95568100	221.15432801	256.87249242	254.20288737	256.95333427	239.25283954	237.52971012	258.03194355	119.84068067	110.67020984	117.23710774	103.58550832	124.90306999	48.73748840	47.43077345	35.85190882	80.04666174	38.69121943	136.60382401	157.31683922	111.57293623	160.63328198	114.91592786	92.69443502	97.44304410	127.74481854
slc25a23a	ENSDARG00000005690	0	0	3.26433442	1	54296540	54320095	-1	protein_coding	slc25a23a	solute carrier family 25 (mitochondrial carrier; phosphate carrier), member 23a [Source:ZFIN;Acc:ZDB-GENE-121214-154]	9.43469248	10.53795470	20.32978944	11.61541847	11.70338869	19.07413564	14.60541554	15.24805844	23.55354630	23.15423586	26.55066990	27.43442484	24.37258433	21.56254698	23.20819233	31.24042219	26.40792832	35.60972495	24.01399267	24.77968560	34.03758978	30.98765876	22.46459550	23.09676875	27.36640297	31.10903515	41.10667033	25.19323323	28.65868136	26.96660748	45.97244077	51.27363649	51.26324097	57.36902928	38.67362957	54.96995565	66.00980407	68.20274210
ddx19	ENSDARG00000005699	0	0	-3.18479498	11	3503971	3516194	-1	protein_coding	ddx19	DEAD/H (Asp-Glu-Ala-Asp/His) box polypeptide 19 (DBP5 homolog, yeast) [Source:ZFIN;Acc:ZDB-GENE-020419-30]	1416.38320886	1396.27899787	1482.80401733	1424.82466554	1600.02042582	2195.43301264	1967.16690618	1942.78203463	2190.47980545	1961.72267252	1468.30214091	1482.53480114	1429.40693662	1473.44071035	1346.07515535	1395.54817463	1409.26119054	1326.46225455	1358.87875920	1328.94531261	1963.54346026	2090.08596306	2287.87864745	2143.10017887	2411.05027232	3738.26905692	3962.05060911	3845.84394910	3497.34735675	3750.70336188	4634.02202996	4984.03052836	4587.55748613	4403.85530198	4051.89141790	2914.48549173	2666.58652930	2766.00009636
eps8l3b	ENSDARG00000005704	0	0	9.29786340	8	25288864	25310828	-1	protein_coding	eps8l3b	EPS8-like 3b [Source:ZFIN;Acc:ZDB-GENE-040426-1335]	0	0	0	1.29060205	0	0.95370678	0	0	0	0	0	0	0	0	0	0	0	0	0.52204332	0	0.70911645	1.89720360	1.40403722	3.49951042	1.40340528	3.11090351	1.05401719	0	0	2.34492239	0	0	0	0	0	0	0	1.08258321
ethe1	ENSDARG00000005713	0	0	-0.77466954	16	54445036	54462185	1	protein_coding	ethe1	ethylmalonic encephalopathy 1 [Source:ZFIN;Acc:ZDB-GENE-040426-2503]	331.39357343	296.37997596	293.51133505	298.12907404	334.38253413	175.48204793	173.43930959	194.63698131	174.83978596	184.43546494	23.54493368	25.82063514	24.82392849	23.22120444	26.90040475	33.38017713	22.21619366	28.37649957	25.05807931	22.08624151	14.18232907	16.44243118	15.44440940	14.69794375	9.12213432	14.51754974	9.48615469	11.62764610	6.91761274	14.06953434	9.19448815	4.66123968	22.11355493	7.30151282	15.46945183	6.46705361	8.38219734	8.66066566
rpf1	ENSDARG00000005738	0	0	-3.37255073	11	15960026	15981169	-1	protein_coding	rpf1	ribosome production factor 1 homolog [Source:ZFIN;Acc:ZDB-GENE-040625-177]	1526.06150896	1342.27198003	1461.20361605	1831.36431196	1885.91749250	1232.18916261	1081.71358878	1022.51686033	962.07177559	1117.79069659	352.17209316	339.43376615	354.75650527	404.15953443	389.79213942	293.57437835	289.22969110	317.14911287	267.28617930	286.58245088	353.84911039	406.63397103	442.27172381	326.15437079	402.77731557	402.34352124	396.31046263	435.06775841	351.81001950	445.53525399	353.33104480	336.77456692	304.56396106	327.52500351	355.79739203	301.79583494	327.95347099	408.13386940
gpm6ba	ENSDARG00000005739	0	0	10.43479061	1	28157821	28241594	-1	protein_coding	gpm6ba	glycoprotein M6Ba [Source:ZFIN;Acc:ZDB-GENE-030710-9]	1.17933656	0	0	0	0	0	0	0	0.90590563	0	1.00191207	0	0	0.55288582	0	0.42795099	1.25752040	0	0	0	0.70911645	0	0	0	0	1.03696784	0	0	0	0	0	1.16530992	0	2.08614652	0	1.07784227	3.14332400	1.08258321
cand2	ENSDARG00000005749	0	0	9.97458988	22	31096349	31110475	-1	protein_coding	cand2	cullin-associated and neddylation-dissociated 2 (putative) [Source:ZFIN;Acc:ZDB-GENE-060503-645]	0	0	0	0	1.67191267	0	0	0.89694461	0	0.79842193	0	0	0	1.65865746	0	0.85590198	0.83834693	0	0	0	0.70911645	0.63240120	0.70201861	1.39980417	0.70170264	0	2.10803438	0	0	1.17246119	0	0	1.00516159	1.04307326	0	0	0	0
ptprfb	ENSDARG00000005754	0	0	6.69642702	2	17907221	18275975	-1	protein_coding	ptprfb	protein tyrosine phosphatase, receptor type, f, b [Source:ZFIN;Acc:ZDB-GENE-060503-530]	12.97270216	1.31724434	15.24734208	7.74361231	8.35956335	33.37973738	26.47231567	18.83583690	13.58858440	25.54950164	54.10325187	38.19302282	51.00188943	35.93757830	32.70245283	23.10935340	28.50379564	27.82009762	26.62420927	34.47608432	45.38345304	56.91610792	20.35853967	49.69304791	54.73280595	51.84839191	53.75487658	60.07617154	55.34090194	49.24337018	69.61541031	68.75328529	72.37163431	52.15366298	86.18694589	244.67019476	246.22704691	232.75538971
col14a1a	ENSDARG00000005762	0	0	2.62090260	16	14794796	15160722	1	protein_coding	col14a1a	collagen, type XIV, alpha 1a [Source:ZFIN;Acc:ZDB-GENE-030131-9889]	15.33137528	21.07590940	22.87101312	19.35903078	25.07869006	25.75008312	17.34393096	14.35111383	18.11811253	15.17001660	27.55258197	23.13098565	21.21317525	30.40872010	15.82376750	8.55901978	9.22181624	10.01523514	17.74947284	9.69639871	4.96381518	9.48601799	4.91413026	5.59921667	10.52553961	10.36967838	11.59418907	11.62764610	9.88230392	9.37968956	24.95646785	20.97557856	29.14968604	33.37834431	20.99425605	21.55684535	19.90771869	53.04657719
tsr2	ENSDARG00000005772	0	0	0.45916489	8	8302493	8311092	-1	protein_coding	tsr2	TSR2, 20S rRNA accumulation, homolog (S. cerevisiae) [Source:ZFIN;Acc:ZDB-GENE-021231-2]	74.29820330	82.98639327	78.77793408	55.49588824	63.53268148	75.34283579	57.50882371	56.50751070	74.28426139	85.43114610	150.28681074	140.93763349	156.61642154	165.31286019	159.29259284	172.46424851	194.07731446	180.27423258	196.81033124	189.07977492	297.11979410	317.46540195	360.83756514	308.65681871	321.37980929	522.63179048	485.90192360	440.88158147	383.43339204	483.05401222	467.60539758	509.24043509	459.35884557	437.04769577	419.88512103	345.98736792	329.00124566	394.06028770
ddx3b	ENSDARG00000005774	0	0	-2.08873436	6	59900573	59918191	1	protein_coding	ddx3b	DEAD (Asp-Glu-Ala-Asp) box helicase 3b [Source:ZFIN;Acc:ZDB-GENE-980526-150]	4894.24672503	4780.27970121	5017.64615634	4984.30512530	4806.74892814	3859.65134759	3945.28787401	4202.18551813	3888.14694995	3611.26237193	4739.04409859	4458.36300139	4592.87811400	4402.07689898	4414.83113256	3633.30389531	3923.46363576	3504.77589824	3987.88891338	3947.51165417	6201.22338750	5935.71765485	5533.31067789	5896.67505128	5970.78776693	5900.34699969	5914.09044099	6042.50009237	6031.17008146	5944.37825718	5454.95847235	5466.46883530	4995.65309072	5382.25801948	5261.82354296	3753.04677596	3738.46001436	2967.36057304
scn8aa	ENSDARG00000005775	0	0	8.08688941	23	27325085	27418884	-1	protein_coding	scn8aa	sodium channel, voltage gated, type VIII, alpha subunit a [Source:ZFIN;Acc:ZDB-GENE-000828-1]	1.17933656	1.31724434	1.27061184	1.29060205	3.34382534	1.90741356	3.65135389	1.79388923	1.81181125	5.58895348	2.00382414	5.37929899	4.51344154	2.76442910	3.16475350	3.85155890	3.35338772	5.00761757	3.65430323	5.38688817	6.38204808	6.95641319	4.91413026	4.19941250	3.50851320	3.11090351	3.16205156	0	2.96469118	1.17246119	3.94049492	0	2.01032318	2.08614652	1.10496084	1.07784227	0	1.08258321
guk1b	ENSDARG00000005776	0	0	12.15898519	8	18195236	18203786	-1	protein_coding	guk1b	guanylate kinase 1b [Source:ZFIN;Acc:ZDB-GENE-020916-1]	0	0	0	0	0	0	0	0.89694461	0	0	0	0	0	0	0	0	0	0	0	0	0	0	0	0	0	0	0	0.96897051	0	0	0	0	0	1.04307326	0	0	0	0
ppm1f	ENSDARG00000005786	0	0	-4.46593315	5	12680812	12706661	-1	protein_coding	ppm1f	protein phosphatase, Mg2+/Mn2+ dependent, 1F [Source:ZFIN;Acc:ZDB-GENE-051128-2]	95.52626138	106.69679135	110.54323008	99.37635801	96.97093490	92.50955787	62.07301606	64.58001223	71.56654451	75.05166106	67.62906483	66.70330745	70.86103222	60.81744020	66.98728242	62.05289338	67.90610139	77.33987139	75.69628125	72.72299035	53.18373403	65.76972471	57.56552596	63.69108957	65.96004820	42.51568137	37.94461876	34.88293831	38.54098528	29.31152987	13.13498308	11.65309920	28.14452445	12.51687912	28.72898196	5.38921134	11.52552134	4.33033283
enpp1	ENSDARG00000005789	0	0	2.27072688	20	13507301	13625030	1	protein_coding	enpp1	ectonucleotide pyrophosphatase/phosphodiesterase 1 [Source:ZFIN;Acc:ZDB-GENE-040724-172]	30.66275057	34.24835278	25.41223680	52.91468414	30.09442807	35.28715094	33.77502345	30.49611689	39.85984758	25.54950164	71.63671312	76.38604563	75.37447377	66.34629840	75.42662508	43.65100086	44.43238733	36.72252886	44.37368211	32.32132905	33.32847332	51.22449713	37.20698629	41.99412499	35.78683466	34.21993866	34.78256720	31.00705628	36.56452450	29.31152987	14.44848139	25.63681824	14.07226223	12.51687912	19.88929521	24.79037216	23.05104269	34.64266265
rpl28	ENSDARG00000005791	0	0	2.26968849	16	52026723	52031084	-1	protein_coding	rpl28	ribosomal protein L28 [Source:ZFIN;Acc:ZDB-GENE-040930-10]	737.08535016	567.73230951	664.52999234	647.88223017	655.38976690	576.03889645	496.58412852	513.94926401	505.49533972	540.53164400	97.18547094	89.83429310	102.90646718	138.22145500	107.60161900	140.79587533	129.94377426	178.04862477	132.59900301	131.44007145	318.39328771	252.32807844	362.24160236	249.16514163	272.96232710	857.57240224	791.56690807	740.29346866	613.69107334	855.89667214	1115.16006333	1046.44830827	982.04287115	908.51680910	1081.75666706	1238.44076553	1139.97883846	1658.51747461
smim14	ENSDARG00000005799	0	0	-2.60227452	1	22606884	22617569	-1	protein_coding	smim14	small integral membrane protein 14 [Source:ZFIN;Acc:ZDB-GENE-040426-22]	569.61955860	592.75995193	588.29328194	638.84801580	672.10889360	260.36195154	282.97992618	230.51476588	249.12404735	260.28554792	104.19885544	118.88250764	115.99544765	112.23582146	155.07292150	195.57360190	142.93815169	194.74068334	172.79633857	161.06795641	89.34867316	86.00656308	120.74720079	109.88462707	105.95709870	25.92419596	46.37675627	40.69676137	51.38798038	34.00137465	19.70247462	27.96743808	28.14452445	16.68917215	23.20417774	1.07784227	4.19109867	2.16516642
ampd3a	ENSDARG00000005800	0	0	3.45744365	7	66612828	66644895	-1	protein_coding	ampd3a	adenosine monophosphate deaminase 3a [Source:ZFIN;Acc:ZDB-GENE-110407-2]	4.71734624	2.63448868	12.70611840	9.03421436	8.35956335	10.49077460	14.60541554	17.04194767	11.77677315	6.38737541	3.50669225	4.84136909	6.31881816	6.08174402	4.74713025	9.84287274	10.06016317	10.57163710	11.48495302	8.08033226	8.50939744	5.05920959	8.42422331	6.99902083	4.91191848	0	0	0.96897051	0	1.17246119	0	0	0	0	0	0	0	0
eif2s1a	ENSDARG00000005827	0	0	-0.31046208	17	34296399	34306287	1	protein_coding	eif2s1a	eukaryotic translation initiation factor 2, subunit 1 alpha a [Source:ZFIN;Acc:ZDB-GENE-030131-526]	215.81859053	223.93153739	226.16890753	180.68428730	222.36438520	231.75074808	189.87040208	156.06836289	190.24018161	219.56602969	530.51244190	532.55059983	575.46379671	576.10702446	563.85358192	600.41523735	609.05904517	569.75559927	594.08529695	597.94458735	836.04829890	867.65444518	1014.41689033	858.77985613	946.59686186	1560.63659658	1716.99399900	1653.06368787	1427.99291622	1632.06598304	1888.81056663	2010.15961221	1847.48699814	1702.29555965	1687.27521002	1116.64458929	1021.58030101	1222.23644180
got2b	ENSDARG00000005840	0	0	1.91087703	7	51499432	51518811	1	protein_coding	got2b	glutamic-oxaloacetic transaminase 2b, mitochondrial [Source:ZFIN;Acc:ZDB-GENE-030131-7917]	205.20456148	177.82798558	175.34443393	178.10308319	170.53509241	85.83361040	76.67843161	76.24029222	104.17914707	91.02009958	278.03059986	207.10301104	262.68229779	251.56304811	264.25691725	249.06747551	278.75035446	277.08817230	240.13992671	234.86832440	238.26312844	261.18169523	300.46396475	216.26974372	221.73803436	166.95182196	153.88650943	178.29057360	139.34048525	181.73148518	85.37739001	69.91859521	89.45938130	65.71361535	65.19268984	47.42505978	61.81870539	44.38591153
tnni2a.2	ENSDARG00000005841	0	0	11.11570059	25	30661130	30671126	1	protein_coding	tnni2a.2	troponin I type 2a (skeletal, fast), tandem duplicate 2 [Source:ZFIN;Acc:ZDB-GENE-040426-970]	0	0	0	0	0	0	0	0	0	0	0	0	0	0	0	0	0	0	0	0	0	0.63240120	0	0	0	1.03696784	0	0	0.98823039	0	0	0	0	0	0	1.07784227	0	1.08258321
cd9a	ENSDARG00000005842	0	0	4.49218419	18	7163615	7184958	-1	protein_coding	cd9a	CD9 molecule a [Source:ZFIN;Acc:ZDB-GENE-030131-1175]	4.71734624	9.22071036	6.35305920	7.74361231	11.70338869	12.39818817	3.65135389	2.69083384	16.30630128	5.58895348	17.03250522	18.28961656	30.24005834	20.45677534	32.70245283	43.65100086	29.34214258	53.97098938	39.15324892	36.09215077	8.50939744	18.33963477	8.42422331	10.49853125	14.03405281	15.55451757	15.81025782	31.00705628	39.52921567	26.96660748	26.26996616	29.13274800	33.17033239	32.33527105	24.30913859	7.54489587	14.66884535	12.99099850
ralgapa2	ENSDARG00000005861	0	0	1.61079290	17	41486332	41809982	-1	protein_coding	ralgapa2	Ral GTPase activating protein, alpha subunit 2 (catalytic) [Source:ZFIN;Acc:ZDB-GENE-131122-56]	123.83033883	115.91750171	123.24934848	110.99177648	110.34623626	123.98188169	152.44402475	130.05696908	146.75671153	145.31279056	267.51052311	258.20635143	255.91213548	259.30344959	264.25691725	256.77059331	276.65448714	252.05008444	280.85930559	280.65687388	336.83031550	295.33135998	253.42871793	328.95397912	322.78321457	164.87788628	146.50838911	180.22851462	223.34006856	140.69534337	59.10742385	48.94301665	49.25291780	62.58439558	35.35874703	6.46705361	11.52552134	7.57808246
rfx1a	ENSDARG00000005883	0	0	6.25671528	3	19001063	19050911	-1	protein_coding	rfx1a	regulatory factor X, 1a (influences HLA class II expression) [Source:ZFIN;Acc:ZDB-GENE-070424-94]	0	3.95173301	2.54122368	1.29060205	1.67191267	0	1.82567694	0.89694461	3.62362251	0	4.00764829	1.07585980	2.25672077	1.65865746	2.10983567	1.28385297	0.83834693	1.11280390	0.52204332	1.07737763	2.83646581	0.63240120	3.51009305	2.79960833	3.50851320	14.51754974	7.37812031	5.81382305	11.85876470	7.03476717	6.56749154	1.16530992	8.04129270	5.21536630	13.25953014	20.47900309	15.71662002	23.81683058
cyb5r3	ENSDARG00000005891	0	0	-0.39897953	4	11804413	11811950	-1	protein_coding	cyb5r3	cytochrome b5 reductase 3 [Source:ZFIN;Acc:ZDB-GENE-030131-3281]	225.25328301	180.46247425	219.81584833	203.91512424	234.06777389	134.47265629	127.79738602	113.01502141	140.41537214	140.52225900	74.14149330	84.99292401	95.68496071	83.48575882	78.06391967	68.47215822	76.28957070	75.11426358	77.78445452	72.72299035	84.38485799	67.66692830	94.77251224	91.68717290	75.08218252	81.92045922	83.26735784	80.42455222	100.79949997	109.03889111	59.10742385	51.27363649	71.36647272	65.71361535	62.98276815	46.34721751	42.95876138	42.22074511
clk4b	ENSDARG00000005908	0	0	6.14269517	21	32247651	32267851	-1	protein_coding	clk4b	CDC-like kinase 4b [Source:ZFIN;Acc:ZDB-GENE-050227-19]	2.35867312	5.26897735	3.81183552	1.29060205	0	0.95370678	1.82567694	0.89694461	0	3.19368770	14.02676900	14.52410727	18.05376617	12.71637386	21.09835667	12.83852967	23.47371406	19.47406833	16.18334289	14.54459807	150.33268818	130.27464702	164.97437317	120.38315832	119.28944886	369.16055042	333.06943136	310.07056279	280.65743129	304.83991062	334.94206849	386.88289348	336.72913187	327.52500351	293.91958472	245.74803702	248.32259625	238.16830575
TGM1 (1 of many):ENSDARG00000005913	ENSDARG00000005913	0	0	12.16455380	23	40277439	40297528	1	protein_coding	TGM1 (1 of many)	transglutaminase 1 [Source:HGNC Symbol;Acc:HGNC:11777]	0	0	0	0	0	0	0	0	0	0	0	0	0	0	0	0	0	0	0	1.07737763	2.12734936	0.63240120	0	0	0	0	0	1.93794102	0	0	0	0	0	0	4.41984338	0	0	3.24774962
srpk3	ENSDARG00000005916	0	0	5.70450542	8	8252907	8300787	1	protein_coding	srpk3	SRSF protein kinase 3 [Source:ZFIN;Acc:ZDB-GENE-101025-2]	4.71734624	3.95173301	0	3.87180616	0	3.81482713	0	0	1.81181125	1.59684385	2.50478018	2.15171960	2.25672077	1.65865746	3.16475350	2.56770593	3.35338772	3.33841171	4.69838987	4.30951054	3.54558227	3.16200600	3.51009305	3.49951042	3.50851320	2.07393568	0	1.93794102	1.97646078	1.17246119	0	0	0	0	1.10496084	1.07784227	0	1.08258321
serpina10a	ENSDARG00000005924	0	0	4.28835038	20	27472304	27482616	-1	protein_coding	serpina10a	serpin peptidase inhibitor, clade A (alpha-1 antiproteinase, antitrypsin), member 10a [Source:ZFIN;Acc:ZDB-GENE-041014-246]	24.76606777	21.07590940	35.57713152	23.23083694	25.07869006	36.24085772	34.68786192	35.87778457	43.48347008	38.32425245	38.57361476	40.34474241	41.97500635	36.49046412	38.50450092	31.66837317	31.01883644	44.51215619	31.32259914	31.24395141	29.78289105	26.56085036	37.20698629	36.39490833	44.20726634	15.55451757	27.40444688	20.34838068	14.82345588	34.00137465	18.38897631	16.31433888	17.08774699	15.64609889	20.99425605	15.08979175	18.85994402	16.23874812
ak2	ENSDARG00000005926	0	0	2.69486247	19	35831548	35841818	-1	protein_coding	ak2	adenylate kinase 2 [Source:ZFIN;Acc:ZDB-GENE-030131-512]	96.70559794	96.15883665	64.80120384	86.47033749	71.89224484	100.13921213	102.23790881	104.94251988	123.20316524	114.17433544	98.18738302	116.73078804	135.40324629	119.97622294	123.95284542	109.55545314	114.43435604	119.07001782	117.45974676	108.27645230	181.53381214	209.95719810	247.81256906	167.97649998	188.05630762	324.57093337	324.63729386	290.69115262	270.77512737	347.04851363	324.43408203	332.11332723	318.63622329	303.53431854	331.48825344	361.07715966	317.47572431	321.52721277
yes1	ENSDARG00000005941	0	0	-0.71536073	2	31287864	31380189	1	protein_coding	yes1	YES proto-oncogene 1, Src family tyrosine kinase [Source:ZFIN;Acc:ZDB-GENE-050126-1]	595.56496293	620.42208302	736.95486723	676.27547531	660.40550491	403.41796887	466.46045896	473.58675637	475.60045404	391.22674381	622.68835249	664.88135494	645.87348478	604.85708710	628.73102868	698.84396479	656.84482022	630.40341208	682.83266117	673.89971061	907.66906072	882.19967276	865.58894517	986.86193736	949.40367242	1156.21913966	1238.47019572	1175.36122708	1134.48848984	1151.35689320	1028.46917502	1068.58919675	1125.78097819	1106.70072842	1059.65745017	956.04609141	944.04497560	963.49905509
sart1	ENSDARG00000005945	0	0	-2.16654805	21	27266057	27288076	1	protein_coding	sart1	squamous cell carcinoma antigen recognised by T cells [Source:ZFIN;Acc:ZDB-GENE-040718-422]	1564.97961545	1545.12760802	1545.06399750	1606.79955489	1660.20928196	965.15126359	920.14117932	989.32990960	829.80955409	875.07043105	512.47802462	517.48856266	508.66486188	550.67427674	546.97489659	418.10811610	408.69412873	349.97682807	419.72282843	403.47792426	742.44492701	703.86253461	717.46301862	711.80041865	681.35326380	1246.43534159	1344.92593169	1333.30342000	1159.19424964	1251.01609476	2072.70032973	2129.02122406	1907.79669340	1999.57143863	1825.39531562	1535.92523140	1538.13321219	2048.24742948
rgl1	ENSDARG00000005989	0	0	2.46029066	8	19252718	19311694	-1	protein_coding	rgl1	ral guanine nucleotide dissociation stimulator-like 1 [Source:ZFIN;Acc:ZDB-GENE-040426-1816]	34.20076025	42.15181880	50.82447360	33.55565336	45.14164211	53.40757980	52.03179288	53.81667686	66.13111075	43.11478401	95.68260284	104.35840037	75.37447377	101.17810506	102.85448875	151.06669906	150.48327406	127.41604710	128.94469978	143.82991426	85.80309090	87.90376668	79.32810284	79.08893541	72.27537196	172.13666115	132.80616567	126.93513664	147.24632839	132.48811500	195.71124786	209.75578562	224.15103405	175.23630761	186.73838277	222.03550714	211.65048288	233.83797292
mycla	ENSDARG00000006003	0	0	-5.21204063	13	35778503	35782443	-1	protein_coding	mycla	v-myc avian myelocytomatosis viral oncogene lung carcinoma derived homolog a [Source:ZFIN;Acc:ZDB-GENE-040426-2439]	2389.33587106	2214.28773153	2198.15848328	2263.71599942	2039.73345820	1611.76446193	1487.92670862	1808.24034248	1540.94547108	1592.05332072	1798.93312453	1623.47243463	1582.41260492	1741.03744723	1733.75745911	1162.31488571	1247.87940637	1380.43324393	1361.48897580	1309.01382637	2521.61810931	2301.94036476	2527.26699320	2424.46081633	2453.85413338	1223.62204915	1297.49515824	1432.13841189	1170.06478395	1341.29560675	1088.89009718	1014.98494043	868.45961175	1030.55638047	992.25483863	742.63332241	769.06660609	691.77066989
dct	ENSDARG00000006008	0	0	8.19471030	9	53788137	53813085	1	protein_coding	dct	dopachrome tautomerase [Source:ZFIN;Acc:ZDB-GENE-000508-1]	0	1.31724434	1.27061184	1.29060205	3.34382534	2.86112035	0.91283847	0	1.81181125	0.79842193	0.50095604	0.53792990	0.90268831	0.55288582	0	0.85590198	0.41917347	1.66920586	1.04408664	0	0	0	0.70201861	1.39980417	0.70170264	0	0	0	0.98823039	0	0	1.16530992	0	1.04307326	0	0	0	1.08258321
bmi1a	ENSDARG00000006010	0	0	-1.26489165	24	17115582	17122816	1	protein_coding	bmi1a	bmi1 polycomb ring finger oncogene 1a [Source:ZFIN;Acc:ZDB-GENE-030131-224]	209.92190772	209.44184968	194.40361153	197.46211397	255.80263861	194.55618357	240.07651802	234.99948895	247.31223610	222.75971739	495.94647543	542.23333801	510.47023850	515.28958426	545.39251984	592.28416856	566.72252517	584.77845198	570.07130428	560.23637013	307.75654090	319.99500675	341.88306269	330.35378329	330.50194362	53.92232759	44.26872189	62.01411256	97.83480879	51.58829257	19.70247462	17.47964880	21.10839334	25.03375823	18.78433436	32.33526803	40.86321204	37.89041228
tktb	ENSDARG00000006019	0	0	0.86049823	23	20187035	20199914	-1	protein_coding	tktb	transketolase b [Source:ZFIN;Acc:ZDB-GENE-030909-13]	474.09329722	555.87711047	536.19819650	468.48854492	464.79172244	556.96476081	602.47339122	560.59038395	635.94574997	546.12059748	1271.92737488	1119.97004933	1133.77651556	1119.04089971	1175.17846635	1107.10920815	1147.27777469	1186.24896254	1196.52328701	1142.55898178	1540.20093741	1453.89035675	1400.52712540	1662.26744769	1472.17213950	1702.70119042	1819.23366622	1709.26397738	1639.47422008	1878.28283392	1963.67997018	2084.73944710	2027.41092233	1851.45503577	2041.96764120	1444.30863865	1671.20059499	1585.98439967
tp53i11b	ENSDARG00000006025	0	0	-2.91039230	18	27457720	27591078	1	protein_coding	tp53i11b	tumor protein p53 inducible protein 11b [Source:ZFIN;Acc:ZDB-GENE-030131-6328]	1257.17277322	1383.10655450	1426.89709637	1599.05594258	1519.76861763	618.00199487	697.40859226	616.20095004	601.52133615	629.95489972	287.04780851	328.13723828	291.56832367	301.32277191	309.61838409	370.17760535	325.69778258	344.41280854	373.78301636	336.14182208	244.64517652	223.87002448	266.76707150	239.36651247	204.89717099	69.47684516	84.32137503	101.74190342	127.48172055	84.41720602	38.09145093	23.30619840	22.11355493	32.33527105	32.04386450	12.93410721	8.38219734	9.74324887
lta4h	ENSDARG00000006029	0	0	2.41983540	4	7644978	7664536	-1	protein_coding	lta4h	leukotriene A4 hydrolase [Source:ZFIN;Acc:ZDB-GENE-040426-2477]	75.47753986	68.49670556	67.34242752	54.20528619	68.54841950	94.41697144	83.98113938	76.24029222	96.02599643	87.82641188	142.27151416	108.12390966	139.46534367	131.03393934	117.09587950	148.92694412	150.06410060	148.55932129	136.25330624	142.75253662	157.42385272	187.82315614	190.24704310	202.97160414	199.28354987	221.91111739	202.37130007	235.45983362	218.39891660	253.25161806	278.46164126	243.54977331	316.62590012	289.97436617	256.35091599	131.49675665	167.64394683	133.15773458
abat	ENSDARG00000006031	0	0	0.75889840	3	27705225	27749387	-1	protein_coding	abat	4-aminobutyrate aminotransferase [Source:ZFIN;Acc:ZDB-GENE-031006-4]	409.22978641	345.11801646	386.26599937	343.30014586	327.69488345	169.75980723	181.65485584	200.01864900	243.68861359	202.00074731	205.39197467	188.81339448	194.98067465	187.42829299	200.96184725	175.88785642	172.69946773	175.82301696	164.96568879	153.52631297	209.89847029	209.32479691	191.65108032	248.46523955	246.99932941	214.65234252	204.47933444	215.11145294	234.21060287	188.76625235	172.06827832	177.12710786	236.21297310	223.21767755	175.68877432	105.62854223	116.30298812	107.17573759
aebp2	ENSDARG00000006038	0	0	-2.56029052	4	2993088	3015195	-1	protein_coding	aebp2	AE binding protein 2 [Source:ZFIN;Acc:ZDB-GENE-040426-2885]	589.66828012	748.19478377	714.08385411	699.50631225	720.59436105	625.63164913	649.94099174	640.41845463	622.35716557	662.69019870	583.61378170	558.37123497	551.09121238	575.55413864	551.72202684	416.82426314	419.17346536	465.15203222	494.37502304	435.26056449	675.78798036	602.04594155	601.62994810	555.02235201	597.85064960	440.71133126	471.14568297	446.69540452	502.02103906	457.25986594	644.92766914	504.57919541	504.59111701	579.94873233	565.73995254	511.97507713	540.65172853	527.21802228
aim1b	ENSDARG00000006060	0	0	7.76347639	4	847996	885445	-1	protein_coding	aim1b	absent in melanoma 1b [Source:ZFIN;Acc:ZDB-GENE-030131-7179]	2.35867312	1.31724434	2.54122368	0	0	2.86112035	2.73851541	3.58777846	1.81181125	3.99210963	5.00956036	4.84136909	7.22150647	1.65865746	4.74713025	0.85590198	3.35338772	1.66920586	1.04408664	2.69344409	15.60056198	11.38322158	7.02018609	13.29813958	11.92894489	167.98878980	188.66907662	138.56278275	165.03447544	164.14456726	346.76355326	341.43580660	408.09560459	364.03256760	348.06266611	448.38238334	419.10986708	507.73152454
akap1b	ENSDARG00000006062	0	0	0.14927086	15	30959652	30976609	-1	protein_coding	akap1b	A kinase (PRKA) anchor protein 1b [Source:ZFIN;Acc:ZDB-GENE-030131-6844]	226.43261957	217.34531571	223.62768385	227.14596117	208.98908383	162.13015298	177.09066348	182.97670132	164.87482407	177.24966760	650.74189049	632.06763111	642.26273155	657.38124000	655.63143343	656.04886590	724.75092161	635.96743161	688.05309436	694.90857449	644.58685640	641.25481590	573.54920373	570.42019784	593.64043376	597.29347484	617.65407208	591.07201032	563.29132335	594.43782572	680.39212345	630.43266679	679.48923327	680.08376525	688.39060631	888.14202854	901.08621422	1077.17029193
znf385b	ENSDARG00000006065	0	0	4.16690336	9	43437937	43736541	-1	protein_coding	znf385b	zinc finger protein 385B [Source:ZFIN;Acc:ZDB-GENE-030616-154]	8.25535592	9.22071036	8.89428288	5.16240821	5.01573801	12.39818817	6.38986930	11.66027999	8.15315064	11.17790697	7.51434054	2.68964949	5.41612985	6.08174402	9.49426050	5.56336286	12.15603050	4.45121562	9.91882306	4.30951054	8.50939744	8.22121559	7.72220470	6.29911875	7.01702640	1.03696784	2.10803438	0.96897051	2.96469118	7.03476717	2.62699662	1.16530992	1.00516159	2.08614652	1.10496084	2.15568454	2.09554934	4.33033283
uck2a	ENSDARG00000006074	0	0	-0.89596052	8	21082253	21101034	1	protein_coding	uck2a	uridine-cytidine kinase 2a [Source:ZFIN;Acc:ZDB-GENE-030131-7158]	324.31755407	312.18690801	273.18154561	269.73582889	272.52176532	535.98321160	610.68893746	543.54843628	464.72958652	526.16004933	451.86234428	549.22642669	467.59254384	451.70771495	483.15236767	502.41446091	460.67163843	526.35624698	511.08040924	489.12944623	638.20480832	605.84034875	622.69050638	668.40648949	655.39026611	677.13999838	707.24553304	768.39361341	684.84366155	742.16793625	378.28751265	346.09704628	351.80655568	361.94642108	413.25535596	142.27517933	118.39853745	140.73581704
rad21a	ENSDARG00000006092	0	0	-2.54833844	16	48467048	48488254	-1	protein_coding	rad21a	RAD21 cohesin complex component a [Source:ZFIN;Acc:ZDB-GENE-030131-994]	6515.83449537	6750.87723028	6191.69149655	6441.39484214	6144.27906466	3780.49368467	3662.30794783	3577.91206655	3800.27410416	3457.96536211	1623.09755597	1479.30722174	1488.53302083	1477.31091109	1355.04195694	1235.49450480	1260.87378380	1227.97910897	1320.76959692	1292.31447303	2510.27224605	2385.41732304	2321.57554070	2573.53996006	2691.02962583	4939.07781363	5207.89892514	5074.49855416	4429.24861627	5240.90154035	6802.60773616	6814.73241288	6546.61742050	6494.17411420	6235.29404723	4812.56572506	4892.05992351	4874.87218548
chd	ENSDARG00000006110	0	0	4.26191440	15	46557484	46594812	-1	protein_coding	chd	chordin [Source:ZFIN;Acc:ZDB-GENE-990415-33]	1.17933656	0	0	6.45301026	0	0	0	0.89694461	0	0	0.50095604	1.07585980	0	0.55288582	1.58237675	0.85590198	0	2.22560781	1.56612996	0	642.45950704	533.74661205	619.88243194	578.81902284	568.37913870	1667.44428392	1826.61178653	1546.47693191	1562.39224951	1844.28145928	2362.98345575	2725.65990317	2249.55163321	2638.97534676	2563.50915995	3325.14339570	3160.08839779	3145.98680236
myof	ENSDARG00000006112	0	0	-0.79156344	12	10479630	10529345	-1	protein_coding	myof	myoferlin [Source:ZFIN;Acc:ZDB-GENE-040426-1138]	161.56910875	168.60727521	151.20280897	147.12863394	162.17552905	282.29720753	182.56769431	283.43449813	247.31223610	191.62126227	249.97706186	246.90982356	233.79627192	289.15928387	256.34503350	442.92927346	407.43660833	375.57131788	377.43731959	402.40054662	367.32232301	373.74910867	325.03461607	425.54046661	392.25177597	266.50073443	327.79934542	340.10864856	320.18664696	325.94421213	189.14375632	216.74764514	208.06844865	201.31313910	190.05326531	53.89211338	59.72315606	56.29432681
tbx2b	ENSDARG00000006120	0	0	6.93310931	15	27431518	27438464	1	protein_coding	tbx2b	T-box 2b [Source:ZFIN;Acc:ZDB-GENE-990726-27]	2.35867312	2.63448868	0	6.45301026	1.67191267	0.95370678	0	1.79388923	6.34133939	4.79053156	3.00573621	2.68964949	0.90268831	2.76442910	0.52745892	0.42795099	0.83834693	1.66920586	3.13225991	1.07737763	8.50939744	12.01562278	4.91413026	8.39882500	7.01702640	61.18110246	59.02496252	57.16926001	33.59983332	49.24337018	39.40494923	46.61239680	50.25807938	32.33527105	69.61253322	47.42505978	53.43650805	51.96399398
kdm5c	ENSDARG00000006124	0	0	0.47416393	8	36951125	36994173	1	protein_coding	kdm5c	lysine (K)-specific demethylase 5C [Source:ZFIN;Acc:ZDB-GENE-060810-94]	533.06012523	457.08378515	449.79659138	500.75359622	478.16702381	433.93658590	408.95163525	460.13258715	380.48036323	411.18729196	622.68835249	628.30212182	582.68530318	605.96285874	627.14865193	462.18706795	493.78634219	418.97067017	489.67663317	477.81698107	485.03565432	440.78363578	438.05961215	458.43586452	435.05563703	553.74082563	552.30500643	609.48244998	554.39724983	556.91906749	797.29347284	684.03692311	834.28411777	767.70191906	683.97076293	968.98019862	1014.24587834	1080.41804155
csnk1db	ENSDARG00000006125	0	0	-2.70074150	12	33219521	33235804	1	protein_coding	csnk1db	casein kinase 1, delta b [Source:ZFIN;Acc:ZDB-GENE-040426-2385]	4418.97409125	4605.08620430	4895.66741970	4968.81790067	4958.89298117	3167.26022371	3220.49412760	3215.54644236	3235.89489870	2907.05423307	1012.43214834	998.39789220	1011.46224975	1059.88211697	982.65596176	792.56523134	729.78100319	797.32399780	699.53804738	746.08401215	578.63902621	655.80004348	611.45820863	594.91677075	577.50127303	810.90884952	811.59323464	837.19051953	711.52588213	779.68669448	1140.11653118	1155.98744076	1175.03389599	1120.26068080	1173.46841718	1141.43496144	1237.42188256	1204.91511047
cep170aa	ENSDARG00000006128	0	0	4.01443597	13	10849304	10940489	-1	protein_coding	cep170aa	centrosomal protein 170Aa [Source:ZFIN;Acc:ZDB-GENE-090312-109]	15.33137528	21.07590940	16.51795392	20.64963283	15.04721404	37.19456451	47.46760052	45.74417533	37.14213070	31.13845512	59.61376826	61.86193836	46.48844789	53.07703872	53.27335058	33.38017713	45.68990772	36.72252886	44.89572543	28.55050732	45.38345304	46.16528754	34.39891185	67.19059999	55.43450859	16.59148541	33.72855001	31.97602679	22.72929901	19.93184031	14.44848139	15.14902896	21.10839334	19.81839193	30.93890365	46.34721751	45.05431071	50.88141077
star	ENSDARG00000006137	0	0	7.43391595	8	44709948	44714031	1	protein_coding	star	steroidogenic acute regulatory protein [Source:ZFIN;Acc:ZDB-GENE-001120-3]	0	0	0	0	1.67191267	0	0	0	0	0	0	0	0	0	0	0	0.41917347	0	0	0	0	0	0	0	0	0	0	0.96897051	0	0	0	0	1.00516159	0	0	1.07784227	0	0
hif1aa	ENSDARG00000006181	0	0	-0.51531132	13	31626682	31653988	1	protein_coding	hif1aa	hypoxia inducible factor 1, alpha subunit (basic helix-loop-helix transcription factor) a [Source:ZFIN;Acc:ZDB-GENE-080917-55]	80.19488610	82.98639327	81.31915776	82.59853134	96.97093490	51.50016624	59.33450065	44.84723072	54.35433760	38.32425245	30.55831818	33.35165373	26.62930510	31.51449174	29.53769933	16.26213758	22.63536713	20.03047029	16.18334289	19.39279743	14.18232907	22.76644317	28.78276298	23.79667083	18.24426865	12.44361406	12.64820625	21.31735119	12.84699509	18.75937912	9.19448815	3.49592976	3.01548476	6.25843956	3.31488253	4.31136907	5.23887334	2.16516642
gatad2ab	ENSDARG00000006192	0	0	-1.13596773	22	18290530	18359544	1	protein_coding	gatad2ab	GATA zinc finger domain containing 2Ab [Source:ZFIN;Acc:ZDB-GENE-040426-2372]	375.02902616	367.51117019	383.72477569	411.70205463	384.53991425	329.02883986	328.62184976	338.14811960	296.23113994	288.23031534	323.11664309	340.50962595	349.79171957	327.30840545	319.64010350	409.97704732	420.43098576	446.23436583	455.74381743	404.55530189	416.25135831	428.13561180	466.14035652	397.54438328	456.80841888	683.36180541	716.73168773	706.37950086	627.52629882	593.26536452	878.73036793	864.65996073	963.94996258	860.53543916	942.53160062	778.20211724	805.73871946	982.98555284
sav1	ENSDARG00000006196	0	0	-2.00057927	13	36661245	36672372	-1	protein_coding	sav1	salvador family WW domain containing protein 1 [Source:ZFIN;Acc:ZDB-GENE-040912-28]	805.48687065	708.67745364	803.02668291	795.01086411	767.40791583	559.82588116	569.61120624	522.02176554	539.01384791	574.86378682	126.74187706	117.26871794	137.20862290	142.64454156	142.41390750	167.32883664	172.28029426	183.05624234	181.14903167	171.30304394	138.27770847	160.62990457	142.50977767	142.08012290	136.13031223	86.06833058	84.32137503	76.54867019	74.11727939	71.52013288	84.06389170	94.39010353	115.59358258	85.53200729	113.81096701	153.05360201	155.07065082	225.17730726
eif4g1a	ENSDARG00000006200	0	0	-0.12598340	2	17130062	17170539	1	protein_coding	eif4g1a	eukaryotic translation initiation factor 4 gamma, 1a [Source:ZFIN;Acc:ZDB-GENE-070112-702]	1053.14754830	1102.53351058	1130.84453764	1054.42187658	971.38126165	931.77152622	809.68772426	911.29572816	779.98474462	815.98720851	658.75718707	613.77801455	544.77239422	624.76097662	627.14865193	517.82069650	542.82963764	485.18250250	578.42399739	571.01014648	587.14842365	574.22028879	507.55945447	535.42509368	428.03861063	1828.17429885	2063.76565380	1648.21883533	1628.60368577	1857.17853242	2636.19110378	2718.66804365	2695.84337813	2788.13482288	2599.97286783	3959.99249135	3994.11703328	3910.29054718
erbb3a	ENSDARG00000006202	0	0	6.50772453	6	7309034	7374942	1	protein_coding	erbb3a	erb-b2 receptor tyrosine kinase 3a [Source:ZFIN;Acc:ZDB-GENE-030916-3]	2.35867312	1.31724434	3.81183552	3.87180616	5.01573801	0	2.73851541	0.89694461	0	4.79053156	1.50286811	2.68964949	4.06209739	1.65865746	5.80204808	2.99565692	1.25752040	3.33841171	4.17634655	3.23213290	1.41823291	3.79440719	0	0.69990208	2.10510792	94.36407328	103.29368441	71.70381765	83.01135292	90.27951199	145.79831217	161.97807890	155.80004609	167.93479479	171.26893094	167.06555149	174.97836951	176.46106290
akr1b1	ENSDARG00000006215	0	0	10.55274127	4	14901287	14907761	1	protein_coding	akr1b1	aldo-keto reductase family 1, member B1 (aldose reductase) [Source:ZFIN;Acc:ZDB-GENE-040625-7]	0	0	0	1.29060205	0	0	0	0.89694461	0	0	0	0.53792990	0.90268831	1.10577164	0.52745892	0.42795099	0.41917347	0	0	0	0.70911645	1.26480240	0	0	0.70170264	2.07393568	2.10803438	1.93794102	6.91761274	1.17246119	0	2.33061984	2.01032318	1.04307326	3.31488253	6.46705361	2.09554934	0
gnl3	ENSDARG00000006219	0	0	5.95882345	11	3940108	3951648	1	protein_coding	gnl3	guanine nucleotide binding protein-like 3 (nucleolar) [Source:ZFIN;Acc:ZDB-GENE-030131-616]	3.53800968	3.95173301	2.54122368	3.87180616	6.68765068	1.90741356	6.38986930	2.69083384	4.52952813	7.18579734	19.53728540	24.74477535	25.27527264	27.09140518	35.33974742	29.52861823	22.63536713	21.69967614	24.01399267	28.01181851	120.54979713	115.72941944	122.15123800	110.58452915	106.65880134	765.28226463	792.62092526	670.52759203	627.52629882	767.96208253	1250.45038904	1405.36376367	1309.72554873	1183.88814963	1102.75092312	1286.94366757	1284.57174260	1370.55034129
ugt1a1	ENSDARG00000006220	0	0	5.71304229	9	9998614	10032338	-1	protein_coding	ugt1a1	UDP glucuronosyltransferase 1 family, polypeptide A1 [Source:ZFIN;Acc:ZDB-GENE-071004-4]	10.61402904	10.53795470	15.24734208	12.90602052	18.39103938	9.53706782	9.12838472	4.48472307	5.43543376	2.39526578	8.01529657	4.30343919	4.51344154	2.76442910	5.80204808	3.85155890	3.77256119	5.56401952	2.61021659	5.92557699	1.41823291	1.89720360	2.10605583	4.19941250	2.10510792	2.07393568	1.05401719	2.90691153	2.96469118	1.17246119	0	0	1.00516159	1.04307326	0	1.07784227	0	2.16516642
ddx39aa	ENSDARG00000006225	0	0	-4.35112046	1	44504617	44514040	-1	protein_coding	ddx39aa	DEAD (Asp-Glu-Ala-Asp) box polypeptide 39Aa [Source:ZFIN;Acc:ZDB-GENE-030131-4275]	4880.09468631	4731.54166071	4693.64013713	4841.04829751	4612.80705834	2904.03715182	2714.78161437	2832.55109205	2848.16729046	2795.27516341	1023.95413716	924.16356617	1081.42059367	1043.84842819	903.53712426	903.40453746	895.77369547	946.43972105	826.91661720	841.97062165	1280.66431536	1297.68726057	1430.71392559	1401.20397064	1547.95602466	2946.02562849	2881.68299157	2776.10050748	2600.03416096	2955.77467186	4394.96533794	4262.70368781	4191.52382059	3817.64813009	3742.50238135	3262.62854418	3072.07532571	2297.24156731
slc27a1a	ENSDARG00000006240	0	0	-1.67157409	3	52290351	52349020	1	protein_coding	slc27a1a	solute carrier family 27 (fatty acid transporter), member 1a [Source:ZFIN;Acc:ZDB-GENE-050320-112]	556.64685644	536.11844541	545.09247938	589.80513782	652.04594156	407.23279600	468.28613590	520.22787631	442.98785147	447.91470056	358.68452163	353.95787342	367.39414159	350.52960989	339.15608342	332.94586932	323.60191526	325.49514216	336.71794072	312.43951411	422.63340640	415.48758782	453.50402156	436.03899786	421.02158422	324.57093337	339.39353449	371.11570484	334.02187245	362.29050917	172.06827832	180.62303762	179.92392419	190.88240650	191.15822615	20.47900309	39.81543737	40.05557869
ptp4a1	ENSDARG00000006242	0	0	1.29489006	11	11284208	11291298	1	protein_coding	ptp4a1	protein tyrosine phosphatase type IVA, member 1 [Source:ZFIN;Acc:ZDB-GENE-041121-11]	327.85556375	280.57304391	315.11173633	334.26593150	364.47696220	218.39885313	259.24612592	202.70948284	186.61655911	218.76760776	221.42256782	225.39262760	208.52099928	231.65915859	230.49954659	273.03273088	230.96457941	218.10956535	210.90550085	263.41883173	583.60284138	513.50977368	595.31178062	517.92754160	479.26290337	1810.54584560	1741.23639432	1382.72091594	1478.39266621	1535.92416507	1895.37805817	1997.34120309	1729.88309238	1751.32000285	1840.86476745	1834.48753954	1745.59259639	1906.42902923
ell2	ENSDARG00000006251	0	0	-0.15057668	21	11656469	11682336	1	protein_coding	ell2	elongation factor, RNA polymerase II, 2 [Source:ZFIN;Acc:ZDB-GENE-030131-1717]	345.54561215	334.58006175	313.84112449	331.68472740	364.47696220	418.67727739	376.08945028	397.34646415	333.37327064	370.46777373	438.33653132	452.93697480	422.00678426	457.23657315	465.74622342	406.55343940	394.86140437	391.15057254	422.33304502	438.49269739	563.03846423	541.33542644	485.79687758	494.83077285	519.25995388	1244.36140591	1196.30950820	1161.79563995	1114.72388201	1126.73520812	1058.67963610	1136.17717212	1152.92034106	1082.71004345	1238.66110703	748.02253375	790.02209945	926.69122602
vldlr	ENSDARG00000006257	0	0	0.14944860	10	15296893	15347025	1	protein_coding	vldlr	very low density lipoprotein receptor [Source:ZFIN;Acc:ZDB-GENE-040426-803]	350.26295839	308.23517500	331.62969025	369.11218691	341.07018481	274.66755328	302.14953408	294.19783350	250.02995298	309.78770734	828.08032716	802.05347913	859.35926976	777.35746294	872.94450710	943.63193041	1087.75514261	996.51589677	958.99357689	1076.83894605	663.02388420	643.78442069	683.76612538	644.60981866	533.29400668	190.80208224	194.99317975	227.70806955	227.29299013	191.11117474	98.51237309	81.57169441	86.44389654	89.70430032	80.66214167	21.55684535	26.19436669	28.14716341
tuba8l4	ENSDARG00000006260	0	0	2.79763706	6	6815784	6818938	-1	protein_coding	tuba8l4	tubulin, alpha 8 like 4 [Source:ZFIN;Acc:ZDB-GENE-040426-860]	250.01935077	304.28344199	318.92357185	258.12041042	290.91280469	377.66788575	317.66778810	402.72813183	373.23311822	352.10406943	400.76482863	381.39229826	481.58421262	393.65470385	393.48435184	403.12983149	448.09643447	450.12917950	407.19378877	458.96287246	1309.73808996	1273.02361381	1644.12758280	1348.01141232	1608.30245173	4330.37769257	4433.19629207	4077.42790069	3661.39360180	4123.54602179	7506.64282915	6805.40993352	7128.60597976	6515.03557939	7256.27786783	9793.27484387	8685.00422059	8191.90713470
stat1a	ENSDARG00000006266	0	0	2.16065209	22	12773792	12802185	1	protein_coding	stat1a	signal transducer and activator of transcription 1a [Source:ZFIN;Acc:ZDB-GENE-980526-499]	117.93365602	122.50372340	184.23871681	117.44478674	145.45640235	137.33377664	135.10009379	148.89280598	104.17914707	134.93330552	98.18738302	82.84120442	69.05565561	91.77904612	95.47006392	95.86102150	82.57717268	106.27277291	104.40866379	96.42529832	10.63674681	8.85361679	5.61614887	7.69892292	9.12213432	12.44361406	15.81025782	17.44146916	18.77637745	16.41445673	23.64296954	23.30619840	20.10323175	23.99068497	24.30913859	30.17958349	35.62433870	66.03757569
waslb	ENSDARG00000006283	0	0	-0.41013938	4	4070505	4102860	1	protein_coding	waslb	Wiskott-Aldrich syndrome-like b [Source:ZFIN;Acc:ZDB-GENE-040426-718]	317.24153471	342.48352778	315.11173633	332.97532945	387.88373959	248.91747016	256.50761050	313.93061501	226.47640668	301.00506615	414.79159764	453.47490470	383.64253114	428.48651051	462.58146992	446.35288137	417.49677150	371.67650421	411.89217864	416.40645588	395.68698116	366.79269548	319.41846720	397.54438328	341.72918586	588.99773213	641.89646740	585.25818727	554.39724983	606.16243766	558.23678082	551.19159222	597.06598308	536.13965543	523.75144044	394.49026996	380.34220438	544.53935361
ndufs5	ENSDARG00000006290	0	0	3.88009730	19	35770076	35774436	-1	protein_coding	ndufs5	NADH dehydrogenase (ubiquinone) Fe-S protein 5 [Source:ZFIN;Acc:ZDB-GENE-050522-437]	11.79336560	17.12417639	19.05917760	20.64963283	20.06295205	5.72224069	9.12838472	10.76333537	7.24724501	17.56528238	8.51625261	10.22066808	14.44301294	15.48080296	10.54917833	14.55033362	20.53949980	16.13565662	13.05108297	17.23804216	23.40084297	26.56085036	32.99487463	13.99804166	30.87491618	67.40290949	61.13299689	65.88999459	57.31736273	65.65782690	72.24240693	81.57169441	73.37679590	67.79976187	58.56292477	116.40696491	128.87628413	165.63523082
arhgef7a	ENSDARG00000006299	0	0	-1.03012563	9	21725016	21756174	1	protein_coding	arhgef7a	Rho guanine nucleotide exchange factor (GEF) 7a [Source:ZFIN;Acc:ZDB-GENE-060322-11]	475.27263378	425.46992105	462.50270978	507.20660648	456.43215909	360.50116367	425.38272774	454.75091946	360.55043944	373.66146143	350.66922505	350.73029403	315.03821969	342.23632259	324.38723375	293.14642736	300.96654813	293.78023087	316.35825128	302.20442658	149.62357173	181.49914414	163.57033595	143.47992706	170.51374161	207.39356765	219.23557507	201.54586581	198.63430876	202.83578668	225.92170894	268.02128163	299.53815313	276.41441379	267.40052444	214.49061126	182.31279218	218.68180801
raph1a	ENSDARG00000006301	0	0	2.69054512	9	13842301	13991836	-1	protein_coding	raph1a	Ras association (RalGDS/AF-6) and pleckstrin homology domains 1a [Source:ZFIN;Acc:ZDB-GENE-070912-156]	70.76019361	69.81394989	69.88365120	51.62408208	65.20459416	66.75947475	83.06830091	87.90057220	74.28426139	95.01220921	143.27342624	145.24107268	131.79249305	160.88977363	165.62209984	93.72126656	109.40427446	92.91912605	86.13714763	89.42234369	69.49341246	67.66692830	55.45947013	64.39099166	65.96004820	41.47871353	35.83658439	36.82087933	42.49390685	45.72598659	53.85343062	73.41452497	60.30969526	74.05820143	78.45221998	150.89791747	105.82524144	193.78239423
shisa4	ENSDARG00000006307	0	0	2.72006230	11	24640204	24650979	1	protein_coding	shisa4	shisa family member 4 [Source:ZFIN;Acc:ZDB-GENE-050417-419]	18.86938496	22.39315374	25.41223680	25.81204104	23.40677739	35.28715094	43.81624663	26.90833843	48.01299822	39.92109631	19.53728540	25.28270524	19.85914279	30.96160592	31.12007608	32.95222614	32.69553030	31.71491129	30.27851250	33.93739550	12.76409617	17.07483238	9.82826053	23.09676875	13.33235017	5.18483919	4.21606875	6.78279356	4.94115196	2.34492239	2.62699662	1.16530992	3.01548476	1.04307326	2.20992169	9.70058041	8.38219734	11.90841529
itgav	ENSDARG00000006314	0	0	1.62106295	9	11626297	11683828	-1	protein_coding	itgav	integrin, alpha V [Source:ZFIN;Acc:ZDB-GENE-060616-382]	209.92190772	231.83500342	221.08646017	176.81248114	232.39586122	222.21368025	234.59948719	246.65976894	250.02995298	229.94551473	278.03059986	238.30294518	252.75272640	245.48130409	223.64258067	227.66992607	230.12623248	232.57601611	218.21410732	213.85946052	285.77393084	262.44649763	270.97918316	331.75358745	301.03043272	385.75203583	432.14704702	388.55717400	357.73940185	409.18895695	334.94206849	346.09704628	436.24012905	474.59833311	397.78590413	271.61625145	325.85792166	347.50920976
rpl23a	ENSDARG00000006316	0	0	3.32560758	21	26035179	26037945	1	protein_coding	rpl23a	ribosomal protein L23a [Source:ZFIN;Acc:ZDB-GENE-030131-7479]	509.47339403	400.44227864	454.87903874	563.99309678	583.49752206	651.38173225	557.74430611	535.47593475	562.56739420	695.42549767	108.70745977	92.52394260	126.82770735	136.00991172	129.75489350	167.75678763	187.37053902	222.56078096	166.00977542	167.53222222	353.84911039	331.37822833	430.33740745	303.75750413	329.09853833	1579.30201767	1436.62542703	1300.35842270	1037.64191144	1453.85188144	2029.35488557	2038.12705029	1678.61985141	1718.98473180	1805.50602041	2510.29464136	2270.52770491	2269.09440390
snx14	ENSDARG00000006332	0	0	-1.11497677	20	830757	873548	-1	protein_coding	snx14	sorting nexin 14 [Source:ZFIN;Acc:ZDB-GENE-040724-144]	435.17519073	436.00787575	443.44353218	434.93289157	419.65008033	352.87150942	394.34621971	391.06785185	334.27917627	353.70091328	192.86807378	194.73062337	187.30782403	201.80332431	193.57742242	140.79587533	159.28591684	158.01815448	170.70816529	185.30895320	285.06481438	252.96047964	273.08523899	277.16122496	259.62997694	358.79087204	350.98772355	357.55011772	345.88063715	396.29188381	383.54150588	367.07262484	397.03882713	374.46330019	337.01305767	191.85592364	200.12496153	193.78239423
nkx1.2la	ENSDARG00000006350	0	0	5.35866805	13	40644738	40649640	1	protein_coding	nkx1.2la	NK1 transcription factor related 2-like,a [Source:ZFIN;Acc:ZDB-GENE-040615-1]	0	0	0	0	0	0	0	0.89694461	0.90590563	0	1.00191207	0.53792990	0	1.10577164	0	0.85590198	1.67669386	0.55640195	0.52204332	1.07737763	0.70911645	0	0.70201861	0.69990208	0	5.18483919	7.37812031	4.84485254	1.97646078	8.20722836	6.56749154	19.81026864	11.05677746	12.51687912	19.88929521	85.14953914	90.10862142	109.34090400
itga5	ENSDARG00000006353	0	0	-0.69061290	23	33521094	33631630	-1	protein_coding	itga5	integrin, alpha 5 (fibronectin receptor, alpha polypeptide) [Source:ZFIN;Acc:ZDB-GENE-031116-52]	150.95507971	194.95216197	193.13299969	141.96622573	224.03629787	269.89901936	265.63599522	278.94977506	271.77168802	237.13131206	293.05928094	281.33733708	266.74439518	271.46693763	263.20199942	245.64386760	266.17515050	240.92204539	287.12382542	247.25816720	355.26734330	330.11342594	371.36784428	400.34399161	331.90534890	1311.76431540	1393.41072233	1159.85769894	1207.61753884	1231.08425444	1352.90325705	1292.32870142	1289.62231698	1277.76474300	1216.56189013	722.15431933	690.48350602	785.95540898
slc18a3a	ENSDARG00000006356	0	0	10.08208340	13	29291599	29294004	-1	protein_coding	slc18a3a	solute carrier family 18 (vesicular acetylcholine transporter), member 3a [Source:ZFIN;Acc:ZDB-GENE-060929-990]	0	0	0	0	0	0	0	0	0	0	0	0	0	0	0	0	0	0	0	0	0	0	0	0	0	0	0	0	0	0	0	0	0	0	0	0	0	0
atp6v1h	ENSDARG00000006370	0	0	-0.67753975	2	30803240	30863340	1	protein_coding	atp6v1h	ATPase, H+ transporting, lysosomal V1 subunit H [Source:ZFIN;Acc:ZDB-GENE-021219-2]	820.81824593	732.38785171	738.22547907	783.39544564	675.45271895	382.43641966	373.35093486	369.54118110	350.58547755	358.49144484	93.67877869	80.15155492	99.29571394	87.35595956	107.07416008	77.45912898	75.45122376	88.46791043	65.77745819	75.95512326	39.71052141	36.67926955	23.86863271	32.89539791	16.13916073	19.70238893	12.64820625	19.37941017	11.85876470	26.96660748	23.64296954	16.31433888	22.11355493	18.77531867	25.41409943	82.99385461	94.29972009	73.61565814
stxbp5l	ENSDARG00000006383	0	0	7.50789438	9	27605008	27837937	-1	protein_coding	stxbp5l	syntaxin binding protein 5-like [Source:ZFIN;Acc:ZDB-GENE-041210-220]	0	0	1.27061184	2.58120410	1.67191267	0.95370678	1.82567694	0	0	0	0.50095604	0.53792990	0	0	0.52745892	0.42795099	0.83834693	1.11280390	3.13225991	0	0	0.63240120	0.70201861	0	0.70170264	0	1.05401719	0	0.98823039	1.17246119	1.31349831	0	1.00516159	1.04307326	1.10496084	0	2.09554934	0
triobpb	ENSDARG00000006385	0	0	-3.91086827	3	1398377	1411821	1	protein_coding	triobpb	TRIO and F-actin binding protein b [Source:ZFIN;Acc:ZDB-GENE-061215-80]	1444.68728630	1356.76166774	1384.96690565	1280.27723571	1312.45144647	961.33643646	850.76545548	929.23462044	836.15089348	772.07400258	337.64436812	336.20618676	326.32182355	340.57766513	311.72821975	229.38173002	251.50407922	267.62933911	278.24908900	261.26407646	355.97645975	348.45306071	327.84269051	309.35672079	271.55892182	219.83718171	171.80480162	215.11145294	190.72846563	206.35317027	149.73880709	123.52285153	144.74326862	138.72874353	163.53420503	125.02970305	181.26501751	169.96556365
smad2	ENSDARG00000006389	0	0	-2.61468587	10	14913017	14985162	-1	protein_coding	smad2	SMAD family member 2 [Source:ZFIN;Acc:ZDB-GENE-990603-7]	1843.30304367	1990.35619414	2020.27282567	2134.65579421	2166.79882117	1524.02343797	1698.79239554	1808.24034248	1527.35688668	1588.85963302	1002.41302762	1069.94256874	1017.78106791	980.81944471	965.77727643	918.38282207	896.61204240	817.35446809	928.71506439	907.15196856	555.23818324	597.61913316	557.40277572	589.31755409	585.22000207	189.76511440	179.18292193	179.25954411	298.44557834	177.04164040	229.86220387	207.42516578	215.10457976	233.64841015	227.62193403	272.69409372	261.94366693	291.21488294
exosc9	ENSDARG00000006392	0	0	-2.06832297	1	18390564	18399218	1	protein_coding	exosc9	exosome component 9 [Source:ZFIN;Acc:ZDB-GENE-041010-180]	204.02522492	201.53838366	177.88565761	220.69295091	234.06777389	124.93558847	101.32507034	111.22113218	84.24922329	104.59327232	188.86042549	168.90998823	195.43201881	197.93312357	199.37947050	226.81402409	231.80292634	194.74068334	200.98667779	188.00239728	230.46284745	259.91689283	288.52964839	253.36455413	256.82316638	217.76324603	200.26326569	208.32865937	176.89324014	234.49223894	210.15972925	223.73950466	196.00650960	181.49474717	162.42924419	209.10139992	202.22051087	175.37847969
rbm25b	ENSDARG00000006395	0	0	-3.32954233	20	51318713	51373345	-1	protein_coding	rbm25b	RNA binding motif protein 25b [Source:ZFIN;Acc:ZDB-GENE-030131-5547]	3239.63753100	2957.21353795	3085.04554763	3030.33361838	3263.57353312	2488.22099478	2207.24342419	2356.27350184	2047.34671642	2075.09858604	914.74572136	887.04640315	849.88104252	1098.03123855	861.86786985	713.82224940	713.01406458	641.53145113	747.04398940	718.07219364	1243.79025977	1090.25966727	1345.06765527	1163.93716442	1284.11583188	1383.31509624	1437.67944422	1447.64194003	1330.15810743	1337.77822316	1648.44037630	1489.26607792	1351.94233542	1237.08488587	1304.95875771	1136.04575010	1125.30999311	1562.16756910
nrcama	ENSDARG00000006396	0	0	3.26063521	4	13651637	13729526	1	protein_coding	nrcama	neuronal cell adhesion molecule a [Source:ZFIN;Acc:ZDB-GENE-041210-235]	16.51071184	14.48968771	17.78856576	20.64963283	25.07869006	6.67594748	10.04122319	5.38166769	4.52952813	5.58895348	3.50669225	3.22757939	9.02688309	3.31731492	6.85696592	7.70311780	9.64098970	7.23322538	7.83064978	2.69344409	8.50939744	6.32401199	6.31816748	6.99902083	7.01702640	7.25877487	2.10803438	3.87588203	5.92938235	3.51738358	6.56749154	2.33061984	4.02064635	1.04307326	2.20992169	0	3.14332400	2.16516642
laptm4a	ENSDARG00000006397	0	0	0.66276011	20	43878715	43889437	-1	protein_coding	laptm4a	lysosomal protein transmembrane 4 alpha [Source:ZFIN;Acc:ZDB-GENE-030131-1024]	342.00760247	409.66298900	439.63169666	419.44566694	441.38494505	343.33444159	397.08473512	432.32730411	323.40830874	352.90249135	347.66348884	340.50962595	334.89736248	369.32772777	363.41919359	383.44408601	374.32190457	417.30146431	365.95236658	364.69232940	143.24152364	154.30589258	157.95418707	156.77806665	180.33757858	71.55078084	83.26735784	69.76587663	146.25809799	79.72736124	77.49640016	87.39824401	78.40260384	77.18742121	95.02663265	89.46090821	74.39200141	60.62465965
ywhae1	ENSDARG00000006399	0	0	-1.90430252	15	24811179	24819630	1	protein_coding	ywhae1	tyrosine 3-monooxygenase/tryptophan 5-monooxygenase activation protein, epsilon polypeptide 1 [Source:ZFIN;Acc:ZDB-GENE-030131-779]	3667.73670237	3416.93181177	3481.47644173	3706.60909370	4191.48506534	2286.03515695	2105.91835385	2210.07152970	2103.51286528	2153.34393480	827.57937113	812.81207711	873.35093854	907.28563065	848.68139693	923.51823393	921.76245032	968.13939719	869.20212604	882.91097178	1374.26768725	1405.19546442	1528.99653089	1460.69564772	1676.36760785	2701.30121866	2695.12194932	2508.66464707	2182.01270520	2490.30757756	2989.52214858	2987.85463519	2780.27695150	2655.66451891	2686.15981372	2028.49914772	1909.04544456	2386.01339036
hmgb3b	ENSDARG00000006408	0	0	-2.53520623	21	34085269	34095286	1	protein_coding	hmgb3b	high mobility group box 3b [Source:ZFIN;Acc:ZDB-GENE-050417-290]	1490.68141215	1408.13419691	1475.18034629	1575.82510564	1737.11726481	1182.59640994	1162.04337427	1301.46663539	1047.22690451	1343.74410169	497.95029958	467.99901197	505.95679695	540.16944616	556.46915709	560.18784440	546.18302536	549.16872703	505.33793273	513.37044302	789.24661295	724.09937298	872.60913126	789.48954989	815.37846811	1085.70532666	1093.01582379	1137.57137724	897.31319580	1127.90766931	935.21079516	964.87661386	923.74349907	880.35383109	900.54308852	831.01638836	610.85263127	658.21059044
mapk12b	ENSDARG00000006409	0	0	6.63784014	4	5515120	5521871	1	protein_coding	mapk12b	mitogen-activated protein kinase 12b [Source:ZFIN;Acc:ZDB-GENE-041210-123]	0	0	0	0	0	0.95370678	1.82567694	0	0.90590563	0	0	0	0	0	0	0	0.41917347	0	0	0	144.65975655	126.48023982	138.29766602	110.58452915	134.02520431	506.04030507	471.14568297	443.78849299	377.50400969	506.50323611	646.24116744	586.15088982	586.00920561	579.94873233	614.35822971	442.99317200	447.39978311	430.86811677
rpl38	ENSDARG00000006413	0	0	1.83967557	12	38382041	38387421	1	protein_coding	rpl38	ribosomal protein L38 [Source:ZFIN;Acc:ZDB-GENE-030131-8752]	347.90428527	281.89028825	298.59378241	361.36857459	444.72877039	230.79704129	188.04472514	196.43087054	217.41735042	271.46345489	50.09560358	36.57923312	35.20484403	50.31260962	39.03195983	84.30634480	85.09221347	72.88865577	58.46885172	61.94921401	104.94923515	117.62662303	164.27235456	128.08208123	134.02520431	519.52088697	497.49611266	419.56423028	343.90417636	488.91631819	530.65331636	557.01814182	450.31239128	396.36783864	502.75718439	611.13656576	568.94164456	560.77810173
atrnl1b	ENSDARG00000006420	0	0	-0.06845030	12	29727934	29917286	-1	protein_coding	atrnl1b	attractin-like 1b [Source:ZFIN;Acc:ZDB-GENE-030131-8092]	373.84968960	400.44227864	364.66559809	416.86446284	364.47696220	291.83427536	272.02586452	287.02227658	286.26617805	268.26976718	325.62142326	323.83379909	300.14386260	279.20733911	285.88273284	337.22537921	308.93084397	308.24668164	313.74803468	323.75197928	359.52204202	375.01391107	316.61039276	361.14947495	338.22067266	155.54517574	186.56104225	186.04233767	208.51661268	160.62718368	61.73442047	58.26549601	57.29421050	75.10127469	51.93315971	33.41311030	47.14986005	41.13816190
fabp2	ENSDARG00000006427	0	0	10.97359964	1	25157402	25160746	1	protein_coding	fabp2	fatty acid binding protein 2, intestinal [Source:ZFIN;Acc:ZDB-GENE-991019-5]	1.17933656	1.31724434	2.54122368	0	1.67191267	5.72224069	0	0.89694461	0.90590563	0.79842193	0	0.53792990	0	0	0	0.42795099	0	0.55640195	0	0.53868882	0.70911645	0	1.40403722	0	2.10510792	0	1.05401719	0	0.98823039	5.86230597	9.19448815	9.32247936	4.02064635	6.25843956	2.20992169	280.23898959	262.99144159	236.00313934
polr1e	ENSDARG00000006434	0	0	-0.51371434	1	18944375	18955290	-1	protein_coding	polr1e	polymerase (RNA) I polypeptide E [Source:ZFIN;Acc:ZDB-GENE-050522-251]	109.67830010	118.55199039	119.43751296	132.93201137	115.36197428	133.51894951	108.62777811	116.60279986	134.07403276	143.71594671	91.67495455	85.53085391	86.65807762	100.62521924	96.52498175	91.15356062	105.63171327	97.92674362	74.13015129	91.03841015	58.85666566	75.25574269	68.09580509	55.99216666	54.03110331	143.10156168	104.34770160	117.24543155	96.84657840	133.66057620	231.17570217	279.67438083	228.17168040	259.72524164	248.61619008	370.77774007	327.95347099	325.85754560
pdgfrl	ENSDARG00000006456	0	0	10.80129781	14	30018810	30025882	-1	protein_coding	pdgfrl	platelet-derived growth factor receptor-like [Source:ZFIN;Acc:ZDB-GENE-040426-901]	0	0	0	0	0	0	0	0	0	0	1.00191207	0.53792990	0	0	1.05491783	0.42795099	0	0	0	0.53868882	1.41823291	2.52960480	4.21211166	2.09970625	0.70170264	11.40664622	13.70222344	4.84485254	5.92938235	9.37968956	0	1.16530992	1.00516159	1.04307326	0	1.07784227	0	1.08258321
pcdh8	ENSDARG00000006467	0	0	8.21214510	9	54117503	54126174	-1	protein_coding	pcdh8	protocadherin 8 [Source:ZFIN;Acc:ZDB-GENE-980526-242]	0	0	0	1.29060205	0	0	0	2.69083384	0.90590563	0.79842193	1.00191207	2.68964949	1.35403246	1.10577164	2.63729458	2.13975494	4.19173465	4.45121562	4.17634655	3.77082172	5.67293163	6.95641319	2.80807444	11.19843333	7.71872904	255.09408821	309.88105323	238.36674514	294.49265677	236.83716133	302.10461080	375.22979428	319.64138488	346.30032218	314.91384077	234.96961435	225.27155356	261.98513633
ddi2	ENSDARG00000006477	0	0	-2.72826210	6	40557015	40565973	1	protein_coding	ddi2	DNA-damage inducible protein 2 [Source:ZFIN;Acc:ZDB-GENE-031030-15]	1601.53904882	1671.58306443	1504.40441862	1637.77400414	1822.38481102	1057.66082147	1123.70415847	1127.45938021	1101.58124211	1041.94061361	1041.48759841	974.19104676	935.63643183	991.87716111	965.24981751	863.17714450	875.65336914	767.83469433	823.78435729	878.06277242	1119.69488037	1247.72756584	1036.88148582	1103.74558527	1283.41412924	1325.24489729	1349.14200044	1269.35136642	1312.36996038	1157.21919918	1288.54183996	1336.61047838	1286.60683222	1213.09420090	1204.40732084	890.29771308	883.27404487	1067.42704306
anp32a	ENSDARG00000006487	0	0	2.25562171	7	33074474	33080382	-1	protein_coding	anp32a	acidic (leucine-rich) nuclear phosphoprotein 32 family, member A [Source:ZFIN;Acc:ZDB-GENE-030131-7850]	209.92190772	252.91091282	285.88766401	277.47944121	322.67914544	224.12109382	208.12717151	201.81253822	155.81576780	162.87807293	163.31166767	184.50995529	174.67018771	181.34654897	179.33603167	198.99720981	198.26904911	181.38703649	212.47163081	216.55290461	982.12628836	803.78192407	1053.72993244	951.86683320	948.00026714	3239.48752672	3359.15277766	3046.44327941	2690.95135701	3253.57981532	4274.12349362	4447.98796511	4001.54828052	3970.97989925	4157.96765900	3735.80129968	3735.31669036	5227.79431128
agpat9l	ENSDARG00000006491	0	0	6.47668073	5	8415060	8452430	1	protein_coding	agpat9l	1-acylglycerol-3-phosphate O-acyltransferase 9, like [Source:ZFIN;Acc:ZDB-GENE-060531-19]	3.53800968	1.31724434	0	1.29060205	0	0	0.91283847	3.58777846	3.62362251	2.39526578	2.50478018	1.61378970	0.90268831	1.10577164	0.52745892	1.71180396	1.25752040	0.55640195	0.52204332	0.53868882	0.70911645	1.26480240	0	1.39980417	0	4.14787135	3.16205156	0.96897051	1.97646078	2.34492239	3.94049492	5.82654960	3.01548476	4.17229304	9.94464760	38.80232164	34.57656403	46.55107794
[truncated: 31,432 more rows]
[truncated: 52 more columns]
