# Supplementary material for: A high-resolution mRNA expression time course of embryonic development in zebrafish
Source: eLife. 2017 Nov 16;6:e30860. doi: 10.7554/eLife.30860 (PMC5690287; doi:10.7554/eLife.30860)
Supplement: Supplementary file 5. [file elife-30860-supp5.tsv]

name	gene_id	biotype	cluster	chr	start	end
CABZ01081565.1	ENSDARG00000103822	protein_coding	Cluster001	KN150399.1	22	1756
LAMP5	ENSDARG00000101098	protein_coding	Cluster001	KN150051.1	86	1598
CABZ01089974.1	ENSDARG00000101657	protein_coding	Cluster001	KN150359.1	181	7519
CABZ01074130.1	ENSDARG00000105274	protein_coding	Cluster001	KN150214.1	271	23344
cacng2b	ENSDARG00000102376	protein_coding	Cluster001	KN149779.1	312	11581
cdkn1d	ENSDARG00000099719	protein_coding	Cluster001	KN149955.1	4149	15104
PTPRD	ENSDARG00000104937	protein_coding	Cluster001	KN150000.1	7762	68639
ENSDARG00000102210	ENSDARG00000102210	protein_coding	Cluster001	KN150265.1	9216	16968
ENSDARG00000098637	ENSDARG00000098637	protein_coding	Cluster001	KN150600.1	14612	27709
ENSDARG00000098090	ENSDARG00000098090	protein_coding	Cluster001	KN150125.1	15167	82871
CABZ01079039.1	ENSDARG00000098269	protein_coding	Cluster001	KN149943.1	18756	25930
khdrbs3	ENSDARG00000101020	protein_coding	Cluster001	KN149702.1	26943	89885
CABZ01038709.1	ENSDARG00000101026	protein_coding	Cluster001	KN150709.1	28322	30415
SLC16A7	ENSDARG00000098258	protein_coding	Cluster001	KN149739.1	32838	45969
FAM135B	ENSDARG00000105121	protein_coding	Cluster001	KN150230.1	49012	123746
SLITRK5 (1 of many)	ENSDARG00000103359	protein_coding	Cluster001	KN149962.1	65758	68666
PDGFRB	ENSDARG00000100897	protein_coding	Cluster001	KN150207.1	85481	117390
cyp1c1	ENSDARG00000101195	protein_coding	Cluster001	KN150425.1	103570	106640
MYL2 (1 of many)	ENSDARG00000104722	protein_coding	Cluster001	KN150702.1	126256	146772
SLITRK1	ENSDARG00000104443	protein_coding	Cluster001	KN150474.1	160909	162978
grk1a	ENSDARG00000058803	protein_coding	Cluster001	1	249897	262959
adamts5	ENSDARG00000100307	protein_coding	Cluster001	1	696360	719733
atp1a1a.5	ENSDARG00000040252	protein_coding	Cluster001	1	1690370	1702310
erbb4a	ENSDARG00000063207	protein_coding	Cluster001	1	6133580	6241695
radil	ENSDARG00000079779	protein_coding	Cluster001	1	7163652	7210144
CASKIN1 (1 of many).1	ENSDARG00000100166	protein_coding	Cluster001	1	7338209	7417384
grapb	ENSDARG00000022668	protein_coding	Cluster001	1	7481229	7508307
syngr3b	ENSDARG00000025034	protein_coding	Cluster001	1	7731872	7744650
smcr8b	ENSDARG00000015803	protein_coding	Cluster001	1	7850587	7855939
ENSDARG00000079873	ENSDARG00000079873	protein_coding	Cluster001	1	7917824	7926453
fscn1b	ENSDARG00000037747	protein_coding	Cluster001	1	7978419	7986375
gng13a	ENSDARG00000024740	protein_coding	Cluster001	1	8542970	8543896
ENSDARG00000101597	ENSDARG00000101597	protein_coding	Cluster001	1	8546133	8547841
elfn1b	ENSDARG00000074372	protein_coding	Cluster001	1	8873101	9028191
ugt5b3	ENSDARG00000099276	protein_coding	Cluster001	1	8945048	8968614
ugt5b4	ENSDARG00000091916	protein_coding	Cluster001	1	8946885	8968585
ugt5b2.1	ENSDARG00000104995	protein_coding	Cluster001	1	8961164	8968614
rgs11	ENSDARG00000037646	protein_coding	Cluster001	1	9202880	9230519
LRAT	ENSDARG00000077652	protein_coding	Cluster001	1	9434344	9440081
si:dkey-26i13.8	ENSDARG00000062606	protein_coding	Cluster001	1	11024426	11046491
ttyh3b	ENSDARG00000007678	protein_coding	Cluster001	1	11094744	11163553
snx8b	ENSDARG00000078057	protein_coding	Cluster001	1	11194759	11213620
slc24a2	ENSDARG00000042988	protein_coding	Cluster001	1	11322873	11357590
camk2d2	ENSDARG00000014273	protein_coding	Cluster001	1	13475960	13547582
ppp2r2ca	ENSDARG00000056797	protein_coding	Cluster001	1	13592828	13620325
crmp1	ENSDARG00000056742	protein_coding	Cluster001	1	13661820	13680618
pcdh7a	ENSDARG00000078898	protein_coding	Cluster001	1	14451752	14516704
micu3a	ENSDARG00000078599	protein_coding	Cluster001	1	15703948	15764187
asah1b	ENSDARG00000034817	protein_coding	Cluster001	1	15961317	15972107
slc25a4	ENSDARG00000027355	protein_coding	Cluster001	1	16981673	16986152
pdlim3a	ENSDARG00000011023	protein_coding	Cluster001	1	17028916	17042924
ptprdb	ENSDARG00000019945	protein_coding	Cluster001	1	18429983	18544675
march1	ENSDARG00000037487	protein_coding	Cluster001	1	19015571	19063422
grhprb	ENSDARG00000019986	protein_coding	Cluster001	1	19142866	19152602
spock3	ENSDARG00000070266	protein_coding	Cluster001	1	19941998	20013359
cpe	ENSDARG00000055874	protein_coding	Cluster001	1	20146545	20218360
msmo1	ENSDARG00000055876	protein_coding	Cluster001	1	20223614	20235835
gria2a	ENSDARG00000070173	protein_coding	Cluster001	1	20640131	20716961
glrba	ENSDARG00000052782	protein_coding	Cluster001	1	20730073	20790895
frmpd1a	ENSDARG00000079074	protein_coding	Cluster001	1	21189355	21216671
si:ch73-380n15.2	ENSDARG00000087224	protein_coding	Cluster001	1	21541654	21679921
chrnb3a	ENSDARG00000052764	protein_coding	Cluster001	1	21698060	21721303
chrna6	ENSDARG00000055559	protein_coding	Cluster001	1	21793826	21821324
prom1b	ENSDARG00000034007	protein_coding	Cluster001	1	22022192	22066406
SMIM18	ENSDARG00000093064	protein_coding	Cluster001	1	22167014	22170609
adgrl3.1	ENSDARG00000061121	protein_coding	Cluster001	1	22252812	22466844
DCHS2	ENSDARG00000037286	protein_coding	Cluster001	1	24902969	24959927
gucy1a3	ENSDARG00000013787	protein_coding	Cluster001	1	25092972	25108222
gucy1b3	ENSDARG00000086790	protein_coding	Cluster001	1	25110819	25150830
si:ch211-145b13.5	ENSDARG00000037256	protein_coding	Cluster001	1	25317765	25329964
foxe1	ENSDARG00000079266	protein_coding	Cluster001	1	26007896	26009278
gpm6ba	ENSDARG00000005739	protein_coding	Cluster001	1	28157821	28241594
cryaa	ENSDARG00000053502	protein_coding	Cluster001	1	28293049	28297091
fam155a	ENSDARG00000075858	protein_coding	Cluster001	1	28477833	28587103
tmem41ab	ENSDARG00000026771	protein_coding	Cluster001	1	29618212	29634105
eef1a1b	ENSDARG00000069951	protein_coding	Cluster001	1	30306886	30326291
rims1b	ENSDARG00000078902	protein_coding	Cluster001	1	30570770	30772838
anos1a	ENSDARG00000012896	protein_coding	Cluster001	1	31210393	31246942
nlgn4a	ENSDARG00000079455	protein_coding	Cluster001	1	31789011	31960787
epha6	ENSDARG00000022971	protein_coding	Cluster001	1	33236468	33468627
slc5a7a	ENSDARG00000074860	protein_coding	Cluster001	1	33510663	33529425
pou4f2	ENSDARG00000069737	protein_coding	Cluster001	1	35704909	35708274
sparcl1	ENSDARG00000074989	protein_coding	Cluster001	1	36693480	36720533
glra3	ENSDARG00000011066	protein_coding	Cluster001	1	37698138	37818921
gpm6ab	ENSDARG00000004621	protein_coding	Cluster001	1	37930837	38038600
wdr17	ENSDARG00000075098	protein_coding	Cluster001	1	38040141	38085191
lgi2b	ENSDARG00000069701	protein_coding	Cluster001	1	39305567	39310786
TESK1 (1 of many)	ENSDARG00000078251	protein_coding	Cluster001	1	39492767	39509093
faah2a	ENSDARG00000008457	protein_coding	Cluster001	1	39519203	39540357
adra2c	ENSDARG00000069669	protein_coding	Cluster001	1	40289895	40291472
si:dkey-56e3.2	ENSDARG00000092551	protein_coding	Cluster001	1	40886907	40892282
smox	ENSDARG00000036967	protein_coding	Cluster001	1	41147988	41164822
lrrtm1	ENSDARG00000052713	protein_coding	Cluster001	1	42075389	42077911
CNGA1 (1 of many)	ENSDARG00000029898	protein_coding	Cluster001	1	43193074	43198258
si:dkey-22i16.3	ENSDARG00000092730	protein_coding	Cluster001	1	43200802	43204099
scpp5	ENSDARG00000078622	protein_coding	Cluster001	1	43208769	43214403
odam	ENSDARG00000074476	protein_coding	Cluster001	1	43257034	43262277
cabp2a	ENSDARG00000052016	protein_coding	Cluster001	1	43425989	43440139
slc43a3a	ENSDARG00000059682	protein_coding	Cluster001	1	43440003	43460114
crybb1l2	ENSDARG00000016793	protein_coding	Cluster001	1	43738358	43745614
STX3 (1 of many)	ENSDARG00000051981	protein_coding	Cluster001	1	44125013	44134435
tcirg1a	ENSDARG00000016835	protein_coding	Cluster001	1	44170905	44199860
tmem176	ENSDARG00000078659	protein_coding	Cluster001	1	44234139	44239650
si:ch211-151p13.8	ENSDARG00000087426	protein_coding	Cluster001	1	44379594	44393223
emp1	ENSDARG00000069632	protein_coding	Cluster001	1	44631156	44641432
grin2bb	ENSDARG00000030376	protein_coding	Cluster001	1	44680767	44861807
mhc1zaa	ENSDARG00000086877	lincRNA	Cluster001	1	46433425	46470741
neurl1aa	ENSDARG00000069438	protein_coding	Cluster001	1	47010692	47080510
si:ch73-6k14.2	ENSDARG00000096031	protein_coding	Cluster001	1	48600809	48606070
col17a1a	ENSDARG00000069415	protein_coding	Cluster001	1	48923915	48961434
ENSDARG00000075043	ENSDARG00000075043	protein_coding	Cluster001	1	50203984	50215255
ugp2a	ENSDARG00000005578	protein_coding	Cluster001	1	50353357	50371828
srd5a2a	ENSDARG00000043587	protein_coding	Cluster001	1	50422872	50429329
junba	ENSDARG00000074378	protein_coding	Cluster001	1	51098615	51100171
inpp4b	ENSDARG00000075201	protein_coding	Cluster001	1	52294447	52632704
il15	ENSDARG00000052361	protein_coding	Cluster001	1	52599955	52625344
fam161a	ENSDARG00000089742	protein_coding	Cluster001	1	53054153	53067631
ENSDARG00000057669	ENSDARG00000057669	protein_coding	Cluster001	1	53480127	53502501
gprc5bb	ENSDARG00000075141	protein_coding	Cluster001	1	53996195	54005928
zgc:136908	ENSDARG00000011983	protein_coding	Cluster001	1	55109335	55133079
zgc:65894	ENSDARG00000016301	protein_coding	Cluster001	1	55548092	55554617
si:ch73-236c18.5	ENSDARG00000103330	protein_coding	Cluster001	1	57720812	57724185
slc27a1b	ENSDARG00000104949	protein_coding	Cluster001	1	57808977	57826447
rdh8b	ENSDARG00000105060	protein_coding	Cluster001	1	58587428	58786197
ENSDARG00000100145	ENSDARG00000100145	protein_coding	Cluster001	2	18866	24792
adcy1b	ENSDARG00000088634	protein_coding	Cluster001	2	147297	167818
si:dkey-33c14.3	ENSDARG00000097118	lincRNA	Cluster001	2	329611	331728
mylk4a	ENSDARG00000091260	protein_coding	Cluster001	2	381299	414238
foxq1a	ENSDARG00000030896	protein_coding	Cluster001	2	848413	849804
ENSDARG00000053746	ENSDARG00000053746	protein_coding	Cluster001	2	1331990	1346930
si:ch73-140j24.4	ENSDARG00000087364	protein_coding	Cluster001	2	2295526	2313812
dab1b	ENSDARG00000003290	protein_coding	Cluster001	2	2409917	2456857
cyp8b1	ENSDARG00000053068	protein_coding	Cluster001	2	3604709	3606683
cx47.1	ENSDARG00000073896	protein_coding	Cluster001	2	3641653	3667272
mmp16b	ENSDARG00000058876	protein_coding	Cluster001	2	3799128	3846982
adipoqb	ENSDARG00000100086	protein_coding	Cluster001	2	4649979	4655733
MFN1	ENSDARG00000011884	protein_coding	Cluster001	2	5410216	5445042
ENSDARG00000055498	ENSDARG00000055498	protein_coding	Cluster001	2	5449942	5477837
saga	ENSDARG00000012610	protein_coding	Cluster001	2	5568243	5593212
cldn15la	ENSDARG00000016081	protein_coding	Cluster001	2	5596660	5605556
fgf12a	ENSDARG00000027957	protein_coding	Cluster001	2	5675613	5769776
nyap2b	ENSDARG00000093357	protein_coding	Cluster001	2	5822988	5864148
scp2a	ENSDARG00000012194	protein_coding	Cluster001	2	6093317	6127875
fzr1b	ENSDARG00000022810	protein_coding	Cluster001	2	6214756	6237411
si:ch73-344o19.1	ENSDARG00000096791	protein_coding	Cluster001	2	6269501	6285380
rgs1	ENSDARG00000089077	protein_coding	Cluster001	2	6599895	6606903
BRINP3 (1 of many)	ENSDARG00000075352	protein_coding	Cluster001	2	6822833	6893499
rgs5b	ENSDARG00000017860	protein_coding	Cluster001	2	7014246	7017513
nos1apb	ENSDARG00000058701	protein_coding	Cluster001	2	7054494	7081148
si:ch211-170d12.2	ENSDARG00000096713	lincRNA	Cluster001	2	7086907	7087528
ddr2b	ENSDARG00000058695	protein_coding	Cluster001	2	7091690	7124880
si:ch211-13f8.1	ENSDARG00000093342	protein_coding	Cluster001	2	7321360	7338099
si:dkeyp-106c3.1	ENSDARG00000090623	protein_coding	Cluster001	2	7423909	7540975
agrp2	ENSDARG00000099781	protein_coding	Cluster001	2	7549927	7560187
ak5	ENSDARG00000012555	protein_coding	Cluster001	2	9047835	9261950
dnajb4	ENSDARG00000038978	protein_coding	Cluster001	2	9754451	9762302
zgc:153615	ENSDARG00000038981	protein_coding	Cluster001	2	9831553	9848890
penka	ENSDARG00000004869	protein_coding	Cluster001	2	11725092	11729220
abhd3	ENSDARG00000018809	protein_coding	Cluster001	2	12064911	12128748
gpr158b	ENSDARG00000079665	protein_coding	Cluster001	2	12320790	12459614
dpp6b	ENSDARG00000024744	protein_coding	Cluster001	2	12723927	12949975
si:dkey-193e13.8	ENSDARG00000097553	lincRNA	Cluster001	2	13115580	13120120
bcl2b	ENSDARG00000089109	protein_coding	Cluster001	2	13502516	13533483
pde4bb	ENSDARG00000074233	protein_coding	Cluster001	2	14776378	14938265
abca4b	ENSDARG00000062661	protein_coding	Cluster001	2	15534732	15626117
vav3b	ENSDARG00000073713	protein_coding	Cluster001	2	16108059	16231597
ENSDARG00000095819	ENSDARG00000095819	protein_coding	Cluster001	2	16697178	16711693
grk7a	ENSDARG00000020602	protein_coding	Cluster001	2	16867863	16875753
si:dkey-225f23.5	ENSDARG00000104930	protein_coding	Cluster001	2	19451358	19460240
dpydb	ENSDARG00000010267	protein_coding	Cluster001	2	20167150	20462435
plppr4a	ENSDARG00000079671	protein_coding	Cluster001	2	20674072	20713308
si:ch211-153l6.6	ENSDARG00000097187	protein_coding	Cluster001	2	20772394	20786688
pdca	ENSDARG00000011886	protein_coding	Cluster001	2	21224892	21232367
vipr1a	ENSDARG00000028878	protein_coding	Cluster001	2	21571847	21642053
inhbab	ENSDARG00000024759	protein_coding	Cluster001	2	21828467	21845680
kif1ab	ENSDARG00000062024	protein_coding	Cluster001	2	23038666	23103137
rab6bb	ENSDARG00000031343	protein_coding	Cluster001	2	23139843	23148014
ENSDARG00000068745	ENSDARG00000068745	protein_coding	Cluster001	2	24521355	24596685
vmhcl	ENSDARG00000079782	protein_coding	Cluster001	2	24618673	24633992
kcnn1a	ENSDARG00000091306	protein_coding	Cluster001	2	24754843	24806626
si:rp71-39b20.4	ENSDARG00000035861	protein_coding	Cluster001	2	24840153	24849534
pde4ca	ENSDARG00000013221	protein_coding	Cluster001	2	25125392	25211331
nck1a	ENSDARG00000074262	protein_coding	Cluster001	2	25308227	25325722
slc35g2a	ENSDARG00000056262	protein_coding	Cluster001	2	25334764	25340807
ttpa	ENSDARG00000027584	protein_coding	Cluster001	2	26991838	26997514
si:dkey-181m9.5	ENSDARG00000092673	processed_transcript	Cluster001	2	27012046	27017213
tmx3	ENSDARG00000038894	protein_coding	Cluster001	2	27662772	27674547
ENSDARG00000104264	ENSDARG00000104264	protein_coding	Cluster001	2	28153653	28154336
cdh10a	ENSDARG00000055843	protein_coding	Cluster001	2	28906403	28950751
cdh18a	ENSDARG00000061371	protein_coding	Cluster001	2	29265965	29369407
kcnb2	ENSDARG00000038862	protein_coding	Cluster001	2	30161446	30193936
crispld1b	ENSDARG00000013293	protein_coding	Cluster001	2	30396117	30412460
adcyap1b	ENSDARG00000027740	protein_coding	Cluster001	2	31313932	31319401
mrc1b	ENSDARG00000038822	protein_coding	Cluster001	2	31533967	31557620
ENSDARG00000075706	ENSDARG00000075706	protein_coding	Cluster001	2	31643190	31678391
si:ch211-106h4.12	ENSDARG00000092920	protein_coding	Cluster001	2	31682618	31685893
RALYL	ENSDARG00000090292	protein_coding	Cluster001	2	31734574	31758019
and2	ENSDARG00000079302	protein_coding	Cluster001	2	31779986	31784434
rnf182	ENSDARG00000061049	protein_coding	Cluster001	2	31821364	31822386
amph	ENSDARG00000007663	protein_coding	Cluster001	2	31907811	31953867
si:dkeyp-73d8.9	ENSDARG00000076043	protein_coding	Cluster001	2	32659120	32660520
bfsp2	ENSDARG00000011998	protein_coding	Cluster001	2	32777912	32785733
zgc:136930	ENSDARG00000055192	protein_coding	Cluster001	2	32796920	32807669
pxdc1a	ENSDARG00000055177	protein_coding	Cluster001	2	32852413	32855676
opn4.1	ENSDARG00000007553	protein_coding	Cluster001	2	32859915	32863106
brinp2	ENSDARG00000014302	protein_coding	Cluster001	2	34397565	34572688
pappa2	ENSDARG00000076020	protein_coding	Cluster001	2	35003744	35120612
nmnat2	ENSDARG00000004580	protein_coding	Cluster001	2	36043726	36058363
slitrk3b	ENSDARG00000074739	protein_coding	Cluster001	2	36832829	36837167
FAM163A (1 of many)	ENSDARG00000077470	protein_coding	Cluster001	2	36880016	36912851
map1sb	ENSDARG00000060326	protein_coding	Cluster001	2	36938227	36949796
apoda.1	ENSDARG00000060345	protein_coding	Cluster001	2	37225342	37227940
hbl3	ENSDARG00000068220	protein_coding	Cluster001	2	37904820	37906754
cbln14	ENSDARG00000053845	protein_coding	Cluster001	2	37957796	37978360
apol1	ENSDARG00000007425	protein_coding	Cluster001	2	37985657	37992397
trim110	ENSDARG00000068240	protein_coding	Cluster001	2	38145163	38159846
dhrs1	ENSDARG00000054300	protein_coding	Cluster001	2	38279420	38287347
SLC7A8 (1 of many)	ENSDARG00000054343	protein_coding	Cluster001	2	38332187	38354819
cdh24b	ENSDARG00000077996	protein_coding	Cluster001	2	38573867	38743698
rbp2b	ENSDARG00000093774	protein_coding	Cluster001	2	39050427	39052199
RBP1 (1 of many)	ENSDARG00000038742	protein_coding	Cluster001	2	39055643	39062413
clstn2	ENSDARG00000060637	protein_coding	Cluster001	2	39142700	39590028
slc25a36a	ENSDARG00000038731	protein_coding	Cluster001	2	39765645	39793420
ftr12	ENSDARG00000053366	protein_coding	Cluster001	2	42866577	42869586
basp1	ENSDARG00000053358	protein_coding	Cluster001	2	42874986	42899239
kcnq3	ENSDARG00000060085	protein_coding	Cluster001	2	43152094	43234337
kcnab1b	ENSDARG00000040741	protein_coding	Cluster001	2	44552954	44657754
map6d1	ENSDARG00000079777	protein_coding	Cluster001	2	44844570	44867553
camk2n1a	ENSDARG00000025855	protein_coding	Cluster001	2	45090398	45093096
fndc7a	ENSDARG00000077096	protein_coding	Cluster001	2	45695892	45714704
fndc7rs4	ENSDARG00000092813	protein_coding	Cluster001	2	45765522	45799618
scg2b	ENSDARG00000038574	protein_coding	Cluster001	2	47727833	47731033
pfkpb	ENSDARG00000012801	protein_coding	Cluster001	2	48265330	48317277
rorcb	ENSDARG00000017780	protein_coding	Cluster001	2	49683670	49720221
hecw1b	ENSDARG00000004291	protein_coding	Cluster001	2	50146434	50244094
si:ch211-106n13.3	ENSDARG00000052633	protein_coding	Cluster001	2	50252858	50318776
adcyap1r1a	ENSDARG00000105201	protein_coding	Cluster001	2	51093352	51165708
eef1da	ENSDARG00000102291	protein_coding	Cluster001	2	51265447	51297045
zgc:165603	ENSDARG00000098702	protein_coding	Cluster001	2	51866335	51899077
BX908782.1	ENSDARG00000098957	protein_coding	Cluster001	2	52197360	52202121
scn12aa	ENSDARG00000090724	protein_coding	Cluster001	2	52295271	52427287
HSD11B1L (1 of many)	ENSDARG00000069043	protein_coding	Cluster001	2	53729740	53753878
CU693369.1	ENSDARG00000089534	protein_coding	Cluster001	2	53858767	53867436
abhd8a	ENSDARG00000103518	protein_coding	Cluster001	2	54075436	54107731
napgb	ENSDARG00000043012	protein_coding	Cluster001	2	54639579	54662991
ENSDARG00000091408	ENSDARG00000091408	protein_coding	Cluster001	2	54705165	54821647
cplx4c	ENSDARG00000094889	protein_coding	Cluster001	2	55766828	55879954
atcayb	ENSDARG00000059781	protein_coding	Cluster001	2	55790738	55847125
jund	ENSDARG00000067850	protein_coding	Cluster001	2	56001329	56007467
cers4b	ENSDARG00000018619	protein_coding	Cluster001	2	56232608	56265726
smdt1a	ENSDARG00000095826	protein_coding	Cluster001	3	1417891	1421483
TMEM184B (1 of many)	ENSDARG00000090876	protein_coding	Cluster001	3	3090906	3114759
gucy2c	ENSDARG00000014320	protein_coding	Cluster001	3	4077837	4112003
CSDC2 (1 of many)	ENSDARG00000100167	protein_coding	Cluster001	3	5098933	5106411
si:ch73-264i18.3	ENSDARG00000100246	lincRNA	Cluster001	3	5604756	5613091
si:ch211-106h11.3	ENSDARG00000027360	protein_coding	Cluster001	3	5665288	5702136
zgc:109949	ENSDARG00000103413	protein_coding	Cluster001	3	7727364	7753267
junbb	ENSDARG00000104773	protein_coding	Cluster001	3	7768815	7770219
hlfa	ENSDARG00000074752	protein_coding	Cluster001	3	11618818	11657952
btbd17b	ENSDARG00000102472	protein_coding	Cluster001	3	12729768	12739422
zgc:77748	ENSDARG00000098162	protein_coding	Cluster001	3	13319592	13323085
CABZ01079251.1	ENSDARG00000100498	protein_coding	Cluster001	3	13332244	13338732
ENSDARG00000102436	ENSDARG00000102436	protein_coding	Cluster001	3	13487537	13534551
si:dkey-61n16.5	ENSDARG00000099695	protein_coding	Cluster001	3	13762104	13771327
nfil3-6	ENSDARG00000087188	protein_coding	Cluster001	3	13949850	13953705
sez6l2	ENSDARG00000076052	protein_coding	Cluster001	3	15079789	15118094
asphd1	ENSDARG00000075813	protein_coding	Cluster001	3	15122143	15134893
cabp5b	ENSDARG00000028485	protein_coding	Cluster001	3	15147024	15167592
nupr1	ENSDARG00000094557	protein_coding	Cluster001	3	15355475	15356358
DOC2A	ENSDARG00000078736	protein_coding	Cluster001	3	15400357	15458428
si:ch211-152f6.6	ENSDARG00000081299	processed_transcript	Cluster001	3	15547317	15556967
si:ch211-23l10.2	ENSDARG00000062618	protein_coding	Cluster001	3	16299690	16308218
slc17a7a	ENSDARG00000016480	protein_coding	Cluster001	3	16462774	16504288
aspdh	ENSDARG00000038297	protein_coding	Cluster001	3	16597517	16611123
tmem86b	ENSDARG00000038296	protein_coding	Cluster001	3	16612683	16620518
kcnh4a	ENSDARG00000062565	protein_coding	Cluster001	3	17397732	17454309
grid2ipa	ENSDARG00000076103	protein_coding	Cluster001	3	18525991	18560269
grin2ca	ENSDARG00000078149	protein_coding	Cluster001	3	18854849	18983263
rln3a	ENSDARG00000070780	protein_coding	Cluster001	3	19057436	19060897
rprml	ENSDARG00000056768	protein_coding	Cluster001	3	19459898	19461250
sepw2b	ENSDARG00000089936	protein_coding	Cluster001	3	19954006	19956493
ngfra	ENSDARG00000088708	protein_coding	Cluster001	3	20007216	20082041
zwi	ENSDARG00000101826	processed_transcript	Cluster001	3	20875413	20881133
tcap	ENSDARG00000007344	protein_coding	Cluster001	3	21110046	21111912
syngr1a	ENSDARG00000002564	protein_coding	Cluster001	3	21121079	21149825
crhr1	ENSDARG00000003989	protein_coding	Cluster001	3	21538997	21759068
myl4	ENSDARG00000011519	protein_coding	Cluster001	3	22092692	22098054
scn4ab	ENSDARG00000034588	protein_coding	Cluster001	3	22142529	22186270
gh1	ENSDARG00000038185	protein_coding	Cluster001	3	22197190	22202365
rapgefl1	ENSDARG00000079912	protein_coding	Cluster001	3	23204220	23277172
nr1d1	ENSDARG00000033160	protein_coding	Cluster001	3	23358104	23365675
pvalb6	ENSDARG00000009311	protein_coding	Cluster001	3	24230548	24304357
nptxra	ENSDARG00000040430	protein_coding	Cluster001	3	24352451	24371248
desi1a	ENSDARG00000033140	protein_coding	Cluster001	3	24842477	24849519
si:ch211-256m1.8	ENSDARG00000055172	protein_coding	Cluster001	3	25023530	25034641
ENSDARG00000013252	ENSDARG00000013252	protein_coding	Cluster001	3	26603291	26620948
grin2aa	ENSDARG00000034493	protein_coding	Cluster001	3	26940907	27146853
rbfox1	ENSDARG00000014746	protein_coding	Cluster001	3	27853316	28297356
fbxl16	ENSDARG00000060915	protein_coding	Cluster001	3	28503625	28534449
gsg1l	ENSDARG00000037390	protein_coding	Cluster001	3	28587975	28619653
si:ch211-76l23.4	ENSDARG00000096242	protein_coding	Cluster001	3	28692579	28697400
cacng2a	ENSDARG00000032565	protein_coding	Cluster001	3	29583933	29714333
knca7	ENSDARG00000086571	protein_coding	Cluster001	3	29849761	29853026
ppfia3	ENSDARG00000077053	protein_coding	Cluster001	3	29913169	29992271
zgc:195001	ENSDARG00000070484	protein_coding	Cluster001	3	30072021	30087662
syt3	ENSDARG00000075830	protein_coding	Cluster001	3	30384523	30494377
shank1	ENSDARG00000060539	protein_coding	Cluster001	3	30583269	30730335
c1ql3b	ENSDARG00000028521	protein_coding	Cluster001	3	31264435	31298775
lin7b	ENSDARG00000037932	protein_coding	Cluster001	3	31802179	31812995
kcnc3a	ENSDARG00000055855	protein_coding	Cluster001	3	31821431	31918261
syt5a	ENSDARG00000037941	protein_coding	Cluster001	3	32010668	32019453
tnnt1	ENSDARG00000037954	protein_coding	Cluster001	3	32025426	32039164
si:ch211-195b15.8	ENSDARG00000094836	protein_coding	Cluster001	3	32272044	32275478
si:dkey-283b1.6	ENSDARG00000104213	protein_coding	Cluster001	3	33257309	33263519
abi3a	ENSDARG00000060072	protein_coding	Cluster001	3	33264228	33286112
cacna1aa	ENSDARG00000037905	protein_coding	Cluster001	3	33637649	33771975
nsfa	ENSDARG00000007654	protein_coding	Cluster001	3	34637403	34671561
si:dkey-15h19.2	ENSDARG00000009568	protein_coding	Cluster001	3	34790302	34852165
cacng3b	ENSDARG00000076401	protein_coding	Cluster001	3	35168570	35246470
gng13b	ENSDARG00000037921	protein_coding	Cluster001	3	35459704	35472725
rgs9a	ENSDARG00000037925	protein_coding	Cluster001	3	36236979	36260148
cntnap1	ENSDARG00000074524	protein_coding	Cluster001	3	36762183	36802891
SRCIN1	ENSDARG00000059773	protein_coding	Cluster001	3	37094066	37334617
si:ch211-198m17.1	ENSDARG00000091834	protein_coding	Cluster001	3	38563567	38603740
syngr3a	ENSDARG00000014871	protein_coding	Cluster001	3	40028358	40038343
sdk1a	ENSDARG00000078866	protein_coding	Cluster001	3	40837139	41150481
grifin	ENSDARG00000033382	protein_coding	Cluster001	3	41644003	41649320
PLA2G10	ENSDARG00000099344	protein_coding	Cluster001	3	43056264	43069959
ARHGAP44 (1 of many)	ENSDARG00000102424	protein_coding	Cluster001	3	44485323	44637647
trim35-12	ENSDARG00000101264	protein_coding	Cluster001	3	44957538	44965103
tecra	ENSDARG00000101585	protein_coding	Cluster001	3	45251917	45270101
zgc:153426	ENSDARG00000104436	protein_coding	Cluster001	3	45413848	45420953
ELFN1 (1 of many)	ENSDARG00000078141	protein_coding	Cluster001	3	46054904	46057680
si:dkey-45l12.1	ENSDARG00000097472	processed_transcript	Cluster001	3	46057746	46255409
hs3st4	ENSDARG00000052648	protein_coding	Cluster001	3	46588988	46800991
baiap3	ENSDARG00000079264	protein_coding	Cluster001	3	47449138	47587519
gpr146	ENSDARG00000059610	protein_coding	Cluster001	3	47734932	47765241
shisa9b	ENSDARG00000052642	protein_coding	Cluster001	3	48091072	48162898
si:ch211-66e2.5	ENSDARG00000091579	protein_coding	Cluster001	3	48505116	48521272
pde4a	ENSDARG00000032344	protein_coding	Cluster001	3	48676551	48800211
cldnk	ENSDARG00000042357	protein_coding	Cluster001	3	49088239	49092400
gas7a	ENSDARG00000074443	protein_coding	Cluster001	3	49275416	49391986
rcvrna	ENSDARG00000052223	protein_coding	Cluster001	3	49406176	49408339
SDK2 (1 of many)	ENSDARG00000102161	protein_coding	Cluster001	3	49990678	50099147
ppap2d	ENSDARG00000069940	protein_coding	Cluster001	3	50511688	50576771
aatka	ENSDARG00000078222	protein_coding	Cluster001	3	51644915	51657356
trim35-13	ENSDARG00000003970	protein_coding	Cluster001	3	52352376	52360084
si:dkey-210j14.3	ENSDARG00000089883	protein_coding	Cluster001	3	52387074	52390074
cyth3b	ENSDARG00000005159	protein_coding	Cluster001	3	56339738	56474271
zgc:153845	ENSDARG00000099238	protein_coding	Cluster001	3	58992291	58993782
nptx1l	ENSDARG00000074671	protein_coding	Cluster001	3	59162016	59179356
ppp1r27a	ENSDARG00000060265	protein_coding	Cluster001	3	59561085	59567796
si:ch211-110e21.3	ENSDARG00000089338	protein_coding	Cluster001	3	59716602	59725613
si:ch73-366l1.5	ENSDARG00000098465	protein_coding	Cluster001	3	60458961	60491415
pvalb8	ENSDARG00000037790	protein_coding	Cluster001	3	60921631	60930162
pvalb4	ENSDARG00000024433	protein_coding	Cluster001	3	60943484	60953158
pvalb1	ENSDARG00000037789	protein_coding	Cluster001	3	60961255	60985163
pvalb5	ENSDARG00000032836	protein_coding	Cluster001	3	60976625	60985787
tecpr1b	ENSDARG00000074086	protein_coding	Cluster001	3	61060347	61104253
FAM20C (1 of many)	ENSDARG00000074317	protein_coding	Cluster001	3	61660188	61728620
gprc5ba	ENSDARG00000077080	protein_coding	Cluster001	3	62130673	62143516
dpysl5b	ENSDARG00000059311	protein_coding	Cluster001	4	785248	802423
ptn	ENSDARG00000102340	protein_coding	Cluster001	4	1287988	1347047
BICD1 (1 of many)	ENSDARG00000098551	protein_coding	Cluster001	4	1544820	1564628
gpr22a	ENSDARG00000004592	protein_coding	Cluster001	4	2689021	2693376
grm8a	ENSDARG00000077654	protein_coding	Cluster001	4	3464722	3727719
gpr37b	ENSDARG00000033296	protein_coding	Cluster001	4	3971334	3989577
TMEM229A	ENSDARG00000104357	protein_coding	Cluster001	4	4048430	4049281
lmod2b	ENSDARG00000045864	protein_coding	Cluster001	4	4105280	4110678
ano2	ENSDARG00000101363	protein_coding	Cluster001	4	4263709	4350027
DGKI	ENSDARG00000063578	protein_coding	Cluster001	4	4605698	4698462
ENSDARG00000069607	ENSDARG00000069607	protein_coding	Cluster001	4	4774151	4786635
ENSDARG00000015931	ENSDARG00000015931	protein_coding	Cluster001	4	5252371	5294296
faxca	ENSDARG00000075956	protein_coding	Cluster001	4	5742284	5755685
gpr85	ENSDARG00000068701	protein_coding	Cluster001	4	6634851	6639035
LRRN3 (1 of many)	ENSDARG00000102702	protein_coding	Cluster001	4	7201986	7204500
zgc:101560	ENSDARG00000099870	protein_coding	Cluster001	4	7382540	7397683
tnnt2e	ENSDARG00000045822	protein_coding	Cluster001	4	7499687	7536058
phyh	ENSDARG00000086740	protein_coding	Cluster001	4	7818632	7827784
ucmaa	ENSDARG00000027799	protein_coding	Cluster001	4	7832998	7841860
camk1da	ENSDARG00000074905	protein_coding	Cluster001	4	7879418	7974387
pnpla3	ENSDARG00000102020	protein_coding	Cluster001	4	8779267	8794334
sult4a1	ENSDARG00000101967	protein_coding	Cluster001	4	8796218	8809829
avpr1ab	ENSDARG00000045788	protein_coding	Cluster001	4	9206806	9213372
tmtc1	ENSDARG00000063149	protein_coding	Cluster001	4	9393510	9465332
TYMP	ENSDARG00000099821	protein_coding	Cluster001	4	9539964	9548780
si:dkeyp-27e10.3	ENSDARG00000063008	protein_coding	Cluster001	4	9783385	9810083
adm2a	ENSDARG00000045708	protein_coding	Cluster001	4	9879731	9890958
ccdc136b	ENSDARG00000057921	protein_coding	Cluster001	4	10016094	10048270
kcnd2	ENSDARG00000032799	protein_coding	Cluster001	4	10367008	10560619
syt10	ENSDARG00000045750	protein_coding	Cluster001	4	10889906	10910237
prmt8b	ENSDARG00000045760	protein_coding	Cluster001	4	11147769	11166762
pcloa	ENSDARG00000063299	protein_coding	Cluster001	4	11377065	11448326
tmem178b	ENSDARG00000006747	protein_coding	Cluster001	4	12112305	12240311
rergla	ENSDARG00000019396	protein_coding	Cluster001	4	12382886	12389686
opn1sw1	ENSDARG00000045677	protein_coding	Cluster001	4	13578816	13581499
nrcama	ENSDARG00000006396	protein_coding	Cluster001	4	13651637	13729526
cntn1b	ENSDARG00000045685	protein_coding	Cluster001	4	13734989	13757867
nell2b	ENSDARG00000062797	protein_coding	Cluster001	4	14248896	14330110
si:dkey-14k9.2	ENSDARG00000045594	protein_coding	Cluster001	4	14827375	14881196
slc25a3a	ENSDARG00000027424	protein_coding	Cluster001	4	16855997	16864488
bcat1	ENSDARG00000045568	protein_coding	Cluster001	4	17290990	17308444
nrip2	ENSDARG00000079985	protein_coding	Cluster001	4	17583519	17640468
mybpc1	ENSDARG00000045560	protein_coding	Cluster001	4	17737865	17804176
anks1b	ENSDARG00000003512	protein_coding	Cluster001	4	17895551	18212788
socs2	ENSDARG00000045557	protein_coding	Cluster001	4	18443206	18447923
lrrc4.1	ENSDARG00000069402	protein_coding	Cluster001	4	19545857	19550109
fgl2a	ENSDARG00000019861	protein_coding	Cluster001	4	20457719	20460989
lrtm2a	ENSDARG00000045483	protein_coding	Cluster001	4	20542122	20544751
cacna1c	ENSDARG00000008398	protein_coding	Cluster001	4	20597152	20753997
syt1a	ENSDARG00000030614	protein_coding	Cluster001	4	21408781	21594424
lin7a	ENSDARG00000013414	protein_coding	Cluster001	4	22030787	22130498
ppfia2	ENSDARG00000013000	protein_coding	Cluster001	4	22235950	22486898
lhfpl3	ENSDARG00000021595	protein_coding	Cluster001	4	22644086	22698768
TRHDE (1 of many).1	ENSDARG00000076044	protein_coding	Cluster001	4	23502555	23691115
TRHDE (1 of many)	ENSDARG00000062013	protein_coding	Cluster001	4	23719162	23922297
si:dkeyp-89c11.1	ENSDARG00000069292	protein_coding	Cluster001	4	25662522	25677365
tnni1d	ENSDARG00000073766	protein_coding	Cluster001	4	26368161	26372301
iqsec3a	ENSDARG00000099850	protein_coding	Cluster001	4	26507291	26776621
slc6a1l	ENSDARG00000041205	protein_coding	Cluster001	4	26983691	27085936
fam19a5a	ENSDARG00000069160	protein_coding	Cluster001	4	27262566	27409126
gramd4a	ENSDARG00000069171	protein_coding	Cluster001	4	28072421	28169047
si:dkey-165e24.1	ENSDARG00000100311	protein_coding	Cluster001	4	49692145	49748633
KCNA1 (1 of many)	ENSDARG00000017108	protein_coding	Cluster001	4	73112163	73113644
CPNE8 (1 of many)	ENSDARG00000102191	protein_coding	Cluster001	4	73733122	73840034
ms4a17a.11	ENSDARG00000053561	protein_coding	Cluster001	4	74998757	75011610
ms4a17a.7	ENSDARG00000043796	protein_coding	Cluster001	4	75043727	75142798
trpm2	ENSDARG00000095696	protein_coding	Cluster001	4	75445046	75464503
dnm1a	ENSDARG00000010042	protein_coding	Cluster001	5	1223652	1367487
ca4a	ENSDARG00000043589	protein_coding	Cluster001	5	1976890	2014011
ywhag1	ENSDARG00000067626	protein_coding	Cluster001	5	3172127	3215489
ENSDARG00000096920	ENSDARG00000096920	protein_coding	Cluster001	5	3281766	3297378
sat1a.1	ENSDARG00000035652	protein_coding	Cluster001	5	3999159	4040700
ENSDARG00000045979	ENSDARG00000045979	protein_coding	Cluster001	5	4041699	4052774
pbx3a	ENSDARG00000089262	protein_coding	Cluster001	5	4809970	4902296
ENSDARG00000076268	ENSDARG00000076268	protein_coding	Cluster001	5	5031096	5034674
opn4xb	ENSDARG00000103259	protein_coding	Cluster001	5	7348825	7392782
si:ch73-240m12.1	ENSDARG00000091624	protein_coding	Cluster001	5	8872336	8933732
rtn4r	ENSDARG00000090035	protein_coding	Cluster001	5	10266180	10445867
ksr2	ENSDARG00000094526	protein_coding	Cluster001	5	11783402	12025118
p2rx2	ENSDARG00000002300	protein_coding	Cluster001	5	12309138	12323659
purba	ENSDARG00000068822	protein_coding	Cluster001	5	13142950	13145837
si:ch211-10p21.1	ENSDARG00000095272	protein_coding	Cluster001	5	15992018	16077490
galnt9	ENSDARG00000006832	protein_coding	Cluster001	5	16296117	16492486
unc13ba	ENSDARG00000017391	protein_coding	Cluster001	5	18593394	18735478
rusc2	ENSDARG00000095288	protein_coding	Cluster001	5	18797474	18825541
svopa	ENSDARG00000056833	protein_coding	Cluster001	5	19638817	19662085
tmem119a	ENSDARG00000095259	protein_coding	Cluster001	5	19925038	19933983
si:dkeyp-91h9.1	ENSDARG00000095509	processed_transcript	Cluster001	5	20039192	20042151
camk2b1	ENSDARG00000011065	protein_coding	Cluster001	5	20427458	20527196
tenm1	ENSDARG00000003403	protein_coding	Cluster001	5	20790407	21015713
si:ch73-92i20.1	ENSDARG00000076998	protein_coding	Cluster001	5	21418734	21428391
arhgef9a	ENSDARG00000061746	protein_coding	Cluster001	5	21435933	21497253
si:dkey-27p18.5	ENSDARG00000068624	protein_coding	Cluster001	5	21961087	21998684
glra4b	ENSDARG00000058103	protein_coding	Cluster001	5	22011547	22040351
npas2	ENSDARG00000016536	protein_coding	Cluster001	5	22287886	22326924
si:ch211-26b3.4	ENSDARG00000075491	protein_coding	Cluster001	5	22367918	22448356
si:dkey-114c15.7	ENSDARG00000089271	protein_coding	Cluster001	5	22613803	22628595
agtr2	ENSDARG00000035552	protein_coding	Cluster001	5	22738570	22745694
nlgn3b	ENSDARG00000062376	protein_coding	Cluster001	5	22780088	22847512
gria3a	ENSDARG00000032737	protein_coding	Cluster001	5	22848561	22925441
cx27.5	ENSDARG00000035553	protein_coding	Cluster001	5	23118377	23245326
gbgt1l3	ENSDARG00000035555	protein_coding	Cluster001	5	23345847	23351647
map7d2a	ENSDARG00000068480	protein_coding	Cluster001	5	23457363	23495977
si:ch211-137i24.10	ENSDARG00000057706	protein_coding	Cluster001	5	23661341	23671156
klf9	ENSDARG00000068194	protein_coding	Cluster001	5	25475077	25478012
si:dkey-201c13.2	ENSDARG00000094696	protein_coding	Cluster001	5	25479025	25482989
fam219ab	ENSDARG00000013813	protein_coding	Cluster001	5	25482281	25493823
zgc:110340	ENSDARG00000079497	protein_coding	Cluster001	5	27266496	27267504
abcb9	ENSDARG00000056200	protein_coding	Cluster001	5	27418093	27429405
SLC4A5 (1 of many)	ENSDARG00000002771	protein_coding	Cluster001	5	27452569	27502545
si:ch211-186e20.7	ENSDARG00000077960	protein_coding	Cluster001	5	28197642	28200637
si:ch211-186e20.6	ENSDARG00000091800	unprocessed_pseudogene	Cluster001	5	28212300	28218460
stxbp1b	ENSDARG00000056036	protein_coding	Cluster001	5	28373111	28402105
cacna1ba	ENSDARG00000021735	protein_coding	Cluster001	5	28694465	28888092
grin1b	ENSDARG00000025728	protein_coding	Cluster001	5	28997788	29043468
adamts8a	ENSDARG00000007709	protein_coding	Cluster001	5	29555681	29576817
snx19a	ENSDARG00000061101	protein_coding	Cluster001	5	29751080	29780440
si:ch211-117m20.4	ENSDARG00000094286	protein_coding	Cluster001	5	30007685	30012576
tcnl	ENSDARG00000068088	protein_coding	Cluster001	5	30017762	30020472
cabp7b	ENSDARG00000060846	protein_coding	Cluster001	5	31486295	31492703
taok3b	ENSDARG00000094052	protein_coding	Cluster001	5	31562531	31582575
myhz2	ENSDARG00000012944	protein_coding	Cluster001	5	31606225	31617426
myhc4	ENSDARG00000035438	protein_coding	Cluster001	5	31621602	31633709
hspb15	ENSDARG00000078411	protein_coding	Cluster001	5	31721158	31722983
GARNL3	ENSDARG00000060631	protein_coding	Cluster001	5	32752522	32861217
lamc3	ENSDARG00000093572	protein_coding	Cluster001	5	33807610	33942327
crx	ENSDARG00000011989	protein_coding	Cluster001	5	36332565	36336290
zgc:194261	ENSDARG00000035340	protein_coding	Cluster001	5	36374617	36398359
tppp2	ENSDARG00000035338	protein_coding	Cluster001	5	36456665	36465588
si:dkeyp-110c7.4	ENSDARG00000100476	protein_coding	Cluster001	5	36468070	36473663
CU984579.1	ENSDARG00000089543	protein_coding	Cluster001	5	36888191	36896815
ins	ENSDARG00000035350	protein_coding	Cluster001	5	37254532	37257543
si:ch211-139a5.9	ENSDARG00000094561	protein_coding	Cluster001	5	37283869	37285924
si:ch211-284e13.4	ENSDARG00000060330	protein_coding	Cluster001	5	37467532	37494337
gc3	ENSDARG00000026820	protein_coding	Cluster001	5	37523480	37560880
gnb2	ENSDARG00000035357	protein_coding	Cluster001	5	37663087	37697395
atp1b2b	ENSDARG00000034424	protein_coding	Cluster001	5	37875378	37906828
si:dkey-58f10.12	ENSDARG00000092680	protein_coding	Cluster001	5	38073015	38074574
antxr2a	ENSDARG00000104118	protein_coding	Cluster001	5	38786315	38873831
prdm8b	ENSDARG00000054683	protein_coding	Cluster001	5	38903983	38908805
eef2l2	ENSDARG00000035256	protein_coding	Cluster001	5	40885124	40894678
cxcl20	ENSDARG00000075163	protein_coding	Cluster001	5	42296537	42304152
si:dkey-245n4.2	ENSDARG00000103167	protein_coding	Cluster001	5	42464788	42470905
sv2c	ENSDARG00000059997	protein_coding	Cluster001	5	45389893	45466405
edil3	ENSDARG00000093413	protein_coding	Cluster001	5	46058918	46382767
hmgcra	ENSDARG00000052734	protein_coding	Cluster001	5	50326153	50346118
rasgrf2b	ENSDARG00000002816	protein_coding	Cluster001	5	50796416	50935380
ckmt2b	ENSDARG00000039929	protein_coding	Cluster001	5	50947616	50962166
erap2	ENSDARG00000098618	protein_coding	Cluster001	5	51580236	51598181
mamdc2a	ENSDARG00000098345	protein_coding	Cluster001	5	51862515	51922421
PPEF2 (1 of many).1	ENSDARG00000104980	protein_coding	Cluster001	5	52235635	52275043
cldn15b	ENSDARG00000101109	protein_coding	Cluster001	5	53262016	53308625
arhgef15	ENSDARG00000100293	protein_coding	Cluster001	5	53464326	53514388
grk1b	ENSDARG00000104685	protein_coding	Cluster001	5	53514769	53550491
tmc2a	ENSDARG00000033104	protein_coding	Cluster001	5	54598757	54629158
prune2	ENSDARG00000059423	protein_coding	Cluster001	5	54748412	54773128
gnaq	ENSDARG00000011487	protein_coding	Cluster001	5	54918172	54930472
ntrk2b	ENSDARG00000098511	protein_coding	Cluster001	5	54956476	55019439
drd2b	ENSDARG00000011091	protein_coding	Cluster001	5	57404889	57503401
nrgna	ENSDARG00000039626	protein_coding	Cluster001	5	57702156	57712647
HEPACAM (1 of many)	ENSDARG00000077945	protein_coding	Cluster001	5	57734805	57745514
tmem136b	ENSDARG00000035163	protein_coding	Cluster001	5	58166645	58171262
doc2b	ENSDARG00000088293	protein_coding	Cluster001	5	60249798	60647128
usp2b	ENSDARG00000074120	protein_coding	Cluster001	5	62395349	62415841
tbcelb	ENSDARG00000019525	protein_coding	Cluster001	5	62554860	62592686
dnm1b	ENSDARG00000009281	protein_coding	Cluster001	5	62987536	63056535
si:ch73-274k23.3	ENSDARG00000097279	lincRNA	Cluster001	5	63058664	63059938
olfm1a	ENSDARG00000018270	protein_coding	Cluster001	5	64050872	64094593
krt1-c5	ENSDARG00000026979	protein_coding	Cluster001	5	64185936	64201962
KCNT1 (1 of many)	ENSDARG00000104868	protein_coding	Cluster001	5	64814584	64917363
FLRT1 (1 of many)	ENSDARG00000102508	protein_coding	Cluster001	5	66192533	66194968
rom1a	ENSDARG00000019752	protein_coding	Cluster001	5	66448405	66467136
tagln3a	ENSDARG00000079805	protein_coding	Cluster001	5	67192074	67200353
wasf3a	ENSDARG00000059466	protein_coding	Cluster001	5	67329323	67348122
si:ch211-173b16.4	ENSDARG00000096889	lincRNA	Cluster001	5	68120848	68122344
inpp5jb	ENSDARG00000093359	protein_coding	Cluster001	5	68459861	68499081
brinp1	ENSDARG00000078302	protein_coding	Cluster001	5	70479734	70688067
oxt	ENSDARG00000042845	protein_coding	Cluster001	5	71303113	71308749
ENSDARG00000104339	ENSDARG00000104339	protein_coding	Cluster001	6	65806	81892
kynu	ENSDARG00000099546	protein_coding	Cluster001	6	588877	601678
zeb2b	ENSDARG00000078416	protein_coding	Cluster001	6	1149464	1195487
COL28A1 (1 of many).2	ENSDARG00000100781	protein_coding	Cluster001	6	3479561	3513320
gad1b	ENSDARG00000027419	protein_coding	Cluster001	6	3666931	3701293
DYNC1I2 (1 of many)	ENSDARG00000103195	protein_coding	Cluster001	6	3771606	3795958
PCDH9	ENSDARG00000063264	protein_coding	Cluster001	6	4712791	4824198
ccdc88aa	ENSDARG00000078440	protein_coding	Cluster001	6	6144036	6189388
cep170ab	ENSDARG00000058892	protein_coding	Cluster001	6	6287896	6330707
ccdc85al	ENSDARG00000005343	protein_coding	Cluster001	6	6579756	6618652
RAPGEF4 (1 of many)	ENSDARG00000075924	protein_coding	Cluster001	6	6693652	6765121
arf3b	ENSDARG00000036998	protein_coding	Cluster001	6	7283623	7295534
si:ch211-241a17.6	ENSDARG00000101745	TEC	Cluster001	6	7296186	7296662
si:ch211-276a17.5	ENSDARG00000096398	protein_coding	Cluster001	6	8103759	8111400
pglyrp2	ENSDARG00000062998	protein_coding	Cluster001	6	8254783	8263369
myh11a	ENSDARG00000009782	protein_coding	Cluster001	6	8264326	8345319
tmeff2b	ENSDARG00000058699	protein_coding	Cluster001	6	8523796	8629707
si:ch211-207l14.1	ENSDARG00000098376	protein_coding	Cluster001	6	8940347	8952420
si:ch211-113j14.1	ENSDARG00000073764	protein_coding	Cluster001	6	9235828	9293678
cdk15	ENSDARG00000006093	protein_coding	Cluster001	6	9511569	9556465
MPP4 (1 of many).1	ENSDARG00000076872	protein_coding	Cluster001	6	9631887	9651283
scn1lab	ENSDARG00000062744	protein_coding	Cluster001	6	10010985	10085137
kcnh7	ENSDARG00000062687	protein_coding	Cluster001	6	10214377	10341428
gpr155b	ENSDARG00000071086	protein_coding	Cluster001	6	10522754	10545271
myo10l1	ENSDARG00000074723	protein_coding	Cluster001	6	10866231	10991748
col5a2b	ENSDARG00000024847	protein_coding	Cluster001	6	11203545	11260174
wdsub1	ENSDARG00000090418	protein_coding	Cluster001	6	11771216	11798468
nr4a2b	ENSDARG00000044532	protein_coding	Cluster001	6	12227221	12231692
bmpr2a	ENSDARG00000011941	protein_coding	Cluster001	6	12562790	12633543
adam23a	ENSDARG00000062323	protein_coding	Cluster001	6	12903067	12953661
kcnj3b	ENSDARG00000062217	protein_coding	Cluster001	6	13042487	13075278
cdk5r2a	ENSDARG00000071011	protein_coding	Cluster001	6	13613462	13615244
cryba2a	ENSDARG00000030349	protein_coding	Cluster001	6	13650768	13654197
desmb	ENSDARG00000005221	protein_coding	Cluster001	6	13742204	13762290
fhl2b	ENSDARG00000003991	protein_coding	Cluster001	6	14948853	14974537
faimb	ENSDARG00000020814	protein_coding	Cluster001	6	16273109	16279270
unc80	ENSDARG00000098290	protein_coding	Cluster001	6	16393850	16434596
COL18A1 (1 of many)	ENSDARG00000095901	protein_coding	Cluster001	6	18619145	18668330
tns1a	ENSDARG00000078842	protein_coding	Cluster001	6	18705859	18814425
igfbp5a	ENSDARG00000039264	protein_coding	Cluster001	6	18850265	18858473
si:dkey-91f15.1	ENSDARG00000094990	protein_coding	Cluster001	6	18993494	19005475
cacng5a	ENSDARG00000003326	protein_coding	Cluster001	6	19334829	19395601
lhfpl4a	ENSDARG00000078998	protein_coding	Cluster001	6	19679612	19717402
cygb2	ENSDARG00000070148	protein_coding	Cluster001	6	20537206	20569167
hn1a	ENSDARG00000099387	protein_coding	Cluster001	6	22823531	22834268
zgc:158654	ENSDARG00000104460	protein_coding	Cluster001	6	23652784	23681772
gadd45ab	ENSDARG00000104571	protein_coding	Cluster001	6	23831427	23839345
zgc:109982	ENSDARG00000099217	protein_coding	Cluster001	6	23977145	23987470
scinla	ENSDARG00000102415	protein_coding	Cluster001	6	23991141	24003857
ephx4	ENSDARG00000099515	protein_coding	Cluster001	6	24229466	24258923
tgfbr3	ENSDARG00000099979	protein_coding	Cluster001	6	24299098	24498943
znf644b	ENSDARG00000102025	protein_coding	Cluster001	6	24561927	24598331
agxta	ENSDARG00000052099	protein_coding	Cluster001	6	27122323	27132766
zgc:103559	ENSDARG00000038293	protein_coding	Cluster001	6	27136059	27305208
kif1aa	ENSDARG00000061817	protein_coding	Cluster001	6	27156110	27282466
slco2a1	ENSDARG00000061896	protein_coding	Cluster001	6	27633462	27674697
MYO7B (1 of many)	ENSDARG00000044441	protein_coding	Cluster001	6	28061417	28121143
glmnb	ENSDARG00000010958	protein_coding	Cluster001	6	28979952	28990268
mfi2	ENSDARG00000075159	protein_coding	Cluster001	6	30101250	30118879
lrrc7	ENSDARG00000079670	protein_coding	Cluster001	6	30131084	30323275
sgip1a	ENSDARG00000097897	protein_coding	Cluster001	6	30723012	30852849
pde4ba	ENSDARG00000032868	protein_coding	Cluster001	6	30864625	31106880
raver2	ENSDARG00000075034	protein_coding	Cluster001	6	31443877	31589483
kank4	ENSDARG00000059473	protein_coding	Cluster001	6	32423934	32521289
adcyap1r1b	ENSDARG00000053724	protein_coding	Cluster001	6	32982060	33039055
ENSDARG00000096908	ENSDARG00000096908	protein_coding	Cluster001	6	34043842	34051541
lrp8	ENSDARG00000070074	protein_coding	Cluster001	6	34528930	34828125
rgs5a	ENSDARG00000002644	protein_coding	Cluster001	6	35403984	35456023
rgs16	ENSDARG00000040177	protein_coding	Cluster001	6	35460047	35462727
rgs8	ENSDARG00000070037	protein_coding	Cluster001	6	35478248	35504030
brinp3a.1	ENSDARG00000076351	protein_coding	Cluster001	6	35692491	35755453
si:ch73-29l19.1	ENSDARG00000100255	protein_coding	Cluster001	6	36817331	36841477
gabra5	ENSDARG00000070730	protein_coding	Cluster001	6	38368110	38429406
gabrb3	ENSDARG00000023771	protein_coding	Cluster001	6	38384421	38515989
cnga3a	ENSDARG00000070726	protein_coding	Cluster001	6	38797415	38821046
apof	ENSDARG00000090980	protein_coding	Cluster001	6	39164758	39170196
b4galnt1b	ENSDARG00000077352	protein_coding	Cluster001	6	39225062	39255315
scn8ab	ENSDARG00000018032	protein_coding	Cluster001	6	39394906	39491654
mettl7a	ENSDARG00000056726	protein_coding	Cluster001	6	39496231	39620651
si:ch211-173n18.4	ENSDARG00000060889	protein_coding	Cluster001	6	39508507	39510839
dip2bb	ENSDARG00000016348	protein_coding	Cluster001	6	39533599	39608198
c1ql4b	ENSDARG00000055317	protein_coding	Cluster001	6	39814939	39833553
uroc1	ENSDARG00000070394	protein_coding	Cluster001	6	40046665	40061183
si:ch211-242n18.1	ENSDARG00000040703	processed_transcript	Cluster001	6	40175692	40184984
slc4a8	ENSDARG00000015531	protein_coding	Cluster001	6	40356888	40408398
frs3	ENSDARG00000078688	protein_coding	Cluster001	6	40590015	40608737
eno1b	ENSDARG00000013750	protein_coding	Cluster001	6	40664167	40671870
rereb	ENSDARG00000075670	protein_coding	Cluster001	6	40673800	40691506
si:ch211-157b11.14	ENSDARG00000076850	protein_coding	Cluster001	6	40691821	40700049
kbtbd12	ENSDARG00000001882	protein_coding	Cluster001	6	40720280	40724664
slc26a6l	ENSDARG00000054127	protein_coding	Cluster001	6	40726018	40735156
p4htm	ENSDARG00000075209	protein_coding	Cluster001	6	40736564	40747184
myhb	ENSDARG00000001993	protein_coding	Cluster001	6	40748131	40758602
h1fx	ENSDARG00000054058	protein_coding	Cluster001	6	40771981	40774277
slc2a11a	ENSDARG00000053961	protein_coding	Cluster001	6	40978119	40992937
fkbp5	ENSDARG00000028396	protein_coding	Cluster001	6	41098522	41118517
opn1mw1	ENSDARG00000097008	protein_coding	Cluster001	6	41184333	41191928
cadpsb	ENSDARG00000070567	protein_coding	Cluster001	6	41257949	41448029
grm2a	ENSDARG00000004150	protein_coding	Cluster001	6	42053979	42143600
camkva	ENSDARG00000027963	protein_coding	Cluster001	6	42548261	42600475
gnat1	ENSDARG00000044199	protein_coding	Cluster001	6	42921397	42932766
gpr27	ENSDARG00000006607	protein_coding	Cluster001	6	43905673	43909785
ENSDARG00000053454	ENSDARG00000053454	protein_coding	Cluster001	6	44593202	44678137
camk1a	ENSDARG00000060116	protein_coding	Cluster001	6	46354566	46401593
kcnb1	ENSDARG00000060095	protein_coding	Cluster001	6	46505937	46563584
igfn1.3	ENSDARG00000097613	protein_coding	Cluster001	6	46841851	46873428
slc2a1b	ENSDARG00000007412	protein_coding	Cluster001	6	48069936	48095583
si:dkey-238f9.1	ENSDARG00000079446	protein_coding	Cluster001	6	48490290	48690945
slc5a8l	ENSDARG00000003697	protein_coding	Cluster001	6	49064636	49080049
KCNA3	ENSDARG00000079491	protein_coding	Cluster001	6	49366890	49368727
asip1	ENSDARG00000077858	protein_coding	Cluster001	6	49977257	49984676
ptprt.1	ENSDARG00000097572	protein_coding	Cluster001	6	51010762	51102615
ptprt	ENSDARG00000074781	protein_coding	Cluster001	6	51180107	51386657
rims4	ENSDARG00000059523	protein_coding	Cluster001	6	52081753	52156428
si:ch211-239j9.1	ENSDARG00000096319	protein_coding	Cluster001	6	52350444	52357146
mmp24	ENSDARG00000018896	protein_coding	Cluster001	6	52362396	52428827
si:ch211-161c3.5	ENSDARG00000100263	protein_coding	Cluster001	6	53349587	53367449
hmga1b	ENSDARG00000070951	protein_coding	Cluster001	6	54134090	54144875
anks1ab	ENSDARG00000078901	protein_coding	Cluster001	6	54350421	54414557
tulp1b	ENSDARG00000078210	protein_coding	Cluster001	6	54530840	54554400
tnnt2b	ENSDARG00000100694	protein_coding	Cluster001	6	54753028	54787964
csrp1b	ENSDARG00000030980	protein_coding	Cluster001	6	54828452	54835861
ENSDARG00000014169	ENSDARG00000014169	protein_coding	Cluster001	6	55164916	55183001
RNF182 (1 of many)	ENSDARG00000059854	protein_coding	Cluster001	6	55267606	55268349
slc12a5a	ENSDARG00000075815	protein_coding	Cluster001	6	55437979	55574102
necab3	ENSDARG00000074794	protein_coding	Cluster001	6	57544912	57623636
kcnq2b	ENSDARG00000091130	protein_coding	Cluster001	6	58497970	58505613
kif5ab	ENSDARG00000059818	protein_coding	Cluster001	6	58774172	58834167
ddit3	ENSDARG00000059836	protein_coding	Cluster001	6	58921658	58924855
slc32a1	ENSDARG00000059775	protein_coding	Cluster001	6	60147713	60152730
nrxn2b	ENSDARG00000063150	protein_coding	Cluster001	7	386897	482462
epdl1	ENSDARG00000076386	protein_coding	Cluster001	7	890713	902359
si:dkey-187j14.4	ENSDARG00000053761	protein_coding	Cluster001	7	2420214	2426089
zgc:172075	ENSDARG00000076146	protein_coding	Cluster001	7	2436941	2540728
si:dkey-192d15.2	ENSDARG00000043770	protein_coding	Cluster001	7	3461401	3475830
ndrg2	ENSDARG00000011170	protein_coding	Cluster001	7	3794730	3900254
ENSDARG00000105443	ENSDARG00000105443	protein_coding	Cluster001	7	4161881	4177833
slc12a10.2	ENSDARG00000071173	protein_coding	Cluster001	7	4194404	4242422
kcnj10a	ENSDARG00000090815	protein_coding	Cluster001	7	6428836	6468806
pnp5a	ENSDARG00000078619	protein_coding	Cluster001	7	6517269	6532726
ENSDARG00000070100	ENSDARG00000070100	protein_coding	Cluster001	7	7046534	7139690
cers3a	ENSDARG00000078541	protein_coding	Cluster001	7	9659463	9716563
si:cabz01029535.1	ENSDARG00000105432	protein_coding	Cluster001	7	10111252	10154739
fah	ENSDARG00000101762	protein_coding	Cluster001	7	10424673	10447781
cemip	ENSDARG00000039881	protein_coding	Cluster001	7	10956300	11100971
il16	ENSDARG00000102908	protein_coding	Cluster001	7	11242706	11342228
MARCH3	ENSDARG00000062959	protein_coding	Cluster001	7	12546615	12568316
syt7b	ENSDARG00000078060	protein_coding	Cluster001	7	12786706	13085563
si:ch73-119p20.1	ENSDARG00000099257	protein_coding	Cluster001	7	13122845	13128409
rlbp1a	ENSDARG00000012504	protein_coding	Cluster001	7	13620944	13638474
rhcga	ENSDARG00000003203	protein_coding	Cluster001	7	14045860	14057253
ntrk3b	ENSDARG00000086214	protein_coding	Cluster001	7	14386931	14692934
sv2ba	ENSDARG00000057427	protein_coding	Cluster001	7	15017806	15057728
ANPEP (1 of many)	ENSDARG00000036809	protein_coding	Cluster001	7	15125125	15164732
CT030144.2	ENSDARG00000074813	protein_coding	Cluster001	7	15946425	15953498
btr06	ENSDARG00000054184	protein_coding	Cluster001	7	15953640	15962916
slc6a5	ENSDARG00000067964	protein_coding	Cluster001	7	16977309	16995846
PELI3	ENSDARG00000087452	protein_coding	Cluster001	7	17870119	17916161
si:dkey-38l22.2	ENSDARG00000098379	lincRNA	Cluster001	7	18469280	18478207
TMEM151A (1 of many)	ENSDARG00000077986	protein_coding	Cluster001	7	19630098	19648034
si:ch211-285j22.3	ENSDARG00000100703	protein_coding	Cluster001	7	19651956	19655996
ENSDARG00000036422	ENSDARG00000036422	protein_coding	Cluster001	7	20179096	20194423
SLC3A2 (1 of many)	ENSDARG00000055791	protein_coding	Cluster001	7	20283901	20290577
tnfsf12	ENSDARG00000069376	protein_coding	Cluster001	7	20404974	20413371
chd3	ENSDARG00000021405	protein_coding	Cluster001	7	20418917	20518928
cldn15a	ENSDARG00000036463	protein_coding	Cluster001	7	20559126	20565196
nlgn2a	ENSDARG00000077329	protein_coding	Cluster001	7	21678225	21866239
cldn7a	ENSDARG00000036376	protein_coding	Cluster001	7	22345055	22355696
ponzr6	ENSDARG00000036382	protein_coding	Cluster001	7	22496521	22501978
syt4	ENSDARG00000036505	protein_coding	Cluster001	7	23636535	23644961
CR388231.1	ENSDARG00000076443	protein_coding	Cluster001	7	23696175	23725254
calb2b	ENSDARG00000036344	protein_coding	Cluster001	7	24410121	24428828
sb:cb1058	ENSDARG00000099819	protein_coding	Cluster001	7	24762767	24769819
PPP2R5B	ENSDARG00000054931	protein_coding	Cluster001	7	24788489	24828990
mtmr1a	ENSDARG00000056690	protein_coding	Cluster001	7	25587187	25605773
ache	ENSDARG00000031796	protein_coding	Cluster001	7	25805960	25816614
calca	ENSDARG00000056590	protein_coding	Cluster001	7	27409363	27414828
rerglb	ENSDARG00000054324	protein_coding	Cluster001	7	28134933	28141973
trim66	ENSDARG00000054332	protein_coding	Cluster001	7	28151968	28191858
gnao1b	ENSDARG00000036058	protein_coding	Cluster001	7	28862171	28873396
mtbl	ENSDARG00000102051	protein_coding	Cluster001	7	28877564	28878077
trpm1a	ENSDARG00000011259	protein_coding	Cluster001	7	29042218	29070214
rorab	ENSDARG00000001910	protein_coding	Cluster001	7	29267488	29300465
tspan3b	ENSDARG00000053559	protein_coding	Cluster001	7	29806457	29811781
nmbb	ENSDARG00000077167	protein_coding	Cluster001	7	29813924	29815958
RDH13 (1 of many)	ENSDARG00000008491	protein_coding	Cluster001	7	29907103	29917716
aqp9b	ENSDARG00000053480	protein_coding	Cluster001	7	30100743	30118129
bdnf	ENSDARG00000018817	protein_coding	Cluster001	7	31653833	31670520
KCNA4	ENSDARG00000078650	protein_coding	Cluster001	7	32325031	32327428
AL929252.1	ENSDARG00000027394	protein_coding	Cluster001	7	32450958	32471465
slc17a6b	ENSDARG00000041150	protein_coding	Cluster001	7	32544546	32562465
kcnc1a	ENSDARG00000051852	protein_coding	Cluster001	7	32757302	32815917
BX571811.1	ENSDARG00000095082	protein_coding	Cluster001	7	32880482	32904971
coro2ba	ENSDARG00000079440	protein_coding	Cluster001	7	33043775	33070771
crybgx	ENSDARG00000036140	protein_coding	Cluster001	7	33951294	33953861
lctla	ENSDARG00000036139	protein_coding	Cluster001	7	33955925	33964940
calml4a	ENSDARG00000075800	protein_coding	Cluster001	7	34221298	34224609
hsd11b2	ENSDARG00000001975	protein_coding	Cluster001	7	34840575	34854897
tppp3	ENSDARG00000030463	protein_coding	Cluster001	7	34958168	34970794
DPEP2	ENSDARG00000079216	protein_coding	Cluster001	7	34996577	35012845
slc6a2	ENSDARG00000016141	protein_coding	Cluster001	7	35076999	35108709
irx6a	ENSDARG00000034420	protein_coding	Cluster001	7	35240255	35244774
zgc:103601	ENSDARG00000036068	protein_coding	Cluster001	7	37922068	37923706
slc7a10a	ENSDARG00000008100	protein_coding	Cluster001	7	38044391	38069416
c1qtnf4	ENSDARG00000024299	protein_coding	Cluster001	7	38328892	38340983
BX957297.1	ENSDARG00000090615	protein_coding	Cluster001	7	38424470	38427354
chrm4a	ENSDARG00000069254	protein_coding	Cluster001	7	38910410	38935033
tnni2b.2	ENSDARG00000029995	protein_coding	Cluster001	7	39115121	39121848
tnnt3b	ENSDARG00000068457	protein_coding	Cluster001	7	39173826	39189342
ptpn5	ENSDARG00000074866	protein_coding	Cluster001	7	39355853	39383941
SORCS2	ENSDARG00000077465	protein_coding	Cluster001	7	39487562	39786833
rgs9bp	ENSDARG00000009466	protein_coding	Cluster001	7	41023499	41032124
bean1	ENSDARG00000087413	protein_coding	Cluster001	7	44145220	44241668
VSTM2B (1 of many).1	ENSDARG00000098810	protein_coding	Cluster001	7	44698380	44821447
si:ch211-260e23.9	ENSDARG00000102572	protein_coding	Cluster001	7	45731025	45737495
znf536	ENSDARG00000103648	protein_coding	Cluster001	7	45980627	46242630
si:ch211-186j3.6	ENSDARG00000078088	protein_coding	Cluster001	7	47143275	47577796
oaz2b	ENSDARG00000059815	protein_coding	Cluster001	7	48015986	48023451
lingo1b	ENSDARG00000035899	protein_coding	Cluster001	7	48187463	48212141
acana	ENSDARG00000035891	protein_coding	Cluster001	7	48494529	48514603
si:ch211-288d18.1	ENSDARG00000011088	protein_coding	Cluster001	7	48726988	48779712
slc1a2a	ENSDARG00000052138	protein_coding	Cluster001	7	49592273	49607198
pcolceb	ENSDARG00000052057	protein_coding	Cluster001	7	50574176	50597691
PAQR9	ENSDARG00000052059	protein_coding	Cluster001	7	50606009	50607201
zgc:194626	ENSDARG00000104654	protein_coding	Cluster001	7	51479870	51482003
SLCO3A1 (1 of many)	ENSDARG00000068296	protein_coding	Cluster001	7	52021661	52059973
map1aa	ENSDARG00000059601	protein_coding	Cluster001	7	52555256	52601583
si:busm1-71b9.3	ENSDARG00000100449	transcribed_unprocessed_pseudogene	Cluster001	7	52900476	52919224
GRAMD2	ENSDARG00000103736	protein_coding	Cluster001	7	53271521	53357072
chrna7	ENSDARG00000101702	protein_coding	Cluster001	7	53371605	53400001
sdr16c5b	ENSDARG00000017794	protein_coding	Cluster001	7	58397278	58416032
etnppl	ENSDARG00000035544	protein_coding	Cluster001	7	59773896	59785278
slc8a4b	ENSDARG00000037145	protein_coding	Cluster001	7	59891923	59935905
lrfn4b	ENSDARG00000078078	protein_coding	Cluster001	7	60245896	60293076
NWD2	ENSDARG00000077162	protein_coding	Cluster001	7	60746596	60864372
HTRA3 (1 of many)	ENSDARG00000010925	protein_coding	Cluster001	7	61506635	61515990
CLEC3A	ENSDARG00000104788	protein_coding	Cluster001	7	65163634	65171140
dkk3a	ENSDARG00000103591	protein_coding	Cluster001	7	65249346	65268246
mical2a	ENSDARG00000075608	protein_coding	Cluster001	7	65309609	65409571
tmem176l.3b	ENSDARG00000096874	protein_coding	Cluster001	7	66342282	66352874
cpne7	ENSDARG00000102584	protein_coding	Cluster001	7	67263455	67371466
slc1a1	ENSDARG00000020212	protein_coding	Cluster001	7	69258243	69283431
adcyap1a	ENSDARG00000004015	protein_coding	Cluster001	7	71306606	71315593
myom1b	ENSDARG00000104836	protein_coding	Cluster001	7	71496918	71566624
cacnb2a	ENSDARG00000099045	protein_coding	Cluster001	7	71600498	71645473
si:ch1073-235m4.3	ENSDARG00000100041	lincRNA	Cluster001	7	71786414	71789463
MAPK8IP1 (1 of many)	ENSDARG00000090326	protein_coding	Cluster001	7	72128858	72150596
rph3ab	ENSDARG00000105490	protein_coding	Cluster001	7	72296795	72338230
ADGRL3 (1 of many)	ENSDARG00000090624	protein_coding	Cluster001	7	72732962	72836974
CABZ01081780.1	ENSDARG00000063158	protein_coding	Cluster001	7	73115067	73165344
PCP4L1 (1 of many)	ENSDARG00000101446	protein_coding	Cluster001	7	73408638	73434252
PEA15	ENSDARG00000079771	protein_coding	Cluster001	7	73548423	73559834
ZNF608	ENSDARG00000075823	protein_coding	Cluster001	8	32397	56196
LOX (1 of many)	ENSDARG00000104216	protein_coding	Cluster001	8	235035	243867
LRRC2	ENSDARG00000087624	protein_coding	Cluster001	8	507119	523642
rnf165b	ENSDARG00000078817	protein_coding	Cluster001	8	628475	639917
lzts3b	ENSDARG00000058558	protein_coding	Cluster001	8	1016357	1044609
crb2b	ENSDARG00000060081	protein_coding	Cluster001	8	2767882	2848406
si:ch73-370c12.1	ENSDARG00000093062	processed_transcript	Cluster001	8	3630230	3632481
myl2b	ENSDARG00000053424	protein_coding	Cluster001	8	4277208	4302769
neflb	ENSDARG00000012426	protein_coding	Cluster001	8	6831204	6833968
si:ch211-255g12.6	ENSDARG00000094310	protein_coding	Cluster001	8	6911436	6914625
asic1a	ENSDARG00000008329	protein_coding	Cluster001	8	6923560	6979648
slc6a6a	ENSDARG00000012534	protein_coding	Cluster001	8	7100518	7152381
pcsk1nl	ENSDARG00000076170	protein_coding	Cluster001	8	7340563	7360660
lhfpl4b	ENSDARG00000076943	protein_coding	Cluster001	8	7363275	7372990
comta	ENSDARG00000015337	protein_coding	Cluster001	8	8420607	8441994
grm6a	ENSDARG00000017742	protein_coding	Cluster001	8	8493822	8585423
si:ch211-180f4.1	ENSDARG00000077112	protein_coding	Cluster001	8	8807347	8809581
SBK2	ENSDARG00000058944	protein_coding	Cluster001	8	9994822	10009474
si:ch211-240g9.1	ENSDARG00000068100	protein_coding	Cluster001	8	10524193	10621748
ampd1	ENSDARG00000033832	protein_coding	Cluster001	8	11042866	11074353
ntng2a	ENSDARG00000077367	protein_coding	Cluster001	8	11953547	12074952
zgc:194990	ENSDARG00000069407	protein_coding	Cluster001	8	13123975	13147284
atp2b3a	ENSDARG00000043474	protein_coding	Cluster001	8	13964585	14014644
ugt5e1	ENSDARG00000058048	protein_coding	Cluster001	8	14018761	14022734
bgna	ENSDARG00000017884	protein_coding	Cluster001	8	14066791	14088941
si:dkey-6n6.1	ENSDARG00000062487	protein_coding	Cluster001	8	14092045	14113506
cacna1ea	ENSDARG00000062346	protein_coding	Cluster001	8	14672837	14793934
si:dkey-21p1.3	ENSDARG00000002295	protein_coding	Cluster001	8	14816411	14845987
elavl4	ENSDARG00000045639	protein_coding	Cluster001	8	15968442	16080266
rps8b	ENSDARG00000057368	protein_coding	Cluster001	8	18157404	18164291
guk1b	ENSDARG00000005776	protein_coding	Cluster001	8	18195236	18203786
si:ch73-281k2.5	ENSDARG00000104329	protein_coding	Cluster001	8	19482209	19488256
fam78bb	ENSDARG00000062889	protein_coding	Cluster001	8	19605678	19617698
si:ch211-133l5.5	ENSDARG00000093753	processed_transcript	Cluster001	8	20814172	20818266
porcn	ENSDARG00000052558	protein_coding	Cluster001	8	21114177	21123879
gpr37l1b	ENSDARG00000056774	protein_coding	Cluster001	8	21233178	21236218
ajap1	ENSDARG00000038655	protein_coding	Cluster001	8	21556226	21639728
sypa	ENSDARG00000042974	protein_coding	Cluster001	8	22910172	22929384
uckl1a	ENSDARG00000001686	protein_coding	Cluster001	8	22988423	23007297
si:dkey-70p6.1	ENSDARG00000092039	protein_coding	Cluster001	8	23019488	23060428
gpr173	ENSDARG00000042922	protein_coding	Cluster001	8	23393784	23395123
slc6a17	ENSDARG00000068787	protein_coding	Cluster001	8	24842014	24871853
amigo1	ENSDARG00000079620	protein_coding	Cluster001	8	25097680	25101092
gnat2	ENSDARG00000042529	protein_coding	Cluster001	8	25206451	25228145
eps8l3b	ENSDARG00000005704	protein_coding	Cluster001	8	25288864	25310828
dnase1l3l	ENSDARG00000023861	protein_coding	Cluster001	8	25332724	25338120
kcnq2a	ENSDARG00000075307	protein_coding	Cluster001	8	25348895	25403052
si:dkey-72l14.3	ENSDARG00000061044	protein_coding	Cluster001	8	25954012	25961555
kcnd3	ENSDARG00000056101	protein_coding	Cluster001	8	28046924	28213678
slc13a3	ENSDARG00000069478	protein_coding	Cluster001	8	28658004	28685072
gstt1a	ENSDARG00000042428	protein_coding	Cluster001	8	30777879	30782034
mmp11a	ENSDARG00000026325	protein_coding	Cluster001	8	30788131	30816183
slc20a1a	ENSDARG00000020114	protein_coding	Cluster001	8	31047865	31065783
syn1	ENSDARG00000060368	protein_coding	Cluster001	8	31110316	31139087
CR376723.1	ENSDARG00000075425	protein_coding	Cluster001	8	31203380	31209342
ENSDARG00000076873	ENSDARG00000076873	protein_coding	Cluster001	8	31239685	31245136
plcxd3	ENSDARG00000054794	protein_coding	Cluster001	8	31812164	31853622
rgs7bpa	ENSDARG00000060601	protein_coding	Cluster001	8	31892086	31910392
htr1aa	ENSDARG00000093745	protein_coding	Cluster001	8	31932418	31934203
epgn	ENSDARG00000104992	protein_coding	Cluster001	8	32397653	32403691
si:dkey-164f24.2	ENSDARG00000089418	protein_coding	Cluster001	8	32473501	32488583
ralgps1	ENSDARG00000068370	protein_coding	Cluster001	8	32905394	33104970
pbx3b	ENSDARG00000013615	protein_coding	Cluster001	8	33920777	34077023
CT583723.1	ENSDARG00000102759	protein_coding	Cluster001	8	35129731	35179756
si:dkeyp-14d3.1	ENSDARG00000075277	protein_coding	Cluster001	8	35483484	36031303
magixb	ENSDARG00000077633	protein_coding	Cluster001	8	36634355	36753175
iqsec2	ENSDARG00000077709	protein_coding	Cluster001	8	36770782	36945585
slc12a5b	ENSDARG00000078187	protein_coding	Cluster001	8	37251920	37358658
mapkapk2b	ENSDARG00000018530	protein_coding	Cluster001	8	37432946	37445411
fmodb	ENSDARG00000010294	protein_coding	Cluster001	8	37457061	37463352
si:ch211-198d23.1	ENSDARG00000092574	protein_coding	Cluster001	8	38560965	38583773
si:ch211-170d8.5	ENSDARG00000046142	protein_coding	Cluster001	8	39699504	39705866
dusp2	ENSDARG00000098108	protein_coding	Cluster001	8	40589566	40593719
adra2b	ENSDARG00000102096	protein_coding	Cluster001	8	40605273	40606853
gfra2a	ENSDARG00000042723	protein_coding	Cluster001	8	42052708	42231756
kcnip3a	ENSDARG00000034229	processed_transcript	Cluster001	8	42757447	42901037
si:ch211-255f14.2	ENSDARG00000097262	lincRNA	Cluster001	8	43941176	43946758
rimbp2	ENSDARG00000001154	protein_coding	Cluster001	8	43946514	44010716
star	ENSDARG00000006137	protein_coding	Cluster001	8	44709948	44714031
timm17b	ENSDARG00000060124	protein_coding	Cluster001	8	44927217	44932171
adamts13	ENSDARG00000076270	protein_coding	Cluster001	8	45218927	45269491
si:ch211-196g2.4	ENSDARG00000077087	protein_coding	Cluster001	8	46411117	46425876
gpr153	ENSDARG00000087601	protein_coding	Cluster001	8	46660889	46755417
acot7	ENSDARG00000018653	protein_coding	Cluster001	8	46767791	46903961
si:ch211-251b21.1	ENSDARG00000007275	protein_coding	Cluster001	8	47644446	47676034
si:ch73-386o14.1	ENSDARG00000091917	antisense	Cluster001	8	48103919	48106989
zgc:195023	ENSDARG00000052948	protein_coding	Cluster001	8	48614629	48615582
sypb	ENSDARG00000002230	protein_coding	Cluster001	8	49415307	49443241
egr3	ENSDARG00000089156	protein_coding	Cluster001	8	50738574	50744862
DISP3	ENSDARG00000036999	protein_coding	Cluster001	8	51061532	51158521
lgi3	ENSDARG00000041358	protein_coding	Cluster001	8	51388779	51418277
COX5B (1 of many)	ENSDARG00000011208	protein_coding	Cluster001	8	52419834	52426519
PHYHIP	ENSDARG00000078176	protein_coding	Cluster001	8	52464094	52470383
bcl2l16	ENSDARG00000099128	protein_coding	Cluster001	8	52716686	52725743
gabrd	ENSDARG00000059763	protein_coding	Cluster001	8	53303839	53319672
rho	ENSDARG00000002193	protein_coding	Cluster001	8	53668767	53670321
LRTM1	ENSDARG00000098742	protein_coding	Cluster001	8	53810398	53819340
map3k12	ENSDARG00000103651	protein_coding	Cluster001	9	219491	235980
kif5aa	ENSDARG00000098936	protein_coding	Cluster001	9	266338	296636
si:ch73-250a16.5	ENSDARG00000097420	protein_coding	Cluster001	9	882080	890058
nfe2l2a	ENSDARG00000042824	protein_coding	Cluster001	9	1652136	1681220
myo3b	ENSDARG00000006892	protein_coding	Cluster001	9	3727829	3895145
mylka	ENSDARG00000034801	protein_coding	Cluster001	9	4055593	4130389
rprma	ENSDARG00000053383	protein_coding	Cluster001	9	4643405	4644436
nr4a2a	ENSDARG00000017007	protein_coding	Cluster001	9	5075603	5136894
ecrg4a	ENSDARG00000056087	protein_coding	Cluster001	9	6393934	6402668
fhl2a	ENSDARG00000042018	protein_coding	Cluster001	9	6600595	6624003
si:ch211-121j5.4	ENSDARG00000097160	protein_coding	Cluster001	9	7262505	7279486
ihha	ENSDARG00000058733	protein_coding	Cluster001	9	7380358	7388887
bin1a	ENSDARG00000042114	protein_coding	Cluster001	9	7432407	7466371
sik1	ENSDARG00000058606	protein_coding	Cluster001	9	9133879	9143725
si:ch211-214p13.3	ENSDARG00000087403	protein_coding	Cluster001	9	9273429	9304482
ugt1a1	ENSDARG00000006220	protein_coding	Cluster001	9	9998614	10032338
nxph2a	ENSDARG00000063224	protein_coding	Cluster001	9	10043444	10072486
thsd7ba	ENSDARG00000095022	protein_coding	Cluster001	9	10186009	10386265
asic4a	ENSDARG00000025162	protein_coding	Cluster001	9	11063764	11257161
cdk5r2b	ENSDARG00000078671	protein_coding	Cluster001	9	11560822	11563419
cryba2b	ENSDARG00000041925	protein_coding	Cluster001	9	11583156	11589229
bmpr2b	ENSDARG00000020057	protein_coding	Cluster001	9	12988557	13139960
mpp4a	ENSDARG00000058222	protein_coding	Cluster001	9	13714718	13740788
tmem237a	ENSDARG00000041735	protein_coding	Cluster001	9	13743176	13757734
kctd4	ENSDARG00000068691	protein_coding	Cluster001	9	18868324	18869885
gja3	ENSDARG00000021889	protein_coding	Cluster001	9	21597118	21598597
si:dkey-57a22.15	ENSDARG00000093318	protein_coding	Cluster001	9	22193073	22193964
crygm2d13	ENSDARG00000057460	protein_coding	Cluster001	9	22280292	22281456
crygm2d11	ENSDARG00000069827	protein_coding	Cluster001	9	22287706	22288667
crygm2d15	ENSDARG00000069826	protein_coding	Cluster001	9	22305731	22306561
crygm2d18	ENSDARG00000086912	protein_coding	Cluster001	9	22310884	22311721
crygm2d19	ENSDARG00000076693	protein_coding	Cluster001	9	22316749	22377248
crygm2d17	ENSDARG00000088687	protein_coding	Cluster001	9	22317633	22318919
crygm2d8	ENSDARG00000069817	protein_coding	Cluster001	9	22323862	22507603
crygm2d14	ENSDARG00000087301	protein_coding	Cluster001	9	22335634	22336698
crygm2d1	ENSDARG00000087324	protein_coding	Cluster001	9	22335673	22528713
crygm2d16	ENSDARG00000076790	protein_coding	Cluster001	9	22346413	22347456
crygm2d6	ENSDARG00000073874	protein_coding	Cluster001	9	22370547	22371527
crygm2d12	ENSDARG00000069801	protein_coding	Cluster001	9	22393808	22394813
crygm2d20	ENSDARG00000091148	protein_coding	Cluster001	9	22400974	22461185
crygm2d5	ENSDARG00000069792	protein_coding	Cluster001	9	22421009	22422033
crygm2d9	ENSDARG00000073750	protein_coding	Cluster001	9	22428144	22429183
crygm2d4	ENSDARG00000087164	protein_coding	Cluster001	9	22433668	22470616
crygm2d7	ENSDARG00000076572	protein_coding	Cluster001	9	22460187	22461312
crygm2d3	ENSDARG00000088823	protein_coding	Cluster001	9	22469602	22470985
crygm2d21	ENSDARG00000086658	protein_coding	Cluster001	9	22487377	22488543
crygm2d10	ENSDARG00000087765	protein_coding	Cluster001	9	22498969	22500433
crygm2d2	ENSDARG00000086917	protein_coding	Cluster001	9	22506610	22507642
crygm5	ENSDARG00000041179	protein_coding	Cluster001	9	22534178	22541411
si:dkey-91i10.3	ENSDARG00000057262	protein_coding	Cluster001	9	23198739	23212419
acmsd	ENSDARG00000062549	protein_coding	Cluster001	9	23433423	23443001
tmem163a	ENSDARG00000079858	protein_coding	Cluster001	9	23444374	23507251
cntnap5a	ENSDARG00000073920	protein_coding	Cluster001	9	23675769	23817099
asb18	ENSDARG00000012948	protein_coding	Cluster001	9	24075645	24083609
col6a3	ENSDARG00000077139	protein_coding	Cluster001	9	24103448	24183818
hecw2a	ENSDARG00000062447	protein_coding	Cluster001	9	24348856	24376363
tmeff2a	ENSDARG00000051824	protein_coding	Cluster001	9	24438315	24602139
itm2bb	ENSDARG00000041505	protein_coding	Cluster001	9	25520036	25535714
stxbp5l	ENSDARG00000006383	protein_coding	Cluster001	9	27605008	27837937
zgc:162780	ENSDARG00000069548	protein_coding	Cluster001	9	28882846	28886253
mcf2lb	ENSDARG00000076480	protein_coding	Cluster001	9	29775249	29805163
tmem30c	ENSDARG00000009430	protein_coding	Cluster001	9	30183693	30196731
impg2a	ENSDARG00000019782	protein_coding	Cluster001	9	30378018	30379767
nalcn	ENSDARG00000001835	protein_coding	Cluster001	9	31777917	31936367
itgbl1	ENSDARG00000040985	protein_coding	Cluster001	9	31941882	32176829
satb2	ENSDARG00000061885	protein_coding	Cluster001	9	32745524	32804842
olig1	ENSDARG00000040948	protein_coding	Cluster001	9	32917907	32919741
vangl1	ENSDARG00000004305	protein_coding	Cluster001	9	33198538	33244694
nyx	ENSDARG00000061791	protein_coding	Cluster001	9	33546265	33550453
mao	ENSDARG00000023712	protein_coding	Cluster001	9	33851779	33916787
gpa33	ENSDARG00000040898	protein_coding	Cluster001	9	34493513	34500702
si:ch211-218d20.15	ENSDARG00000094660	protein_coding	Cluster001	9	34616543	34620390
slc25a6	ENSDARG00000005853	protein_coding	Cluster001	9	35057391	35062715
upf3a	ENSDARG00000069297	protein_coding	Cluster001	9	35093786	35106364
appb	ENSDARG00000055543	protein_coding	Cluster001	9	35217230	35260592
ncam2	ENSDARG00000017466	protein_coding	Cluster001	9	35360056	35748212
atp1a1b	ENSDARG00000019856	protein_coding	Cluster001	9	36092369	36113016
lrp1bb	ENSDARG00000061517	protein_coding	Cluster001	9	36546945	36885203
cyp27a7	ENSDARG00000033802	protein_coding	Cluster001	9	38599196	38609345
si:ch211-3o3.9	ENSDARG00000097855	protein_coding	Cluster001	9	41125490	41134147
mstnb	ENSDARG00000069133	protein_coding	Cluster001	9	41137549	41141350
tfpia	ENSDARG00000034718	protein_coding	Cluster001	9	42618849	42682661
znf385b	ENSDARG00000006065	protein_coding	Cluster001	9	43437937	43736541
neurod1	ENSDARG00000019566	protein_coding	Cluster001	9	44489979	44493329
si:ch73-193i22.1	ENSDARG00000101367	protein_coding	Cluster001	9	46891687	46900847
ENSDARG00000079741	ENSDARG00000079741	protein_coding	Cluster001	9	50061320	50062804
slc4a10b	ENSDARG00000060303	protein_coding	Cluster001	9	51758481	51847346
march4	ENSDARG00000056439	protein_coding	Cluster001	9	52953132	53000197
pfkla	ENSDARG00000060504	protein_coding	Cluster001	9	53087626	53138761
ENSDARG00000102185	ENSDARG00000102185	protein_coding	Cluster001	9	54166770	54183271
pou4f3	ENSDARG00000006206	protein_coding	Cluster001	9	54790772	54792038
drd1b	ENSDARG00000038918	protein_coding	Cluster001	9	54917017	54919185
glra2	ENSDARG00000075012	protein_coding	Cluster001	9	55334456	55361111
asmt	ENSDARG00000098249	protein_coding	Cluster001	9	56380395	56395051
KCNJ6	ENSDARG00000058985	protein_coding	Cluster001	10	121868	146686
lrrc32	ENSDARG00000040621	protein_coding	Cluster001	10	252425	257043
zdhhc8a	ENSDARG00000042872	protein_coding	Cluster001	10	426624	452977
arvcfa	ENSDARG00000074329	protein_coding	Cluster001	10	465281	503725
sgsm1b	ENSDARG00000075376	protein_coding	Cluster001	10	1610805	1647803
wu:fb59d01	ENSDARG00000089361	protein_coding	Cluster001	10	2559635	2568132
ckmt2a	ENSDARG00000069615	protein_coding	Cluster001	10	3061658	3068670
RASGRF2 (1 of many)	ENSDARG00000075054	protein_coding	Cluster001	10	3081322	3142059
GRIN3A	ENSDARG00000075802	protein_coding	Cluster001	10	4256154	4292303
tmem150c	ENSDARG00000069590	protein_coding	Cluster001	10	5041673	5058519
cdc42se2	ENSDARG00000094577	protein_coding	Cluster001	10	5159171	5221233
syk	ENSDARG00000008186	protein_coding	Cluster001	10	5533534	5581183
loxa	ENSDARG00000003259	protein_coding	Cluster001	10	7779840	7798176
osbp2	ENSDARG00000053487	protein_coding	Cluster001	10	7958020	8015455
itga1	ENSDARG00000074316	protein_coding	Cluster001	10	8897429	9010179
si:dkeyp-41f9.4	ENSDARG00000092269	protein_coding	Cluster001	10	9353092	9358891
antxr2b	ENSDARG00000063011	protein_coding	Cluster001	10	9361631	9386104
kcnv2a	ENSDARG00000076644	protein_coding	Cluster001	10	15352692	15356032
pip5k1ba	ENSDARG00000044295	protein_coding	Cluster001	10	15923189	15961720
CTXN3	ENSDARG00000033508	protein_coding	Cluster001	10	16230687	16236268
CR855996.2	ENSDARG00000104450	protein_coding	Cluster001	10	17075904	17079435
RNF208	ENSDARG00000078056	protein_coding	Cluster001	10	17144938	17145723
si:dkey-106l3.6	ENSDARG00000095421	processed_transcript	Cluster001	10	17146334	17174946
GNAZ	ENSDARG00000099844	protein_coding	Cluster001	10	17296339	17326330
ccl19b	ENSDARG00000039351	protein_coding	Cluster001	10	17819547	17822668
phf24	ENSDARG00000077596	protein_coding	Cluster001	10	17893570	17968571
lrrtm4l1	ENSDARG00000080015	protein_coding	Cluster001	10	19353254	19382644
atp6v1b2	ENSDARG00000043465	protein_coding	Cluster001	10	19597170	19609041
gfra2b	ENSDARG00000044015	protein_coding	Cluster001	10	19753385	19845180
sfrp1b	ENSDARG00000057678	protein_coding	Cluster001	10	20394032	20399632
si:ch211-113d22.2	ENSDARG00000100139	protein_coding	Cluster001	10	20491257	20496627
prnpb	ENSDARG00000044048	protein_coding	Cluster001	10	20671317	20675398
sprn2	ENSDARG00000057665	protein_coding	Cluster001	10	20678579	20679717
pcdh1a	ENSDARG00000062720	protein_coding	Cluster001	10	20959780	21096678
pcdh1g9	ENSDARG00000057519	protein_coding	Cluster001	10	21744170	21862676
pcdh1gb9	ENSDARG00000088475	protein_coding	Cluster001	10	21761087	21861202
pcdh1g13	ENSDARG00000098963	protein_coding	Cluster001	10	21765511	21767931
pcdh1g22	ENSDARG00000103013	protein_coding	Cluster001	10	21819530	21862679
pcdh1g33	ENSDARG00000099035	protein_coding	Cluster001	10	21825832	21862621
pcdh1g26	ENSDARG00000099931	protein_coding	Cluster001	10	21829275	21862676
pcdh1gc5	ENSDARG00000104826	protein_coding	Cluster001	10	21832573	21862676
pcdh1gc6	ENSDARG00000103950	protein_coding	Cluster001	10	21836289	21862678
pcdh1g29	ENSDARG00000104497	protein_coding	Cluster001	10	21839895	21862676
pcdh1g30	ENSDARG00000101865	protein_coding	Cluster001	10	21843649	21862676
pcdh1g31	ENSDARG00000100670	protein_coding	Cluster001	10	21847391	21862676
kcnip1b	ENSDARG00000034808	protein_coding	Cluster001	10	22034298	22062469
fgf11b	ENSDARG00000043907	protein_coding	Cluster001	10	22192133	22279992
nlgn2b	ENSDARG00000079251	protein_coding	Cluster001	10	22412359	22508875
per1a	ENSDARG00000056885	protein_coding	Cluster001	10	22841347	22862023
vamp2	ENSDARG00000056877	protein_coding	Cluster001	10	22868912	22876033
and3	ENSDARG00000056873	protein_coding	Cluster001	10	22879104	22885306
rnasekb	ENSDARG00000104458	protein_coding	Cluster001	10	22946661	22948762
ENSDARG00000086665	ENSDARG00000086665	protein_coding	Cluster001	10	23052811	23057077
cadm2a	ENSDARG00000009930	protein_coding	Cluster001	10	23247027	23388938
pitpnab	ENSDARG00000044091	protein_coding	Cluster001	10	24354299	24401860
slc7a1	ENSDARG00000016439	protein_coding	Cluster001	10	24476246	24524019
stoml3b	ENSDARG00000057035	protein_coding	Cluster001	10	24671777	24678779
FAT3 (1 of many)	ENSDARG00000087709	protein_coding	Cluster001	10	25117228	25233341
GRM5 (1 of many)	ENSDARG00000004445	protein_coding	Cluster001	10	25251786	25298068
rab38b	ENSDARG00000069159	protein_coding	Cluster001	10	25304778	25320032
postna	ENSDARG00000043806	protein_coding	Cluster001	10	25800483	25856141
trim3b	ENSDARG00000005397	protein_coding	Cluster001	10	26169143	26227490
arr3a	ENSDARG00000056511	protein_coding	Cluster001	10	26838500	26849684
cnih2	ENSDARG00000043662	protein_coding	Cluster001	10	27065160	27087503
si:ch211-103f14.3	ENSDARG00000088315	protein_coding	Cluster001	10	29204382	29215208
zpld1a	ENSDARG00000061835	protein_coding	Cluster001	10	29226131	29233910
dlg2	ENSDARG00000099323	protein_coding	Cluster001	10	29387316	29819169
opcml	ENSDARG00000013005	protein_coding	Cluster001	10	30731486	30899161
map6a	ENSDARG00000074521	protein_coding	Cluster001	10	32617457	32657520
ppm1e	ENSDARG00000026499	protein_coding	Cluster001	10	32739229	32844972
hunk	ENSDARG00000091317	protein_coding	Cluster001	10	33668963	33678076
dclk1a	ENSDARG00000018856	protein_coding	Cluster001	10	34793459	34927877
spg20a	ENSDARG00000068782	protein_coding	Cluster001	10	34945468	34963617
gabrr3a	ENSDARG00000027153	protein_coding	Cluster001	10	35423862	35466658
si:ch211-244c8.4	ENSDARG00000103071	protein_coding	Cluster001	10	35594114	35598211
slc1a3b	ENSDARG00000043148	protein_coding	Cluster001	10	36611214	36648728
ucp3	ENSDARG00000091209	protein_coding	Cluster001	10	36706163	36729623
PLEKHB1	ENSDARG00000063519	protein_coding	Cluster001	10	36787281	36794884
sez6a	ENSDARG00000100876	protein_coding	Cluster001	10	36884311	36983836
cuedc1a	ENSDARG00000068716	protein_coding	Cluster001	10	37193706	37223693
dscama	ENSDARG00000024865	protein_coding	Cluster001	10	38831870	39014528
pcp4a	ENSDARG00000053130	protein_coding	Cluster001	10	39026022	39068107
gramd1ba	ENSDARG00000075383	protein_coding	Cluster001	10	40283263	40354128
CU929225.1	ENSDARG00000060688	protein_coding	Cluster001	10	40915175	40932872
anxa4	ENSDARG00000036456	protein_coding	Cluster001	10	41237313	41270953
cabp1b	ENSDARG00000033411	protein_coding	Cluster001	10	41487375	41528487
GGT5 (1 of many)	ENSDARG00000078258	protein_coding	Cluster001	10	41628193	41685320
LRRC75B (1 of many)	ENSDARG00000091128	protein_coding	Cluster001	10	41746654	41813830
stc1l	ENSDARG00000058476	protein_coding	Cluster001	10	42849625	42856582
ssbp2	ENSDARG00000099727	protein_coding	Cluster001	10	43101973	43200621
edil3b	ENSDARG00000060877	protein_coding	Cluster001	10	43523820	43575585
sept5b	ENSDARG00000036031	protein_coding	Cluster001	10	44089329	44117231
crybb1	ENSDARG00000068507	protein_coding	Cluster001	10	44174427	44180594
cryba4	ENSDARG00000024548	protein_coding	Cluster001	10	44195430	44204668
slc4a5	ENSDARG00000104387	protein_coding	Cluster001	10	44977460	45054832
elmo2	ENSDARG00000063527	protein_coding	Cluster001	11	82235	99144
avil	ENSDARG00000059342	protein_coding	Cluster001	11	206957	221058
npffl	ENSDARG00000045016	protein_coding	Cluster001	11	256603	259874
syn2b	ENSDARG00000101054	protein_coding	Cluster001	11	648095	736223
slc6a1b	ENSDARG00000039647	protein_coding	Cluster001	11	970512	997895
slc6a11b	ENSDARG00000087981	protein_coding	Cluster001	11	1065328	1104981
atp2b2	ENSDARG00000063433	protein_coding	Cluster001	11	1121078	1306091
ppp1r3db	ENSDARG00000076248	protein_coding	Cluster001	11	1383034	1385768
lrp1aa	ENSDARG00000097827	protein_coding	Cluster001	11	1601950	1867375
nr1d4b	ENSDARG00000059370	protein_coding	Cluster001	11	1948136	1970845
pip4k2cb	ENSDARG00000091637	protein_coding	Cluster001	11	2387491	2402926
si:ch211-160o17.6	ENSDARG00000059399	protein_coding	Cluster001	11	2621889	2631043
tuba2	ENSDARG00000045014	protein_coding	Cluster001	11	3268364	3275303
CAMK2N1	ENSDARG00000101387	protein_coding	Cluster001	11	3530983	3532680
si:dkey-33m11.8	ENSDARG00000055014	protein_coding	Cluster001	11	3556576	3565166
itih1	ENSDARG00000055053	protein_coding	Cluster001	11	3611240	3627406
zgc:110191	ENSDARG00000030632	protein_coding	Cluster001	11	4129421	4156386
si:ch211-236d3.3	ENSDARG00000102650	lincRNA	Cluster001	11	4167635	4175310
FAM107A	ENSDARG00000086300	protein_coding	Cluster001	11	4186180	4216424
slc1a6	ENSDARG00000010096	protein_coding	Cluster001	11	6155388	6177802
ccl44	ENSDARG00000074772	protein_coding	Cluster001	11	6185425	6191158
ccl25b	ENSDARG00000070873	protein_coding	Cluster001	11	6264427	6268468
rab3ab	ENSDARG00000043835	protein_coding	Cluster001	11	6809211	6840754
reep6	ENSDARG00000087349	protein_coding	Cluster001	11	7252021	7264539
apc2	ENSDARG00000063007	protein_coding	Cluster001	11	7271091	7310372
diras1a	ENSDARG00000028066	protein_coding	Cluster001	11	7314865	7331968
IFI30 (1 of many)	ENSDARG00000075629	protein_coding	Cluster001	11	7341087	7346156
lgsn	ENSDARG00000007715	protein_coding	Cluster001	11	11279828	11283261
col9a1a	ENSDARG00000073699	protein_coding	Cluster001	11	11291319	11317662
krt94	ENSDARG00000044975	protein_coding	Cluster001	11	11484945	11488236
krt15	ENSDARG00000036840	protein_coding	Cluster001	11	11532157	11534848
ENSDARG00000074508	ENSDARG00000074508	protein_coding	Cluster001	11	11613451	11641748
plppr3b	ENSDARG00000028552	protein_coding	Cluster001	11	14090327	14104179
si:ch211-262i1.3	ENSDARG00000104047	protein_coding	Cluster001	11	14222939	14234303
si:ch73-60h1.1	ENSDARG00000078504	protein_coding	Cluster001	11	14618577	14693721
slc1a8a	ENSDARG00000104204	protein_coding	Cluster001	11	15010648	15032905
fam19a1b	ENSDARG00000088837	processed_transcript	Cluster001	11	17307317	17378997
fam19a4b	ENSDARG00000062471	protein_coding	Cluster001	11	17462344	17579352
cishb	ENSDARG00000016773	protein_coding	Cluster001	11	17824872	17829890
rhol	ENSDARG00000070666	protein_coding	Cluster001	11	18933089	18935404
SYNPR (1 of many)	ENSDARG00000037587	protein_coding	Cluster001	11	19462148	19531992
cadpsa	ENSDARG00000043661	protein_coding	Cluster001	11	19618375	19877812
cdh4	ENSDARG00000015002	protein_coding	Cluster001	11	20269867	20725817
zgc:113307	ENSDARG00000044894	protein_coding	Cluster001	11	20889758	20900998
prelp	ENSDARG00000070597	protein_coding	Cluster001	11	20916304	20925686
ppfia4	ENSDARG00000053205	protein_coding	Cluster001	11	22214185	22421867
lrrn2	ENSDARG00000105302	protein_coding	Cluster001	11	22616945	22621108
dvl1b	ENSDARG00000055552	protein_coding	Cluster001	11	24123128	24190703
syt6b	ENSDARG00000031463	protein_coding	Cluster001	11	24383202	24426415
olfml3b	ENSDARG00000062171	protein_coding	Cluster001	11	24434060	24443676
lmod1b	ENSDARG00000077261	protein_coding	Cluster001	11	24651554	24657291
ndrg3a	ENSDARG00000013087	protein_coding	Cluster001	11	24826895	24901466
cyldb	ENSDARG00000089724	protein_coding	Cluster001	11	25039132	25054093
opn1sw2	ENSDARG00000017274	protein_coding	Cluster001	11	25222081	25237787
si:dkey-245f22.5	ENSDARG00000102967	antisense	Cluster001	11	25237667	25238569
opn1lw2	ENSDARG00000044861	protein_coding	Cluster001	11	25243430	25245590
grm6b	ENSDARG00000025671	protein_coding	Cluster001	11	25396425	25442093
plch2b	ENSDARG00000056805	protein_coding	Cluster001	11	25511652	25539702
fer1l4	ENSDARG00000076952	protein_coding	Cluster001	11	26165718	26229438
lactbl1b	ENSDARG00000070467	protein_coding	Cluster001	11	27880662	27909955
lrrc38b	ENSDARG00000087745	protein_coding	Cluster001	11	28229124	28267804
klhdc7a	ENSDARG00000105322	protein_coding	Cluster001	11	28386543	28392324
chd5	ENSDARG00000105083	protein_coding	Cluster001	11	29327748	29403756
nr0b1	ENSDARG00000056541	protein_coding	Cluster001	11	29435735	29438679
cdkl5	ENSDARG00000015240	protein_coding	Cluster001	11	29913984	29984949
tmem178	ENSDARG00000020758	protein_coding	Cluster001	11	30266472	30283922
ttbk1a	ENSDARG00000056019	protein_coding	Cluster001	11	30416116	30480766
pcdh17	ENSDARG00000027041	protein_coding	Cluster001	11	32313488	32461039
phka2	ENSDARG00000030687	protein_coding	Cluster001	11	33607555	33656507
col6a2	ENSDARG00000061436	protein_coding	Cluster001	11	33658556	33697516
col6a1	ENSDARG00000074908	protein_coding	Cluster001	11	33733724	33802916
fam43a	ENSDARG00000043009	protein_coding	Cluster001	11	33972924	33975370
slc38a3a	ENSDARG00000027065	protein_coding	Cluster001	11	34562106	34652864
camkvb	ENSDARG00000005141	protein_coding	Cluster001	11	35102462	35179365
GRM2 (1 of many)	ENSDARG00000007195	protein_coding	Cluster001	11	35896293	35954668
zgc:172270	ENSDARG00000003632	protein_coding	Cluster001	11	35981791	35987919
tkta	ENSDARG00000029689	protein_coding	Cluster001	11	36722153	36768292
wnk2	ENSDARG00000104989	protein_coding	Cluster001	11	36869638	36909302
ITIH4 (1 of many)	ENSDARG00000100406	protein_coding	Cluster001	11	36933895	36962328
si:ch211-210k13.6	ENSDARG00000105463	antisense	Cluster001	11	37030296	37030892
erc2	ENSDARG00000105178	protein_coding	Cluster001	11	37043333	37158202
bsnb	ENSDARG00000079161	protein_coding	Cluster001	11	37164488	37322088
zgc:158258	ENSDARG00000070229	protein_coding	Cluster001	11	37416073	37425814
CDK18	ENSDARG00000012204	protein_coding	Cluster001	11	38013303	38154553
epha8	ENSDARG00000023609	protein_coding	Cluster001	11	38449171	38609446
cldn19	ENSDARG00000044569	protein_coding	Cluster001	11	38737638	38782921
camta1b	ENSDARG00000007824	protein_coding	Cluster001	11	39314639	39662704
slc45a1	ENSDARG00000004302	protein_coding	Cluster001	11	40385267	40409925
abhd6a	ENSDARG00000060756	protein_coding	Cluster001	11	41463812	41487426
atp6ap1la	ENSDARG00000091509	protein_coding	Cluster001	11	42241902	42263728
PCDH20	ENSDARG00000036424	protein_coding	Cluster001	11	42622179	42626846
foxg1b	ENSDARG00000032705	protein_coding	Cluster001	11	42822027	42824168
vipb	ENSDARG00000079443	protein_coding	Cluster001	11	43109331	43121897
clcn4	ENSDARG00000035808	protein_coding	Cluster001	11	43841953	43860928
il1rapl1b	ENSDARG00000104853	protein_coding	Cluster001	11	43956357	43965349
srsf7b	ENSDARG00000101057	protein_coding	Cluster001	11	44107327	44115528
gpr137bb	ENSDARG00000077608	protein_coding	Cluster001	11	44264950	44281050
opn6a	ENSDARG00000102430	protein_coding	Cluster001	11	44605015	44618837
si:dkey-93h22.4	ENSDARG00000101343	antisense	Cluster001	11	44721658	44729446
hrasls	ENSDARG00000100021	protein_coding	Cluster001	11	45044195	45048327
CABZ01102039.1	ENSDARG00000076357	protein_coding	Cluster001	12	6364	32783
myocd	ENSDARG00000098836	protein_coding	Cluster001	12	197665	230365
hs3st3l	ENSDARG00000059903	protein_coding	Cluster001	12	409770	425308
bsk146	ENSDARG00000099069	protein_coding	Cluster001	12	543657	552260
sult2st2	ENSDARG00000103785	protein_coding	Cluster001	12	642393	650599
frmpd2	ENSDARG00000074119	protein_coding	Cluster001	12	2487909	2533727
si:ch73-123f19.1	ENSDARG00000096784	lincRNA	Cluster001	12	2543287	2571787
gdf10b	ENSDARG00000073891	protein_coding	Cluster001	12	2596978	2610907
rac3b	ENSDARG00000020795	protein_coding	Cluster001	12	2988149	3007296
si:ch1073-13h15.3	ENSDARG00000099525	protein_coding	Cluster001	12	3391206	3408794
gngt2b	ENSDARG00000103543	protein_coding	Cluster001	12	3420170	3423318
fam57bb	ENSDARG00000074564	protein_coding	Cluster001	12	3703024	3719640
cabp5a	ENSDARG00000002576	protein_coding	Cluster001	12	3811344	3824994
si:ch211-180a12.2	ENSDARG00000087857	protein_coding	Cluster001	12	3961999	3991314
CABZ01030107.1	ENSDARG00000058631	protein_coding	Cluster001	12	4498909	4505552
si:dkey-94f20.4	ENSDARG00000016923	protein_coding	Cluster001	12	4518789	4541804
BRSK1 (1 of many)	ENSDARG00000077124	protein_coding	Cluster001	12	4610146	4637696
si:ch211-255p10.3	ENSDARG00000096616	protein_coding	Cluster001	12	4642181	4648313
mapta	ENSDARG00000089314	protein_coding	Cluster001	12	4698880	4767932
MYL3	ENSDARG00000099712	protein_coding	Cluster001	12	4801899	4806061
prrt2	ENSDARG00000103588	protein_coding	Cluster001	12	5046802	5060817
rbp4	ENSDARG00000101199	protein_coding	Cluster001	12	5080972	5085382
pde6c	ENSDARG00000100397	protein_coding	Cluster001	12	5094288	5119142
SLC35G1	ENSDARG00000063268	protein_coding	Cluster001	12	5174865	5189820
ace	ENSDARG00000079166	protein_coding	Cluster001	12	5495290	5547103
g6pca.2	ENSDARG00000013721	protein_coding	Cluster001	12	6007978	6014702
prkg1b	ENSDARG00000031702	protein_coding	Cluster001	12	6325145	6418106
bicc1b	ENSDARG00000070497	protein_coding	Cluster001	12	7337744	7396518
ppp1r9bb	ENSDARG00000071709	protein_coding	Cluster001	12	9665329	9735645
ndufa4	ENSDARG00000056108	protein_coding	Cluster001	12	9842650	9846483
si:ch73-103l1.2	ENSDARG00000096505	protein_coding	Cluster001	12	10141609	10155708
mpp2b	ENSDARG00000010957	protein_coding	Cluster001	12	10161281	10262258
pyyb	ENSDARG00000035832	protein_coding	Cluster001	12	10266592	10277196
htra1b	ENSDARG00000014907	protein_coding	Cluster001	12	11350421	11419322
paqr4b	ENSDARG00000074160	protein_coding	Cluster001	12	13126403	13138615
kcnh4b	ENSDARG00000061990	protein_coding	Cluster001	12	13366778	13437785
adam11	ENSDARG00000079204	protein_coding	Cluster001	12	13773328	13848649
neurod2	ENSDARG00000016854	protein_coding	Cluster001	12	14881785	14884652
arhgap23b	ENSDARG00000026840	protein_coding	Cluster001	12	15434804	15519562
si:dkey-100n10.2	ENSDARG00000062672	protein_coding	Cluster001	12	16013750	16036025
mpp3b	ENSDARG00000062667	protein_coding	Cluster001	12	16184267	16227466
ankrd1b	ENSDARG00000076192	protein_coding	Cluster001	12	16391898	16397563
acta2	ENSDARG00000045180	protein_coding	Cluster001	12	16966955	16993856
cyth3a	ENSDARG00000007807	protein_coding	Cluster001	12	17382685	17440829
pvalb2	ENSDARG00000002768	protein_coding	Cluster001	12	17588551	17590624
rnf151	ENSDARG00000075046	protein_coding	Cluster001	12	18336628	18343101
rgs9b	ENSDARG00000045156	protein_coding	Cluster001	12	18559549	18595785
chadlb	ENSDARG00000075903	protein_coding	Cluster001	12	18867612	18885960
GUCY2C (1 of many)	ENSDARG00000056045	protein_coding	Cluster001	12	18943610	18969340
csdc2a	ENSDARG00000041323	protein_coding	Cluster001	12	18977390	18981616
csnk1e	ENSDARG00000045150	protein_coding	Cluster001	12	19183582	19196500
shisa9a	ENSDARG00000045145	protein_coding	Cluster001	12	19670407	19743711
hbbe2	ENSDARG00000045143	protein_coding	Cluster001	12	20227991	20228755
aqp8a.2	ENSDARG00000071592	protein_coding	Cluster001	12	20233265	20240187
aqp8a.1	ENSDARG00000045141	protein_coding	Cluster001	12	20244235	20251184
TULP2	ENSDARG00000062902	protein_coding	Cluster001	12	20496462	20503991
st6galnac1.1	ENSDARG00000043814	protein_coding	Cluster001	12	20556313	20563750
nme2a	ENSDARG00000043820	protein_coding	Cluster001	12	20664490	20674556
shbg	ENSDARG00000019492	protein_coding	Cluster001	12	22389796	22403169
zbtb4	ENSDARG00000105255	protein_coding	Cluster001	12	22407531	22419724
mkxa	ENSDARG00000075450	protein_coding	Cluster001	12	22840675	22888093
nrxn1a	ENSDARG00000061647	protein_coding	Cluster001	12	24221098	24516088
ENSDARG00000098380	ENSDARG00000098380	protein_coding	Cluster001	12	25801639	25826708
itgb3b	ENSDARG00000045070	protein_coding	Cluster001	12	26343118	26370384
ndel1a	ENSDARG00000010953	protein_coding	Cluster001	12	26376487	26396009
cacna1g	ENSDARG00000089913	protein_coding	Cluster001	12	27612655	27975985
cdk5r1b	ENSDARG00000045087	protein_coding	Cluster001	12	28252655	28255582
pdk2a	ENSDARG00000020876	protein_coding	Cluster001	12	28444506	28456087
tbkbp1	ENSDARG00000061473	protein_coding	Cluster001	12	28459961	28563421
tbx21	ENSDARG00000004473	protein_coding	Cluster001	12	28634287	28655915
si:rp71-1c10.11	ENSDARG00000096721	protein_coding	Cluster001	12	28849132	28856100
gabrz	ENSDARG00000094512	protein_coding	Cluster001	12	28940005	29105361
nrg3b	ENSDARG00000089766	protein_coding	Cluster001	12	29235796	29509736
ENSDARG00000090526	ENSDARG00000090526	protein_coding	Cluster001	12	30427759	30434120
casp7	ENSDARG00000091836	protein_coding	Cluster001	12	30454719	30468766
crygmx	ENSDARG00000053862	protein_coding	Cluster001	12	30723265	30726777
crygmxl2	ENSDARG00000074001	protein_coding	Cluster001	12	30727775	30731153
RNF157	ENSDARG00000057481	protein_coding	Cluster001	12	31614173	31650920
grin2cb	ENSDARG00000077560	protein_coding	Cluster001	12	31794444	31898223
hlfb	ENSDARG00000061011	protein_coding	Cluster001	12	32044370	32050325
nog3	ENSDARG00000053528	protein_coding	Cluster001	12	32273958	32275542
timp2a	ENSDARG00000061226	protein_coding	Cluster001	12	33889964	33934381
prph2a	ENSDARG00000038018	protein_coding	Cluster001	12	34795893	34800811
zgc:112285	ENSDARG00000053323	protein_coding	Cluster001	12	34950573	34968948
ENSDARG00000096701	ENSDARG00000096701	protein_coding	Cluster001	12	34983746	34994351
si:ch73-127m5.1	ENSDARG00000060680	protein_coding	Cluster001	12	35018596	35097265
si:dkey-113d16.9	ENSDARG00000098476	protein_coding	Cluster001	12	36253182	36255807
pde6g	ENSDARG00000101984	protein_coding	Cluster001	12	36286268	36294320
btbd17a	ENSDARG00000099321	protein_coding	Cluster001	12	36398527	36410081
si:dkey-239b22.2	ENSDARG00000097826	protein_coding	Cluster001	12	38859724	38885982
CABZ01067945.1	ENSDARG00000103903	protein_coding	Cluster001	12	39549895	39581555
si:ch211-203d7.1	ENSDARG00000096991	lincRNA	Cluster001	12	40032173	40324105
JAKMIP3	ENSDARG00000100708	protein_coding	Cluster001	12	41137026	41166962
si:ch211-177d9.1	ENSDARG00000098147	protein_coding	Cluster001	12	41449760	41509356
si:ch73-329n5.1	ENSDARG00000103650	protein_coding	Cluster001	12	44438914	44459486
si:dkey-201i2.1	ENSDARG00000104642	protein_coding	Cluster001	12	44467291	44475731
wbp2	ENSDARG00000056605	protein_coding	Cluster001	12	44829952	44847686
si:ch73-111m19.2	ENSDARG00000003077	protein_coding	Cluster001	12	45515616	45527176
BX072532.1	ENSDARG00000092704	protein_coding	Cluster001	12	46424455	46435541
FADS6	ENSDARG00000091503	protein_coding	Cluster001	12	46615433	46634873
ADAMTS14	ENSDARG00000078494	protein_coding	Cluster001	12	47993992	48046495
ppa1a	ENSDARG00000099933	protein_coding	Cluster001	12	48146441	48172213
zgc:165653	ENSDARG00000104713	protein_coding	Cluster001	12	48643750	48665099
lrit1b	ENSDARG00000099406	protein_coding	Cluster001	12	48952071	48955234
si:ch1073-291c23.2	ENSDARG00000074869	protein_coding	Cluster001	13	212424	219817
nrxn1b	ENSDARG00000063635	protein_coding	Cluster001	13	602736	680985
pcsk2	ENSDARG00000019451	protein_coding	Cluster001	13	781660	847559
ENSDARG00000074919	ENSDARG00000074919	protein_coding	Cluster001	13	854952	864083
cnrip1b	ENSDARG00000037337	protein_coding	Cluster001	13	959651	966726
ENSDARG00000102406	ENSDARG00000102406	protein_coding	Cluster001	13	1299803	1403357
ENSDARG00000098631	ENSDARG00000098631	protein_coding	Cluster001	13	1403988	1412404
ENSDARG00000089920	ENSDARG00000089920	protein_coding	Cluster001	13	2019227	2083922
prph2b	ENSDARG00000014840	protein_coding	Cluster001	13	3119600	3125422
lrrc73	ENSDARG00000063411	protein_coding	Cluster001	13	3823944	3835659
si:dkey-45k15.3	ENSDARG00000104999	lincRNA	Cluster001	13	7014399	7015543
haao	ENSDARG00000076487	protein_coding	Cluster001	13	8622644	8650759
si:dkey-33c12.3	ENSDARG00000057881	protein_coding	Cluster001	13	8981754	8986868
cpxm1a	ENSDARG00000073716	protein_coding	Cluster001	13	9243493	9276920
ABHD12B (1 of many).1	ENSDARG00000092071	protein_coding	Cluster001	13	9556952	9563614
ENSDARG00000091099	ENSDARG00000091099	protein_coding	Cluster001	13	9714611	9738069
dctn1b	ENSDARG00000056753	protein_coding	Cluster001	13	11449466	11535186
SLC39A8	ENSDARG00000056757	protein_coding	Cluster001	13	11557188	11581718
GABRA2 (1 of many).1	ENSDARG00000091459	protein_coding	Cluster001	13	11988189	12018875
GABRG1	ENSDARG00000101995	protein_coding	Cluster001	13	12042462	12070183
si:dkey-155h10.4	ENSDARG00000101125	lincRNA	Cluster001	13	12074462	12075334
ENSDARG00000076127	ENSDARG00000076127	protein_coding	Cluster001	13	12167522	12243118
rrh	ENSDARG00000039534	protein_coding	Cluster001	13	12395568	12408064
lingo2b	ENSDARG00000069970	protein_coding	Cluster001	13	12606808	12608683
cfd	ENSDARG00000039579	protein_coding	Cluster001	13	13550689	13553342
si:ch211-194c3.5	ENSDARG00000079056	protein_coding	Cluster001	13	13562730	13606702
ky	ENSDARG00000074036	protein_coding	Cluster001	13	13612833	13623099
slc4a11	ENSDARG00000075532	protein_coding	Cluster001	13	13639988	13791704
gfra4a	ENSDARG00000056651	protein_coding	Cluster001	13	14060301	14356532
BX640406.1	ENSDARG00000076565	protein_coding	Cluster001	13	15044972	15046726
mavs	ENSDARG00000069733	protein_coding	Cluster001	13	15051181	15082591
vwc2	ENSDARG00000076495	protein_coding	Cluster001	13	16019662	16060682
ENSDARG00000003146	ENSDARG00000003146	protein_coding	Cluster001	13	17571723	17579001
atrnl1a	ENSDARG00000077188	protein_coding	Cluster001	13	19753685	20217313
sprn	ENSDARG00000056004	protein_coding	Cluster001	13	21552320	21557726
ENSDARG00000104084	ENSDARG00000104084	protein_coding	Cluster001	13	21558817	21570873
myoz1a	ENSDARG00000056209	protein_coding	Cluster001	13	22134464	22147965
PSD	ENSDARG00000078102	protein_coding	Cluster001	13	22609389	22647309
khdrbs2	ENSDARG00000069469	protein_coding	Cluster001	13	23152088	23258682
pcnxl2	ENSDARG00000055698	protein_coding	Cluster001	13	23539211	23584903
agt	ENSDARG00000016412	protein_coding	Cluster001	13	23857992	23866391
col17a1b	ENSDARG00000079011	protein_coding	Cluster001	13	24619813	24649250
calhm1	ENSDARG00000077021	protein_coding	Cluster001	13	25282224	25285475
calhm2	ENSDARG00000039482	protein_coding	Cluster001	13	25291283	25293836
ccdc85a	ENSDARG00000039497	protein_coding	Cluster001	13	26869932	26907957
slc24a3	ENSDARG00000006760	protein_coding	Cluster001	13	26943451	27079551
eef1a1a	ENSDARG00000039502	protein_coding	Cluster001	13	27184333	27194327
rims1a	ENSDARG00000074680	protein_coding	Cluster001	13	27502143	27636880
ogfrl1	ENSDARG00000061223	protein_coding	Cluster001	13	27768218	27786046
b3gat2	ENSDARG00000030733	protein_coding	Cluster001	13	27821238	27879124
prom2	ENSDARG00000039406	protein_coding	Cluster001	13	28617484	28643897
si:ch73-28h20.1	ENSDARG00000098392	protein_coding	Cluster001	13	28773509	28783987
OGDHL	ENSDARG00000079249	protein_coding	Cluster001	13	29223135	29273534
chata	ENSDARG00000015854	protein_coding	Cluster001	13	29278909	29290881
rgra	ENSDARG00000054890	protein_coding	Cluster001	13	29315776	29325409
lrit1a	ENSDARG00000019179	protein_coding	Cluster001	13	29331799	29337108
lrit2	ENSDARG00000030626	protein_coding	Cluster001	13	29339992	29343854
cdhr1a	ENSDARG00000004643	protein_coding	Cluster001	13	29350206	29375154
scdb	ENSDARG00000030265	protein_coding	Cluster001	13	29879167	29897280
spock2	ENSDARG00000075393	protein_coding	Cluster001	13	29924671	30001389
pald1b	ENSDARG00000039352	protein_coding	Cluster001	13	30039231	30069276
PAOX	ENSDARG00000003380	protein_coding	Cluster001	13	30524722	30531953
vstm4a	ENSDARG00000010154	protein_coding	Cluster001	13	30820705	30837334
sertad4	ENSDARG00000089795	protein_coding	Cluster001	13	31676505	31699336
nt5c1ba	ENSDARG00000018153	protein_coding	Cluster001	13	32315719	32323482
kcns3a	ENSDARG00000006891	protein_coding	Cluster001	13	32445327	32446936
matn3b	ENSDARG00000069265	protein_coding	Cluster001	13	32496994	32505435
sobpa	ENSDARG00000054253	protein_coding	Cluster001	13	32609691	32665579
btbd3b	ENSDARG00000087517	protein_coding	Cluster001	13	34915886	34925891
gpr75	ENSDARG00000098526	protein_coding	Cluster001	13	35619740	35622844
TTC9	ENSDARG00000074363	protein_coding	Cluster001	13	36020583	36027740
map3k9	ENSDARG00000013491	protein_coding	Cluster001	13	36034202	36058873
atl1	ENSDARG00000060481	protein_coding	Cluster001	13	36638817	36658568
trim9	ENSDARG00000039123	protein_coding	Cluster001	13	36742472	36785295
kcnh5b	ENSDARG00000069117	protein_coding	Cluster001	13	37175027	37258422
col19a1	ENSDARG00000076163	protein_coding	Cluster001	13	38865049	38990073
zgc:171482	ENSDARG00000074415	protein_coding	Cluster001	13	39530720	39705109
golga7bb	ENSDARG00000105099	protein_coding	Cluster001	13	39893111	39935940
loxl4	ENSDARG00000025089	protein_coding	Cluster001	13	40056597	40112923
CNNM1	ENSDARG00000078087	protein_coding	Cluster001	13	40334634	40373033
opn3	ENSDARG00000052775	protein_coding	Cluster001	13	42119161	42139525
runx3	ENSDARG00000052826	protein_coding	Cluster001	13	44955862	45063957
si:ch211-62a1.3	ENSDARG00000092534	protein_coding	Cluster001	13	45636200	45638091
fndc5a	ENSDARG00000069739	protein_coding	Cluster001	13	45649428	45658998
vip	ENSDARG00000078247	protein_coding	Cluster001	13	46698120	46701742
FBLN7	ENSDARG00000089519	protein_coding	Cluster001	13	47461216	47510322
GPR137B (1 of many)	ENSDARG00000078448	protein_coding	Cluster001	13	49838527	49857138
cox5b2	ENSDARG00000068738	protein_coding	Cluster001	13	50062547	50064795
valopa	ENSDARG00000021150	protein_coding	Cluster001	13	51256371	51284971
CABZ01089777.1	ENSDARG00000100613	protein_coding	Cluster001	13	51715298	51733019
slc34a1a	ENSDARG00000028824	protein_coding	Cluster001	14	818225	840728
si:ch73-302a4.4	ENSDARG00000099772	lincRNA	Cluster001	14	844767	850658
myoz3a	ENSDARG00000067701	protein_coding	Cluster001	14	905539	915206
pmt	ENSDARG00000100482	protein_coding	Cluster001	14	1422194	1432757
pcdh2ac	ENSDARG00000099783	protein_coding	Cluster001	14	2204772	2245103
si:ch73-233f7.7	ENSDARG00000099487	protein_coding	Cluster001	14	2423089	2434858
si:ch73-233f7.5	ENSDARG00000102095	protein_coding	Cluster001	14	2437892	2440423
pcdhb	ENSDARG00000077023	protein_coding	Cluster001	14	2449039	2451498
si:ch73-233f7.1	ENSDARG00000061909	protein_coding	Cluster001	14	2464273	2482033
si:ch1073-329i9.1	ENSDARG00000105109	lincRNA	Cluster001	14	3464277	3469841
enpp6	ENSDARG00000040469	protein_coding	Cluster001	14	3940236	3969501
irf2	ENSDARG00000040465	protein_coding	Cluster001	14	3977141	4014073
kctd8	ENSDARG00000067507	protein_coding	Cluster001	14	5630162	5697946
ppp3cb	ENSDARG00000025106	protein_coding	Cluster001	14	7482647	7582339
purab	ENSDARG00000099614	protein_coding	Cluster001	14	7955303	7965572
nrg2b	ENSDARG00000086585	protein_coding	Cluster001	14	7969001	8131955
arhgef9b	ENSDARG00000078624	protein_coding	Cluster001	14	8836148	8893954
msnb	ENSDARG00000028740	protein_coding	Cluster001	14	8981669	9030587
fam46d	ENSDARG00000062830	protein_coding	Cluster001	14	9037846	9049163
lpar4	ENSDARG00000089824	protein_coding	Cluster001	14	10181976	10197874
frmpd3	ENSDARG00000074865	protein_coding	Cluster001	14	11456977	11661818
gria3b	ENSDARG00000037498	protein_coding	Cluster001	14	12228453	12531038
si:dkey-35h6.1	ENSDARG00000104572	protein_coding	Cluster001	14	12730546	12742341
nlgn3a	ENSDARG00000104786	protein_coding	Cluster001	14	13919485	14228894
cetn2	ENSDARG00000101510	protein_coding	Cluster001	14	14356520	14360993
spon2b	ENSDARG00000002732	protein_coding	Cluster001	14	17071287	17076881
slitrk4	ENSDARG00000079781	protein_coding	Cluster001	14	18361604	18366918
slitrk2	ENSDARG00000006636	protein_coding	Cluster001	14	18957255	18960286
aff2	ENSDARG00000052242	protein_coding	Cluster001	14	20045308	20439680
egr1	ENSDARG00000037421	protein_coding	Cluster001	14	21035277	21039140
gabrb2	ENSDARG00000079586	protein_coding	Cluster001	14	21874802	21976602
kctd16a	ENSDARG00000004648	protein_coding	Cluster001	14	23514392	23552285
fam13b	ENSDARG00000076779	protein_coding	Cluster001	14	24019480	24094236
pde6a	ENSDARG00000000380	protein_coding	Cluster001	14	24708158	24736897
HTR4	ENSDARG00000061940	protein_coding	Cluster001	14	24836519	25011813
glra1	ENSDARG00000012019	protein_coding	Cluster001	14	25520001	25614322
klhl4	ENSDARG00000016531	protein_coding	Cluster001	14	26498799	26545304
pcdh11.1	ENSDARG00000105441	protein_coding	Cluster001	14	26697009	26823749
mtnr1ab	ENSDARG00000055852	protein_coding	Cluster001	14	29765297	29800848
fat1b	ENSDARG00000019063	protein_coding	Cluster001	14	29816215	29886564
zdhhc2	ENSDARG00000034757	protein_coding	Cluster001	14	30086642	30111904
tmem265	ENSDARG00000095937	protein_coding	Cluster001	14	30240367	30247547
mbnl3	ENSDARG00000016085	protein_coding	Cluster001	14	30646440	30739869
gpr101	ENSDARG00000039218	protein_coding	Cluster001	14	31549687	31553682
tmem255a	ENSDARG00000073911	protein_coding	Cluster001	14	33095541	33114350
atp1b4	ENSDARG00000053262	protein_coding	Cluster001	14	33117980	33129639
si:ch73-335m24.2	ENSDARG00000074285	protein_coding	Cluster001	14	33519775	33531858
clic2	ENSDARG00000010625	protein_coding	Cluster001	14	33542659	33551997
si:ch73-335m24.5	ENSDARG00000036383	protein_coding	Cluster001	14	33558662	33596210
gria1a	ENSDARG00000021352	protein_coding	Cluster001	14	33785541	33936260
si:ch211-11c15.3	ENSDARG00000092970	protein_coding	Cluster001	14	34146315	34148679
glrbb	ENSDARG00000052769	protein_coding	Cluster001	14	35351575	35391907
gria2b	ENSDARG00000052765	protein_coding	Cluster001	14	35408071	35473299
zgc:77938	ENSDARG00000088366	protein_coding	Cluster001	14	35552863	35571668
gpm6aa	ENSDARG00000055455	protein_coding	Cluster001	14	36008235	36038180
si:dkey-237h12.3	ENSDARG00000087599	protein_coding	Cluster001	14	36181239	36381114
tdo2a	ENSDARG00000071429	protein_coding	Cluster001	14	36397749	36410279
tnmd	ENSDARG00000052615	protein_coding	Cluster001	14	40274293	40355440
si:ch211-106m9.1	ENSDARG00000098164	protein_coding	Cluster001	14	40507354	40535760
si:ch211-170a17.1	ENSDARG00000097875	lincRNA	Cluster001	14	43599395	43794405
sncb	ENSDARG00000104945	protein_coding	Cluster001	14	45619121	45653489
rom1b	ENSDARG00000026926	protein_coding	Cluster001	14	46688014	46712649
crybb1l1	ENSDARG00000007576	protein_coding	Cluster001	14	47316814	47323257
cryba1l1	ENSDARG00000032929	protein_coding	Cluster001	14	47319691	47333038
anxa5a	ENSDARG00000026406	protein_coding	Cluster001	14	47423685	47447115
fgfbp2a	ENSDARG00000039964	protein_coding	Cluster001	14	47461989	47464168
fstl5	ENSDARG00000040198	protein_coding	Cluster001	14	48015767	48327544
sept8b	ENSDARG00000014233	protein_coding	Cluster001	14	50052433	50075400
si:ch1073-44g3.1	ENSDARG00000060018	protein_coding	Cluster001	14	50147507	50149278
gpx3	ENSDARG00000043342	protein_coding	Cluster001	14	50452130	50472652
CPLX1 (1 of many)	ENSDARG00000077736	protein_coding	Cluster001	14	50866586	50892594
igfbp7	ENSDARG00000104138	protein_coding	Cluster001	14	51653568	51860801
GPR151	ENSDARG00000104291	protein_coding	Cluster001	14	51804332	51805766
si:ch1073-83n3.2	ENSDARG00000099299	protein_coding	Cluster001	15	106126	117045
CABZ01033205.2	ENSDARG00000090943	protein_coding	Cluster001	15	179112	187572
elna	ENSDARG00000099634	protein_coding	Cluster001	15	357448	413825
C2	ENSDARG00000019772	protein_coding	Cluster001	15	517688	535747
tagln	ENSDARG00000045408	protein_coding	Cluster001	15	582941	590378
cbln20	ENSDARG00000087476	protein_coding	Cluster001	15	611392	615332
igsf10	ENSDARG00000077497	protein_coding	Cluster001	15	1125853	1142706
sptssb	ENSDARG00000091658	protein_coding	Cluster001	15	1715053	1722295
guca1c	ENSDARG00000030758	protein_coding	Cluster001	15	2925166	2940389
foxo1a	ENSDARG00000099555	protein_coding	Cluster001	15	3296910	3391535
si:dkey-35i13.1	ENSDARG00000097648	protein_coding	Cluster001	15	4641635	4644672
arrb1	ENSDARG00000043241	protein_coding	Cluster001	15	5396814	5473899
phkg1a	ENSDARG00000030604	protein_coding	Cluster001	15	5734674	5754680
rbp2a	ENSDARG00000070038	protein_coding	Cluster001	15	5815607	5827155
pcp4b	ENSDARG00000087386	protein_coding	Cluster001	15	6070590	6130803
dscamb	ENSDARG00000028118	protein_coding	Cluster001	15	6150470	6416801
si:ch73-388k15.2	ENSDARG00000035765	unprocessed_pseudogene	Cluster001	15	6681428	6729989
cadm2b	ENSDARG00000062633	protein_coding	Cluster001	15	8016835	8175414
ppm1na	ENSDARG00000010231	protein_coding	Cluster001	15	9076988	9093101
ENSDARG00000102364	ENSDARG00000102364	protein_coding	Cluster001	15	12073360	12079822
dscaml1	ENSDARG00000098057	protein_coding	Cluster001	15	12139421	12298457
si:dkey-36i7.3	ENSDARG00000103639	protein_coding	Cluster001	15	12319627	12339440
fxyd6	ENSDARG00000100971	protein_coding	Cluster001	15	12342530	12387717
tmprss13a	ENSDARG00000100969	protein_coding	Cluster001	15	12394744	12428992
scn4ba	ENSDARG00000099031	protein_coding	Cluster001	15	12535435	12569521
scn2b	ENSDARG00000101713	protein_coding	Cluster001	15	12589962	12614266
LRFN3 (1 of many).1	ENSDARG00000105059	protein_coding	Cluster001	15	13158105	13304487
ywhag2	ENSDARG00000071658	protein_coding	Cluster001	15	15412468	15421156
ENSDARG00000090126	ENSDARG00000090126	protein_coding	Cluster001	15	15439585	15445857
ca4b	ENSDARG00000042293	protein_coding	Cluster001	15	15454860	15465895
zgc:92630	ENSDARG00000004141	protein_coding	Cluster001	15	15479601	15501508
aldoca	ENSDARG00000057661	protein_coding	Cluster001	15	16143564	16162509
sgk494a	ENSDARG00000087176	protein_coding	Cluster001	15	16163436	16185474
flot2b	ENSDARG00000069774	protein_coding	Cluster001	15	16451066	16471961
wbscr17	ENSDARG00000042418	protein_coding	Cluster001	15	16585763	16610450
caln1	ENSDARG00000088898	protein_coding	Cluster001	15	16628670	16768395
si:ch211-214g1.4	ENSDARG00000097962	lincRNA	Cluster001	15	16978709	16984965
adamts15b	ENSDARG00000033544	protein_coding	Cluster001	15	17667466	17682778
adamts15b.1	ENSDARG00000058252	protein_coding	Cluster001	15	17687093	17716785
si:ch211-285j16.4	ENSDARG00000104200	lincRNA	Cluster001	15	17950176	18000106
igsf9ba	ENSDARG00000033845	protein_coding	Cluster001	15	19196117	19314811
jam3a	ENSDARG00000086037	protein_coding	Cluster001	15	19358111	19381568
si:dkey-4p15.5	ENSDARG00000086272	protein_coding	Cluster001	15	19746108	19752657
si:ch211-229d2.5	ENSDARG00000079119	protein_coding	Cluster001	15	19862186	19867746
map6b	ENSDARG00000074073	protein_coding	Cluster001	15	19979613	19991027
exoc3l2b	ENSDARG00000030782	protein_coding	Cluster001	15	20200716	20264320
ulk2	ENSDARG00000097205	protein_coding	Cluster001	15	20907429	20959044
ubash3bb	ENSDARG00000077399	protein_coding	Cluster001	15	21341003	21384906
si:dkey-103g5.3	ENSDARG00000062319	protein_coding	Cluster001	15	21926563	21935739
drd2a	ENSDARG00000056926	protein_coding	Cluster001	15	22110825	22138583
scn3b	ENSDARG00000062359	protein_coding	Cluster001	15	22195937	22212128
spa17	ENSDARG00000069361	protein_coding	Cluster001	15	22331745	22351933
hepacama	ENSDARG00000056934	protein_coding	Cluster001	15	22376071	22390241
LRRC75A	ENSDARG00000076834	protein_coding	Cluster001	15	24755823	24801040
tusc5a	ENSDARG00000090481	protein_coding	Cluster001	15	24909880	24934561
rtn4rl1b	ENSDARG00000098528	protein_coding	Cluster001	15	26432472	26435829
cryba1a	ENSDARG00000041141	protein_coding	Cluster001	15	28153818	28174626
vtna	ENSDARG00000055388	protein_coding	Cluster001	15	28269294	28276050
rilp	ENSDARG00000074660	protein_coding	Cluster001	15	28294182	28314707
slc6a4a	ENSDARG00000061165	protein_coding	Cluster001	15	28676149	28685626
gipr	ENSDARG00000025478	protein_coding	Cluster001	15	29007476	29041244
clip3	ENSDARG00000054456	protein_coding	Cluster001	15	29056697	29076093
gucy2f	ENSDARG00000025504	protein_coding	Cluster001	15	29429842	29447994
samsn1a	ENSDARG00000054543	protein_coding	Cluster001	15	29631488	29653871
WSCD1 (1 of many)	ENSDARG00000098113	protein_coding	Cluster001	15	29962216	29984669
nlk2	ENSDARG00000028793	protein_coding	Cluster001	15	30276861	30420787
zgc:92326	ENSDARG00000041060	protein_coding	Cluster001	15	30973828	31186924
lgals9l1	ENSDARG00000025903	protein_coding	Cluster001	15	31151514	31162442
si:ch211-244e12.7	ENSDARG00000054744	protein_coding	Cluster001	15	31396128	31397307
frya	ENSDARG00000013921	protein_coding	Cluster001	15	31948324	32052256
mag	ENSDARG00000104023	protein_coding	Cluster001	15	34033829	34075811
etv1	ENSDARG00000101959	protein_coding	Cluster001	15	34315530	34356315
nyap2a	ENSDARG00000079581	protein_coding	Cluster001	15	35851254	35929443
sst1.1	ENSDARG00000040799	protein_coding	Cluster001	15	36299017	36300882
ostn	ENSDARG00000054055	protein_coding	Cluster001	15	36369401	36391118
si:dkey-262k9.2	ENSDARG00000098024	protein_coding	Cluster001	15	36587381	36644258
si:dkey-262k9.4	ENSDARG00000089838	protein_coding	Cluster001	15	36648045	36675468
aplp1	ENSDARG00000098368	protein_coding	Cluster001	15	37204506	37328812
hsc70	ENSDARG00000012381	protein_coding	Cluster001	15	37934331	37949384
irgq2	ENSDARG00000068657	protein_coding	Cluster001	15	38248880	38253031
chrna10a	ENSDARG00000011113	protein_coding	Cluster001	15	38278319	38291798
robo2.1	ENSDARG00000078366	protein_coding	Cluster001	15	38958371	38990931
robo2	ENSDARG00000014891	protein_coding	Cluster001	15	39249949	39384044
si:ch73-156o22.2	ENSDARG00000097804	protein_coding	Cluster001	15	40110757	40115957
itm2ca	ENSDARG00000043448	protein_coding	Cluster001	15	40161318	40181831
CLSTN2 (1 of many)	ENSDARG00000060638	protein_coding	Cluster001	15	41598197	41706802
grik1b	ENSDARG00000040627	protein_coding	Cluster001	15	42670892	42723773
ENSDARG00000103993	ENSDARG00000103993	protein_coding	Cluster001	15	43261960	43263570
zgc:85932	ENSDARG00000098239	protein_coding	Cluster001	15	43452449	43507427
GUCY1A2	ENSDARG00000093185	protein_coding	Cluster001	15	44347262	44382352
gria4a	ENSDARG00000037496	protein_coding	Cluster001	15	44475744	44790596
cldn15lb	ENSDARG00000100844	protein_coding	Cluster001	15	45547313	45574731
sagb	ENSDARG00000038378	protein_coding	Cluster001	15	45625523	45647699
nrsn1	ENSDARG00000044719	protein_coding	Cluster001	16	330938	339684
SLC6A3	ENSDARG00000004219	protein_coding	Cluster001	16	362629	376736
GRIK3	ENSDARG00000077715	protein_coding	Cluster001	16	3564322	3684735
si:ch211-175f12.2	ENSDARG00000095831	protein_coding	Cluster001	16	4212229	4227212
CR391998.1	ENSDARG00000091817	protein_coding	Cluster001	16	4256425	4272473
si:dkey-283b15.2	ENSDARG00000041382	protein_coding	Cluster001	16	5750314	5772236
ccka	ENSDARG00000070810	protein_coding	Cluster001	16	5875351	5879575
ENSDARG00000100486	ENSDARG00000100486	protein_coding	Cluster001	16	7397798	7445460
stx12l	ENSDARG00000044605	protein_coding	Cluster001	16	7709196	7724021
adcy2a	ENSDARG00000058392	protein_coding	Cluster001	16	9381023	9493023
ca14	ENSDARG00000061697	protein_coding	Cluster001	16	9649131	9667201
enpp2	ENSDARG00000011257	protein_coding	Cluster001	16	9718819	9771303
VAMP1 (1 of many)	ENSDARG00000097576	protein_coding	Cluster001	16	9888778	9895357
atp1a3b	ENSDARG00000104139	protein_coding	Cluster001	16	10885786	10930007
grik5	ENSDARG00000101449	protein_coding	Cluster001	16	11592909	11665032
si:dkey-250k15.7	ENSDARG00000095048	protein_coding	Cluster001	16	11792646	11818857
ceacam1	ENSDARG00000041119	protein_coding	Cluster001	16	11833328	11869694
cnfn	ENSDARG00000041115	protein_coding	Cluster001	16	11899738	11908092
clstn3	ENSDARG00000073883	protein_coding	Cluster001	16	12211428	12282652
tpi1b	ENSDARG00000040988	protein_coding	Cluster001	16	12345335	12364092
si:dkey-26c10.5	ENSDARG00000088023	protein_coding	Cluster001	16	12390130	12403561
trpv6	ENSDARG00000014496	protein_coding	Cluster001	16	12403087	12428961
mfap5	ENSDARG00000090560	protein_coding	Cluster001	16	12779696	12798837
sbk3	ENSDARG00000057687	protein_coding	Cluster001	16	12820784	12833618
cacng8b	ENSDARG00000070626	protein_coding	Cluster001	16	12992261	13063619
cacng7b	ENSDARG00000070624	protein_coding	Cluster001	16	13072900	13114046
shisa7a	ENSDARG00000062462	protein_coding	Cluster001	16	13746584	13772394
ttyh1	ENSDARG00000076804	protein_coding	Cluster001	16	13821808	13899788
rcvrn2	ENSDARG00000019902	protein_coding	Cluster001	16	14021572	14031469
rusc1	ENSDARG00000078125	protein_coding	Cluster001	16	14139163	14169142
deptor	ENSDARG00000040930	protein_coding	Cluster001	16	14697920	14785787
si:ch211-237b12.4	ENSDARG00000105408	antisense	Cluster001	16	16147507	16151831
stmn2a	ENSDARG00000033234	protein_coding	Cluster001	16	16257052	16274342
upp1	ENSDARG00000040869	protein_coding	Cluster001	16	16296679	16304638
tnxba	ENSDARG00000001760	protein_coding	Cluster001	16	16713265	16741787
iffo1b	ENSDARG00000062108	protein_coding	Cluster001	16	17207874	17254866
si:dkey-260g12.4	ENSDARG00000104231	protein_coding	Cluster001	16	17255216	17280317
wu:fj39g12	ENSDARG00000043460	protein_coding	Cluster001	16	17296274	17299777
fam131bb	ENSDARG00000070575	protein_coding	Cluster001	16	17481139	17559485
si:dkey-87o1.3	ENSDARG00000105420	lincRNA	Cluster001	16	17798213	17799927
tmem196b	ENSDARG00000090140	protein_coding	Cluster001	16	19840059	19875782
colq	ENSDARG00000019692	protein_coding	Cluster001	16	20392245	20433166
si:dkey-71b5.7	ENSDARG00000080675	protein_coding	Cluster001	16	22133134	22202744
chrnb2b	ENSDARG00000017790	protein_coding	Cluster001	16	22703036	22760843
s100t	ENSDARG00000055589	protein_coding	Cluster001	16	22766428	22767996
lenep	ENSDARG00000095553	protein_coding	Cluster001	16	22863839	22866056
si:dkey-247k7.2	ENSDARG00000103199	protein_coding	Cluster001	16	23424030	23431063
trim46a	ENSDARG00000012367	protein_coding	Cluster001	16	23438512	23464505
FAM189B	ENSDARG00000079008	protein_coding	Cluster001	16	23896324	23920890
cadm4	ENSDARG00000040291	protein_coding	Cluster001	16	24298046	24603008
si:dkey-56f14.4	ENSDARG00000097110	protein_coding	Cluster001	16	24675506	24683010
si:dkey-56f14.7	ENSDARG00000055400	protein_coding	Cluster001	16	24711416	24731035
negaly6	ENSDARG00000089123	protein_coding	Cluster001	16	24783817	24788571
fpr1	ENSDARG00000042984	protein_coding	Cluster001	16	25056685	25059668
mylipb	ENSDARG00000055118	protein_coding	Cluster001	16	25620961	25633706
atxn1b	ENSDARG00000060862	protein_coding	Cluster001	16	25640277	25653480
nr4a3	ENSDARG00000055854	protein_coding	Cluster001	16	27404450	27434715
nacad	ENSDARG00000012347	protein_coding	Cluster001	16	27689766	27706372
steap4	ENSDARG00000055901	protein_coding	Cluster001	16	27800249	27814549
syt11b	ENSDARG00000056105	protein_coding	Cluster001	16	28907791	28921489
npr1b	ENSDARG00000018750	protein_coding	Cluster001	16	28968963	29056753
rhbg	ENSDARG00000009018	protein_coding	Cluster001	16	29331173	29342541
bcan	ENSDARG00000099412	protein_coding	Cluster001	16	29375522	29400049
si:ch211-113g11.6	ENSDARG00000070442	protein_coding	Cluster001	16	29473043	29517416
lingo4b	ENSDARG00000078527	protein_coding	Cluster001	16	29521351	29545712
CABZ01063757.1	ENSDARG00000098455	protein_coding	Cluster001	16	30385064	30387464
pear1	ENSDARG00000060753	protein_coding	Cluster001	16	30480114	30561327
si:ch1073-90m23.1	ENSDARG00000091573	protein_coding	Cluster001	16	31969346	31978564
gstk1	ENSDARG00000056510	protein_coding	Cluster001	16	32055173	32059899
tmc4	ENSDARG00000031757	protein_coding	Cluster001	16	32075060	32096123
ENSDARG00000029114	ENSDARG00000029114	protein_coding	Cluster001	16	32105755	32126845
klhl32	ENSDARG00000003576	protein_coding	Cluster001	16	32283990	32322000
faxcb	ENSDARG00000078981	protein_coding	Cluster001	16	32676044	32695899
snap91	ENSDARG00000098809	protein_coding	Cluster001	16	33051658	33105239
oprd1b	ENSDARG00000037159	protein_coding	Cluster001	16	34206805	34220230
PKIB (1 of many)	ENSDARG00000095152	protein_coding	Cluster001	16	34525034	34547872
paqr7b	ENSDARG00000034907	protein_coding	Cluster001	16	34568947	34578775
stmn1b	ENSDARG00000033655	protein_coding	Cluster001	16	34569485	34573176
col6a6	ENSDARG00000079752	protein_coding	Cluster001	16	36715734	36765821
calb1	ENSDARG00000031598	protein_coding	Cluster001	16	36812050	36844899
aldh5a1	ENSDARG00000076544	protein_coding	Cluster001	16	36977651	36991883
adgrb1a	ENSDARG00000075133	protein_coding	Cluster001	16	37548981	37678464
KCNV1	ENSDARG00000070092	protein_coding	Cluster001	16	41041879	41063292
cpne4a	ENSDARG00000101095	protein_coding	Cluster001	16	41395445	41515510
ENSDARG00000070170	ENSDARG00000070170	protein_coding	Cluster001	16	42024406	42034101
cspg5a	ENSDARG00000069981	protein_coding	Cluster001	16	42418164	42486683
ANKRD34A	ENSDARG00000076719	protein_coding	Cluster001	16	42891959	42916035
si:dkey-7j14.5	ENSDARG00000097528	protein_coding	Cluster001	16	43110659	43122515
dpys	ENSDARG00000079543	protein_coding	Cluster001	16	44333824	44360764
rims2a	ENSDARG00000101606	protein_coding	Cluster001	16	44373881	44434411
gapdhs	ENSDARG00000039914	protein_coding	Cluster001	16	45077926	45103166
si:dkey-33i11.9	ENSDARG00000102555	protein_coding	Cluster001	16	45206077	45211714
fxyd1	ENSDARG00000099014	protein_coding	Cluster001	16	45235886	45258804
phf1	ENSDARG00000057439	protein_coding	Cluster001	16	45458191	45477033
syngap1b	ENSDARG00000069765	protein_coding	Cluster001	16	45557128	45724504
paqr6	ENSDARG00000041483	protein_coding	Cluster001	16	45772561	45815891
sv2a	ENSDARG00000059945	protein_coding	Cluster001	16	46137709	46235989
tmem176l.2	ENSDARG00000089399	protein_coding	Cluster001	16	46673056	46678680
cthrc1b	ENSDARG00000001971	protein_coding	Cluster001	16	47519500	47548056
znf385d	ENSDARG00000086162	protein_coding	Cluster001	16	49504725	49673101
nr1d2a	ENSDARG00000003820	protein_coding	Cluster001	16	49879775	49907024
lim2.5	ENSDARG00000041295	protein_coding	Cluster001	16	49962246	49976886
adssl1	ENSDARG00000099517	protein_coding	Cluster001	17	663357	695526
cyp1c2	ENSDARG00000101789	protein_coding	Cluster001	17	794442	796628
ENSDARG00000077725	ENSDARG00000077725	protein_coding	Cluster001	17	1354915	1363561
SLC25A47 (1 of many)	ENSDARG00000102071	protein_coding	Cluster001	17	1499303	1504760
ENSDARG00000090381	ENSDARG00000090381	protein_coding	Cluster001	17	2172529	2209370
zgc:136872	ENSDARG00000008553	protein_coding	Cluster001	17	3048813	3091582
napba	ENSDARG00000013669	protein_coding	Cluster001	17	4137247	4160303
FNDC4 (1 of many)	ENSDARG00000009949	protein_coding	Cluster001	17	5740176	5771721
HIVEP2 (1 of many)	ENSDARG00000018773	protein_coding	Cluster001	17	6234706	6242590
vsnl1b	ENSDARG00000044053	protein_coding	Cluster001	17	6558345	6581308
akap12a	ENSDARG00000091792	protein_coding	Cluster001	17	7606452	7626410
syne1b	ENSDARG00000063068	protein_coding	Cluster001	17	7687722	8016202
tulp4b	ENSDARG00000063056	protein_coding	Cluster001	17	8026215	8053834
sstr1a	ENSDARG00000104922	protein_coding	Cluster001	17	10091529	10093061
kif26ba	ENSDARG00000013343	protein_coding	Cluster001	17	11353065	11564262
snap25b	ENSDARG00000058117	protein_coding	Cluster001	17	12143918	12231242
stmn4l	ENSDARG00000043932	protein_coding	Cluster001	17	12544466	12554996
sdsl	ENSDARG00000074698	protein_coding	Cluster001	17	14597861	14605778
si:ch73-305o9.3	ENSDARG00000101501	protein_coding	Cluster001	17	14714238	14718891
gch1	ENSDARG00000070453	protein_coding	Cluster001	17	15114044	15141342
si:ch211-270g19.5	ENSDARG00000097256	protein_coding	Cluster001	17	15289465	15297653
FAM184A (1 of many)	ENSDARG00000002635	protein_coding	Cluster001	17	15301499	15381068
col10a1a	ENSDARG00000054753	protein_coding	Cluster001	17	15534144	15538929
fhl5	ENSDARG00000014805	protein_coding	Cluster001	17	15597639	15603886
fut9a	ENSDARG00000016460	protein_coding	Cluster001	17	15623686	15649096
gabrr2a	ENSDARG00000052982	protein_coding	Cluster001	17	15837832	15884690
map7a	ENSDARG00000078241	protein_coding	Cluster001	17	16043515	16061972
foxn3	ENSDARG00000012833	protein_coding	Cluster001	17	16556988	16726396
nrxn3a	ENSDARG00000043746	protein_coding	Cluster001	17	16898590	17428066
bcl11ba	ENSDARG00000062510	protein_coding	Cluster001	17	18097522	18159364
FLRT2 (1 of many)	ENSDARG00000097299	protein_coding	Cluster001	17	18997558	19003154
reep3a	ENSDARG00000017569	protein_coding	Cluster001	17	19587551	19606521
fmn2a	ENSDARG00000023318	protein_coding	Cluster001	17	19737613	19814573
si:ch211-248a14.8	ENSDARG00000097693	protein_coding	Cluster001	17	20154046	20169559
SORCS3	ENSDARG00000077349	protein_coding	Cluster001	17	20301487	20374730
si:ch73-306e8.2	ENSDARG00000097416	protein_coding	Cluster001	17	20596180	20610479
phyhipla	ENSDARG00000003998	protein_coding	Cluster001	17	20943641	20959241
ttbk1b	ENSDARG00000056659	protein_coding	Cluster001	17	22009370	22049638
si:dkey-11a7.3	ENSDARG00000097706	antisense	Cluster001	17	22667334	22669804
ltbp1	ENSDARG00000056922	protein_coding	Cluster001	17	22936591	23097214
si:ch211-195o20.7	ENSDARG00000089221	protein_coding	Cluster001	17	24873355	24898488
kbtbd11	ENSDARG00000104958	protein_coding	Cluster001	17	25270831	25273323
tdh2	ENSDARG00000001463	protein_coding	Cluster001	17	25395642	25406930
si:ch211-214p16.1	ENSDARG00000044129	processed_transcript	Cluster001	17	25567096	25568467
grid1a	ENSDARG00000074583	protein_coding	Cluster001	17	25936612	26345011
ndnfl	ENSDARG00000076462	protein_coding	Cluster001	17	26551210	26568348
ENSDARG00000100722	ENSDARG00000100722	protein_coding	Cluster001	17	27157852	27165057
si:ch1073-358o18.3	ENSDARG00000097369	lincRNA	Cluster001	17	27383740	27384391
mamdc1	ENSDARG00000024017	protein_coding	Cluster001	17	28323175	28548667
coch	ENSDARG00000024032	protein_coding	Cluster001	17	28726698	28732677
prkd1	ENSDARG00000075949	protein_coding	Cluster001	17	28866014	28952231
sptbn5	ENSDARG00000097683	protein_coding	Cluster001	17	29107227	29177256
ankrd9	ENSDARG00000028804	protein_coding	Cluster001	17	29259581	29260768
esrrga	ENSDARG00000004861	protein_coding	Cluster001	17	29777835	29885224
nhsl1a	ENSDARG00000054537	protein_coding	Cluster001	17	30528932	30574260
disp2	ENSDARG00000042846	protein_coding	Cluster001	17	31168313	31185317
pomca	ENSDARG00000043135	protein_coding	Cluster001	17	33274444	33281905
efr3ba	ENSDARG00000033516	protein_coding	Cluster001	17	33277584	33336793
si:ch211-132f19.7	ENSDARG00000043141	protein_coding	Cluster001	17	33359273	33386969
pth2	ENSDARG00000022951	protein_coding	Cluster001	17	33542683	33546512
tmem121a	ENSDARG00000061562	protein_coding	Cluster001	17	33549255	33599852
impg1b	ENSDARG00000074839	protein_coding	Cluster001	17	36679514	36734155
mapre3a	ENSDARG00000020231	protein_coding	Cluster001	17	36919696	36948975
dtnbb	ENSDARG00000013020	protein_coding	Cluster001	17	37122511	37209081
kif3cb	ENSDARG00000079500	protein_coding	Cluster001	17	37256644	37266611
c17h14orf159	ENSDARG00000005179	protein_coding	Cluster001	17	38792868	38831438
CABZ01071407.1	ENSDARG00000013134	protein_coding	Cluster001	17	39926164	39933597
fosl2	ENSDARG00000040623	protein_coding	Cluster001	17	41313752	41329686
EML5	ENSDARG00000053517	protein_coding	Cluster001	17	43048924	43296752
hspa4l	ENSDARG00000053544	protein_coding	Cluster001	17	43439827	43475779
nt5c1ab	ENSDARG00000070590	protein_coding	Cluster001	17	43547312	43567956
slc35f4	ENSDARG00000103124	protein_coding	Cluster001	17	44387473	44471046
zdhhc22	ENSDARG00000075170	protein_coding	Cluster001	17	44653960	44662459
tmem63c	ENSDARG00000004158	protein_coding	Cluster001	17	44666401	44809896
ngb	ENSDARG00000053475	protein_coding	Cluster001	17	44848187	44854412
entpd5a	ENSDARG00000053481	protein_coding	Cluster001	17	44916642	44927048
gstz1	ENSDARG00000027984	protein_coding	Cluster001	17	44992659	45000078
capn3a	ENSDARG00000041864	protein_coding	Cluster001	17	45191718	45363385
TMEM179 (1 of many)	ENSDARG00000090064	protein_coding	Cluster001	17	45255949	45264641
ezra	ENSDARG00000020944	protein_coding	Cluster001	17	45430072	45659457
susd4	ENSDARG00000026335	protein_coding	Cluster001	17	45546201	45569379
zgc:162184	ENSDARG00000077217	protein_coding	Cluster001	17	45665584	45695971
ENSDARG00000102288	ENSDARG00000102288	protein_coding	Cluster001	17	47001554	47006177
alk	ENSDARG00000095833	protein_coding	Cluster001	17	47102321	47219486
col12a1a	ENSDARG00000078322	protein_coding	Cluster001	17	49685590	49879081
fosaa	ENSDARG00000040135	protein_coding	Cluster001	17	50149929	50154935
otofb	ENSDARG00000020581	protein_coding	Cluster001	17	50234581	50294936
GJD2 (1 of many)	ENSDARG00000067999	protein_coding	Cluster001	17	50887139	50887999
si:ch1073-469d17.2	ENSDARG00000101485	protein_coding	Cluster001	17	51112182	51113304
rps6kl1	ENSDARG00000079024	protein_coding	Cluster001	17	52473604	52493687
tarsl2	ENSDARG00000092774	protein_coding	Cluster001	18	321698	337202
parp6a	ENSDARG00000042703	protein_coding	Cluster001	18	994746	1006497
nptnb	ENSDARG00000043864	protein_coding	Cluster001	18	1268164	1305037
ompa	ENSDARG00000105218	protein_coding	Cluster001	18	3401904	3405006
RGS9BP	ENSDARG00000086756	protein_coding	Cluster001	18	5166441	5167169
fgf7	ENSDARG00000059387	protein_coding	Cluster001	18	5405157	5424073
fbn1	ENSDARG00000105333	protein_coding	Cluster001	18	5503737	5528053
cplx3b	ENSDARG00000089486	protein_coding	Cluster001	18	5807435	5822219
iqsec3b	ENSDARG00000093091	protein_coding	Cluster001	18	6282163	6337238
vwf	ENSDARG00000077231	protein_coding	Cluster001	18	7191182	7269043
ANO2 (1 of many)	ENSDARG00000003210	protein_coding	Cluster001	18	7288019	7345612
glipr1b	ENSDARG00000030078	protein_coding	Cluster001	18	7386482	7396290
si:dkey-30c15.17	ENSDARG00000058492	protein_coding	Cluster001	18	7404307	7415848
neto2b	ENSDARG00000063293	protein_coding	Cluster001	18	7541068	7552828
si:dkeyp-1h4.6	ENSDARG00000093936	protein_coding	Cluster001	18	7632446	7634646
zgc:77752	ENSDARG00000042387	protein_coding	Cluster001	18	7635077	7650238
mapk8ip2	ENSDARG00000063157	protein_coding	Cluster001	18	8297246	8355128
cpt1b	ENSDARG00000058285	protein_coding	Cluster001	18	8388901	8409547
si:dkey-95h12.1	ENSDARG00000040100	protein_coding	Cluster001	18	8914254	8927773
grm3	ENSDARG00000031712	protein_coding	Cluster001	18	9014208	9088786
pclob	ENSDARG00000098880	protein_coding	Cluster001	18	9645957	9752386
lrrc4.2	ENSDARG00000003020	protein_coding	Cluster001	18	10327404	10329338
tspan33b	ENSDARG00000042189	protein_coding	Cluster001	18	10998743	11026692
zgc:110789	ENSDARG00000052497	protein_coding	Cluster001	18	12066267	12083414
zgc:56622	ENSDARG00000099728	protein_coding	Cluster001	18	13213892	13226233
cdh13	ENSDARG00000014215	protein_coding	Cluster001	18	13823978	14164694
si:dkey-246g23.4	ENSDARG00000013775	protein_coding	Cluster001	18	14595573	14611264
panx2	ENSDARG00000063019	protein_coding	Cluster001	18	14934183	14954360
mlc1	ENSDARG00000063026	protein_coding	Cluster001	18	14958220	14973322
zgc:153031	ENSDARG00000068876	protein_coding	Cluster001	18	15163698	15171476
slc17a8	ENSDARG00000057728	protein_coding	Cluster001	18	15647655	15666895
nr1h4	ENSDARG00000057741	protein_coding	Cluster001	18	15676047	15698430
C1QTNF4 (1 of many)	ENSDARG00000087659	protein_coding	Cluster001	18	15801949	15803042
slc6a15	ENSDARG00000062821	protein_coding	Cluster001	18	16162509	16193409
mgat4c	ENSDARG00000041791	protein_coding	Cluster001	18	16398679	16600990
BX005395.1	ENSDARG00000069027	protein_coding	Cluster001	18	16809788	16811967
ENSDARG00000069038	ENSDARG00000069038	protein_coding	Cluster001	18	16967882	16981227
tph2	ENSDARG00000057239	protein_coding	Cluster001	18	17000698	17011990
foxl1	ENSDARG00000008133	protein_coding	Cluster001	18	17494491	17496353
cpne2	ENSDARG00000007753	protein_coding	Cluster001	18	17671336	17714396
cbln1	ENSDARG00000057296	protein_coding	Cluster001	18	18115169	18120966
pllp	ENSDARG00000062756	protein_coding	Cluster001	18	18872293	18881566
slc24a1	ENSDARG00000041431	protein_coding	Cluster001	18	19016997	19050894
megf11	ENSDARG00000062686	protein_coding	Cluster001	18	19154371	19361726
lctlb	ENSDARG00000016337	protein_coding	Cluster001	18	19479145	19494377
synm	ENSDARG00000062350	protein_coding	Cluster001	18	20870595	20880109
calb2a	ENSDARG00000041062	protein_coding	Cluster001	18	21209696	21229785
pnp6	ENSDARG00000040942	protein_coding	Cluster001	18	21268195	21282307
necab2	ENSDARG00000056745	protein_coding	Cluster001	18	21419728	21631750
si:dkey-3l5.2	ENSDARG00000092444	processed_transcript	Cluster001	18	22750666	22754300
hsf4	ENSDARG00000013251	protein_coding	Cluster001	18	22757440	22764571
slco3a1	ENSDARG00000018726	protein_coding	Cluster001	18	25087452	25190698
ANKRD34C	ENSDARG00000093286	protein_coding	Cluster001	18	26140154	26141743
RASGRF1	ENSDARG00000073824	protein_coding	Cluster001	18	26353351	26434780
cd81b	ENSDARG00000022437	protein_coding	Cluster001	18	27336211	27353779
kiaa1549lb	ENSDARG00000062086	protein_coding	Cluster001	18	28124380	28178016
spon1a	ENSDARG00000010029	protein_coding	Cluster001	18	28586400	28901951
syt9a	ENSDARG00000003994	protein_coding	Cluster001	18	29010482	29080296
rasgrp4	ENSDARG00000061796	protein_coding	Cluster001	18	35761830	35821475
tmem91	ENSDARG00000068456	protein_coding	Cluster001	18	36033654	36065354
b3gat1a	ENSDARG00000040547	protein_coding	Cluster001	18	36123460	36154875
ttc9b	ENSDARG00000068421	protein_coding	Cluster001	18	36825537	36884378
luzp2	ENSDARG00000068247	protein_coding	Cluster001	18	37855952	38107091
gnb5b	ENSDARG00000055377	protein_coding	Cluster001	18	39086567	39124511
scg3	ENSDARG00000086288	protein_coding	Cluster001	18	39453581	39492047
gldn	ENSDARG00000061576	protein_coding	Cluster001	18	39668649	39681633
ENSDARG00000068274	ENSDARG00000068274	protein_coding	Cluster001	18	41505649	41519608
ttc36	ENSDARG00000011693	protein_coding	Cluster001	18	42782718	42786565
si:ch211-129p13.1	ENSDARG00000105447	protein_coding	Cluster001	18	43370722	43445013
spred3	ENSDARG00000040358	protein_coding	Cluster001	18	44603333	44617798
cngb1a	ENSDARG00000068242	protein_coding	Cluster001	18	45507408	45520717
si:ch211-14c7.2	ENSDARG00000094522	protein_coding	Cluster001	18	46196019	46210563
sphkap	ENSDARG00000017429	protein_coding	Cluster001	18	46397891	46466483
dner	ENSDARG00000061031	protein_coding	Cluster001	18	46701713	46765152
bmp16	ENSDARG00000103679	protein_coding	Cluster001	18	48798932	48814644
si:ch211-136a13.3	ENSDARG00000098044	lincRNA	Cluster001	18	49130033	49162174
si:ch211-136a13.2	ENSDARG00000092142	processed_transcript	Cluster001	18	49212355	49218904
LRFN3 (1 of many)	ENSDARG00000039500	protein_coding	Cluster001	18	49416694	49434039
abcc8b	ENSDARG00000077007	protein_coding	Cluster001	18	50044369	50090124
scamp5b	ENSDARG00000040274	protein_coding	Cluster001	18	50092435	50102177
si:dkey-105e17.1	ENSDARG00000026247	protein_coding	Cluster001	18	50279368	50360255
chrna3	ENSDARG00000100991	protein_coding	Cluster001	18	50641553	50650139
CABZ01113374.1	ENSDARG00000099838	protein_coding	Cluster001	18	50949408	50952472
ENSDARG00000102443	ENSDARG00000102443	protein_coding	Cluster001	18	51002022	51008559
adgrb1b	ENSDARG00000078529	protein_coding	Cluster001	19	92480	107192
syngap1a	ENSDARG00000063713	protein_coding	Cluster001	19	231833	276595
ensaa	ENSDARG00000036944	protein_coding	Cluster001	19	341887	343981
gstr	ENSDARG00000042620	protein_coding	Cluster001	19	770491	776267
ppp1r18	ENSDARG00000071251	protein_coding	Cluster001	19	824136	840721
dgat1a	ENSDARG00000103503	protein_coding	Cluster001	19	1118390	1141655
rapgef5a	ENSDARG00000075271	protein_coding	Cluster001	19	2834738	2858984
si:ch211-80h18.1	ENSDARG00000078522	protein_coding	Cluster001	19	3145953	3186392
si:ch211-133n4.6	ENSDARG00000092099	protein_coding	Cluster001	19	3245771	3253014
st3gal1l2	ENSDARG00000038533	protein_coding	Cluster001	19	4819690	4829438
eno2	ENSDARG00000014287	protein_coding	Cluster001	19	5156432	5174246
gnb3b	ENSDARG00000002696	protein_coding	Cluster001	19	5189740	5218859
stx1b	ENSDARG00000000503	protein_coding	Cluster001	19	5241820	5338213
krt1-19d	ENSDARG00000023082	protein_coding	Cluster001	19	5408167	5416298
krt91	ENSDARG00000036830	protein_coding	Cluster001	19	5462077	5464284
jupb	ENSDARG00000059067	protein_coding	Cluster001	19	5562075	5676432
atp1a3a	ENSDARG00000018259	protein_coding	Cluster001	19	6409203	6466563
CABZ01029822.1	ENSDARG00000086931	protein_coding	Cluster001	19	6937664	6954182
col11a2	ENSDARG00000012422	protein_coding	Cluster001	19	7260815	7306481
mllt11	ENSDARG00000071026	protein_coding	Cluster001	19	7526719	7531871
s100a11	ENSDARG00000093628	protein_coding	Cluster001	19	7648838	7651550
efna3a	ENSDARG00000014675	protein_coding	Cluster001	19	8225648	8420619
trim46b	ENSDARG00000058649	protein_coding	Cluster001	19	8661756	8685504
si:ch211-288g17.4	ENSDARG00000070960	protein_coding	Cluster001	19	9425246	9445417
vamp1	ENSDARG00000031283	protein_coding	Cluster001	19	9541507	9554010
clcn1a	ENSDARG00000062084	protein_coding	Cluster001	19	9693238	9744033
cacng8a	ENSDARG00000020450	protein_coding	Cluster001	19	9894362	9911040
cacng7a	ENSDARG00000063006	protein_coding	Cluster001	19	9921846	9963896
dbpa	ENSDARG00000063014	protein_coding	Cluster001	19	10258190	10277445
shisa7b	ENSDARG00000063144	protein_coding	Cluster001	19	10298664	10324223
rcvrn3	ENSDARG00000009637	protein_coding	Cluster001	19	10420613	10433654
si:ch211-232m10.6	ENSDARG00000070931	protein_coding	Cluster001	19	10437420	10454705
si:ch211-171h4.3	ENSDARG00000020455	protein_coding	Cluster001	19	10496559	10506215
ncaldb	ENSDARG00000011334	protein_coding	Cluster001	19	12377572	12404986
mc5ra	ENSDARG00000031348	protein_coding	Cluster001	19	12843359	12883880
rims2b	ENSDARG00000102690	protein_coding	Cluster001	19	13181075	13268356
ctgfb	ENSDARG00000104292	protein_coding	Cluster001	19	13939305	13946435
fam46bb	ENSDARG00000011797	protein_coding	Cluster001	19	14669636	14684052
hivep3a	ENSDARG00000075928	protein_coding	Cluster001	19	15402606	15493584
ENSDARG00000024619	ENSDARG00000024619	protein_coding	Cluster001	19	15666928	15716605
rab42a	ENSDARG00000034215	protein_coding	Cluster001	19	16128021	16131785
MANEAL	ENSDARG00000056450	protein_coding	Cluster001	19	17355550	17372846
nr1d2b	ENSDARG00000009594	protein_coding	Cluster001	19	17941698	17948550
cspg5b	ENSDARG00000099793	protein_coding	Cluster001	19	19705129	19766384
COLQ (1 of many)	ENSDARG00000074216	protein_coding	Cluster001	19	19839962	19859737
npy	ENSDARG00000036222	protein_coding	Cluster001	19	20527423	20529826
gpnmb	ENSDARG00000062688	protein_coding	Cluster001	19	20664347	20685855
pkhd1l1	ENSDARG00000091116	protein_coding	Cluster001	19	23266334	23335441
syt11a	ENSDARG00000057913	protein_coding	Cluster001	19	24398243	24450487
xkr8.2	ENSDARG00000076820	protein_coding	Cluster001	19	25410047	25421386
si:ch211-239d6.4	ENSDARG00000100012	lincRNA	Cluster001	19	25571319	25572968
rims3	ENSDARG00000062305	protein_coding	Cluster001	19	25579317	25686932
dtnbp1b	ENSDARG00000055206	protein_coding	Cluster001	19	26577486	26650996
prrt1	ENSDARG00000062208	protein_coding	Cluster001	19	27273618	27284793
gabbr1b	ENSDARG00000016667	protein_coding	Cluster001	19	27456113	27676879
sh3bp5lb	ENSDARG00000007136	protein_coding	Cluster001	19	27698849	27730839
adcy2b	ENSDARG00000014588	protein_coding	Cluster001	19	28025405	28192642
ube2ql1	ENSDARG00000079276	protein_coding	Cluster001	19	28372786	28382754
ENSDARG00000056572	ENSDARG00000056572	protein_coding	Cluster001	19	28772530	28783190
si:dkey-150k17.2	ENSDARG00000095192	antisense	Cluster001	19	29204745	29239197
hpcal4	ENSDARG00000070491	protein_coding	Cluster001	19	30934769	30975296
fam49a	ENSDARG00000035907	protein_coding	Cluster001	19	31046140	31096365
sync	ENSDARG00000035944	protein_coding	Cluster001	19	31403311	31410466
necab1	ENSDARG00000056566	protein_coding	Cluster001	19	31850376	31935364
nt5c1aa	ENSDARG00000035883	protein_coding	Cluster001	19	33179373	33217522
col8a2	ENSDARG00000060893	protein_coding	Cluster001	19	35909162	36009087
csmd2	ENSDARG00000001559	protein_coding	Cluster001	19	36527726	37087903
dlgap3	ENSDARG00000055459	protein_coding	Cluster001	19	37871490	37905397
si:ch211-250g4.3	ENSDARG00000092945	protein_coding	Cluster001	19	37922518	37932627
CR735126.1	ENSDARG00000044212	protein_coding	Cluster001	19	37955768	37979726
calcr	ENSDARG00000028845	protein_coding	Cluster001	19	41129855	41238904
gngt1	ENSDARG00000035798	protein_coding	Cluster001	19	41269414	41272348
zgc:85777	ENSDARG00000027009	protein_coding	Cluster001	19	41274733	41311480
pdk4	ENSDARG00000054848	protein_coding	Cluster001	19	41600688	41894937
plekho1a	ENSDARG00000061191	protein_coding	Cluster001	19	42797849	42821953
RDH13 (1 of many).2	ENSDARG00000054797	protein_coding	Cluster001	19	42848790	42855162
gpr186	ENSDARG00000094860	protein_coding	Cluster001	19	43951868	43956655
cd164l2	ENSDARG00000096327	protein_coding	Cluster001	19	43967582	43976701
rad21b	ENSDARG00000035655	protein_coding	Cluster001	19	44472677	44495832
med30	ENSDARG00000101115	protein_coding	Cluster001	19	46779822	46824208
ext1c	ENSDARG00000035649	protein_coding	Cluster001	19	47719424	47744812
nme2b.2	ENSDARG00000099420	protein_coding	Cluster001	19	48451507	48454668
lrfn2b	ENSDARG00000077489	protein_coding	Cluster001	20	36735	88842
si:ch1073-155h21.2	ENSDARG00000095802	protein_coding	Cluster001	20	117846	124682
wisp3	ENSDARG00000071048	protein_coding	Cluster001	20	288118	296230
si:dkey-121j17.5	ENSDARG00000014232	protein_coding	Cluster001	20	626267	654106
impg1a	ENSDARG00000077187	protein_coding	Cluster001	20	757782	784426
nt5e	ENSDARG00000071017	protein_coding	Cluster001	20	805633	827242
cnr1	ENSDARG00000009020	protein_coding	Cluster001	20	881586	894360
gabrr1	ENSDARG00000043902	protein_coding	Cluster001	20	1111266	1130439
lrp11	ENSDARG00000034076	protein_coding	Cluster001	20	1257358	1270412
scara5	ENSDARG00000010425	protein_coding	Cluster001	20	1333869	1363090
zgc:172246	ENSDARG00000090722	protein_coding	Cluster001	20	1391367	1400179
tmem200a	ENSDARG00000031540	protein_coding	Cluster001	20	2201154	2215338
CEP170B (1 of many)	ENSDARG00000078327	protein_coding	Cluster001	20	3095757	3118041
sell	ENSDARG00000088444	processed_transcript	Cluster001	20	4078267	4089231
ENSDARG00000067727	ENSDARG00000067727	protein_coding	Cluster001	20	4221954	4286363
cyp46a1.2	ENSDARG00000004262	protein_coding	Cluster001	20	5192739	5223338
cyp46a1.3	ENSDARG00000089177	protein_coding	Cluster001	20	5227893	5246623
nrxn3b	ENSDARG00000062693	protein_coding	Cluster001	20	5518645	5921039
igfbp1a	ENSDARG00000099351	protein_coding	Cluster001	20	6818827	6822741
dab1a	ENSDARG00000059939	protein_coding	Cluster001	20	8134954	8431318
BEGAIN	ENSDARG00000043673	protein_coding	Cluster001	20	9367910	9433524
ddhd1b	ENSDARG00000037042	protein_coding	Cluster001	20	9794692	9836570
stxbp6l	ENSDARG00000028354	protein_coding	Cluster001	20	9841585	9861183
cx35b	ENSDARG00000070781	protein_coding	Cluster001	20	9971266	9976473
si:ch211-80j13.1	ENSDARG00000096558	lincRNA	Cluster001	20	10365961	10435573
si:ch211-265g21.1	ENSDARG00000096508	lincRNA	Cluster001	20	12205588	12209943
tagapb	ENSDARG00000043475	protein_coding	Cluster001	20	13752495	13777459
rd3	ENSDARG00000031600	protein_coding	Cluster001	20	14073434	14101855
rhag	ENSDARG00000019253	protein_coding	Cluster001	20	14118833	14158103
ENSDARG00000076070	ENSDARG00000076070	protein_coding	Cluster001	20	14248309	14310718
si:ch211-184m19.3	ENSDARG00000096655	antisense	Cluster001	20	14761161	14765452
dnm3a	ENSDARG00000032238	protein_coding	Cluster001	20	14922901	15029301
myoc	ENSDARG00000021789	protein_coding	Cluster001	20	15119577	15125746
angptl1a	ENSDARG00000012071	protein_coding	Cluster001	20	16082899	16108053
calm1b	ENSDARG00000034187	protein_coding	Cluster001	20	16843473	16875675
si:dkey-5n18.1	ENSDARG00000043436	protein_coding	Cluster001	20	17139320	17141442
si:dkeyp-72h1.1	ENSDARG00000095347	protein_coding	Cluster001	20	18652074	18695976
xkr6b	ENSDARG00000043410	protein_coding	Cluster001	20	18901942	19015793
ENSDARG00000043394	ENSDARG00000043394	protein_coding	Cluster001	20	19377349	19466292
si:ch211-142k18.1	ENSDARG00000093899	lincRNA	Cluster001	20	19879716	19889339
rtn1b	ENSDARG00000021143	protein_coding	Cluster001	20	20738193	20796280
ENSDARG00000091135	ENSDARG00000091135	protein_coding	Cluster001	20	20813712	20822946
LRG1	ENSDARG00000029388	protein_coding	Cluster001	20	23541634	23545553
itsn2a	ENSDARG00000000161	protein_coding	Cluster001	20	25459819	25537299
cyp2p9	ENSDARG00000022631	protein_coding	Cluster001	20	25682537	25685779
si:dkeyp-117h8.2	ENSDARG00000011602	protein_coding	Cluster001	20	25760749	25810259
chga	ENSDARG00000008829	protein_coding	Cluster001	20	27121111	27146901
serpina10a	ENSDARG00000005924	protein_coding	Cluster001	20	27472304	27482616
prph2l	ENSDARG00000021345	protein_coding	Cluster001	20	27485048	27491168
mthfd1a	ENSDARG00000018266	protein_coding	Cluster001	20	27747682	27784154
zbtb25	ENSDARG00000042383	protein_coding	Cluster001	20	27808676	27812880
syndig1l	ENSDARG00000042390	protein_coding	Cluster001	20	27922954	27965874
thbs1b	ENSDARG00000010785	protein_coding	Cluster001	20	29134730	29148944
scg5	ENSDARG00000032126	protein_coding	Cluster001	20	29568927	29572057
kidins220b	ENSDARG00000017338	protein_coding	Cluster001	20	29841008	29880765
allc	ENSDARG00000042562	protein_coding	Cluster001	20	30452557	30468048
myt1la	ENSDARG00000008209	protein_coding	Cluster001	20	30543092	30671150
kif25	ENSDARG00000017532	protein_coding	Cluster001	20	30999259	31017477
stxbp5a	ENSDARG00000002656	protein_coding	Cluster001	20	31843070	32003089
grm1a	ENSDARG00000026796	protein_coding	Cluster001	20	32144506	32209939
foxo3b	ENSDARG00000042904	protein_coding	Cluster001	20	32383886	32429857
si:dkey-65b13.13	ENSDARG00000101924	protein_coding	Cluster001	20	33610785	33613011
kcnf1a	ENSDARG00000027940	protein_coding	Cluster001	20	33629417	33634364
olfml2ba	ENSDARG00000005716	protein_coding	Cluster001	20	33889277	33903629
si:dkey-51e6.1	ENSDARG00000042133	protein_coding	Cluster001	20	34079067	34082864
prg4b	ENSDARG00000028163	protein_coding	Cluster001	20	34126941	34136759
pdcb	ENSDARG00000017634	protein_coding	Cluster001	20	34181452	34187861
snap25a	ENSDARG00000020609	protein_coding	Cluster001	20	35010165	35053351
kif26bb	ENSDARG00000024575	protein_coding	Cluster001	20	35110555	35149964
vsnl1a	ENSDARG00000023228	protein_coding	Cluster001	20	35479559	35526858
adgrf6	ENSDARG00000091757	protein_coding	Cluster001	20	35665673	35678453
tnfrsf21	ENSDARG00000001807	protein_coding	Cluster001	20	35895119	35938691
cnih3	ENSDARG00000014953	protein_coding	Cluster001	20	36330994	36396486
adgrg6	ENSDARG00000054137	protein_coding	Cluster001	20	37480155	37566761
hivep2a	ENSDARG00000039987	protein_coding	Cluster001	20	37608576	37726205
aig1	ENSDARG00000007171	protein_coding	Cluster001	20	37758350	37833886
galnt14	ENSDARG00000023448	protein_coding	Cluster001	20	38128560	38217011
rcan2	ENSDARG00000021869	protein_coding	Cluster001	20	39150595	39285597
clu	ENSDARG00000010434	protein_coding	Cluster001	20	39357596	39371108
scara3	ENSDARG00000008060	protein_coding	Cluster001	20	39380970	39397851
tpd52l1	ENSDARG00000042548	protein_coding	Cluster001	20	39789158	39833399
pkib	ENSDARG00000053110	protein_coding	Cluster001	20	40474787	40554005
cx28.9	ENSDARG00000041797	protein_coding	Cluster001	20	40847644	40853843
cx32.3	ENSDARG00000041787	protein_coding	Cluster001	20	40856408	40858504
fam184a	ENSDARG00000014081	protein_coding	Cluster001	20	41652090	41902718
pln	ENSDARG00000069404	antisense	Cluster001	20	42014104	42029374
slc35f1	ENSDARG00000053003	protein_coding	Cluster001	20	42101392	42306519
moxd1l	ENSDARG00000069296	protein_coding	Cluster001	20	43186642	43214007
si:dkey-206f10.1	ENSDARG00000032838	protein_coding	Cluster001	20	43705732	43747453
matn3a	ENSDARG00000069245	protein_coding	Cluster001	20	43862981	43878466
clic5b	ENSDARG00000070584	protein_coding	Cluster001	20	44028188	44071781
mfsd2b	ENSDARG00000030263	protein_coding	Cluster001	20	44610787	44659031
NAPB (1 of many)	ENSDARG00000069101	protein_coding	Cluster001	20	45687726	45757333
chgb	ENSDARG00000076500	protein_coding	Cluster001	20	45837846	45848296
bmf2	ENSDARG00000041414	protein_coding	Cluster001	20	46447886	46458886
fosab	ENSDARG00000031683	protein_coding	Cluster001	20	46648591	46650720
si:ch211-153j24.3	ENSDARG00000068428	protein_coding	Cluster001	20	46656538	46660748
KIF3C (1 of many)	ENSDARG00000017162	protein_coding	Cluster001	20	47588939	47615219
ENSDARG00000099488	ENSDARG00000099488	protein_coding	Cluster001	20	51076516	51104490
gphnb	ENSDARG00000100851	protein_coding	Cluster001	20	51113428	51186184
pak7	ENSDARG00000030154	protein_coding	Cluster001	20	54907846	54914236
ZBTB7C	ENSDARG00000100985	protein_coding	Cluster001	21	3030380	3047858
st6galnac6	ENSDARG00000036913	protein_coding	Cluster001	21	3669162	3680843
ntng2b	ENSDARG00000087100	protein_coding	Cluster001	21	3814488	3868031
[truncated: 11,163 more rows]
