# Supplementary material for: A high-resolution mRNA expression time course of embryonic development in zebrafish
Source: eLife. 2017 Nov 16;6:e30860. doi: 10.7554/eLife.30860 (PMC5690287; doi:10.7554/eLife.30860)
Supplement: Supplementary file 6. [file elife-30860-supp6.zip]

Archive with 585 entries (584 files):
- biolayout-clusters.html
- biolayout-clusters-files/
- biolayout-clusters-files/biolayout-clusters.css
- biolayout-clusters-files/Cluster001-genes.html
- biolayout-clusters-files/Cluster001.html
- biolayout-clusters-files/Cluster001.png
- biolayout-clusters-files/Cluster002-genes.html
- biolayout-clusters-files/Cluster002.html
- biolayout-clusters-files/Cluster002.png
- biolayout-clusters-files/Cluster003-genes.html
- biolayout-clusters-files/Cluster003.html
- biolayout-clusters-files/Cluster003.png
- biolayout-clusters-files/Cluster004-genes.html
- biolayout-clusters-files/Cluster004.html
- biolayout-clusters-files/Cluster004.png
- biolayout-clusters-files/Cluster005-genes.html
- biolayout-clusters-files/Cluster005.html
- biolayout-clusters-files/Cluster005.png
- biolayout-clusters-files/Cluster006-genes.html
- biolayout-clusters-files/Cluster006.html
- biolayout-clusters-files/Cluster006.png
- biolayout-clusters-files/Cluster007-genes.html
- biolayout-clusters-files/Cluster007.html
- biolayout-clusters-files/Cluster007.png
- biolayout-clusters-files/Cluster008-genes.html
- biolayout-clusters-files/Cluster008.html
- biolayout-clusters-files/Cluster008.png
- biolayout-clusters-files/Cluster009-genes.html
- biolayout-clusters-files/Cluster009.html
- biolayout-clusters-files/Cluster009.png
- biolayout-clusters-files/Cluster010-genes.html
- biolayout-clusters-files/Cluster010.png
- biolayout-clusters-files/Cluster011-genes.html
- biolayout-clusters-files/Cluster011.html
- biolayout-clusters-files/Cluster011.png
- biolayout-clusters-files/Cluster012-genes.html
- biolayout-clusters-files/Cluster012.html
- biolayout-clusters-files/Cluster012.png
- biolayout-clusters-files/Cluster013-genes.html
- biolayout-clusters-files/Cluster013.html
- biolayout-clusters-files/Cluster013.png
- biolayout-clusters-files/Cluster014-genes.html
- biolayout-clusters-files/Cluster014.html
- biolayout-clusters-files/Cluster014.png
- biolayout-clusters-files/Cluster015-genes.html
- biolayout-clusters-files/Cluster015.html
- biolayout-clusters-files/Cluster015.png
- biolayout-clusters-files/Cluster016-genes.html
- biolayout-clusters-files/Cluster016.html
- biolayout-clusters-files/Cluster016.png
- biolayout-clusters-files/Cluster017-genes.html
- biolayout-clusters-files/Cluster017.html
- biolayout-clusters-files/Cluster017.png
- biolayout-clusters-files/Cluster018-genes.html
- biolayout-clusters-files/Cluster018.html
- biolayout-clusters-files/Cluster018.png
- biolayout-clusters-files/Cluster019-genes.html
- biolayout-clusters-files/Cluster019.html
- biolayout-clusters-files/Cluster019.png
- biolayout-clusters-files/Cluster020-genes.html
- biolayout-clusters-files/Cluster020.html
- biolayout-clusters-files/Cluster020.png
- biolayout-clusters-files/Cluster021-genes.html
- biolayout-clusters-files/Cluster021.html
- biolayout-clusters-files/Cluster021.png
- biolayout-clusters-files/Cluster022-genes.html
- biolayout-clusters-files/Cluster022.html
- biolayout-clusters-files/Cluster022.png
- biolayout-clusters-files/Cluster023-genes.html
- biolayout-clusters-files/Cluster023.html
- biolayout-clusters-files/Cluster023.png
- biolayout-clusters-files/Cluster024-genes.html
- biolayout-clusters-files/Cluster024.html
- biolayout-clusters-files/Cluster024.png
- biolayout-clusters-files/Cluster025-genes.html
- biolayout-clusters-files/Cluster025.html
- biolayout-clusters-files/Cluster025.png
- biolayout-clusters-files/Cluster026-genes.html
- biolayout-clusters-files/Cluster026.html
- biolayout-clusters-files/Cluster026.png
- biolayout-clusters-files/Cluster027-genes.html
- biolayout-clusters-files/Cluster027.html
- biolayout-clusters-files/Cluster027.png
- biolayout-clusters-files/Cluster028-genes.html
- biolayout-clusters-files/Cluster028.html
- biolayout-clusters-files/Cluster028.png
- biolayout-clusters-files/Cluster029-genes.html
- biolayout-clusters-files/Cluster029.png
- biolayout-clusters-files/Cluster030-genes.html
- biolayout-clusters-files/Cluster030.png
- biolayout-clusters-files/Cluster031-genes.html
- biolayout-clusters-files/Cluster031.png
- biolayout-clusters-files/Cluster032-genes.html
- biolayout-clusters-files/Cluster032.png
- biolayout-clusters-files/Cluster033-genes.html
- biolayout-clusters-files/Cluster033.png
- biolayout-clusters-files/Cluster034-genes.html
- biolayout-clusters-files/Cluster034.png
- biolayout-clusters-files/Cluster035-genes.html
- biolayout-clusters-files/Cluster035.html
- biolayout-clusters-files/Cluster035.png
- biolayout-clusters-files/Cluster036-genes.html
- biolayout-clusters-files/Cluster036.html
- biolayout-clusters-files/Cluster036.png
- biolayout-clusters-files/Cluster037-genes.html
- biolayout-clusters-files/Cluster037.html
- biolayout-clusters-files/Cluster037.png
- biolayout-clusters-files/Cluster038-genes.html
- biolayout-clusters-files/Cluster038.html
- biolayout-clusters-files/Cluster038.png
- biolayout-clusters-files/Cluster039-genes.html
- biolayout-clusters-files/Cluster039.png
- biolayout-clusters-files/Cluster040-genes.html
- biolayout-clusters-files/Cluster040.html
- biolayout-clusters-files/Cluster040.png
- biolayout-clusters-files/Cluster041-genes.html
- biolayout-clusters-files/Cluster041.html
- biolayout-clusters-files/Cluster041.png
- biolayout-clusters-files/Cluster042-genes.html
- biolayout-clusters-files/Cluster042.html
- biolayout-clusters-files/Cluster042.png
- biolayout-clusters-files/Cluster043-genes.html
- biolayout-clusters-files/Cluster043.png
- biolayout-clusters-files/Cluster044-genes.html
- biolayout-clusters-files/Cluster044.html
- biolayout-clusters-files/Cluster044.png
- biolayout-clusters-files/Cluster045-genes.html
- biolayout-clusters-files/Cluster045.html
- biolayout-clusters-files/Cluster045.png
- biolayout-clusters-files/Cluster046-genes.html
- biolayout-clusters-files/Cluster046.png
- biolayout-clusters-files/Cluster047-genes.html
- biolayout-clusters-files/Cluster047.png
- biolayout-clusters-files/Cluster048-genes.html
- biolayout-clusters-files/Cluster048.png
- biolayout-clusters-files/Cluster049-genes.html
- biolayout-clusters-files/Cluster049.html
- biolayout-clusters-files/Cluster049.png
- biolayout-clusters-files/Cluster050-genes.html
- biolayout-clusters-files/Cluster050.html
- biolayout-clusters-files/Cluster050.png
- biolayout-clusters-files/Cluster051-genes.html
- biolayout-clusters-files/Cluster051.png
- biolayout-clusters-files/Cluster052-genes.html
- biolayout-clusters-files/Cluster052.png
- biolayout-clusters-files/Cluster053-genes.html
- biolayout-clusters-files/Cluster053.html
- biolayout-clusters-files/Cluster053.png
- biolayout-clusters-files/Cluster054-genes.html
- biolayout-clusters-files/Cluster054.html
- biolayout-clusters-files/Cluster054.png
- biolayout-clusters-files/Cluster055-genes.html
- biolayout-clusters-files/Cluster055.png
- biolayout-clusters-files/Cluster056-genes.html
- biolayout-clusters-files/Cluster056.png
- biolayout-clusters-files/Cluster057-genes.html
- biolayout-clusters-files/Cluster057.png
- biolayout-clusters-files/Cluster058-genes.html
- biolayout-clusters-files/Cluster058.png
- biolayout-clusters-files/Cluster059-genes.html
- biolayout-clusters-files/Cluster059.png
- biolayout-clusters-files/Cluster060-genes.html
- biolayout-clusters-files/Cluster060.png
- biolayout-clusters-files/Cluster061-genes.html
- biolayout-clusters-files/Cluster061.png
- biolayout-clusters-files/Cluster062-genes.html
- biolayout-clusters-files/Cluster062.png
- biolayout-clusters-files/Cluster063-genes.html
- biolayout-clusters-files/Cluster063.png
- biolayout-clusters-files/Cluster064-genes.html
- biolayout-clusters-files/Cluster064.html
- biolayout-clusters-files/Cluster064.png
- biolayout-clusters-files/Cluster065-genes.html
- biolayout-clusters-files/Cluster065.png
- biolayout-clusters-files/Cluster066-genes.html
- biolayout-clusters-files/Cluster066.html
- biolayout-clusters-files/Cluster066.png
- biolayout-clusters-files/Cluster067-genes.html
- biolayout-clusters-files/Cluster067.html
- biolayout-clusters-files/Cluster067.png
- biolayout-clusters-files/Cluster068-genes.html
- biolayout-clusters-files/Cluster068.html
- biolayout-clusters-files/Cluster068.png
- biolayout-clusters-files/Cluster069-genes.html
- biolayout-clusters-files/Cluster069.png
- biolayout-clusters-files/Cluster070-genes.html
- biolayout-clusters-files/Cluster070.html
- biolayout-clusters-files/Cluster070.png
- biolayout-clusters-files/Cluster071-genes.html
- biolayout-clusters-files/Cluster071.png
- biolayout-clusters-files/Cluster072-genes.html
- biolayout-clusters-files/Cluster072.png
- biolayout-clusters-files/Cluster073-genes.html
- biolayout-clusters-files/Cluster073.png
- biolayout-clusters-files/Cluster074-genes.html
- biolayout-clusters-files/Cluster074.png
- biolayout-clusters-files/Cluster075-genes.html
- biolayout-clusters-files/Cluster075.png
- biolayout-clusters-files/Cluster076-genes.html
- biolayout-clusters-files/Cluster076.png
- biolayout-clusters-files/Cluster077-genes.html
- biolayout-clusters-files/Cluster077.png
- biolayout-clusters-files/Cluster078-genes.html
- biolayout-clusters-files/Cluster078.png
- biolayout-clusters-files/Cluster079-genes.html
- biolayout-clusters-files/Cluster079.png
- biolayout-clusters-files/Cluster080-genes.html
- biolayout-clusters-files/Cluster080.html
- biolayout-clusters-files/Cluster080.png
- biolayout-clusters-files/Cluster081-genes.html
- biolayout-clusters-files/Cluster081.png
- biolayout-clusters-files/Cluster082-genes.html
- biolayout-clusters-files/Cluster082.png
- biolayout-clusters-files/Cluster083-genes.html
- biolayout-clusters-files/Cluster083.png
- biolayout-clusters-files/Cluster084-genes.html
- biolayout-clusters-files/Cluster084.html
- biolayout-clusters-files/Cluster084.png
- biolayout-clusters-files/Cluster085-genes.html
- biolayout-clusters-files/Cluster085.png
- biolayout-clusters-files/Cluster086-genes.html
- biolayout-clusters-files/Cluster086.html
- biolayout-clusters-files/Cluster086.png
- biolayout-clusters-files/Cluster087-genes.html
- biolayout-clusters-files/Cluster087.png
- biolayout-clusters-files/Cluster088-genes.html
- biolayout-clusters-files/Cluster088.html
- biolayout-clusters-files/Cluster088.png
- biolayout-clusters-files/Cluster089-genes.html
- biolayout-clusters-files/Cluster089.png
- biolayout-clusters-files/Cluster090-genes.html
- biolayout-clusters-files/Cluster090.html
- biolayout-clusters-files/Cluster090.png
- biolayout-clusters-files/Cluster091-genes.html
- biolayout-clusters-files/Cluster091.png
- biolayout-clusters-files/Cluster092-genes.html
- biolayout-clusters-files/Cluster092.png
- biolayout-clusters-files/Cluster093-genes.html
- biolayout-clusters-files/Cluster093.png
- biolayout-clusters-files/Cluster094-genes.html
- biolayout-clusters-files/Cluster094.html
- biolayout-clusters-files/Cluster094.png
- biolayout-clusters-files/Cluster095-genes.html
- biolayout-clusters-files/Cluster095.png
- biolayout-clusters-files/Cluster096-genes.html
- biolayout-clusters-files/Cluster096.png
- biolayout-clusters-files/Cluster097-genes.html
- biolayout-clusters-files/Cluster097.png
- biolayout-clusters-files/Cluster098-genes.html
- biolayout-clusters-files/Cluster098.png
- biolayout-clusters-files/Cluster099-genes.html
- biolayout-clusters-files/Cluster099.png
- biolayout-clusters-files/Cluster100-genes.html
- biolayout-clusters-files/Cluster100.png
- biolayout-clusters-files/Cluster101-genes.html
- biolayout-clusters-files/Cluster101.png
- biolayout-clusters-files/Cluster102-genes.html
- biolayout-clusters-files/Cluster102.png
- biolayout-clusters-files/Cluster103-genes.html
- biolayout-clusters-files/Cluster103.html
- biolayout-clusters-files/Cluster103.png
- biolayout-clusters-files/Cluster104-genes.html
- biolayout-clusters-files/Cluster104.png
- biolayout-clusters-files/Cluster105-genes.html
- biolayout-clusters-files/Cluster105.png
- biolayout-clusters-files/Cluster106-genes.html
- biolayout-clusters-files/Cluster106.png
- biolayout-clusters-files/Cluster107-genes.html
- biolayout-clusters-files/Cluster107.png
- biolayout-clusters-files/Cluster108-genes.html
- biolayout-clusters-files/Cluster108.png
- biolayout-clusters-files/Cluster109-genes.html
- biolayout-clusters-files/Cluster109.html
- biolayout-clusters-files/Cluster109.png
- biolayout-clusters-files/Cluster110-genes.html
- biolayout-clusters-files/Cluster110.png
- biolayout-clusters-files/Cluster111-genes.html
- biolayout-clusters-files/Cluster111.png
- biolayout-clusters-files/Cluster112-genes.html
- biolayout-clusters-files/Cluster112.png
- biolayout-clusters-files/Cluster113-genes.html
- biolayout-clusters-files/Cluster113.png
- biolayout-clusters-files/Cluster114-genes.html
- biolayout-clusters-files/Cluster114.png
- biolayout-clusters-files/Cluster115-genes.html
- biolayout-clusters-files/Cluster115.png
- biolayout-clusters-files/Cluster116-genes.html
- biolayout-clusters-files/Cluster116.png
- biolayout-clusters-files/Cluster117-genes.html
- biolayout-clusters-files/Cluster117.png
- biolayout-clusters-files/Cluster118-genes.html
- biolayout-clusters-files/Cluster118.html
- biolayout-clusters-files/Cluster118.png
- biolayout-clusters-files/Cluster119-genes.html
- biolayout-clusters-files/Cluster119.png
- biolayout-clusters-files/Cluster120-genes.html
- biolayout-clusters-files/Cluster120.png
- biolayout-clusters-files/Cluster121-genes.html
- biolayout-clusters-files/Cluster121.png
- biolayout-clusters-files/Cluster122-genes.html
[truncated: 285 more entries]
