# Supplementary material for: A high-resolution mRNA expression time course of embryonic development in zebrafish
Source: eLife. 2017 Nov 16;6:e30860. doi: 10.7554/eLife.30860 (PMC5690287; doi:10.7554/eLife.30860)
Supplement: Supplementary file 6. [file elife-30860-supp6.zip › biolayout-clusters-files/biolayout-clusters.css]

table {
    font-family: arial, sans-serif;
    border-collapse: collapse;
    width: 100%;
}

table[class="dataframe"] td, table[class="dataframe"] th {
    border: 1px solid #dddddd;
    text-align: left;
    padding: 8px;
}

tr:nth-child(even) {
    background-color: #f3f3f3;
}

h1, h2 {
   font-family: "Arial", Helvetica, sans-serif; 
}
