# Supplementary material for: A high-resolution mRNA expression time course of embryonic development in zebrafish
Source: eLife. 2017 Nov 16;6:e30860. doi: 10.7554/eLife.30860 (PMC5690287; doi:10.7554/eLife.30860)
Supplement: Supplementary file 7. [file elife-30860-supp7.zip]

Archive with 5 entries (5 files):
- README.md
- topgo.undetected.sig.tsv
- undetected.BP.topGO.sig.tsv
- undetected.CC.topGO.sig.tsv
- undetected.MF.topGO.sig.tsv
