# Supplementary material for: A high-resolution mRNA expression time course of embryonic development in zebrafish
Source: eLife. 2017 Nov 16;6:e30860. doi: 10.7554/eLife.30860 (PMC5690287; doi:10.7554/eLife.30860)
Supplement: Supplementary file 7. [file elife-30860-supp7.zip › README.md]

# topGO enrichment on undetected genes

The list of GO terms enriched is in topgo.undetected.sig.tsv

For each GO domain (biological process [BP], cellular_component [CC] and molecular_function [MF])
there is a file of the genes that contribute to each enrichment (topgo/undetected.*domain*.topGO.sig.tsv)
