# Supplementary material for: A high-resolution mRNA expression time course of embryonic development in zebrafish
Source: eLife. 2017 Nov 16;6:e30860. doi: 10.7554/eLife.30860 (PMC5690287; doi:10.7554/eLife.30860)
Supplement: Supplementary file 7. [file elife-30860-supp7.zip › topgo.undetected.sig.tsv]

Stage	GO.ID	Term	Domain	Expected	Observed	pvalue	FoldEnrichment
undetected	GO:0007186	G-protein coupled receptor signaling pat...	biological_process	69.78	399	1e-30	5.71797076526225
undetected	GO:0046777	protein autophosphorylation	biological_process	21.12	189	1e-30	8.94886363636364
undetected	GO:0006910	phagocytosis, recognition	biological_process	3.43	45	1e-30	13.1195335276968
undetected	GO:0007608	sensory perception of smell	biological_process	8.88	94	1e-30	10.5855855855856
undetected	GO:0006958	complement activation, classical pathway	biological_process	3.66	45	1e-30	12.2950819672131
undetected	GO:0050871	positive regulation of B cell activation	biological_process	3.66	45	1e-30	12.2950819672131
undetected	GO:0050853	B cell receptor signaling pathway	biological_process	3.96	45	1e-30	11.3636363636364
undetected	GO:0006911	phagocytosis, engulfment	biological_process	3.66	46	1e-30	12.568306010929
undetected	GO:0042742	defense response to bacterium	biological_process	6.64	55	1e-30	8.28313253012048
undetected	GO:0043066	negative regulation of apoptotic process	biological_process	25.3	208	1e-30	8.22134387351779
undetected	GO:0007346	regulation of mitotic cell cycle	biological_process	26.49	190	1e-30	7.17251793129483
undetected	GO:0050907	detection of chemical stimulus involved ...	biological_process	8.73	99	1e-30	11.340206185567
undetected	GO:0006955	immune response	biological_process	29.18	120	5.3e-23	4.11240575736806
undetected	GO:0045087	innate immune response	biological_process	12.91	60	5.3e-21	4.64756003098373
undetected	GO:0006954	inflammatory response	biological_process	9.48	28	8.4e-09	2.9535864978903
undetected	GO:0048247	lymphocyte chemotaxis	biological_process	2.01	13	1.6e-08	6.46766169154229
undetected	GO:0002377	immunoglobulin production	biological_process	1.79	12	3.3e-08	6.70391061452514
undetected	GO:0032496	response to lipopolysaccharide	biological_process	3.73	17	5.7e-08	4.55764075067024
undetected	GO:0070098	chemokine-mediated signaling pathway	biological_process	2.46	13	2.9e-07	5.28455284552845
undetected	GO:0046425	regulation of JAK-STAT cascade	biological_process	3.36	9	1.2e-05	2.67857142857143
undetected	GO:0002548	monocyte chemotaxis	biological_process	1.64	9	1.4e-05	5.48780487804878
undetected	GO:0071346	cellular response to interferon-gamma	biological_process	1.72	9	2.2e-05	5.23255813953488
undetected	GO:0002504	antigen processing and presentation of p...	biological_process	0.75	6	2.8e-05	8
undetected	GO:0071356	cellular response to tumor necrosis fact...	biological_process	1.79	9	3.3e-05	5.02793296089385
undetected	GO:0071347	cellular response to interleukin-1	biological_process	1.87	9	4.7e-05	4.81283422459893
undetected	GO:0006468	protein phosphorylation	biological_process	80.15	266	7.3e-05	3.31877729257642
undetected	GO:0070374	positive regulation of ERK1 and ERK2 cas...	biological_process	2.24	9	0.00024	4.01785714285714
undetected	GO:0006471	protein ADP-ribosylation	biological_process	0.75	5	0.00042	6.66666666666667
undetected	GO:0007218	neuropeptide signaling pathway	biological_process	4.48	12	0.00138	2.67857142857143
undetected	GO:0051247	positive regulation of protein metabolic...	biological_process	19.33	28	0.00154	1.44852560786342
undetected	GO:0030593	neutrophil chemotaxis	biological_process	2.84	9	0.00157	3.16901408450704
undetected	GO:0007606	sensory perception of chemical stimulus	biological_process	11.94	126	0.00194	10.5527638190955
undetected	GO:0019882	antigen processing and presentation	biological_process	3.88	13	0.00194	3.35051546391753
undetected	GO:0051607	defense response to virus	biological_process	2.39	8	0.00196	3.34728033472803
undetected	GO:0002684	positive regulation of immune system pro...	biological_process	9.63	59	0.00216	6.12668743509865
undetected	GO:0046651	lymphocyte proliferation	biological_process	1.04	5	0.00260	4.80769230769231
undetected	GO:0007200	phospholipase C-activating G-protein cou...	biological_process	3.81	10	0.00295	2.6246719160105
undetected	GO:0007187	G-protein coupled receptor signaling pat...	biological_process	7.24	14	0.00657	1.93370165745856
undetected	GO:0006959	humoral immune response	biological_process	5.07	50	0.00821	9.86193293885601
undetected	GO:0043547	positive regulation of GTPase activity	biological_process	3.66	9	0.00946	2.45901639344262
undetected	GO:0002460	adaptive immune response based on somati...	biological_process	4.7	48	0.01577	10.2127659574468
undetected	GO:0016051	carbohydrate biosynthetic process	biological_process	3.73	6	0.02725	1.60857908847185
undetected	GO:0051251	positive regulation of lymphocyte activa...	biological_process	3.96	47	0.02807	11.8686868686869
undetected	GO:0002449	lymphocyte mediated immunity	biological_process	4.85	48	0.03033	9.89690721649485
undetected	GO:0048511	rhythmic process	biological_process	3.58	9	0.03319	2.51396648044693
undetected	GO:0001934	positive regulation of protein phosphory...	biological_process	13.06	22	0.04281	1.68453292496172
undetected	GO:0016021	integral component of membrane	cellular_component	458.14	723	1e-30	1.57812022525865
undetected	GO:0042571	immunoglobulin complex, circulating	cellular_component	3.75	45	1e-30	12
undetected	GO:0009897	external side of plasma membrane	cellular_component	4.64	47	1e-30	10.1293103448276
undetected	GO:0072562	blood microparticle	cellular_component	4.72	46	1e-30	9.74576271186441
undetected	GO:0005886	plasma membrane	cellular_component	154.94	275	5.6e-30	1.77488059894153
undetected	GO:0042613	MHC class II protein complex	cellular_component	1.38	11	7.8e-09	7.97101449275362
undetected	GO:0005615	extracellular space	cellular_component	38.84	97	0.00094	2.49742533470649
undetected	GO:0009986	cell surface	cellular_component	13.43	64	0.00439	4.76545048399106
undetected	GO:0003823	antigen binding	molecular_function	4.59	46	1e-30	10.0217864923747
undetected	GO:0004984	olfactory receptor activity	molecular_function	8.86	95	1e-30	10.7223476297968
undetected	GO:0004930	G-protein coupled receptor activity	molecular_function	61.8	378	1e-30	6.11650485436893
undetected	GO:0034987	immunoglobulin receptor binding	molecular_function	3.58	45	1e-30	12.5698324022346
undetected	GO:0001594	trace-amine receptor activity	molecular_function	2.95	36	1e-30	12.2033898305085
undetected	GO:0004674	protein serine/threonine kinase activity	molecular_function	46.49	223	1e-30	4.79673047967305
undetected	GO:0005524	ATP binding	molecular_function	126.56	255	6.3e-30	2.01485461441214
undetected	GO:0004252	serine-type endopeptidase activity	molecular_function	13.37	43	3.7e-12	3.21615557217651
undetected	GO:0008009	chemokine activity	molecular_function	3.42	19	1.6e-10	5.55555555555556
undetected	GO:0005125	cytokine activity	molecular_function	9.02	39	2.8e-07	4.32372505543237
undetected	GO:0005126	cytokine receptor binding	molecular_function	10.03	39	4.8e-06	3.88833499501496
undetected	GO:0048020	CCR chemokine receptor binding	molecular_function	1.71	9	2.0e-05	5.26315789473684
undetected	GO:0004983	neuropeptide Y receptor activity	molecular_function	1.01	6	0.00023	5.94059405940594
undetected	GO:0042923	neuropeptide binding	molecular_function	1.79	7	0.00136	3.91061452513966
undetected	GO:0005164	tumor necrosis factor receptor binding	molecular_function	1.4	6	0.00179	4.28571428571429
undetected	GO:0008188	neuropeptide receptor activity	molecular_function	3.19	13	0.00457	4.07523510971787
undetected	GO:0005319	lipid transporter activity	molecular_function	6.69	12	0.00467	1.79372197309417
undetected	GO:0005179	hormone activity	molecular_function	7.85	15	0.00771	1.91082802547771
undetected	GO:0005044	scavenger receptor activity	molecular_function	4.2	10	0.00798	2.38095238095238
undetected	GO:0004672	protein kinase activity	molecular_function	68.64	244	0.01216	3.55477855477855
undetected	GO:0003950	NAD+ ADP-ribosyltransferase activity	molecular_function	2.18	6	0.01863	2.75229357798165
undetected	GO:0016755	transferase activity, transferring amino...	molecular_function	2.02	6	0.01929	2.97029702970297
undetected	GO:0016763	transferase activity, transferring pento...	molecular_function	5.05	13	0.02177	2.57425742574257
undetected	GO:0005525	GTP binding	molecular_function	36.61	49	0.02220	1.33843212237094
