# Supplementary material for: A high-resolution mRNA expression time course of embryonic development in zebrafish
Source: eLife. 2017 Nov 16;6:e30860. doi: 10.7554/eLife.30860 (PMC5690287; doi:10.7554/eLife.30860)
Supplement: Supplementary file 7. [file elife-30860-supp7.zip › undetected.BP.topGO.sig.tsv]

GOTerm: GO:0007186
description: G-protein coupled receptor signaling pat...
p-value: 1e-30
expected: 69.78
significant: 399
genes:
- ENSDARG00000000638 = opn1mw4
- ENSDARG00000003090 = or103-4
- ENSDARG00000003944 = nmur1b
- ENSDARG00000004598 = or102-2
- ENSDARG00000005865 = or131-1
- ENSDARG00000006341 = tas1r3
- ENSDARG00000007842 = MCHR2 (1 of many)
- ENSDARG00000011034 = si:dkey-47k20.5
- ENSDARG00000012057 = mtnr1al
- ENSDARG00000013210 = htr2cl2
- ENSDARG00000017234 = npy8ar
- ENSDARG00000020853 = galr2a
- ENSDARG00000021497 = gpr132a
- ENSDARG00000022319 = or115-5
- ENSDARG00000022525 = mchr1b
- ENSDARG00000022938 = taar11
- ENSDARG00000023168 = v2rx4
- ENSDARG00000023722 = hcrtr2
- ENSDARG00000025600 = or102-5
- ENSDARG00000026081 = lhcgr
- ENSDARG00000026417 = ccr12b.2
- ENSDARG00000027587 = si:dkeyp-66d7.5
- ENSDARG00000029635 = si:dkey-47k20.3
- ENSDARG00000029803 = oxgr1b
- ENSDARG00000032993 = ccl34b.3
- ENSDARG00000033684 = oxgr1a.1
- ENSDARG00000035048 = or115-10
- ENSDARG00000035214 = si:dkey-47k20.8
- ENSDARG00000036458 = prlhr2b
- ENSDARG00000036728 = si:dkey-211g8.1
- ENSDARG00000038968 = ccr6b
- ENSDARG00000039234 = zgc:171579
- ENSDARG00000039349 = qrfpra
- ENSDARG00000040247 = oxgr1a.3
- ENSDARG00000040594 = v2rh32
- ENSDARG00000040632 = v2rx1
- ENSDARG00000040643 = ccr10
- ENSDARG00000040901 = si:dkey-11d18.4
- ENSDARG00000040902 = si:ch73-113g13.1
- ENSDARG00000041003 = or102-4
- ENSDARG00000041005 = or102-1
- ENSDARG00000041024 = or111-6
- ENSDARG00000041292 = si:ch211-231m23.4
- ENSDARG00000041399 = adgre7
- ENSDARG00000041454 = taar12b
- ENSDARG00000041466 = taar10a
- ENSDARG00000041835 = ccl38a.5
- ENSDARG00000041917 = ccl38a.4
- ENSDARG00000042809 = or126-5
- ENSDARG00000042810 = or128-10
- ENSDARG00000043142 = or108-3
- ENSDARG00000043341 = npy4r
- ENSDARG00000044175 = oxtrl
- ENSDARG00000044279 = opn1mw3
- ENSDARG00000044336 = si:ch211-218m3.16
- ENSDARG00000044337 = or115-6
- ENSDARG00000044338 = or115-7
- ENSDARG00000044343 = or115-13
- ENSDARG00000044704 = or137-2
- ENSDARG00000045427 = si:dkey-96n2.3
- ENSDARG00000045957 = gpr65
- ENSDARG00000052919 = adrb3b
- ENSDARG00000053036 = si:ch211-203b20.7
- ENSDARG00000053075 = v2rh11
- ENSDARG00000053135 = tas1r2.1
- ENSDARG00000053498 = ednrbb
- ENSDARG00000053580 = htf1fb
- ENSDARG00000053648 = or135-1
- ENSDARG00000053813 = or115-11
- ENSDARG00000053817 = si:ch211-218m3.19
- ENSDARG00000053833 = mtnr1ba
- ENSDARG00000053911 = si:dkey-42l23.3
- ENSDARG00000053928 = si:dkey-117a8.3
- ENSDARG00000053931 = si:dkey-42l23.5
- ENSDARG00000053938 = si:ch211-137j23.8
- ENSDARG00000054237 = taar16a
- ENSDARG00000054252 = taar18d
- ENSDARG00000054254 = taar18a
- ENSDARG00000054700 = prlh2r
- ENSDARG00000054718 = or118-2
- ENSDARG00000054719 = or118-3
- ENSDARG00000054720 = or118-1
- ENSDARG00000054734 = or116-1
- ENSDARG00000054847 = xcr1a.1
- ENSDARG00000055458 = or136-1
- ENSDARG00000055465 = or137-1
- ENSDARG00000055467 = si:dkeyp-3f10.14
- ENSDARG00000055485 = or137-5
- ENSDARG00000055495 = or137-8
- ENSDARG00000055920 = si:dkey-47k20.9
- ENSDARG00000055952 = v2rc2
- ENSDARG00000055983 = v2rh12
- ENSDARG00000055994 = v2rh1
- ENSDARG00000056000 = v2rh7
- ENSDARG00000056006 = si:dkey-47k20.2
- ENSDARG00000056009 = v2rh9
- ENSDARG00000056014 = si:dkey-47k20.7
- ENSDARG00000056154 = si:ch211-229c8.4
- ENSDARG00000056180 = v2ra17
- ENSDARG00000056506 = si:ch73-113g13.2
- ENSDARG00000056911 = or133-1
- ENSDARG00000057117 = ghsrb
- ENSDARG00000058120 = GPR83
- ENSDARG00000058535 = si:dkey-211g8.7
- ENSDARG00000058724 = or126-7
- ENSDARG00000058762 = or128-3
- ENSDARG00000058765 = or128-2
- ENSDARG00000058767 = or128-1
- ENSDARG00000059397 = tas1r2.2
- ENSDARG00000059410 = ccr12b.1
- ENSDARG00000060884 = nmur1a
- ENSDARG00000061883 = v2rh10
- ENSDARG00000061903 = v2ra18
- ENSDARG00000062009 = gpr18
- ENSDARG00000062811 = p2ry10
- ENSDARG00000067828 = si:ch211-229c8.13
- ENSDARG00000068520 = v2rh14
- ENSDARG00000068528 = taar19q
- ENSDARG00000068549 = si:dkey-47k20.4
- ENSDARG00000068566 = olfcq19
- ENSDARG00000068659 = or104-2
- ENSDARG00000068660 = or105-1
- ENSDARG00000068661 = or106-1
- ENSDARG00000068704 = or108-1
- ENSDARG00000068937 = si:ch211-218m3.11
- ENSDARG00000069040 = or115-9
- ENSDARG00000069177 = taar13b
- ENSDARG00000069201 = taar13e
- ENSDARG00000069203 = taar13d
- ENSDARG00000069205 = taar13c
- ENSDARG00000069206 = taar15
- ENSDARG00000069211 = taar14i
- ENSDARG00000069213 = taar14l
- ENSDARG00000069598 = chrm5b
- ENSDARG00000070056 = adora1a
- ENSDARG00000070341 = or134-1
- ENSDARG00000070345 = or137-4
- ENSDARG00000070347 = or137-9
- ENSDARG00000070378 = ccl35.2
- ENSDARG00000071070 = pthlhb
- ENSDARG00000071085 = adgrg7.2
- ENSDARG00000071088 = adgrg7.1
- ENSDARG00000071298 = chrm3b
- ENSDARG00000071416 = gna15.4
- ENSDARG00000071494 = fshr
- ENSDARG00000074016 = ptgfr
- ENSDARG00000074066 = tas2r200.2
- ENSDARG00000074182 = prokr1a
- ENSDARG00000074302 = gpr183b
- ENSDARG00000074325 = taar12m
- ENSDARG00000074516 = taar19l
- ENSDARG00000074824 = si:dkey-49c17.4
- ENSDARG00000074966 = or102-3
- ENSDARG00000075128 = or103-5
- ENSDARG00000075134 = adgrf11
- ENSDARG00000075828 = taar14j
- ENSDARG00000076345 = taar19p
- ENSDARG00000077045 = scg5
- ENSDARG00000077211 = or112-1
- ENSDARG00000077898 = wu:fj20b03
- ENSDARG00000078171 = taar19u
- ENSDARG00000078205 = ccl34b.9
- ENSDARG00000078257 = ora5
- ENSDARG00000078602 = ptger1c
- ENSDARG00000078743 = oxgr1a.2
- ENSDARG00000079294 = or115-15
- ENSDARG00000079522 = si:ch211-184m13.4
- ENSDARG00000079880 = tas2r200.1
- ENSDARG00000079958 = hcar1-2
- ENSDARG00000086268 = taar12i
- ENSDARG00000086376 = taar12e
- ENSDARG00000086383 = or111-8
- ENSDARG00000086390 = si:dkey-246e3.4
- ENSDARG00000086412 = taar12c
- ENSDARG00000086692 = taar14a
- ENSDARG00000086732 = si:ch211-238p8.24
- ENSDARG00000087049 = taar20b1
- ENSDARG00000087254 = si:dkeyp-3f10.17
- ENSDARG00000087419 = taar12g
- ENSDARG00000087469 = si:dkey-163m14.4
- ENSDARG00000087635 = or128-5
- ENSDARG00000087761 = or122-1
- ENSDARG00000087828 = FFAR1
- ENSDARG00000087870 = adgrf3a
- ENSDARG00000087968 = or122-2
- ENSDARG00000088029 = si:ch73-125k17.2
- ENSDARG00000088192 = v2rh13
- ENSDARG00000088453 = or111-7
- ENSDARG00000088462 = taar12j
- ENSDARG00000088859 = taar14f
- ENSDARG00000089000 = taar1b
- ENSDARG00000089074 = taar12f
- ENSDARG00000089994 = or116-2
- ENSDARG00000090227 = taar19n
- ENSDARG00000090372 = taar14e
- ENSDARG00000090383 = taar19a
- ENSDARG00000090592 = taar10b
- ENSDARG00000090812 = taar14g
- ENSDARG00000090892 = or117-1
- ENSDARG00000090931 = or128-4
- ENSDARG00000091203 = or110-1
- ENSDARG00000091216 = or111-10
- ENSDARG00000091705 = taar14d
- ENSDARG00000091733 = taar14b
- ENSDARG00000091790 = si:ch211-203b20.4
- ENSDARG00000091791 = or111-5
- ENSDARG00000091796 = taar18c
- ENSDARG00000091877 = or137-7
- ENSDARG00000091915 = or115-2
- ENSDARG00000091929 = or126-1
- ENSDARG00000091990 = v2ra16
- ENSDARG00000092030 = taar18f
- ENSDARG00000092087 = ENSDARG00000092087
- ENSDARG00000092138 = taar20q
- ENSDARG00000092171 = taar16f
- ENSDARG00000092188 = taar19j
- ENSDARG00000092193 = or133-5
- ENSDARG00000092218 = or103-3
- ENSDARG00000092238 = or111-9
- ENSDARG00000092371 = taar19s
- ENSDARG00000092399 = taar20d1
- ENSDARG00000092406 = or115-8
- ENSDARG00000092414 = taar19c
- ENSDARG00000092415 = or126-2
- ENSDARG00000092423 = cxcl11.5
- ENSDARG00000092481 = si:ch211-207c7.2
- ENSDARG00000092523 = si:dkey-47k20.1
- ENSDARG00000092558 = or123-1
- ENSDARG00000092577 = or125-6
- ENSDARG00000092581 = or126-3
- ENSDARG00000092603 = si:dkey-181m19.17
- ENSDARG00000092656 = taar19m
- ENSDARG00000092707 = or124-1
- ENSDARG00000092734 = taar13a
- ENSDARG00000092756 = or133-8
- ENSDARG00000092796 = si:ch211-238p8.31
- ENSDARG00000092852 = or133-6
- ENSDARG00000092866 = si:dkey-92k1.9
- ENSDARG00000092891 = taar20w
- ENSDARG00000092953 = taar18i
- ENSDARG00000092982 = or133-3
- ENSDARG00000092991 = taar19e
- ENSDARG00000093098 = ccl34b.8
- ENSDARG00000093183 = or125-7
- ENSDARG00000093228 = CMKLR1 (1 of many)
- ENSDARG00000093229 = taar20o
- ENSDARG00000093266 = taar19f
- ENSDARG00000093379 = or133-7
- ENSDARG00000093399 = or133-4
- ENSDARG00000093400 = si:dkeyp-3f10.11
- ENSDARG00000093418 = si:dkey-216e24.9
- ENSDARG00000093466 = taar10d
- ENSDARG00000093526 = taar20a1
- ENSDARG00000093536 = or126-4
- ENSDARG00000093779 = cxcl11.7
- ENSDARG00000093785 = taar17a
- ENSDARG00000093829 = taar20x
- ENSDARG00000093837 = taar16g
- ENSDARG00000093856 = or125-1
- ENSDARG00000093906 = xcl32a.1
- ENSDARG00000093930 = or128-9
- ENSDARG00000094011 = si:ch211-238p8.18
- ENSDARG00000094030 = si:dkeyp-3f10.16
- ENSDARG00000094065 = taar20z
- ENSDARG00000094080 = or103-1
- ENSDARG00000094092 = or128-6
- ENSDARG00000094125 = or103-2
- ENSDARG00000094153 = or132-4
- ENSDARG00000094170 = taar19h
- ENSDARG00000094235 = or115-14
- ENSDARG00000094237 = taar12h
- ENSDARG00000094261 = taar19g
- ENSDARG00000094326 = or124-2
- ENSDARG00000094375 = taar18g
- ENSDARG00000094388 = celsr2
- ENSDARG00000094462 = or128-8
- ENSDARG00000094490 = taar19k
- ENSDARG00000094505 = si:ch211-218m3.9
- ENSDARG00000094515 = or132-2
- ENSDARG00000094548 = taar12a
- ENSDARG00000094601 = si:ch73-113g13.3
- ENSDARG00000094626 = taar16b
- ENSDARG00000094641 = si:ch211-238p8.35
- ENSDARG00000094649 = taar19i
- ENSDARG00000094679 = taar20p
- ENSDARG00000094682 = taar19n
- ENSDARG00000094706 = cxcl11.6
- ENSDARG00000094714 = or125-2
- ENSDARG00000094718 = taar19d
- ENSDARG00000094735 = v2rc1
- ENSDARG00000094797 = si:dkey-181m19.11
- ENSDARG00000094806 = taar18e
- ENSDARG00000094812 = or125-5
- ENSDARG00000094819 = or133-10
- ENSDARG00000094862 = v2ra20
- ENSDARG00000094913 = or133-2
- ENSDARG00000094919 = or133-9
- ENSDARG00000094997 = taar18b
- ENSDARG00000095035 = taar20t
- ENSDARG00000095049 = ccl32a.2
- ENSDARG00000095060 = or127-1
- ENSDARG00000095096 = taar19t
- ENSDARG00000095143 = si:ch211-218m3.18
- ENSDARG00000095222 = or128-7
- ENSDARG00000095225 = si:ch211-139n6.11
- ENSDARG00000095297 = adgre17
- ENSDARG00000095395 = si:ch211-139n6.10
- ENSDARG00000095407 = si:dkey-9i23.8
- ENSDARG00000095417 = or125-4
- ENSDARG00000095431 = or132-3
- ENSDARG00000095443 = or125-3
- ENSDARG00000095494 = adgre6
- ENSDARG00000095498 = si:ch211-238p8.10
- ENSDARG00000095570 = taar18h
- ENSDARG00000095620 = taar19b
- ENSDARG00000095628 = si:dkeyp-3f10.12
- ENSDARG00000095656 = or132-1
- ENSDARG00000095683 = taar19o
- ENSDARG00000095747 = cxcl11.8
- ENSDARG00000095748 = taar18j
- ENSDARG00000095762 = taar10c
- ENSDARG00000095788 = ghrhrl
- ENSDARG00000096025 = taar20c1
- ENSDARG00000096027 = taar20f
- ENSDARG00000096028 = taar20i
- ENSDARG00000096060 = ccl39a.10
- ENSDARG00000096086 = taar20j
- ENSDARG00000096087 = taar20a
- ENSDARG00000096106 = taar20r
- ENSDARG00000096115 = taar20n
- ENSDARG00000096160 = taar20h
- ENSDARG00000096168 = taar20g
- ENSDARG00000096169 = taar20b
- ENSDARG00000096185 = taar20u
- ENSDARG00000096234 = tac4
- ENSDARG00000096264 = or124-4
- ENSDARG00000096362 = si:ch211-229c8.14
- ENSDARG00000096588 = adgre15
- ENSDARG00000096622 = adgre16
- ENSDARG00000096644 = adgre18
- ENSDARG00000096649 = adgre19
- ENSDARG00000096760 = si:rp71-1c10.8
- ENSDARG00000096870 = si:dkey-33c3.1
- ENSDARG00000097117 = si:ch1073-166e24.4
- ENSDARG00000097210 = or121-1
- ENSDARG00000097248 = si:dkey-117a8.2
- ENSDARG00000097250 = si:dkey-42l23.9
- ENSDARG00000097698 = si:dkey-117a8.4
- ENSDARG00000097782 = si:dkey-42l23.4
- ENSDARG00000097838 = si:dkey-42l23.1
- ENSDARG00000097840 = si:dkey-42l23.6
- ENSDARG00000097872 = si:ch211-137j23.6
- ENSDARG00000097901 = si:ch73-90p23.1
- ENSDARG00000097917 = si:ch211-137j23.7
- ENSDARG00000098178 = or109-4
- ENSDARG00000098492 = olfcd2
- ENSDARG00000098561 = zgc:194202
- ENSDARG00000098563 = or109-1
- ENSDARG00000098601 = ora1
- ENSDARG00000099171 = si:dkey-83h2.2
- ENSDARG00000099218 = ghrhr2
- ENSDARG00000099495 = si:ch73-309g22.1
- ENSDARG00000099623 = gpr34l
- ENSDARG00000099773 = olfcg4
- ENSDARG00000100026 = olfch1
- ENSDARG00000100269 = or109-7
- ENSDARG00000100272 = or109-3
- ENSDARG00000100362 = tas2r201.2
- ENSDARG00000100410 = or106-5
- ENSDARG00000100546 = or108-2
- ENSDARG00000100604 = olfcw1
- ENSDARG00000101005 = tas2r201.1
- ENSDARG00000101588 = or109-13
- ENSDARG00000101806 = or104-1
- ENSDARG00000102329 = or106-11
- ENSDARG00000102459 = olfcg5
- ENSDARG00000102614 = or106-4
- ENSDARG00000102662 = or106-12
- ENSDARG00000102669 = or129-1
- ENSDARG00000102912 = gpr184
- ENSDARG00000102921 = or106-7
- ENSDARG00000102933 = or106-9
- ENSDARG00000102990 = or109-5
- ENSDARG00000103122 = olfcg8
- ENSDARG00000103192 = or106-6
- ENSDARG00000103418 = or106-3
- ENSDARG00000103632 = or114-1
- ENSDARG00000104083 = adgre5b.2
- ENSDARG00000104093 = mchr1a
- ENSDARG00000104241 = olfcs1
- ENSDARG00000104425 = p2ry2.3
- ENSDARG00000104430 = olfcj1
- ENSDARG00000104552 = olfcg1
- ENSDARG00000104746 = or130-1
- ENSDARG00000104854 = olfcg3
- ENSDARG00000104881 = v2ra1
- ENSDARG00000104927 = p2ry2.2
- ENSDARG00000105189 = olfcg9
- ENSDARG00000105226 = or109-2
GOTerm: GO:0046777
description: protein autophosphorylation
p-value: 1e-30
expected: 21.12
significant: 189
genes:
- ENSDARG00000006925 = si:dkey-58b18.3
- ENSDARG00000007864 = pimr195
- ENSDARG00000017577 = si:dkey-31m5.7
- ENSDARG00000030025 = pimr135
- ENSDARG00000033462 = pimr111
- ENSDARG00000035646 = pimr123
- ENSDARG00000037246 = pimr212
- ENSDARG00000038987 = si:dkey-31m5.5
- ENSDARG00000041462 = pimr183
- ENSDARG00000052296 = pimr196
- ENSDARG00000052319 = pimr198
- ENSDARG00000052677 = si:ch211-138g9.2
- ENSDARG00000052758 = pimr130
- ENSDARG00000053340 = si:ch211-138g9.3
- ENSDARG00000055551 = pimr64
- ENSDARG00000055558 = pimr63
- ENSDARG00000055683 = pimr191
- ENSDARG00000056598 = pimr47
- ENSDARG00000056616 = pimr48
- ENSDARG00000057253 = pimr141
- ENSDARG00000057284 = pimr54
- ENSDARG00000058386 = pimr57
- ENSDARG00000058477 = pimr72
- ENSDARG00000058532 = pimr209
- ENSDARG00000058663 = pimr94
- ENSDARG00000058683 = pimr204
- ENSDARG00000061887 = si:dkey-149i17.9
- ENSDARG00000067767 = pimr59
- ENSDARG00000068145 = pimr180
- ENSDARG00000068817 = pimr149
- ENSDARG00000068994 = pimr129
- ENSDARG00000069033 = pimr51
- ENSDARG00000069276 = pimr132
- ENSDARG00000069445 = pimr128
- ENSDARG00000069863 = pimr152
- ENSDARG00000069887 = pimr158
- ENSDARG00000070015 = pimr173
- ENSDARG00000070134 = pimr166
- ENSDARG00000070627 = pimr60
- ENSDARG00000070740 = pimr89
- ENSDARG00000070741 = pimr75
- ENSDARG00000071058 = pimr98
- ENSDARG00000071183 = pimr73
- ENSDARG00000071695 = pimr193
- ENSDARG00000071745 = pimr46
- ENSDARG00000071880 = pimr56
- ENSDARG00000074873 = pimr170
- ENSDARG00000075240 = pimr74
- ENSDARG00000075342 = pimr8
- ENSDARG00000075780 = si:ch211-57m13.5
- ENSDARG00000077035 = pimr177
- ENSDARG00000077665 = pimr140
- ENSDARG00000078312 = pimr22
- ENSDARG00000078558 = si:dkey-22i16.10
- ENSDARG00000079459 = pimr126
- ENSDARG00000079792 = pimr16
- ENSDARG00000086018 = pimr15
- ENSDARG00000086350 = pimr102
- ENSDARG00000087539 = pimr33
- ENSDARG00000087879 = pimr92
- ENSDARG00000088058 = pimr70
- ENSDARG00000088067 = pimr187
- ENSDARG00000088095 = pimr174
- ENSDARG00000088369 = pimr4
- ENSDARG00000088583 = pimr176
- ENSDARG00000089084 = pimr25
- ENSDARG00000089502 = pimr23
- ENSDARG00000089540 = pimr18
- ENSDARG00000089731 = pimr5
- ENSDARG00000089747 = si:zfos-754c12.2
- ENSDARG00000090413 = pimr7
- ENSDARG00000090604 = pimr105
- ENSDARG00000091445 = pimr27
- ENSDARG00000091845 = pimr21
- ENSDARG00000091890 = ENSDARG00000091890
- ENSDARG00000092041 = si:dkey-31m5.4
- ENSDARG00000092079 = pimr43
- ENSDARG00000092101 = pimr165
- ENSDARG00000092132 = pimr81
- ENSDARG00000092198 = pimr159
- ENSDARG00000092234 = pimr85
- ENSDARG00000092248 = pimr84
- ENSDARG00000092280 = pimr114
- ENSDARG00000092331 = pimr136
- ENSDARG00000092339 = pimr61
- ENSDARG00000092374 = si:dkeyp-67e1.6
- ENSDARG00000092462 = pimr151
- ENSDARG00000092487 = si:ch211-215m21.22
- ENSDARG00000092491 = si:dkey-149i17.8
- ENSDARG00000092501 = si:dkey-80c24.5
- ENSDARG00000092512 = si:dkey-93l1.6
- ENSDARG00000092514 = pimr167
- ENSDARG00000092589 = pimr150
- ENSDARG00000092627 = pimr29
- ENSDARG00000092692 = pimr133
- ENSDARG00000092697 = pimr200
- ENSDARG00000092720 = si:dkeyp-67e1.2
- ENSDARG00000092723 = si:ch73-381f5.2
- ENSDARG00000092740 = si:ch211-57m13.7
- ENSDARG00000092773 = si:dkey-58b18.2
- ENSDARG00000092897 = pimr31
- ENSDARG00000092911 = pimr44
- ENSDARG00000092964 = pimr78
- ENSDARG00000093004 = pimr145
- ENSDARG00000093012 = pimr90
- ENSDARG00000093076 = si:dkey-58b18.5
- ENSDARG00000093154 = pimr83
- ENSDARG00000093178 = pimr160
- ENSDARG00000093245 = pimr32
- ENSDARG00000093301 = pimr36
- ENSDARG00000093314 = pimr164
- ENSDARG00000093328 = pimr37
- ENSDARG00000093362 = si:dkey-31m5.2
- ENSDARG00000093388 = pimr39
- ENSDARG00000093441 = pimr91
- ENSDARG00000093451 = pimr156
- ENSDARG00000093475 = pimr76
- ENSDARG00000093534 = pimr107
- ENSDARG00000093543 = pimr58
- ENSDARG00000093631 = pimr20
- ENSDARG00000093634 = pimr154
- ENSDARG00000093653 = si:dkey-58b18.6
- ENSDARG00000093703 = si:ch211-122l14.4
- ENSDARG00000093808 = pimr113
- ENSDARG00000093863 = si:dkey-248f6.3
- ENSDARG00000093878 = pimr69
- ENSDARG00000093900 = pimr82
- ENSDARG00000094020 = pimr79
- ENSDARG00000094137 = pimr116
- ENSDARG00000094144 = pimr24
- ENSDARG00000094145 = pimr143
- ENSDARG00000094146 = pimr134
- ENSDARG00000094168 = pimr104
- ENSDARG00000094226 = pimr125
- ENSDARG00000094266 = pimr115
- ENSDARG00000094339 = pimr88
- ENSDARG00000094539 = pimr45
- ENSDARG00000094651 = pimr106
- ENSDARG00000094691 = si:dkey-58b18.10
- ENSDARG00000094790 = pimr80
- ENSDARG00000094808 = si:ch211-215m21.23
- ENSDARG00000094927 = si:dkey-93l1.4
- ENSDARG00000094985 = si:dkey-58b18.10
- ENSDARG00000094999 = pimr108
- ENSDARG00000095027 = si:dkey-31m5.3
- ENSDARG00000095044 = pimr87
- ENSDARG00000095054 = pimr148
- ENSDARG00000095093 = pimr50
- ENSDARG00000095098 = pimr127
- ENSDARG00000095109 = pimr120
- ENSDARG00000095122 = si:dkey-58b18.9
- ENSDARG00000095227 = pimr30
- ENSDARG00000095249 = pimr86
- ENSDARG00000095310 = si:dkey-31m5.6
- ENSDARG00000095338 = pimr77
- ENSDARG00000095349 = pimr146
- ENSDARG00000095352 = pimr161
- ENSDARG00000095461 = pimr171
- ENSDARG00000095561 = pimr147
- ENSDARG00000095562 = si:ch73-138i16.1
- ENSDARG00000095576 = si:ch211-122l14.7
- ENSDARG00000095723 = pimr144
- ENSDARG00000095761 = si:dkey-58b18.8
- ENSDARG00000095771 = pimr3
- ENSDARG00000095853 = si:ch211-57m13.3
- ENSDARG00000095902 = si:ch211-57m13.10
- ENSDARG00000095927 = si:ch211-57m13.1
- ENSDARG00000095953 = si:ch211-57m13.6
- ENSDARG00000096237 = pimr206
- ENSDARG00000096279 = pimr2
- ENSDARG00000096374 = pimr1
- ENSDARG00000096423 = pimr205
- ENSDARG00000096665 = si:ch211-202n12.2
- ENSDARG00000096765 = pimr124
- ENSDARG00000096773 = pimr131
- ENSDARG00000098133 = si:ch211-281k19.2
- ENSDARG00000099531 = pimr58
- ENSDARG00000100734 = si:ch211-165a10.5
- ENSDARG00000100992 = pimr101
- ENSDARG00000101158 = si:ch211-165a10.2
- ENSDARG00000101352 = si:dkey-34d22.3
- ENSDARG00000101392 = pimr168
- ENSDARG00000102269 = si:ch211-165a10.5
- ENSDARG00000103098 = si:ch211-280a23.2
- ENSDARG00000103111 = si:ch211-165a10.4
- ENSDARG00000103645 = si:ch73-129a22.11
- ENSDARG00000103673 = si:ch211-165a10.1
- ENSDARG00000104195 = pimr203
- ENSDARG00000104391 = pimr67
GOTerm: GO:0006910
description: phagocytosis, recognition
p-value: 1e-30
expected: 3.43
significant: 45
genes:
- ENSDARG00000076148 = si:ch211-1a19.2
- ENSDARG00000078975 = igl1c3
- ENSDARG00000079987 = igl3v5
- ENSDARG00000093272 = igic1s1
- ENSDARG00000096241 = ighv7-1
- ENSDARG00000096243 = ighv1-3
- ENSDARG00000096244 = ighv5-7
- ENSDARG00000096248 = ighd
- ENSDARG00000096255 = ighv8-1
- ENSDARG00000096259 = ighv4-1
- ENSDARG00000096267 = ighv5-2
- ENSDARG00000096268 = ighv4-7
- ENSDARG00000096275 = ighv4-2
- ENSDARG00000096276 = ighv6-1
- ENSDARG00000096280 = ighz
- ENSDARG00000096289 = ighv4-8
- ENSDARG00000096291 = ighv9-4
- ENSDARG00000096296 = ighv8-3
- ENSDARG00000096303 = ighv6-2
- ENSDARG00000096308 = ighv5-4
- ENSDARG00000096316 = ighv10-1
- ENSDARG00000096318 = ighv5-8
- ENSDARG00000096326 = ighv4-9
- ENSDARG00000096333 = ighv4-6
- ENSDARG00000096337 = ighv5-1
- ENSDARG00000096340 = ighv8-2
- ENSDARG00000096342 = ighv5-5
- ENSDARG00000096345 = ighv4-5
- ENSDARG00000096350 = ighv1-2
- ENSDARG00000096353 = ighv9-2
- ENSDARG00000096355 = ighv1-4
- ENSDARG00000096357 = ighv3-2
- ENSDARG00000096372 = ighv13-2
- ENSDARG00000096376 = ighv2-3
- ENSDARG00000096386 = ighv9-3
- ENSDARG00000096387 = ighv1-1
- ENSDARG00000096388 = ighv5-3
- ENSDARG00000096392 = ighv8-4
- ENSDARG00000096394 = ighv4-3
- ENSDARG00000096395 = ighv11-1
- ENSDARG00000096406 = ighv2-1
- ENSDARG00000096408 = ighv11-2
- ENSDARG00000096418 = ighv14-1
- ENSDARG00000096424 = ighv2-2
- ENSDARG00000096430 = ighv9-1
GOTerm: GO:0007608
description: sensory perception of smell
p-value: 1e-30
expected: 8.88
significant: 94
genes:
- ENSDARG00000003090 = or103-4
- ENSDARG00000004598 = or102-2
- ENSDARG00000022319 = or115-5
- ENSDARG00000025600 = or102-5
- ENSDARG00000041003 = or102-4
- ENSDARG00000041005 = or102-1
- ENSDARG00000041024 = or111-6
- ENSDARG00000042809 = or126-5
- ENSDARG00000042810 = or128-10
- ENSDARG00000043142 = or108-3
- ENSDARG00000044336 = si:ch211-218m3.16
- ENSDARG00000044337 = or115-6
- ENSDARG00000044338 = or115-7
- ENSDARG00000044343 = or115-13
- ENSDARG00000053813 = or115-11
- ENSDARG00000053817 = si:ch211-218m3.19
- ENSDARG00000054718 = or118-2
- ENSDARG00000054719 = or118-3
- ENSDARG00000054720 = or118-1
- ENSDARG00000054734 = or116-1
- ENSDARG00000058724 = or126-7
- ENSDARG00000058762 = or128-3
- ENSDARG00000058765 = or128-2
- ENSDARG00000058767 = or128-1
- ENSDARG00000068659 = or104-2
- ENSDARG00000068660 = or105-1
- ENSDARG00000068661 = or106-1
- ENSDARG00000068704 = or108-1
- ENSDARG00000068937 = si:ch211-218m3.11
- ENSDARG00000069040 = or115-9
- ENSDARG00000069205 = taar13c
- ENSDARG00000074966 = or102-3
- ENSDARG00000075128 = or103-5
- ENSDARG00000077211 = or112-1
- ENSDARG00000079294 = or115-15
- ENSDARG00000086383 = or111-8
- ENSDARG00000087635 = or128-5
- ENSDARG00000087761 = or122-1
- ENSDARG00000087968 = or122-2
- ENSDARG00000088453 = or111-7
- ENSDARG00000090892 = or117-1
- ENSDARG00000090931 = or128-4
- ENSDARG00000091203 = or110-1
- ENSDARG00000091216 = or111-10
- ENSDARG00000091791 = or111-5
- ENSDARG00000091915 = or115-2
- ENSDARG00000091929 = or126-1
- ENSDARG00000092218 = or103-3
- ENSDARG00000092238 = or111-9
- ENSDARG00000092406 = or115-8
- ENSDARG00000092415 = or126-2
- ENSDARG00000092558 = or123-1
- ENSDARG00000092577 = or125-6
- ENSDARG00000092581 = or126-3
- ENSDARG00000092707 = or124-1
- ENSDARG00000093183 = or125-7
- ENSDARG00000093536 = or126-4
- ENSDARG00000093856 = or125-1
- ENSDARG00000093930 = or128-9
- ENSDARG00000094080 = or103-1
- ENSDARG00000094092 = or128-6
- ENSDARG00000094125 = or103-2
- ENSDARG00000094235 = or115-14
- ENSDARG00000094326 = or124-2
- ENSDARG00000094462 = or128-8
- ENSDARG00000094505 = si:ch211-218m3.9
- ENSDARG00000094714 = or125-2
- ENSDARG00000094812 = or125-5
- ENSDARG00000095060 = or127-1
- ENSDARG00000095143 = si:ch211-218m3.18
- ENSDARG00000095222 = or128-7
- ENSDARG00000095417 = or125-4
- ENSDARG00000095443 = or125-3
- ENSDARG00000096264 = or124-4
- ENSDARG00000097117 = si:ch1073-166e24.4
- ENSDARG00000097210 = or121-1
- ENSDARG00000098178 = or109-4
- ENSDARG00000098563 = or109-1
- ENSDARG00000100269 = or109-7
- ENSDARG00000100272 = or109-3
- ENSDARG00000100410 = or106-5
- ENSDARG00000100546 = or108-2
- ENSDARG00000101588 = or109-13
- ENSDARG00000101806 = or104-1
- ENSDARG00000102329 = or106-11
- ENSDARG00000102614 = or106-4
- ENSDARG00000102662 = or106-12
- ENSDARG00000102921 = or106-7
- ENSDARG00000102933 = or106-9
- ENSDARG00000102990 = or109-5
- ENSDARG00000103192 = or106-6
- ENSDARG00000103418 = or106-3
- ENSDARG00000103632 = or114-1
- ENSDARG00000105226 = or109-2
GOTerm: GO:0006958
description: complement activation, classical pathway
p-value: 1e-30
expected: 3.66
significant: 45
genes:
- ENSDARG00000076148 = si:ch211-1a19.2
- ENSDARG00000078975 = igl1c3
- ENSDARG00000079987 = igl3v5
- ENSDARG00000093272 = igic1s1
- ENSDARG00000096241 = ighv7-1
- ENSDARG00000096243 = ighv1-3
- ENSDARG00000096244 = ighv5-7
- ENSDARG00000096248 = ighd
- ENSDARG00000096255 = ighv8-1
- ENSDARG00000096259 = ighv4-1
- ENSDARG00000096267 = ighv5-2
- ENSDARG00000096268 = ighv4-7
- ENSDARG00000096275 = ighv4-2
- ENSDARG00000096276 = ighv6-1
- ENSDARG00000096280 = ighz
- ENSDARG00000096289 = ighv4-8
- ENSDARG00000096291 = ighv9-4
- ENSDARG00000096296 = ighv8-3
- ENSDARG00000096303 = ighv6-2
- ENSDARG00000096308 = ighv5-4
- ENSDARG00000096316 = ighv10-1
- ENSDARG00000096318 = ighv5-8
- ENSDARG00000096326 = ighv4-9
- ENSDARG00000096333 = ighv4-6
- ENSDARG00000096337 = ighv5-1
- ENSDARG00000096340 = ighv8-2
- ENSDARG00000096342 = ighv5-5
- ENSDARG00000096345 = ighv4-5
- ENSDARG00000096350 = ighv1-2
- ENSDARG00000096353 = ighv9-2
- ENSDARG00000096355 = ighv1-4
- ENSDARG00000096357 = ighv3-2
- ENSDARG00000096372 = ighv13-2
- ENSDARG00000096376 = ighv2-3
- ENSDARG00000096386 = ighv9-3
- ENSDARG00000096387 = ighv1-1
- ENSDARG00000096388 = ighv5-3
- ENSDARG00000096392 = ighv8-4
- ENSDARG00000096394 = ighv4-3
- ENSDARG00000096395 = ighv11-1
- ENSDARG00000096406 = ighv2-1
- ENSDARG00000096408 = ighv11-2
- ENSDARG00000096418 = ighv14-1
- ENSDARG00000096424 = ighv2-2
- ENSDARG00000096430 = ighv9-1
GOTerm: GO:0050871
description: positive regulation of B cell activation
p-value: 1e-30
expected: 3.66
significant: 45
genes:
- ENSDARG00000076148 = si:ch211-1a19.2
- ENSDARG00000078975 = igl1c3
- ENSDARG00000079987 = igl3v5
- ENSDARG00000093272 = igic1s1
- ENSDARG00000096241 = ighv7-1
- ENSDARG00000096243 = ighv1-3
- ENSDARG00000096244 = ighv5-7
- ENSDARG00000096248 = ighd
- ENSDARG00000096255 = ighv8-1
- ENSDARG00000096259 = ighv4-1
- ENSDARG00000096267 = ighv5-2
- ENSDARG00000096268 = ighv4-7
- ENSDARG00000096275 = ighv4-2
- ENSDARG00000096276 = ighv6-1
- ENSDARG00000096280 = ighz
- ENSDARG00000096289 = ighv4-8
- ENSDARG00000096291 = ighv9-4
- ENSDARG00000096296 = ighv8-3
- ENSDARG00000096303 = ighv6-2
- ENSDARG00000096308 = ighv5-4
- ENSDARG00000096316 = ighv10-1
- ENSDARG00000096318 = ighv5-8
- ENSDARG00000096326 = ighv4-9
- ENSDARG00000096333 = ighv4-6
- ENSDARG00000096337 = ighv5-1
- ENSDARG00000096340 = ighv8-2
- ENSDARG00000096342 = ighv5-5
- ENSDARG00000096345 = ighv4-5
- ENSDARG00000096350 = ighv1-2
- ENSDARG00000096353 = ighv9-2
- ENSDARG00000096355 = ighv1-4
- ENSDARG00000096357 = ighv3-2
- ENSDARG00000096372 = ighv13-2
- ENSDARG00000096376 = ighv2-3
- ENSDARG00000096386 = ighv9-3
- ENSDARG00000096387 = ighv1-1
- ENSDARG00000096388 = ighv5-3
- ENSDARG00000096392 = ighv8-4
- ENSDARG00000096394 = ighv4-3
- ENSDARG00000096395 = ighv11-1
- ENSDARG00000096406 = ighv2-1
- ENSDARG00000096408 = ighv11-2
- ENSDARG00000096418 = ighv14-1
- ENSDARG00000096424 = ighv2-2
- ENSDARG00000096430 = ighv9-1
GOTerm: GO:0050853
description: B cell receptor signaling pathway
p-value: 1e-30
expected: 3.96
significant: 45
genes:
- ENSDARG00000076148 = si:ch211-1a19.2
- ENSDARG00000078975 = igl1c3
- ENSDARG00000079987 = igl3v5
- ENSDARG00000093272 = igic1s1
- ENSDARG00000096241 = ighv7-1
- ENSDARG00000096243 = ighv1-3
- ENSDARG00000096244 = ighv5-7
- ENSDARG00000096248 = ighd
- ENSDARG00000096255 = ighv8-1
- ENSDARG00000096259 = ighv4-1
- ENSDARG00000096267 = ighv5-2
- ENSDARG00000096268 = ighv4-7
- ENSDARG00000096275 = ighv4-2
- ENSDARG00000096276 = ighv6-1
- ENSDARG00000096280 = ighz
- ENSDARG00000096289 = ighv4-8
- ENSDARG00000096291 = ighv9-4
- ENSDARG00000096296 = ighv8-3
- ENSDARG00000096303 = ighv6-2
- ENSDARG00000096308 = ighv5-4
- ENSDARG00000096316 = ighv10-1
- ENSDARG00000096318 = ighv5-8
- ENSDARG00000096326 = ighv4-9
- ENSDARG00000096333 = ighv4-6
- ENSDARG00000096337 = ighv5-1
- ENSDARG00000096340 = ighv8-2
- ENSDARG00000096342 = ighv5-5
- ENSDARG00000096345 = ighv4-5
- ENSDARG00000096350 = ighv1-2
- ENSDARG00000096353 = ighv9-2
- ENSDARG00000096355 = ighv1-4
- ENSDARG00000096357 = ighv3-2
- ENSDARG00000096372 = ighv13-2
- ENSDARG00000096376 = ighv2-3
- ENSDARG00000096386 = ighv9-3
- ENSDARG00000096387 = ighv1-1
- ENSDARG00000096388 = ighv5-3
- ENSDARG00000096392 = ighv8-4
- ENSDARG00000096394 = ighv4-3
- ENSDARG00000096395 = ighv11-1
- ENSDARG00000096406 = ighv2-1
- ENSDARG00000096408 = ighv11-2
- ENSDARG00000096418 = ighv14-1
- ENSDARG00000096424 = ighv2-2
- ENSDARG00000096430 = ighv9-1
GOTerm: GO:0006911
description: phagocytosis, engulfment
p-value: 1e-30
expected: 3.66
significant: 46
genes:
- ENSDARG00000055809 = vtg2
- ENSDARG00000076148 = si:ch211-1a19.2
- ENSDARG00000078975 = igl1c3
- ENSDARG00000079987 = igl3v5
- ENSDARG00000093272 = igic1s1
- ENSDARG00000096241 = ighv7-1
- ENSDARG00000096243 = ighv1-3
- ENSDARG00000096244 = ighv5-7
- ENSDARG00000096248 = ighd
- ENSDARG00000096255 = ighv8-1
- ENSDARG00000096259 = ighv4-1
- ENSDARG00000096267 = ighv5-2
- ENSDARG00000096268 = ighv4-7
- ENSDARG00000096275 = ighv4-2
- ENSDARG00000096276 = ighv6-1
- ENSDARG00000096280 = ighz
- ENSDARG00000096289 = ighv4-8
- ENSDARG00000096291 = ighv9-4
- ENSDARG00000096296 = ighv8-3
- ENSDARG00000096303 = ighv6-2
- ENSDARG00000096308 = ighv5-4
- ENSDARG00000096316 = ighv10-1
- ENSDARG00000096318 = ighv5-8
- ENSDARG00000096326 = ighv4-9
- ENSDARG00000096333 = ighv4-6
- ENSDARG00000096337 = ighv5-1
- ENSDARG00000096340 = ighv8-2
- ENSDARG00000096342 = ighv5-5
- ENSDARG00000096345 = ighv4-5
- ENSDARG00000096350 = ighv1-2
- ENSDARG00000096353 = ighv9-2
- ENSDARG00000096355 = ighv1-4
- ENSDARG00000096357 = ighv3-2
- ENSDARG00000096372 = ighv13-2
- ENSDARG00000096376 = ighv2-3
- ENSDARG00000096386 = ighv9-3
- ENSDARG00000096387 = ighv1-1
- ENSDARG00000096388 = ighv5-3
- ENSDARG00000096392 = ighv8-4
- ENSDARG00000096394 = ighv4-3
- ENSDARG00000096395 = ighv11-1
- ENSDARG00000096406 = ighv2-1
- ENSDARG00000096408 = ighv11-2
- ENSDARG00000096418 = ighv14-1
- ENSDARG00000096424 = ighv2-2
- ENSDARG00000096430 = ighv9-1
GOTerm: GO:0042742
description: defense response to bacterium
p-value: 1e-30
expected: 6.64
significant: 55
genes:
- ENSDARG00000009511 = tnfa
- ENSDARG00000022048 = tlr4bb
- ENSDARG00000024211 = ifng1-2
- ENSDARG00000026925 = nos2a
- ENSDARG00000043196 = rnasel2
- ENSDARG00000044490 = tlr9
- ENSDARG00000045671 = ifng1-1
- ENSDARG00000045673 = il22
- ENSDARG00000054975 = cxcr2
- ENSDARG00000076148 = si:ch211-1a19.2
- ENSDARG00000076983 = rnasel4
- ENSDARG00000078975 = igl1c3
- ENSDARG00000079987 = igl3v5
- ENSDARG00000093272 = igic1s1
- ENSDARG00000096241 = ighv7-1
- ENSDARG00000096243 = ighv1-3
- ENSDARG00000096244 = ighv5-7
- ENSDARG00000096248 = ighd
- ENSDARG00000096255 = ighv8-1
- ENSDARG00000096259 = ighv4-1
- ENSDARG00000096267 = ighv5-2
- ENSDARG00000096268 = ighv4-7
- ENSDARG00000096275 = ighv4-2
- ENSDARG00000096276 = ighv6-1
- ENSDARG00000096280 = ighz
- ENSDARG00000096289 = ighv4-8
- ENSDARG00000096291 = ighv9-4
- ENSDARG00000096296 = ighv8-3
- ENSDARG00000096303 = ighv6-2
- ENSDARG00000096308 = ighv5-4
- ENSDARG00000096316 = ighv10-1
- ENSDARG00000096318 = ighv5-8
- ENSDARG00000096326 = ighv4-9
- ENSDARG00000096333 = ighv4-6
- ENSDARG00000096337 = ighv5-1
- ENSDARG00000096340 = ighv8-2
- ENSDARG00000096342 = ighv5-5
- ENSDARG00000096345 = ighv4-5
- ENSDARG00000096350 = ighv1-2
- ENSDARG00000096353 = ighv9-2
- ENSDARG00000096355 = ighv1-4
- ENSDARG00000096357 = ighv3-2
- ENSDARG00000096372 = ighv13-2
- ENSDARG00000096376 = ighv2-3
- ENSDARG00000096386 = ighv9-3
- ENSDARG00000096387 = ighv1-1
- ENSDARG00000096388 = ighv5-3
- ENSDARG00000096392 = ighv8-4
- ENSDARG00000096394 = ighv4-3
- ENSDARG00000096395 = ighv11-1
- ENSDARG00000096406 = ighv2-1
- ENSDARG00000096408 = ighv11-2
- ENSDARG00000096418 = ighv14-1
- ENSDARG00000096424 = ighv2-2
- ENSDARG00000096430 = ighv9-1
GOTerm: GO:0043066
description: negative regulation of apoptotic process
p-value: 1e-30
expected: 25.3
significant: 208
genes:
- ENSDARG00000006925 = si:dkey-58b18.3
- ENSDARG00000007864 = pimr195
- ENSDARG00000017577 = si:dkey-31m5.7
- ENSDARG00000025428 = socs3a
- ENSDARG00000030025 = pimr135
- ENSDARG00000033462 = pimr111
- ENSDARG00000035646 = pimr123
- ENSDARG00000037246 = pimr212
- ENSDARG00000038987 = si:dkey-31m5.5
- ENSDARG00000041462 = pimr183
- ENSDARG00000052296 = pimr196
- ENSDARG00000052319 = pimr198
- ENSDARG00000052677 = si:ch211-138g9.2
- ENSDARG00000052758 = pimr130
- ENSDARG00000053340 = si:ch211-138g9.3
- ENSDARG00000055551 = pimr64
- ENSDARG00000055558 = pimr63
- ENSDARG00000055683 = pimr191
- ENSDARG00000056598 = pimr47
- ENSDARG00000056616 = pimr48
- ENSDARG00000057253 = pimr141
- ENSDARG00000057284 = pimr54
- ENSDARG00000058386 = pimr57
- ENSDARG00000058477 = pimr72
- ENSDARG00000058532 = pimr209
- ENSDARG00000058663 = pimr94
- ENSDARG00000058683 = pimr204
- ENSDARG00000061887 = si:dkey-149i17.9
- ENSDARG00000067767 = pimr59
- ENSDARG00000068145 = pimr180
- ENSDARG00000068817 = pimr149
- ENSDARG00000068994 = pimr129
- ENSDARG00000069033 = pimr51
- ENSDARG00000069276 = pimr132
- ENSDARG00000069445 = pimr128
- ENSDARG00000069863 = pimr152
- ENSDARG00000069887 = pimr158
- ENSDARG00000070015 = pimr173
- ENSDARG00000070134 = pimr166
- ENSDARG00000070627 = pimr60
- ENSDARG00000070740 = pimr89
- ENSDARG00000070741 = pimr75
- ENSDARG00000071058 = pimr98
- ENSDARG00000071183 = pimr73
- ENSDARG00000071695 = pimr193
- ENSDARG00000071745 = pimr46
- ENSDARG00000071880 = pimr56
- ENSDARG00000074873 = pimr170
- ENSDARG00000075240 = pimr74
- ENSDARG00000075342 = pimr8
- ENSDARG00000075780 = si:ch211-57m13.5
- ENSDARG00000077035 = pimr177
- ENSDARG00000077665 = pimr140
- ENSDARG00000078312 = pimr22
- ENSDARG00000078558 = si:dkey-22i16.10
- ENSDARG00000079459 = pimr126
- ENSDARG00000079792 = pimr16
- ENSDARG00000086018 = pimr15
- ENSDARG00000086350 = pimr102
- ENSDARG00000087539 = pimr33
- ENSDARG00000087879 = pimr92
- ENSDARG00000088058 = pimr70
- ENSDARG00000088067 = pimr187
- ENSDARG00000088095 = pimr174
- ENSDARG00000088369 = pimr4
- ENSDARG00000088583 = pimr176
- ENSDARG00000089084 = pimr25
- ENSDARG00000089502 = pimr23
- ENSDARG00000089540 = pimr18
- ENSDARG00000089731 = pimr5
- ENSDARG00000089747 = si:zfos-754c12.2
- ENSDARG00000090355 = pimr168
- ENSDARG00000090413 = pimr7
- ENSDARG00000090604 = pimr105
- ENSDARG00000091445 = pimr27
- ENSDARG00000091845 = pimr21
- ENSDARG00000091890 = ENSDARG00000091890
- ENSDARG00000092041 = si:dkey-31m5.4
- ENSDARG00000092079 = pimr43
- ENSDARG00000092101 = pimr165
- ENSDARG00000092132 = pimr81
- ENSDARG00000092198 = pimr159
- ENSDARG00000092234 = pimr85
- ENSDARG00000092248 = pimr84
- ENSDARG00000092280 = pimr114
- ENSDARG00000092331 = pimr136
- ENSDARG00000092339 = pimr61
- ENSDARG00000092374 = si:dkeyp-67e1.6
- ENSDARG00000092462 = pimr151
- ENSDARG00000092487 = si:ch211-215m21.22
- ENSDARG00000092491 = si:dkey-149i17.8
- ENSDARG00000092501 = si:dkey-80c24.5
- ENSDARG00000092512 = si:dkey-93l1.6
- ENSDARG00000092514 = pimr167
- ENSDARG00000092589 = pimr150
- ENSDARG00000092627 = pimr29
- ENSDARG00000092692 = pimr133
- ENSDARG00000092697 = pimr200
- ENSDARG00000092720 = si:dkeyp-67e1.2
- ENSDARG00000092723 = si:ch73-381f5.2
- ENSDARG00000092740 = si:ch211-57m13.7
- ENSDARG00000092773 = si:dkey-58b18.2
- ENSDARG00000092897 = pimr31
- ENSDARG00000092911 = pimr44
- ENSDARG00000092964 = pimr78
- ENSDARG00000093004 = pimr145
- ENSDARG00000093012 = pimr90
- ENSDARG00000093076 = si:dkey-58b18.5
- ENSDARG00000093154 = pimr83
- ENSDARG00000093178 = pimr160
- ENSDARG00000093245 = pimr32
- ENSDARG00000093301 = pimr36
- ENSDARG00000093314 = pimr164
- ENSDARG00000093328 = pimr37
- ENSDARG00000093362 = si:dkey-31m5.2
- ENSDARG00000093388 = pimr39
- ENSDARG00000093441 = pimr91
- ENSDARG00000093451 = pimr156
- ENSDARG00000093475 = pimr76
- ENSDARG00000093534 = pimr107
- ENSDARG00000093543 = pimr58
- ENSDARG00000093631 = pimr20
- ENSDARG00000093634 = pimr154
- ENSDARG00000093653 = si:dkey-58b18.6
- ENSDARG00000093703 = si:ch211-122l14.4
- ENSDARG00000093808 = pimr113
- ENSDARG00000093863 = si:dkey-248f6.3
- ENSDARG00000093878 = pimr69
- ENSDARG00000093900 = pimr82
- ENSDARG00000094020 = pimr79
- ENSDARG00000094137 = pimr116
- ENSDARG00000094144 = pimr24
- ENSDARG00000094145 = pimr143
- ENSDARG00000094146 = pimr134
- ENSDARG00000094168 = pimr104
- ENSDARG00000094226 = pimr125
- ENSDARG00000094266 = pimr115
- ENSDARG00000094339 = pimr88
- ENSDARG00000094539 = pimr45
- ENSDARG00000094651 = pimr106
- ENSDARG00000094691 = si:dkey-58b18.10
- ENSDARG00000094790 = pimr80
- ENSDARG00000094808 = si:ch211-215m21.23
- ENSDARG00000094927 = si:dkey-93l1.4
- ENSDARG00000094985 = si:dkey-58b18.10
- ENSDARG00000094999 = pimr108
- ENSDARG00000095027 = si:dkey-31m5.3
- ENSDARG00000095044 = pimr87
- ENSDARG00000095054 = pimr148
- ENSDARG00000095093 = pimr50
- ENSDARG00000095098 = pimr127
- ENSDARG00000095109 = pimr120
- ENSDARG00000095122 = si:dkey-58b18.9
- ENSDARG00000095227 = pimr30
- ENSDARG00000095249 = pimr86
- ENSDARG00000095310 = si:dkey-31m5.6
- ENSDARG00000095338 = pimr77
- ENSDARG00000095349 = pimr146
- ENSDARG00000095352 = pimr161
- ENSDARG00000095461 = pimr171
- ENSDARG00000095525 = pimr103
- ENSDARG00000095561 = pimr147
- ENSDARG00000095562 = si:ch73-138i16.1
- ENSDARG00000095576 = si:ch211-122l14.7
- ENSDARG00000095588 = pimr100
- ENSDARG00000095723 = pimr144
- ENSDARG00000095761 = si:dkey-58b18.8
- ENSDARG00000095771 = pimr3
- ENSDARG00000095853 = si:ch211-57m13.3
- ENSDARG00000095902 = si:ch211-57m13.10
- ENSDARG00000095927 = si:ch211-57m13.1
- ENSDARG00000095953 = si:ch211-57m13.6
- ENSDARG00000096237 = pimr206
- ENSDARG00000096279 = pimr2
- ENSDARG00000096374 = pimr1
- ENSDARG00000096423 = pimr205
- ENSDARG00000096665 = si:ch211-202n12.2
- ENSDARG00000096765 = pimr124
- ENSDARG00000096773 = pimr131
- ENSDARG00000097260 = pimr34
- ENSDARG00000097540 = pimr62
- ENSDARG00000097870 = pimr13
- ENSDARG00000098043 = pimr12
- ENSDARG00000098054 = pimr194
- ENSDARG00000098132 = pimr95
- ENSDARG00000098133 = si:ch211-281k19.2
- ENSDARG00000099531 = pimr58
- ENSDARG00000099808 = pimr10
- ENSDARG00000100045 = pimr184
- ENSDARG00000100734 = si:ch211-165a10.5
- ENSDARG00000100992 = pimr101
- ENSDARG00000101158 = si:ch211-165a10.2
- ENSDARG00000101352 = si:dkey-34d22.3
- ENSDARG00000101392 = pimr168
- ENSDARG00000101574 = pimr97
- ENSDARG00000101605 = pimr192
- ENSDARG00000101779 = pimr181
- ENSDARG00000102269 = si:ch211-165a10.5
- ENSDARG00000102529 = pimr182
- ENSDARG00000103098 = si:ch211-280a23.2
- ENSDARG00000103111 = si:ch211-165a10.4
- ENSDARG00000103215 = pimr169
- ENSDARG00000103645 = si:ch73-129a22.11
- ENSDARG00000103673 = si:ch211-165a10.1
- ENSDARG00000104195 = pimr203
- ENSDARG00000104391 = pimr67
- ENSDARG00000104400 = socs3a
- ENSDARG00000104699 = pimr99
GOTerm: GO:0007346
description: regulation of mitotic cell cycle
p-value: 1e-30
expected: 26.49
significant: 190
genes:
- ENSDARG00000006925 = si:dkey-58b18.3
- ENSDARG00000007864 = pimr195
- ENSDARG00000017577 = si:dkey-31m5.7
- ENSDARG00000030025 = pimr135
- ENSDARG00000033462 = pimr111
- ENSDARG00000035646 = pimr123
- ENSDARG00000037246 = pimr212
- ENSDARG00000038987 = si:dkey-31m5.5
- ENSDARG00000041462 = pimr183
- ENSDARG00000052296 = pimr196
- ENSDARG00000052319 = pimr198
- ENSDARG00000052677 = si:ch211-138g9.2
- ENSDARG00000052758 = pimr130
- ENSDARG00000053340 = si:ch211-138g9.3
- ENSDARG00000055551 = pimr64
- ENSDARG00000055558 = pimr63
- ENSDARG00000055683 = pimr191
- ENSDARG00000056598 = pimr47
- ENSDARG00000056616 = pimr48
- ENSDARG00000057253 = pimr141
- ENSDARG00000057284 = pimr54
- ENSDARG00000058386 = pimr57
- ENSDARG00000058477 = pimr72
- ENSDARG00000058532 = pimr209
- ENSDARG00000058663 = pimr94
- ENSDARG00000058683 = pimr204
- ENSDARG00000061887 = si:dkey-149i17.9
- ENSDARG00000067767 = pimr59
- ENSDARG00000068145 = pimr180
- ENSDARG00000068817 = pimr149
- ENSDARG00000068994 = pimr129
- ENSDARG00000069033 = pimr51
- ENSDARG00000069276 = pimr132
- ENSDARG00000069445 = pimr128
- ENSDARG00000069863 = pimr152
- ENSDARG00000069887 = pimr158
- ENSDARG00000070015 = pimr173
- ENSDARG00000070134 = pimr166
- ENSDARG00000070627 = pimr60
- ENSDARG00000070740 = pimr89
- ENSDARG00000070741 = pimr75
- ENSDARG00000071058 = pimr98
- ENSDARG00000071183 = pimr73
- ENSDARG00000071695 = pimr193
- ENSDARG00000071745 = pimr46
- ENSDARG00000071880 = pimr56
- ENSDARG00000074873 = pimr170
- ENSDARG00000075240 = pimr74
- ENSDARG00000075342 = pimr8
- ENSDARG00000075780 = si:ch211-57m13.5
- ENSDARG00000076286 = si:dkey-125e8.1
- ENSDARG00000077035 = pimr177
- ENSDARG00000077665 = pimr140
- ENSDARG00000078312 = pimr22
- ENSDARG00000078558 = si:dkey-22i16.10
- ENSDARG00000079459 = pimr126
- ENSDARG00000079792 = pimr16
- ENSDARG00000086018 = pimr15
- ENSDARG00000086350 = pimr102
- ENSDARG00000087539 = pimr33
- ENSDARG00000087879 = pimr92
- ENSDARG00000088058 = pimr70
- ENSDARG00000088067 = pimr187
- ENSDARG00000088095 = pimr174
- ENSDARG00000088369 = pimr4
- ENSDARG00000088583 = pimr176
- ENSDARG00000089084 = pimr25
- ENSDARG00000089502 = pimr23
- ENSDARG00000089540 = pimr18
- ENSDARG00000089731 = pimr5
- ENSDARG00000089747 = si:zfos-754c12.2
- ENSDARG00000090413 = pimr7
- ENSDARG00000090604 = pimr105
- ENSDARG00000091445 = pimr27
- ENSDARG00000091845 = pimr21
- ENSDARG00000091890 = ENSDARG00000091890
- ENSDARG00000092041 = si:dkey-31m5.4
- ENSDARG00000092079 = pimr43
- ENSDARG00000092101 = pimr165
- ENSDARG00000092132 = pimr81
- ENSDARG00000092198 = pimr159
- ENSDARG00000092234 = pimr85
- ENSDARG00000092248 = pimr84
- ENSDARG00000092280 = pimr114
- ENSDARG00000092331 = pimr136
- ENSDARG00000092339 = pimr61
- ENSDARG00000092374 = si:dkeyp-67e1.6
- ENSDARG00000092462 = pimr151
- ENSDARG00000092487 = si:ch211-215m21.22
- ENSDARG00000092491 = si:dkey-149i17.8
- ENSDARG00000092501 = si:dkey-80c24.5
- ENSDARG00000092512 = si:dkey-93l1.6
- ENSDARG00000092514 = pimr167
- ENSDARG00000092589 = pimr150
- ENSDARG00000092627 = pimr29
- ENSDARG00000092692 = pimr133
- ENSDARG00000092697 = pimr200
- ENSDARG00000092720 = si:dkeyp-67e1.2
- ENSDARG00000092723 = si:ch73-381f5.2
- ENSDARG00000092740 = si:ch211-57m13.7
- ENSDARG00000092773 = si:dkey-58b18.2
- ENSDARG00000092897 = pimr31
- ENSDARG00000092911 = pimr44
- ENSDARG00000092964 = pimr78
- ENSDARG00000093004 = pimr145
- ENSDARG00000093012 = pimr90
- ENSDARG00000093076 = si:dkey-58b18.5
- ENSDARG00000093154 = pimr83
- ENSDARG00000093178 = pimr160
- ENSDARG00000093245 = pimr32
- ENSDARG00000093301 = pimr36
- ENSDARG00000093314 = pimr164
- ENSDARG00000093328 = pimr37
- ENSDARG00000093362 = si:dkey-31m5.2
- ENSDARG00000093388 = pimr39
- ENSDARG00000093441 = pimr91
- ENSDARG00000093451 = pimr156
- ENSDARG00000093475 = pimr76
- ENSDARG00000093534 = pimr107
- ENSDARG00000093543 = pimr58
- ENSDARG00000093631 = pimr20
- ENSDARG00000093634 = pimr154
- ENSDARG00000093653 = si:dkey-58b18.6
- ENSDARG00000093703 = si:ch211-122l14.4
- ENSDARG00000093808 = pimr113
- ENSDARG00000093863 = si:dkey-248f6.3
- ENSDARG00000093878 = pimr69
- ENSDARG00000093900 = pimr82
- ENSDARG00000094020 = pimr79
- ENSDARG00000094137 = pimr116
- ENSDARG00000094144 = pimr24
- ENSDARG00000094145 = pimr143
- ENSDARG00000094146 = pimr134
- ENSDARG00000094168 = pimr104
- ENSDARG00000094226 = pimr125
- ENSDARG00000094266 = pimr115
- ENSDARG00000094339 = pimr88
- ENSDARG00000094539 = pimr45
- ENSDARG00000094651 = pimr106
- ENSDARG00000094691 = si:dkey-58b18.10
- ENSDARG00000094790 = pimr80
- ENSDARG00000094808 = si:ch211-215m21.23
- ENSDARG00000094927 = si:dkey-93l1.4
- ENSDARG00000094985 = si:dkey-58b18.10
- ENSDARG00000094999 = pimr108
- ENSDARG00000095027 = si:dkey-31m5.3
- ENSDARG00000095044 = pimr87
- ENSDARG00000095054 = pimr148
- ENSDARG00000095093 = pimr50
- ENSDARG00000095098 = pimr127
- ENSDARG00000095109 = pimr120
- ENSDARG00000095122 = si:dkey-58b18.9
- ENSDARG00000095227 = pimr30
- ENSDARG00000095249 = pimr86
- ENSDARG00000095310 = si:dkey-31m5.6
- ENSDARG00000095338 = pimr77
- ENSDARG00000095349 = pimr146
- ENSDARG00000095352 = pimr161
- ENSDARG00000095461 = pimr171
- ENSDARG00000095561 = pimr147
- ENSDARG00000095562 = si:ch73-138i16.1
- ENSDARG00000095576 = si:ch211-122l14.7
- ENSDARG00000095723 = pimr144
- ENSDARG00000095761 = si:dkey-58b18.8
- ENSDARG00000095771 = pimr3
- ENSDARG00000095853 = si:ch211-57m13.3
- ENSDARG00000095902 = si:ch211-57m13.10
- ENSDARG00000095927 = si:ch211-57m13.1
- ENSDARG00000095953 = si:ch211-57m13.6
- ENSDARG00000096237 = pimr206
- ENSDARG00000096279 = pimr2
- ENSDARG00000096374 = pimr1
- ENSDARG00000096423 = pimr205
- ENSDARG00000096665 = si:ch211-202n12.2
- ENSDARG00000096765 = pimr124
- ENSDARG00000096773 = pimr131
- ENSDARG00000098133 = si:ch211-281k19.2
- ENSDARG00000099531 = pimr58
- ENSDARG00000100734 = si:ch211-165a10.5
- ENSDARG00000100992 = pimr101
- ENSDARG00000101158 = si:ch211-165a10.2
- ENSDARG00000101352 = si:dkey-34d22.3
- ENSDARG00000101392 = pimr168
- ENSDARG00000102269 = si:ch211-165a10.5
- ENSDARG00000103098 = si:ch211-280a23.2
- ENSDARG00000103111 = si:ch211-165a10.4
- ENSDARG00000103645 = si:ch73-129a22.11
- ENSDARG00000103673 = si:ch211-165a10.1
- ENSDARG00000104195 = pimr203
- ENSDARG00000104391 = pimr67
GOTerm: GO:0050907
description: detection of chemical stimulus involved ...
p-value: 1e-30
expected: 8.73
significant: 99
genes:
- ENSDARG00000003090 = or103-4
- ENSDARG00000004598 = or102-2
- ENSDARG00000005865 = or131-1
- ENSDARG00000022319 = or115-5
- ENSDARG00000035048 = or115-10
- ENSDARG00000041024 = or111-6
- ENSDARG00000042809 = or126-5
- ENSDARG00000042810 = or128-10
- ENSDARG00000044336 = si:ch211-218m3.16
- ENSDARG00000044337 = or115-6
- ENSDARG00000044338 = or115-7
- ENSDARG00000044343 = or115-13
- ENSDARG00000053648 = or135-1
- ENSDARG00000053813 = or115-11
- ENSDARG00000053817 = si:ch211-218m3.19
- ENSDARG00000054718 = or118-2
- ENSDARG00000054719 = or118-3
- ENSDARG00000054720 = or118-1
- ENSDARG00000054734 = or116-1
- ENSDARG00000055458 = or136-1
- ENSDARG00000056911 = or133-1
- ENSDARG00000058724 = or126-7
- ENSDARG00000058762 = or128-3
- ENSDARG00000058765 = or128-2
- ENSDARG00000058767 = or128-1
- ENSDARG00000068659 = or104-2
- ENSDARG00000068660 = or105-1
- ENSDARG00000068937 = si:ch211-218m3.11
- ENSDARG00000069040 = or115-9
- ENSDARG00000069205 = taar13c
- ENSDARG00000070341 = or134-1
- ENSDARG00000075128 = or103-5
- ENSDARG00000077898 = wu:fj20b03
- ENSDARG00000079294 = or115-15
- ENSDARG00000086383 = or111-8
- ENSDARG00000087254 = si:dkeyp-3f10.17
- ENSDARG00000087635 = or128-5
- ENSDARG00000087761 = or122-1
- ENSDARG00000087968 = or122-2
- ENSDARG00000088453 = or111-7
- ENSDARG00000089994 = or116-2
- ENSDARG00000090892 = or117-1
- ENSDARG00000090931 = or128-4
- ENSDARG00000091203 = or110-1
- ENSDARG00000091216 = or111-10
- ENSDARG00000091791 = or111-5
- ENSDARG00000091915 = or115-2
- ENSDARG00000091929 = or126-1
- ENSDARG00000092193 = or133-5
- ENSDARG00000092218 = or103-3
- ENSDARG00000092238 = or111-9
- ENSDARG00000092406 = or115-8
- ENSDARG00000092415 = or126-2
- ENSDARG00000092558 = or123-1
- ENSDARG00000092577 = or125-6
- ENSDARG00000092581 = or126-3
- ENSDARG00000092707 = or124-1
- ENSDARG00000092756 = or133-8
- ENSDARG00000092852 = or133-6
- ENSDARG00000092866 = si:dkey-92k1.9
- ENSDARG00000092982 = or133-3
- ENSDARG00000093183 = or125-7
- ENSDARG00000093379 = or133-7
- ENSDARG00000093399 = or133-4
- ENSDARG00000093400 = si:dkeyp-3f10.11
- ENSDARG00000093536 = or126-4
- ENSDARG00000093856 = or125-1
- ENSDARG00000093930 = or128-9
- ENSDARG00000094030 = si:dkeyp-3f10.16
- ENSDARG00000094080 = or103-1
- ENSDARG00000094092 = or128-6
- ENSDARG00000094125 = or103-2
- ENSDARG00000094153 = or132-4
- ENSDARG00000094235 = or115-14
- ENSDARG00000094326 = or124-2
- ENSDARG00000094462 = or128-8
- ENSDARG00000094505 = si:ch211-218m3.9
- ENSDARG00000094515 = or132-2
- ENSDARG00000094714 = or125-2
- ENSDARG00000094812 = or125-5
- ENSDARG00000094819 = or133-10
- ENSDARG00000094913 = or133-2
- ENSDARG00000094919 = or133-9
- ENSDARG00000095060 = or127-1
- ENSDARG00000095143 = si:ch211-218m3.18
- ENSDARG00000095222 = or128-7
- ENSDARG00000095417 = or125-4
- ENSDARG00000095431 = or132-3
- ENSDARG00000095443 = or125-3
- ENSDARG00000095628 = si:dkeyp-3f10.12
- ENSDARG00000095656 = or132-1
- ENSDARG00000096264 = or124-4
- ENSDARG00000098178 = or109-4
- ENSDARG00000098563 = or109-1
- ENSDARG00000101588 = or109-13
- ENSDARG00000102669 = or129-1
- ENSDARG00000102990 = or109-5
- ENSDARG00000104746 = or130-1
- ENSDARG00000105226 = or109-2
GOTerm: GO:0006955
description: immune response
p-value: 5.3e-23
expected: 29.18
significant: 120
genes:
- ENSDARG00000009511 = tnfa
- ENSDARG00000018327 = illr3
- ENSDARG00000019591 = igl4v9
- ENSDARG00000020483 = lta
- ENSDARG00000021444 = prf1.2
- ENSDARG00000022048 = tlr4bb
- ENSDARG00000024211 = ifng1-2
- ENSDARG00000031745 = si:busm1-266f07.2
- ENSDARG00000032993 = ccl34b.3
- ENSDARG00000041705 = si:busm1-228j01.6
- ENSDARG00000041835 = ccl38a.5
- ENSDARG00000041917 = ccl38a.4
- ENSDARG00000044490 = tlr9
- ENSDARG00000044797 = cd8a
- ENSDARG00000045671 = ifng1-1
- ENSDARG00000045672 = il26
- ENSDARG00000045673 = il22
- ENSDARG00000051713 = mhc1lga
- ENSDARG00000051760 = igl4v10
- ENSDARG00000053462 = c3a.5
- ENSDARG00000060662 = prf1.9
- ENSDARG00000061083 = igl4v8
- ENSDARG00000067847 = il21
- ENSDARG00000068812 = tlr7
- ENSDARG00000068966 = si:ch211-261n11.7
- ENSDARG00000069012 = ifnphi2
- ENSDARG00000070378 = ccl35.2
- ENSDARG00000071446 = zgc:153659
- ENSDARG00000073969 = prf1.7
- ENSDARG00000074816 = si:zfos-367g9.1
- ENSDARG00000075932 = si:ch73-211l2.3
- ENSDARG00000076148 = si:ch211-1a19.2
- ENSDARG00000076800 = tnfrsf18
- ENSDARG00000077452 = si:dkey-234i14.14
- ENSDARG00000078147 = il10
- ENSDARG00000078205 = ccl34b.9
- ENSDARG00000078763 = igl3v3
- ENSDARG00000078975 = igl1c3
- ENSDARG00000079105 = mhc2dab
- ENSDARG00000079333 = cd40lg
- ENSDARG00000079550 = tnfsf18
- ENSDARG00000079713 = ccl27b
- ENSDARG00000079843 = si:dkey-234i14.9
- ENSDARG00000079987 = igl3v5
- ENSDARG00000087909 = il4
- ENSDARG00000088872 = si:busm1-228j01.4
- ENSDARG00000089259 = prf1.8
- ENSDARG00000089901 = ENSDARG00000089901
- ENSDARG00000091556 = tnfsf13
- ENSDARG00000091993 = dicp1.1
- ENSDARG00000092381 = si:dkey-23c22.9
- ENSDARG00000092423 = cxcl11.5
- ENSDARG00000093098 = ccl34b.8
- ENSDARG00000093258 = igl3v1
- ENSDARG00000093272 = igic1s1
- ENSDARG00000093779 = cxcl11.7
- ENSDARG00000093855 = igl3v2
- ENSDARG00000093906 = xcl32a.1
- ENSDARG00000093981 = igl3v4
- ENSDARG00000094706 = cxcl11.6
- ENSDARG00000095049 = ccl32a.2
- ENSDARG00000095747 = cxcl11.8
- ENSDARG00000095939 = si:ch73-226l13.2
- ENSDARG00000096060 = ccl39a.10
- ENSDARG00000096241 = ighv7-1
- ENSDARG00000096243 = ighv1-3
- ENSDARG00000096244 = ighv5-7
- ENSDARG00000096248 = ighd
- ENSDARG00000096255 = ighv8-1
- ENSDARG00000096259 = ighv4-1
- ENSDARG00000096267 = ighv5-2
- ENSDARG00000096268 = ighv4-7
- ENSDARG00000096275 = ighv4-2
- ENSDARG00000096276 = ighv6-1
- ENSDARG00000096280 = ighz
- ENSDARG00000096289 = ighv4-8
- ENSDARG00000096291 = ighv9-4
- ENSDARG00000096296 = ighv8-3
- ENSDARG00000096303 = ighv6-2
- ENSDARG00000096308 = ighv5-4
- ENSDARG00000096316 = ighv10-1
- ENSDARG00000096318 = ighv5-8
- ENSDARG00000096326 = ighv4-9
- ENSDARG00000096333 = ighv4-6
- ENSDARG00000096337 = ighv5-1
- ENSDARG00000096340 = ighv8-2
- ENSDARG00000096342 = ighv5-5
- ENSDARG00000096345 = ighv4-5
- ENSDARG00000096350 = ighv1-2
- ENSDARG00000096353 = ighv9-2
- ENSDARG00000096355 = ighv1-4
- ENSDARG00000096357 = ighv3-2
- ENSDARG00000096372 = ighv13-2
- ENSDARG00000096376 = ighv2-3
- ENSDARG00000096386 = ighv9-3
- ENSDARG00000096387 = ighv1-1
- ENSDARG00000096388 = ighv5-3
- ENSDARG00000096392 = ighv8-4
- ENSDARG00000096394 = ighv4-3
- ENSDARG00000096395 = ighv11-1
- ENSDARG00000096406 = ighv2-1
- ENSDARG00000096408 = ighv11-2
- ENSDARG00000096418 = ighv14-1
- ENSDARG00000096424 = ighv2-2
- ENSDARG00000096430 = ighv9-1
- ENSDARG00000096664 = cxl34c
- ENSDARG00000096977 = mhc1lla
- ENSDARG00000098913 = faslg
- ENSDARG00000100295 = ccl39.3
- ENSDARG00000100649 = tlr1
- ENSDARG00000100678 = ifnphi4
- ENSDARG00000101041 = ccl39.1
- ENSDARG00000101337 = zgc:103700
- ENSDARG00000101499 = ccl39.3
- ENSDARG00000102519 = ccl33.2
- ENSDARG00000103702 = si:busm1-194e12.8
- ENSDARG00000104317 = si:busm1-160c18.1
- ENSDARG00000104626 = si:ch73-236c18.8
- ENSDARG00000104635 = si:busm1-194e12.12
- ENSDARG00000104730 = si:dkey-33b17.3
GOTerm: GO:0045087
description: innate immune response
p-value: 5.3e-21
expected: 12.91
significant: 60
genes:
- ENSDARG00000018327 = illr3
- ENSDARG00000022048 = tlr4bb
- ENSDARG00000032993 = ccl34b.3
- ENSDARG00000041835 = ccl38a.5
- ENSDARG00000041917 = ccl38a.4
- ENSDARG00000044490 = tlr9
- ENSDARG00000068812 = tlr7
- ENSDARG00000070378 = ccl35.2
- ENSDARG00000076148 = si:ch211-1a19.2
- ENSDARG00000078205 = ccl34b.9
- ENSDARG00000078975 = igl1c3
- ENSDARG00000079987 = igl3v5
- ENSDARG00000093098 = ccl34b.8
- ENSDARG00000093272 = igic1s1
- ENSDARG00000093906 = xcl32a.1
- ENSDARG00000095049 = ccl32a.2
- ENSDARG00000096060 = ccl39a.10
- ENSDARG00000096241 = ighv7-1
- ENSDARG00000096243 = ighv1-3
- ENSDARG00000096244 = ighv5-7
- ENSDARG00000096248 = ighd
- ENSDARG00000096255 = ighv8-1
- ENSDARG00000096259 = ighv4-1
- ENSDARG00000096267 = ighv5-2
- ENSDARG00000096268 = ighv4-7
- ENSDARG00000096275 = ighv4-2
- ENSDARG00000096276 = ighv6-1
- ENSDARG00000096280 = ighz
- ENSDARG00000096289 = ighv4-8
- ENSDARG00000096291 = ighv9-4
- ENSDARG00000096296 = ighv8-3
- ENSDARG00000096303 = ighv6-2
- ENSDARG00000096308 = ighv5-4
- ENSDARG00000096316 = ighv10-1
- ENSDARG00000096318 = ighv5-8
- ENSDARG00000096326 = ighv4-9
- ENSDARG00000096333 = ighv4-6
- ENSDARG00000096337 = ighv5-1
- ENSDARG00000096340 = ighv8-2
- ENSDARG00000096342 = ighv5-5
- ENSDARG00000096345 = ighv4-5
- ENSDARG00000096350 = ighv1-2
- ENSDARG00000096353 = ighv9-2
- ENSDARG00000096355 = ighv1-4
- ENSDARG00000096357 = ighv3-2
- ENSDARG00000096372 = ighv13-2
- ENSDARG00000096376 = ighv2-3
- ENSDARG00000096386 = ighv9-3
- ENSDARG00000096387 = ighv1-1
- ENSDARG00000096388 = ighv5-3
- ENSDARG00000096392 = ighv8-4
- ENSDARG00000096394 = ighv4-3
- ENSDARG00000096395 = ighv11-1
- ENSDARG00000096406 = ighv2-1
- ENSDARG00000096408 = ighv11-2
- ENSDARG00000096418 = ighv14-1
- ENSDARG00000096424 = ighv2-2
- ENSDARG00000096430 = ighv9-1
- ENSDARG00000100649 = tlr1
- ENSDARG00000104626 = si:ch73-236c18.8
GOTerm: GO:0006954
description: inflammatory response
p-value: 8.4e-09
expected: 9.48
significant: 28
genes:
- ENSDARG00000009511 = tnfa
- ENSDARG00000026925 = nos2a
- ENSDARG00000032993 = ccl34b.3
- ENSDARG00000041835 = ccl38a.5
- ENSDARG00000041917 = ccl38a.4
- ENSDARG00000041976 = il17a/f3
- ENSDARG00000043933 = il17a/f1
- ENSDARG00000045672 = il26
- ENSDARG00000045673 = il22
- ENSDARG00000053462 = c3a.5
- ENSDARG00000068966 = si:ch211-261n11.7
- ENSDARG00000070378 = ccl35.2
- ENSDARG00000076800 = tnfrsf18
- ENSDARG00000078147 = il10
- ENSDARG00000078205 = ccl34b.9
- ENSDARG00000089901 = ENSDARG00000089901
- ENSDARG00000092381 = si:dkey-23c22.9
- ENSDARG00000092423 = cxcl11.5
- ENSDARG00000093098 = ccl34b.8
- ENSDARG00000093779 = cxcl11.7
- ENSDARG00000093906 = xcl32a.1
- ENSDARG00000094706 = cxcl11.6
- ENSDARG00000095049 = ccl32a.2
- ENSDARG00000095747 = cxcl11.8
- ENSDARG00000095939 = si:ch73-226l13.2
- ENSDARG00000096060 = ccl39a.10
- ENSDARG00000096234 = tac4
- ENSDARG00000100649 = tlr1
GOTerm: GO:0048247
description: lymphocyte chemotaxis
p-value: 1.6e-08
expected: 2.01
significant: 13
genes:
- ENSDARG00000032993 = ccl34b.3
- ENSDARG00000041835 = ccl38a.5
- ENSDARG00000041917 = ccl38a.4
- ENSDARG00000070378 = ccl35.2
- ENSDARG00000078205 = ccl34b.9
- ENSDARG00000092423 = cxcl11.5
- ENSDARG00000093098 = ccl34b.8
- ENSDARG00000093779 = cxcl11.7
- ENSDARG00000093906 = xcl32a.1
- ENSDARG00000094706 = cxcl11.6
- ENSDARG00000095049 = ccl32a.2
- ENSDARG00000095747 = cxcl11.8
- ENSDARG00000096060 = ccl39a.10
GOTerm: GO:0002377
description: immunoglobulin production
p-value: 3.3e-08
expected: 1.79
significant: 12
genes:
- ENSDARG00000019591 = igl4v9
- ENSDARG00000051760 = igl4v10
- ENSDARG00000061083 = igl4v8
- ENSDARG00000071446 = zgc:153659
- ENSDARG00000077452 = si:dkey-234i14.14
- ENSDARG00000078763 = igl3v3
- ENSDARG00000079333 = cd40lg
- ENSDARG00000079843 = si:dkey-234i14.9
- ENSDARG00000091993 = dicp1.1
- ENSDARG00000093258 = igl3v1
- ENSDARG00000093855 = igl3v2
- ENSDARG00000093981 = igl3v4
GOTerm: GO:0032496
description: response to lipopolysaccharide
p-value: 5.7e-08
expected: 3.73
significant: 17
genes:
- ENSDARG00000009511 = tnfa
- ENSDARG00000020483 = lta
- ENSDARG00000022048 = tlr4bb
- ENSDARG00000026925 = nos2a
- ENSDARG00000041976 = il17a/f3
- ENSDARG00000068966 = si:ch211-261n11.7
- ENSDARG00000076800 = tnfrsf18
- ENSDARG00000078147 = il10
- ENSDARG00000089901 = ENSDARG00000089901
- ENSDARG00000092381 = si:dkey-23c22.9
- ENSDARG00000092423 = cxcl11.5
- ENSDARG00000093779 = cxcl11.7
- ENSDARG00000094706 = cxcl11.6
- ENSDARG00000095747 = cxcl11.8
- ENSDARG00000096248 = ighd
- ENSDARG00000096280 = ighz
- ENSDARG00000096355 = ighv1-4
GOTerm: GO:0070098
description: chemokine-mediated signaling pathway
p-value: 2.9e-07
expected: 2.46
significant: 13
genes:
- ENSDARG00000032993 = ccl34b.3
- ENSDARG00000041835 = ccl38a.5
- ENSDARG00000041917 = ccl38a.4
- ENSDARG00000070378 = ccl35.2
- ENSDARG00000078205 = ccl34b.9
- ENSDARG00000092423 = cxcl11.5
- ENSDARG00000093098 = ccl34b.8
- ENSDARG00000093779 = cxcl11.7
- ENSDARG00000093906 = xcl32a.1
- ENSDARG00000094706 = cxcl11.6
- ENSDARG00000095049 = ccl32a.2
- ENSDARG00000095747 = cxcl11.8
- ENSDARG00000096060 = ccl39a.10
GOTerm: GO:0046425
description: regulation of JAK-STAT cascade
p-value: 1.2e-05
expected: 3.36
significant: 9
genes:
- ENSDARG00000025428 = socs3a
- ENSDARG00000045672 = il26
- ENSDARG00000045673 = il22
- ENSDARG00000069012 = ifnphi2
- ENSDARG00000078147 = il10
- ENSDARG00000079550 = tnfsf18
- ENSDARG00000089873 = socs1b
- ENSDARG00000100678 = ifnphi4
- ENSDARG00000104400 = socs3a
GOTerm: GO:0002548
description: monocyte chemotaxis
p-value: 1.4e-05
expected: 1.64
significant: 9
genes:
- ENSDARG00000032993 = ccl34b.3
- ENSDARG00000041835 = ccl38a.5
- ENSDARG00000041917 = ccl38a.4
- ENSDARG00000070378 = ccl35.2
- ENSDARG00000078205 = ccl34b.9
- ENSDARG00000093098 = ccl34b.8
- ENSDARG00000093906 = xcl32a.1
- ENSDARG00000095049 = ccl32a.2
- ENSDARG00000096060 = ccl39a.10
GOTerm: GO:0071346
description: cellular response to interferon-gamma
p-value: 2.2e-05
expected: 1.72
significant: 9
genes:
- ENSDARG00000032993 = ccl34b.3
- ENSDARG00000041835 = ccl38a.5
- ENSDARG00000041917 = ccl38a.4
- ENSDARG00000070378 = ccl35.2
- ENSDARG00000078205 = ccl34b.9
- ENSDARG00000093098 = ccl34b.8
- ENSDARG00000093906 = xcl32a.1
- ENSDARG00000095049 = ccl32a.2
- ENSDARG00000096060 = ccl39a.10
GOTerm: GO:0002504
description: antigen processing and presentation of p...
p-value: 2.8e-05
expected: 0.75
significant: 6
genes:
- ENSDARG00000041705 = si:busm1-228j01.6
- ENSDARG00000079105 = mhc2dab
- ENSDARG00000088872 = si:busm1-228j01.4
- ENSDARG00000101337 = zgc:103700
- ENSDARG00000104635 = si:busm1-194e12.12
- ENSDARG00000104730 = si:dkey-33b17.3
GOTerm: GO:0071356
description: cellular response to tumor necrosis fact...
p-value: 3.3e-05
expected: 1.79
significant: 9
genes:
- ENSDARG00000032993 = ccl34b.3
- ENSDARG00000041835 = ccl38a.5
- ENSDARG00000041917 = ccl38a.4
- ENSDARG00000070378 = ccl35.2
- ENSDARG00000078205 = ccl34b.9
- ENSDARG00000093098 = ccl34b.8
- ENSDARG00000093906 = xcl32a.1
- ENSDARG00000095049 = ccl32a.2
- ENSDARG00000096060 = ccl39a.10
GOTerm: GO:0071347
description: cellular response to interleukin-1
p-value: 4.7e-05
expected: 1.87
significant: 9
genes:
- ENSDARG00000032993 = ccl34b.3
- ENSDARG00000041835 = ccl38a.5
- ENSDARG00000041917 = ccl38a.4
- ENSDARG00000070378 = ccl35.2
- ENSDARG00000078205 = ccl34b.9
- ENSDARG00000093098 = ccl34b.8
- ENSDARG00000093906 = xcl32a.1
- ENSDARG00000095049 = ccl32a.2
- ENSDARG00000096060 = ccl39a.10
GOTerm: GO:0006468
description: protein phosphorylation
p-value: 7.3e-05
expected: 80.15
significant: 266
genes:
- ENSDARG00000006925 = si:dkey-58b18.3
- ENSDARG00000007864 = pimr195
- ENSDARG00000016605 = pimr110
- ENSDARG00000017577 = si:dkey-31m5.7
- ENSDARG00000017994 = tssk6
- ENSDARG00000025428 = socs3a
- ENSDARG00000030025 = pimr135
- ENSDARG00000030163 = cdk21
- ENSDARG00000032993 = ccl34b.3
- ENSDARG00000033462 = pimr111
- ENSDARG00000035646 = pimr123
- ENSDARG00000037246 = pimr212
- ENSDARG00000037859 = il11a
- ENSDARG00000038987 = si:dkey-31m5.5
- ENSDARG00000041462 = pimr183
- ENSDARG00000041835 = ccl38a.5
- ENSDARG00000041917 = ccl38a.4
- ENSDARG00000042947 = mstna
- ENSDARG00000052296 = pimr196
- ENSDARG00000052319 = pimr198
- ENSDARG00000052677 = si:ch211-138g9.2
- ENSDARG00000052758 = pimr130
- ENSDARG00000053340 = si:ch211-138g9.3
- ENSDARG00000055551 = pimr64
- ENSDARG00000055558 = pimr63
- ENSDARG00000055683 = pimr191
- ENSDARG00000056598 = pimr47
- ENSDARG00000056616 = pimr48
- ENSDARG00000057253 = pimr141
- ENSDARG00000057265 = pimr52
- ENSDARG00000057284 = pimr54
- ENSDARG00000058386 = pimr57
- ENSDARG00000058477 = pimr72
- ENSDARG00000058532 = pimr209
- ENSDARG00000058557 = il11b
- ENSDARG00000058663 = pimr94
- ENSDARG00000058683 = pimr204
- ENSDARG00000059173 = gdf2
- ENSDARG00000061769 = bmp10
- ENSDARG00000061887 = si:dkey-149i17.9
- ENSDARG00000067767 = pimr59
- ENSDARG00000068145 = pimr180
- ENSDARG00000068817 = pimr149
- ENSDARG00000068966 = si:ch211-261n11.7
- ENSDARG00000068994 = pimr129
- ENSDARG00000069012 = ifnphi2
- ENSDARG00000069033 = pimr51
- ENSDARG00000069276 = pimr132
- ENSDARG00000069445 = pimr128
- ENSDARG00000069863 = pimr152
- ENSDARG00000069884 = pimr153
- ENSDARG00000069887 = pimr158
- ENSDARG00000070015 = pimr173
- ENSDARG00000070134 = pimr166
- ENSDARG00000070378 = ccl35.2
- ENSDARG00000070627 = pimr60
- ENSDARG00000070740 = pimr89
- ENSDARG00000070741 = pimr75
- ENSDARG00000071058 = pimr98
- ENSDARG00000071183 = pimr73
- ENSDARG00000071695 = pimr193
- ENSDARG00000071745 = pimr46
- ENSDARG00000071880 = pimr56
- ENSDARG00000073913 = pimr213
- ENSDARG00000074873 = pimr170
- ENSDARG00000075240 = pimr74
- ENSDARG00000075342 = pimr8
- ENSDARG00000075780 = si:ch211-57m13.5
- ENSDARG00000076286 = si:dkey-125e8.1
- ENSDARG00000076800 = tnfrsf18
[truncated: 1,803 more rows]
