# Supplementary material for: A high-resolution mRNA expression time course of embryonic development in zebrafish
Source: eLife. 2017 Nov 16;6:e30860. doi: 10.7554/eLife.30860 (PMC5690287; doi:10.7554/eLife.30860)
Supplement: Supplementary file 7. [file elife-30860-supp7.zip › undetected.CC.topGO.sig.tsv]

GOTerm: GO:0016021
description: integral component of membrane
p-value: 1e-30
expected: 458.14
significant: 723
genes:
- ENSDARG00000000460 = nitr2b
- ENSDARG00000000638 = opn1mw4
- ENSDARG00000003090 = or103-4
- ENSDARG00000003944 = nmur1b
- ENSDARG00000004598 = or102-2
- ENSDARG00000005865 = or131-1
- ENSDARG00000006341 = tas1r3
- ENSDARG00000006925 = si:dkey-58b18.3
- ENSDARG00000007787 = zgc:112965
- ENSDARG00000007842 = MCHR2 (1 of many)
- ENSDARG00000008182 = ENSDARG00000008182
- ENSDARG00000009511 = tnfa
- ENSDARG00000009874 = cyp2k31
- ENSDARG00000010376 = slc5a3a
- ENSDARG00000011034 = si:dkey-47k20.5
- ENSDARG00000012057 = mtnr1al
- ENSDARG00000013210 = htr2cl2
- ENSDARG00000014951 = svopb
- ENSDARG00000014967 = g6pcb
- ENSDARG00000017234 = npy8ar
- ENSDARG00000018327 = illr3
- ENSDARG00000018687 = itga2b
- ENSDARG00000019591 = igl4v9
- ENSDARG00000020483 = lta
- ENSDARG00000020548 = si:dkey-77f5.10
- ENSDARG00000020853 = galr2a
- ENSDARG00000021444 = prf1.2
- ENSDARG00000021497 = gpr132a
- ENSDARG00000022048 = tlr4bb
- ENSDARG00000022319 = or115-5
- ENSDARG00000022525 = mchr1b
- ENSDARG00000022938 = taar11
- ENSDARG00000023168 = v2rx4
- ENSDARG00000023722 = hcrtr2
- ENSDARG00000025600 = or102-5
- ENSDARG00000026081 = lhcgr
- ENSDARG00000026417 = ccr12b.2
- ENSDARG00000026864 = si:ch211-226m16.3
- ENSDARG00000027587 = si:dkeyp-66d7.5
- ENSDARG00000028659 = ms4a17c.2
- ENSDARG00000028912 = si:dkey-10h3.2
- ENSDARG00000029635 = si:dkey-47k20.3
- ENSDARG00000029803 = oxgr1b
- ENSDARG00000031745 = si:busm1-266f07.2
- ENSDARG00000032743 = ENSDARG00000032743
- ENSDARG00000033684 = oxgr1a.1
- ENSDARG00000034910 = si:ch211-152f2.2
- ENSDARG00000035048 = or115-10
- ENSDARG00000035214 = si:dkey-47k20.8
- ENSDARG00000036125 = nitr13
- ENSDARG00000036458 = prlhr2b
- ENSDARG00000036728 = si:dkey-211g8.1
- ENSDARG00000036748 = nitr8
- ENSDARG00000036787 = abcb3l1
- ENSDARG00000037473 = cd79a
- ENSDARG00000037691 = pcdh2ab2
- ENSDARG00000038593 = rspo4
- ENSDARG00000038968 = ccr6b
- ENSDARG00000038979 = VOPP1 (1 of many)
- ENSDARG00000039065 = trpc2a
- ENSDARG00000039234 = zgc:171579
- ENSDARG00000039349 = qrfpra
- ENSDARG00000039439 = il22ra2
- ENSDARG00000040247 = oxgr1a.3
- ENSDARG00000040250 = si:ch211-132g1.1
- ENSDARG00000040433 = cyp2k22
- ENSDARG00000040594 = v2rh32
- ENSDARG00000040632 = v2rx1
- ENSDARG00000040643 = ccr10
- ENSDARG00000040701 = si:ch211-113j13.2
- ENSDARG00000040901 = si:dkey-11d18.4
- ENSDARG00000040902 = si:ch73-113g13.1
- ENSDARG00000041003 = or102-4
- ENSDARG00000041005 = or102-1
- ENSDARG00000041024 = or111-6
- ENSDARG00000041292 = si:ch211-231m23.4
- ENSDARG00000041375 = si:ch211-57i17.5
- ENSDARG00000041399 = adgre7
- ENSDARG00000041454 = taar12b
- ENSDARG00000041466 = taar10a
- ENSDARG00000041705 = si:busm1-228j01.6
- ENSDARG00000042138 = selp
- ENSDARG00000042452 = p2rx4b
- ENSDARG00000042536 = ENSDARG00000042536
- ENSDARG00000042809 = or126-5
- ENSDARG00000042810 = or128-10
- ENSDARG00000042972 = zgc:136605
- ENSDARG00000042983 = has1
- ENSDARG00000043142 = or108-3
- ENSDARG00000043341 = npy4r
- ENSDARG00000043398 = nitr2a
- ENSDARG00000043557 = kcnk13b
- ENSDARG00000043894 = ENSDARG00000043894
- ENSDARG00000043901 = ugt5g2
- ENSDARG00000044175 = oxtrl
- ENSDARG00000044279 = opn1mw3
- ENSDARG00000044336 = si:ch211-218m3.16
- ENSDARG00000044337 = or115-6
- ENSDARG00000044338 = or115-7
- ENSDARG00000044343 = or115-13
- ENSDARG00000044490 = tlr9
- ENSDARG00000044704 = or137-2
- ENSDARG00000044797 = cd8a
- ENSDARG00000045427 = si:dkey-96n2.3
- ENSDARG00000045752 = si:ch211-161n3.4
- ENSDARG00000045867 = si:dkey-61f9.2
- ENSDARG00000045957 = gpr65
- ENSDARG00000046092 = si:ch211-283g2.3
- ENSDARG00000051713 = mhc1lga
- ENSDARG00000051760 = igl4v10
- ENSDARG00000052360 = cacng1b
- ENSDARG00000052656 = si:ch211-193e13.5
- ENSDARG00000052919 = adrb3b
- ENSDARG00000053005 = cd22
- ENSDARG00000053036 = si:ch211-203b20.7
- ENSDARG00000053075 = v2rh11
- ENSDARG00000053135 = tas1r2.1
- ENSDARG00000053498 = ednrbb
- ENSDARG00000053580 = htf1fb
- ENSDARG00000053648 = or135-1
- ENSDARG00000053813 = or115-11
- ENSDARG00000053817 = si:ch211-218m3.19
- ENSDARG00000053833 = mtnr1ba
- ENSDARG00000053911 = si:dkey-42l23.3
- ENSDARG00000053928 = si:dkey-117a8.3
- ENSDARG00000053931 = si:dkey-42l23.5
- ENSDARG00000053938 = si:ch211-137j23.8
- ENSDARG00000054237 = taar16a
- ENSDARG00000054252 = taar18d
- ENSDARG00000054254 = taar18a
- ENSDARG00000054700 = prlh2r
- ENSDARG00000054718 = or118-2
- ENSDARG00000054719 = or118-3
- ENSDARG00000054720 = or118-1
- ENSDARG00000054734 = or116-1
- ENSDARG00000054847 = xcr1a.1
- ENSDARG00000055458 = or136-1
- ENSDARG00000055465 = or137-1
- ENSDARG00000055467 = si:dkeyp-3f10.14
- ENSDARG00000055485 = or137-5
- ENSDARG00000055495 = or137-8
- ENSDARG00000055856 = tor1l1
- ENSDARG00000055920 = si:dkey-47k20.9
- ENSDARG00000055952 = v2rc2
- ENSDARG00000055983 = v2rh12
- ENSDARG00000055994 = v2rh1
- ENSDARG00000056000 = v2rh7
- ENSDARG00000056006 = si:dkey-47k20.2
- ENSDARG00000056009 = v2rh9
- ENSDARG00000056014 = si:dkey-47k20.7
- ENSDARG00000056077 = dcst1
- ENSDARG00000056154 = si:ch211-229c8.4
- ENSDARG00000056180 = v2ra17
- ENSDARG00000056506 = si:ch73-113g13.2
- ENSDARG00000056773 = zgc:163079
- ENSDARG00000056911 = or133-1
- ENSDARG00000057037 = kcnk12l
- ENSDARG00000057117 = ghsrb
- ENSDARG00000057948 = nitr6b
- ENSDARG00000057956 = nitr6a
- ENSDARG00000058064 = cx31.7
- ENSDARG00000058120 = GPR83
- ENSDARG00000058299 = FUT9 (1 of many)
- ENSDARG00000058386 = pimr57
- ENSDARG00000058535 = si:dkey-211g8.7
- ENSDARG00000058663 = pimr94
- ENSDARG00000058682 = si:dkey-184p9.9
- ENSDARG00000058724 = or126-7
- ENSDARG00000058762 = or128-3
- ENSDARG00000058765 = or128-2
- ENSDARG00000058767 = or128-1
- ENSDARG00000058791 = zgc:171887
- ENSDARG00000058930 = si:busm1-52i16.2
- ENSDARG00000059254 = illr1
- ENSDARG00000059397 = tas1r2.2
- ENSDARG00000059410 = ccr12b.1
- ENSDARG00000060049 = zgc:195075
- ENSDARG00000060325 = fam20cl
- ENSDARG00000060662 = prf1.9
- ENSDARG00000060884 = nmur1a
- ENSDARG00000060953 = si:ch1073-214b20.2
- ENSDARG00000061083 = igl4v8
- ENSDARG00000061455 = SLC47A1 (1 of many)
- ENSDARG00000061883 = v2rh10
- ENSDARG00000061903 = v2ra18
- ENSDARG00000062009 = gpr18
- ENSDARG00000062309 = si:ch211-1f22.14
- ENSDARG00000062811 = p2ry10
- ENSDARG00000062820 = irgf3
- ENSDARG00000063319 = SQLE
- ENSDARG00000067828 = si:ch211-229c8.13
- ENSDARG00000067977 = nitr7b
- ENSDARG00000068363 = si:ch211-132b12.3
- ENSDARG00000068372 = zgc:158427
- ENSDARG00000068520 = v2rh14
- ENSDARG00000068528 = taar19q
- ENSDARG00000068549 = si:dkey-47k20.4
- ENSDARG00000068566 = olfcq19
- ENSDARG00000068659 = or104-2
- ENSDARG00000068660 = or105-1
- ENSDARG00000068661 = or106-1
- ENSDARG00000068704 = or108-1
- ENSDARG00000068812 = tlr7
- ENSDARG00000068874 = ENSDARG00000068874
- ENSDARG00000068937 = si:ch211-218m3.11
- ENSDARG00000068966 = si:ch211-261n11.7
- ENSDARG00000069040 = or115-9
- ENSDARG00000069177 = taar13b
- ENSDARG00000069201 = taar13e
- ENSDARG00000069203 = taar13d
- ENSDARG00000069205 = taar13c
- ENSDARG00000069206 = taar15
- ENSDARG00000069211 = taar14i
- ENSDARG00000069213 = taar14l
- ENSDARG00000069311 = zgc:195175
- ENSDARG00000069323 = ENSDARG00000069323
- ENSDARG00000069411 = cx34.5
- ENSDARG00000069518 = aqp3b
- ENSDARG00000069598 = chrm5b
- ENSDARG00000069848 = nitr1b
- ENSDARG00000070056 = adora1a
- ENSDARG00000070203 = si:dkey-13e3.1
- ENSDARG00000070341 = or134-1
- ENSDARG00000070345 = or137-4
- ENSDARG00000070347 = or137-9
- ENSDARG00000070672 = slc2a9l1
- ENSDARG00000071085 = adgrg7.2
- ENSDARG00000071088 = adgrg7.1
- ENSDARG00000071143 = si:dkey-208m12.2
- ENSDARG00000071279 = si:dkey-4c23.5
- ENSDARG00000071298 = chrm3b
- ENSDARG00000071310 = si:dkey-78l4.5
- ENSDARG00000071494 = fshr
- ENSDARG00000071553 = zgc:171500
- ENSDARG00000071653 = si:ch73-256j6.2
- ENSDARG00000071656 = si:dkey-19a16.5
- ENSDARG00000071880 = pimr56
- ENSDARG00000073969 = prf1.7
- ENSDARG00000074016 = ptgfr
- ENSDARG00000074062 = si:dkey-234i14.15
- ENSDARG00000074066 = tas2r200.2
- ENSDARG00000074182 = prokr1a
- ENSDARG00000074302 = gpr183b
- ENSDARG00000074325 = taar12m
- ENSDARG00000074334 = si:dkey-1c7.1
- ENSDARG00000074516 = taar19l
- ENSDARG00000074754 = si:dkey-188i13.9
- ENSDARG00000074816 = si:zfos-367g9.1
- ENSDARG00000074824 = si:dkey-49c17.4
- ENSDARG00000074966 = or102-3
- ENSDARG00000075055 = ggt1l2.1
- ENSDARG00000075128 = or103-5
- ENSDARG00000075134 = adgrf11
- ENSDARG00000075248 = zgc:172133
- ENSDARG00000075288 = nitr4a
- ENSDARG00000075480 = si:dkey-63d15.12
- ENSDARG00000075541 = si:ch73-236c18.3
- ENSDARG00000075626 = zgc:172090
- ENSDARG00000075723 = ENSDARG00000075723
- ENSDARG00000075828 = taar14j
- ENSDARG00000075932 = si:ch73-211l2.3
- ENSDARG00000076050 = TMEM255B
- ENSDARG00000076158 = zgc:165583
- ENSDARG00000076307 = si:zfos-2070c2.3
- ENSDARG00000076345 = taar19p
- ENSDARG00000076539 = si:ch211-53m15.1
- ENSDARG00000076800 = tnfrsf18
- ENSDARG00000076846 = nitr6a
- ENSDARG00000077035 = pimr177
- ENSDARG00000077211 = or112-1
- ENSDARG00000077452 = si:dkey-234i14.14
- ENSDARG00000077550 = gcnt4b
- ENSDARG00000077557 = nitr5
- ENSDARG00000077898 = wu:fj20b03
- ENSDARG00000077975 = si:ch73-343l4.8
- ENSDARG00000078070 = si:dkey-126h10.1
- ENSDARG00000078171 = taar19u
- ENSDARG00000078178 = art4
- ENSDARG00000078180 = sc:d0202
- ENSDARG00000078201 = si:dkey-60b12.4
- ENSDARG00000078257 = ora5
- ENSDARG00000078319 = si:ch211-280c16.1
- ENSDARG00000078569 = mpeg1.3
- ENSDARG00000078602 = ptger1c
- ENSDARG00000078649 = il21r.2
- ENSDARG00000078743 = oxgr1a.2
- ENSDARG00000078841 = ENSDARG00000078841
- ENSDARG00000078940 = pcdh2g12
- ENSDARG00000079105 = mhc2dab
- ENSDARG00000079170 = zgc:162154
- ENSDARG00000079294 = or115-15
- ENSDARG00000079333 = cd40lg
- ENSDARG00000079471 = si:dkey-88j15.4
- ENSDARG00000079522 = si:ch211-184m13.4
- ENSDARG00000079550 = tnfsf18
- ENSDARG00000079792 = pimr16
- ENSDARG00000079843 = si:dkey-234i14.9
- ENSDARG00000079880 = tas2r200.1
- ENSDARG00000079958 = hcar1-2
- ENSDARG00000086268 = taar12i
- ENSDARG00000086376 = taar12e
- ENSDARG00000086383 = or111-8
- ENSDARG00000086390 = si:dkey-246e3.4
- ENSDARG00000086408 = si:ch211-226h8.13
- ENSDARG00000086412 = taar12c
- ENSDARG00000086511 = ptprjb.2
- ENSDARG00000086565 = si:dkey-201l21.2
- ENSDARG00000086692 = taar14a
- ENSDARG00000086732 = si:ch211-238p8.24
- ENSDARG00000086941 = pimr14
- ENSDARG00000087049 = taar20b1
- ENSDARG00000087054 = ggt1l2.2
- ENSDARG00000087071 = chrna4a
- ENSDARG00000087254 = si:dkeyp-3f10.17
- ENSDARG00000087419 = taar12g
- ENSDARG00000087469 = si:dkey-163m14.4
- ENSDARG00000087509 = si:ch73-322b17.4
- ENSDARG00000087539 = pimr33
- ENSDARG00000087583 = si:ch211-226h8.13
- ENSDARG00000087631 = nitr1m
- ENSDARG00000087635 = or128-5
- ENSDARG00000087761 = or122-1
- ENSDARG00000087764 = ponzr10
- ENSDARG00000087817 = si:dkey-30g5.1
- ENSDARG00000087828 = FFAR1
- ENSDARG00000087870 = adgrf3a
- ENSDARG00000087968 = or122-2
- ENSDARG00000088019 = si:ch211-114l13.12
- ENSDARG00000088029 = si:ch73-125k17.2
- ENSDARG00000088095 = pimr174
- ENSDARG00000088121 = si:ch211-168k15.4
- ENSDARG00000088192 = v2rh13
- ENSDARG00000088369 = pimr4
- ENSDARG00000088453 = or111-7
- ENSDARG00000088462 = taar12j
- ENSDARG00000088556 = si:dkey-1c7.2
- ENSDARG00000088583 = pimr176
- ENSDARG00000088693 = dcst2
- ENSDARG00000088701 = tlr20.4
- ENSDARG00000088859 = taar14f
- ENSDARG00000088872 = si:busm1-228j01.4
- ENSDARG00000089000 = taar1b
- ENSDARG00000089074 = taar12f
- ENSDARG00000089084 = pimr25
- ENSDARG00000089090 = mmd2b
- ENSDARG00000089195 = pcdh2g20
- ENSDARG00000089259 = prf1.8
- ENSDARG00000089371 = si:dkey-238d18.10
- ENSDARG00000089490 = kcnq4
- ENSDARG00000089731 = pimr5
- ENSDARG00000089794 = si:dkeyp-101e12.1
- ENSDARG00000089869 = zgc:172218
- ENSDARG00000089901 = ENSDARG00000089901
- ENSDARG00000089994 = or116-2
- ENSDARG00000090002 = cln6b
- ENSDARG00000090009 = si:ch73-167i17.7
- ENSDARG00000090227 = taar19n
- ENSDARG00000090344 = il19l
- ENSDARG00000090372 = taar14e
- ENSDARG00000090383 = taar19a
- ENSDARG00000090592 = taar10b
- ENSDARG00000090698 = LRRC52 (1 of many)
- ENSDARG00000090812 = taar14g
- ENSDARG00000090892 = or117-1
- ENSDARG00000090900 = apnl
- ENSDARG00000090931 = or128-4
- ENSDARG00000091027 = aqp1a.2
- ENSDARG00000091203 = or110-1
- ENSDARG00000091216 = or111-10
- ENSDARG00000091411 = si:ch211-214p13.9
- ENSDARG00000091705 = taar14d
- ENSDARG00000091712 = si:dkey-238d18.5
- ENSDARG00000091733 = taar14b
- ENSDARG00000091790 = si:ch211-203b20.4
- ENSDARG00000091791 = or111-5
- ENSDARG00000091796 = taar18c
- ENSDARG00000091845 = pimr21
- ENSDARG00000091877 = or137-7
- ENSDARG00000091915 = or115-2
- ENSDARG00000091929 = or126-1
- ENSDARG00000091954 = si:dkeyp-122a9.1
- ENSDARG00000091990 = v2ra16
- ENSDARG00000091992 = mrap
- ENSDARG00000091993 = dicp1.1
- ENSDARG00000092030 = taar18f
- ENSDARG00000092087 = ENSDARG00000092087
- ENSDARG00000092138 = taar20q
- ENSDARG00000092167 = si:ch211-272h9.5
- ENSDARG00000092171 = taar16f
- ENSDARG00000092188 = taar19j
- ENSDARG00000092193 = or133-5
- ENSDARG00000092218 = or103-3
- ENSDARG00000092222 = wu:fb64b08
- ENSDARG00000092238 = or111-9
- ENSDARG00000092242 = si:dkey-26i13.7
- ENSDARG00000092311 = si:dkey-65b12.10
- ENSDARG00000092322 = si:ch211-152f2.1
- ENSDARG00000092355 = senp7a
- ENSDARG00000092371 = taar19s
- ENSDARG00000092381 = si:dkey-23c22.9
- ENSDARG00000092399 = taar20d1
- ENSDARG00000092406 = or115-8
- ENSDARG00000092414 = taar19c
- ENSDARG00000092415 = or126-2
- ENSDARG00000092421 = si:ch1073-394i4.1
- ENSDARG00000092491 = si:dkey-149i17.8
- ENSDARG00000092513 = pku300
- ENSDARG00000092520 = si:dkey-250k15.10
- ENSDARG00000092523 = si:dkey-47k20.1
- ENSDARG00000092558 = or123-1
- ENSDARG00000092577 = or125-6
- ENSDARG00000092581 = or126-3
- ENSDARG00000092593 = si:dkey-174k12.3
- ENSDARG00000092603 = si:dkey-181m19.17
- ENSDARG00000092616 = si:dkey-204f11.3
- ENSDARG00000092627 = pimr29
- ENSDARG00000092650 = si:ch211-223p8.8
- ENSDARG00000092656 = taar19m
- ENSDARG00000092707 = or124-1
- ENSDARG00000092734 = taar13a
- ENSDARG00000092756 = or133-8
- ENSDARG00000092796 = si:ch211-238p8.31
- ENSDARG00000092852 = or133-6
- ENSDARG00000092866 = si:dkey-92k1.9
- ENSDARG00000092891 = taar20w
- ENSDARG00000092897 = pimr31
- ENSDARG00000092903 = zgc:153317
- ENSDARG00000092930 = si:ch211-132b12.4
- ENSDARG00000092953 = taar18i
- ENSDARG00000092973 = si:dkeyp-82a1.3
- ENSDARG00000092982 = or133-3
- ENSDARG00000092989 = si:ch211-161n3.3
- ENSDARG00000092991 = taar19e
- ENSDARG00000093100 = tmprss12
- ENSDARG00000093102 = si:ch211-132g1.6
- ENSDARG00000093116 = si:dkeyp-122a9.2
- ENSDARG00000093183 = or125-7
- ENSDARG00000093228 = CMKLR1 (1 of many)
- ENSDARG00000093229 = taar20o
- ENSDARG00000093248 = si:dkey-238m4.4
- ENSDARG00000093266 = taar19f
- ENSDARG00000093279 = si:dkey-11o1.3
- ENSDARG00000093301 = pimr36
- ENSDARG00000093345 = si:ch73-27e22.7
- ENSDARG00000093347 = si:ch211-239f4.6
- ENSDARG00000093379 = or133-7
- ENSDARG00000093399 = or133-4
- ENSDARG00000093400 = si:dkeyp-3f10.11
- ENSDARG00000093418 = si:dkey-216e24.9
- ENSDARG00000093466 = taar10d
- ENSDARG00000093491 = si:dkey-78l4.8
- ENSDARG00000093526 = taar20a1
- ENSDARG00000093536 = or126-4
- ENSDARG00000093547 = si:dkey-111e8.4
- ENSDARG00000093574 = si:ch73-256j6.4
- ENSDARG00000093602 = si:ch211-93g21.1
- ENSDARG00000093636 = si:dkey-26i13.5
- ENSDARG00000093653 = si:dkey-58b18.6
- ENSDARG00000093785 = taar17a
- ENSDARG00000093829 = taar20x
- ENSDARG00000093837 = taar16g
- ENSDARG00000093843 = si:dkey-21e2.7
- ENSDARG00000093856 = or125-1
- ENSDARG00000093862 = si:ch211-274k16.2
- ENSDARG00000093878 = pimr69
- ENSDARG00000093930 = or128-9
- ENSDARG00000094011 = si:ch211-238p8.18
- ENSDARG00000094030 = si:dkeyp-3f10.16
- ENSDARG00000094065 = taar20z
- ENSDARG00000094080 = or103-1
- ENSDARG00000094092 = or128-6
- ENSDARG00000094125 = or103-2
- ENSDARG00000094144 = pimr24
- ENSDARG00000094153 = or132-4
- ENSDARG00000094170 = taar19h
- ENSDARG00000094199 = si:ch211-226h8.8
- ENSDARG00000094235 = or115-14
- ENSDARG00000094236 = ENSDARG00000094236
- ENSDARG00000094237 = taar12h
- ENSDARG00000094253 = si:ch73-29c22.2
- ENSDARG00000094261 = taar19g
- ENSDARG00000094284 = si:dkey-58f10.10
- ENSDARG00000094326 = or124-2
- ENSDARG00000094374 = si:dkey-10h3.1
- ENSDARG00000094375 = taar18g
- ENSDARG00000094385 = si:dkey-85k15.6
- ENSDARG00000094388 = celsr2
- ENSDARG00000094462 = or128-8
- ENSDARG00000094490 = taar19k
- ENSDARG00000094505 = si:ch211-218m3.9
- ENSDARG00000094515 = or132-2
- ENSDARG00000094539 = pimr45
- ENSDARG00000094546 = si:ch211-132b12.6
- ENSDARG00000094548 = taar12a
- ENSDARG00000094601 = si:ch73-113g13.3
- ENSDARG00000094625 = si:dkey-84j12.1
- ENSDARG00000094626 = taar16b
- ENSDARG00000094641 = si:ch211-238p8.35
- ENSDARG00000094643 = ms4a17c.1
- ENSDARG00000094649 = taar19i
- ENSDARG00000094679 = taar20p
- ENSDARG00000094682 = taar19n
- ENSDARG00000094714 = or125-2
- ENSDARG00000094718 = taar19d
- ENSDARG00000094735 = v2rc1
- ENSDARG00000094797 = si:dkey-181m19.11
- ENSDARG00000094806 = taar18e
- ENSDARG00000094812 = or125-5
- ENSDARG00000094819 = or133-10
- ENSDARG00000094861 = si:dkey-163f12.11
- ENSDARG00000094862 = v2ra20
- ENSDARG00000094874 = si:dkey-258f14.2
- ENSDARG00000094882 = illr2
- ENSDARG00000094913 = or133-2
- ENSDARG00000094919 = or133-9
- ENSDARG00000094928 = si:ch211-53m15.2
- ENSDARG00000094935 = si:dkey-58f10.11
- ENSDARG00000094981 = si:dkey-26i13.4
- ENSDARG00000094997 = taar18b
- ENSDARG00000095035 = taar20t
- ENSDARG00000095060 = or127-1
- ENSDARG00000095096 = taar19t
- ENSDARG00000095102 = si:ch211-132g1.4
- ENSDARG00000095109 = pimr120
- ENSDARG00000095111 = si:dkey-192k22.2
- ENSDARG00000095134 = si:dkey-250k15.9
- ENSDARG00000095143 = si:ch211-218m3.18
- ENSDARG00000095195 = si:dkey-19a16.11
- ENSDARG00000095222 = or128-7
- ENSDARG00000095225 = si:ch211-139n6.11
- ENSDARG00000095227 = pimr30
- ENSDARG00000095297 = adgre17
- ENSDARG00000095384 = si:dkey-78l4.2
- ENSDARG00000095395 = si:ch211-139n6.10
- ENSDARG00000095401 = si:rp71-1i20.1
- ENSDARG00000095407 = si:dkey-9i23.8
- ENSDARG00000095417 = or125-4
- ENSDARG00000095424 = ENSDARG00000095424
- ENSDARG00000095431 = or132-3
- ENSDARG00000095443 = or125-3
- ENSDARG00000095482 = si:dkey-26i13.3
- ENSDARG00000095494 = adgre6
- ENSDARG00000095498 = si:ch211-238p8.10
- ENSDARG00000095532 = si:dkey-58f10.13
- ENSDARG00000095570 = taar18h
- ENSDARG00000095620 = taar19b
- ENSDARG00000095628 = si:dkeyp-3f10.12
- ENSDARG00000095656 = or132-1
- ENSDARG00000095683 = taar19o
- ENSDARG00000095748 = taar18j
- ENSDARG00000095762 = taar10c
- ENSDARG00000095771 = pimr3
- ENSDARG00000095788 = ghrhrl
- ENSDARG00000095848 = si:dkey-239n17.6
- ENSDARG00000095940 = si:dkey-19a16.12
- ENSDARG00000095968 = erlin2
- ENSDARG00000096025 = taar20c1
- ENSDARG00000096027 = taar20f
- ENSDARG00000096028 = taar20i
- ENSDARG00000096047 = si:dkey-21h14.3
- ENSDARG00000096083 = si:dkey-21h14.8
- ENSDARG00000096086 = taar20j
- ENSDARG00000096087 = taar20a
- ENSDARG00000096106 = taar20r
- ENSDARG00000096115 = taar20n
- ENSDARG00000096153 = si:dkey-21h14.9
- ENSDARG00000096156 = si:dkey-21h14.11
- ENSDARG00000096160 = taar20h
- ENSDARG00000096168 = taar20g
- ENSDARG00000096169 = taar20b
- ENSDARG00000096184 = si:dkey-21h14.14
- ENSDARG00000096185 = taar20u
- ENSDARG00000096248 = ighd
- ENSDARG00000096264 = or124-4
- ENSDARG00000096280 = ighz
- ENSDARG00000096355 = ighv1-4
- ENSDARG00000096362 = si:ch211-229c8.14
- ENSDARG00000096437 = si:dkey-26h11.1
- ENSDARG00000096467 = si:ch211-246n15.2
- ENSDARG00000096534 = si:dkey-27j5.8
- ENSDARG00000096543 = si:ch211-1f22.7
- ENSDARG00000096570 = si:dkey-27j5.7
- ENSDARG00000096576 = si:ch211-286b5.6
- ENSDARG00000096585 = si:ch211-1f22.9
- ENSDARG00000096588 = adgre15
- ENSDARG00000096621 = si:dkey-27j5.6
- ENSDARG00000096622 = adgre16
- ENSDARG00000096624 = ENSDARG00000096624
- ENSDARG00000096625 = si:ch211-286b5.8
- ENSDARG00000096634 = si:ch73-94k4.1
- ENSDARG00000096644 = adgre18
- ENSDARG00000096649 = adgre19
- ENSDARG00000096656 = si:ch211-1f22.6
- ENSDARG00000096670 = si:ch211-1f22.16
- ENSDARG00000096671 = si:ch73-94k4.3
- ENSDARG00000096821 = si:ch211-256e16.7
- ENSDARG00000096847 = pimr41
- ENSDARG00000096854 = si:ch1073-144j5.2
- ENSDARG00000096863 = si:ch73-380l3.4
- ENSDARG00000096870 = si:dkey-33c3.1
- ENSDARG00000096880 = pimr28
- ENSDARG00000096882 = pimr6
- ENSDARG00000097031 = si:ch73-380l3.3
- ENSDARG00000097037 = pimr42
- ENSDARG00000097065 = si:ch73-223p23.2
- ENSDARG00000097105 = si:dkey-52d15.2
- ENSDARG00000097117 = si:ch1073-166e24.4
- ENSDARG00000097210 = or121-1
- ENSDARG00000097228 = si:dkey-234i14.12
- ENSDARG00000097248 = si:dkey-117a8.2
- ENSDARG00000097250 = si:dkey-42l23.9
- ENSDARG00000097307 = si:dkey-238d18.7
- ENSDARG00000097331 = si:dkey-170g13.2
- ENSDARG00000097401 = pimr11
- ENSDARG00000097415 = lrrc53
- ENSDARG00000097430 = si:ch73-160l8.2
- ENSDARG00000097458 = si:dkey-208m12.3
- ENSDARG00000097459 = si:dkey-125e8.3
- ENSDARG00000097556 = cyp8b2
- ENSDARG00000097559 = cyp8b3
- ENSDARG00000097566 = si:ch211-256e16.10
- ENSDARG00000097588 = si:dkey-175d9.1
- ENSDARG00000097698 = si:dkey-117a8.4
- ENSDARG00000097702 = si:ch1073-66l23.1
- ENSDARG00000097739 = si:dkey-238d18.9
- ENSDARG00000097782 = si:dkey-42l23.4
- ENSDARG00000097809 = si:ch211-256e16.8
- ENSDARG00000097837 = pimr40
- ENSDARG00000097838 = si:dkey-42l23.1
- ENSDARG00000097840 = si:dkey-42l23.6
- ENSDARG00000097870 = pimr13
- ENSDARG00000097872 = si:ch211-137j23.6
- ENSDARG00000097901 = si:ch73-90p23.1
- ENSDARG00000097905 = pimr19
- ENSDARG00000097917 = si:ch211-137j23.7
- ENSDARG00000097940 = pimr175
- ENSDARG00000097975 = pimr17
- ENSDARG00000098178 = or109-4
- ENSDARG00000098492 = olfcd2
- ENSDARG00000098561 = zgc:194202
- ENSDARG00000098563 = or109-1
- ENSDARG00000098570 = si:ch211-8c17.2
- ENSDARG00000098601 = ora1
- ENSDARG00000098913 = faslg
- ENSDARG00000099171 = si:dkey-83h2.2
- ENSDARG00000099176 = si:dkey-66l17.4
- ENSDARG00000099218 = ghrhr2
- ENSDARG00000099289 = st3gal1l3
- ENSDARG00000099468 = si:dkey-262j3.12
- ENSDARG00000099495 = si:ch73-309g22.1
- ENSDARG00000099623 = gpr34l
- ENSDARG00000099773 = olfcg4
- ENSDARG00000099808 = pimr10
- ENSDARG00000100026 = olfch1
- ENSDARG00000100105 = impg2b
- ENSDARG00000100137 = il17ra2
- ENSDARG00000100208 = zgc:171310
- ENSDARG00000100269 = or109-7
- ENSDARG00000100272 = or109-3
- ENSDARG00000100362 = tas2r201.2
- ENSDARG00000100378 = TM4SF19
- ENSDARG00000100410 = or106-5
- ENSDARG00000100411 = si:ch73-106n3.1
- ENSDARG00000100546 = or108-2
- ENSDARG00000100604 = olfcw1
- ENSDARG00000100649 = tlr1
- ENSDARG00000100738 = osmr
- ENSDARG00000100809 = g6fl
- ENSDARG00000100941 = si:dkey-243k1.4
- ENSDARG00000100976 = si:dkey-83h2.4
- ENSDARG00000101005 = tas2r201.1
- ENSDARG00000101014 = slco1f4
- ENSDARG00000101039 = zdhhc15a
- ENSDARG00000101337 = zgc:103700
- ENSDARG00000101392 = pimr168
- ENSDARG00000101532 = si:ch211-1f22.3
- ENSDARG00000101588 = or109-13
- ENSDARG00000101786 = si:ch211-134a4.6
- ENSDARG00000101806 = or104-1
- ENSDARG00000101838 = zgc:195075
- ENSDARG00000101997 = si:dkey-191j3.2
- ENSDARG00000102034 = si:ch211-214k5.3
- ENSDARG00000102069 = neo1b
- ENSDARG00000102283 = slco1f1
- ENSDARG00000102329 = or106-11
- ENSDARG00000102459 = olfcg5
- ENSDARG00000102614 = or106-4
- ENSDARG00000102662 = or106-12
- ENSDARG00000102669 = or129-1
- ENSDARG00000102719 = pcdh2ab3
- ENSDARG00000102912 = gpr184
- ENSDARG00000102921 = or106-7
- ENSDARG00000102933 = or106-9
- ENSDARG00000102968 = cnga5
- ENSDARG00000102990 = or109-5
- ENSDARG00000103058 = zgc:172091
- ENSDARG00000103077 = si:rp71-81e14.2
- ENSDARG00000103122 = olfcg8
- ENSDARG00000103192 = or106-6
- ENSDARG00000103215 = pimr169
- ENSDARG00000103418 = or106-3
- ENSDARG00000103632 = or114-1
- ENSDARG00000103702 = si:busm1-194e12.8
- ENSDARG00000104004 = si:dkey-146c18.2
- ENSDARG00000104083 = adgre5b.2
- ENSDARG00000104093 = mchr1a
- ENSDARG00000104241 = olfcs1
- ENSDARG00000104317 = si:busm1-160c18.1
- ENSDARG00000104425 = p2ry2.3
- ENSDARG00000104430 = olfcj1
- ENSDARG00000104440 = si:dkey-173l11.5
- ENSDARG00000104552 = olfcg1
- ENSDARG00000104575 = si:ch211-127b16.2
- ENSDARG00000104635 = si:busm1-194e12.12
- ENSDARG00000104730 = si:dkey-33b17.3
- ENSDARG00000104746 = or130-1
- ENSDARG00000104854 = olfcg3
- ENSDARG00000104859 = si:dkey-1c7.2
- ENSDARG00000104881 = v2ra1
- ENSDARG00000104927 = p2ry2.2
- ENSDARG00000105087 = ctxn2
- ENSDARG00000105189 = olfcg9
- ENSDARG00000105226 = or109-2
GOTerm: GO:0042571
description: immunoglobulin complex, circulating
p-value: 1e-30
expected: 3.75
significant: 45
genes:
- ENSDARG00000076148 = si:ch211-1a19.2
- ENSDARG00000078975 = igl1c3
- ENSDARG00000079987 = igl3v5
- ENSDARG00000093272 = igic1s1
- ENSDARG00000096241 = ighv7-1
- ENSDARG00000096243 = ighv1-3
- ENSDARG00000096244 = ighv5-7
- ENSDARG00000096248 = ighd
- ENSDARG00000096255 = ighv8-1
- ENSDARG00000096259 = ighv4-1
- ENSDARG00000096267 = ighv5-2
- ENSDARG00000096268 = ighv4-7
- ENSDARG00000096275 = ighv4-2
- ENSDARG00000096276 = ighv6-1
- ENSDARG00000096280 = ighz
- ENSDARG00000096289 = ighv4-8
- ENSDARG00000096291 = ighv9-4
- ENSDARG00000096296 = ighv8-3
- ENSDARG00000096303 = ighv6-2
- ENSDARG00000096308 = ighv5-4
- ENSDARG00000096316 = ighv10-1
- ENSDARG00000096318 = ighv5-8
- ENSDARG00000096326 = ighv4-9
- ENSDARG00000096333 = ighv4-6
- ENSDARG00000096337 = ighv5-1
- ENSDARG00000096340 = ighv8-2
- ENSDARG00000096342 = ighv5-5
- ENSDARG00000096345 = ighv4-5
- ENSDARG00000096350 = ighv1-2
- ENSDARG00000096353 = ighv9-2
- ENSDARG00000096355 = ighv1-4
- ENSDARG00000096357 = ighv3-2
- ENSDARG00000096372 = ighv13-2
- ENSDARG00000096376 = ighv2-3
- ENSDARG00000096386 = ighv9-3
- ENSDARG00000096387 = ighv1-1
- ENSDARG00000096388 = ighv5-3
- ENSDARG00000096392 = ighv8-4
- ENSDARG00000096394 = ighv4-3
- ENSDARG00000096395 = ighv11-1
- ENSDARG00000096406 = ighv2-1
- ENSDARG00000096408 = ighv11-2
- ENSDARG00000096418 = ighv14-1
- ENSDARG00000096424 = ighv2-2
- ENSDARG00000096430 = ighv9-1
GOTerm: GO:0009897
description: external side of plasma membrane
p-value: 1e-30
expected: 4.64
significant: 47
genes:
- ENSDARG00000044797 = cd8a
- ENSDARG00000076148 = si:ch211-1a19.2
- ENSDARG00000078975 = igl1c3
- ENSDARG00000079333 = cd40lg
- ENSDARG00000079987 = igl3v5
- ENSDARG00000093272 = igic1s1
- ENSDARG00000096241 = ighv7-1
- ENSDARG00000096243 = ighv1-3
- ENSDARG00000096244 = ighv5-7
- ENSDARG00000096248 = ighd
- ENSDARG00000096255 = ighv8-1
- ENSDARG00000096259 = ighv4-1
- ENSDARG00000096267 = ighv5-2
- ENSDARG00000096268 = ighv4-7
- ENSDARG00000096275 = ighv4-2
- ENSDARG00000096276 = ighv6-1
- ENSDARG00000096280 = ighz
- ENSDARG00000096289 = ighv4-8
- ENSDARG00000096291 = ighv9-4
- ENSDARG00000096296 = ighv8-3
- ENSDARG00000096303 = ighv6-2
- ENSDARG00000096308 = ighv5-4
- ENSDARG00000096316 = ighv10-1
- ENSDARG00000096318 = ighv5-8
- ENSDARG00000096326 = ighv4-9
- ENSDARG00000096333 = ighv4-6
- ENSDARG00000096337 = ighv5-1
- ENSDARG00000096340 = ighv8-2
- ENSDARG00000096342 = ighv5-5
- ENSDARG00000096345 = ighv4-5
- ENSDARG00000096350 = ighv1-2
- ENSDARG00000096353 = ighv9-2
- ENSDARG00000096355 = ighv1-4
- ENSDARG00000096357 = ighv3-2
- ENSDARG00000096372 = ighv13-2
- ENSDARG00000096376 = ighv2-3
- ENSDARG00000096386 = ighv9-3
- ENSDARG00000096387 = ighv1-1
- ENSDARG00000096388 = ighv5-3
- ENSDARG00000096392 = ighv8-4
- ENSDARG00000096394 = ighv4-3
- ENSDARG00000096395 = ighv11-1
- ENSDARG00000096406 = ighv2-1
- ENSDARG00000096408 = ighv11-2
- ENSDARG00000096418 = ighv14-1
- ENSDARG00000096424 = ighv2-2
- ENSDARG00000096430 = ighv9-1
GOTerm: GO:0072562
description: blood microparticle
p-value: 1e-30
expected: 4.72
significant: 46
genes:
- ENSDARG00000076148 = si:ch211-1a19.2
- ENSDARG00000078975 = igl1c3
- ENSDARG00000079987 = igl3v5
- ENSDARG00000093272 = igic1s1
- ENSDARG00000095050 = si:dkey-7f3.14
- ENSDARG00000096241 = ighv7-1
- ENSDARG00000096243 = ighv1-3
- ENSDARG00000096244 = ighv5-7
- ENSDARG00000096248 = ighd
- ENSDARG00000096255 = ighv8-1
- ENSDARG00000096259 = ighv4-1
- ENSDARG00000096267 = ighv5-2
- ENSDARG00000096268 = ighv4-7
- ENSDARG00000096275 = ighv4-2
- ENSDARG00000096276 = ighv6-1
- ENSDARG00000096280 = ighz
- ENSDARG00000096289 = ighv4-8
- ENSDARG00000096291 = ighv9-4
- ENSDARG00000096296 = ighv8-3
- ENSDARG00000096303 = ighv6-2
- ENSDARG00000096308 = ighv5-4
- ENSDARG00000096316 = ighv10-1
- ENSDARG00000096318 = ighv5-8
- ENSDARG00000096326 = ighv4-9
- ENSDARG00000096333 = ighv4-6
- ENSDARG00000096337 = ighv5-1
- ENSDARG00000096340 = ighv8-2
- ENSDARG00000096342 = ighv5-5
- ENSDARG00000096345 = ighv4-5
- ENSDARG00000096350 = ighv1-2
- ENSDARG00000096353 = ighv9-2
- ENSDARG00000096355 = ighv1-4
- ENSDARG00000096357 = ighv3-2
- ENSDARG00000096372 = ighv13-2
- ENSDARG00000096376 = ighv2-3
- ENSDARG00000096386 = ighv9-3
- ENSDARG00000096387 = ighv1-1
- ENSDARG00000096388 = ighv5-3
- ENSDARG00000096392 = ighv8-4
- ENSDARG00000096394 = ighv4-3
- ENSDARG00000096395 = ighv11-1
- ENSDARG00000096406 = ighv2-1
- ENSDARG00000096408 = ighv11-2
- ENSDARG00000096418 = ighv14-1
- ENSDARG00000096424 = ighv2-2
- ENSDARG00000096430 = ighv9-1
GOTerm: GO:0005886
description: plasma membrane
p-value: 5.6e-30
expected: 154.94
significant: 275
genes:
- ENSDARG00000003090 = or103-4
- ENSDARG00000004598 = or102-2
- ENSDARG00000006341 = tas1r3
- ENSDARG00000007842 = MCHR2 (1 of many)
- ENSDARG00000011034 = si:dkey-47k20.5
- ENSDARG00000012057 = mtnr1al
- ENSDARG00000013210 = htr2cl2
- ENSDARG00000017234 = npy8ar
- ENSDARG00000018687 = itga2b
- ENSDARG00000020853 = galr2a
- ENSDARG00000021444 = prf1.2
- ENSDARG00000022319 = or115-5
- ENSDARG00000022525 = mchr1b
- ENSDARG00000023168 = v2rx4
- ENSDARG00000023722 = hcrtr2
- ENSDARG00000025600 = or102-5
- ENSDARG00000026081 = lhcgr
- ENSDARG00000027587 = si:dkeyp-66d7.5
- ENSDARG00000029635 = si:dkey-47k20.3
- ENSDARG00000031745 = si:busm1-266f07.2
- ENSDARG00000031876 = pard6ga
- ENSDARG00000035214 = si:dkey-47k20.8
- ENSDARG00000036458 = prlhr2b
- ENSDARG00000037691 = pcdh2ab2
- ENSDARG00000039349 = qrfpra
- ENSDARG00000039439 = il22ra2
- ENSDARG00000040594 = v2rh32
- ENSDARG00000040632 = v2rx1
- ENSDARG00000040701 = si:ch211-113j13.2
- ENSDARG00000040901 = si:dkey-11d18.4
- ENSDARG00000040902 = si:ch73-113g13.1
- ENSDARG00000041003 = or102-4
- ENSDARG00000041005 = or102-1
- ENSDARG00000041024 = or111-6
- ENSDARG00000041705 = si:busm1-228j01.6
- ENSDARG00000042452 = p2rx4b
- ENSDARG00000042621 = cryaba
- ENSDARG00000042809 = or126-5
- ENSDARG00000042810 = or128-10
- ENSDARG00000042983 = has1
- ENSDARG00000043142 = or108-3
- ENSDARG00000043341 = npy4r
- ENSDARG00000043557 = kcnk13b
- ENSDARG00000044175 = oxtrl
- ENSDARG00000044336 = si:ch211-218m3.16
- ENSDARG00000044337 = or115-6
- ENSDARG00000044338 = or115-7
- ENSDARG00000044343 = or115-13
- ENSDARG00000044797 = cd8a
- ENSDARG00000051713 = mhc1lga
- ENSDARG00000052360 = cacng1b
- ENSDARG00000052919 = adrb3b
- ENSDARG00000053036 = si:ch211-203b20.7
- ENSDARG00000053075 = v2rh11
- ENSDARG00000053135 = tas1r2.1
- ENSDARG00000053580 = htf1fb
- ENSDARG00000053813 = or115-11
- ENSDARG00000053817 = si:ch211-218m3.19
- ENSDARG00000053833 = mtnr1ba
- ENSDARG00000054718 = or118-2
- ENSDARG00000054719 = or118-3
- ENSDARG00000054720 = or118-1
- ENSDARG00000054734 = or116-1
- ENSDARG00000055920 = si:dkey-47k20.9
- ENSDARG00000055952 = v2rc2
- ENSDARG00000055983 = v2rh12
- ENSDARG00000055994 = v2rh1
- ENSDARG00000056000 = v2rh7
- ENSDARG00000056006 = si:dkey-47k20.2
- ENSDARG00000056009 = v2rh9
- ENSDARG00000056014 = si:dkey-47k20.7
- ENSDARG00000056154 = si:ch211-229c8.4
- ENSDARG00000056180 = v2ra17
- ENSDARG00000056506 = si:ch73-113g13.2
- ENSDARG00000057037 = kcnk12l
- ENSDARG00000058064 = cx31.7
- ENSDARG00000058120 = GPR83
- ENSDARG00000058724 = or126-7
- ENSDARG00000058762 = or128-3
- ENSDARG00000058765 = or128-2
- ENSDARG00000058767 = or128-1
- ENSDARG00000058930 = si:busm1-52i16.2
- ENSDARG00000059397 = tas1r2.2
- ENSDARG00000060662 = prf1.9
- ENSDARG00000061883 = v2rh10
- ENSDARG00000061903 = v2ra18
- ENSDARG00000067828 = si:ch211-229c8.13
- ENSDARG00000068363 = si:ch211-132b12.3
- ENSDARG00000068520 = v2rh14
- ENSDARG00000068549 = si:dkey-47k20.4
- ENSDARG00000068566 = olfcq19
- ENSDARG00000068659 = or104-2
- ENSDARG00000068660 = or105-1
- ENSDARG00000068661 = or106-1
- ENSDARG00000068704 = or108-1
- ENSDARG00000068937 = si:ch211-218m3.11
- ENSDARG00000068966 = si:ch211-261n11.7
- ENSDARG00000069040 = or115-9
- ENSDARG00000069205 = taar13c
- ENSDARG00000069411 = cx34.5
- ENSDARG00000069598 = chrm5b
- ENSDARG00000071298 = chrm3b
- ENSDARG00000071494 = fshr
- ENSDARG00000073969 = prf1.7
- ENSDARG00000074182 = prokr1a
- ENSDARG00000074816 = si:zfos-367g9.1
- ENSDARG00000074966 = or102-3
- ENSDARG00000075128 = or103-5
- ENSDARG00000075932 = si:ch73-211l2.3
- ENSDARG00000076148 = si:ch211-1a19.2
- ENSDARG00000076800 = tnfrsf18
- ENSDARG00000077211 = or112-1
- ENSDARG00000078180 = sc:d0202
- ENSDARG00000078841 = ENSDARG00000078841
- ENSDARG00000078940 = pcdh2g12
- ENSDARG00000078975 = igl1c3
- ENSDARG00000079105 = mhc2dab
- ENSDARG00000079294 = or115-15
- ENSDARG00000079333 = cd40lg
- ENSDARG00000079987 = igl3v5
- ENSDARG00000086383 = or111-8
- ENSDARG00000087071 = chrna4a
- ENSDARG00000087635 = or128-5
- ENSDARG00000087761 = or122-1
- ENSDARG00000087968 = or122-2
- ENSDARG00000088029 = si:ch73-125k17.2
- ENSDARG00000088192 = v2rh13
- ENSDARG00000088453 = or111-7
- ENSDARG00000088872 = si:busm1-228j01.4
- ENSDARG00000089195 = pcdh2g20
- ENSDARG00000089259 = prf1.8
- ENSDARG00000089490 = kcnq4
- ENSDARG00000089901 = ENSDARG00000089901
- ENSDARG00000090892 = or117-1
- ENSDARG00000090931 = or128-4
- ENSDARG00000091027 = aqp1a.2
- ENSDARG00000091203 = or110-1
- ENSDARG00000091216 = or111-10
- ENSDARG00000091790 = si:ch211-203b20.4
- ENSDARG00000091791 = or111-5
- ENSDARG00000091915 = or115-2
- ENSDARG00000091929 = or126-1
- ENSDARG00000091990 = v2ra16
- ENSDARG00000091992 = mrap
- ENSDARG00000092218 = or103-3
- ENSDARG00000092238 = or111-9
- ENSDARG00000092381 = si:dkey-23c22.9
- ENSDARG00000092406 = or115-8
- ENSDARG00000092415 = or126-2
- ENSDARG00000092523 = si:dkey-47k20.1
- ENSDARG00000092558 = or123-1
- ENSDARG00000092577 = or125-6
- ENSDARG00000092581 = or126-3
- ENSDARG00000092707 = or124-1
- ENSDARG00000092930 = si:ch211-132b12.4
- ENSDARG00000093183 = or125-7
- ENSDARG00000093272 = igic1s1
- ENSDARG00000093536 = or126-4
- ENSDARG00000093856 = or125-1
- ENSDARG00000093930 = or128-9
- ENSDARG00000094080 = or103-1
- ENSDARG00000094092 = or128-6
- ENSDARG00000094125 = or103-2
- ENSDARG00000094235 = or115-14
- ENSDARG00000094326 = or124-2
- ENSDARG00000094388 = celsr2
- ENSDARG00000094462 = or128-8
- ENSDARG00000094505 = si:ch211-218m3.9
- ENSDARG00000094546 = si:ch211-132b12.6
- ENSDARG00000094601 = si:ch73-113g13.3
- ENSDARG00000094625 = si:dkey-84j12.1
- ENSDARG00000094714 = or125-2
- ENSDARG00000094735 = v2rc1
- ENSDARG00000094812 = or125-5
- ENSDARG00000094862 = v2ra20
- ENSDARG00000095060 = or127-1
- ENSDARG00000095143 = si:ch211-218m3.18
- ENSDARG00000095222 = or128-7
- ENSDARG00000095360 = si:ch211-213b8.4
- ENSDARG00000095417 = or125-4
- ENSDARG00000095443 = or125-3
- ENSDARG00000095788 = ghrhrl
- ENSDARG00000095848 = si:dkey-239n17.6
- ENSDARG00000096241 = ighv7-1
- ENSDARG00000096243 = ighv1-3
- ENSDARG00000096244 = ighv5-7
- ENSDARG00000096248 = ighd
- ENSDARG00000096255 = ighv8-1
- ENSDARG00000096259 = ighv4-1
- ENSDARG00000096264 = or124-4
- ENSDARG00000096267 = ighv5-2
- ENSDARG00000096268 = ighv4-7
- ENSDARG00000096275 = ighv4-2
- ENSDARG00000096276 = ighv6-1
- ENSDARG00000096280 = ighz
- ENSDARG00000096289 = ighv4-8
- ENSDARG00000096291 = ighv9-4
- ENSDARG00000096296 = ighv8-3
- ENSDARG00000096303 = ighv6-2
- ENSDARG00000096308 = ighv5-4
- ENSDARG00000096316 = ighv10-1
- ENSDARG00000096318 = ighv5-8
- ENSDARG00000096326 = ighv4-9
- ENSDARG00000096333 = ighv4-6
- ENSDARG00000096337 = ighv5-1
- ENSDARG00000096340 = ighv8-2
- ENSDARG00000096342 = ighv5-5
- ENSDARG00000096345 = ighv4-5
- ENSDARG00000096350 = ighv1-2
- ENSDARG00000096353 = ighv9-2
- ENSDARG00000096355 = ighv1-4
- ENSDARG00000096357 = ighv3-2
- ENSDARG00000096362 = si:ch211-229c8.14
- ENSDARG00000096372 = ighv13-2
- ENSDARG00000096376 = ighv2-3
- ENSDARG00000096386 = ighv9-3
- ENSDARG00000096387 = ighv1-1
- ENSDARG00000096388 = ighv5-3
- ENSDARG00000096392 = ighv8-4
- ENSDARG00000096394 = ighv4-3
- ENSDARG00000096395 = ighv11-1
- ENSDARG00000096406 = ighv2-1
- ENSDARG00000096408 = ighv11-2
- ENSDARG00000096418 = ighv14-1
- ENSDARG00000096424 = ighv2-2
- ENSDARG00000096430 = ighv9-1
- ENSDARG00000097117 = si:ch1073-166e24.4
- ENSDARG00000097210 = or121-1
- ENSDARG00000098178 = or109-4
- ENSDARG00000098492 = olfcd2
- ENSDARG00000098561 = zgc:194202
- ENSDARG00000098563 = or109-1
- ENSDARG00000098601 = ora1
- ENSDARG00000099468 = si:dkey-262j3.12
- ENSDARG00000099623 = gpr34l
- ENSDARG00000099773 = olfcg4
- ENSDARG00000100026 = olfch1
- ENSDARG00000100137 = il17ra2
- ENSDARG00000100269 = or109-7
- ENSDARG00000100272 = or109-3
- ENSDARG00000100410 = or106-5
- ENSDARG00000100546 = or108-2
- ENSDARG00000100604 = olfcw1
- ENSDARG00000100835 = RGS13 (1 of many)
- ENSDARG00000100941 = si:dkey-243k1.4
- ENSDARG00000101014 = slco1f4
- ENSDARG00000101337 = zgc:103700
- ENSDARG00000101588 = or109-13
- ENSDARG00000101806 = or104-1
- ENSDARG00000102283 = slco1f1
- ENSDARG00000102329 = or106-11
- ENSDARG00000102459 = olfcg5
- ENSDARG00000102614 = or106-4
- ENSDARG00000102662 = or106-12
- ENSDARG00000102719 = pcdh2ab3
- ENSDARG00000102921 = or106-7
- ENSDARG00000102933 = or106-9
- ENSDARG00000102990 = or109-5
- ENSDARG00000103122 = olfcg8
- ENSDARG00000103192 = or106-6
- ENSDARG00000103418 = or106-3
- ENSDARG00000103632 = or114-1
- ENSDARG00000103702 = si:busm1-194e12.8
- ENSDARG00000104093 = mchr1a
- ENSDARG00000104241 = olfcs1
- ENSDARG00000104317 = si:busm1-160c18.1
- ENSDARG00000104430 = olfcj1
- ENSDARG00000104440 = si:dkey-173l11.5
- ENSDARG00000104552 = olfcg1
- ENSDARG00000104635 = si:busm1-194e12.12
- ENSDARG00000104730 = si:dkey-33b17.3
- ENSDARG00000104854 = olfcg3
- ENSDARG00000104881 = v2ra1
- ENSDARG00000105189 = olfcg9
- ENSDARG00000105226 = or109-2
GOTerm: GO:0042613
description: MHC class II protein complex
p-value: 7.8e-09
expected: 1.38
significant: 11
genes:
- ENSDARG00000031745 = si:busm1-266f07.2
- ENSDARG00000041705 = si:busm1-228j01.6
- ENSDARG00000074816 = si:zfos-367g9.1
- ENSDARG00000075932 = si:ch73-211l2.3
- ENSDARG00000079105 = mhc2dab
- ENSDARG00000088872 = si:busm1-228j01.4
- ENSDARG00000101337 = zgc:103700
- ENSDARG00000103702 = si:busm1-194e12.8
- ENSDARG00000104317 = si:busm1-160c18.1
- ENSDARG00000104635 = si:busm1-194e12.12
- ENSDARG00000104730 = si:dkey-33b17.3
GOTerm: GO:0005615
description: extracellular space
p-value: 0.00094
expected: 38.84
significant: 97
genes:
- ENSDARG00000009511 = tnfa
- ENSDARG00000019591 = igl4v9
- ENSDARG00000029546 = grem1a
- ENSDARG00000032993 = ccl34b.3
- ENSDARG00000033727 = il12ba
- ENSDARG00000041835 = ccl38a.5
- ENSDARG00000041917 = ccl38a.4
- ENSDARG00000041976 = il17a/f3
- ENSDARG00000042947 = mstna
- ENSDARG00000043933 = il17a/f1
- ENSDARG00000045671 = ifng1-1
- ENSDARG00000045672 = il26
- ENSDARG00000045673 = il22
- ENSDARG00000051760 = igl4v10
- ENSDARG00000052910 = wnt8a
- ENSDARG00000059173 = gdf2
- ENSDARG00000061083 = igl4v8
- ENSDARG00000061769 = bmp10
- ENSDARG00000067847 = il21
- ENSDARG00000069012 = ifnphi2
- ENSDARG00000069504 = ENSDARG00000069504
- ENSDARG00000070378 = ccl35.2
- ENSDARG00000070941 = igfbp6a
- ENSDARG00000071070 = pthlhb
- ENSDARG00000071446 = zgc:153659
- ENSDARG00000076148 = si:ch211-1a19.2
- ENSDARG00000077452 = si:dkey-234i14.14
- ENSDARG00000078147 = il10
- ENSDARG00000078205 = ccl34b.9
- ENSDARG00000078507 = wnt8a
- ENSDARG00000078763 = igl3v3
- ENSDARG00000078975 = igl1c3
- ENSDARG00000079333 = cd40lg
- ENSDARG00000079843 = si:dkey-234i14.9
- ENSDARG00000079987 = igl3v5
- ENSDARG00000090720 = grem1a
- ENSDARG00000091993 = dicp1.1
- ENSDARG00000092423 = cxcl11.5
- ENSDARG00000093098 = ccl34b.8
- ENSDARG00000093258 = igl3v1
- ENSDARG00000093272 = igic1s1
- ENSDARG00000093779 = cxcl11.7
- ENSDARG00000093855 = igl3v2
- ENSDARG00000093906 = xcl32a.1
- ENSDARG00000093981 = igl3v4
- ENSDARG00000094706 = cxcl11.6
- ENSDARG00000095049 = ccl32a.2
- ENSDARG00000095050 = si:dkey-7f3.14
- ENSDARG00000095747 = cxcl11.8
- ENSDARG00000095939 = si:ch73-226l13.2
- ENSDARG00000096060 = ccl39a.10
- ENSDARG00000096234 = tac4
- ENSDARG00000096241 = ighv7-1
- ENSDARG00000096243 = ighv1-3
- ENSDARG00000096244 = ighv5-7
- ENSDARG00000096248 = ighd
- ENSDARG00000096255 = ighv8-1
- ENSDARG00000096259 = ighv4-1
- ENSDARG00000096267 = ighv5-2
- ENSDARG00000096268 = ighv4-7
- ENSDARG00000096275 = ighv4-2
- ENSDARG00000096276 = ighv6-1
- ENSDARG00000096280 = ighz
- ENSDARG00000096289 = ighv4-8
- ENSDARG00000096291 = ighv9-4
- ENSDARG00000096296 = ighv8-3
- ENSDARG00000096303 = ighv6-2
- ENSDARG00000096308 = ighv5-4
- ENSDARG00000096316 = ighv10-1
- ENSDARG00000096318 = ighv5-8
- ENSDARG00000096326 = ighv4-9
- ENSDARG00000096333 = ighv4-6
- ENSDARG00000096337 = ighv5-1
- ENSDARG00000096340 = ighv8-2
- ENSDARG00000096342 = ighv5-5
- ENSDARG00000096345 = ighv4-5
- ENSDARG00000096350 = ighv1-2
- ENSDARG00000096353 = ighv9-2
- ENSDARG00000096355 = ighv1-4
- ENSDARG00000096357 = ighv3-2
- ENSDARG00000096372 = ighv13-2
- ENSDARG00000096376 = ighv2-3
- ENSDARG00000096386 = ighv9-3
- ENSDARG00000096387 = ighv1-1
- ENSDARG00000096388 = ighv5-3
- ENSDARG00000096392 = ighv8-4
- ENSDARG00000096394 = ighv4-3
- ENSDARG00000096395 = ighv11-1
- ENSDARG00000096406 = ighv2-1
- ENSDARG00000096408 = ighv11-2
- ENSDARG00000096418 = ighv14-1
- ENSDARG00000096424 = ighv2-2
- ENSDARG00000096430 = ighv9-1
- ENSDARG00000096760 = si:rp71-1c10.8
- ENSDARG00000100217 = ENSDARG00000100217
- ENSDARG00000100678 = ifnphi4
- ENSDARG00000102609 = nog5
GOTerm: GO:0009986
description: cell surface
p-value: 0.00439
expected: 13.43
significant: 64
genes:
- ENSDARG00000044797 = cd8a
- ENSDARG00000058791 = zgc:171887
- ENSDARG00000060953 = si:ch1073-214b20.2
- ENSDARG00000071553 = zgc:171500
- ENSDARG00000071653 = si:ch73-256j6.2
- ENSDARG00000071656 = si:dkey-19a16.5
- ENSDARG00000075248 = zgc:172133
- ENSDARG00000076148 = si:ch211-1a19.2
- ENSDARG00000078975 = igl1c3
- ENSDARG00000079333 = cd40lg
- ENSDARG00000079987 = igl3v5
- ENSDARG00000091556 = tnfsf13
- ENSDARG00000092513 = pku300
- ENSDARG00000093272 = igic1s1
- ENSDARG00000093345 = si:ch73-27e22.7
- ENSDARG00000093574 = si:ch73-256j6.4
- ENSDARG00000093862 = si:ch211-274k16.2
- ENSDARG00000094604 = si:ch73-256j6.3
- ENSDARG00000095195 = si:dkey-19a16.11
- ENSDARG00000095398 = si:ch73-256j6.6
- ENSDARG00000095401 = si:rp71-1i20.1
- ENSDARG00000095800 = si:ch211-105n15.1
- ENSDARG00000095940 = si:dkey-19a16.12
- ENSDARG00000096241 = ighv7-1
- ENSDARG00000096243 = ighv1-3
- ENSDARG00000096244 = ighv5-7
- ENSDARG00000096248 = ighd
- ENSDARG00000096255 = ighv8-1
- ENSDARG00000096259 = ighv4-1
- ENSDARG00000096267 = ighv5-2
- ENSDARG00000096268 = ighv4-7
- ENSDARG00000096275 = ighv4-2
- ENSDARG00000096276 = ighv6-1
- ENSDARG00000096280 = ighz
- ENSDARG00000096289 = ighv4-8
- ENSDARG00000096291 = ighv9-4
- ENSDARG00000096296 = ighv8-3
- ENSDARG00000096303 = ighv6-2
- ENSDARG00000096308 = ighv5-4
- ENSDARG00000096316 = ighv10-1
- ENSDARG00000096318 = ighv5-8
- ENSDARG00000096326 = ighv4-9
- ENSDARG00000096333 = ighv4-6
- ENSDARG00000096337 = ighv5-1
- ENSDARG00000096340 = ighv8-2
- ENSDARG00000096342 = ighv5-5
- ENSDARG00000096345 = ighv4-5
- ENSDARG00000096350 = ighv1-2
- ENSDARG00000096353 = ighv9-2
- ENSDARG00000096355 = ighv1-4
- ENSDARG00000096357 = ighv3-2
- ENSDARG00000096372 = ighv13-2
- ENSDARG00000096376 = ighv2-3
- ENSDARG00000096386 = ighv9-3
- ENSDARG00000096387 = ighv1-1
- ENSDARG00000096388 = ighv5-3
- ENSDARG00000096392 = ighv8-4
- ENSDARG00000096394 = ighv4-3
- ENSDARG00000096395 = ighv11-1
- ENSDARG00000096406 = ighv2-1
- ENSDARG00000096408 = ighv11-2
- ENSDARG00000096418 = ighv14-1
- ENSDARG00000096424 = ighv2-2
- ENSDARG00000096430 = ighv9-1
GOTerm: GO:0005579
description: membrane attack complex
p-value: 0.00906
expected: 0.9
significant: 4
genes:
- ENSDARG00000021444 = prf1.2
- ENSDARG00000060662 = prf1.9
- ENSDARG00000073969 = prf1.7
- ENSDARG00000089259 = prf1.8
GOTerm: GO:0005833
description: hemoglobin complex
p-value: 0.01722
expected: 1.06
significant: 4
genes:
- ENSDARG00000069734 = zgc:92880
- ENSDARG00000089087 = ba1
- ENSDARG00000097011 = hbaa1
- ENSDARG00000097238 = ba1
