# Supplementary material for: A high-resolution mRNA expression time course of embryonic development in zebrafish
Source: eLife. 2017 Nov 16;6:e30860. doi: 10.7554/eLife.30860 (PMC5690287; doi:10.7554/eLife.30860)
Supplement: Supplementary file 8. [file elife-30860-supp8.tsv]

gene_id	name	biotype	cluster	chr	start	end	pfam	external_gene_name	pfamDescription
ENSDARG00000006409	mapk12b	protein_coding	Cluster007	4	5515120	5521871	PF00069	mapk12b	Protein kinase domain
ENSDARG00000096007	znf1067	protein_coding	Cluster007	4	28429500	28463053	PF13465	znf1067	Zinc-finger double domain
ENSDARG00000076272	znf1041	protein_coding	Cluster007	4	28429541	28434905	PF13465	znf1041	Zinc-finger double domain
ENSDARG00000074009	znf1059	protein_coding	Cluster007	4	28860207	29154519	PF00096	znf1059	Zinc finger, C2H2 type
ENSDARG00000074009	znf1059	protein_coding	Cluster007	4	28860207	29154519	PF13465	znf1059	Zinc-finger double domain
ENSDARG00000074009	znf1059	protein_coding	Cluster007	4	28860207	29154519	PF13894	znf1059	C2H2-type zinc finger
ENSDARG00000079222	zgc:174315	protein_coding	Cluster007	4	28996915	29003958	PF13465	zgc:174315	Zinc-finger double domain
ENSDARG00000088214	si:dkey-23a23.3	protein_coding	Cluster135	4	29008131	29021917	PF13465	si:dkey-23a23.3	Zinc-finger double domain
ENSDARG00000088214	si:dkey-23a23.3	protein_coding	Cluster135	4	29008131	29021917	PF13912	si:dkey-23a23.3	C2H2-type zinc finger
ENSDARG00000099486	CR387997.1	protein_coding	Cluster007	4	29050408	29059067	PF13465	CR387997.1	Zinc-finger double domain
ENSDARG00000101395	CR388132.1	protein_coding	Cluster007	4	29209957	29225170	PF13465	CR388132.1	Zinc-finger double domain
ENSDARG00000104041	CR382372.2	protein_coding	Cluster007	4	29315506	29333427	PF13465	CR382372.2	Zinc-finger double domain
ENSDARG00000101105	CR382372.1	protein_coding	Cluster007	4	29340387	29350323	PF13465	CR382372.1	Zinc-finger double domain
ENSDARG00000101105	CR382372.1	protein_coding	Cluster007	4	29340387	29350323	PF13912	CR382372.1	C2H2-type zinc finger
ENSDARG00000076054	znf1140	protein_coding	Cluster007	4	29353763	29598881	PF00096	znf1140	Zinc finger, C2H2 type
ENSDARG00000076054	znf1140	protein_coding	Cluster007	4	29353763	29598881	PF13465	znf1140	Zinc-finger double domain
ENSDARG00000076054	znf1140	protein_coding	Cluster007	4	29353763	29598881	PF13894	znf1140	C2H2-type zinc finger
ENSDARG00000076054	znf1140	protein_coding	Cluster007	4	29353763	29598881	PF13912	znf1140	C2H2-type zinc finger
ENSDARG00000099043	CR847895.1	protein_coding	Cluster135	4	29391015	29405633	PF13465	CR847895.1	Zinc-finger double domain
ENSDARG00000104762	BX530097.1	protein_coding	Cluster007	4	29775758	29835564	PF13465	BX530097.1	Zinc-finger double domain
ENSDARG00000104762	BX530097.1	protein_coding	Cluster007	4	29775758	29835564	PF13912	BX530097.1	C2H2-type zinc finger
ENSDARG00000104750	BX323023.2	protein_coding	Cluster007	4	29817305	29862193	PF13465	BX323023.2	Zinc-finger double domain
ENSDARG00000101460	si:dkey-233e3.3	protein_coding	Cluster007	4	30305991	30339599	PF13465	si:dkey-233e3.3	Zinc-finger double domain
ENSDARG00000099837	si:dkey-199m13.7	protein_coding	Cluster026	4	30362395	30419839	PF13465	si:dkey-199m13.7	Zinc-finger double domain
ENSDARG00000099837	si:dkey-199m13.7	protein_coding	Cluster026	4	30362395	30419839	PF13912	si:dkey-199m13.7	C2H2-type zinc finger
ENSDARG00000103471	si:dkey-199m13.4	protein_coding	Cluster007	4	30408999	30506241	PF00096	si:dkey-199m13.4	Zinc finger, C2H2 type
ENSDARG00000103471	si:dkey-199m13.4	protein_coding	Cluster007	4	30408999	30506241	PF13465	si:dkey-199m13.4	Zinc-finger double domain
ENSDARG00000098190	CR383668.1	protein_coding	Cluster023	4	30539280	30540146	PF13465	CR383668.1	Zinc-finger double domain
ENSDARG00000104074	znf1052	protein_coding	Cluster023	4	30567126	30573715	PF00096	znf1052	Zinc finger, C2H2 type
ENSDARG00000104074	znf1052	protein_coding	Cluster023	4	30567126	30573715	PF13465	znf1052	Zinc-finger double domain
ENSDARG00000104074	znf1052	protein_coding	Cluster023	4	30567126	30573715	PF13894	znf1052	C2H2-type zinc finger
ENSDARG00000104586	CU302413.1	protein_coding	Cluster023	4	30684985	30690221	PF13465	CU302413.1	Zinc-finger double domain
ENSDARG00000101278	CU207245.2	protein_coding	Cluster007	4	30789852	30795470	PF13465	CU207245.2	Zinc-finger double domain
ENSDARG00000103741	BX649620.1	protein_coding	Cluster007	4	31108576	31118245	PF13465	BX649620.1	Zinc-finger double domain
ENSDARG00000103741	BX649620.1	protein_coding	Cluster007	4	31108576	31118245	PF13912	BX649620.1	C2H2-type zinc finger
ENSDARG00000100479	si:dkey-43f9.4	protein_coding	Cluster007	4	31281914	31524416	PF13465	si:dkey-43f9.4	Zinc-finger double domain
ENSDARG00000100479	si:dkey-43f9.4	protein_coding	Cluster007	4	31281914	31524416	PF13912	si:dkey-43f9.4	C2H2-type zinc finger
ENSDARG00000102008	si:dkey-72l17.6	protein_coding	Cluster007	4	32181085	32214101	PF00096	si:dkey-72l17.6	Zinc finger, C2H2 type
ENSDARG00000102008	si:dkey-72l17.6	protein_coding	Cluster007	4	32181085	32214101	PF13465	si:dkey-72l17.6	Zinc-finger double domain
ENSDARG00000073915	znf1085	protein_coding	Cluster007	4	32572471	32576051	PF13465	znf1085	Zinc-finger double domain
ENSDARG00000073915	znf1085	protein_coding	Cluster007	4	32572471	32576051	PF13912	znf1085	C2H2-type zinc finger
ENSDARG00000090220	BX324003.1	protein_coding	Cluster026	4	32764185	32865433	PF13465	BX324003.1	Zinc-finger double domain
ENSDARG00000090220	BX324003.1	protein_coding	Cluster026	4	32764185	32865433	PF13912	BX324003.1	C2H2-type zinc finger
ENSDARG00000086449	znf1055	protein_coding	Cluster007	4	33439391	33447071	PF00096	znf1055	Zinc finger, C2H2 type
ENSDARG00000086449	znf1055	protein_coding	Cluster007	4	33439391	33447071	PF13465	znf1055	Zinc-finger double domain
ENSDARG00000086449	znf1055	protein_coding	Cluster007	4	33439391	33447071	PF13894	znf1055	C2H2-type zinc finger
ENSDARG00000086449	znf1055	protein_coding	Cluster007	4	33439391	33447071	PF13912	znf1055	C2H2-type zinc finger
ENSDARG00000090366	znf1065	protein_coding	Cluster026	4	33440720	33533611	PF13465	znf1065	Zinc-finger double domain
ENSDARG00000096011	si:dkeyp-4f2.3	protein_coding	Cluster007	4	33467752	33629011	PF13465	si:dkeyp-4f2.3	Zinc-finger double domain
ENSDARG00000096011	si:dkeyp-4f2.3	protein_coding	Cluster007	4	33467752	33629011	PF13912	si:dkeyp-4f2.3	C2H2-type zinc finger
ENSDARG00000076252	si:dkey-247i3.1	protein_coding	Cluster007	4	33566413	33575978	PF13465	si:dkey-247i3.1	Zinc-finger double domain
ENSDARG00000100350	FO681350.1	protein_coding	Cluster007	4	34015923	34020403	PF13465	FO681350.1	Zinc-finger double domain
ENSDARG00000100350	FO681350.1	protein_coding	Cluster007	4	34015923	34020403	PF13912	FO681350.1	C2H2-type zinc finger
ENSDARG00000101418	BX324179.1	protein_coding	Cluster023	4	34103310	34166767	PF00096	BX324179.1	Zinc finger, C2H2 type
ENSDARG00000101418	BX324179.1	protein_coding	Cluster023	4	34103310	34166767	PF13465	BX324179.1	Zinc-finger double domain
ENSDARG00000101418	BX324179.1	protein_coding	Cluster023	4	34103310	34166767	PF13912	BX324179.1	C2H2-type zinc finger
ENSDARG00000103008	BX324179.3	protein_coding	Cluster007	4	34172073	34179372	PF13465	BX324179.3	Zinc-finger double domain
ENSDARG00000103008	BX324179.3	protein_coding	Cluster007	4	34172073	34179372	PF13912	BX324179.3	C2H2-type zinc finger
ENSDARG00000100961	si:dkey-176f19.6	protein_coding	Cluster007	4	35715983	35766868	PF00096	si:dkey-176f19.6	Zinc finger, C2H2 type
ENSDARG00000100961	si:dkey-176f19.6	protein_coding	Cluster007	4	35715983	35766868	PF13465	si:dkey-176f19.6	Zinc-finger double domain
ENSDARG00000100961	si:dkey-176f19.6	protein_coding	Cluster007	4	35715983	35766868	PF13912	si:dkey-176f19.6	C2H2-type zinc finger
ENSDARG00000098758	znf1125	protein_coding	Cluster023	4	35848811	35856282	PF13465	znf1125	Zinc-finger double domain
ENSDARG00000098758	znf1125	protein_coding	Cluster023	4	35848811	35856282	PF13912	znf1125	C2H2-type zinc finger
ENSDARG00000101623	znf992	protein_coding	Cluster007	4	35994749	36120033	PF13465	znf992	Zinc-finger double domain
ENSDARG00000101623	znf992	protein_coding	Cluster007	4	35994749	36120033	PF13912	znf992	C2H2-type zinc finger
ENSDARG00000104407	BX649453.3	protein_coding	Cluster007	4	36164175	36180953	PF13465	BX649453.3	Zinc-finger double domain
ENSDARG00000104407	BX649453.3	protein_coding	Cluster007	4	36164175	36180953	PF13912	BX649453.3	C2H2-type zinc finger
ENSDARG00000098872	BX649453.1	protein_coding	Cluster023	4	36238097	36238477	PF00856	BX649453.1	SET domain
ENSDARG00000098447	BX321873.1	protein_coding	Cluster007	4	36350259	36465216	PF13465	BX321873.1	Zinc-finger double domain
ENSDARG00000098447	BX321873.1	protein_coding	Cluster007	4	36350259	36465216	PF13912	BX321873.1	C2H2-type zinc finger
ENSDARG00000104681	si:dkeyp-87d1.1	protein_coding	Cluster023	4	36446874	36451395	PF00856	si:dkeyp-87d1.1	SET domain
ENSDARG00000103405	znf1102.2	protein_coding	Cluster026	4	37161731	37168614	PF13465	znf1102	Zinc-finger double domain
ENSDARG00000103405	znf1102.2	protein_coding	Cluster026	4	37161731	37168614	PF13912	znf1102	C2H2-type zinc finger
ENSDARG00000104964	znf1093	protein_coding	Cluster007	4	37854536	37859835	PF13465	znf1093	Zinc-finger double domain
ENSDARG00000104964	znf1093	protein_coding	Cluster007	4	37854536	37859835	PF13912	znf1093	C2H2-type zinc finger
ENSDARG00000099872	znf1092	protein_coding	Cluster023	4	37970003	37983154	PF13465	znf1092	Zinc-finger double domain
ENSDARG00000099872	znf1092	protein_coding	Cluster023	4	37970003	37983154	PF13912	znf1092	C2H2-type zinc finger
ENSDARG00000094101	si:dkey-122c11.8	protein_coding	Cluster023	4	38643083	38649649	PF00096	si:dkey-122c11.8	Zinc finger, C2H2 type
ENSDARG00000094101	si:dkey-122c11.8	protein_coding	Cluster023	4	38643083	38649649	PF13465	si:dkey-122c11.8	Zinc-finger double domain
ENSDARG00000094101	si:dkey-122c11.8	protein_coding	Cluster023	4	38643083	38649649	PF13912	si:dkey-122c11.8	C2H2-type zinc finger
ENSDARG00000100124	CR361547.1	protein_coding	Cluster023	4	38741916	38851751	PF13465	CR361547.1	Zinc-finger double domain
ENSDARG00000100124	CR361547.1	protein_coding	Cluster023	4	38741916	38851751	PF13912	CR361547.1	C2H2-type zinc finger
ENSDARG00000098986	BX548067.1	protein_coding	Cluster007	4	38939438	38949041	PF13465	BX548067.1	Zinc-finger double domain
ENSDARG00000098986	BX548067.1	protein_coding	Cluster007	4	38939438	38949041	PF13912	BX548067.1	C2H2-type zinc finger
ENSDARG00000091176	znf995	protein_coding	Cluster023	4	39601670	39764287	PF00096	znf995	Zinc finger, C2H2 type
ENSDARG00000091176	znf995	protein_coding	Cluster023	4	39601670	39764287	PF13465	znf995	Zinc-finger double domain
ENSDARG00000091176	znf995	protein_coding	Cluster023	4	39601670	39764287	PF13912	znf995	C2H2-type zinc finger
ENSDARG00000092617	si:dkey-22h13.2	protein_coding	Cluster007	4	39815650	39823026	PF00096	si:dkey-22h13.2	Zinc finger, C2H2 type
ENSDARG00000092617	si:dkey-22h13.2	protein_coding	Cluster007	4	39815650	39823026	PF13465	si:dkey-22h13.2	Zinc-finger double domain
ENSDARG00000076160	si:dkey-285e18.2	protein_coding	Cluster023	4	40293530	40297358	PF00856	si:dkey-285e18.2	SET domain
ENSDARG00000093220	BX571664.1	protein_coding	Cluster023	4	40439384	40454597	PF13465	BX571664.1	Zinc-finger double domain
ENSDARG00000096456	si:dkeyp-82h4.3	protein_coding	Cluster007	4	40515829	40522631	PF13465	si:dkeyp-82h4.3	Zinc-finger double domain
ENSDARG00000096456	si:dkeyp-82h4.3	protein_coding	Cluster007	4	40515829	40522631	PF13912	si:dkeyp-82h4.3	C2H2-type zinc finger
ENSDARG00000095149	znf1062	protein_coding	Cluster026	4	40615413	40624403	PF13465	znf1062	Zinc-finger double domain
ENSDARG00000098071	znf1049	protein_coding	Cluster007	4	41228841	41238471	PF00096	znf1049	Zinc finger, C2H2 type
ENSDARG00000098071	znf1049	protein_coding	Cluster007	4	41228841	41238471	PF13465	znf1049	Zinc-finger double domain
ENSDARG00000098071	znf1049	protein_coding	Cluster007	4	41228841	41238471	PF13912	znf1049	C2H2-type zinc finger
ENSDARG00000102316	si:dkey-237m9.2	protein_coding	Cluster007	4	41247628	41257018	PF13465	si:dkey-237m9.2	Zinc-finger double domain
ENSDARG00000102316	si:dkey-237m9.2	protein_coding	Cluster007	4	41247628	41257018	PF13912	si:dkey-237m9.2	C2H2-type zinc finger
ENSDARG00000103441	znf1060	protein_coding	Cluster007	4	41536956	41549373	PF13465	znf1060	Zinc-finger double domain
ENSDARG00000103689	znf1148	protein_coding	Cluster007	4	41610767	41629634	PF13465	znf1148	Zinc-finger double domain
ENSDARG00000103689	znf1148	protein_coding	Cluster007	4	41610767	41629634	PF13912	znf1148	C2H2-type zinc finger
ENSDARG00000098170	si:dkey-4e4.1.1	protein_coding	Cluster007	4	41745855	41752647	PF13465	si:dkey-4e4.1	Zinc-finger double domain
ENSDARG00000098170	si:dkey-4e4.1.1	protein_coding	Cluster007	4	41745855	41752647	PF13912	si:dkey-4e4.1	C2H2-type zinc finger
ENSDARG00000098270	znf1053	protein_coding	Cluster007	4	42005580	42013350	PF13465	znf1053	Zinc-finger double domain
ENSDARG00000098270	znf1053	protein_coding	Cluster007	4	42005580	42013350	PF13912	znf1053	C2H2-type zinc finger
ENSDARG00000087837	FO834877.1	protein_coding	Cluster007	4	42228513	42240454	PF13465	FO834877.1	Zinc-finger double domain
ENSDARG00000087837	FO834877.1	protein_coding	Cluster007	4	42228513	42240454	PF13912	FO834877.1	C2H2-type zinc finger
ENSDARG00000095569	CABZ01059309.1	protein_coding	Cluster007	4	42250204	42251451	PF13465	CABZ01059309.1	Zinc-finger double domain
ENSDARG00000095569	CABZ01059309.1	protein_coding	Cluster007	4	42250204	42251451	PF13912	CABZ01059309.1	C2H2-type zinc finger
ENSDARG00000096189	si:dkey-54j5.2	protein_coding	Cluster007	4	42521012	42529112	PF13465	si:dkey-54j5.2	Zinc-finger double domain
ENSDARG00000096189	si:dkey-54j5.2	protein_coding	Cluster007	4	42521012	42529112	PF13912	si:dkey-54j5.2	C2H2-type zinc finger
ENSDARG00000089875	si:ch211-226o13.2	protein_coding	Cluster007	4	43151470	43162693	PF00096	si:ch211-226o13.2	Zinc finger, C2H2 type
ENSDARG00000089875	si:ch211-226o13.2	protein_coding	Cluster007	4	43151470	43162693	PF13465	si:ch211-226o13.2	Zinc-finger double domain
ENSDARG00000086668	si:dkey-7j22.4	protein_coding	Cluster007	4	43898252	44020391	PF13465	si:dkey-7j22.4	Zinc-finger double domain
ENSDARG00000086668	si:dkey-7j22.4	protein_coding	Cluster007	4	43898252	44020391	PF13912	si:dkey-7j22.4	C2H2-type zinc finger
ENSDARG00000086296	si:ch211-209p16.1	protein_coding	Cluster026	4	44084822	44105274	PF13465	si:ch211-209p16.1	Zinc-finger double domain
ENSDARG00000086296	si:ch211-209p16.1	protein_coding	Cluster026	4	44084822	44105274	PF13912	si:ch211-209p16.1	C2H2-type zinc finger
ENSDARG00000091994	znf1046	protein_coding	Cluster026	4	44360251	44369333	PF00096	znf1046	Zinc finger, C2H2 type
ENSDARG00000091994	znf1046	protein_coding	Cluster026	4	44360251	44369333	PF13465	znf1046	Zinc-finger double domain
ENSDARG00000096029	znf1138	protein_coding	Cluster026	4	44506972	44514308	PF13465	znf1138	Zinc-finger double domain
ENSDARG00000096216	si:ch211-162i8.7	protein_coding	Cluster007	4	44507344	45106942	PF13465	si:ch211-162i8.7	Zinc-finger double domain
ENSDARG00000096216	si:ch211-162i8.7	protein_coding	Cluster007	4	44507344	45106942	PF13912	si:ch211-162i8.7	C2H2-type zinc finger
ENSDARG00000093713	si:dkey-256i11.2	protein_coding	Cluster007	4	44666428	44743608	PF00096	si:dkey-256i11.2	Zinc finger, C2H2 type
ENSDARG00000093713	si:dkey-256i11.2	protein_coding	Cluster007	4	44666428	44743608	PF00412	si:dkey-256i11.2	LIM domain
ENSDARG00000093713	si:dkey-256i11.2	protein_coding	Cluster007	4	44666428	44743608	PF13465	si:dkey-256i11.2	Zinc-finger double domain
ENSDARG00000100673	BX927193.1	protein_coding	Cluster023	4	44999378	45003832	PF13465	BX927193.1	Zinc-finger double domain
ENSDARG00000098796	znf1122	protein_coding	Cluster135	4	45818007	45994340	PF13465	znf1122	Zinc-finger double domain
ENSDARG00000098796	znf1122	protein_coding	Cluster135	4	45818007	45994340	PF13912	znf1122	C2H2-type zinc finger
ENSDARG00000098582	znf1040	protein_coding	Cluster007	4	45987326	46105351	PF13465	znf1040	Zinc-finger double domain
ENSDARG00000098582	znf1040	protein_coding	Cluster007	4	45987326	46105351	PF13912	znf1040	C2H2-type zinc finger
ENSDARG00000104638	BX324155.1	protein_coding	Cluster023	4	46447572	46456087	PF00096	BX324155.1	Zinc finger, C2H2 type
ENSDARG00000104638	BX324155.1	protein_coding	Cluster023	4	46447572	46456087	PF13465	BX324155.1	Zinc-finger double domain
ENSDARG00000104638	BX324155.1	protein_coding	Cluster023	4	46447572	46456087	PF13912	BX324155.1	C2H2-type zinc finger
ENSDARG00000101245	znf1063	protein_coding	Cluster026	4	46813156	46821473	PF13465	znf1063	Zinc-finger double domain
ENSDARG00000092000	znf1020	protein_coding	Cluster023	4	46954149	46970174	PF13465	znf1020	Zinc-finger double domain
ENSDARG00000092000	znf1020	protein_coding	Cluster023	4	46954149	46970174	PF13912	znf1020	C2H2-type zinc finger
ENSDARG00000087645	znf1064	protein_coding	Cluster026	4	47114891	47141723	PF13465	znf1064	Zinc-finger double domain
ENSDARG00000087645	znf1064	protein_coding	Cluster026	4	47114891	47141723	PF13912	znf1064	C2H2-type zinc finger
ENSDARG00000090452	BX470115.1	protein_coding	Cluster026	4	47146892	47148050	PF00096	BX470115.1	Zinc finger, C2H2 type
ENSDARG00000090452	BX470115.1	protein_coding	Cluster026	4	47146892	47148050	PF13465	BX470115.1	Zinc-finger double domain
ENSDARG00000090452	BX470115.1	protein_coding	Cluster026	4	47146892	47148050	PF13894	BX470115.1	C2H2-type zinc finger
ENSDARG00000088523	si:dkey-5i16.5	protein_coding	Cluster023	4	47686564	47703891	PF00096	si:dkey-5i16.5	Zinc finger, C2H2 type
ENSDARG00000088523	si:dkey-5i16.5	protein_coding	Cluster023	4	47686564	47703891	PF13465	si:dkey-5i16.5	Zinc-finger double domain
ENSDARG00000088000	znf1057	protein_coding	Cluster007	4	47841075	47905558	PF00096	znf1057	Zinc finger, C2H2 type
ENSDARG00000088000	znf1057	protein_coding	Cluster007	4	47841075	47905558	PF13465	znf1057	Zinc-finger double domain
ENSDARG00000088000	znf1057	protein_coding	Cluster007	4	47841075	47905558	PF13894	znf1057	C2H2-type zinc finger
ENSDARG00000088000	znf1057	protein_coding	Cluster007	4	47841075	47905558	PF13912	znf1057	C2H2-type zinc finger
ENSDARG00000090160	si:dkey-156k2.3	protein_coding	Cluster007	4	48010069	48138012	PF00096	si:dkey-156k2.3	Zinc finger, C2H2 type
ENSDARG00000090160	si:dkey-156k2.3	protein_coding	Cluster007	4	48010069	48138012	PF00560	si:dkey-156k2.3	Leucine Rich Repeat
ENSDARG00000090160	si:dkey-156k2.3	protein_coding	Cluster007	4	48010069	48138012	PF00622	si:dkey-156k2.3	SPRY domain
ENSDARG00000090160	si:dkey-156k2.3	protein_coding	Cluster007	4	48010069	48138012	PF02758	si:dkey-156k2.3	PAAD/DAPIN/Pyrin domain
ENSDARG00000090160	si:dkey-156k2.3	protein_coding	Cluster007	4	48010069	48138012	PF05729	si:dkey-156k2.3	NACHT domain
ENSDARG00000090160	si:dkey-156k2.3	protein_coding	Cluster007	4	48010069	48138012	PF13465	si:dkey-156k2.3	Zinc-finger double domain
ENSDARG00000090160	si:dkey-156k2.3	protein_coding	Cluster007	4	48010069	48138012	PF13516	si:dkey-156k2.3	Leucine Rich repeat
ENSDARG00000090160	si:dkey-156k2.3	protein_coding	Cluster007	4	48010069	48138012	PF13765	si:dkey-156k2.3	SPRY-associated domain
ENSDARG00000093424	znf1135	protein_coding	Cluster135	4	48478499	48486431	PF13465	znf1135	Zinc-finger double domain
ENSDARG00000093424	znf1135	protein_coding	Cluster135	4	48478499	48486431	PF13912	znf1135	C2H2-type zinc finger
ENSDARG00000091477	znf1066	protein_coding	Cluster026	4	48490171	48501412	PF13465	znf1066	Zinc-finger double domain
ENSDARG00000094888	znf1061	protein_coding	Cluster026	4	48610827	48619113	PF00096	znf1061	Zinc finger, C2H2 type
ENSDARG00000094888	znf1061	protein_coding	Cluster026	4	48610827	48619113	PF13465	znf1061	Zinc-finger double domain
ENSDARG00000094888	znf1061	protein_coding	Cluster026	4	48610827	48619113	PF13894	znf1061	C2H2-type zinc finger
ENSDARG00000088375	zgc:174704	protein_coding	Cluster007	4	48723853	48729079	PF00096	zgc:174704	Zinc finger, C2H2 type
ENSDARG00000088375	zgc:174704	protein_coding	Cluster007	4	48723853	48729079	PF13465	zgc:174704	Zinc-finger double domain
ENSDARG00000093994	znf1058	protein_coding	Cluster023	4	48911465	48924864	PF13465	znf1058	Zinc-finger double domain
ENSDARG00000096222	si:ch211-245n8.4	protein_coding	Cluster007	4	48939903	48944071	PF13465	si:ch211-245n8.4	Zinc-finger double domain
ENSDARG00000092329	si:dkey-156j15.1	protein_coding	Cluster007	4	49155195	49160476	PF13465	si:dkey-156j15.1	Zinc-finger double domain
ENSDARG00000092329	si:dkey-156j15.1	protein_coding	Cluster007	4	49155195	49160476	PF13912	si:dkey-156j15.1	C2H2-type zinc finger
ENSDARG00000102735	znf1141	protein_coding	Cluster135	4	49306725	49428852	PF00096	znf1141	Zinc finger, C2H2 type
ENSDARG00000102735	znf1141	protein_coding	Cluster135	4	49306725	49428852	PF13465	znf1141	Zinc-finger double domain
ENSDARG00000102735	znf1141	protein_coding	Cluster135	4	49306725	49428852	PF13912	znf1141	C2H2-type zinc finger
ENSDARG00000104160	CR628395.2	protein_coding	Cluster023	4	49753455	49757633	PF13465	CR628395.2	Zinc-finger double domain
ENSDARG00000104160	CR628395.2	protein_coding	Cluster023	4	49753455	49757633	PF13912	CR628395.2	C2H2-type zinc finger
ENSDARG00000101829	si:dkey-16b10.2	protein_coding	Cluster007	4	50303954	50315604	PF00096	si:dkey-16b10.2	Zinc finger, C2H2 type
ENSDARG00000101829	si:dkey-16b10.2	protein_coding	Cluster007	4	50303954	50315604	PF13465	si:dkey-16b10.2	Zinc-finger double domain
ENSDARG00000101829	si:dkey-16b10.2	protein_coding	Cluster007	4	50303954	50315604	PF13912	si:dkey-16b10.2	C2H2-type zinc finger
ENSDARG00000105137	zgc:173705	protein_coding	Cluster007	4	50303962	50436607	PF13465	zgc:173705	Zinc-finger double domain
ENSDARG00000105137	zgc:173705	protein_coding	Cluster007	4	50303962	50436607	PF13912	zgc:173705	C2H2-type zinc finger
ENSDARG00000102347	BX640584.4	protein_coding	Cluster026	4	50465753	50474941	PF00096	BX640584.4	Zinc finger, C2H2 type
ENSDARG00000102347	BX640584.4	protein_coding	Cluster026	4	50465753	50474941	PF13465	BX640584.4	Zinc-finger double domain
ENSDARG00000102347	BX640584.4	protein_coding	Cluster026	4	50465753	50474941	PF13894	BX640584.4	C2H2-type zinc finger
ENSDARG00000092436	BX640584.1	protein_coding	Cluster135	4	50480544	50486215	PF13465	BX640584.1	Zinc-finger double domain
ENSDARG00000092436	BX640584.1	protein_coding	Cluster135	4	50480544	50486215	PF13912	BX640584.1	C2H2-type zinc finger
ENSDARG00000102581	si:dkeyp-44b5.5	protein_coding	Cluster007	4	50684378	50754643	PF00096	si:dkeyp-44b5.5	Zinc finger, C2H2 type
ENSDARG00000102581	si:dkeyp-44b5.5	protein_coding	Cluster007	4	50684378	50754643	PF13465	si:dkeyp-44b5.5	Zinc-finger double domain
ENSDARG00000100076	BX640547.1	protein_coding	Cluster007	4	50924288	50933098	PF13465	BX640547.1	Zinc-finger double domain
ENSDARG00000100076	BX640547.1	protein_coding	Cluster007	4	50924288	50933098	PF13912	BX640547.1	C2H2-type zinc finger
ENSDARG00000103310	znf1053.1	protein_coding	Cluster007	4	51229598	51238471	PF13465	znf1053	Zinc-finger double domain
ENSDARG00000103310	znf1053.1	protein_coding	Cluster007	4	51229598	51238471	PF13912	znf1053	C2H2-type zinc finger
ENSDARG00000102791	znf1045.1	protein_coding	Cluster023	4	51799273	51805283	PF00096	znf1045	Zinc finger, C2H2 type
ENSDARG00000102791	znf1045.1	protein_coding	Cluster023	4	51799273	51805283	PF13465	znf1045	Zinc-finger double domain
ENSDARG00000102791	znf1045.1	protein_coding	Cluster023	4	51799273	51805283	PF13912	znf1045	C2H2-type zinc finger
ENSDARG00000104496	CR388042.3	protein_coding	Cluster007	4	51979572	51991944	PF13465	CR388042.3	Zinc-finger double domain
ENSDARG00000099193	BX640461.2	protein_coding	Cluster007	4	52586627	52602725	PF00096	BX640461.2	Zinc finger, C2H2 type
ENSDARG00000099193	BX640461.2	protein_coding	Cluster007	4	52586627	52602725	PF13465	BX640461.2	Zinc-finger double domain
ENSDARG00000103213	si:dkey-56m15.8	protein_coding	Cluster007	4	52963960	52992446	PF13465	si:dkey-56m15.8	Zinc-finger double domain
ENSDARG00000103213	si:dkey-56m15.8	protein_coding	Cluster007	4	52963960	52992446	PF13912	si:dkey-56m15.8	C2H2-type zinc finger
ENSDARG00000099641	znf569l	protein_coding	Cluster007	4	53520406	53528844	PF00096	znf569l	Zinc finger, C2H2 type
ENSDARG00000099641	znf569l	protein_coding	Cluster007	4	53520406	53528844	PF13465	znf569l	Zinc-finger double domain
ENSDARG00000099641	znf569l	protein_coding	Cluster007	4	53520406	53528844	PF13912	znf569l	C2H2-type zinc finger
ENSDARG00000099670	znf1074	protein_coding	Cluster023	4	53701265	53711220	PF00096	znf1074	Zinc finger, C2H2 type
ENSDARG00000099670	znf1074	protein_coding	Cluster023	4	53701265	53711220	PF13465	znf1074	Zinc-finger double domain
ENSDARG00000099670	znf1074	protein_coding	Cluster023	4	53701265	53711220	PF13912	znf1074	C2H2-type zinc finger
ENSDARG00000100512	znf986	protein_coding	Cluster135	4	54145610	54153623	PF13465	znf986	Zinc-finger double domain
ENSDARG00000100512	znf986	protein_coding	Cluster135	4	54145610	54153623	PF13912	znf986	C2H2-type zinc finger
ENSDARG00000104745	si:ch211-207e19.15	protein_coding	Cluster023	4	54217709	54338630	PF13465	si:ch211-207e19.15	Zinc-finger double domain
ENSDARG00000104745	si:ch211-207e19.15	protein_coding	Cluster023	4	54217709	54338630	PF13912	si:ch211-207e19.15	C2H2-type zinc finger
ENSDARG00000100750	znf1047	protein_coding	Cluster026	4	54780018	54792719	PF00096	znf1047	Zinc finger, C2H2 type
ENSDARG00000100750	znf1047	protein_coding	Cluster026	4	54780018	54792719	PF13465	znf1047	Zinc-finger double domain
ENSDARG00000103417	si:dkey-269o24.6	protein_coding	Cluster007	4	54959337	55070633	PF13465	si:dkey-269o24.6	Zinc-finger double domain
ENSDARG00000103417	si:dkey-269o24.6	protein_coding	Cluster007	4	54959337	55070633	PF13912	si:dkey-269o24.6	C2H2-type zinc finger
ENSDARG00000101137	znf999	protein_coding	Cluster023	4	55044050	55088179	PF00096	znf999	Zinc finger, C2H2 type
ENSDARG00000101137	znf999	protein_coding	Cluster023	4	55044050	55088179	PF13465	znf999	Zinc-finger double domain
ENSDARG00000101137	znf999	protein_coding	Cluster023	4	55044050	55088179	PF13912	znf999	C2H2-type zinc finger
ENSDARG00000087544	BX510934.1	protein_coding	Cluster007	4	55439551	55441277	PF13465	BX510934.1	Zinc-finger double domain
ENSDARG00000087544	BX510934.1	protein_coding	Cluster007	4	55439551	55441277	PF13912	BX510934.1	C2H2-type zinc finger
ENSDARG00000103636	si:dkey-122c11.4	protein_coding	Cluster007	4	55451358	55465325	PF00096	si:dkey-122c11.4	Zinc finger, C2H2 type
ENSDARG00000103636	si:dkey-122c11.4	protein_coding	Cluster007	4	55451358	55465325	PF13465	si:dkey-122c11.4	Zinc-finger double domain
ENSDARG00000100257	zgc:174314	protein_coding	Cluster007	4	55789088	55803146	PF13465	zgc:174314	Zinc-finger double domain
ENSDARG00000100257	zgc:174314	protein_coding	Cluster007	4	55789088	55803146	PF13912	zgc:174314	C2H2-type zinc finger
ENSDARG00000100723	znf1097	protein_coding	Cluster023	4	55917550	55928600	PF13465	znf1097	Zinc-finger double domain
ENSDARG00000100723	znf1097	protein_coding	Cluster023	4	55917550	55928600	PF13912	znf1097	C2H2-type zinc finger
ENSDARG00000104697	si:dkey-57k17.1	protein_coding	Cluster007	4	55990877	56002805	PF13465	si:dkey-57k17.1	Zinc-finger double domain
ENSDARG00000104697	si:dkey-57k17.1	protein_coding	Cluster007	4	55990877	56002805	PF13912	si:dkey-57k17.1	C2H2-type zinc finger
ENSDARG00000103581	si:ch211-212k5.1	protein_coding	Cluster007	4	56021464	56309088	PF13465	si:ch211-212k5.1	Zinc-finger double domain
ENSDARG00000103581	si:ch211-212k5.1	protein_coding	Cluster007	4	56021464	56309088	PF13912	si:ch211-212k5.1	C2H2-type zinc finger
ENSDARG00000098536	si:dkey-25i10.1	protein_coding	Cluster023	4	56629223	56637027	PF00096	si:dkey-25i10.1	Zinc finger, C2H2 type
ENSDARG00000098536	si:dkey-25i10.1	protein_coding	Cluster023	4	56629223	56637027	PF13465	si:dkey-25i10.1	Zinc-finger double domain
ENSDARG00000091502	znf1127	protein_coding	Cluster023	4	56962059	56970101	PF13465	znf1127	Zinc-finger double domain
ENSDARG00000102016	BX469910.2	protein_coding	Cluster007	4	56988719	56994019	PF13465	BX469910.2	Zinc-finger double domain
ENSDARG00000076255	znf1084	protein_coding	Cluster007	4	57135167	57336533	PF13465	znf1084	Zinc-finger double domain
ENSDARG00000076255	znf1084	protein_coding	Cluster007	4	57135167	57336533	PF13912	znf1084	C2H2-type zinc finger
ENSDARG00000096210	znf1050	protein_coding	Cluster007	4	57263220	57271530	PF13465	znf1050	Zinc-finger double domain
ENSDARG00000096210	znf1050	protein_coding	Cluster007	4	57263220	57271530	PF13912	znf1050	C2H2-type zinc finger
ENSDARG00000096026	si:dkey-4e4.1	protein_coding	Cluster007	4	57489608	57495604	PF13465	si:dkey-4e4.1	Zinc-finger double domain
ENSDARG00000096152	si:dkey-149m13.4	protein_coding	Cluster007	4	57611745	57619388	PF13465	si:dkey-149m13.4	Zinc-finger double domain
ENSDARG00000096152	si:dkey-149m13.4	protein_coding	Cluster007	4	57611745	57619388	PF13912	si:dkey-149m13.4	C2H2-type zinc finger
ENSDARG00000092475	znf1109	protein_coding	Cluster023	4	57902138	57987536	PF13465	znf1109	Zinc-finger double domain
ENSDARG00000092475	znf1109	protein_coding	Cluster023	4	57902138	57987536	PF13912	znf1109	C2H2-type zinc finger
ENSDARG00000090400	CR388363.1	protein_coding	Cluster135	4	58803634	58827891	PF13465	CR388363.1	Zinc-finger double domain
ENSDARG00000090400	CR388363.1	protein_coding	Cluster135	4	58803634	58827891	PF13912	CR388363.1	C2H2-type zinc finger
ENSDARG00000095126	si:dkey-82i20.2	protein_coding	Cluster007	4	59016295	59020474	PF13465	si:dkey-82i20.2	Zinc-finger double domain
ENSDARG00000102673	si:dkey-26i24.1	protein_coding	Cluster007	4	59721238	59727962	PF00096	si:dkey-26i24.1	Zinc finger, C2H2 type
ENSDARG00000102673	si:dkey-26i24.1	protein_coding	Cluster007	4	59721238	59727962	PF13465	si:dkey-26i24.1	Zinc-finger double domain
ENSDARG00000104006	znf1082	protein_coding	Cluster007	4	59792599	59797711	PF13465	znf1082	Zinc-finger double domain
ENSDARG00000104006	znf1082	protein_coding	Cluster007	4	59792599	59797711	PF13912	znf1082	C2H2-type zinc finger
ENSDARG00000098094	si:dkey-146c18.5	protein_coding	Cluster023	4	59889283	60020041	PF13465	si:dkey-146c18.5	Zinc-finger double domain
ENSDARG00000098094	si:dkey-146c18.5	protein_coding	Cluster023	4	59889283	60020041	PF13912	si:dkey-146c18.5	C2H2-type zinc finger
ENSDARG00000100329	znf1056	protein_coding	Cluster007	4	59980299	59996767	PF00096	znf1056	Zinc finger, C2H2 type
ENSDARG00000100329	znf1056	protein_coding	Cluster007	4	59980299	59996767	PF13465	znf1056	Zinc-finger double domain
ENSDARG00000100329	znf1056	protein_coding	Cluster007	4	59980299	59996767	PF13894	znf1056	C2H2-type zinc finger
ENSDARG00000100329	znf1056	protein_coding	Cluster007	4	59980299	59996767	PF13912	znf1056	C2H2-type zinc finger
ENSDARG00000104136	CR450780.5	protein_coding	Cluster007	4	60131649	60320535	PF13465	CR450780.5	Zinc-finger double domain
ENSDARG00000104136	CR450780.5	protein_coding	Cluster007	4	60131649	60320535	PF13912	CR450780.5	C2H2-type zinc finger
ENSDARG00000098501	BX248128.1	protein_coding	Cluster026	4	60483415	60484212	PF00096	BX248128.1	Zinc finger, C2H2 type
ENSDARG00000098501	BX248128.1	protein_coding	Cluster026	4	60483415	60484212	PF13465	BX248128.1	Zinc-finger double domain
ENSDARG00000098265	si:dkey-16p19.1.1	protein_coding	Cluster007	4	60494922	60560691	PF00096	si:dkey-16p19.1	Zinc finger, C2H2 type
ENSDARG00000098265	si:dkey-16p19.1.1	protein_coding	Cluster007	4	60494922	60560691	PF13465	si:dkey-16p19.1	Zinc-finger double domain
ENSDARG00000098265	si:dkey-16p19.1.1	protein_coding	Cluster007	4	60494922	60560691	PF13894	si:dkey-16p19.1	C2H2-type zinc finger
ENSDARG00000103250	si:dkeyp-35e5.10	protein_coding	Cluster007	4	60913281	60920604	PF00096	si:dkeyp-35e5.10	Zinc finger, C2H2 type
ENSDARG00000103250	si:dkeyp-35e5.10	protein_coding	Cluster007	4	60913281	60920604	PF13465	si:dkeyp-35e5.10	Zinc-finger double domain
ENSDARG00000100509	si:dkey-82i20.2.1	protein_coding	Cluster023	4	61452714	61469697	PF00096	si:dkey-82i20.2	Zinc finger, C2H2 type
ENSDARG00000100509	si:dkey-82i20.2.1	protein_coding	Cluster023	4	61452714	61469697	PF13465	si:dkey-82i20.2	Zinc-finger double domain
ENSDARG00000103047	znf995.1	protein_coding	Cluster026	4	61892724	61897139	PF00096	znf995	Zinc finger, C2H2 type
ENSDARG00000103047	znf995.1	protein_coding	Cluster026	4	61892724	61897139	PF13465	znf995	Zinc-finger double domain
ENSDARG00000103047	znf995.1	protein_coding	Cluster026	4	61892724	61897139	PF13912	znf995	C2H2-type zinc finger
ENSDARG00000098087	si:dkey-30f3.2	protein_coding	Cluster007	4	62081475	62116419	PF00096	si:dkey-30f3.2	Zinc finger, C2H2 type
ENSDARG00000098087	si:dkey-30f3.2	protein_coding	Cluster007	4	62081475	62116419	PF13465	si:dkey-30f3.2	Zinc-finger double domain
ENSDARG00000088847	znf1089	protein_coding	Cluster007	4	62438189	62450854	PF13465	znf1089	Zinc-finger double domain
ENSDARG00000088847	znf1089	protein_coding	Cluster007	4	62438189	62450854	PF13912	znf1089	C2H2-type zinc finger
ENSDARG00000098892	si:ch211-223a21.1	protein_coding	Cluster007	4	62629808	62641336	PF13465	si:ch211-223a21.1	Zinc-finger double domain
ENSDARG00000104887	znf1105	protein_coding	Cluster007	4	62762890	62773362	PF13465	znf1105	Zinc-finger double domain
ENSDARG00000104887	znf1105	protein_coding	Cluster007	4	62762890	62773362	PF13912	znf1105	C2H2-type zinc finger
ENSDARG00000100842	si:ch211-223a21.4	protein_coding	Cluster007	4	62868354	62874985	PF00096	si:ch211-223a21.4	Zinc finger, C2H2 type
ENSDARG00000100842	si:ch211-223a21.4	protein_coding	Cluster007	4	62868354	62874985	PF13465	si:ch211-223a21.4	Zinc-finger double domain
ENSDARG00000099350	si:ch211-283l16.1	protein_coding	Cluster023	4	63321676	63328191	PF00096	si:ch211-283l16.1	Zinc finger, C2H2 type
ENSDARG00000099350	si:ch211-283l16.1	protein_coding	Cluster023	4	63321676	63328191	PF13465	si:ch211-283l16.1	Zinc-finger double domain
ENSDARG00000099350	si:ch211-283l16.1	protein_coding	Cluster023	4	63321676	63328191	PF13912	si:ch211-283l16.1	C2H2-type zinc finger
ENSDARG00000098991	znf1095	protein_coding	Cluster007	4	63587614	63593741	PF13465	znf1095	Zinc-finger double domain
ENSDARG00000098991	znf1095	protein_coding	Cluster007	4	63587614	63593741	PF13912	znf1095	C2H2-type zinc finger
ENSDARG00000099760	CT573263.1	protein_coding	Cluster135	4	64866060	64872970	PF13465	CT573263.1	Zinc-finger double domain
ENSDARG00000099760	CT573263.1	protein_coding	Cluster135	4	64866060	64872970	PF13912	CT573263.1	C2H2-type zinc finger
ENSDARG00000102311	BX572103.3	protein_coding	Cluster007	4	65078832	65090234	PF13465	BX572103.3	Zinc-finger double domain
ENSDARG00000102311	BX572103.3	protein_coding	Cluster007	4	65078832	65090234	PF13894	BX572103.3	C2H2-type zinc finger
ENSDARG00000102311	BX572103.3	protein_coding	Cluster007	4	65078832	65090234	PF13912	BX572103.3	C2H2-type zinc finger
ENSDARG00000098062	BX511215.1	protein_coding	Cluster023	4	65419237	65546219	PF13465	BX511215.1	Zinc-finger double domain
ENSDARG00000098062	BX511215.1	protein_coding	Cluster023	4	65419237	65546219	PF13912	BX511215.1	C2H2-type zinc finger
ENSDARG00000100543	CT573234.3	protein_coding	Cluster023	4	65799260	65808705	PF13465	CT573234.3	Zinc-finger double domain
ENSDARG00000100543	CT573234.3	protein_coding	Cluster023	4	65799260	65808705	PF13912	CT573234.3	C2H2-type zinc finger
ENSDARG00000105067	znf1043	protein_coding	Cluster023	4	66064982	66116330	PF13465	znf1043	Zinc-finger double domain
ENSDARG00000105067	znf1043	protein_coding	Cluster023	4	66064982	66116330	PF13912	znf1043	C2H2-type zinc finger
ENSDARG00000101797	CT737127.2	protein_coding	Cluster007	4	66074040	66106973	PF13465	CT737127.2	Zinc-finger double domain
ENSDARG00000103723	zgc:173702	protein_coding	Cluster007	4	67023063	67063035	PF00096	zgc:173702	Zinc finger, C2H2 type
ENSDARG00000103723	zgc:173702	protein_coding	Cluster007	4	67023063	67063035	PF13465	zgc:173702	Zinc-finger double domain
ENSDARG00000098384	znf1101	protein_coding	Cluster026	4	67518275	67594925	PF13465	znf1101	Zinc-finger double domain
ENSDARG00000098384	znf1101	protein_coding	Cluster026	4	67518275	67594925	PF13912	znf1101	C2H2-type zinc finger
ENSDARG00000104561	znf1081	protein_coding	Cluster007	4	67756436	67761721	PF13465	znf1081	Zinc-finger double domain
ENSDARG00000104561	znf1081	protein_coding	Cluster007	4	67756436	67761721	PF13912	znf1081	C2H2-type zinc finger
ENSDARG00000103283	si:dkey-238o14.7	protein_coding	Cluster023	4	67775150	67778999	PF00856	si:dkey-238o14.7	SET domain
ENSDARG00000101451	CABZ01033540.1	protein_coding	Cluster007	4	68454152	68461979	PF00096	CABZ01033540.1	Zinc finger, C2H2 type
ENSDARG00000101451	CABZ01033540.1	protein_coding	Cluster007	4	68454152	68461979	PF13465	CABZ01033540.1	Zinc-finger double domain
ENSDARG00000093254	CABZ01051641.1	protein_coding	Cluster007	4	70143228	70150606	PF13465	CABZ01051641.1	Zinc-finger double domain
ENSDARG00000093254	CABZ01051641.1	protein_coding	Cluster007	4	70143228	70150606	PF13912	CABZ01051641.1	C2H2-type zinc finger
ENSDARG00000098960	CABZ01051641.2	protein_coding	Cluster007	4	70151515	70160994	PF00096	CABZ01051641.2	Zinc finger, C2H2 type
ENSDARG00000098960	CABZ01051641.2	protein_coding	Cluster007	4	70151515	70160994	PF13465	CABZ01051641.2	Zinc-finger double domain
ENSDARG00000098960	CABZ01051641.2	protein_coding	Cluster007	4	70151515	70160994	PF13912	CABZ01051641.2	C2H2-type zinc finger
ENSDARG00000102897	CABZ01002345.1	protein_coding	Cluster007	4	70443121	70457107	PF00096	CABZ01002345.1	Zinc finger, C2H2 type
ENSDARG00000102897	CABZ01002345.1	protein_coding	Cluster007	4	70443121	70457107	PF13465	CABZ01002345.1	Zinc-finger double domain
ENSDARG00000102897	CABZ01002345.1	protein_coding	Cluster007	4	70443121	70457107	PF13912	CABZ01002345.1	C2H2-type zinc finger
ENSDARG00000101974	CABZ01021454.1	protein_coding	Cluster007	4	71239374	71251160	PF13465	CABZ01021454.1	Zinc-finger double domain
ENSDARG00000101974	CABZ01021454.1	protein_coding	Cluster007	4	71239374	71251160	PF13912	CABZ01021454.1	C2H2-type zinc finger
ENSDARG00000102090	CABZ01021453.1	protein_coding	Cluster007	4	71273520	71279036	PF00096	CABZ01021453.1	Zinc finger, C2H2 type
ENSDARG00000102090	CABZ01021453.1	protein_coding	Cluster007	4	71273520	71279036	PF13465	CABZ01021453.1	Zinc-finger double domain
ENSDARG00000102090	CABZ01021453.1	protein_coding	Cluster007	4	71273520	71279036	PF13912	CABZ01021453.1	C2H2-type zinc finger
ENSDARG00000102749	CABZ01021450.3	protein_coding	Cluster007	4	71289786	71390457	PF13465	CABZ01021450.3	Zinc-finger double domain
ENSDARG00000102749	CABZ01021450.3	protein_coding	Cluster007	4	71289786	71390457	PF13912	CABZ01021450.3	C2H2-type zinc finger
ENSDARG00000100390	CABZ01021450.2	protein_coding	Cluster007	4	71354577	71367468	PF13465	CABZ01021450.2	Zinc-finger double domain
ENSDARG00000100294	zgc:113209	protein_coding	Cluster007	4	74835205	74842847	PF00096	zgc:113209	Zinc finger, C2H2 type
ENSDARG00000100294	zgc:113209	protein_coding	Cluster007	4	74835205	74842847	PF13465	zgc:113209	Zinc-finger double domain
