# Supplementary material for: A high-resolution mRNA expression time course of embryonic development in zebrafish
Source: eLife. 2017 Nov 16;6:e30860. doi: 10.7554/eLife.30860 (PMC5690287; doi:10.7554/eLife.30860)
Supplement: Supplementary file 9. [file elife-30860-supp9.zip]

Archive with 3 entries (3 files):
- chr_ex_domains.tsv
- chr_ex_domain-synteny.tsv
- chr_expression_domains.pdf
