# Supplementary material for: A high-resolution mRNA expression time course of embryonic development in zebrafish
Source: eLife. 2017 Nov 16;6:e30860. doi: 10.7554/eLife.30860 (PMC5690287; doi:10.7554/eLife.30860)
Supplement: Supplementary file 9. [file elife-30860-supp9.zip › chr_ex_domains.tsv]

Region	ensembl_gene_id	external_gene_name	chromosome_name	start_position	end_position	pfam	pfamDescription
Chr1:7282469-7823119	ENSDARG00000075791	si:dkey-79f11.5	1	7310001	7316317	PF01926	50S ribosome-binding GTPase
Chr1:7282469-7823119	ENSDARG00000029720	si:dkeyp-9d4.2	1	7332958	7336478	PF01926	50S ribosome-binding GTPase
Chr1:7282469-7823119	ENSDARG00000100166	CASKIN1 (1 of many)	1	7338209	7417384	PF00023	Ankyrin repeat
Chr1:7282469-7823119	ENSDARG00000100166	CASKIN1 (1 of many)	1	7338209	7417384	PF00536	SAM domain (Sterile alpha motif)
Chr1:7282469-7823119	ENSDARG00000100166	CASKIN1 (1 of many)	1	7338209	7417384	PF07653	Variant SH3 domain
Chr1:7282469-7823119	ENSDARG00000100166	CASKIN1 (1 of many)	1	7338209	7417384	PF12796	Ankyrin repeats (3 copies)
Chr1:7282469-7823119	ENSDARG00000074212	SLC5A10	1	7426451	7479056	PF00474	Sodium:solute symporter family
Chr1:7282469-7823119	ENSDARG00000022668	grapb	1	7481229	7508307	PF00017	SH2 domain
Chr1:7282469-7823119	ENSDARG00000022668	grapb	1	7481229	7508307	PF07653	Variant SH3 domain
Chr1:7282469-7823119	ENSDARG00000022668	grapb	1	7481229	7508307	PF00018	SH3 domain
Chr1:7282469-7823119	ENSDARG00000099708	cacna1hb	1	7620769	7719894	PF00520	Ion transport protein
Chr1:7282469-7823119	ENSDARG00000078474	myo15ab	1	7757960	7823119	PF00373	FERM central domain
Chr1:7282469-7823119	ENSDARG00000078474	myo15ab	1	7757960	7823119	PF00784	MyTH4 domain
Chr1:7282469-7823119	ENSDARG00000078474	myo15ab	1	7757960	7823119	PF00612	IQ calmodulin-binding motif
Chr1:7282469-7823119	ENSDARG00000078474	myo15ab	1	7757960	7823119	PF07653	Variant SH3 domain
Chr1:7282469-7823119	ENSDARG00000078474	myo15ab	1	7757960	7823119	PF00063	Myosin head (motor domain)
Chr1:11003560-11361709	ENSDARG00000074213	eif3bb	1	11003560	11020865	PF08662	Eukaryotic translation initiation factor eIF2A
Chr1:11003560-11361709	ENSDARG00000074213	eif3bb	1	11003560	11020865	PF00076	RNA recognition motif. (a.k.a. RRM, RBD, or RNP domain)
Chr1:11003560-11361709	ENSDARG00000062606	si:dkey-26i13.8	1	11024426	11046491	PF00225	Kinesin motor domain
Chr1:11003560-11361709	ENSDARG00000077198	chst12b	1	11049593	11050795	PF03567	Sulfotransferase family
Chr1:11003560-11361709	ENSDARG00000037621	BX569778.1	1	11089394	11090476	PF00001	7 transmembrane receptor (rhodopsin family)
Chr1:11003560-11361709	ENSDARG00000078057	snx8b	1	11194759	11213620	PF00787	PX domain
Chr1:11003560-11361709	ENSDARG00000070448	grk4	1	11215779	11286541	PF00069	Protein kinase domain
Chr1:11003560-11361709	ENSDARG00000070448	grk4	1	11215779	11286541	PF00615	Regulator of G protein signaling domain
Chr1:11003560-11361709	ENSDARG00000070449	tspan5b	1	11290626	11307910	PF00335	Tetraspanin family
Chr1:11003560-11361709	ENSDARG00000042988	slc24a2	1	11322873	11357590	PF01699	Sodium/calcium exchanger protein
Chr2:5498550-5769776	ENSDARG00000018272	wdr33	2	5498550	5531863	PF00400	WD domain, G-beta repeat
Chr2:5498550-5769776	ENSDARG00000059695	dusp28	2	5534205	5538316	PF00782	Dual specificity phosphatase, catalytic domain
Chr2:5498550-5769776	ENSDARG00000038258	proca	2	5544659	5564039	PF00008	EGF-like domain
Chr2:5498550-5769776	ENSDARG00000038258	proca	2	5544659	5564039	PF00594	Vitamin K-dependent carboxylation/gamma-carboxyglutamic (GLA) domain
Chr2:5498550-5769776	ENSDARG00000038258	proca	2	5544659	5564039	PF00089	Trypsin
Chr2:5498550-5769776	ENSDARG00000093079	PROC (1 of many)	2	5556003	5564039	PF00594	Vitamin K-dependent carboxylation/gamma-carboxyglutamic (GLA) domain
Chr2:5498550-5769776	ENSDARG00000093079	PROC (1 of many)	2	5556003	5564039	PF00008	EGF-like domain
Chr2:5498550-5769776	ENSDARG00000093079	PROC (1 of many)	2	5556003	5564039	PF00089	Trypsin
Chr2:5498550-5769776	ENSDARG00000012610	saga	2	5568243	5593212	PF00339	Arrestin (or S-antigen), N-terminal domain
Chr2:5498550-5769776	ENSDARG00000012610	saga	2	5568243	5593212	PF02752	Arrestin (or S-antigen), C-terminal domain
Chr2:5498550-5769776	ENSDARG00000016081	cldn15la	2	5596660	5605556	PF00822	PMP-22/EMP/MP20/Claudin family
Chr2:5498550-5769776	ENSDARG00000075181	crfb16	2	5609789	5704191	PF01108	Tissue factor
Chr2:5498550-5769776	ENSDARG00000039310	parla	2	5632019	5649137	PF01694	Rhomboid family
Chr2:5498550-5769776	ENSDARG00000077690	mb21d2	2	5651195	5669890	PF03281	Mab-21 protein
Chr2:5498550-5769776	ENSDARG00000027957	fgf12a	2	5675613	5769776	PF00167	Fibroblast growth factor
Chr2:6563685-7233926	ENSDARG00000017653	rgs13	2	6563685	6570358	PF00615	Regulator of G protein signaling domain
Chr2:6563685-7233926	ENSDARG00000089077	rgs1	2	6599895	6606903	PF00615	Regulator of G protein signaling domain
Chr2:6563685-7233926	ENSDARG00000036106	rgs18	2	6623983	6636956	PF00615	Regulator of G protein signaling domain
Chr2:6563685-7233926	ENSDARG00000075352	BRINP3 (1 of many)	2	6822833	6893499	PF01823	MAC/Perforin domain
Chr2:6563685-7233926	ENSDARG00000017860	rgs5b	2	7014246	7017513	PF00615	Regulator of G protein signaling domain
Chr2:6563685-7233926	ENSDARG00000058701	nos1apb	2	7054494	7081148	PF00640	Phosphotyrosine interaction domain (PTB/PID)
Chr2:6563685-7233926	ENSDARG00000058695	ddr2b	2	7091690	7124880	PF00754	F5/8 type C domain
Chr2:6563685-7233926	ENSDARG00000058695	ddr2b	2	7091690	7124880	PF07714	Protein tyrosine kinase
Chr2:6563685-7233926	ENSDARG00000013858	cdc14aa	2	7203614	7233926	PF00782	Dual specificity phosphatase, catalytic domain
Chr2:6563685-7233926	ENSDARG00000013858	cdc14aa	2	7203614	7233926	PF14671	Dual specificity protein phosphatase, N-terminal half
Chr2:28666537-29778432	ENSDARG00000103226	dhcr7	2	28666537	28687113	PF01222	Ergosterol biosynthesis ERG4/ERG24 family
Chr2:28666537-29778432	ENSDARG00000101378	nadsyn1	2	28688121	28708897	PF02540	NAD synthase
Chr2:28666537-29778432	ENSDARG00000101378	nadsyn1	2	28688121	28708897	PF00795	Carbon-nitrogen hydrolase
Chr2:28666537-29778432	ENSDARG00000055843	cdh10a	2	28906403	28950751	PF01049	Cadherin cytoplasmic region
Chr2:28666537-29778432	ENSDARG00000055843	cdh10a	2	28906403	28950751	PF00028	Cadherin domain
Chr2:28666537-29778432	ENSDARG00000078226	cdh12a	2	29012243	29133359	PF01049	Cadherin cytoplasmic region
Chr2:28666537-29778432	ENSDARG00000078226	cdh12a	2	29012243	29133359	PF00028	Cadherin domain
Chr2:28666537-29778432	ENSDARG00000061371	cdh18a	2	29265965	29369407	PF00028	Cadherin domain
Chr2:28666537-29778432	ENSDARG00000061371	cdh18a	2	29265965	29369407	PF01049	Cadherin cytoplasmic region
Chr2:28666537-29778432	ENSDARG00000011166	cahz	2	29493850	29501875	PF00194	Eukaryotic-type carbonic anhydrase
Chr2:28666537-29778432	ENSDARG00000014280	dlgap1a	2	29626581	29709286	PF03359	Guanylate-kinase-associated protein (GKAP) protein
Chr2:28666537-29778432	ENSDARG00000014479	ptf1a	2	29727324	29728228	PF00010	Helix-loop-helix DNA-binding domain
Chr3:7212909-7684444	ENSDARG00000103450	BX005085.6	3	7212909	7233651	PF13465	Zinc-finger double domain
Chr3:7212909-7684444	ENSDARG00000089947	BX005085.1	3	7237873	7243215	PF13465	Zinc-finger double domain
Chr3:7212909-7684444	ENSDARG00000099082	BX005085.3	3	7247423	7248276	PF13465	Zinc-finger double domain
Chr3:7212909-7684444	ENSDARG00000102658	BX005085.4	3	7268384	7275863	PF13465	Zinc-finger double domain
Chr3:7212909-7684444	ENSDARG00000103222	BX005085.5	3	7281346	7305596	PF13465	Zinc-finger double domain
Chr3:7212909-7684444	ENSDARG00000091679		3	7344101	7360793	PF13465	Zinc-finger double domain
Chr3:7212909-7684444	ENSDARG00000103530	zgc:113102	3	7377369	7570829	PF13465	Zinc-finger double domain
Chr3:7212909-7684444	ENSDARG00000098923	zgc:173577	3	7390592	7398027	PF13912	C2H2-type zinc finger
Chr3:7212909-7684444	ENSDARG00000098923	zgc:173577	3	7390592	7398027	PF13465	Zinc-finger double domain
Chr3:7212909-7684444	ENSDARG00000094216	si:ch1073-186o8.3	3	7409624	7410349	PF13465	Zinc-finger double domain
Chr3:7212909-7684444	ENSDARG00000100803	zgc:113443	3	7417227	7601597	PF13465	Zinc-finger double domain
Chr3:7212909-7684444	ENSDARG00000104611	zgc:173517	3	7492049	7601598	PF13465	Zinc-finger double domain
Chr3:7212909-7684444	ENSDARG00000104985	CR847850.2	3	7529666	7530547	PF13465	Zinc-finger double domain
Chr3:7212909-7684444	ENSDARG00000100796	CR847850.1	3	7550019	7551092	PF13465	Zinc-finger double domain
Chr3:7212909-7684444	ENSDARG00000102401	znf1001	3	7577248	7601596	PF13465	Zinc-finger double domain
Chr3:7212909-7684444	ENSDARG00000100309	zgc:136308	3	7593777	7620613	PF13465	Zinc-finger double domain
Chr3:7212909-7684444	ENSDARG00000090740	FO704783.1	3	7608191	7609507	PF13465	Zinc-finger double domain
Chr3:7212909-7684444	ENSDARG00000103777	znf1001	3	7623483	7650198	PF13465	Zinc-finger double domain
Chr3:54845443-54959528	ENSDARG00000097011	hbaa1	3	54845443	54851382	PF00042	Globin
Chr3:54845443-54959528	ENSDARG00000079078	si:xx-by187g17.1	3	54850464	54851364	PF00042	Globin
Chr3:54845443-54959528	ENSDARG00000089963	hbbe1.1	3	54859451	54877454	PF00042	Globin
Chr3:54845443-54959528	ENSDARG00000089475	hbae1	3	54865728	54884490	PF00042	Globin
Chr3:54845443-54959528	ENSDARG00000088330	si:ch211-5k11.2	3	54865772	54884490	PF00042	Globin
Chr3:54845443-54959528	ENSDARG00000090689	hbbe1.2	3	54868060	54868837	PF00042	Globin
Chr3:54845443-54959528	ENSDARG00000087390	si:ch211-5k11.12	3	54876687	54877450	PF00042	Globin
Chr3:54845443-54959528	ENSDARG00000089124	si:ch211-5k11.2	3	54883811	54884525	PF00042	Globin
Chr3:54845443-54959528	ENSDARG00000079305	hbae3	3	54891985	54893256	PF00042	Globin
Chr3:54845443-54959528	ENSDARG00000018393	kank2	3	54907025	54959528	PF00023	Ankyrin repeat
Chr3:54845443-54959528	ENSDARG00000018393	kank2	3	54907025	54959528	PF12796	Ankyrin repeats (3 copies)
Chr4:7121036-7841860	ENSDARG00000102702	LRRN3 (1 of many)	4	7201986	7204500	PF00041	Fibronectin type III domain
Chr4:7121036-7841860	ENSDARG00000102702	LRRN3 (1 of many)	4	7201986	7204500	PF13855	Leucine rich repeat
Chr4:7121036-7841860	ENSDARG00000102702	LRRN3 (1 of many)	4	7201986	7204500	PF07679	Immunoglobulin I-set domain
Chr4:7121036-7841860	ENSDARG00000099870	zgc:101560	4	7382540	7397683	PF00992	Troponin
Chr4:7121036-7841860	ENSDARG00000045822	tnnt2e	4	7499687	7536058	PF00992	Troponin
Chr4:7121036-7841860	ENSDARG00000018688	elk3	4	7644184	7705036	PF00178	Ets-domain
Chr4:7121036-7841860	ENSDARG00000006029	lta4h	4	7644978	7664536	PF01433	Peptidase family M1
Chr4:7121036-7841860	ENSDARG00000006029	lta4h	4	7644978	7664536	PF09127	Leukotriene A4 hydrolase, C-terminal
Chr4:7121036-7841860	ENSDARG00000079470	cdk17	4	7710225	7803296	PF00069	Protein kinase domain
Chr4:7121036-7841860	ENSDARG00000086740	phyh	4	7818632	7827784	PF05721	Phytanoyl-CoA dioxygenase (PhyH)
Chr4:33200274-33629836	ENSDARG00000095997	znf1112	4	33200274	33215749	PF13465	Zinc-finger double domain
Chr4:33200274-33629836	ENSDARG00000094484	si:ch211-162i8.4	4	33283984	33293687	PF13912	C2H2-type zinc finger
Chr4:33200274-33629836	ENSDARG00000094484	si:ch211-162i8.4	4	33283984	33293687	PF13465	Zinc-finger double domain
Chr4:33200274-33629836	ENSDARG00000094308	si:dkey-247i3.6	4	33296007	33309410	PF13912	C2H2-type zinc finger
Chr4:33200274-33629836	ENSDARG00000094308	si:dkey-247i3.6	4	33296007	33309410	PF13465	Zinc-finger double domain
Chr4:33200274-33629836	ENSDARG00000095521	znf1090	4	33326258	33483110	PF13465	Zinc-finger double domain
Chr4:33200274-33629836	ENSDARG00000096186	si:dkey-247i3.5	4	33327315	33334659	PF13465	Zinc-finger double domain
Chr4:33200274-33629836	ENSDARG00000096186	si:dkey-247i3.5	4	33327315	33334659	PF13912	C2H2-type zinc finger
Chr4:33200274-33629836	ENSDARG00000088378	znf1000	4	33415377	33436298	PF13465	Zinc-finger double domain
Chr4:33200274-33629836	ENSDARG00000086449	znf1055	4	33439391	33447071	PF00096	Zinc finger, C2H2 type
Chr4:33200274-33629836	ENSDARG00000086449	znf1055	4	33439391	33447071	PF13912	C2H2-type zinc finger
Chr4:33200274-33629836	ENSDARG00000086449	znf1055	4	33439391	33447071	PF13465	Zinc-finger double domain
Chr4:33200274-33629836	ENSDARG00000086449	znf1055	4	33439391	33447071	PF13894	C2H2-type zinc finger
Chr4:33200274-33629836	ENSDARG00000090366	znf1065	4	33440720	33533611	PF13465	Zinc-finger double domain
Chr4:33200274-33629836	ENSDARG00000096011	si:dkeyp-4f2.3	4	33467752	33629011	PF13912	C2H2-type zinc finger
Chr4:33200274-33629836	ENSDARG00000096011	si:dkeyp-4f2.3	4	33467752	33629011	PF13465	Zinc-finger double domain
Chr4:33200274-33629836	ENSDARG00000096140	znf1120	4	33503446	33629015	PF13465	Zinc-finger double domain
Chr4:33200274-33629836	ENSDARG00000076252	si:dkey-247i3.1	4	33566413	33575978	PF13465	Zinc-finger double domain
Chr4:41447981-41759938	ENSDARG00000102837	znf1145	4	41467417	41474014	PF13465	Zinc-finger double domain
Chr4:41447981-41759938	ENSDARG00000102837	znf1145	4	41467417	41474014	PF13912	C2H2-type zinc finger
Chr4:41447981-41759938	ENSDARG00000103346	si:dkeyp-85d8.5	4	41489348	41497925	PF13465	Zinc-finger double domain
Chr4:41447981-41759938	ENSDARG00000099697	zgc:174696	4	41523879	41533091	PF00096	Zinc finger, C2H2 type
Chr4:41447981-41759938	ENSDARG00000099697	zgc:174696	4	41523879	41533091	PF13465	Zinc-finger double domain
Chr4:41447981-41759938	ENSDARG00000103441	znf1060	4	41536956	41549373	PF13465	Zinc-finger double domain
Chr4:41447981-41759938	ENSDARG00000103689	znf1148	4	41610767	41629634	PF13465	Zinc-finger double domain
Chr4:41447981-41759938	ENSDARG00000103689	znf1148	4	41610767	41629634	PF13912	C2H2-type zinc finger
Chr4:41447981-41759938	ENSDARG00000098390	si:ch211-129p6.2	4	41655164	41702543	PF05729	NACHT domain
Chr4:41447981-41759938	ENSDARG00000098390	si:ch211-129p6.2	4	41655164	41702543	PF00622	SPRY domain
Chr4:41447981-41759938	ENSDARG00000098390	si:ch211-129p6.2	4	41655164	41702543	PF13516	Leucine Rich repeat
Chr4:41447981-41759938	ENSDARG00000098390	si:ch211-129p6.2	4	41655164	41702543	PF13765	SPRY-associated domain
Chr4:41447981-41759938	ENSDARG00000098170	si:dkey-4e4.1	4	41745855	41752647	PF13912	C2H2-type zinc finger
Chr4:41447981-41759938	ENSDARG00000098170	si:dkey-4e4.1	4	41745855	41752647	PF13465	Zinc-finger double domain
Chr4:41447981-41759938	ENSDARG00000100112	znf1118	4	41749242	41759938	PF13465	Zinc-finger double domain
Chr4:41447981-41759938	ENSDARG00000100112	znf1118	4	41749242	41759938	PF13912	C2H2-type zinc finger
Chr4:44360251-44743608	ENSDARG00000091994	znf1046	4	44360251	44369333	PF00096	Zinc finger, C2H2 type
Chr4:44360251-44743608	ENSDARG00000091994	znf1046	4	44360251	44369333	PF13465	Zinc-finger double domain
Chr4:44360251-44743608	ENSDARG00000096107	si:ch211-187d1.1	4	44413911	44422082	PF13465	Zinc-finger double domain
Chr4:44360251-44743608	ENSDARG00000096107	si:ch211-187d1.1	4	44413911	44422082	PF13912	C2H2-type zinc finger
Chr4:44360251-44743608	ENSDARG00000088861	znf1021	4	44427754	44434808	PF13912	C2H2-type zinc finger
Chr4:44360251-44743608	ENSDARG00000088861	znf1021	4	44427754	44434808	PF13465	Zinc-finger double domain
Chr4:44360251-44743608	ENSDARG00000096012	znf1115	4	44457514	44475284	PF13465	Zinc-finger double domain
Chr4:44360251-44743608	ENSDARG00000096012	znf1115	4	44457514	44475284	PF13912	C2H2-type zinc finger
Chr4:44360251-44743608	ENSDARG00000096029	znf1138	4	44506972	44514308	PF13465	Zinc-finger double domain
Chr4:44360251-44743608	ENSDARG00000096041	si:ch211-162i8.2	4	44524756	44534271	PF13465	Zinc-finger double domain
Chr4:44360251-44743608	ENSDARG00000096041	si:ch211-162i8.2	4	44524756	44534271	PF00096	Zinc finger, C2H2 type
Chr4:44360251-44743608	ENSDARG00000091524	znf1031	4	44554856	44570455	PF13912	C2H2-type zinc finger
Chr4:44360251-44743608	ENSDARG00000091524	znf1031	4	44554856	44570455	PF13465	Zinc-finger double domain
Chr4:44360251-44743608	ENSDARG00000094222	si:ch211-162i8.5	4	44574247	44591701	PF13465	Zinc-finger double domain
Chr4:44360251-44743608	ENSDARG00000090033	si:dkey-16p6.1	4	44621547	44650539	PF05729	NACHT domain
Chr4:44360251-44743608	ENSDARG00000090033	si:dkey-16p6.1	4	44621547	44650539	PF13765	SPRY-associated domain
Chr4:44360251-44743608	ENSDARG00000090033	si:dkey-16p6.1	4	44621547	44650539	PF00622	SPRY domain
Chr4:44360251-44743608	ENSDARG00000090033	si:dkey-16p6.1	4	44621547	44650539	PF13516	Leucine Rich repeat
Chr4:44360251-44743608	ENSDARG00000087168	si:ch211-162i8.4	4	44656099	44665612	PF13465	Zinc-finger double domain
Chr4:44360251-44743608	ENSDARG00000093713	si:dkey-256i11.2	4	44666428	44743608	PF00096	Zinc finger, C2H2 type
Chr4:44360251-44743608	ENSDARG00000093713	si:dkey-256i11.2	4	44666428	44743608	PF00412	LIM domain
Chr4:44360251-44743608	ENSDARG00000093713	si:dkey-256i11.2	4	44666428	44743608	PF13465	Zinc-finger double domain
Chr4:44360251-44743608	ENSDARG00000087699	si:dkey-256i11.3	4	44691171	44697922	PF00622	SPRY domain
Chr4:44360251-44743608	ENSDARG00000087699	si:dkey-256i11.3	4	44691171	44697922	PF13765	SPRY-associated domain
Chr4:46902352-47317701	ENSDARG00000086720	znf1023	4	46902352	46912365	PF13465	Zinc-finger double domain
Chr4:46902352-47317701	ENSDARG00000092000	znf1020	4	46954149	46970174	PF13465	Zinc-finger double domain
Chr4:46902352-47317701	ENSDARG00000092000	znf1020	4	46954149	46970174	PF13912	C2H2-type zinc finger
Chr4:46902352-47317701	ENSDARG00000096172	znf1113	4	46987302	47011043	PF13912	C2H2-type zinc finger
Chr4:46902352-47317701	ENSDARG00000096172	znf1113	4	46987302	47011043	PF13465	Zinc-finger double domain
Chr4:46902352-47317701	ENSDARG00000087645	znf1064	4	47114891	47141723	PF13912	C2H2-type zinc finger
Chr4:46902352-47317701	ENSDARG00000087645	znf1064	4	47114891	47141723	PF13465	Zinc-finger double domain
Chr4:46902352-47317701	ENSDARG00000090452	BX470115.1	4	47146892	47148050	PF00096	Zinc finger, C2H2 type
Chr4:46902352-47317701	ENSDARG00000090452	BX470115.1	4	47146892	47148050	PF13894	C2H2-type zinc finger
Chr4:46902352-47317701	ENSDARG00000090452	BX470115.1	4	47146892	47148050	PF13465	Zinc-finger double domain
Chr4:46902352-47317701	ENSDARG00000102922	BX470115.2	4	47185953	47198297	PF13465	Zinc-finger double domain
Chr4:46902352-47317701	ENSDARG00000102922	BX470115.2	4	47185953	47198297	PF13912	C2H2-type zinc finger
Chr4:46902352-47317701	ENSDARG00000093041	si:ch211-234c11.2	4	47201550	47215183	PF13465	Zinc-finger double domain
Chr4:46902352-47317701	ENSDARG00000087562	znf1036	4	47292935	47304151	PF13465	Zinc-finger double domain
Chr4:46902352-47317701	ENSDARG00000096014	znf1146	4	47313575	47317701	PF13465	Zinc-finger double domain
Chr4:46902352-47317701	ENSDARG00000096014	znf1146	4	47313575	47317701	PF13912	C2H2-type zinc finger
Chr4:48595046-49160476	ENSDARG00000087743	si:dkey-156k2.8	4	48595046	48598907	PF13516	Leucine Rich repeat
Chr4:48595046-49160476	ENSDARG00000087743	si:dkey-156k2.8	4	48595046	48598907	PF00622	SPRY domain
Chr4:48595046-49160476	ENSDARG00000087743	si:dkey-156k2.8	4	48595046	48598907	PF13765	SPRY-associated domain
Chr4:48595046-49160476	ENSDARG00000094888	znf1061	4	48610827	48619113	PF00096	Zinc finger, C2H2 type
Chr4:48595046-49160476	ENSDARG00000094888	znf1061	4	48610827	48619113	PF13894	C2H2-type zinc finger
Chr4:48595046-49160476	ENSDARG00000094888	znf1061	4	48610827	48619113	PF13465	Zinc-finger double domain
Chr4:48595046-49160476	ENSDARG00000087442	znf1022	4	48648213	48664642	PF13912	C2H2-type zinc finger
Chr4:48595046-49160476	ENSDARG00000087442	znf1022	4	48648213	48664642	PF13465	Zinc-finger double domain
Chr4:48595046-49160476	ENSDARG00000088375	zgc:174704	4	48723853	48729079	PF13465	Zinc-finger double domain
Chr4:48595046-49160476	ENSDARG00000088375	zgc:174704	4	48723853	48729079	PF00096	Zinc finger, C2H2 type
Chr4:48595046-49160476	ENSDARG00000101853	znf977	4	48756896	48773374	PF13465	Zinc-finger double domain
Chr4:48595046-49160476	ENSDARG00000094902	znf1110	4	48885083	48944179	PF13465	Zinc-finger double domain
Chr4:48595046-49160476	ENSDARG00000093994	znf1058	4	48911465	48924864	PF13465	Zinc-finger double domain
Chr4:48595046-49160476	ENSDARG00000096222	si:ch211-245n8.4	4	48939903	48944071	PF13465	Zinc-finger double domain
Chr4:48595046-49160476	ENSDARG00000094034	znf1045	4	48960738	48972669	PF13465	Zinc-finger double domain
Chr4:48595046-49160476	ENSDARG00000094177	si:ch211-208f21.2	4	49076555	49081866	PF13465	Zinc-finger double domain
Chr4:48595046-49160476	ENSDARG00000094177	si:ch211-208f21.2	4	49076555	49081866	PF13912	C2H2-type zinc finger
Chr4:48595046-49160476	ENSDARG00000077220	si:ch211-208f21.3	4	49105306	49117762	PF00622	SPRY domain
Chr4:48595046-49160476	ENSDARG00000077220	si:ch211-208f21.3	4	49105306	49117762	PF13516	Leucine Rich repeat
Chr4:48595046-49160476	ENSDARG00000077220	si:ch211-208f21.3	4	49105306	49117762	PF13765	SPRY-associated domain
Chr4:48595046-49160476	ENSDARG00000077220	si:ch211-208f21.3	4	49105306	49117762	PF05729	NACHT domain
Chr4:48595046-49160476	ENSDARG00000092329	si:dkey-156j15.1	4	49155195	49160476	PF13465	Zinc-finger double domain
Chr4:48595046-49160476	ENSDARG00000092329	si:dkey-156j15.1	4	49155195	49160476	PF13912	C2H2-type zinc finger
Chr4:62080976-62450854	ENSDARG00000101946	si:dkey-92j16.2	4	62080976	62096188	PF13465	Zinc-finger double domain
Chr4:62080976-62450854	ENSDARG00000101946	si:dkey-92j16.2	4	62080976	62096188	PF13912	C2H2-type zinc finger
Chr4:62080976-62450854	ENSDARG00000098087	si:dkey-30f3.2	4	62081475	62116419	PF00096	Zinc finger, C2H2 type
Chr4:62080976-62450854	ENSDARG00000098087	si:dkey-30f3.2	4	62081475	62116419	PF13465	Zinc-finger double domain
Chr4:62080976-62450854	ENSDARG00000099119	si:dkey-179k24.2	4	62219806	62227189	PF13465	Zinc-finger double domain
Chr4:62080976-62450854	ENSDARG00000099119	si:dkey-179k24.2	4	62219806	62227189	PF13912	C2H2-type zinc finger
Chr4:62080976-62450854	ENSDARG00000100434	znf1091	4	62264614	62271088	PF13912	C2H2-type zinc finger
Chr4:62080976-62450854	ENSDARG00000100434	znf1091	4	62264614	62271088	PF13465	Zinc-finger double domain
Chr4:62080976-62450854	ENSDARG00000102262	si:dkey-179k24.5	4	62325782	62342372	PF02758	PAAD/DAPIN/Pyrin domain
Chr4:62080976-62450854	ENSDARG00000102262	si:dkey-179k24.5	4	62325782	62342372	PF05729	NACHT domain
Chr4:62080976-62450854	ENSDARG00000102262	si:dkey-179k24.5	4	62325782	62342372	PF13516	Leucine Rich repeat
Chr4:62080976-62450854	ENSDARG00000102262	si:dkey-179k24.5	4	62325782	62342372	PF13765	SPRY-associated domain
Chr4:62080976-62450854	ENSDARG00000102262	si:dkey-179k24.5	4	62325782	62342372	PF00622	SPRY domain
Chr4:62080976-62450854	ENSDARG00000101843	znf1106	4	62361900	62369289	PF13465	Zinc-finger double domain
Chr4:62080976-62450854	ENSDARG00000099952	znf1103	4	62393260	62406509	PF13465	Zinc-finger double domain
Chr4:62080976-62450854	ENSDARG00000099590		4	62412720	62414493	PF03221	Tc5 transposase DNA-binding domain
Chr4:62080976-62450854	ENSDARG00000099590		4	62412720	62414493	PF09607	Brinker DNA-binding domain
Chr4:62080976-62450854	ENSDARG00000103172	znf1054	4	62424518	62433337	PF13465	Zinc-finger double domain
Chr4:62080976-62450854	ENSDARG00000088847	znf1089	4	62438189	62450854	PF13912	C2H2-type zinc finger
Chr4:62080976-62450854	ENSDARG00000088847	znf1089	4	62438189	62450854	PF13465	Zinc-finger double domain
Chr4:71997647-72183900	ENSDARG00000096120	si:ch73-266f23.3	4	71997647	72008540	PF00096	Zinc finger, C2H2 type
Chr4:71997647-72183900	ENSDARG00000096120	si:ch73-266f23.3	4	71997647	72008540	PF13465	Zinc-finger double domain
Chr4:71997647-72183900	ENSDARG00000075470	znf989	4	72009519	72016929	PF00096	Zinc finger, C2H2 type
Chr4:71997647-72183900	ENSDARG00000075470	znf989	4	72009519	72016929	PF13465	Zinc-finger double domain
Chr4:71997647-72183900	ENSDARG00000096030	si:dkey-262g12.7	4	72030896	72040434	PF13465	Zinc-finger double domain
Chr4:71997647-72183900	ENSDARG00000096141	zgc:173624	4	72041934	72049362	PF13465	Zinc-finger double domain
Chr4:71997647-72183900	ENSDARG00000101193	BX855614.2	4	72060068	72068373	PF13465	Zinc-finger double domain
Chr4:71997647-72183900	ENSDARG00000103751	BX855614.4	4	72069720	72086590	PF13465	Zinc-finger double domain
Chr4:71997647-72183900	ENSDARG00000103751	BX855614.4	4	72069720	72086590	PF13912	C2H2-type zinc finger
Chr4:71997647-72183900	ENSDARG00000073708	zgc:171551	4	72087887	72115093	PF13465	Zinc-finger double domain
Chr4:71997647-72183900	ENSDARG00000073708	zgc:171551	4	72087887	72115093	PF13912	C2H2-type zinc finger
Chr4:71997647-72183900	ENSDARG00000102154	BX855614.3	4	72116419	72132500	PF13465	Zinc-finger double domain
Chr4:71997647-72183900	ENSDARG00000102154	BX855614.3	4	72116419	72132500	PF13912	C2H2-type zinc finger
Chr4:71997647-72183900	ENSDARG00000094612	si:dkey-262g12.3	4	72139116	72146202	PF13465	Zinc-finger double domain
Chr4:71997647-72183900	ENSDARG00000092608	BX855614.1	4	72173500	72183900	PF13465	Zinc-finger double domain
Chr4:74900736-75603963	ENSDARG00000029105	ftr51	4	74900736	74907791	PF15227	zinc finger of C3HC4-type, RING
Chr4:74900736-75603963	ENSDARG00000029105	ftr51	4	74900736	74907791	PF00622	SPRY domain
Chr4:74900736-75603963	ENSDARG00000029105	ftr51	4	74900736	74907791	PF00643	B-box zinc finger
Chr4:74900736-75603963	ENSDARG00000029105	ftr51	4	74900736	74907791	PF13765	SPRY-associated domain
Chr4:74900736-75603963	ENSDARG00000099099	si:dkeyp-53e4.4	4	75291945	75319236	PF13765	SPRY-associated domain
Chr4:74900736-75603963	ENSDARG00000099099	si:dkeyp-53e4.4	4	75291945	75319236	PF13516	Leucine Rich repeat
Chr4:74900736-75603963	ENSDARG00000099099	si:dkeyp-53e4.4	4	75291945	75319236	PF00622	SPRY domain
Chr4:74900736-75603963	ENSDARG00000089296	si:dkey-240n22.6	4	75309080	75385300	PF13516	Leucine Rich repeat
Chr4:74900736-75603963	ENSDARG00000089296	si:dkey-240n22.6	4	75309080	75385300	PF13765	SPRY-associated domain
Chr4:74900736-75603963	ENSDARG00000089296	si:dkey-240n22.6	4	75309080	75385300	PF00622	SPRY domain
Chr4:74900736-75603963	ENSDARG00000089296	si:dkey-240n22.6	4	75309080	75385300	PF05729	NACHT domain
Chr4:74900736-75603963	ENSDARG00000095013	si:dkey-240n22.3	4	75364892	75437482	PF05729	NACHT domain
Chr4:74900736-75603963	ENSDARG00000095013	si:dkey-240n22.3	4	75364892	75437482	PF00622	SPRY domain
Chr4:74900736-75603963	ENSDARG00000095013	si:dkey-240n22.3	4	75364892	75437482	PF13516	Leucine Rich repeat
Chr4:74900736-75603963	ENSDARG00000095013	si:dkey-240n22.3	4	75364892	75437482	PF13765	SPRY-associated domain
Chr4:74900736-75603963	ENSDARG00000095696	trpm2	4	75445046	75464503	PF13765	SPRY-associated domain
Chr4:74900736-75603963	ENSDARG00000095696	trpm2	4	75445046	75464503	PF13516	Leucine Rich repeat
Chr4:74900736-75603963	ENSDARG00000095696	trpm2	4	75445046	75464503	PF00622	SPRY domain
Chr4:74900736-75603963	ENSDARG00000095696	trpm2	4	75445046	75464503	PF05729	NACHT domain
Chr4:74900736-75603963	ENSDARG00000092241	znf1009	4	75470342	75603963	PF13465	Zinc-finger double domain
Chr4:74900736-75603963	ENSDARG00000092241	znf1009	4	75470342	75603963	PF00096	Zinc finger, C2H2 type
Chr4:74900736-75603963	ENSDARG00000096001	si:dkey-240n22.8	4	75484136	75488379	PF13465	Zinc-finger double domain
Chr4:74900736-75603963	ENSDARG00000100849	BX005417.1	4	75492064	75514792	PF13465	Zinc-finger double domain
Chr4:74900736-75603963	ENSDARG00000102480	BX005417.2	4	75500399	75507310	PF00096	Zinc finger, C2H2 type
Chr4:74900736-75603963	ENSDARG00000102480	BX005417.2	4	75500399	75507310	PF13465	Zinc-finger double domain
Chr4:74900736-75603963	ENSDARG00000102027	CU467646.6	4	75508816	75570681	PF13465	Zinc-finger double domain
Chr4:74900736-75603963	ENSDARG00000104678	CU467646.7	4	75516290	75524882	PF13465	Zinc-finger double domain
Chr4:74900736-75603963	ENSDARG00000104678	CU467646.7	4	75516290	75524882	PF13894	C2H2-type zinc finger
Chr4:74900736-75603963	ENSDARG00000099945	CU467646.4	4	75565209	75582975	PF13465	Zinc-finger double domain
Chr5:28197642-28522462	ENSDARG00000077960	si:ch211-186e20.7	5	28197642	28200637	PF00079	Serpin (serine protease inhibitor)
Chr5:28197642-28522462	ENSDARG00000087143	serpina7	5	28220339	28232801	PF00079	Serpin (serine protease inhibitor)
Chr5:28197642-28522462	ENSDARG00000091136	zgc:174259	5	28230255	28251254	PF00079	Serpin (serine protease inhibitor)
Chr5:28197642-28522462	ENSDARG00000074712	si:ch211-186e20.2	5	28257816	28259687	PF00079	Serpin (serine protease inhibitor)
Chr5:28197642-28522462	ENSDARG00000056036	stxbp1b	5	28373111	28402105	PF00995	Sec1 family
Chr5:28197642-28522462	ENSDARG00000068166	dfnb31b	5	28403743	28522462	PF00595	PDZ domain (Also known as DHR or GLGF)
Chr5:31541637-31722983	ENSDARG00000030839	tescb	5	31541637	31548376	PF00036	EF hand
Chr5:31541637-31722983	ENSDARG00000012944	myhz2	5	31606225	31617426	PF01576	Myosin tail
Chr5:31541637-31722983	ENSDARG00000012944	myhz2	5	31606225	31617426	PF02736	Myosin N-terminal SH3-like domain
Chr5:31541637-31722983	ENSDARG00000012944	myhz2	5	31606225	31617426	PF00063	Myosin head (motor domain)
Chr5:31541637-31722983	ENSDARG00000035438	myhc4	5	31621602	31633709	PF01576	Myosin tail
Chr5:31541637-31722983	ENSDARG00000035438	myhc4	5	31621602	31633709	PF00063	Myosin head (motor domain)
Chr5:31541637-31722983	ENSDARG00000035438	myhc4	5	31621602	31633709	PF02736	Myosin N-terminal SH3-like domain
Chr5:31541637-31722983	ENSDARG00000095930	myha	5	31646719	31657163	PF00063	Myosin head (motor domain)
Chr5:31541637-31722983	ENSDARG00000095930	myha	5	31646719	31657163	PF01576	Myosin tail
Chr5:31541637-31722983	ENSDARG00000095930	myha	5	31646719	31657163	PF02736	Myosin N-terminal SH3-like domain
Chr5:31541637-31722983	ENSDARG00000067997	myhz1.3	5	31662346	31674230	PF01576	Myosin tail
Chr5:31541637-31722983	ENSDARG00000067997	myhz1.3	5	31662346	31674230	PF02736	Myosin N-terminal SH3-like domain
Chr5:31541637-31722983	ENSDARG00000067997	myhz1.3	5	31662346	31674230	PF00063	Myosin head (motor domain)
Chr5:31541637-31722983	ENSDARG00000067995	myhz1.2	5	31681664	31692849	PF00063	Myosin head (motor domain)
Chr5:31541637-31722983	ENSDARG00000067995	myhz1.2	5	31681664	31692849	PF02736	Myosin N-terminal SH3-like domain
Chr5:31541637-31722983	ENSDARG00000067995	myhz1.2	5	31681664	31692849	PF01576	Myosin tail
Chr5:31541637-31722983	ENSDARG00000067990	myhz1.1	5	31698473	31708976	PF01576	Myosin tail
Chr5:31541637-31722983	ENSDARG00000067990	myhz1.1	5	31698473	31708976	PF02736	Myosin N-terminal SH3-like domain
Chr5:31541637-31722983	ENSDARG00000067990	myhz1.1	5	31698473	31708976	PF00063	Myosin head (motor domain)
Chr5:31541637-31722983	ENSDARG00000078411	hspb15	5	31721158	31722983	PF00011	Hsp20/alpha crystallin family
Chr6:30702325-31753025	ENSDARG00000044400	wdr78	6	30702325	30714293	PF00400	WD domain, G-beta repeat
Chr6:30702325-31753025	ENSDARG00000070966	insl5a	6	30716914	30721209	PF00049	Insulin/IGF/Relaxin family
Chr6:30702325-31753025	ENSDARG00000032868	pde4ba	6	30864625	31106880	PF00233	35-cyclic nucleotide phosphodiesterase
Chr6:30702325-31753025	ENSDARG00000070961	lepr	6	31197144	31246782	PF00041	Fibronectin type III domain
Chr6:30702325-31753025	ENSDARG00000070961	lepr	6	31197144	31246782	PF06328	Ig-like C2-type domain
Chr6:30702325-31753025	ENSDARG00000079891	dnajc6	6	31292628	31362085	PF00102	Protein-tyrosine phosphatase
Chr6:30702325-31753025	ENSDARG00000079891	dnajc6	6	31292628	31362085	PF00226	DnaJ domain
Chr6:30702325-31753025	ENSDARG00000079891	dnajc6	6	31292628	31362085	PF10409	C2 domain of PTEN tumour-suppressor protein
Chr6:30702325-31753025	ENSDARG00000006546	ak4	6	31365171	31377637	PF00406	Adenylate kinase
Chr6:30702325-31753025	ENSDARG00000006546	ak4	6	31365171	31377637	PF05191	Adenylate kinase, active site lid
Chr6:30702325-31753025	ENSDARG00000020625	jak1	6	31381157	31442247	PF07714	Protein tyrosine kinase
Chr6:30702325-31753025	ENSDARG00000075034	raver2	6	31443877	31589483	PF00076	RNA recognition motif. (a.k.a. RRM, RBD, or RNP domain)
Chr6:30702325-31753025	ENSDARG00000061590	cachd1	6	31603837	31753025	PF02743	Cache domain
Chr7:5799018-5943678	ENSDARG00000029838	si:dkey-23a13.11	7	5799018	5821129	PF00047	Immunoglobulin domain
Chr7:5799018-5943678	ENSDARG00000029838	si:dkey-23a13.11	7	5799018	5821129	PF13927	Immunoglobulin domain
Chr7:5799018-5943678	ENSDARG00000029838	si:dkey-23a13.11	7	5799018	5821129	PF13895	Immunoglobulin domain
Chr7:5799018-5943678	ENSDARG00000100259		7	5833513	5834381	PF00125	Core histone H2A/H2B/H3/H4
Chr7:5799018-5943678	ENSDARG00000099123	HIST1H2AC (1 of many)	7	5835290	5835950	PF00125	Core histone H2A/H2B/H3/H4
Chr7:5799018-5943678	ENSDARG00000101249	HIST1H4J (1 of many)	7	5837556	5838171	PF00125	Core histone H2A/H2B/H3/H4
Chr7:5799018-5943678	ENSDARG00000102806	si:dkey-23a13.16	7	5838844	5839856	PF00125	Core histone H2A/H2B/H3/H4
Chr7:5799018-5943678	ENSDARG00000105328	si:dkey-23a13.17	7	5842649	5843368	PF00538	linker histone H1 and H5 family
Chr7:5799018-5943678	ENSDARG00000101720	HIST2H3A (1 of many)	7	5843964	5844461	PF00125	Core histone H2A/H2B/H3/H4
Chr7:5799018-5943678	ENSDARG00000099920	si:dkey-23a13.19	7	5846578	5847344	PF00125	Core histone H2A/H2B/H3/H4
Chr7:5799018-5943678	ENSDARG00000100906	HIST1H2AC (1 of many)	7	5853547	5854344	PF00125	Core histone H2A/H2B/H3/H4
Chr7:5799018-5943678	ENSDARG00000105508	si:dkey-23a13.21	7	5854966	5855595	PF00125	Core histone H2A/H2B/H3/H4
Chr7:5799018-5943678	ENSDARG00000105384		7	5856060	5857076	PF00125	Core histone H2A/H2B/H3/H4
Chr7:5799018-5943678	ENSDARG00000086614	HIST1H4K	7	5943367	5943678	PF00125	Core histone H2A/H2B/H3/H4
Chr7:6204800-6232589	ENSDARG00000105353	si:ch1073-35f11.1	7	6204800	6205181	PF00125	Core histone H2A/H2B/H3/H4
Chr7:6204800-6232589	ENSDARG00000105459	HIST2H3A (1 of many)	7	6208863	6209690	PF00125	Core histone H2A/H2B/H3/H4
Chr7:6204800-6232589	ENSDARG00000105430	si:ch73-368j24.11	7	6210302	6211042	PF00538	linker histone H1 and H5 family
Chr7:6204800-6232589	ENSDARG00000104588	si:ch73-368j24.8	7	6213713	6215204	PF00125	Core histone H2A/H2B/H3/H4
Chr7:6204800-6232589	ENSDARG00000105382	HIST1H4A (1 of many)	7	6216347	6216752	PF00125	Core histone H2A/H2B/H3/H4
Chr7:6204800-6232589	ENSDARG00000100279	HIST1H2AC (1 of many)	7	6218467	6219642	PF00125	Core histone H2A/H2B/H3/H4
Chr7:6204800-6232589	ENSDARG00000105468	si:ch73-368j24.9	7	6220571	6221058	PF00125	Core histone H2A/H2B/H3/H4
Chr7:6204800-6232589	ENSDARG00000105318	HIST1H4L (1 of many)	7	6221742	6222135	PF00125	Core histone H2A/H2B/H3/H4
Chr7:6204800-6232589	ENSDARG00000105400	HIST1H2AC (1 of many)	7	6226174	6226643	PF00125	Core histone H2A/H2B/H3/H4
Chr7:6204800-6232589	ENSDARG00000105414		7	6227885	6228351	PF00125	Core histone H2A/H2B/H3/H4
Chr7:6204800-6232589	ENSDARG00000105374	HIST2H3A (1 of many)	7	6231012	6231530	PF00125	Core histone H2A/H2B/H3/H4
Chr7:6204800-6232589	ENSDARG00000086552		7	6231968	6232589	PF00125	Core histone H2A/H2B/H3/H4
Chr7:6264533-6302727	ENSDARG00000105471	si:ch73-368j24.1	7	6273398	6273682	PF00125	Core histone H2A/H2B/H3/H4
Chr7:6264533-6302727	ENSDARG00000105418		7	6279684	6280174	PF00125	Core histone H2A/H2B/H3/H4
Chr7:6264533-6302727	ENSDARG00000105502	si:ch73-368j24.12	7	6280819	6281522	PF00538	linker histone H1 and H5 family
Chr7:6264533-6302727	ENSDARG00000105376	HIST1H4L (1 of many)	7	6289313	6289732	PF00125	Core histone H2A/H2B/H3/H4
Chr7:6264533-6302727	ENSDARG00000100024	HIST1H2AC (1 of many)	7	6290381	6291381	PF00125	Core histone H2A/H2B/H3/H4
Chr7:6264533-6302727	ENSDARG00000105340	si:ch1073-153i20.3	7	6292762	6293214	PF00125	Core histone H2A/H2B/H3/H4
Chr7:6264533-6302727	ENSDARG00000105345	zgc:173552	7	6293815	6294284	PF00125	Core histone H2A/H2B/H3/H4
Chr7:6264533-6302727	ENSDARG00000105478	HIST1H2AC (1 of many)	7	6294756	6295341	PF00125	Core histone H2A/H2B/H3/H4
Chr7:6264533-6302727	ENSDARG00000105350	si:ch1073-153i20.4	7	6296315	6297037	PF00538	linker histone H1 and H5 family
Chr7:6264533-6302727	ENSDARG00000105482		7	6302305	6302727	PF00125	Core histone H2A/H2B/H3/H4
Chr7:34707687-35108709	ENSDARG00000079165	CR356247.1	7	34707687	34765088	PF00001	7 transmembrane receptor (rhodopsin family)
Chr7:34707687-35108709	ENSDARG00000039730	zgc:112160	7	34790652	34794980	PF00089	Trypsin
Chr7:34707687-35108709	ENSDARG00000093844	zgc:136461	7	34796559	34798330	PF00089	Trypsin
Chr7:34707687-35108709	ENSDARG00000090428	ctrb1	7	34804498	34807090	PF00089	Trypsin
Chr7:34707687-35108709	ENSDARG00000069089	agrp	7	34809673	34811825	PF05039	Agouti protein
Chr7:34707687-35108709	ENSDARG00000069090	atp6v0d1	7	34814892	34823456	PF01992	ATP synthase (C/AC39) subunit
Chr7:34707687-35108709	ENSDARG00000001975	hsd11b2	7	34840575	34854897	PF00106	short chain dehydrogenase
Chr7:34707687-35108709	ENSDARG00000030463	tppp3	7	34958168	34970794	PF05517	p25-alpha
Chr7:34707687-35108709	ENSDARG00000079216	DPEP2	7	34996577	35012845	PF01244	Membrane dipeptidase (Peptidase family M19)
Chr7:34707687-35108709	ENSDARG00000016141	slc6a2	7	35076999	35108709	PF00209	Sodium:neurotransmitter symporter family
Chr7:50491024-51046024	ENSDARG00000012499	per1b	7	50547395	50571221	PF14598	PAS domain
Chr7:50491024-51046024	ENSDARG00000052057	pcolceb	7	50574176	50597691	PF01759	UNC-6/NTR/C345C module
Chr7:50491024-51046024	ENSDARG00000052057	pcolceb	7	50574176	50597691	PF00431	CUB domain
Chr7:50491024-51046024	ENSDARG00000052059	PAQR9	7	50606009	50607201	PF03006	Haemolysin-III related
Chr7:50491024-51046024	ENSDARG00000015780	ankrd46b	7	50635889	50642178	PF12796	Ankyrin repeats (3 copies)
Chr7:50491024-51046024	ENSDARG00000052061	col4a6	7	50645637	50827420	PF01413	C-terminal tandem repeated domain in type 4 procollagen
Chr7:50491024-51046024	ENSDARG00000052061	col4a6	7	50645637	50827420	PF01391	Collagen triple helix repeat (20 copies)
Chr7:50491024-51046024	ENSDARG00000052063	col4a5	7	50828152	50919360	PF01413	C-terminal tandem repeated domain in type 4 procollagen
Chr7:50491024-51046024	ENSDARG00000052063	col4a5	7	50828152	50919360	PF01391	Collagen triple helix repeat (20 copies)
Chr7:50491024-51046024	ENSDARG00000018329	gc2	7	50994741	51019251	PF01094	Receptor family ligand binding region
Chr7:50491024-51046024	ENSDARG00000018329	gc2	7	50994741	51019251	PF07701	Heme NO binding associated
Chr7:50491024-51046024	ENSDARG00000018329	gc2	7	50994741	51019251	PF07714	Protein tyrosine kinase
Chr7:50491024-51046024	ENSDARG00000018329	gc2	7	50994741	51019251	PF00211	Adenylate and Guanylate cyclase catalytic domain
Chr7:50491024-51046024	ENSDARG00000046013	rasl11a	7	51039664	51046024	PF00071	Ras family
Chr8:25097680-25319570	ENSDARG00000079620	amigo1	8	25097680	25101092	PF01462	Leucine rich repeat N-terminal domain
Chr8:25097680-25319570	ENSDARG00000079620	amigo1	8	25097680	25101092	PF00560	Leucine Rich Repeat
Chr8:25097680-25319570	ENSDARG00000079620	amigo1	8	25097680	25101092	PF13855	Leucine rich repeat
Chr8:25097680-25319570	ENSDARG00000030644	gnai3	8	25126325	25201818	PF00503	G-protein alpha subunit
Chr8:25097680-25319570	ENSDARG00000055570	gpr61	8	25154178	25158853	PF00001	7 transmembrane receptor (rhodopsin family)
Chr8:25097680-25319570	ENSDARG00000042529	gnat2	8	25206451	25228145	PF00503	G-protein alpha subunit
Chr8:25097680-25319570	ENSDARG00000029952	ampd2b	8	25228106	25272477	PF00962	Adenosine/AMP deaminase
Chr8:25097680-25319570	ENSDARG00000042533	gstm.1	8	25276021	25282662	PF02798	Glutathione S-transferase, N-terminal domain
Chr8:25097680-25319570	ENSDARG00000042533	gstm.1	8	25276021	25282662	PF00043	Glutathione S-transferase, C-terminal domain
Chr8:25097680-25319570	ENSDARG00000029473	gstm.2	8	25279930	25282663	PF00043	Glutathione S-transferase, C-terminal domain
Chr8:25097680-25319570	ENSDARG00000029473	gstm.2	8	25279930	25282663	PF02798	Glutathione S-transferase, N-terminal domain
Chr8:25097680-25319570	ENSDARG00000088116	gstm.3	8	25283033	25287875	PF00043	Glutathione S-transferase, C-terminal domain
Chr8:25097680-25319570	ENSDARG00000088116	gstm.3	8	25283033	25287875	PF02798	Glutathione S-transferase, N-terminal domain
Chr8:25097680-25319570	ENSDARG00000005704	eps8l3b	8	25288864	25310828	PF00018	SH3 domain
Chr8:25097680-25319570	ENSDARG00000005704	eps8l3b	8	25288864	25310828	PF08416	Phosphotyrosine-binding domain
Chr8:25097680-25319570	ENSDARG00000011553	atp5f1	8	25310354	25319570	PF05405	Mitochondrial ATP synthase B chain precursor (ATP-synt_B)
Chr8:31426220-32345450	ENSDARG00000054771	ghra	8	31455990	31597282	PF09067	Erythropoietin receptor, ligand binding
Chr8:31426220-32345450	ENSDARG00000074170	fbxo4	8	31636799	31691925	PF00646	F-box domain
Chr8:31426220-32345450	ENSDARG00000013063	oxct1a	8	31707943	31809684	PF01144	Coenzyme A transferase
Chr8:31426220-32345450	ENSDARG00000054794	plcxd3	8	31812164	31853622	PF00388	Phosphatidylinositol-specific phospholipase C, X domain
Chr8:31426220-32345450	ENSDARG00000042172	c7a	8	31863760	31890097	PF01823	MAC/Perforin domain
Chr8:31426220-32345450	ENSDARG00000042172	c7a	8	31863760	31890097	PF00057	Low-density lipoprotein receptor domain class A
Chr8:31426220-32345450	ENSDARG00000042172	c7a	8	31863760	31890097	PF00090	Thrombospondin type 1 domain
Chr8:31426220-32345450	ENSDARG00000042172	c7a	8	31863760	31890097	PF00084	Sushi repeat (SCR repeat)
Chr8:31426220-32345450	ENSDARG00000073720		8	31914626	31929132	PF00097	Zinc finger, C3HC4 type (RING finger)
Chr8:31426220-32345450	ENSDARG00000093745	htr1aa	8	31932418	31934203	PF00001	7 transmembrane receptor (rhodopsin family)
Chr8:31426220-32345450	ENSDARG00000054224	ipo11	8	32019492	32345450	PF03810	Importin-beta N-terminal domain
Chr9:1930643-2006309	ENSDARG00000059280	hoxd3a	9	1936252	1958755	PF00046	Homeobox domain
Chr9:1930643-2006309	ENSDARG00000059276	hoxd4a	9	1947668	1950347	PF00046	Homeobox domain
Chr9:1930643-2006309	ENSDARG00000059274	hoxd9a	9	1963208	1964930	PF00046	Homeobox domain
Chr9:1930643-2006309	ENSDARG00000057859	hoxd10a	9	1966910	1969274	PF00046	Homeobox domain
Chr9:1930643-2006309	ENSDARG00000059267	hoxd11a	9	1975021	1977293	PF00046	Homeobox domain
Chr9:1930643-2006309	ENSDARG00000059263	hoxd12a	9	1981038	1985217	PF00046	Homeobox domain
Chr9:1930643-2006309	ENSDARG00000059256	hoxd13a	9	1986019	1989526	PF00046	Homeobox domain
Chr9:1930643-2006309	ENSDARG00000059255	evx2	9	2001904	2006309	PF00046	Homeobox domain
Chr9:9273429-9864112	ENSDARG00000087403	si:ch211-214p13.3	9	9273429	9304482	PF08205	CD80-like C2-set immunoglobulin domain
Chr9:9273429-9864112	ENSDARG00000087403	si:ch211-214p13.3	9	9273429	9304482	PF13895	Immunoglobulin domain
Chr9:9273429-9864112	ENSDARG00000092106	si:ch211-214p13.8	9	9318185	9324911	PF13895	Immunoglobulin domain
Chr9:9273429-9864112	ENSDARG00000041998		9	9344387	9370021	PF07686	Immunoglobulin V-set domain
Chr9:9273429-9864112	ENSDARG00000091411	si:ch211-214p13.9	9	9432967	9441667	PF07686	Immunoglobulin V-set domain
Chr9:9273429-9864112	ENSDARG00000029766	nr1i2	9	9524490	9584607	PF00105	Zinc finger, C4 type (two domains)
Chr9:9273429-9864112	ENSDARG00000029766	nr1i2	9	9524490	9584607	PF00104	Ligand-binding domain of nuclear hormone receptor
Chr9:9273429-9864112	ENSDARG00000017803	gsk3b	9	9599706	9693207	PF00069	Protein kinase domain
Chr9:9273429-9864112	ENSDARG00000086215	gpr156	9	9697889	9727475	PF00003	7 transmembrane sweet-taste receptor of 3 GCPR
Chr9:9273429-9864112	ENSDARG00000063509	lrrc58b	9	9741188	9754175	PF00560	Leucine Rich Repeat
Chr9:9273429-9864112	ENSDARG00000063509	lrrc58b	9	9741188	9754175	PF13855	Leucine rich repeat
Chr9:9273429-9864112	ENSDARG00000063509	lrrc58b	9	9741188	9754175	PF12799	Leucine Rich repeats (2 copies)
Chr9:9273429-9864112	ENSDARG00000039576	fstl1b	9	9757456	9864112	PF07648	Kazal-type serine protease inhibitor domain
Chr9:9273429-9864112	ENSDARG00000039576	fstl1b	9	9757456	9864112	PF13499	EF-hand domain pair
Chr9:9273429-9864112	ENSDARG00000039576	fstl1b	9	9757456	9864112	PF09289	Follistatin/Osteonectin-like EGF domain
Chr9:22189943-22555373	ENSDARG00000040735	crygm6	9	22189943	22190909	PF00030	Beta/Gamma crystallin
Chr9:22189943-22555373	ENSDARG00000093318	si:dkey-57a22.15	9	22193073	22193964	PF00030	Beta/Gamma crystallin
Chr9:22189943-22555373	ENSDARG00000016421	crygm1	9	22201043	22201950	PF00030	Beta/Gamma crystallin
Chr9:22189943-22555373	ENSDARG00000040738	zgc:153846	9	22206499	22207435	PF00030	Beta/Gamma crystallin
Chr9:22189943-22555373	ENSDARG00000069831	crygm2c	9	22211236	22212192	PF00030	Beta/Gamma crystallin
Chr9:22189943-22555373	ENSDARG00000018797	crygmxl1	9	22245303	22246789	PF00030	Beta/Gamma crystallin
Chr9:22189943-22555373	ENSDARG00000078876	crygm2b	9	22257543	22258495	PF00030	Beta/Gamma crystallin
Chr9:22189943-22555373	ENSDARG00000057536	crygm2a	9	22264659	22265499	PF00030	Beta/Gamma crystallin
Chr9:22189943-22555373	ENSDARG00000044875	crygm2e	9	22269253	22270120	PF00030	Beta/Gamma crystallin
Chr9:22189943-22555373	ENSDARG00000057460	crygm2d13	9	22280292	22281456	PF00030	Beta/Gamma crystallin
Chr9:22189943-22555373	ENSDARG00000069827	crygm2d11	9	22287706	22288667	PF00030	Beta/Gamma crystallin
Chr9:22189943-22555373	ENSDARG00000069826	crygm2d15	9	22305731	22306561	PF00030	Beta/Gamma crystallin
Chr9:22189943-22555373	ENSDARG00000086912	crygm2d18	9	22310884	22311721	PF00030	Beta/Gamma crystallin
Chr9:22189943-22555373	ENSDARG00000076693	crygm2d19	9	22316749	22377248	PF00030	Beta/Gamma crystallin
Chr9:22189943-22555373	ENSDARG00000088687	crygm2d17	9	22317633	22318919	PF00030	Beta/Gamma crystallin
Chr9:22189943-22555373	ENSDARG00000069817	crygm2d8	9	22323862	22507603	PF00030	Beta/Gamma crystallin
Chr9:22189943-22555373	ENSDARG00000087301	crygm2d14	9	22335634	22336698	PF00030	Beta/Gamma crystallin
Chr9:22189943-22555373	ENSDARG00000087324	crygm2d1	9	22335673	22528713	PF00030	Beta/Gamma crystallin
Chr9:22189943-22555373	ENSDARG00000076790	crygm2d16	9	22346413	22347456	PF00030	Beta/Gamma crystallin
Chr9:22189943-22555373	ENSDARG00000073874	crygm2d6	9	22370547	22371527	PF00030	Beta/Gamma crystallin
Chr9:22189943-22555373	ENSDARG00000069801	crygm2d12	9	22393808	22394813	PF00030	Beta/Gamma crystallin
Chr9:22189943-22555373	ENSDARG00000091148	crygm2d20	9	22400974	22461185	PF00030	Beta/Gamma crystallin
Chr9:22189943-22555373	ENSDARG00000069792	crygm2d5	9	22421009	22422033	PF00030	Beta/Gamma crystallin
Chr9:22189943-22555373	ENSDARG00000073750	crygm2d9	9	22428144	22429183	PF00030	Beta/Gamma crystallin
Chr9:22189943-22555373	ENSDARG00000087164	crygm2d4	9	22433668	22470616	PF00030	Beta/Gamma crystallin
Chr9:22189943-22555373	ENSDARG00000076572	crygm2d7	9	22460187	22461312	PF00030	Beta/Gamma crystallin
Chr9:22189943-22555373	ENSDARG00000088823	crygm2d3	9	22469602	22470985	PF00030	Beta/Gamma crystallin
Chr9:22189943-22555373	ENSDARG00000086658	crygm2d21	9	22487377	22488543	PF00030	Beta/Gamma crystallin
Chr9:22189943-22555373	ENSDARG00000087765	crygm2d10	9	22498969	22500433	PF00030	Beta/Gamma crystallin
Chr9:22189943-22555373	ENSDARG00000086917	crygm2d2	9	22506610	22507642	PF00030	Beta/Gamma crystallin
Chr9:22189943-22555373	ENSDARG00000078134	crygm2f	9	22533726	22534631	PF00030	Beta/Gamma crystallin
Chr9:22189943-22555373	ENSDARG00000041179	crygm5	9	22534178	22541411	PF00030	Beta/Gamma crystallin
Chr9:22189943-22555373	ENSDARG00000010701	crygs4	9	22540572	22549873	PF00030	Beta/Gamma crystallin
Chr9:22189943-22555373	ENSDARG00000025943	crygs3	9	22540592	22555373	PF00030	Beta/Gamma crystallin
Chr9:22189943-22555373	ENSDARG00000078189	crygm3	9	22543412	22550812	PF00030	Beta/Gamma crystallin
Chr10:9134644-9451615	ENSDARG00000057992	fstb	10	9134644	9143264	PF07648	Kazal-type serine protease inhibitor domain
Chr10:9134644-9451615	ENSDARG00000057992	fstb	10	9134644	9143264	PF09289	Follistatin/Osteonectin-like EGF domain
Chr10:9134644-9451615	ENSDARG00000057995	arl15b	10	9172816	9256133	PF00025	ADP-ribosylation factor family
Chr10:9134644-9451615	ENSDARG00000044246	snx18b	10	9259256	9264437	PF10456	WASP-binding domain of Sorting nexin protein
Chr10:9134644-9451615	ENSDARG00000044246	snx18b	10	9259256	9264437	PF14604	Variant SH3 domain
Chr10:9134644-9451615	ENSDARG00000044246	snx18b	10	9259256	9264437	PF00787	PX domain
Chr10:9134644-9451615	ENSDARG00000075600	si:dkeyp-41f9.3	10	9271448	9292861	PF00054	Laminin G domain
Chr10:9134644-9451615	ENSDARG00000075600	si:dkeyp-41f9.3	10	9271448	9292861	PF02210	Laminin G domain
Chr10:9134644-9451615	ENSDARG00000044251	rasgef1bb	10	9325720	9351108	PF00617	RasGEF domain
Chr10:9134644-9451615	ENSDARG00000044251	rasgef1bb	10	9325720	9351108	PF00618	RasGEF N-terminal motif
Chr10:9134644-9451615	ENSDARG00000063011	antxr2b	10	9361631	9386104	PF00092	von Willebrand factor type A domain
Chr10:9134644-9451615	ENSDARG00000044253	paqr3b	10	9388904	9401887	PF03006	Haemolysin-III related
Chr10:9134644-9451615	ENSDARG00000044254	anxa3b	10	9414034	9436174	PF00191	Annexin
Chr10:38544950-39236255	ENSDARG00000075954	serpinh1a	10	38568512	38577952	PF00079	Serpin (serine protease inhibitor)
Chr10:38544950-39236255	ENSDARG00000012395	mmp13a	10	38649905	38676122	PF00045	Hemopexin
Chr10:38544950-39236255	ENSDARG00000012395	mmp13a	10	38649905	38676122	PF01471	Putative peptidoglycan binding domain
Chr10:38544950-39236255	ENSDARG00000012395	mmp13a	10	38649905	38676122	PF00413	Matrixin
Chr10:38544950-39236255	ENSDARG00000045887	mmp30	10	38700055	38719558	PF01471	Putative peptidoglycan binding domain
Chr10:38544950-39236255	ENSDARG00000045887	mmp30	10	38700055	38719558	PF00045	Hemopexin
Chr10:38544950-39236255	ENSDARG00000045887	mmp30	10	38700055	38719558	PF00413	Matrixin
Chr10:38544950-39236255	ENSDARG00000045888	acat1	10	38720561	38752666	PF00108	Thiolase, N-terminal domain
Chr10:38544950-39236255	ENSDARG00000045888	acat1	10	38720561	38752666	PF02803	Thiolase, C-terminal domain
Chr10:38544950-39236255	ENSDARG00000098686	tmprss2	10	38764432	38786259	PF00089	Trypsin
Chr10:38544950-39236255	ENSDARG00000024865	dscama	10	38831870	39014528	PF00041	Fibronectin type III domain
Chr10:38544950-39236255	ENSDARG00000024865	dscama	10	38831870	39014528	PF13895	Immunoglobulin domain
Chr10:38544950-39236255	ENSDARG00000024865	dscama	10	38831870	39014528	PF13927	Immunoglobulin domain
Chr10:38544950-39236255	ENSDARG00000024865	dscama	10	38831870	39014528	PF07679	Immunoglobulin I-set domain
Chr10:38544950-39236255	ENSDARG00000087983	igsf5a	10	39087368	39108857	PF08205	CD80-like C2-set immunoglobulin domain
Chr10:38544950-39236255	ENSDARG00000055339	MIPEP (1 of many)	10	39148073	39179933	PF01432	Peptidase family M3
Chr10:38544950-39236255	ENSDARG00000041811	rps25	10	39182357	39187699	PF03297	S25 ribosomal protein
Chr10:38544950-39236255	ENSDARG00000055279	CU633908.1	10	39227373	39236255	PF03360	Glycosyltransferase family 43
Chr10:21602224-21899598	ENSDARG00000103602	pcdh1a3	10	21602224	21691394	PF08266	Cadherin-like
Chr10:21602224-21899598	ENSDARG00000103602	pcdh1a3	10	21602224	21691394	PF00028	Cadherin domain
Chr10:21602224-21899598	ENSDARG00000097170	pcdh1a4	10	21606605	21691386	PF00028	Cadherin domain
Chr10:21602224-21899598	ENSDARG00000097170	pcdh1a4	10	21606605	21691386	PF08266	Cadherin-like
Chr10:21602224-21899598	ENSDARG00000104598	pcdh1a6	10	21619585	21691386	PF00028	Cadherin domain
Chr10:21602224-21899598	ENSDARG00000104598	pcdh1a6	10	21619585	21691386	PF08266	Cadherin-like
Chr10:21602224-21899598	ENSDARG00000089289	pcdh1a6	10	21629925	21632987	PF08266	Cadherin-like
Chr10:21602224-21899598	ENSDARG00000089289	pcdh1a6	10	21629925	21632987	PF00028	Cadherin domain
Chr10:21602224-21899598	ENSDARG00000104007	pcdh1g1	10	21693447	21862676	PF08266	Cadherin-like
Chr10:21602224-21899598	ENSDARG00000104007	pcdh1g1	10	21693447	21862676	PF00028	Cadherin domain
Chr10:21602224-21899598	ENSDARG00000101232	pcdh1g2	10	21699273	21862676	PF08266	Cadherin-like
Chr10:21602224-21899598	ENSDARG00000101232	pcdh1g2	10	21699273	21862676	PF00028	Cadherin domain
Chr10:21602224-21899598	ENSDARG00000099646	pcdh1g3	10	21703066	21862676	PF08266	Cadherin-like
Chr10:21602224-21899598	ENSDARG00000099646	pcdh1g3	10	21703066	21862676	PF00028	Cadherin domain
Chr10:21602224-21899598	ENSDARG00000101307	pcdh1gb2	10	21719677	21862676	PF00028	Cadherin domain
Chr10:21602224-21899598	ENSDARG00000101307	pcdh1gb2	10	21719677	21862676	PF08266	Cadherin-like
Chr10:21602224-21899598	ENSDARG00000057519	pcdh1g9	10	21744170	21862676	PF00028	Cadherin domain
Chr10:21602224-21899598	ENSDARG00000057519	pcdh1g9	10	21744170	21862676	PF08266	Cadherin-like
Chr10:21602224-21899598	ENSDARG00000088475	pcdh1gb9	10	21761087	21861202	PF00028	Cadherin domain
Chr10:21602224-21899598	ENSDARG00000088475	pcdh1gb9	10	21761087	21861202	PF08266	Cadherin-like
Chr10:21602224-21899598	ENSDARG00000098963	pcdh1g13	10	21765511	21767931	PF00028	Cadherin domain
Chr10:21602224-21899598	ENSDARG00000098963	pcdh1g13	10	21765511	21767931	PF08266	Cadherin-like
Chr10:21602224-21899598	ENSDARG00000104057	pcdh1g14	10	21769472	21771865	PF00028	Cadherin domain
Chr10:21602224-21899598	ENSDARG00000104057	pcdh1g14	10	21769472	21771865	PF08266	Cadherin-like
Chr10:21602224-21899598	ENSDARG00000099447	pcdh1g18	10	21780364	21862676	PF00028	Cadherin domain
Chr10:21602224-21899598	ENSDARG00000099447	pcdh1g18	10	21780364	21862676	PF08266	Cadherin-like
Chr10:21602224-21899598	ENSDARG00000086969	CR774179.1	10	21796415	21799562	PF00028	Cadherin domain
Chr10:21602224-21899598	ENSDARG00000086969	CR774179.1	10	21796415	21799562	PF08266	Cadherin-like
Chr10:21602224-21899598	ENSDARG00000103013	pcdh1g22	10	21819530	21862679	PF08266	Cadherin-like
Chr10:21602224-21899598	ENSDARG00000103013	pcdh1g22	10	21819530	21862679	PF00028	Cadherin domain
Chr10:21602224-21899598	ENSDARG00000099035	pcdh1g33	10	21825832	21862621	PF08266	Cadherin-like
Chr10:21602224-21899598	ENSDARG00000099035	pcdh1g33	10	21825832	21862621	PF00028	Cadherin domain
Chr10:21602224-21899598	ENSDARG00000099931	pcdh1g26	10	21829275	21862676	PF00028	Cadherin domain
Chr10:21602224-21899598	ENSDARG00000099931	pcdh1g26	10	21829275	21862676	PF08266	Cadherin-like
Chr10:21602224-21899598	ENSDARG00000104826	pcdh1gc5	10	21832573	21862676	PF00028	Cadherin domain
Chr10:21602224-21899598	ENSDARG00000104826	pcdh1gc5	10	21832573	21862676	PF08266	Cadherin-like
Chr10:21602224-21899598	ENSDARG00000103950	pcdh1gc6	10	21836289	21862678	PF08266	Cadherin-like
Chr10:21602224-21899598	ENSDARG00000103950	pcdh1gc6	10	21836289	21862678	PF00028	Cadherin domain
Chr10:21602224-21899598	ENSDARG00000104497	pcdh1g29	10	21839895	21862676	PF00028	Cadherin domain
Chr10:21602224-21899598	ENSDARG00000104497	pcdh1g29	10	21839895	21862676	PF08266	Cadherin-like
Chr10:21602224-21899598	ENSDARG00000101865	pcdh1g30	10	21843649	21862676	PF08266	Cadherin-like
Chr10:21602224-21899598	ENSDARG00000101865	pcdh1g30	10	21843649	21862676	PF00028	Cadherin domain
Chr10:21602224-21899598	ENSDARG00000100670	pcdh1g31	10	21847391	21862676	PF00028	Cadherin domain
Chr10:21602224-21899598	ENSDARG00000100670	pcdh1g31	10	21847391	21862676	PF08266	Cadherin-like
Chr10:21602224-21899598	ENSDARG00000100829	pcdh1g32	10	21850116	21862676	PF00028	Cadherin domain
Chr10:21602224-21899598	ENSDARG00000100829	pcdh1g32	10	21850116	21862676	PF08266	Cadherin-like
Chr11:41099681-41494093	ENSDARG00000074808	megf6b	11	41099681	41219725	PF07645	Calcium-binding EGF domain
Chr11:41099681-41494093	ENSDARG00000074808	megf6b	11	41099681	41219725	PF12661	Human growth factor-like EGF
Chr11:41099681-41494093	ENSDARG00000074808	megf6b	11	41099681	41219725	PF00053	Laminin EGF domain
Chr11:41099681-41494093	ENSDARG00000074808	megf6b	11	41099681	41219725	PF14670	Coagulation Factor Xa inhibitory site
Chr11:41099681-41494093	ENSDARG00000016649	akr7a3	11	41226229	41233830	PF00248	Aldo/keto reductase family
Chr11:41099681-41494093	ENSDARG00000007130	mrto4	11	41233822	41241747	PF00466	Ribosomal protein L10
Chr11:41099681-41494093	ENSDARG00000038207	aldh4a1	11	41324318	41350502	PF00171	Aldehyde dehydrogenase family
Chr11:41099681-41494093	ENSDARG00000038205	her2	11	41354000	41357664	PF00010	Helix-loop-helix DNA-binding domain
Chr11:41099681-41494093	ENSDARG00000038205	her2	11	41354000	41357664	PF07527	Hairy Orange
Chr11:41099681-41494093	ENSDARG00000054560	her15.2	11	41363460	41387324	PF00010	Helix-loop-helix DNA-binding domain
Chr11:41099681-41494093	ENSDARG00000054562	her15.1	11	41370256	41371807	PF00010	Helix-loop-helix DNA-binding domain
Chr11:41099681-41494093	ENSDARG00000060756	abhd6a	11	41463812	41487426	PF12697	Alpha/beta hydrolase family
Chr11:36781804-37336776	ENSDARG00000075571	bicd2	11	36781804	36821391	PF09730	Microtubule-associated protein Bicaudal-D
Chr11:36781804-37336776	ENSDARG00000104989	wnk2	11	36869638	36909302	PF00069	Protein kinase domain
Chr11:36781804-37336776	ENSDARG00000102722	itih3b	11	36910728	36932669	PF00092	von Willebrand factor type A domain
Chr11:36781804-37336776	ENSDARG00000100406	ITIH4 (1 of many)	11	36933895	36962328	PF00092	von Willebrand factor type A domain
Chr11:36781804-37336776	ENSDARG00000091431	CR352285.1	11	36971967	36972962	PF00001	7 transmembrane receptor (rhodopsin family)
Chr11:36781804-37336776	ENSDARG00000099989		11	37008243	37031733	PF07645	Calcium-binding EGF domain
Chr12:45358515-46239179	ENSDARG00000005284	fbxl15	12	45500292	45507532	PF00646	F-box domain
Chr12:45358515-46239179	ENSDARG00000003077	si:ch73-111m19.2	12	45515616	45527176	PF00255	Glutathione peroxidase
Chr12:45358515-46239179	ENSDARG00000032578	pax2b	12	45637903	45714171	PF00292	Paired box domain
Chr12:45358515-46239179	ENSDARG00000093365	si:ch211-226h7.3	12	45905065	46155220	PF00100	Zona pellucida-like domain
Chr12:45358515-46239179	ENSDARG00000074642	FO704620.1	12	45932328	45952111	PF00100	Zona pellucida-like domain
Chr12:45358515-46239179	ENSDARG00000052779	zgc:153932	12	45959768	45985231	PF00100	Zona pellucida-like domain
Chr12:45358515-46239179	ENSDARG00000095409	si:ch211-226h7.8	12	45992305	46015437	PF00100	Zona pellucida-like domain
Chr12:45358515-46239179	ENSDARG00000076196	si:ch211-226h7.6	12	46049056	46067345	PF00100	Zona pellucida-like domain
Chr12:45358515-46239179	ENSDARG00000074150	si:ch211-226h7.5	12	46070820	46091384	PF00100	Zona pellucida-like domain
Chr12:45358515-46239179	ENSDARG00000104109	CU855711.2	12	46189565	46216279	PF01650	Peptidase C13 family
Chr12:45358515-46239179	ENSDARG00000088643	CU855711.1	12	46234864	46239179	PF01650	Peptidase C13 family
Chr12:25509325-26396009	ENSDARG00000054879	six3b	12	25509325	25511981	PF00046	Homeobox domain
Chr12:25509325-26396009	ENSDARG00000054878	six2b	12	25518659	25520810	PF00046	Homeobox domain
Chr12:25509325-26396009	ENSDARG00000003008	prkcea	12	25549120	25678872	PF00069	Protein kinase domain
Chr12:25509325-26396009	ENSDARG00000003008	prkcea	12	25549120	25678872	PF00130	Phorbol esters/diacylglycerol binding domain (C1 domain)
Chr12:25509325-26396009	ENSDARG00000003008	prkcea	12	25549120	25678872	PF00168	C2 domain
Chr12:25509325-26396009	ENSDARG00000003008	prkcea	12	25549120	25678872	PF00433	Protein kinase C terminal domain
Chr12:25509325-26396009	ENSDARG00000008697	epas1a	12	25684399	25738189	PF11413	Hypoxia-inducible factor-1
Chr12:25509325-26396009	ENSDARG00000008697	epas1a	12	25684399	25738189	PF08778	HIF-1 alpha C terminal transactivation domain
Chr12:25509325-26396009	ENSDARG00000008697	epas1a	12	25684399	25738189	PF14598	PAS domain
Chr12:25509325-26396009	ENSDARG00000008697	epas1a	12	25684399	25738189	PF00989	PAS fold
Chr12:25509325-26396009	ENSDARG00000101074	glud1b	12	25754134	25790584	PF00208	Glutamate/Leucine/Phenylalanine/Valine dehydrogenase
Chr12:25509325-26396009	ENSDARG00000101074	glud1b	12	25754134	25790584	PF02812	Glu/Leu/Phe/Val dehydrogenase, dimerisation domain
Chr12:25509325-26396009	ENSDARG00000098380		12	25801639	25826708	PF01387	Synuclein
Chr12:25509325-26396009	ENSDARG00000073711	mmrn2b	12	25853282	25857317	PF00386	C1q domain
Chr12:25509325-26396009	ENSDARG00000105045	bmpr1ab	12	25859474	25931303	PF00069	Protein kinase domain
Chr12:25509325-26396009	ENSDARG00000105045	bmpr1ab	12	25859474	25931303	PF01064	Activin types I and II receptor domain
Chr12:25509325-26396009	ENSDARG00000105045	bmpr1ab	12	25859474	25931303	PF08515	Transforming growth factor beta type I GS-motif
Chr12:25509325-26396009	ENSDARG00000099974	ldb3b	12	25933693	25973150	PF00595	PDZ domain (Also known as DHR or GLGF)
Chr12:25509325-26396009	ENSDARG00000053929	opn4b	12	25993522	26061741	PF00001	7 transmembrane receptor (rhodopsin family)
Chr12:25509325-26396009	ENSDARG00000077749	usp54b	12	26130699	26291882	PF00443	Ubiquitin carboxyl-terminal hydrolase
Chr12:25509325-26396009	ENSDARG00000078696	synpo2lb	12	26318066	26339147	PF00595	PDZ domain (Also known as DHR or GLGF)
Chr12:25509325-26396009	ENSDARG00000045070	itgb3b	12	26343118	26370384	PF08725	Integrin beta cytoplasmic domain
Chr12:25509325-26396009	ENSDARG00000045070	itgb3b	12	26343118	26370384	PF00362	Integrin, beta chain
Chr12:25509325-26396009	ENSDARG00000045070	itgb3b	12	26343118	26370384	PF07965	Integrin beta tail domain
Chr12:25509325-26396009	ENSDARG00000045070	itgb3b	12	26343118	26370384	PF07974	EGF-like domain
Chr12:25509325-26396009	ENSDARG00000010953	ndel1a	12	26376487	26396009	PF04880	NUDE protein, C-terminal conserved region
Chr12:16403765-16801288	ENSDARG00000040110	kif20bb	12	16403765	16430481	PF00225	Kinesin motor domain
Chr12:16403765-16801288	ENSDARG00000095254	si:dkey-239j18.2	12	16470534	16639370	PF08246	Cathepsin propeptide inhibitor domain (I29)
Chr12:16403765-16801288	ENSDARG00000095254	si:dkey-239j18.2	12	16470534	16639370	PF00112	Papain family cysteine protease
Chr12:16403765-16801288	ENSDARG00000039173	ctslb	12	16495264	16497883	PF00112	Papain family cysteine protease
Chr12:16403765-16801288	ENSDARG00000039173	ctslb	12	16495264	16497883	PF08246	Cathepsin propeptide inhibitor domain (I29)
Chr12:16403765-16801288	ENSDARG00000089806	si:dkey-239j18.3	12	16512568	16514753	PF00112	Papain family cysteine protease
Chr12:16403765-16801288	ENSDARG00000089806	si:dkey-239j18.3	12	16512568	16514753	PF08246	Cathepsin propeptide inhibitor domain (I29)
Chr12:16403765-16801288	ENSDARG00000074306	ctslb	12	16569710	16572218	PF00112	Papain family cysteine protease
Chr12:16403765-16801288	ENSDARG00000074306	ctslb	12	16569710	16572218	PF08246	Cathepsin propeptide inhibitor domain (I29)
Chr12:16403765-16801288	ENSDARG00000087651	si:dkey-26g8.4	12	16595994	16776264	PF08246	Cathepsin propeptide inhibitor domain (I29)
Chr12:16403765-16801288	ENSDARG00000087651	si:dkey-26g8.4	12	16595994	16776264	PF00112	Papain family cysteine protease
Chr12:16403765-16801288	ENSDARG00000095744	si:dkey-269i1.4	12	16752771	16755262	PF00112	Papain family cysteine protease
Chr12:16403765-16801288	ENSDARG00000095744	si:dkey-269i1.4	12	16752771	16755262	PF08246	Cathepsin propeptide inhibitor domain (I29)
Chr12:16403765-16801288	ENSDARG00000095072	si:dkey-26g8.4	12	16773770	16776266	PF00112	Papain family cysteine protease
Chr12:16403765-16801288	ENSDARG00000095072	si:dkey-26g8.4	12	16773770	16776266	PF08246	Cathepsin propeptide inhibitor domain (I29)
Chr12:16403765-16801288	ENSDARG00000089750	si:dkey-26g8.5	12	16797537	16801288	PF00112	Papain family cysteine protease
Chr12:16403765-16801288	ENSDARG00000089750	si:dkey-26g8.5	12	16797537	16801288	PF08246	Cathepsin propeptide inhibitor domain (I29)
Chr13:29108284-29571292	ENSDARG00000017128	MYOF (1 of many)	13	29108284	29158764	PF00168	C2 domain
Chr13:29108284-29571292	ENSDARG00000061114	PARG	13	29161629	29217467	PF05028	Poly (ADP-ribose) glycohydrolase (PARG)
Chr13:29108284-29571292	ENSDARG00000079249	OGDHL	13	29223135	29273534	PF02779	Transketolase, pyrimidine binding domain
Chr13:29108284-29571292	ENSDARG00000079249	OGDHL	13	29223135	29273534	PF00676	Dehydrogenase E1 component
Chr13:29108284-29571292	ENSDARG00000015854	chata	13	29278909	29290881	PF00755	Choline/Carnitine o-acyltransferase
Chr13:29108284-29571292	ENSDARG00000006356	slc18a3a	13	29291599	29294004	PF07690	Major Facilitator Superfamily
Chr13:29108284-29571292	ENSDARG00000054890	rgra	13	29315776	29325409	PF00001	7 transmembrane receptor (rhodopsin family)
Chr13:29108284-29571292	ENSDARG00000019179	lrit1a	13	29331799	29337108	PF00041	Fibronectin type III domain
Chr13:29108284-29571292	ENSDARG00000019179	lrit1a	13	29331799	29337108	PF07679	Immunoglobulin I-set domain
Chr13:29108284-29571292	ENSDARG00000019179	lrit1a	13	29331799	29337108	PF00560	Leucine Rich Repeat
Chr13:29108284-29571292	ENSDARG00000019179	lrit1a	13	29331799	29337108	PF13855	Leucine rich repeat
Chr13:29108284-29571292	ENSDARG00000030626	lrit2	13	29339992	29343854	PF13855	Leucine rich repeat
Chr13:29108284-29571292	ENSDARG00000030626	lrit2	13	29339992	29343854	PF13927	Immunoglobulin domain
Chr13:29108284-29571292	ENSDARG00000004643	cdhr1a	13	29350206	29375154	PF00028	Cadherin domain
Chr13:29108284-29571292	ENSDARG00000061070	chst3a	13	29379679	29393595	PF00685	Sulfotransferase domain
Chr14:47389552-48327544	ENSDARG00000026406	anxa5a	14	47423685	47447115	PF00191	Annexin
Chr14:47389552-48327544	ENSDARG00000040190	qdpra	14	47886148	47909986	PF00106	short chain dehydrogenase
Chr14:47389552-48327544	ENSDARG00000040198	fstl5	14	48015767	48327544	PF07648	Kazal-type serine protease inhibitor domain
Chr14:47389552-48327544	ENSDARG00000040198	fstl5	14	48015767	48327544	PF07679	Immunoglobulin I-set domain
Chr14:47389552-48327544	ENSDARG00000040198	fstl5	14	48015767	48327544	PF13499	EF-hand domain pair
Chr14:1661000-2489489	ENSDARG00000074644	SPOCK1	14	1761759	1881384	PF07648	Kazal-type serine protease inhibitor domain
Chr14:1661000-2489489	ENSDARG00000074644	SPOCK1	14	1761759	1881384	PF10591	Secreted protein acidic and rich in cysteine Ca binding region
Chr14:1661000-2489489	ENSDARG00000074644	SPOCK1	14	1761759	1881384	PF00086	Thyroglobulin type-1 repeat
Chr14:1661000-2489489	ENSDARG00000098788	pcdh2g16	14	1976550	2166806	PF00028	Cadherin domain
Chr14:1661000-2489489	ENSDARG00000098788	pcdh2g16	14	1976550	2166806	PF08266	Cadherin-like
Chr14:1661000-2489489	ENSDARG00000071891	pcdh2g6	14	1976663	2155137	PF00028	Cadherin domain
Chr14:1661000-2489489	ENSDARG00000071891	pcdh2g6	14	1976663	2155137	PF08266	Cadherin-like
Chr14:1661000-2489489	ENSDARG00000074738	pcdh2g9	14	1976663	2135930	PF00028	Cadherin domain
Chr14:1661000-2489489	ENSDARG00000074738	pcdh2g9	14	1976663	2135930	PF08266	Cadherin-like
Chr14:1661000-2489489	ENSDARG00000078190	pcdh2g13	14	1976663	2114056	PF08266	Cadherin-like
Chr14:1661000-2489489	ENSDARG00000078190	pcdh2g13	14	1976663	2114056	PF00028	Cadherin domain
Chr14:1661000-2489489	ENSDARG00000078940	pcdh2g12	14	1976663	2118131	PF08266	Cadherin-like
Chr14:1661000-2489489	ENSDARG00000078940	pcdh2g12	14	1976663	2118131	PF00028	Cadherin domain
Chr14:1661000-2489489	ENSDARG00000098705	BX005294.1	14	1976663	2040643	PF00028	Cadherin domain
Chr14:1661000-2489489	ENSDARG00000098705	BX005294.1	14	1976663	2040643	PF08266	Cadherin-like
Chr14:1661000-2489489	ENSDARG00000099244	pcdh2g7	14	1976663	2151368	PF08266	Cadherin-like
Chr14:1661000-2489489	ENSDARG00000099244	pcdh2g7	14	1976663	2151368	PF00028	Cadherin domain
Chr14:1661000-2489489	ENSDARG00000100243	pcdh2g8	14	1976663	2140852	PF00028	Cadherin domain
Chr14:1661000-2489489	ENSDARG00000100243	pcdh2g8	14	1976663	2140852	PF08266	Cadherin-like
Chr14:1661000-2489489	ENSDARG00000101338	BX005294.2	14	1976663	2131776	PF08266	Cadherin-like
Chr14:1661000-2489489	ENSDARG00000101338	BX005294.2	14	1976663	2131776	PF00028	Cadherin domain
Chr14:1661000-2489489	ENSDARG00000102943	pcdh2g28	14	1976663	2036906	PF08266	Cadherin-like
Chr14:1661000-2489489	ENSDARG00000102943	pcdh2g28	14	1976663	2036906	PF00028	Cadherin domain
Chr14:1661000-2489489	ENSDARG00000103113	pcdh2g3	14	1976663	2162725	PF08266	Cadherin-like
Chr14:1661000-2489489	ENSDARG00000103113	pcdh2g3	14	1976663	2162725	PF00028	Cadherin domain
Chr14:1661000-2489489	ENSDARG00000103256	pcdh2g1	14	1976663	2179368	PF08266	Cadherin-like
Chr14:1661000-2489489	ENSDARG00000103256	pcdh2g1	14	1976663	2179368	PF00028	Cadherin domain
Chr14:1661000-2489489	ENSDARG00000104438	pcdh2g17	14	1976663	2083035	PF08266	Cadherin-like
Chr14:1661000-2489489	ENSDARG00000104438	pcdh2g17	14	1976663	2083035	PF00028	Cadherin domain
Chr14:1661000-2489489	ENSDARG00000089195	pcdh2g20	14	2062154	2063621	PF00028	Cadherin domain
Chr14:1661000-2489489	ENSDARG00000079424	CT573264.3	14	2172358	2174960	PF08266	Cadherin-like
Chr14:1661000-2489489	ENSDARG00000079424	CT573264.3	14	2172358	2174960	PF00028	Cadherin domain
Chr14:1661000-2489489	ENSDARG00000077343	CT573264.1	14	2181261	2183645	PF08266	Cadherin-like
Chr14:1661000-2489489	ENSDARG00000077343	CT573264.1	14	2181261	2183645	PF00028	Cadherin domain
Chr14:1661000-2489489	ENSDARG00000078339	CT573264.2	14	2184978	2187362	PF08266	Cadherin-like
Chr14:1661000-2489489	ENSDARG00000078339	CT573264.2	14	2184978	2187362	PF00028	Cadherin domain
Chr14:1661000-2489489	ENSDARG00000101318	pcdh2ab9	14	2200811	2277982	PF08266	Cadherin-like
Chr14:1661000-2489489	ENSDARG00000101318	pcdh2ab9	14	2200811	2277982	PF00028	Cadherin domain
Chr14:1661000-2489489	ENSDARG00000104141	si:dkey-262j3.7	14	2200811	2284301	PF00028	Cadherin domain
Chr14:1661000-2489489	ENSDARG00000088136	pcdh2aa15	14	2204772	2349164	PF08266	Cadherin-like
Chr14:1661000-2489489	ENSDARG00000088136	pcdh2aa15	14	2204772	2349164	PF00028	Cadherin domain
Chr14:1661000-2489489	ENSDARG00000089874	pcdh2ab8	14	2204772	2281222	PF08266	Cadherin-like
Chr14:1661000-2489489	ENSDARG00000089874	pcdh2ab8	14	2204772	2281222	PF00028	Cadherin domain
Chr14:1661000-2489489	ENSDARG00000090348	pcdh2ab5	14	2204772	2291391	PF00028	Cadherin domain
Chr14:1661000-2489489	ENSDARG00000090348	pcdh2ab5	14	2204772	2291391	PF08266	Cadherin-like
Chr14:1661000-2489489	ENSDARG00000091043	pcdh2ab6	14	2204772	2288125	PF00028	Cadherin domain
Chr14:1661000-2489489	ENSDARG00000091043	pcdh2ab6	14	2204772	2288125	PF08266	Cadherin-like
Chr14:1661000-2489489	ENSDARG00000099468	si:dkey-262j3.12	14	2204772	2298963	PF00028	Cadherin domain
Chr14:1661000-2489489	ENSDARG00000099468	si:dkey-262j3.12	14	2204772	2298963	PF08266	Cadherin-like
Chr14:1661000-2489489	ENSDARG00000099783	pcdh2ac	14	2204772	2245103	PF08266	Cadherin-like
Chr14:1661000-2489489	ENSDARG00000099783	pcdh2ac	14	2204772	2245103	PF00028	Cadherin domain
Chr14:1661000-2489489	ENSDARG00000102719	pcdh2ab3	14	2204772	2295309	PF08266	Cadherin-like
Chr14:1661000-2489489	ENSDARG00000102719	pcdh2ab3	14	2204772	2295309	PF00028	Cadherin domain
Chr14:1661000-2489489	ENSDARG00000103906	pcdh2ab10	14	2204772	2274897	PF00028	Cadherin domain
Chr14:1661000-2489489	ENSDARG00000103906	pcdh2ab10	14	2204772	2274897	PF08266	Cadherin-like
Chr14:1661000-2489489	ENSDARG00000104080	pcdh2ab12	14	2204772	2271538	PF08266	Cadherin-like
Chr14:1661000-2489489	ENSDARG00000104080	pcdh2ab12	14	2204772	2271538	PF00028	Cadherin domain
Chr14:1661000-2489489	ENSDARG00000071904	pcdh2ab1	14	2204779	2303526	PF00028	Cadherin domain
Chr14:1661000-2489489	ENSDARG00000071904	pcdh2ab1	14	2204779	2303526	PF08266	Cadherin-like
Chr14:1661000-2489489	ENSDARG00000037691	pcdh2ab2	14	2205213	2299026	PF08266	Cadherin-like
Chr14:1661000-2489489	ENSDARG00000037691	pcdh2ab2	14	2205213	2299026	PF00028	Cadherin domain
Chr14:1661000-2489489	ENSDARG00000089593	pcdh2ab11	14	2269160	2271538	PF08266	Cadherin-like
Chr14:1661000-2489489	ENSDARG00000089593	pcdh2ab11	14	2269160	2271538	PF00028	Cadherin domain
Chr14:1661000-2489489	ENSDARG00000089297	si:dkeyp-115d7.2	14	2282398	2284773	PF00028	Cadherin domain
Chr14:1661000-2489489	ENSDARG00000089297	si:dkeyp-115d7.2	14	2282398	2284773	PF08266	Cadherin-like
Chr14:1661000-2489489	ENSDARG00000099535	si:ch73-379j16.2	14	2401869	2404133	PF00028	Cadherin domain
Chr14:1661000-2489489	ENSDARG00000099535	si:ch73-379j16.2	14	2401869	2404133	PF08266	Cadherin-like
Chr14:1661000-2489489	ENSDARG00000037695	pcdh2aa1	14	2407123	2409474	PF08266	Cadherin-like
Chr14:1661000-2489489	ENSDARG00000037695	pcdh2aa1	14	2407123	2409474	PF00028	Cadherin domain
Chr14:1661000-2489489	ENSDARG00000099487	si:ch73-233f7.7	14	2423089	2434858	PF08266	Cadherin-like
Chr14:1661000-2489489	ENSDARG00000099487	si:ch73-233f7.7	14	2423089	2434858	PF00028	Cadherin domain
Chr14:1661000-2489489	ENSDARG00000100424	si:ch73-233f7.8	14	2428158	2430566	PF00028	Cadherin domain
Chr14:1661000-2489489	ENSDARG00000100424	si:ch73-233f7.8	14	2428158	2430566	PF08266	Cadherin-like
Chr14:1661000-2489489	ENSDARG00000101667	si:ch73-233f7.6	14	2435047	2437482	PF08266	Cadherin-like
Chr14:1661000-2489489	ENSDARG00000101667	si:ch73-233f7.6	14	2435047	2437482	PF00028	Cadherin domain
Chr14:1661000-2489489	ENSDARG00000102095	si:ch73-233f7.5	14	2437892	2440423	PF00028	Cadherin domain
Chr14:1661000-2489489	ENSDARG00000102095	si:ch73-233f7.5	14	2437892	2440423	PF08266	Cadherin-like
Chr14:1661000-2489489	ENSDARG00000098566	si:ch73-233f7.4	14	2440879	2443341	PF00028	Cadherin domain
Chr14:1661000-2489489	ENSDARG00000098566	si:ch73-233f7.4	14	2440879	2443341	PF08266	Cadherin-like
Chr14:1661000-2489489	ENSDARG00000102198	si:ch73-233f7.3	14	2443996	2446410	PF00028	Cadherin domain
Chr14:1661000-2489489	ENSDARG00000102198	si:ch73-233f7.3	14	2443996	2446410	PF08266	Cadherin-like
Chr14:1661000-2489489	ENSDARG00000077023	pcdhb	14	2449039	2451498	PF08266	Cadherin-like
Chr14:1661000-2489489	ENSDARG00000077023	pcdhb	14	2449039	2451498	PF00028	Cadherin domain
Chr14:1661000-2489489	ENSDARG00000061909	si:ch73-233f7.1	14	2464273	2482033	PF08266	Cadherin-like
Chr14:1661000-2489489	ENSDARG00000061909	si:ch73-233f7.1	14	2464273	2482033	PF00028	Cadherin domain
Chr15:42670892-43315792	ENSDARG00000040627	grik1b	15	42670892	42723773	PF00060	Ligand-gated ion channel
Chr15:42670892-43315792	ENSDARG00000040627	grik1b	15	42670892	42723773	PF01094	Receptor family ligand binding region
Chr15:42670892-43315792	ENSDARG00000040627	grik1b	15	42670892	42723773	PF10613	Ligated ion channel L-glutamate- and glycine-binding site
Chr15:42670892-43315792	ENSDARG00000088274	si:ch211-181d7.1	15	42734793	42764319	PF05729	NACHT domain
Chr15:42670892-43315792	ENSDARG00000088274	si:ch211-181d7.1	15	42734793	42764319	PF13516	Leucine Rich repeat
Chr15:42670892-43315792	ENSDARG00000091847	si:ch211-181d7.1	15	42766916	42780368	PF05729	NACHT domain
Chr15:42670892-43315792	ENSDARG00000091847	si:ch211-181d7.1	15	42766916	42780368	PF13516	Leucine Rich repeat
Chr15:42670892-43315792	ENSDARG00000068621	si:ch211-181d7.3	15	42785207	42804045	PF05729	NACHT domain
Chr15:42670892-43315792	ENSDARG00000068621	si:ch211-181d7.3	15	42785207	42804045	PF13516	Leucine Rich repeat
Chr15:42670892-43315792	ENSDARG00000100592	slc8a2b	15	42811738	43025035	PF01699	Sodium/calcium exchanger protein
Chr15:42670892-43315792	ENSDARG00000100592	slc8a2b	15	42811738	43025035	PF03160	Calx-beta domain
Chr15:42670892-43315792	ENSDARG00000032079	acsl3a	15	43038949	43122110	PF13193	AMP-binding enzyme C-terminal domain
Chr15:42670892-43315792	ENSDARG00000032079	acsl3a	15	43038949	43122110	PF00501	AMP-binding enzyme
Chr15:42670892-43315792	ENSDARG00000068257	kcne4	15	43136612	43143967	PF02060	Slow voltage-gated potassium channel
Chr15:42670892-43315792	ENSDARG00000076073	ap1s3a	15	43272875	43295435	PF01217	Clathrin adaptor complex small chain
Chr15:42670892-43315792	ENSDARG00000010764	flj13639	15	43285404	43315792	PF00106	short chain dehydrogenase
Chr15:12073360-13892397	ENSDARG00000098057	dscaml1	15	12139421	12298457	PF00041	Fibronectin type III domain
Chr15:12073360-13892397	ENSDARG00000098057	dscaml1	15	12139421	12298457	PF07679	Immunoglobulin I-set domain
Chr15:12073360-13892397	ENSDARG00000098057	dscaml1	15	12139421	12298457	PF13895	Immunoglobulin domain
Chr15:12073360-13892397	ENSDARG00000103639	si:dkey-36i7.3	15	12319627	12339440	PF02038	ATP1G1/PLM/MAT8 family
Chr15:12073360-13892397	ENSDARG00000100971	fxyd6	15	12342530	12387717	PF02038	ATP1G1/PLM/MAT8 family
Chr15:12073360-13892397	ENSDARG00000100969	tmprss13a	15	12394744	12428992	PF00089	Trypsin
Chr15:12073360-13892397	ENSDARG00000100383	il10ra	15	12446470	12457017	PF01108	Tissue factor
Chr15:12073360-13892397	ENSDARG00000103117	tmprss4a	15	12497789	12527918	PF00089	Trypsin
Chr15:12073360-13892397	ENSDARG00000099031	scn4ba	15	12535435	12569521	PF07686	Immunoglobulin V-set domain
Chr15:12073360-13892397	ENSDARG00000101713	scn2b	15	12589962	12614266	PF07686	Immunoglobulin V-set domain
Chr15:12073360-13892397	ENSDARG00000105059	LRFN3 (1 of many)	15	13158105	13304487	PF00041	Fibronectin type III domain
Chr15:12073360-13892397	ENSDARG00000105059	LRFN3 (1 of many)	15	13158105	13304487	PF13855	Leucine rich repeat
Chr15:12073360-13892397	ENSDARG00000105059	LRFN3 (1 of many)	15	13158105	13304487	PF07679	Immunoglobulin I-set domain
Chr15:1084571-1471798	ENSDARG00000063621	aadac	15	1084571	1105466	PF07859	alpha/beta hydrolase fold
Chr15:1084571-1471798	ENSDARG00000077497	igsf10	15	1125853	1142706	PF13855	Leucine rich repeat
Chr15:1084571-1471798	ENSDARG00000077497	igsf10	15	1125853	1142706	PF07679	Immunoglobulin I-set domain
Chr15:1084571-1471798	ENSDARG00000077497	igsf10	15	1125853	1142706	PF13895	Immunoglobulin domain
Chr15:1084571-1471798	ENSDARG00000069945	p2ry12	15	1155861	1159644	PF00001	7 transmembrane receptor (rhodopsin family)
Chr15:1084571-1471798	ENSDARG00000069944	p2ry13	15	1174067	1181860	PF00001	7 transmembrane receptor (rhodopsin family)
Chr15:1084571-1471798	ENSDARG00000063624	gfm1	15	1206316	1234209	PF03144	Elongation factor Tu domain 2
Chr15:1084571-1471798	ENSDARG00000063624	gfm1	15	1206316	1234209	PF00009	Elongation factor Tu GTP binding domain
Chr15:1084571-1471798	ENSDARG00000063624	gfm1	15	1206316	1234209	PF14492	Elongation Factor G, domain II
Chr15:1084571-1471798	ENSDARG00000063624	gfm1	15	1206316	1234209	PF03764	Elongation factor G, domain IV
Chr15:1084571-1471798	ENSDARG00000063624	gfm1	15	1206316	1234209	PF00679	Elongation factor G C-terminus
Chr15:1084571-1471798	ENSDARG00000043102	lxn	15	1220620	1238131	PF06907	Latexin
Chr15:1084571-1471798	ENSDARG00000101379	mfsd1	15	1238652	1246864	PF07690	Major Facilitator Superfamily
Chr15:830417-963178	ENSDARG00000086897	si:dkey-7i4.1	15	830417	846500	PF05729	NACHT domain
Chr15:830417-963178	ENSDARG00000086897	si:dkey-7i4.1	15	830417	846500	PF00622	SPRY domain
Chr15:830417-963178	ENSDARG00000086897	si:dkey-7i4.1	15	830417	846500	PF13765	SPRY-associated domain
Chr15:830417-963178	ENSDARG00000086897	si:dkey-7i4.1	15	830417	846500	PF13516	Leucine Rich repeat
Chr15:830417-963178	ENSDARG00000097760	si:dkey-7i4.8	15	847094	854002	PF13465	Zinc-finger double domain
Chr15:830417-963178	ENSDARG00000098032	si:dkey-7i4.13	15	847124	902937	PF13465	Zinc-finger double domain
Chr15:830417-963178	ENSDARG00000098032	si:dkey-7i4.13	15	847124	902937	PF13912	C2H2-type zinc finger
Chr15:830417-963178	ENSDARG00000032285	zgc:113294	15	855753	861668	PF13465	Zinc-finger double domain
Chr15:830417-963178	ENSDARG00000032285	zgc:113294	15	855753	861668	PF00096	Zinc finger, C2H2 type
Chr15:830417-963178	ENSDARG00000097134	si:dkey-7i4.7	15	862634	866659	PF13465	Zinc-finger double domain
Chr15:830417-963178	ENSDARG00000079010	si:dkey-7i4.5	15	871401	889864	PF00096	Zinc finger, C2H2 type
Chr15:830417-963178	ENSDARG00000079010	si:dkey-7i4.5	15	871401	889864	PF13465	Zinc-finger double domain
Chr15:830417-963178	ENSDARG00000097627	si:dkey-7i4.14	15	873894	876264	PF13465	Zinc-finger double domain
Chr15:830417-963178	ENSDARG00000079035	zgc:174573	15	873918	883310	PF00096	Zinc finger, C2H2 type
Chr15:830417-963178	ENSDARG00000079035	zgc:174573	15	873918	883310	PF13465	Zinc-finger double domain
Chr15:830417-963178	ENSDARG00000097481	si:dkey-77f5.11	15	890026	895359	PF13465	Zinc-finger double domain
Chr15:830417-963178	ENSDARG00000097255	si:dkey-77f5.13	15	896428	949493	PF13465	Zinc-finger double domain
Chr15:830417-963178	ENSDARG00000096901	si:dkey-7i4.11	15	903073	919005	PF00096	Zinc finger, C2H2 type
Chr15:830417-963178	ENSDARG00000096901	si:dkey-7i4.11	15	903073	919005	PF13912	C2H2-type zinc finger
Chr15:830417-963178	ENSDARG00000096901	si:dkey-7i4.11	15	903073	919005	PF13465	Zinc-finger double domain
Chr15:830417-963178	ENSDARG00000097172	si:dkey-7i4.12	15	903128	907316	PF00096	Zinc finger, C2H2 type
Chr15:830417-963178	ENSDARG00000095708	znf1012	15	912038	942912	PF00096	Zinc finger, C2H2 type
Chr15:830417-963178	ENSDARG00000095708	znf1012	15	912038	942912	PF13465	Zinc-finger double domain
Chr15:830417-963178	ENSDARG00000097152	si:dkey-7i4.10	15	919948	923106	PF13912	C2H2-type zinc finger
Chr15:830417-963178	ENSDARG00000097152	si:dkey-7i4.10	15	919948	923106	PF13465	Zinc-finger double domain
Chr15:830417-963178	ENSDARG00000096856	si:dkey-7i4.9	15	926229	932374	PF00096	Zinc finger, C2H2 type
Chr15:830417-963178	ENSDARG00000097442	si:dkey-77f5.15	15	951569	956471	PF13465	Zinc-finger double domain
Chr15:830417-963178	ENSDARG00000097442	si:dkey-77f5.15	15	951569	956471	PF13912	C2H2-type zinc finger
Chr15:830417-963178	ENSDARG00000098027	si:dkey-77f5.14	15	959495	963178	PF13465	Zinc-finger double domain
Chr15:616517-708673	ENSDARG00000086223	si:ch73-144d13.4	15	616517	623024	PF13465	Zinc-finger double domain
Chr15:616517-708673	ENSDARG00000097812	si:ch73-144d13.5	15	623652	630586	PF13912	C2H2-type zinc finger
Chr15:616517-708673	ENSDARG00000097812	si:ch73-144d13.5	15	623652	630586	PF13465	Zinc-finger double domain
Chr15:616517-708673	ENSDARG00000069966	alox5b.3	15	631450	643550	PF00305	Lipoxygenase
Chr15:616517-708673	ENSDARG00000069966	alox5b.3	15	631450	643550	PF01477	PLAT/LH2 domain
Chr15:616517-708673	ENSDARG00000096828	si:ch73-144d13.7	15	650426	656994	PF13912	C2H2-type zinc finger
Chr15:616517-708673	ENSDARG00000096828	si:ch73-144d13.7	15	650426	656994	PF13465	Zinc-finger double domain
Chr15:616517-708673	ENSDARG00000096828	si:ch73-144d13.7	15	650426	656994	PF00096	Zinc finger, C2H2 type
Chr15:616517-708673	ENSDARG00000098031	si:ch73-144d13.8	15	657573	665740	PF00096	Zinc finger, C2H2 type
Chr15:616517-708673	ENSDARG00000098031	si:ch73-144d13.8	15	657573	665740	PF13465	Zinc-finger double domain
Chr15:616517-708673	ENSDARG00000097620	si:ch211-210b2.1	15	666816	672511	PF13465	Zinc-finger double domain
Chr15:616517-708673	ENSDARG00000097620	si:ch211-210b2.1	15	666816	672511	PF00096	Zinc finger, C2H2 type
Chr15:616517-708673	ENSDARG00000092507	znf1013	15	677588	695797	PF13465	Zinc-finger double domain
Chr15:616517-708673	ENSDARG00000092507	znf1013	15	677588	695797	PF13912	C2H2-type zinc finger
Chr16:24057094-24818289	ENSDARG00000092170	apoc1	16	24057094	24058689	PF04691	Apolipoprotein C-I (ApoC-1)
Chr16:24057094-24818289	ENSDARG00000092155	apoc2	16	24069723	24076129	PF05355	Apolipoprotein C-II
Chr16:24057094-24818289	ENSDARG00000090190	bcam	16	24113376	24220541	PF07686	Immunoglobulin V-set domain
Chr16:24057094-24818289	ENSDARG00000090190	bcam	16	24113376	24220541	PF13895	Immunoglobulin domain
Chr16:24057094-24818289	ENSDARG00000090190	bcam	16	24113376	24220541	PF08205	CD80-like C2-set immunoglobulin domain
Chr16:24057094-24818289	ENSDARG00000030602	rps19	16	24274933	24280294	PF01090	Ribosomal protein S19e
Chr16:24057094-24818289	ENSDARG00000040291	cadm4	16	24298046	24603008	PF07686	Immunoglobulin V-set domain
Chr16:24057094-24818289	ENSDARG00000040291	cadm4	16	24298046	24603008	PF08205	CD80-like C2-set immunoglobulin domain
Chr16:24057094-24818289	ENSDARG00000040291	cadm4	16	24298046	24603008	PF13895	Immunoglobulin domain
Chr16:24057094-24818289	ENSDARG00000079175	si:ch211-79k12.1	16	24607792	24634997	PF13895	Immunoglobulin domain
Chr16:24057094-24818289	ENSDARG00000090679	si:ch211-79k12.2	16	24638208	24646322	PF00096	Zinc finger, C2H2 type
Chr16:24057094-24818289	ENSDARG00000090679	si:ch211-79k12.2	16	24638208	24646322	PF13465	Zinc-finger double domain
Chr16:24057094-24818289	ENSDARG00000090679	si:ch211-79k12.2	16	24638208	24646322	PF13894	C2H2-type zinc finger
Chr16:24057094-24818289	ENSDARG00000097110	si:dkey-56f14.4	16	24675506	24683010	PF02038	ATP1G1/PLM/MAT8 family
Chr16:24057094-24818289	ENSDARG00000097057	fxyd6l	16	24686108	24727834	PF02038	ATP1G1/PLM/MAT8 family
Chr16:24057094-24818289	ENSDARG00000032496	pon1	16	24731568	24741233	PF01731	Arylesterase
Chr16:24057094-24818289	ENSDARG00000097789	zgc:174637	16	24741926	24746494	PF01731	Arylesterase
Chr16:24057094-24818289	ENSDARG00000040290	zgc:174637	16	24741930	24753588	PF01731	Arylesterase
Chr16:24057094-24818289	ENSDARG00000016856	pon2	16	24754851	24757887	PF01731	Arylesterase
Chr16:24057094-24818289	ENSDARG00000040287	ywhabl	16	24766145	24780859	PF00244	14-3-3 protein
Chr16:24057094-24818289	ENSDARG00000089123	negaly6	16	24783817	24788571	PF00021	u-PAR/Ly-6 domain
Chr16:12779696-13219629	ENSDARG00000057687	sbk3	16	12820784	12833618	PF00069	Protein kinase domain
Chr16:12779696-13219629	ENSDARG00000010411	epn1	16	12840212	12866408	PF01417	ENTH domain
Chr16:12779696-13219629	ENSDARG00000010411	epn1	16	12840212	12866408	PF02809	Ubiquitin interaction motif
Chr16:12779696-13219629	ENSDARG00000057680	foxj2	16	12868175	12897070	PF00250	Forkhead domain
Chr16:12779696-13219629	ENSDARG00000013371	isoc2	16	12903791	12919766	PF00857	Isochorismatase family
Chr16:12779696-13219629	ENSDARG00000012505	u2af2a	16	12922352	12931648	PF14259	RNA recognition motif (a.k.a. RRM, RBD, or RNP domain)
Chr16:12779696-13219629	ENSDARG00000012505	u2af2a	16	12922352	12931648	PF00076	RNA recognition motif. (a.k.a. RRM, RBD, or RNP domain)
Chr16:12779696-13219629	ENSDARG00000070626	cacng8b	16	12992261	13063619	PF00822	PMP-22/EMP/MP20/Claudin family
Chr16:12779696-13219629	ENSDARG00000070624	cacng7b	16	13072900	13114046	PF00822	PMP-22/EMP/MP20/Claudin family
Chr16:12779696-13219629	ENSDARG00000004561	prkcg	16	13130656	13219629	PF00069	Protein kinase domain
Chr16:12779696-13219629	ENSDARG00000004561	prkcg	16	13130656	13219629	PF00433	Protein kinase C terminal domain
Chr16:12779696-13219629	ENSDARG00000004561	prkcg	16	13130656	13219629	PF00130	Phorbol esters/diacylglycerol binding domain (C1 domain)
Chr16:12779696-13219629	ENSDARG00000004561	prkcg	16	13130656	13219629	PF00168	C2 domain
Chr16:12211428-12669820	ENSDARG00000073883	clstn3	16	12211428	12282652	PF00028	Cadherin domain
Chr16:12211428-12669820	ENSDARG00000073883	clstn3	16	12211428	12282652	PF13385	Concanavalin A-like lectin/glucanases superfamily
Chr16:12211428-12669820	ENSDARG00000040988	tpi1b	16	12345335	12364092	PF00121	Triosephosphate isomerase
Chr16:12211428-12669820	ENSDARG00000076805	leng8	16	12365625	12375251	PF03399	SAC3/GANP/Nin1/mts3/eIF-3 p25 family
Chr16:12211428-12669820	ENSDARG00000040971	GABARAPL1	16	12374256	12385323	PF02991	Autophagy protein Atg8 ubiquitin like
Chr16:12211428-12669820	ENSDARG00000088023	si:dkey-26c10.5	16	12390130	12403561	PF00059	Lectin C-type domain
Chr16:12211428-12669820	ENSDARG00000014496	trpv6	16	12403087	12428961	PF12796	Ankyrin repeats (3 copies)
Chr16:12211428-12669820	ENSDARG00000057729	ephb6	16	12444372	12579132	PF07714	Protein tyrosine kinase
Chr16:12211428-12669820	ENSDARG00000057729	ephb6	16	12444372	12579132	PF00041	Fibronectin type III domain
Chr16:12211428-12669820	ENSDARG00000057729	ephb6	16	12444372	12579132	PF01404	Ephrin receptor ligand binding domain
Chr16:12211428-12669820	ENSDARG00000057729	ephb6	16	12444372	12579132	PF00536	SAM domain (Sterile alpha motif)
Chr16:12211428-12669820	ENSDARG00000057729	ephb6	16	12444372	12579132	PF14575	Ephrin type-A receptor 2 transmembrane domain
Chr16:12211428-12669820	ENSDARG00000037861	slc2a3b	16	12583959	12605730	PF00083	Sugar (and other) transporter
Chr16:12211428-12669820	ENSDARG00000037860	cox6b2	16	12614027	12621691	PF02297	Cytochrome oxidase c subunit VIb
Chr16:12211428-12669820	ENSDARG00000074829	rasip1	16	12626633	12669820	PF01843	DIL domain
Chr17:44369725-45038028	ENSDARG00000076767	pgfb	17	44583839	44638674	PF00341	PDGF/VEGF domain
Chr17:44369725-45038028	ENSDARG00000053475	ngb	17	44848187	44854412	PF00042	Globin
Chr17:44369725-45038028	ENSDARG00000060380	coq6	17	44896103	44915162	PF01494	FAD binding domain
Chr17:44369725-45038028	ENSDARG00000053481	entpd5a	17	44916642	44927048	PF01150	GDA1/CD39 (nucleoside phosphatase) family
Chr17:44369725-45038028	ENSDARG00000053485	aldh6a1	17	44959414	44993527	PF00171	Aldehyde dehydrogenase family
Chr17:44369725-45038028	ENSDARG00000027984	gstz1	17	44992659	45000078	PF00043	Glutathione S-transferase, C-terminal domain
Chr17:44369725-45038028	ENSDARG00000027984	gstz1	17	44992659	45000078	PF02798	Glutathione S-transferase, N-terminal domain
Chr17:44369725-45038028	ENSDARG00000027984	gstz1	17	44992659	45000078	PF13417	Glutathione S-transferase, N-terminal domain
Chr17:44369725-45038028	ENSDARG00000074100	zgc:163014	17	45000249	45011772	PF13415	Galactose oxidase, central domain
Chr17:44369725-45038028	ENSDARG00000074100	zgc:163014	17	45000249	45011772	PF13418	Galactose oxidase, central domain
Chr17:15226374-15520664	ENSDARG00000087197	ros1	17	15239153	15266715	PF00041	Fibronectin type III domain
Chr17:15226374-15520664	ENSDARG00000087197	ros1	17	15239153	15266715	PF07714	Protein tyrosine kinase
Chr17:15226374-15520664	ENSDARG00000097256	si:ch211-270g19.5	17	15289465	15297653	PF04272	Phospholamban
Chr17:15226374-15520664	ENSDARG00000003381	si:ch211-266g18.6	17	15380546	15403052	PF00168	C2 domain
Chr17:15226374-15520664	ENSDARG00000007697	fabp7a	17	15425585	15427954	PF00061	Lipocalin / cytosolic fatty-acid binding protein family
Chr17:15226374-15520664	ENSDARG00000011370	fyna	17	15495031	15520664	PF00017	SH2 domain
Chr17:15226374-15520664	ENSDARG00000011370	fyna	17	15495031	15520664	PF00018	SH3 domain
Chr17:15226374-15520664	ENSDARG00000011370	fyna	17	15495031	15520664	PF07714	Protein tyrosine kinase
Chr18:7140374-7423068	ENSDARG00000005842	cd9a	18	7163615	7184958	PF00335	Tetraspanin family
Chr18:7140374-7423068	ENSDARG00000077231	vwf	18	7191182	7269043	PF00092	von Willebrand factor type A domain
Chr18:7140374-7423068	ENSDARG00000077231	vwf	18	7191182	7269043	PF01826	Trypsin Inhibitor like cysteine rich domain
Chr18:7140374-7423068	ENSDARG00000036337	cers3b	18	7350120	7367033	PF00046	Homeobox domain
Chr18:7140374-7423068	ENSDARG00000030078	glipr1b	18	7386482	7396290	PF00188	Cysteine-rich secretory protein family
Chr18:7140374-7423068	ENSDARG00000058492	si:dkey-30c15.17	18	7404307	7415848	PF00135	Carboxylesterase family
Chr18:7140374-7423068	ENSDARG00000069515	bbs10	18	7416988	7423068	PF00118	TCP-1/cpn60 chaperonin family
Chr18:48429318-48814644	ENSDARG00000054632	fli1a	18	48429318	48493178	PF00178	Ets-domain
Chr18:48429318-48814644	ENSDARG00000054632	fli1a	18	48429318	48493178	PF02198	Sterile alpha motif (SAM)/Pointed domain
Chr18:48429318-48814644	ENSDARG00000088484	kcnj1a.6	18	48496310	48505848	PF01007	Inward rectifier potassium channel
Chr18:48429318-48814644	ENSDARG00000089060	kcnj1a.5	18	48504332	48505848	PF01007	Inward rectifier potassium channel
Chr18:48429318-48814644	ENSDARG00000090635	kcnj1a.4	18	48512378	48513888	PF01007	Inward rectifier potassium channel
Chr18:48429318-48814644	ENSDARG00000086248	kcnj1a.3	18	48520882	48522343	PF01007	Inward rectifier potassium channel
Chr18:48429318-48814644	ENSDARG00000090866	kcnj1a.2	18	48533088	48535524	PF01007	Inward rectifier potassium channel
Chr18:48429318-48814644	ENSDARG00000091232	kcnj1a.1	18	48548203	48563723	PF01007	Inward rectifier potassium channel
Chr18:48429318-48814644	ENSDARG00000061014	kcnj5	18	48613669	48645587	PF01007	Inward rectifier potassium channel
Chr18:48429318-48814644	ENSDARG00000041006	st3gal4	18	48701315	48750631	PF00777	Glycosyltransferase family 29 (sialyltransferase)
Chr18:48429318-48814644	ENSDARG00000074371	tirap	18	48756786	48760269	PF13676	TIR domain
Chr18:48429318-48814644	ENSDARG00000041011	gemin7	18	48764129	48765678	PF11095	Gem-associated protein 7 (Gemin7)
Chr18:48429318-48814644	ENSDARG00000103679	bmp16	18	48798932	48814644	PF00019	Transforming growth factor beta like domain
Chr20:25572602-25685779	ENSDARG00000094265	si:dkey-183n20.15	20	25572602	25587294	PF15227	zinc finger of C3HC4-type, RING
Chr20:25572602-25685779	ENSDARG00000042953	cyp2n13	20	25616169	25623821	PF00067	Cytochrome P450
Chr20:25572602-25685779	ENSDARG00000042956	cyp2ad6	20	25626712	25634649	PF00067	Cytochrome P450
Chr20:25572602-25685779	ENSDARG00000018485	cyp2v1	20	25633974	25659328	PF00067	Cytochrome P450
Chr20:25572602-25685779	ENSDARG00000021172	cyp2ad2	20	25635579	25643093	PF00067	Cytochrome P450
Chr20:25572602-25685779	ENSDARG00000022650	cyp2ad3	20	25649335	25652586	PF00067	Cytochrome P450
Chr20:25572602-25685779	ENSDARG00000042978	cyp2p6	20	25664015	25669351	PF00067	Cytochrome P450
Chr20:25572602-25685779	ENSDARG00000042980	cyp2p7	20	25669604	25674720	PF00067	Cytochrome P450
Chr20:25572602-25685779	ENSDARG00000042982	cyp2p8	20	25676301	25680912	PF00067	Cytochrome P450
Chr20:25572602-25685779	ENSDARG00000022631	cyp2p9	20	25682537	25685779	PF00067	Cytochrome P450
Chr21:22675702-22814625	ENSDARG00000044612	c1qb	21	22675702	22678692	PF01391	Collagen triple helix repeat (20 copies)
Chr21:22675702-22814625	ENSDARG00000044612	c1qb	21	22675702	22678692	PF00386	C1q domain
Chr21:22675702-22814625	ENSDARG00000095627	c1qc	21	22681219	22683776	PF00386	C1q domain
Chr21:22675702-22814625	ENSDARG00000095627	c1qc	21	22681219	22683776	PF01391	Collagen triple helix repeat (20 copies)
Chr21:22675702-22814625	ENSDARG00000044613	c1qa	21	22685352	22688375	PF00386	C1q domain
Chr21:22675702-22814625	ENSDARG00000044613	c1qa	21	22685352	22688375	PF01391	Collagen triple helix repeat (20 copies)
Chr21:22675702-22814625	ENSDARG00000091119	fbxo40.2	21	22694685	22700623	PF12937	F-box-like
Chr21:22675702-22814625	ENSDARG00000056619	arhgap42a	21	22702337	22759459	PF00620	RhoGAP domain
Chr21:22675702-22814625	ENSDARG00000056619	arhgap42a	21	22702337	22759459	PF14604	Variant SH3 domain
Chr21:22675702-22814625	ENSDARG00000056625	trpc6a	21	22764652	22775844	PF12796	Ankyrin repeats (3 copies)
Chr21:22675702-22814625	ENSDARG00000056625	trpc6a	21	22764652	22775844	PF00520	Ion transport protein
Chr21:22675702-22814625	ENSDARG00000056630	angptl5	21	22784214	22794783	PF00147	Fibrinogen beta and gamma chains, C-terminal globular domain
Chr21:22675702-22814625	ENSDARG00000044619	birc2	21	22797300	22814625	PF00619	Caspase recruitment domain
Chr21:22675702-22814625	ENSDARG00000044619	birc2	21	22797300	22814625	PF00653	Inhibitor of Apoptosis domain
Chr21:22675702-22814625	ENSDARG00000044619	birc2	21	22797300	22814625	PF13920	Zinc finger, C3HC4 type (RING finger)
Chr22:12746100-13526348	ENSDARG00000007421	ftcd	22	12746100	12761755	PF04961	Formiminotransferase-cyclodeaminase
Chr22:12746100-13526348	ENSDARG00000007421	ftcd	22	12746100	12761755	PF02971	Formiminotransferase domain
Chr22:12746100-13526348	ENSDARG00000007421	ftcd	22	12746100	12761755	PF07837	Formiminotransferase domain, N-terminal subdomain
Chr22:12746100-13526348	ENSDARG00000042947	mstna	22	12766060	12770563	PF00019	Transforming growth factor beta like domain
Chr22:12746100-13526348	ENSDARG00000006266	stat1a	22	12773792	12802185	PF02864	STAT protein, DNA binding domain
Chr22:12746100-13526348	ENSDARG00000006266	stat1a	22	12773792	12802185	PF00017	SH2 domain
Chr22:12746100-13526348	ENSDARG00000006266	stat1a	22	12773792	12802185	PF02865	STAT protein, protein interaction domain
Chr22:12746100-13526348	ENSDARG00000006266	stat1a	22	12773792	12802185	PF01017	STAT protein, all-alpha domain
Chr22:12746100-13526348	ENSDARG00000006266	stat1a	22	12773792	12802185	PF12162	STAT1 TAZ2 binding domain
Chr22:12746100-13526348	ENSDARG00000062812	glsa	22	12806898	12837638	PF04960	Glutaminase
Chr22:12746100-13526348	ENSDARG00000062812	glsa	22	12806898	12837638	PF12796	Ankyrin repeats (3 copies)
Chr22:12746100-13526348	ENSDARG00000042940	nab1a	22	12845465	12868221	PF04905	NAB conserved region 2 (NCD2)
Chr22:12746100-13526348	ENSDARG00000032318	mfsd6a	22	12886459	12905710	PF07690	Major Facilitator Superfamily
Chr22:12746100-13526348	ENSDARG00000023537	ahr1b	22	12954436	13018215	PF00010	Helix-loop-helix DNA-binding domain
Chr22:12746100-13526348	ENSDARG00000023537	ahr1b	22	12954436	13018215	PF08447	PAS fold
Chr22:12746100-13526348	ENSDARG00000023537	ahr1b	22	12954436	13018215	PF00989	PAS fold
Chr22:12746100-13526348	ENSDARG00000021833	ahr2	22	13021493	13140409	PF00989	PAS fold
Chr22:12746100-13526348	ENSDARG00000021833	ahr2	22	13021493	13140409	PF08447	PAS fold
Chr22:12746100-13526348	ENSDARG00000075189	cntnap5b	22	13438207	13526348	PF00754	F5/8 type C domain
Chr22:12746100-13526348	ENSDARG00000075189	cntnap5b	22	13438207	13526348	PF02210	Laminin G domain
Chr22:1233341-1449669	ENSDARG00000102371	CU570769.1	22	1235691	1243852	PF13465	Zinc-finger double domain
Chr22:1233341-1449669	ENSDARG00000104894	si:ch73-138e16.2	22	1259782	1265448	PF13465	Zinc-finger double domain
Chr22:1233341-1449669	ENSDARG00000095745	si:ch73-138e16.3	22	1268284	1273241	PF13465	Zinc-finger double domain
Chr22:1233341-1449669	ENSDARG00000102363	si:ch73-138e16.4	22	1274753	1278471	PF13465	Zinc-finger double domain
Chr22:1233341-1449669	ENSDARG00000102363	si:ch73-138e16.4	22	1274753	1278471	PF13912	C2H2-type zinc finger
Chr22:1233341-1449669	ENSDARG00000040141	si:ch73-138e16.5	22	1283689	1290245	PF13912	C2H2-type zinc finger
Chr22:1233341-1449669	ENSDARG00000040141	si:ch73-138e16.5	22	1283689	1290245	PF13465	Zinc-finger double domain
Chr22:1233341-1449669	ENSDARG00000101044	si:ch73-138e16.6	22	1296148	1306070	PF13465	Zinc-finger double domain
Chr22:1233341-1449669	ENSDARG00000101044	si:ch73-138e16.6	22	1296148	1306070	PF13912	C2H2-type zinc finger
Chr22:1233341-1449669	ENSDARG00000099890	CU207221.1	22	1313579	1316667	PF13465	Zinc-finger double domain
Chr22:1233341-1449669	ENSDARG00000102738	si:ch73-138e16.8	22	1323767	1324481	PF13465	Zinc-finger double domain
Chr22:1233341-1449669	ENSDARG00000101542	si:dkeyp-53d3.5	22	1328966	1449669	PF13465	Zinc-finger double domain
Chr22:1233341-1449669	ENSDARG00000101542	si:dkeyp-53d3.5	22	1328966	1449669	PF13912	C2H2-type zinc finger
Chr22:1233341-1449669	ENSDARG00000105056	znf45l	22	1335294	1344250	PF13465	Zinc-finger double domain
Chr22:1233341-1449669	ENSDARG00000104078	zgc:113336	22	1379542	1390958	PF13465	Zinc-finger double domain
Chr22:1233341-1449669	ENSDARG00000103605	BX322657.1	22	1394855	1398780	PF13465	Zinc-finger double domain
Chr22:1233341-1449669	ENSDARG00000101926	zgc:101130	22	1404314	1407585	PF13912	C2H2-type zinc finger
Chr22:1233341-1449669	ENSDARG00000101926	zgc:101130	22	1404314	1407585	PF13465	Zinc-finger double domain
Chr22:1233341-1449669	ENSDARG00000098664	si:dkeyp-53d3.3	22	1423804	1429952	PF13465	Zinc-finger double domain
Chr23:21352372-21561532	ENSDARG00000009549	ubr4	23	21352372	21451031	PF02207	Putative zinc finger in N-recognin (UBR box)
Chr23:21352372-21561532	ENSDARG00000062101	iffo2a	23	21453060	21491583	PF00038	Intermediate filament protein
Chr23:21352372-21561532	ENSDARG00000056739	tas1r1	23	21498196	21513503	PF00003	7 transmembrane sweet-taste receptor of 3 GCPR
Chr23:21352372-21561532	ENSDARG00000056739	tas1r1	23	21498196	21513503	PF07562	Nine Cysteines Domain of family 3 GPCR
Chr23:21352372-21561532	ENSDARG00000056739	tas1r1	23	21498196	21513503	PF01094	Receptor family ligand binding region
Chr23:21352372-21561532	ENSDARG00000032963	her12	23	21518371	21520434	PF00010	Helix-loop-helix DNA-binding domain
Chr23:21352372-21561532	ENSDARG00000056732	her4.1	23	21526006	21527063	PF00010	Helix-loop-helix DNA-binding domain
Chr23:21352372-21561532	ENSDARG00000094426	her4.2	23	21528601	21534583	PF00010	Helix-loop-helix DNA-binding domain
Chr23:21352372-21561532	ENSDARG00000070770	her4.3	23	21532712	21534589	PF00010	Helix-loop-helix DNA-binding domain
Chr23:21352372-21561532	ENSDARG00000009822	her4.4	23	21535470	21544507	PF00010	Helix-loop-helix DNA-binding domain
Chr23:21352372-21561532	ENSDARG00000056729	her4.2	23	21542652	21544471	PF00010	Helix-loop-helix DNA-binding domain
Chr24:9755465-10169548	ENSDARG00000063573	vps41	24	9755465	9819916	PF00637	Region in Clathrin and VPS
Chr24:9755465-10169548	ENSDARG00000086362	pou6f2	24	9898779	10131826	PF00046	Homeobox domain
Chr24:9755465-10169548	ENSDARG00000086362	pou6f2	24	9898779	10131826	PF00157	Pou domain - N-terminal to homeobox domain
Chr24:2837563-3445316	ENSDARG00000098589	cyb5a	24	2837563	2844363	PF00173	Cytochrome b5-like Heme/Steroid binding domain
Chr24:2837563-3445316	ENSDARG00000102412	eci2	24	2934943	2973295	PF00887	Acyl CoA binding protein
Chr24:2837563-3445316	ENSDARG00000102412	eci2	24	2934943	2973295	PF00378	Enoyl-CoA hydratase/isomerase
Chr24:2837563-3445316	ENSDARG00000104801	tubb6	24	2942256	2948662	PF03953	Tubulin C-terminal domain
Chr24:2837563-3445316	ENSDARG00000104801	tubb6	24	2942256	2948662	PF00091	Tubulin/FtsZ family, GTPase domain
Chr24:2837563-3445316	ENSDARG00000098245	cidea	24	2951354	2960385	PF02017	CIDE-N domain
Chr24:2837563-3445316	ENSDARG00000012671	inhbaa	24	3191762	3204082	PF00019	Transforming growth factor beta like domain
Chr24:2837563-3445316	ENSDARG00000102341	sugct	24	3225814	3310878	PF02515	CoA-transferase family III
Chr24:2837563-3445316	ENSDARG00000059391	gyg1b	24	3276070	3294582	PF01501	Glycosyl transferase family 8
Chr24:2837563-3445316	ENSDARG00000059388	bdh1	24	3296567	3304613	PF00106	short chain dehydrogenase
Chr24:2837563-3445316	ENSDARG00000075369	nck1b	24	3315723	3435257	PF00018	SH3 domain
Chr24:2837563-3445316	ENSDARG00000075369	nck1b	24	3315723	3435257	PF00017	SH2 domain
Chr24:2837563-3445316	ENSDARG00000075369	nck1b	24	3315723	3435257	PF14604	Variant SH3 domain
Chr24:2837563-3445316	ENSDARG00000019976	idi1	24	3437586	3445316	PF00293	NUDIX domain
Chr24:25357076-25912744	ENSDARG00000057582	KLHL34	24	25357076	25358893	PF07707	BTB And C-terminal Kelch
Chr24:25357076-25912744	ENSDARG00000057582	KLHL34	24	25357076	25358893	PF01344	Kelch motif
Chr24:25357076-25912744	ENSDARG00000057582	KLHL34	24	25357076	25358893	PF00651	BTB/POZ domain
Chr24:25357076-25912744	ENSDARG00000057582	KLHL34	24	25357076	25358893	PF13418	Galactose oxidase, central domain
Chr24:25357076-25912744	ENSDARG00000074480	cnksr2a	24	25368086	25536024	PF00595	PDZ domain (Also known as DHR or GLGF)
Chr24:25357076-25912744	ENSDARG00000074480	cnksr2a	24	25368086	25536024	PF00169	PH domain
Chr24:25357076-25912744	ENSDARG00000074480	cnksr2a	24	25368086	25536024	PF00536	SAM domain (Sterile alpha motif)
Chr24:25357076-25912744	ENSDARG00000019342	chrnd	24	25538120	25546069	PF02932	Neurotransmitter-gated ion-channel transmembrane region
Chr24:25357076-25912744	ENSDARG00000019342	chrnd	24	25538120	25546069	PF02931	Neurotransmitter-gated ion-channel ligand binding domain
Chr24:25357076-25912744	ENSDARG00000008275	klhl24b	24	25616867	25643800	PF01344	Kelch motif
Chr24:25357076-25912744	ENSDARG00000008275	klhl24b	24	25616867	25643800	PF00651	BTB/POZ domain
Chr24:25357076-25912744	ENSDARG00000008275	klhl24b	24	25616867	25643800	PF07707	BTB And C-terminal Kelch
Chr24:25357076-25912744	ENSDARG00000075853	sh3kbp1	24	25649255	25758280	PF14604	Variant SH3 domain
Chr24:25357076-25912744	ENSDARG00000013310	map3k15	24	25768121	25843795	PF00069	Protein kinase domain
Chr24:25357076-25912744	ENSDARG00000094511	ccl20b	24	25861689	25864571	PF00048	Small cytokines (intecrine/chemokine), interleukin-8 like
Chr24:25357076-25912744	ENSDARG00000077372	tfr1b	24	25870319	25887229	PF02225	PA domain
Chr24:25357076-25912744	ENSDARG00000077372	tfr1b	24	25870319	25887229	PF04253	Transferrin receptor-like dimerisation domain
Chr24:25357076-25912744	ENSDARG00000077372	tfr1b	24	25870319	25887229	PF04389	Peptidase family M28
Chr24:25357076-25912744	ENSDARG00000090646	tnk2a	24	25891352	25912744	PF00627	UBA/TS-N domain
Chr24:25357076-25912744	ENSDARG00000090646	tnk2a	24	25891352	25912744	PF09027	GTPase binding
Chr24:25357076-25912744	ENSDARG00000090646	tnk2a	24	25891352	25912744	PF14604	Variant SH3 domain
Chr24:25357076-25912744	ENSDARG00000090646	tnk2a	24	25891352	25912744	PF07714	Protein tyrosine kinase
Chr25:34542496-34562734	ENSDARG00000051770	zgc:110434	25	34542496	34542882	PF00125	Core histone H2A/H2B/H3/H4
Chr25:34542496-34562734	ENSDARG00000034203		25	34543987	34544363	PF00125	Core histone H2A/H2B/H3/H4
Chr25:34542496-34562734	ENSDARG00000075508	si:dkey-108k21.10	25	34545427	34546047	PF00538	linker histone H1 and H5 family
Chr25:34542496-34562734	ENSDARG00000094154	hist2h3c	25	34546698	34547197	PF00125	Core histone H2A/H2B/H3/H4
Chr25:34542496-34562734	ENSDARG00000089719		25	34549262	34549710	PF00125	Core histone H2A/H2B/H3/H4
Chr25:34542496-34562734	ENSDARG00000087543	si:dkey-108k21.12	25	34551647	34552140	PF00125	Core histone H2A/H2B/H3/H4
Chr25:34542496-34562734	ENSDARG00000087854	si:dkey-108k21.13	25	34553130	34553504	PF00125	Core histone H2A/H2B/H3/H4
Chr25:34542496-34562734	ENSDARG00000088889	si:dkey-108k21.14	25	34556086	34556700	PF00538	linker histone H1 and H5 family
Chr25:34542496-34562734	ENSDARG00000068941	zgc:113983	25	34557395	34558700	PF00125	Core histone H2A/H2B/H3/H4
Chr25:34542496-34562734	ENSDARG00000051775	zgc:110434	25	34559684	34560070	PF00125	Core histone H2A/H2B/H3/H4
Chr25:34542496-34562734	ENSDARG00000097103	zgc:165555	25	34560844	34561155	PF00125	Core histone H2A/H2B/H3/H4
Chr25:34542496-34562734	ENSDARG00000092743	si:dkey-108k21.17	25	34562360	34562734	PF00125	Core histone H2A/H2B/H3/H4
