# Supplementary material for: A high-resolution mRNA expression time course of embryonic development in zebrafish
Source: eLife. 2017 Nov 16;6:e30860. doi: 10.7554/eLife.30860 (PMC5690287; doi:10.7554/eLife.30860)
Supplement: Supplementary file 9. [file elife-30860-supp9.zip › chr_ex_domain-synteny.tsv]

Chr1-7282469-7823119	1/11=no_homologues,10/11:homologues	1/11:no_homologues,10/11:homologues
Homo sapiens
16:1153121-1221772:1
16:1989660-1994275:1
16:2177180-2196525:-1
17:18108706-18179802:1
17:18950345-19022595:1
17:18968789-19004804:-1
17:19020673-19047637:-1
17:19127469-19159176:1
1:78619922-78646145:1
1:78619922-78646145:1
1:78619922-78646145:1
1:78649796-78664078:1
1:78649796-78664078:1
1:78649796-78664078:1
Mus musculus
11:60469339-60528369:1
11:61653265-61672784:1
11:61672781-61720826:-1
11:61684091-61709951:1
17:24488783-24508905:1
17:24685092-24689955:-1
17:25374285-25433783:-1
3:151730922-151749960:-1
3:151730922-151749960:-1
3:151730922-151749960:-1
3:151758737-151762892:-1
3:151758737-151762892:-1
3:151758737-151762892:-1
Chr1-11003560-11361709	4/11=no_homologues,7/11:homologues	3/11:no_homologues,8/11:homologues
Homo sapiens
4:2963608-3040747:1
4:98470367-98658629:-1
7:2251770-2354318:-1
7:2354086-2380745:1
7:2558972-2614734:1
7:2631951-2664802:1
9:19507452-19786928:-1
Mus musculus
3:138742195-138907905:1
4:86983124-87230477:-1
5:140340299-140389262:-1
5:140419328-140443360:1
5:140445645-140495071:1
5:140620578-140649031:-1
5:140661827-140702378:-1
5:34660379-34755305:1
Chr2-5498550-5769776	2/10=no_homologues,8/10:homologues	2/10:no_homologues,8/10:homologues
Homo sapiens
2:127418427-127429246:1
2:127418427-127429246:1
2:127701022-127811187:-1
2:233307816-233347055:1
2:240560054-240564014:1
3:136946230-137011085:1
3:183829385-183884933:-1
3:192139395-192767764:-1
Mus musculus
16:20279820-20302387:-1
16:28160120-28445227:-1
18:31804057-31908987:1
18:32123129-32139570:-1
18:32123129-32139570:-1
1:87803680-87845158:1
1:92906981-92908435:1
9:100457719-100486788:-1
Chr2-6563685-7233926	4/12=no_homologues,8/12:homologues	4/12:no_homologues,8/12:homologues
Homo sapiens
1:100345025-100520277:1
1:162631373-162787400:1
1:180632004-180890251:1
1:182598623-182604408:-1
1:190097662-190478404:-1
1:192158457-192185815:1
1:192316992-192367285:1
1:192636138-192660306:1
Mus musculus
1:144138654-144177372:-1
1:144516648-144567667:-1
1:144752683-144775435:-1
1:146494760-146902472:1
1:153740349-153745468:1
1:155275701-155417415:-1
1:169972307-170110762:-1
3:116272553-116424032:-1
Chr2-28666537-29778432	2/10=no_homologues,8/10:homologues	2/10:no_homologues,8/10:homologues
Homo sapiens
10:23192327-23194252:1
10:23201916-23344845:-1
11:71428193-71452868:-1
11:71453109-71524107:1
5:19472951-20575873:-1
5:21750673-22853622:-1
5:24487100-24644978:-1
5:26880600-27121150:-1
5:31193750-31329146:1
8:85220587-85284073:1
8:85327608-85379014:-1
8:85373436-85449040:1
8:85463852-85481493:1
Mus musculus
15:13034200-13173639:-1
15:16778101-16857094:1
15:18818947-19014236:1
15:21111452-21589533:1
15:22549022-23474418:1
2:19445663-19447501:1
2:19462837-19553914:-1
3:14641727-14663002:1
3:14766216-14808368:-1
3:14863512-14872523:1
3:14886273-14900770:1
7:143795584-143822849:-1
7:143823145-143848410:1
Chr3-7212909-7684444	17/18=no_homologues,1/18:homologues	17/18:no_homologues,1/18:homologues
Homo sapiens
12:133130575-133159465:1
1:227563543-227677443:1
1:23359448-23369442:-1
15:84600986-84627796:1
15:90352245-90369146:1
16:30778449-30787202:-1
17:5078248-5096374:1
19:36850361-36913029:1
19:44474428-44500524:-1
19:56595264-56626481:1
19:56661981-56671783:-1
19:57977053-58003349:-1
19:58059239-58086310:1
19:58126252-58155110:-1
19:58228594-58277495:1
22:23738678-23751092:-1
3:44498970-44510636:-1
3:44555193-44594173:1
3:44578223-44599694:1
3:44648727-44660791:1
3:44712643-44723831:1
3:44729596-44737083:1
5:178895894-178933212:1
8:124973298-124979389:1
9:112997120-113050043:-1
9:127424374-127445372:1
Mus musculus
11:50898712-50916165:-1
11:70764209-70772928:1
4:136284683-136293942:1
7:12478293-12496235:1
7:12481176-12494338:1
7:127607031-127615797:-1
7:12804977-12818858:-1
7:24081924-24107713:1
7:80860920-80876537:1
9:122888471-122896124:1
9:122923072-122931028:1
Chr3-54845443-54959528	6/10=no_homologues,4/10:homologues	6/10:no_homologues,4/10:homologues
Homo sapiens
11:5225464-5229395:-1
11:5225464-5229395:-1
11:5225464-5229395:-1
11:5232678-5235370:-1
11:5232678-5235370:-1
11:5232678-5235370:-1
11:5248083-5249892:-1
11:5248083-5249892:-1
11:5248083-5249892:-1
11:5248274-5645789:-1
11:5248274-5645789:-1
11:5248274-5645789:-1
11:5268345-5505617:-1
11:5268345-5505617:-1
11:5268345-5505617:-1
19:11164267-11197791:-1
Mus musculus
7:103812524-103813996:-1
7:103812524-103813996:-1
7:103812524-103813996:-1
7:103826534-103828096:-1
7:103826534-103828096:-1
7:103826534-103828096:-1
7:103841637-103843164:-1
7:103841637-103843164:-1
7:103841637-103843164:-1
7:103851749-103853216:-1
7:103851749-103853216:-1
7:103851749-103853216:-1
9:21766773-21798546:-1
Chr4-7121036-7841860	11/16=no_homologues,5/16:homologues	11/16:no_homologues,5/16:homologues
Homo sapiens
10:13221767-13234334:-1
10:13277796-13302412:-1
12:96000828-96043520:-1
12:96278261-96400560:-1
7:111091006-111125454:1
Mus musculus
10:93160876-93241342:1
10:93453396-93484896:1
12:41451673-41485751:-1
2:4919019-4938730:1
2:4976122-4985748:1
Chr4-33200274-33629836	11/13=no_homologues,2/13:homologues	11/13:no_homologues,2/13:homologues
Homo sapiens
12:133130575-133159465:1
1:227563543-227677443:1
1:23359448-23369442:-1
15:84600986-84627796:1
15:90352245-90369146:1
16:30778449-30787202:-1
17:5078248-5096374:1
19:36850361-36913029:1
19:43525497-43536130:1
19:44474428-44500524:-1
19:56595264-56626481:1
19:56661981-56671783:-1
19:57977053-58003349:-1
19:58059239-58086310:1
19:58126252-58155110:-1
19:58228594-58277495:1
22:23738678-23751092:-1
3:44498970-44510636:-1
3:44555193-44594173:1
3:44578223-44599694:1
3:44648727-44660791:1
3:44712643-44723831:1
3:44729596-44737083:1
5:178895894-178933212:1
8:124973298-124979389:1
9:112997120-113050043:-1
9:127424374-127445372:1
Mus musculus
11:50898712-50916165:-1
11:70764209-70772928:1
4:136284683-136293942:1
7:12478293-12496235:1
7:12481176-12494338:1
7:127607031-127615797:-1
7:12804977-12818858:-1
7:24081924-24107713:1
7:24583838-24587641:-1
7:80860920-80876537:1
9:122888471-122896124:1
9:122923072-122931028:1
Chr4-41447981-41759938	10/12=no_homologues,2/12:homologues	10/12:no_homologues,2/12:homologues
Homo sapiens
16:71859680-71895336:-1
19:43525497-43536130:1
Mus musculus
7:24583838-24587641:-1
8:109705549-109724932:1
Chr4-44360251-44743608	14/16=no_homologues,2/16:homologues	14/16:no_homologues,2/16:homologues
Homo sapiens
11:3339261-3379222:-1
12:133037292-133063304:1
1:246945547-247008093:-1
16:71447597-71463095:-1
17:16620737-16653856:-1
17:5179536-5191883:-1
19:19785839-19821751:-1
19:19865886-19894674:1
19:19900913-19935575:1
19:19997058-20039506:-1
19:20077994-20127076:1
19:20167228-20200490:1
19:20535825-20565809:-1
19:20620061-20661596:-1
19:20776304-20807322:1
19:20923222-20950697:1
19:21020620-21060050:1
19:21082159-21125270:1
19:21142024-21196053:1
19:21291160-21329425:-1
19:21397119-21427573:1
19:21405159-21491266:1
19:21496682-21556270:1
19:21722766-21767628:-1
19:21804949-21852125:-1
19:21932958-22010949:-1
19:22052452-22091480:1
19:22179091-22196951:-1
19:22286408-22317176:1
19:22391019-22532485:-1
19:22634324-22667670:1
19:22752183-22784107:-1
19:22975468-23003176:-1
19:23075210-23147219:1
19:23221599-23250390:-1
19:23222755-23274221:-1
19:23304991-23395560:-1
19:23525631-23687220:-1
19:23739195-23758891:-1
19:23914876-23945159:1
19:24033405-24129961:1
19:36714383-36772825:-1
19:37007857-37130314:1
19:37106734-37172741:-1
19:37181579-37218153:-1
19:37411155-37469275:-1
19:37735833-37817300:-1
19:39984134-40021041:1
19:52064466-52095765:-1
19:52113091-52139922:-1
19:52153864-52171643:-1
19:53066606-53103436:-1
19:53124072-53159075:-1
19:53333749-53354869:1
19:56538948-56556810:1
19:56567511-56588911:1
3:44584888-44648471:1
4:124480-163989:1
4:270675-305321:-1
4:337814-384864:1
4:425815-499156:-1
4:53285-88211:1
5:180847611-180861285:-1
6:27450743-27473118:-1
7:57119614-57139864:-1
7:57450177-57473546:1
7:64045443-64078549:1
7:64207090-64220508:1
7:64228474-64266931:1
7:64307459-64354860:1
7:64519884-64563106:-1
7:64666083-64711582:1
7:64794388-64833681:1
7:64870172-64930966:1
7:64971776-65006684:-1
7:65373799-65401135:1
8:144930358-144950888:-1
9:101398873-101410660:1
9:66856426-66932141:1
Mus musculus
10:82354255-82422882:1
1:118176542-118202307:1
11:49203292-49218816:1
11:74069955-74087292:1
13:21945094-21960779:1
13:62129916-62173419:1
13:67038594-67061170:-1
13:67069398-67081545:-1
13:67069399-67108604:-1
13:67096613-67116263:-1
13:67128228-67141787:1
13:67173207-67183126:1
13:67194506-67209298:1
13:67254918-67269068:-1
13:67292450-67306467:-1
13:67312998-67332560:-1
13:67339307-67360605:-1
13:67362113-67375810:-1
13:67389309-67399767:-1
13:67405722-67421418:-1
13:67424549-67451624:-1
13:67471514-67484225:-1
13:67490167-67500555:-1
13:67515781-67526177:-1
13:67538641-67553138:-1
13:67589443-67609707:-1
13:67617001-67637791:-1
13:67667437-67687071:-1
13:67705306-67729119:-1
13:67747800-67755228:-1
13:67763798-67773629:-1
13:67779754-67792512:1
13:67813740-67827002:1
13:74371426-74376566:-1
17:21008941-21028852:1
18:23989632-24005376:1
19:61053840-61140840:-1
2:150257517-150270300:1
4:49521176-49531517:1
5:109674545-109691041:-1
5:129654593-129670099:-1
7:29859979-29877292:1
7:29893333-29906572:-1
7:29930815-29954089:-1
7:39517766-39540420:1
7:41633203-41651530:1
9:20432972-20460162:-1
Chr4-46902352-47317701	8/11=no_homologues,3/11:homologues	8/11:no_homologues,3/11:homologues
Homo sapiens
12:133130575-133159465:1
12:133130575-133159465:1
1:227563543-227677443:1
1:227563543-227677443:1
1:23359448-23369442:-1
1:23359448-23369442:-1
15:84600986-84627796:1
15:84600986-84627796:1
15:90352245-90369146:1
15:90352245-90369146:1
16:30778449-30787202:-1
16:30778449-30787202:-1
17:5078248-5096374:1
17:5078248-5096374:1
19:36850361-36913029:1
19:36850361-36913029:1
19:43525497-43536130:1
19:44474428-44500524:-1
19:44474428-44500524:-1
19:56595264-56626481:1
19:56595264-56626481:1
19:56661981-56671783:-1
19:56661981-56671783:-1
19:57977053-58003349:-1
19:57977053-58003349:-1
19:58059239-58086310:1
19:58059239-58086310:1
19:58126252-58155110:-1
19:58126252-58155110:-1
19:58228594-58277495:1
19:58228594-58277495:1
22:23738678-23751092:-1
22:23738678-23751092:-1
3:44498970-44510636:-1
3:44498970-44510636:-1
3:44555193-44594173:1
3:44555193-44594173:1
3:44578223-44599694:1
3:44578223-44599694:1
3:44648727-44660791:1
3:44648727-44660791:1
3:44712643-44723831:1
3:44712643-44723831:1
3:44729596-44737083:1
3:44729596-44737083:1
5:178895894-178933212:1
5:178895894-178933212:1
8:124973298-124979389:1
8:124973298-124979389:1
9:112997120-113050043:-1
9:112997120-113050043:-1
9:127424374-127445372:1
9:127424374-127445372:1
Mus musculus
11:50898712-50916165:-1
11:50898712-50916165:-1
11:70764209-70772928:1
11:70764209-70772928:1
4:136284683-136293942:1
4:136284683-136293942:1
7:12478293-12496235:1
7:12478293-12496235:1
7:12481176-12494338:1
7:12481176-12494338:1
7:127607031-127615797:-1
7:127607031-127615797:-1
7:12804977-12818858:-1
7:12804977-12818858:-1
7:24081924-24107713:1
7:24081924-24107713:1
7:24583838-24587641:-1
7:80860920-80876537:1
7:80860920-80876537:1
9:122888471-122896124:1
9:122888471-122896124:1
9:122923072-122931028:1
9:122923072-122931028:1
Chr4-48595046-49160476	12/13=no_homologues,1/13:homologues	12/13:no_homologues,1/13:homologues
Homo sapiens
19:43525497-43536130:1
Mus musculus
7:24583838-24587641:-1
Chr4-62080976-62450854	14/15=no_homologues,1/15:homologues	13/15:no_homologues,2/15:homologues
Homo sapiens
1:166839447-166856344:1
Mus musculus
10:81606270-81620703:1
1:166384622-166409863:-1
Chr4-71997647-72183900	10/12=no_homologues,2/12:homologues	10/12:no_homologues,2/12:homologues
Homo sapiens
19:36214602-36238774:1
19:36214602-36238774:1
19:36510695-36528660:-1
19:36510695-36528660:-1
Mus musculus
7:30094777-30107622:1
7:30094777-30107622:1
7:30161269-30169750:-1
7:30161269-30169750:-1
Chr4-74900736-75603963	18/35=no_homologues,17/35:homologues	18/35:no_homologues,17/35:homologues
Homo sapiens
11:119166568-119184016:1
11:60201253-60243088:-1
11:60201253-60243088:-1
11:60201253-60243088:-1
11:60201253-60243088:-1
11:60201253-60243088:-1
11:60201253-60243088:-1
11:60201253-60243088:-1
11:60201253-60243088:-1
11:60201253-60243088:-1
11:60201253-60243088:-1
11:60201253-60243088:-1
11:60201253-60243088:-1
11:60201253-60243088:-1
11:60201253-60243088:-1
11:60201253-60243088:-1
11:60280541-60308972:1
11:60280541-60308972:1
11:60280541-60308972:1
11:60280541-60308972:1
11:60280541-60308972:1
11:60280541-60308972:1
11:60280541-60308972:1
11:60280541-60308972:1
11:60280541-60308972:1
11:60280541-60308972:1
11:60280541-60308972:1
11:60280541-60308972:1
11:60280541-60308972:1
11:60280541-60308972:1
11:60280541-60308972:1
11:60492778-60507430:1
11:60492778-60507430:1
11:60492778-60507430:1
11:60492778-60507430:1
11:60492778-60507430:1
11:60492778-60507430:1
11:60492778-60507430:1
11:60492778-60507430:1
11:60492778-60507430:1
11:60492778-60507430:1
11:60492778-60507430:1
11:60492778-60507430:1
11:60492778-60507430:1
11:60492778-60507430:1
11:60492778-60507430:1
11:60699574-60715811:1
11:60699574-60715811:1
11:60699574-60715811:1
11:60699574-60715811:1
11:60699574-60715811:1
11:60699574-60715811:1
11:60699574-60715811:1
11:60699574-60715811:1
11:60699574-60715811:1
11:60699574-60715811:1
11:60699574-60715811:1
11:60699574-60715811:1
11:60699574-60715811:1
11:60699574-60715811:1
11:60699574-60715811:1
11:60729304-60744212:1
11:60729304-60744212:1
11:60729304-60744212:1
11:60729304-60744212:1
11:60729304-60744212:1
11:60729304-60744212:1
11:60729304-60744212:1
11:60729304-60744212:1
11:60729304-60744212:1
11:60729304-60744212:1
11:60729304-60744212:1
11:60729304-60744212:1
11:60729304-60744212:1
11:60729304-60744212:1
11:60729304-60744212:1
11:60756953-60776732:1
11:60756953-60776732:1
11:60756953-60776732:1
11:60756953-60776732:1
11:60756953-60776732:1
11:60756953-60776732:1
11:60756953-60776732:1
11:60756953-60776732:1
11:60756953-60776732:1
11:60756953-60776732:1
11:60756953-60776732:1
11:60756953-60776732:1
11:60756953-60776732:1
11:60756953-60776732:1
11:60756953-60776732:1
19:36214602-36238774:1
19:36510695-36528660:-1
Mus musculus
19:10978307-10993250:-1
19:10978307-10993250:-1
19:10978307-10993250:-1
19:10978307-10993250:-1
19:10978307-10993250:-1
19:10978307-10993250:-1
19:10978307-10993250:-1
19:10978307-10993250:-1
19:10978307-10993250:-1
19:10978307-10993250:-1
19:10978307-10993250:-1
19:10978307-10993250:-1
19:10978307-10993250:-1
19:10978307-10993250:-1
19:10978307-10993250:-1
19:10997025-11018031:-1
19:10997025-11018031:-1
19:10997025-11018031:-1
19:10997025-11018031:-1
19:10997025-11018031:-1
19:10997025-11018031:-1
19:10997025-11018031:-1
19:10997025-11018031:-1
19:10997025-11018031:-1
19:10997025-11018031:-1
19:10997025-11018031:-1
19:10997025-11018031:-1
19:10997025-11018031:-1
19:10997025-11018031:-1
19:10997025-11018031:-1
19:11067471-11081102:-1
19:11067471-11081102:-1
19:11067471-11081102:-1
19:11067471-11081102:-1
19:11067471-11081102:-1
19:11067471-11081102:-1
19:11067471-11081102:-1
19:11067471-11081102:-1
19:11067471-11081102:-1
19:11067471-11081102:-1
19:11067471-11081102:-1
19:11067471-11081102:-1
19:11067471-11081102:-1
19:11067471-11081102:-1
19:11067471-11081102:-1
19:11215010-11230540:-1
19:11215010-11230540:-1
19:11215010-11230540:-1
19:11215010-11230540:-1
19:11215010-11230540:-1
19:11215010-11230540:-1
19:11215010-11230540:-1
19:11215010-11230540:-1
19:11215010-11230540:-1
19:11215010-11230540:-1
19:11215010-11230540:-1
19:11215010-11230540:-1
19:11215010-11230540:-1
19:11215010-11230540:-1
19:11215010-11230540:-1
19:11375523-11392790:1
19:11375523-11392790:1
19:11375523-11392790:1
19:11375523-11392790:1
19:11375523-11392790:1
19:11375523-11392790:1
19:11375523-11392790:1
19:11375523-11392790:1
19:11375523-11392790:1
19:11375523-11392790:1
19:11375523-11392790:1
19:11375523-11392790:1
19:11375523-11392790:1
19:11375523-11392790:1
19:11375523-11392790:1
19:11404770-11427246:1
19:11404770-11427246:1
19:11404770-11427246:1
19:11404770-11427246:1
19:11404770-11427246:1
19:11404770-11427246:1
19:11404770-11427246:1
19:11404770-11427246:1
19:11404770-11427246:1
19:11404770-11427246:1
19:11404770-11427246:1
19:11404770-11427246:1
19:11404770-11427246:1
19:11404770-11427246:1
19:11404770-11427246:1
19:11443553-11463549:1
19:11443553-11463549:1
19:11443553-11463549:1
19:11443553-11463549:1
19:11443553-11463549:1
19:11443553-11463549:1
19:11443553-11463549:1
19:11443553-11463549:1
19:11443553-11463549:1
19:11443553-11463549:1
19:11443553-11463549:1
19:11443553-11463549:1
19:11443553-11463549:1
19:11443553-11463549:1
19:11443553-11463549:1
19:11536801-11558467:1
19:11536801-11558467:1
19:11536801-11558467:1
19:11536801-11558467:1
19:11536801-11558467:1
19:11536801-11558467:1
19:11536801-11558467:1
19:11536801-11558467:1
19:11536801-11558467:1
19:11536801-11558467:1
19:11536801-11558467:1
19:11536801-11558467:1
19:11536801-11558467:1
19:11536801-11558467:1
19:11536801-11558467:1
7:30094777-30107622:1
7:30161269-30169750:-1
9:44252713-44268599:-1
Chr5-28197642-28522462	3/10=no_homologues,7/10:homologues	3/10:no_homologues,7/10:homologues
Homo sapiens
14:94304248-94323394:-1
14:94304248-94323394:-1
14:94304248-94323394:-1
14:94304248-94323394:-1
14:94364313-94366698:-1
14:94364313-94366698:-1
14:94364313-94366698:-1
14:94364313-94366698:-1
14:94376747-94390693:-1
14:94376747-94390693:-1
14:94376747-94390693:-1
14:94376747-94390693:-1
14:94442464-94452790:-1
14:94442464-94452790:-1
14:94442464-94452790:-1
14:94442464-94452790:-1
14:94462717-94479689:-1
14:94462717-94479689:-1
14:94462717-94479689:-1
14:94462717-94479689:-1
14:94487274-94517844:-1
14:94487274-94517844:-1
14:94487274-94517844:-1
14:94487274-94517844:-1
14:94561091-94569913:1
14:94561091-94569913:1
14:94561091-94569913:1
14:94561091-94569913:1
14:94561442-94593120:1
14:94561442-94593120:1
14:94561442-94593120:1
14:94561442-94593120:1
14:94592058-94624646:1
14:94592058-94624646:1
14:94592058-94624646:1
14:94592058-94624646:1
14:94612384-94624055:1
14:94612384-94624055:1
14:94612384-94624055:1
14:94612384-94624055:1
9:127505339-127578989:-1
9:127579370-127696115:1
9:137039470-137046203:-1
X:106032442-106038738:-1
X:106032442-106038738:-1
X:106032442-106038738:-1
X:106032442-106038738:-1
Mus musculus
12:103646630-103657212:-1
12:103646630-103657212:-1
12:103646630-103657212:-1
12:103646630-103657212:-1
12:103668808-103676139:-1
12:103668808-103676139:-1
12:103668808-103676139:-1
12:103668808-103676139:-1
12:103688044-103695529:-1
12:103688044-103695529:-1
12:103688044-103695529:-1
12:103688044-103695529:-1
12:103728156-103830373:-1
12:103728156-103830373:-1
12:103728156-103830373:-1
12:103728156-103830373:-1
12:103763594-103773592:-1
12:103763594-103773592:-1
12:103763594-103773592:-1
12:103763594-103773592:-1
12:103853589-103863562:-1
12:103853589-103863562:-1
12:103853589-103863562:-1
12:103853589-103863562:-1
12:103894926-103904887:-1
12:103894926-103904887:-1
12:103894926-103904887:-1
12:103894926-103904887:-1
12:103946931-103958975:-1
12:103946931-103958975:-1
12:103946931-103958975:-1
12:103946931-103958975:-1
12:103980243-103989957:-1
12:103980243-103989957:-1
12:103980243-103989957:-1
12:103980243-103989957:-1
12:103994743-104013755:-1
12:103994743-104013755:-1
12:103994743-104013755:-1
12:103994743-104013755:-1
12:104028769-104044443:-1
12:104028769-104044443:-1
12:104028769-104044443:-1
12:104028769-104044443:-1
12:104101113-104106137:1
12:104101113-104106137:1
12:104101113-104106137:1
12:104101113-104106137:1
12:104112724-104121896:1
12:104112724-104121896:1
12:104112724-104121896:1
12:104112724-104121896:1
12:104127996-104139545:1
12:104127996-104139545:1
12:104127996-104139545:1
12:104127996-104139545:1
12:104146382-104153870:-1
12:104146382-104153870:-1
12:104146382-104153870:-1
12:104146382-104153870:-1
12:104214544-104221129:1
12:104214544-104221129:1
12:104214544-104221129:1
12:104214544-104221129:1
12:104236245-104241939:1
12:104236245-104241939:1
12:104236245-104241939:1
12:104236245-104241939:1
12:104263122-104269372:1
12:104263122-104269372:1
12:104263122-104269372:1
12:104263122-104269372:1
12:104314553-104320725:1
12:104314553-104320725:1
12:104314553-104320725:1
12:104314553-104320725:1
12:104338486-104346144:1
12:104338486-104346144:1
12:104338486-104346144:1
12:104338486-104346144:1
12:104338486-104394257:1
12:104338486-104394257:1
12:104338486-104394257:1
12:104338486-104394257:1
12:104406729-104414329:1
12:104406729-104414329:1
12:104406729-104414329:1
12:104406729-104414329:1
2:25399351-25409494:1
2:32787602-32847245:-1
2:32876114-32925254:1
X:139079257-139085236:-1
X:139079257-139085236:-1
X:139079257-139085236:-1
X:139079257-139085236:-1
Chr5-31541637-31722983	5/11=no_homologues,6/11:homologues	5/11:no_homologues,6/11:homologues
Homo sapiens
12:117038923-117099479:-1
12:118149801-118372945:-1
17:10298084-10373130:-1
17:10298084-10373130:-1
17:10298084-10373130:-1
7:76302544-76304295:1
Mus musculus
11:67321658-67371586:1
11:67321658-67371586:1
11:67321658-67371586:1
5:117120129-117275219:1
5:118027743-118061878:1
5:135887919-135889563:1
7:24333082-24333936:-1
Chr6-30702325-31753025	2/11=no_homologues,9/11:homologues	2/11:no_homologues,9/11:homologues
Homo sapiens
1:64470792-64693058:1
1:64745095-64833232:1
1:64833229-64966504:-1
1:65147549-65232145:1
1:65248219-65415869:1
1:65420652-65641559:1
1:65792514-66374579:1
1:66533383-66748299:1
1:66812885-66924887:-1
Mus musculus
4:100776675-101029220:1
4:101068983-101152370:1
4:101152367-101265282:-1
4:101419277-101466995:1
4:101496648-101642799:1
4:101717404-101815352:1
4:102087543-102607259:1
4:102741297-102973628:1
4:103038065-103114555:-1
Chr7-5799018-5943678	9/15=no_homologues,6/15:homologues	8/15:no_homologues,7/15:homologues
Homo sapiens
1:149852619-149854274:1
6:26017085-26017732:-1
6:26055787-26056428:-1
6:26107419-26108136:-1
6:26124145-26139116:1
6:26124145-26139116:1
6:26156354-26157107:1
6:26234268-26234933:-1
6:27824108-27824480:1
6:27831216-27831527:-1
6:27866849-27867529:-1
Mus musculus
11:58954685-58956830:1
11:58954685-58956830:1
13:21779883-21780625:-1
13:22040636-22041362:-1
13:23533906-23534304:1
13:23533906-23534304:1
13:23555087-23555830:1
13:23561534-23562369:-1
13:23570662-23571121:-1
13:23570662-23571121:-1
13:23621755-23622502:-1
13:23695814-23696542:1
13:23738808-23740367:1
13:23763717-23764358:1
19:47170469-47171134:-1
3:96261682-96263311:-1
6:136801553-136804415:-1
Chr7-6204800-6232589	2/12=no_homologues,10/12:homologues	1/12:no_homologues,11/12:homologues
Homo sapiens
1:149782689-149812373:-1
1:149782689-149812373:-1
1:149852619-149854274:1
1:149852619-149854274:1
1:149884459-149886652:-1
1:149884459-149886652:-1
12:14774383-14778002:1
1:228458107-228460470:1
1:228458107-228460470:1
21:43565189-43565648:1
21:43565189-43565648:1
6:25726132-25726527:-1
6:25726909-25727292:1
6:25726909-25727292:1
6:26017085-26017732:-1
6:26021679-26021990:1
6:26033176-26033568:-1
6:26043277-26043657:-1
6:26043277-26043657:-1
6:26055787-26056428:-1
6:26107419-26108136:-1
6:26114873-26123926:-1
6:26114873-26123926:-1
6:26124145-26139116:1
6:26124145-26139116:1
6:26156354-26157107:1
6:26158146-26171349:1
6:26158146-26171349:1
6:26172059-26184655:1
6:26172059-26184655:1
6:26195595-26199293:-1
6:26198851-26199243:-1
6:26199520-26200715:1
6:26199520-26200715:1
6:26215159-26216692:-1
6:26215159-26216692:-1
6:26216975-26217483:1
6:26234268-26234933:-1
6:26251651-26253710:1
6:26251651-26253710:1
6:26272976-26273356:1
6:26272976-26273356:1
6:27125897-27132750:-1
6:27125897-27132750:-1
6:27133042-27135291:1
6:27146418-27146798:-1
6:27146418-27146798:-1
6:27147129-27147515:1
6:27808199-27808701:1
6:27814354-27814740:-1
6:27837760-27865798:1
6:27837760-27865798:1
6:27837947-27838339:-1
6:27865355-27865747:1
6:27866849-27867529:-1
6:27873199-27873510:-1
6:27892757-27893149:-1
6:27893463-27893843:1
6:27893463-27893843:1
Mus musculus
11:58954685-58956830:1
11:58954685-58956830:1
13:21716422-21716814:1
13:21722098-21722478:1
13:21722098-21722478:1
13:21750194-21750505:-1
13:21753435-21753827:-1
13:21754123-21754503:1
13:21754123-21754503:1
13:21779883-21780625:-1
13:21786826-21787218:-1
13:21787461-21789213:1
13:21787461-21789213:1
13:21806412-21810199:-1
13:21806412-21810199:-1
13:21810465-21810944:1
13:21811746-21812147:1
13:21833026-21833507:-1
13:21833743-21837530:1
13:21833743-21837530:1
13:22035164-22035568:-1
13:22035870-22036345:1
13:22035870-22036345:1
13:22042460-22042944:-1
13:23533906-23534304:1
13:23533906-23534304:1
13:23551258-23551648:-1
13:23555087-23555830:1
13:23561534-23562369:-1
13:23561534-23562369:-1
13:23570662-23571121:-1
13:23570662-23571121:-1
13:23571408-23571884:1
13:23571408-23571884:1
13:23574470-23574932:1
13:23581598-23581990:1
13:23583742-23621124:-1
13:23583742-23621124:-1
13:23621755-23622502:-1
13:23683449-23683924:-1
13:23684199-23692488:1
13:23684199-23692488:1
13:23695814-23696542:1
13:23738808-23740367:1
13:23746790-23747241:1
13:23746790-23747241:1
13:23751126-23751598:1
13:23763717-23764358:1
13:23933773-23934156:-1
13:23933773-23934156:-1
19:47170469-47171134:-1
3:96221119-96223738:1
3:96221119-96223738:1
6:136808244-136810074:1
Chr7-6264533-6302727	6/11=no_homologues,5/11:homologues	4/11:no_homologues,7/11:homologues
Homo sapiens
6:26017085-26017732:-1
6:26017085-26017732:-1
6:26055787-26056428:-1
6:26055787-26056428:-1
6:26107419-26108136:-1
6:26107419-26108136:-1
6:26124145-26139116:1
6:26124145-26139116:1
6:26156354-26157107:1
6:26156354-26157107:1
6:26234268-26234933:-1
6:26234268-26234933:-1
6:27866849-27867529:-1
6:27866849-27867529:-1
6:27873199-27873510:-1
Mus musculus
11:58954685-58956830:1
11:58954685-58956830:1
13:21779883-21780625:-1
13:21779883-21780625:-1
13:21811746-21812147:1
13:21811746-21812147:1
13:23533906-23534304:1
13:23533906-23534304:1
13:23555087-23555830:1
13:23555087-23555830:1
13:23570662-23571121:-1
13:23570662-23571121:-1
13:23621755-23622502:-1
13:23621755-23622502:-1
13:23695814-23696542:1
13:23695814-23696542:1
13:23738808-23740367:1
13:23738808-23740367:1
13:23745013-23745501:-1
13:23763717-23764358:1
13:23763717-23764358:1
19:47170469-47171134:-1
19:47170469-47171134:-1
Chr7-34707687-35108709	2/12=no_homologues,10/12:homologues	2/12:no_homologues,10/12:homologues
Homo sapiens
16:55655604-55706192:1
16:67389809-67393535:-1
16:67394419-67416833:-1
16:67430652-67437553:1
16:67438014-67481237:-1
16:67482571-67483813:-1
16:67943474-67969601:-1
16:67975663-67980829:-1
16:67987394-68000586:-1
16:75204096-75207185:-1
16:75204096-75207185:-1
16:75219000-75224924:1
16:75219000-75224924:1
Mus musculus
8:105467493-105471526:-1
8:105472481-105484350:-1
8:105518746-105523984:1
8:105524465-105566047:-1
8:105566698-105637393:-1
8:105943590-105966115:-1
8:105973520-105979419:-1
8:105984944-105996423:-1
8:111686510-111691010:-1
8:111686510-111691010:-1
8:92960079-93001667:1
Chr7-50491024-51046024	1/10=no_homologues,9/10:homologues	1/10:no_homologues,9/10:homologues
Homo sapiens
13:27270327-27273690:1
17:8140472-8156506:-1
3:142949164-142963682:-1
4:36281622-36345756:1
7:100602177-100608175:1
8:100509752-100559784:-1
X:108155607-108439497:-1
X:108439844-108697545:1
X:109372906-109482072:-1
Mus musculus
11:69095217-69109960:1
15:36477668-36496791:-1
5:137605103-137613784:-1
5:146845071-146847726:1
5:62813823-62888308:1
9:95559657-95568023:1
X:141165403-141474076:-1
X:141475385-141689234:1
X:142081160-142196931:-1
Chr8-25097680-25319570	0/10=no_homologues,10/10:homologues	0/10:no_homologues,10/10:homologues
Homo sapiens
1:109504175-109509738:-1
1:109539872-109548406:1
1:109548611-109618321:1
1:109603267-109619929:-1
1:109616104-109632051:1
1:109656081-109674836:1
1:109656081-109674836:1
1:109656081-109674836:1
1:109668022-109709551:1
1:109668022-109709551:1
1:109668022-109709551:1
1:109687814-109709039:1
1:109687814-109709039:1
1:109687814-109709039:1
1:109712255-109775428:1
1:109712255-109775428:1
1:109712255-109775428:1
1:109733932-109741038:-1
1:109733932-109741038:-1
1:109733932-109741038:-1
1:109750080-109764027:-1
1:111448864-111462773:1
7:80133955-80219402:1
Mus musculus
18:31819862-31820413:-1
18:31819862-31820413:-1
18:31819862-31820413:-1
3:105942698-105960099:-1
3:107877229-107892900:1
3:107895821-107898686:1
3:107895821-107898686:1
3:107895821-107898686:1
3:107926334-107931817:-1
3:107926334-107931817:-1
3:107926334-107931817:-1
3:107938847-107943749:-1
3:107938847-107943749:-1
3:107938847-107943749:-1
3:107963696-107969283:-1
3:107963696-107969283:-1
3:107963696-107969283:-1
3:107981702-107986453:-1
3:107981702-107986453:-1
3:107981702-107986453:-1
3:108012255-108017973:-1
3:108012255-108017973:-1
3:108012255-108017973:-1
3:108040408-108044894:-1
3:108040408-108044894:-1
3:108040408-108044894:-1
3:108074062-108086651:-1
3:108092789-108101432:1
3:108107280-108146146:-1
3:108148321-108154882:-1
3:108186335-108192286:1
5:18265135-18360355:-1
Chr8-31426220-32345450	1/12=no_homologues,11/12:homologues	1/12:no_homologues,11/12:homologues
Homo sapiens
1:39769523-39771348:-1
5:40909252-40982939:1
5:41306954-41510628:-1
5:41730065-41870519:-1
5:41904188-41921636:1
5:41925254-41941743:1
5:42423777-42721878:1
5:42799880-42887392:-1
5:62403972-62628582:1
5:63960356-63962507:-1
5:64165844-64372869:1
5:64506257-64612312:1
Mus musculus
13:104947153-105054930:-1
13:105149352-105271039:-1
13:105443693-105448133:1
13:106794439-106936958:-1
15:3268547-3280508:1
15:3317760-3583492:-1
15:3965445-3979573:-1
15:3982036-3995752:-1
15:4026383-4155344:1
15:4375491-4575553:1
15:4988762-5063773:-1
4:123116266-123118000:1
4:123321875-123323634:-1
Chr9-1930643-2006309	4/10=no_homologues,6/10:homologues	4/10:no_homologues,6/10:homologues
Homo sapiens
17:48548870-48604912:-1
2:176092891-176095938:1
2:176099730-176101193:1
2:176108790-176119942:1
2:176122720-176124937:1
2:176136612-176173102:1
2:176151222-176153226:1
7:27106184-27152581:-1
Mus musculus
11:96323326-96347930:1
2:74668310-74671599:1
2:74675013-74677705:1
2:74691924-74695105:1
2:74697727-74700208:1
2:74711927-74748442:1
2:74711929-74729160:1
6:52169062-52213336:-1
Chr9-9273429-9864112	5/12=no_homologues,7/12:homologues	5/12:no_homologues,7/12:homologues
Homo sapiens
3:112332347-112362812:1
3:119703022-119767102:1
3:119780484-119818485:1
3:119821323-120094417:-1
3:120164645-120285094:-1
3:120324509-120349339:-1
3:120392293-120451253:-1
Mus musculus
16:37776873-37836514:1
16:37868389-37888858:1
16:37916496-38007527:1
16:38089001-38246084:1
16:38248323-38294824:-1
16:38297754-38342143:-1
16:45382135-45409053:-1
Chr9-22189943-22555373	14/35=no_homologues,21/35:homologues	14/35:no_homologues,21/35:homologues
Homo sapiens
2:208121607-208124501:-1
2:208121607-208124501:-1
2:208121607-208124501:-1
2:208121607-208124501:-1
2:208121607-208124501:-1
2:208121607-208124501:-1
2:208121607-208124501:-1
2:208121607-208124501:-1
2:208121607-208124501:-1
2:208121607-208124501:-1
2:208121607-208124501:-1
2:208121607-208124501:-1
2:208121607-208124501:-1
2:208121607-208124501:-1
2:208121607-208124501:-1
2:208121607-208124501:-1
2:208121607-208124501:-1
2:208121607-208124501:-1
2:208121607-208124501:-1
2:208121607-208124501:-1
2:208121607-208124501:-1
2:208128137-208129830:-1
2:208128137-208129830:-1
2:208128137-208129830:-1
2:208128137-208129830:-1
2:208128137-208129830:-1
2:208128137-208129830:-1
2:208128137-208129830:-1
2:208128137-208129830:-1
2:208128137-208129830:-1
2:208128137-208129830:-1
2:208128137-208129830:-1
2:208128137-208129830:-1
2:208128137-208129830:-1
2:208128137-208129830:-1
2:208128137-208129830:-1
2:208128137-208129830:-1
2:208128137-208129830:-1
2:208128137-208129830:-1
2:208128137-208129830:-1
2:208128137-208129830:-1
2:208128137-208129830:-1
2:208142573-208146168:-1
2:208142573-208146168:-1
2:208142573-208146168:-1
2:208142573-208146168:-1
2:208142573-208146168:-1
2:208142573-208146168:-1
2:208142573-208146168:-1
2:208142573-208146168:-1
2:208142573-208146168:-1
2:208142573-208146168:-1
2:208142573-208146168:-1
2:208142573-208146168:-1
2:208142573-208146168:-1
2:208142573-208146168:-1
2:208142573-208146168:-1
2:208142573-208146168:-1
2:208142573-208146168:-1
2:208142573-208146168:-1
2:208142573-208146168:-1
2:208142573-208146168:-1
2:208142573-208146168:-1
2:208160740-208163576:-1
2:208160740-208163576:-1
2:208160740-208163576:-1
2:208160740-208163576:-1
2:208160740-208163576:-1
2:208160740-208163576:-1
2:208160740-208163576:-1
2:208160740-208163576:-1
2:208160740-208163576:-1
2:208160740-208163576:-1
2:208160740-208163576:-1
2:208160740-208163576:-1
2:208160740-208163576:-1
2:208160740-208163576:-1
2:208160740-208163576:-1
2:208160740-208163576:-1
2:208160740-208163576:-1
2:208160740-208163576:-1
2:208160740-208163576:-1
2:208160740-208163576:-1
2:208160740-208163576:-1
Mus musculus
1:65048554-65051149:-1
1:65048554-65051149:-1
1:65048554-65051149:-1
1:65048554-65051149:-1
1:65048554-65051149:-1
1:65048554-65051149:-1
1:65048554-65051149:-1
1:65048554-65051149:-1
1:65048554-65051149:-1
1:65048554-65051149:-1
1:65048554-65051149:-1
1:65048554-65051149:-1
1:65048554-65051149:-1
1:65048554-65051149:-1
1:65048554-65051149:-1
1:65048554-65051149:-1
1:65048554-65051149:-1
1:65048554-65051149:-1
1:65048554-65051149:-1
1:65048554-65051149:-1
1:65048554-65051149:-1
1:65061872-65063452:-1
1:65061872-65063452:-1
1:65061872-65063452:-1
1:65061872-65063452:-1
1:65061872-65063452:-1
1:65061872-65063452:-1
1:65061872-65063452:-1
1:65061872-65063452:-1
1:65061872-65063452:-1
1:65061872-65063452:-1
1:65061872-65063452:-1
1:65061872-65063452:-1
1:65061872-65063452:-1
1:65061872-65063452:-1
1:65061872-65063452:-1
1:65061872-65063452:-1
1:65061872-65063452:-1
1:65061872-65063452:-1
1:65061872-65063452:-1
1:65061872-65063452:-1
1:65061872-65063452:-1
1:65071525-65073689:-1
1:65071525-65073689:-1
1:65071525-65073689:-1
1:65071525-65073689:-1
1:65071525-65073689:-1
1:65071525-65073689:-1
1:65071525-65073689:-1
1:65071525-65073689:-1
1:65071525-65073689:-1
1:65071525-65073689:-1
1:65071525-65073689:-1
1:65071525-65073689:-1
1:65071525-65073689:-1
1:65071525-65073689:-1
1:65071525-65073689:-1
1:65071525-65073689:-1
1:65071525-65073689:-1
1:65071525-65073689:-1
1:65071525-65073689:-1
1:65071525-65073689:-1
1:65071525-65073689:-1
1:65080219-65082288:-1
1:65080219-65082288:-1
1:65080219-65082288:-1
1:65080219-65082288:-1
1:65080219-65082288:-1
1:65080219-65082288:-1
1:65080219-65082288:-1
1:65080219-65082288:-1
1:65080219-65082288:-1
1:65080219-65082288:-1
1:65080219-65082288:-1
1:65080219-65082288:-1
1:65080219-65082288:-1
1:65080219-65082288:-1
1:65080219-65082288:-1
1:65080219-65082288:-1
1:65080219-65082288:-1
1:65080219-65082288:-1
1:65080219-65082288:-1
1:65080219-65082288:-1
1:65080219-65082288:-1
1:65100389-65103373:-1
1:65100389-65103373:-1
1:65100389-65103373:-1
1:65100389-65103373:-1
1:65100389-65103373:-1
1:65100389-65103373:-1
1:65100389-65103373:-1
1:65100389-65103373:-1
1:65100389-65103373:-1
1:65100389-65103373:-1
1:65100389-65103373:-1
1:65100389-65103373:-1
1:65100389-65103373:-1
1:65100389-65103373:-1
1:65100389-65103373:-1
1:65100389-65103373:-1
1:65100389-65103373:-1
1:65100389-65103373:-1
1:65100389-65103373:-1
1:65100389-65103373:-1
1:65100389-65103373:-1
1:65926520-65928307:1
1:65926520-65928307:1
1:65926520-65928307:1
1:65926520-65928307:1
1:65926520-65928307:1
1:65926520-65928307:1
1:65926520-65928307:1
1:65926520-65928307:1
1:65926520-65928307:1
1:65926520-65928307:1
1:65926520-65928307:1
1:65926520-65928307:1
1:65926520-65928307:1
1:65926520-65928307:1
1:65926520-65928307:1
1:65926520-65928307:1
1:65926520-65928307:1
1:65926520-65928307:1
1:65926520-65928307:1
1:65926520-65928307:1
1:65926520-65928307:1
Chr10-9134644-9451615	2/10=no_homologues,8/10:homologues	1/10:no_homologues,9/10:homologues
Homo sapiens
11:119024114-119030906:-1
4:78551519-78610451:1
4:78887127-78939438:-1
4:79901149-80125454:-1
4:81426393-82044244:-1
5:53480409-53487134:1
5:53883945-54310582:-1
5:54517759-54546585:1
Mus musculus
13:113317084-113379711:1
13:113592180-113618564:-1
13:113794505-114157461:1
13:114452262-114458730:-1
5:96793339-96845966:1
5:97082329-97111596:-1
5:97882783-98031043:-1
5:99217426-99252927:-1
5:99217426-99728812:-1
9:44398176-44402963:1
Chr10-38544950-39236255	3/14=no_homologues,11/14:homologues	3/14:no_homologues,11/14:homologues
Homo sapiens
11:102520508-102530753:-1
11:102691487-102705806:-1
11:102711795-102727050:-1
11:102770503-102780628:-1
11:102789920-102798160:-1
11:102835801-102843803:-1
11:102862736-102875034:-1
11:108121516-108147776:1
11:119015712-119018691:-1
11:75562056-75572783:1
11:76860867-77026797:1
13:23730189-23889419:-1
21:39745407-39802096:1
21:39867317-39929397:1
21:40010999-40847139:-1
21:41464551-41531116:-1
Mus musculus
14:60784566-60903610:1
16:96361668-96525580:1
16:96467606-96525793:1
16:96592079-97170752:-1
16:97564684-97611195:-1
7:98206389-98321208:-1
7:99345376-99353239:-1
9:44407714-44410405:1
9:53580522-53610382:-1
9:7344381-7369499:1
9:7368239-7388047:-1
9:7445822-7455972:1
9:7464141-7476869:1
9:7502352-7510238:1
9:7558429-7568486:1
9:7571396-7581885:1
9:7692090-7699585:1
Chr10-21602224-21899598	6/27=no_homologues,21/27:homologues	6/27:no_homologues,21/27:homologues
Homo sapiens
5:140786136-141012347:1
5:140786136-141012347:1
5:140786136-141012347:1
5:140786136-141012347:1
5:140794852-141012344:1
5:140794852-141012344:1
5:140794852-141012344:1
5:140794852-141012344:1
5:140801028-141012344:1
5:140801028-141012344:1
5:140801028-141012344:1
5:140801028-141012344:1
5:140806929-141012344:1
5:140806929-141012344:1
5:140806929-141012344:1
5:140806929-141012344:1
5:140821604-141012344:1
5:140821604-141012344:1
5:140821604-141012344:1
5:140821604-141012344:1
5:140827958-141012344:1
5:140827958-141012344:1
5:140827958-141012344:1
5:140827958-141012344:1
5:140834248-141012344:1
5:140834248-141012344:1
5:140834248-141012344:1
5:140834248-141012344:1
5:140847463-141012344:1
5:140847463-141012344:1
5:140847463-141012344:1
5:140847463-141012344:1
5:140855883-141012344:1
5:140855883-141012344:1
5:140855883-141012344:1
5:140855883-141012344:1
5:140868183-141012344:1
5:140868183-141012344:1
5:140868183-141012344:1
5:140868183-141012344:1
5:140882208-141012344:1
5:140882208-141012344:1
5:140882208-141012344:1
5:140882208-141012344:1
5:141051135-141059344:1
5:141051135-141059344:1
5:141051135-141059344:1
5:141051135-141059344:1
5:141051135-141059344:1
5:141051135-141059344:1
5:141051135-141059344:1
5:141051135-141059344:1
5:141051135-141059344:1
5:141094578-141098703:1
5:141094578-141098703:1
5:141094578-141098703:1
5:141094578-141098703:1
5:141094578-141098703:1
5:141094578-141098703:1
5:141094578-141098703:1
5:141094578-141098703:1
5:141094578-141098703:1
5:141100473-141103827:1
5:141100473-141103827:1
5:141100473-141103827:1
5:141100473-141103827:1
5:141100473-141103827:1
5:141100473-141103827:1
5:141100473-141103827:1
5:141100473-141103827:1
5:141100473-141103827:1
5:141121799-141125623:1
5:141121799-141125623:1
5:141121799-141125623:1
5:141121799-141125623:1
5:141121799-141125623:1
5:141121799-141125623:1
5:141121799-141125623:1
5:141121799-141125623:1
5:141121799-141125623:1
5:141135218-141138625:1
5:141135218-141138625:1
5:141135218-141138625:1
5:141135218-141138625:1
5:141135218-141138625:1
5:141135218-141138625:1
5:141135218-141138625:1
5:141135218-141138625:1
5:141135218-141138625:1
5:141150022-141153287:1
5:141150022-141153287:1
5:141150022-141153287:1
5:141150022-141153287:1
5:141150022-141153287:1
5:141150022-141153287:1
5:141150022-141153287:1
5:141150022-141153287:1
5:141150022-141153287:1
5:141172619-141176383:1
5:141172619-141176383:1
5:141172619-141176383:1
5:141172619-141176383:1
5:141172619-141176383:1
5:141172619-141176383:1
5:141172619-141176383:1
5:141172619-141176383:1
5:141172619-141176383:1
5:141177790-141180529:1
5:141177790-141180529:1
5:141177790-141180529:1
5:141177790-141180529:1
5:141177790-141180529:1
5:141177790-141180529:1
5:141177790-141180529:1
5:141177790-141180529:1
5:141177790-141180529:1
5:141181399-141186399:1
5:141181399-141186399:1
5:141181399-141186399:1
5:141181399-141186399:1
5:141181399-141186399:1
5:141181399-141186399:1
5:141181399-141186399:1
5:141181399-141186399:1
5:141181399-141186399:1
5:141187127-141191541:1
5:141187127-141191541:1
5:141187127-141191541:1
5:141187127-141191541:1
5:141187127-141191541:1
5:141187127-141191541:1
5:141187127-141191541:1
5:141187127-141191541:1
5:141187127-141191541:1
5:141192353-141195642:1
5:141192353-141195642:1
5:141192353-141195642:1
5:141192353-141195642:1
5:141192353-141195642:1
5:141192353-141195642:1
5:141192353-141195642:1
5:141192353-141195642:1
5:141192353-141195642:1
5:141199582-141203779:1
5:141199582-141203779:1
5:141199582-141203779:1
5:141199582-141203779:1
5:141199582-141203779:1
5:141199582-141203779:1
5:141199582-141203779:1
5:141199582-141203779:1
5:141199582-141203779:1
5:141208697-141212571:1
5:141208697-141212571:1
5:141208697-141212571:1
5:141208697-141212571:1
5:141208697-141212571:1
5:141208697-141212571:1
5:141208697-141212571:1
5:141208697-141212571:1
5:141208697-141212571:1
5:141213919-141218979:1
5:141213919-141218979:1
5:141213919-141218979:1
5:141213919-141218979:1
5:141213919-141218979:1
5:141213919-141218979:1
5:141213919-141218979:1
5:141213919-141218979:1
5:141213919-141218979:1
5:141222932-141227759:1
5:141222932-141227759:1
5:141222932-141227759:1
5:141222932-141227759:1
5:141222932-141227759:1
5:141222932-141227759:1
5:141222932-141227759:1
5:141222932-141227759:1
5:141222932-141227759:1
5:141245349-141249365:1
5:141245349-141249365:1
5:141245349-141249365:1
5:141245349-141249365:1
5:141245349-141249365:1
5:141245349-141249365:1
5:141245349-141249365:1
5:141245349-141249365:1
5:141245349-141249365:1
5:141330571-141512981:1
5:141330571-141512981:1
5:141330571-141512981:1
5:141330571-141512981:1
5:141330571-141512981:1
5:141330571-141512981:1
5:141330571-141512981:1
5:141330571-141512981:1
5:141330571-141512981:1
5:141338760-141512979:1
5:141338760-141512979:1
5:141343829-141512979:1
5:141343829-141512979:1
5:141343829-141512979:1
5:141343829-141512979:1
5:141343829-141512979:1
5:141343829-141512979:1
5:141343829-141512979:1
5:141343829-141512979:1
5:141343829-141512979:1
5:141350102-141512979:1
5:141350102-141512979:1
5:141350102-141512979:1
5:141350102-141512979:1
5:141350102-141512979:1
5:141350102-141512979:1
5:141350102-141512979:1
5:141350102-141512979:1
5:141350102-141512979:1
5:141355025-141512979:1
5:141355025-141512979:1
5:141355025-141512979:1
5:141355025-141512979:1
5:141355025-141512979:1
5:141355025-141512979:1
5:141355025-141512979:1
5:141355025-141512979:1
5:141355025-141512979:1
5:141364232-141512979:1
5:141364232-141512979:1
5:141364232-141512979:1
5:141364232-141512979:1
5:141364232-141512979:1
5:141364232-141512979:1
5:141364232-141512979:1
5:141364232-141512979:1
5:141364232-141512979:1
5:141373914-141512979:1
5:141373914-141512979:1
5:141382739-141512979:1
5:141382739-141512979:1
5:141382739-141512979:1
5:141382739-141512979:1
5:141382739-141512979:1
5:141382739-141512979:1
5:141382739-141512979:1
5:141382739-141512979:1
5:141382739-141512979:1
5:141390157-141512979:1
5:141390157-141512979:1
5:141402932-141512979:1
5:141402932-141512979:1
5:141402932-141512979:1
5:141402932-141512979:1
5:141402932-141512979:1
5:141402932-141512979:1
5:141402932-141512979:1
5:141402932-141512979:1
5:141402932-141512979:1
5:141412987-141512979:1
5:141412987-141512979:1
5:141412987-141512979:1
5:141412987-141512979:1
5:141412987-141512979:1
5:141412987-141512979:1
5:141412987-141512979:1
5:141412987-141512979:1
5:141412987-141512979:1
5:141421047-141512979:1
5:141421047-141512979:1
5:141421047-141512979:1
5:141421047-141512979:1
5:141421047-141512979:1
5:141421047-141512979:1
5:141421047-141512979:1
5:141421047-141512979:1
5:141421047-141512979:1
5:141430589-141512979:1
5:141430589-141512979:1
5:141484997-141512979:1
5:141484997-141512979:1
5:141484997-141512979:1
5:141484997-141512979:1
5:141484997-141512979:1
5:141484997-141512979:1
5:141489121-141512979:1
5:141489121-141512979:1
5:141489121-141512979:1
5:141489121-141512979:1
5:141489121-141512979:1
5:141489121-141512979:1
Mus musculus
18:36930184-37187661:1
18:36930184-37187661:1
18:36930184-37187661:1
18:36930184-37187661:1
18:36939205-37187657:1
18:36939205-37187657:1
18:36939205-37187657:1
18:36939205-37187657:1
18:36952648-37187661:1
18:36952648-37187661:1
18:36952648-37187661:1
18:36952648-37187661:1
18:36952741-37840200:1
18:36952741-37840200:1
18:36952741-37840200:1
18:36952741-37840200:1
18:36960440-37187657:1
18:36960440-37187657:1
18:36960440-37187657:1
18:36960440-37187657:1
18:36973802-37187657:1
18:36973802-37187657:1
18:36973802-37187657:1
18:36973802-37187657:1
18:36992371-37187657:1
18:36992371-37187657:1
18:36992371-37187657:1
18:36992371-37187657:1
18:36997880-37187657:1
18:36997880-37187657:1
18:36997880-37187657:1
18:36997880-37187657:1
18:37005203-37187657:1
18:37005203-37187657:1
18:37005203-37187657:1
18:37005203-37187657:1
18:37010712-37187657:1
18:37010712-37187657:1
18:37010712-37187657:1
18:37010712-37187657:1
18:37020149-37187657:1
18:37020149-37187657:1
18:37020149-37187657:1
18:37020149-37187657:1
18:37264938-37267525:1
18:37264938-37267525:1
18:37264938-37267525:1
18:37264938-37267525:1
18:37264938-37267525:1
18:37264938-37267525:1
18:37264938-37267525:1
18:37264938-37267525:1
18:37264938-37267525:1
18:37300799-37304585:1
18:37300799-37304585:1
18:37300799-37304585:1
18:37300799-37304585:1
18:37300799-37304585:1
18:37300799-37304585:1
18:37300799-37304585:1
18:37300799-37304585:1
18:37300799-37304585:1
18:37307455-37311172:1
18:37307455-37311172:1
18:37307455-37311172:1
18:37307455-37311172:1
18:37307455-37311172:1
18:37307455-37311172:1
18:37307455-37311172:1
18:37307455-37311172:1
18:37307455-37311172:1
18:37320381-37323915:1
18:37320381-37323915:1
18:37320381-37323915:1
18:37320381-37323915:1
18:37320381-37323915:1
18:37320381-37323915:1
18:37320381-37323915:1
18:37320381-37323915:1
18:37320381-37323915:1
18:37333921-37337674:1
18:37333921-37337674:1
18:37333921-37337674:1
18:37333921-37337674:1
18:37333921-37337674:1
18:37333921-37337674:1
18:37333921-37337674:1
18:37333921-37337674:1
18:37333921-37337674:1
18:37341702-37345202:1
18:37341702-37345202:1
18:37341702-37345202:1
18:37341702-37345202:1
18:37341702-37345202:1
18:37341702-37345202:1
18:37341702-37345202:1
18:37341702-37345202:1
18:37341702-37345202:1
18:37355121-37358604:1
18:37355121-37358604:1
18:37355121-37358604:1
18:37355121-37358604:1
18:37355121-37358604:1
18:37355121-37358604:1
18:37355121-37358604:1
18:37355121-37358604:1
18:37355121-37358604:1
18:37400855-37403909:1
18:37400855-37403909:1
18:37400855-37403909:1
18:37400855-37403909:1
18:37400855-37403909:1
18:37400855-37403909:1
18:37400855-37403909:1
18:37400855-37403909:1
18:37400855-37403909:1
18:37411664-37414514:1
18:37411664-37414514:1
18:37411664-37414514:1
18:37411664-37414514:1
18:37411664-37414514:1
18:37411664-37414514:1
18:37411664-37414514:1
18:37411664-37414514:1
18:37411664-37414514:1
18:37421418-37425836:1
18:37421418-37425836:1
18:37421418-37425836:1
18:37421418-37425836:1
18:37421418-37425836:1
18:37421418-37425836:1
18:37421418-37425836:1
18:37421418-37425836:1
18:37421418-37425836:1
18:37435621-37438654:1
18:37435621-37438654:1
18:37435621-37438654:1
18:37435621-37438654:1
18:37435621-37438654:1
18:37435621-37438654:1
18:37435621-37438654:1
18:37435621-37438654:1
18:37435621-37438654:1
18:37442500-37446209:1
18:37442500-37446209:1
18:37442500-37446209:1
18:37442500-37446209:1
18:37442500-37446209:1
18:37442500-37446209:1
18:37442500-37446209:1
18:37442500-37446209:1
18:37442500-37446209:1
18:37447656-37456350:1
18:37447656-37456350:1
18:37447656-37456350:1
18:37447656-37456350:1
18:37447656-37456350:1
18:37447656-37456350:1
18:37447656-37456350:1
18:37447656-37456350:1
18:37447656-37456350:1
18:37473540-37476340:1
18:37473540-37476340:1
18:37473540-37476340:1
18:37473540-37476340:1
18:37473540-37476340:1
18:37473540-37476340:1
18:37473540-37476340:1
18:37473540-37476340:1
18:37473540-37476340:1
18:37477814-37483038:1
18:37477814-37483038:1
18:37477814-37483038:1
18:37477814-37483038:1
18:37477814-37483038:1
18:37477814-37483038:1
18:37477814-37483038:1
18:37477814-37483038:1
18:37477814-37483038:1
18:37484795-37489454:1
18:37484795-37489454:1
18:37484795-37489454:1
18:37484795-37489454:1
18:37484795-37489454:1
18:37484795-37489454:1
18:37484795-37489454:1
18:37484795-37489454:1
18:37484795-37489454:1
18:37489465-37494505:1
18:37489465-37494505:1
18:37489465-37494505:1
18:37489465-37494505:1
18:37489465-37494505:1
18:37489465-37494505:1
18:37489465-37494505:1
18:37489465-37494505:1
18:37489465-37494505:1
18:37496991-37504128:1
18:37496991-37504128:1
18:37496991-37504128:1
[truncated: 1,903 more rows]
