# Supplementary material for: A high-resolution mRNA expression time course of embryonic development in zebrafish
Source: eLife. 2017 Nov 16;6:e30860. doi: 10.7554/eLife.30860 (PMC5690287; doi:10.7554/eLife.30860)
Supplement: Supplementary file 10. [file elife-30860-supp10.tsv]

gene1	gene2	CorCoeff	type	paralogue1Name	paralogue2Name	homologyType	lastCommonAncestor	gene1.pc.ID	gene2.pc.ID	1-cell-1_gene1	1-cell-2_gene1	1-cell-3_gene1	1-cell-4_gene1	1-cell-5_gene1	2-cell-1_gene1	2-cell-2_gene1	2-cell-3_gene1	2-cell-4_gene1	2-cell-5_gene1	128-cell-1_gene1	128-cell-2_gene1	128-cell-3_gene1	128-cell-4_gene1	128-cell-5_gene1	1k-cell-1_gene1	1k-cell-2_gene1	1k-cell-3_gene1	1k-cell-4_gene1	1k-cell-5_gene1	Dome-1_gene1	Dome-2_gene1	Dome-3_gene1	Dome-4_gene1	Dome-5_gene1	50%-epiboly-1_gene1	50%-epiboly-2_gene1	50%-epiboly-3_gene1	50%-epiboly-4_gene1	50%-epiboly-5_gene1	Shield-1_gene1	Shield-2_gene1	Shield-3_gene1	Shield-4_gene1	Shield-5_gene1	75%-epiboly-1_gene1	75%-epiboly-2_gene1	75%-epiboly-3_gene1	75%-epiboly-4_gene1	75%-epiboly-5_gene1
ENSDARG00000000183	ENSDARG00000000631	0.817648281484389	paralogue_pairs	ptpn4b	ptpn4a	within_species_paralog	Clupeocephala	74.8663	75.3498	37.767496622068	35.7511585083884	34.1027973579026	35.4088541841692	32.2056452055064	45.0170930218359	46.937042069523	47.2235116685329	47.6666167799755	37.9192076714561	67.0613911392482	66.4818240489074	68.0096878556187	62.7516362355239	61.3753128726042	74.6202849093636	78.1976005118368	71.9924794258538	76.599662306146	78.0956279180281	25.1487537672224	31.1204184889586	23.3335932376256	27.8906638653843	28.2156684839438	3.44544759620291	3.43278382954309	3.72027294270095	8.39907943821828	3.63492054203298	1.77580680033442	2.36704043653657	2.50192947741587	1.63351790939862	0.99354384491581	2.66874251640099	2.47017861052642	2.44361086490126	2.67760424585204	3.56090604597463
ENSDARG00000000189	ENSDARG00000002748	0.480096692224612	paralogue_pairs	sema6e	sema6d	within_species_paralog	Clupeocephala	50.3759	59.6882	8.01362318662828	6.97090790551476	6.57344045909814	7.08406504318837	6.47973727152956	10.1432746692491	12.447012769379	12.4062836925664	10.5663461792173	10.8965194662811	13.8452411255765	14.3135645364485	12.2512815593324	14.2969743951834	12.3685732735312	18.4797946399437	18.0376131071111	16.3045272940472	18.6158816031358	17.5937903470178	1.64634261978613	3.08179585727018	2.06187531931439	2.28645263513105	2.73363764060039	0.466153582844567	0.297738709176735	0.279369546607948	0.573958886992357	0.331947993511895	0.126333216857366	0.799882518985833	0.358604221420693	0.607062960592271	0.391631164537828	0.601153761789038	0.476817022445109	0.911135116440407	0.642194832740743	0.467850831664849
ENSDARG00000003165	ENSDARG00000003607	0.602223294015482	paralogue_pairs	nr2f6b	nr2f6a	within_species_paralog	Clupeocephala	85.396	85.8209	0	0.151289575533535	0.140135203458628	0	0	0.14674754172369	0	0	0	0.24733101766136	0.158993212725686	0.344047558763568	0	0	0	0	0.133215077494401	0	0	0	0.306658292137392	0.281787301517546	0.290365449357962	1.12752742226375	0.647091268699178	9.5353535096202	10.6701659458957	7.13381875176836	9.64164632682522	12.1129152949252	13.496550198866	19.6506292476523	16.6973465615403	16.6935833201011	12.1065346848367	17.0798906884348	16.9482713957637	11.2785596626287	18.0965265242005	18.8221644557396
ENSDARG00000002336	ENSDARG00000004232	0.236338729865854	paralogue_pairs	dlc	dlb	within_species_paralog	Clupeocephala	56.7771	61.2013	0.195700709976572	0.113621134287314	0.105301447489253	0	0	0	0.217343120859075	0	0.224698011404986	0.278859446876837	0.119361912534487	0	0	0	0	0	0.70164369299895	0.372308690857595	0.369280352579821	0.382456734917928	0.575463466202961	0.211575717126152	0.327057657919775	0.362787068931298	0.364511065607233	49.6129148611578	51.1596172499544	49.520723805906	50.4196041608608	45.6001743209554	65.8714359052368	74.3347780907284	74.6020195178614	70.2154729293815	68.983587862452	79.1723128369246	78.1854807268498	74.4311821438422	67.6068161443985	67.7655791962298
ENSDARG00000002696	ENSDARG00000004358	0.853188731911818	paralogue_pairs	gnb3b	gnb3a	within_species_paralog	Clupeocephala	72.1893	71.7647	0.55241650718905	1.1236243994531	0.445989448564205	0.732047297434631	1.1129702081809	0.934184510947555	1.6886065918244	1.97955201254989	0.317509820671632	0.524726775752617	0.168706815297592	1.2777916579521	0.758263956358989	0.717080122039532	0.690928420072	0.140570315146031	0.565103554386716	0.175344867412779	0.173998588839339	0.540434345427146	0.976215577833144	3.43842279516101	2.46470093843288	1.36731821838672	0	0.642180740204248	0.328052386223041	0.617904695331543	0.529171709315432	1.65250167005371	0.349280925816831	1.10569370773622	0.42523035745557	3.97039307227469	3.71460684230179	1.66268342969006	0.49500233948204	0	0.968101474906096	0.369864784791487
ENSDARG00000004392	ENSDARG00000004451	-0.262065571175229	paralogue_pairs	hdr	tnfrsfa	within_species_paralog	Clupeocephala	35.6459	34.1743	119.421374710648	109.997747383633	112.682591826767	125.695880222478	111.513269888384	92.8257423312433	105.170486459082	101.983564645429	84.0343413944653	91.4346587030539	42.5497115158228	45.4492876892029	40.4555935943896	36.3679442916379	43.8403604936608	37.292557224901	42.2445639597301	35.6441777515138	33.9452324729716	34.8132748458238	10.1263998970089	12.3121621592169	10.8711032953137	9.48254357441274	6.05247953717584	4.8387793444265	5.76609441006813	6.23054807156597	5.63481188795294	4.3215309527869	5.57644177480901	5.04346687811895	4.29125736538157	6.67849008676019	6.50703506814413	5.87036837742281	6.10903557539893	3.70538866220326	4.60791856697531	5.2879842565403
ENSDARG00000003091	ENSDARG00000005108	0.954000769942606	paralogue_pairs	oclnb	oclna	within_species_paralog	Neopterygii	45.8599	43.9919	203.741805528763	196.460670815327	196.150512670615	200.71019373722	200.162103042998	148.558763767358	150.232245836575	154.613379228782	162.109952534532	144.411547192959	148.025717095684	136.569342008276	130.985437206041	137.640495439716	133.832817767836	130.847239286429	122.090632548895	104.376560241433	131.917285237124	125.31249360899	95.2390329250199	94.1633115478004	82.9414910364644	98.1317784209683	101.013391920852	45.0736267660097	60.8502487702746	58.3786498822706	67.0588035251448	60.7960154018424	48.0878707271066	49.8326053441676	40.6152306529215	51.0787460934705	47.7994383138072	45.9711060552545	46.1801639793949	43.0083111620756	41.3677685970397	43.9186134354667
ENSDARG00000001676	ENSDARG00000005739	0.722295667326065	paralogue_pairs	gpm6bb	gpm6ba	within_species_paralog	Clupeocephala	83.9552	77.8547	3.7082771928061	3.59317703646222	4.99033533062124	4.42012188520539	4.5628816950246	8.53877654213754	5.84147078219649	8.52064053934475	9.41817769685485	8.65894982448068	12.275927276056	10.218349628628	11.0307959285094	12.6368166177541	11.4079429306428	14.1434973891327	13.4276206474168	17.2711187278073	15.778183678527	17.1397923441883	10.7470048194773	14.0569129858921	12.2422036595747	14.15834175056	13.4467630399481	10.4163681058018	10.4582388471876	11.0665272951375	12.0450779774899	9.86592917662086	11.9246461563322	10.6085333570239	8.88634667067382	8.8900044910511	9.35655026252571	3.53643059142078	4.8032615115639	4.40660197799112	3.61193701439942	4.14074575856867
ENSDARG00000004721	ENSDARG00000006272	0.267431622172196	paralogue_pairs	mpp5b	mpp5a	within_species_paralog	Clupeocephala	55.2426	50.2134	0.354517330643627	0.824883484824005	0.190864655905798	0	0.475465410488652	2.40023974747955	3.5495623915963	1.95578570882516	4.28398083889605	1.51524340202693	4.77048560916596	2.58141912884761	4.28435878757532	4.14252273548444	2.66378614316452	0.720375176149475	3.07850612185618	1.57705390110404	2.23663880086204	1.85189073313557	3.13740763675381	2.88177785512895	1.78144115612878	3.29504084883847	5.95310638801239	0.823961969667874	1.0521655606	1.98507527759753	0.680134136193598	0	0.673261498895726	0.405953322668312	0.182207965910431	0.588925991844182	0.994735692550006	0	0.212156846398885	0.202360908114068	0	0
ENSDARG00000001712	ENSDARG00000006568	0.660574531946789	paralogue_pairs	si:ch211-247n2.1	kcnmb2	within_species_paralog	Clupeocephala	50.5747	56.8966	0	0.117301426727664	0	0	0	0	0.112190637393719	0.111303667413605	0	0.0959560951916527	0	0	0	0	0	0	0	0	0	0.131617250615068	0	0	0	0	0.250876700655459	0	0	0	0	0	0	0	0	0	0	0	0.120482663782308	0	0	0.135065589809825
ENSDARG00000005332	ENSDARG00000007108	-0.216165398638369	paralogue_pairs	lipib	lipia	within_species_paralog	Clupeocephala	50	50.2203	0	0	0	0.221559582768757	0	0.236600939284991	0	0	0	0	0.256602442071762	0.277757943342987	0.230281143557811	0.544141748432137	0.262656152435375	0.637655322289245	0.213813998265582	0.533057396583285	0.529397790450702	0.273880231543624	0.49510230129851	1.1365871218996	0.234179368910641	1.03976711525547	0.521595206578058	0.243412781355901	0	0	0	0	0	0.480303838318168	0.86257204344384	0.232337790024292	0	0	0.502276962209782	0.478879356203472	0.735738540032995	0.56271700344481
ENSDARG00000004150	ENSDARG00000007195	0.934324110487397	paralogue_pairs	grm2a	grm2b	within_species_paralog	Otophysi	78.2998	80.0915	0	0	0	0.0974943528865933	0.123535274110416	0	0	0	0	0.087218676562149	0	0	0	0	0	0.187310485753917	0	0	0	0.119597961277303	0.10796490388651	0	0	0.113443604351486	0.113991629042409	0.640653064962947	0.327315699882686	0.205106622971966	0.702453462398926	0.243747523006213	0.347817756043899	0.419461639334062	0.658436257847269	0.506670042922698	0.616309506757357	0.220717821906606	0.109464422621693	0.313585568775386	0.4285489552359	0.245440488638766
ENSDARG00000002546	ENSDARG00000007245	0.0907786542871919	paralogue_pairs	rundc3ab	rundc3aa	within_species_paralog	Clupeocephala	76.8692	77.5943	10.8622763084269	15.7023560952227	14.5440837722845	11.3773583383239	10.4997138389448	33.2989335834671	32.389644920319	31.5453191521714	28.0138856737238	25.9206394333953	33.6518583827571	30.1085380923428	22.254183896387	29.2310809058711	31.6394168633825	43.9669395987236	37.5432099541248	33.1279228332217	47.5551458253114	39.0443421515872	24.1839965043699	23.6558449363995	20.8302302716831	23.930295083701	27.4900344035614	5.38998307092537	8.02439897931322	15.7033987248399	12.855926667825	6.33897082766015	8.0391861925403	10.1493627895653	5.84489009895685	8.05425885732621	6.67917890979879	0.637800465310607	0	0.604037026882656	0.61896484880874	0.354688180154933
ENSDARG00000003615	ENSDARG00000007371	0.116794966099473	paralogue_pairs	slc26a3.2	slc26a3.1	within_species_paralog	Clupeocephala	65.748	67.2483	0	0	0	0	0	0	0	0	0	0	0	0	0	0	0	0.138068433132464	0.138757042392022	0	0	0	0	0	0	0.167838998790795	0	0	0	0	0	0	0.171499437857435	0	0	0.149957359641345	0	0	0	0	0	0.181602178164113
ENSDARG00000001437	ENSDARG00000007412	0.580145568725748	paralogue_pairs	slc2a1a	slc2a1b	within_species_paralog	Clupeocephala	80.7377	80.5726	0	0	0	0	0	0	0	0	0	0	0	0	0	0	0	0	0	0.268020252016455	0	0	0	0.228590837961846	0.235490362844957	0	0.262255517108868	0	0	0	0	0	0	0	0	0	0	0	0	0	0.246618462058081	0
ENSDARG00000007045	ENSDARG00000007639	0.774541813645225	paralogue_pairs	cnot4a	cnot4b	within_species_paralog	Clupeocephala	75.6477	73.183	2.79038331109562	3.01654185854667	3.00283002956803	2.14532960489312	2.45943439231801	3.68469475848866	5.34286454164608	5.83079952853097	5.52359603274196	4.93585907511524	64.0820914928495	63.8614013176945	56.2872776702321	58.6914782072299	61.2944347201474	64.0794515123758	62.7892919870281	57.4761131303951	64.5117237240844	70.3244723141799	33.2713267817554	35.6788701697853	31.7305885695168	37.8126094912469	33.09462048116	36.2545913442957	28.8128981592464	31.9247352509281	29.9423957228309	32.5745870366724	33.0537553754896	35.7220269835448	33.6207911057464	35.6889710427532	32.192409946118	43.9562626430856	41.3071554931239	50.836691677691	34.4740361791653	41.4200705438911
ENSDARG00000005481	ENSDARG00000007693	0.842961344576043	paralogue_pairs	nfkbiaa	nfkbiab	within_species_paralog	Neopterygii	54.5161	54.1667	0	0	0	0	0	0.558831162192783	0	0.273105036671714	0.285102453886234	0.234777414221636	0	0.328248152185201	0.543687732563577	0.321084823336491	0.620582742369262	1.00142415003802	1.25981886308501	0.629606872600019	0.312777808851705	0.647042498569427	12.5791464141908	13.4269646261354	17.4266124945305	18.4269255160727	15.7067111451664	27.8501036329528	29.9112572079605	27.1895258687346	26.6255803945864	23.7535885714747	15.3695474918966	18.7230914005333	14.2699019513525	19.7680762823384	18.361007684967	11.3532777325281	9.79553430020597	11.5974399920692	7.53115172901231	12.9667161650138
ENSDARG00000001549	ENSDARG00000007812	0.611580083496683	paralogue_pairs	sp3a	sp3b	within_species_paralog	Otophysi	54.4139	57.9353	8.05850260086248	8.94892486736321	8.16321724440944	7.04041494252957	7.16813789304782	19.6309760173481	21.0674341585404	26.7773560742896	22.8731026003321	19.9251858523653	55.9859637043931	61.1964344131772	54.7728395400417	53.0668844561693	51.1044613268134	50.346263377844	52.163262224055	46.1681909247981	56.6948343248412	55.6175052070414	46.5948160496922	49.3585558033213	34.6132460421364	55.840438704296	66.5433558014384	26.0419457230343	28.7198562183878	36.9612910579736	30.7051784276	29.4435146090652	21.1175886302257	18.0166045868877	21.7552011117418	24.354134282369	20.4382409516621	18.1074141554562	19.0973698186218	16.339303628222	12.3161812436144	13.4782952632876
ENSDARG00000005578	ENSDARG00000008200	-0.091570453767498	paralogue_pairs	ugp2a	ugp2b	within_species_paralog	Clupeocephala	86.1933	85.6863	0	0.241555544074297	0	0.219416915905106	0	0.468569711561543	0.230968882810498	0.687132522390149	0.716976093632799	0.78821049139338	0	0.275028644399222	0.228031839103106	0.269417527125822	0	0.21050105914129	0.84698235467	0.26391763634179	0.52419922650247	0	0.24511921927528	1.12544132845318	1.39130640808328	1.02956430995845	1.03298155291018	0.482091425397456	1.23111468201493	0.232564449631848	1.5938766974383	1.65900942042814	0.262924195843395	0.475595433106567	0.640575240901735	0.920221910065657	0.932518261289255	1.50237571175912	1.49201240514459	0.474182872346926	0.2428439063476	0.83578463667632
ENSDARG00000006125	ENSDARG00000008370	0.915176264632275	paralogue_pairs	csnk1db	csnk1da	within_species_paralog	Neopterygii	87.7751	89.0819	439.310772016553	476.166096276628	486.204746165139	478.887154022408	467.44286332723	438.756475127294	459.569464439768	463.272089558808	481.12047267973	405.502576591109	289.239549998208	287.373949283961	288.443595316117	291.720280774354	273.009493371663	221.228272566151	208.956775895616	213.19584310256	197.781872157844	211.682659427835	112.616481838864	131.524263497574	113.837751785224	123.244203010889	119.866261663704	106.602152534482	107.248690638976	113.235551188043	107.738656257158	103.58424425561	128.608891373198	132.941110885735	140.554875887888	139.118499711777	139.434278585827	149.373078982407	165.275160506378	148.685463256085	139.641536798934	156.712126350538
ENSDARG00000002235	ENSDARG00000008388	0.958889233071285	paralogue_pairs	mmp14a	mmp14b	within_species_paralog	Clupeocephala	70.3833	65.0564	1.32931483208987	0.831237568225226	0.880359526113451	1.19396845591716	1.23777946635754	1.26705107384027	1.13574042276025	0.788728988400533	2.1135864176028	1.16563774541775	0.37426326286083	0.53983019685747	0.673419295983351	0.530846229333162	0.383243217545926	0.834048385778654	0.837848589557897	0.129704509365398	0.514623855090307	0.666207669850058	2.64648439487597	2.10073763816701	2.2788172753054	3.286185869746	3.04764309547734	2.85380701687097	2.67298717941708	2.97058522932681	2.3479005776741	3.93771813911801	1.67916512271581	2.68706044434195	2.41047178951271	2.70974830878984	1.94557309898127	1.47546186642941	0.609859545805313	0.815191608069927	0.835485368560008	0.546936433706878
ENSDARG00000006862	ENSDARG00000008639	0.0382313283380438	paralogue_pairs	kifap3b	kifap3a	within_species_paralog	Clupeocephala	78.6269	76.9328	33.4141438413322	34.7676625286362	36.3387675407769	32.4655952567534	33.0056746893099	34.6259725958379	38.1876710197958	34.9505950232821	36.7229255105862	30.7293529900124	39.2297561515555	43.0210976095539	46.0322172935949	39.2118185746943	42.6144347011529	50.590189398083	50.9940544324767	40.2277832610907	43.9196613925756	48.615559255545	38.5564994596161	38.8038066908735	34.2490427511887	39.4157890316085	43.2485329901651	19.3270065668673	21.0161752289256	23.2255967605317	22.8882630138939	20.7596154464911	4.03956097337323	5.98805896324983	4.9158615953415	6.66888464923856	3.87707790963015	1.81573273849931	1.05938836539761	2.1244828341359	1.24430911158298	1.30646712015817
ENSDARG00000004049	ENSDARG00000008803	0.805018440458345	paralogue_pairs	marcksa	marcksb	within_species_paralog	Clupeocephala	33.0508	34.3612	30.6708666153883	31.6166371575243	20.8590243742432	26.053977177702	27.0335084038316	29.3143408579402	31.8847068182408	33.5828745878974	26.1376486370891	35.3448483424273	41.7059598407043	32.8848830371128	29.4876362324905	34.815653287503	35.1889829944821	42.7197236795828	49.3840280438332	47.0818841867748	49.825975310487	43.7095380392005	73.4408506090846	71.5978292031504	71.0694191396765	81.5252005497632	77.6141965752613	154.169746519588	160.617170239547	152.285189605373	156.047914887896	140.914622874874	169.139898067887	167.342083623285	186.674986015915	188.219324705972	168.532610039533	130.862341918395	176.670767254128	137.869707848923	112.143148434405	180.171743638751
ENSDARG00000004377	ENSDARG00000009142	-0.214610273834808	paralogue_pairs	ppp1r13ba	ppp1r13bb	within_species_paralog	Clupeocephala	65.6475	65.2368	3.39732158416772	3.53165697963838	3.80761902624595	2.40684088254592	2.47801713982501	1.35440123213636	1.41406367931303	1.87074050403162	1.46160363923662	1.34477845210169	14.9219868103916	11.9413811961624	10.7941837578537	12.307137512994	10.9534090626421	9.97316681390169	7.76489996072808	5.74091588505339	10.3175896290436	9.3061168415995	5.73796694635319	5.58111886873014	4.96412536096302	6.29201509884491	4.5674310546142	1.07025938991559	0.588903363336826	0.632057690685153	0.811674255811363	0.46942064345802	0.982514709762585	0.161578137708069	0.507167274946154	0.624416983834116	0.316490145056666	0.680101093528174	0.168610072514456	0.402629908952299	0.825457983011917	0.850730326377637
ENSDARG00000006580	ENSDARG00000009215	-0.294775290393039	paralogue_pairs	cldnd	zgc:112437	within_species_paralog	Clupeocephala	61.5385	60.9524	14766.916520831	13922.0950889918	13443.1459419015	12426.0949142447	11534.0699806347	13156.6116577819	11634.3502537566	11828.486458383	13072.1866036139	11733.3148842736	3255.63968397329	3258.79520078411	3881.6925157703	3721.57748518115	3535.36526119649	2752.10699614124	3214.98889576544	3518.18303162477	2899.13464100009	3031.46792382562	921.631046910823	1152.79944652716	1181.78881569324	1002.04200031124	1081.52942429628	161.174455958557	141.735833503416	176.302245322559	202.469910637656	177.846252489558	42.0397906637805	40.6372161310277	31.2961350311582	24.1836302144274	23.1954363957896	6.2224780500964	16.5422222495907	7.19391282141715	12.7002771098087	13.0997454710772
ENSDARG00000008363	ENSDARG00000009779	0.524378587878851	paralogue_pairs	mcl1b	mcl1a	within_species_paralog	Otophysi	35.1351	35.6863	74.3801545385814	62.7255990809029	54.3248816469655	59.8461483506234	65.5834281862129	90.9661636893635	95.0835309386713	92.2000591393907	94.569109643019	99.1361562551797	138.26737082731	139.996860728498	143.997933835048	145.86510230876	156.527895438164	132.139016494991	131.267983028677	145.204865332849	132.773833924403	131.762197492799	69.138644594639	70.0837227404897	70.2716175083219	67.4579458722968	67.2806765607633	98.1258413872062	83.7761884684311	89.8874945735867	86.6928339865099	83.545653506001	82.7456102806003	79.0080044106993	74.4852330518719	77.7534281450792	93.7808313550302	53.5026564483841	56.8490967234412	54.4249052581779	42.1722363182026	57.1934409028918
ENSDARG00000002510	ENSDARG00000009922	0.718738967094089	paralogue_pairs	dmbx1b	dmbx1a	within_species_paralog	Neopterygii	73.9837	70.3608	0	0	0	0	0	0	0	0	0	0	0	0	0	0	0	0	0	0	0	0	0	0	0	0	0	0.296118095500992	0	0	0	0	0	0.292667573064166	0	0	0	0	0	0.291827626193536	0.298824559359576	0
ENSDARG00000002026	ENSDARG00000010018	0.826164975424319	paralogue_pairs	qkib	qki2	within_species_paralog	Clupeocephala	78.4153	89.9687	0	0	0	0	0	0	0	0.170723306173823	0	0	0	0	0	0	0.581124156930778	0	0	0	0.195148441897616	0	0	0.167649771040898	0.172740099357229	0	0	0	0.183810666876174	0	0	0	0	0	0	0	0.173586119210249	0.372935921499998	0.18507887488317	0	0.180926342818507	0.207415796751947
ENSDARG00000009281	ENSDARG00000010042	0.988404639906919	paralogue_pairs	dnm1b	dnm1a	within_species_paralog	Clupeocephala	89.8601	90.493	0.235540249199122	0	0	0.124942819866262	0.316610765458454	0	0	0	0.270598933400669	0	0.287525576112975	0	0.129291170946285	0	0.14720385449608	0	0.241116468685165	0.298892916662759	0.148264570174812	0.307057166610644	0.138633428964025	0.382210459359057	0.393860917429766	0.291294618144603	0.438904767342398	0.273863504074229	0.279817938746634	0.131650631608275	0.150312139351352	0.312936934412856	0.446505121177014	0.13461747479426	0	0.260235588929738	0	0	0.702886194850954	0.268384623358328	0	0.315154205698534
ENSDARG00000008192	ENSDARG00000010098	0.630689043948488	paralogue_pairs	pank1a	pank1b	within_species_paralog	Clupeocephala	80.41	78.2705	4.19906682412509	4.79485628390535	5.16321269599976	4.39207438384898	4.84740871334244	7.27689047119977	9.02473896897011	9.90881358064762	9.32784207743965	8.3582449192825	24.0394969290533	29.8652752047499	28.0802352086351	28.022394690573	29.609921348544	33.9668716124167	33.695886402443	30.3224776557224	35.3412040989954	34.269533372582	25.6819357248417	23.1080786849996	22.4065550295255	26.2484023771899	26.0529771760867	4.18670330924236	3.80298960123701	5.35626384389368	8.6615082969969	5.30394837088695	2.43897235790668	3.34709977065048	3.82021980174742	3.52753664472948	3.05445799332201	3.92224095800062	6.27070821893409	2.8812388039666	3.10903091846702	4.53905956578412
ENSDARG00000003219	ENSDARG00000010255	-0.351544214912465	paralogue_pairs	bin2a	bin2b	within_species_paralog	Neopterygii	32.3171	30.3435	0.321563085740479	0	0.173102425431167	0.340627021082696	0	0.181358304850855	0.357607889267352	0	0.369893206625641	0.152715452924177	0.196568221990059	0.425430448286571	0.529814607760364	0	0.201241581130661	0.65391623886019	0.493042225791368	0.612783546900602	0.405490986182151	0.419732304281727	17.8216587332413	21.0744996919162	16.1508912989509	15.3334886809904	15.5936734506518	13.6415041778869	10.500007641465	10.2580284473095	10.2759184893892	10.0545532793787	5.69680958371636	4.23241847820943	6.60658024153846	5.69419726473662	6.31200029861272	0.387446250560423	0.384584223504558	0.917267950463333	0.939780903038955	0.215492100675485
ENSDARG00000004539	ENSDARG00000010276	0.446393724551683	paralogue_pairs	ptgs2a	ptgs2b	within_species_paralog	Otophysi	72.3794	71.7822	0	0	0	0	0	0.174817619010933	0	0	0	0	0	0	0	0	0.193973715277873	0	0	0	0	0	6.03029681110444	4.36487170589519	4.32442190018341	5.95018522086431	6.35944168630616	25.9435641102317	27.6091581717885	24.2854751878737	29.5157803591526	31.5483169826833	20.7878102009121	19.1564468188113	16.2376976806621	18.5230131441642	14.9488968770639	6.53533311779004	9.2666611757781	5.48167226416177	5.6164018112999	9.55422704161075
ENSDARG00000001803	ENSDARG00000010296	0.461263978927697	paralogue_pairs	kcnh6a	kcnh6b	within_species_paralog	Clupeocephala	46.9697	62.3464	0.428582199204087	0.994684987002834	0.999116925657887	1.82173838568819	1.25040583645524	0.241220181528711	0.396424064817926	0.550671687413726	0.327802966179298	0.339295139511372	0.0870518664133418	0.09415507420164	0	0.0926917561732996	0.178301141724829	0.07293368110846	0.219710664674786	0	0	0.0929914346310503	0.167856350345378	0.231481375035225	0.159047809719699	0	0.177293261338401	0	0	0	0	0.0947521960664722	0	0	0	0	0	0.171597425830636	0	0	0	0.0953999225059435
ENSDARG00000003974	ENSDARG00000010563	0.821241652058596	paralogue_pairs	spoplb	spopla	within_species_paralog	Clupeocephala	94.6565	94.898	6.44368378944962	5.34665750846694	4.95372008223767	4.63924913015799	3.86715261140018	5.70484226453031	4.85784774543721	7.48239313278094	5.15510174862132	4.80934075905159	57.3028051368477	52.8771052587952	57.85365154997	53.9144378779986	49.9024854004324	57.0993255942761	55.8375353632581	58.6936845667535	57.2137957017012	57.8965807412789	31.150116024539	40.5763456447346	27.7046749975946	32.299719443152	36.0193001856461	21.8078703300968	20.0949887524615	17.2346830775716	21.8801451882558	18.4962307423517	29.6627057486743	27.881316858125	30.9139064039538	31.7790547478087	30.2785907681134	41.1109979744191	40.7877188883599	34.216978626641	43.5304135347467	44.4893134694031
ENSDARG00000001891	ENSDARG00000010934	0.792595946462042	paralogue_pairs	syt14b	syt14a	within_species_paralog	Clupeocephala	48.3932	51.2	0.140902416365947	0.818906097560895	0.151678416725991	0.298722384205911	0.378466984458915	0.317724814633237	0.156629551767206	0	0.161984956515052	0.401516902696789	0.688569398518983	0.931309434475386	0.928386006448464	0.548714865876712	0.88123903583134	1.43399781170951	2.30599572469369	1.25237779160403	1.24280194251382	1.1028606493106	1.32814389671991	0.305078481816067	0.157177580168476	0.697579108368526	0.525376559332403	0	0.334688425212067	0	0.359964599351067	0	0	0	0	0.155818994085366	0	0	0.16836537549936	0	0	0
ENSDARG00000011027	ENSDARG00000011190	0.569132357824497	paralogue_pairs	fgfr1a	fgfr1b	within_species_paralog	Neopterygii	70.037	76.6532	10.536599585285	12.2741568263935	14.0551681428087	14.5934478903585	12.8128284984459	25.1831560885336	24.9885398101766	23.1982960829395	24.4278907515211	19.2642487590453	30.4491177347735	35.5190530457857	32.2059136264106	30.5626843102826	30.6019872660662	35.806928071239	33.3013953269581	31.3763261883365	39.6284466523836	41.5477362687726	31.6619046598462	21.532930358695	25.5285216714996	29.2906268525389	26.1384183873713	32.2539071891601	37.5832852786395	31.1852879775299	36.4879325940422	33.267930388718	20.2557285665184	19.8704630875419	20.2587109399868	23.732950406821	19.718640447995	24.7285292822868	24.7951686588219	21.9875468715221	20.0860296545413	25.4931175884657
ENSDARG00000004492	ENSDARG00000011233	0.905058398773726	paralogue_pairs	pcyt1ab	pcyt1aa	within_species_paralog	Otophysi	77.1588	74.0642	11.4517866543499	14.7806748148471	14.8356723327782	14.5853645633881	14.8778055160641	17.3649834584493	17.7171462913257	20.7304665338173	25.9481254429333	19.7143389555143	76.3971410358773	75.1001854299248	74.1138498137531	76.2001153629045	74.3986913348923	86.7099447472763	87.5563616846065	87.78919487708	95.961801259547	93.2407157073637	67.7797297269132	82.4265198267748	72.3342631095216	77.1720104753865	81.2408173916771	37.8440760071091	29.950938565405	35.0689583139033	43.7137491703315	32.6371109954485	22.8818865682983	12.0894262019727	21.5212472937275	22.5922339154131	17.6739398989514	18.5528762078023	22.2745623906479	19.4070412940771	16.32354510238	23.0394002663936
ENSDARG00000001888	ENSDARG00000011496	0.658227914268984	paralogue_pairs	ppm1ba	ppm1bb	within_species_paralog	Clupeocephala	79.4872	81.1518	2.68954863938876	2.7489081556529	2.43142443613265	2.28350945664291	2.45932976692924	9.81735513908809	7.28976470201815	8.06183537136187	9.14328109732865	10.6283523393263	32.5570371845637	33.942624218244	34.0103031509643	27.3672476513526	32.7998503243603	36.4070690589427	36.6856264263836	36.5768691686986	35.741839964709	36.0326290970219	25.3177123705908	32.6928186859033	33.4506331926382	31.2551463077878	32.8694799152453	34.9021286953898	31.8274041123911	37.5100865757568	38.158208722809	26.2904579877855	30.3095866689464	32.08588876703	34.4091381643325	36.475654901235	33.961658694526	34.9337896383106	38.1220026496669	43.6255058702597	28.76017939219	34.6768770276224
ENSDARG00000004154	ENSDARG00000011515	0.903211541121846	paralogue_pairs	orai1b	orai1a	within_species_paralog	Clupeocephala	76.5766	75.2212	37.8840609247229	42.0856863172101	42.1351429731508	37.053598965138	36.4088548913778	43.9017297907609	48.3453322448688	42.2266080016157	52.1632741960057	42.8800663311685	46.5525461491223	38.7206648370267	38.3514425184605	52.3664010559865	41.9182556438771	42.8567156058159	45.012347811858	40.1961926720018	37.6577153261457	41.7131995569116	30.5523136172376	35.9471732878704	36.6817749169362	43.0042949747427	44.2270862336968	17.2384287333023	20.1186709056131	28.2782144247109	26.4755872496201	21.8818047831451	12.7110198576696	10.4506750721309	15.3405693130964	14.1682161245482	15.7210719623516	9.17457921863367	14.5928573995481	6.6004379304463	9.2461114567755	13.8889149263819
ENSDARG00000011473	ENSDARG00000011571	-0.118791411477237	paralogue_pairs	calcrla	calcrlb	within_species_paralog	Clupeocephala	69.6203	70.8155	0	0	0	0.477194984007122	0	0.510075000962406	0.251420904660772	0	0.260192243397194	0	0	0	0.248182670919226	0.293185143591534	0.283164539846176	0	0	0.287314778938289	0	0.59050659261278	0	0	0	0	0	0	0	0	0	0	0	0	0	0	0	0	0	0	0	0
ENSDARG00000003631	ENSDARG00000011703	0.92781508274632	paralogue_pairs	clockb	clocka	within_species_paralog	Clupeocephala	69.1463	63.565	17.4875181326187	18.0494968902773	16.3098529556192	17.6378742060032	14.5070478321829	31.4053477112251	35.49756494529	37.8935725969952	42.8336249338536	30.8250968256302	68.6162247689688	62.1754171720711	57.0468498023206	60.6476627783046	58.735270627955	50.4306054249682	51.7518059375132	50.2721274427558	62.4507379296572	48.9842371134257	13.0266789424704	12.8138423468316	11.2569585997123	12.3666071188492	10.8572214925246	6.10095709983481	7.27297326300366	4.66703817573418	8.42577062012658	5.67538090339474	7.2394572948777	8.43467244614813	6.57057019366813	8.79456839850224	6.63158041496676	13.0815452186729	13.3238192471395	13.4965222647191	8.27707703286252	11.0402689464677
ENSDARG00000007601	ENSDARG00000011932	0.00236372564368138	paralogue_pairs	zmynd8	prkcbp1l	within_species_paralog	Clupeocephala	63.1973	67.1088	2.73356257558642	2.57645771579616	4.71762847870967	1.51371315288907	2.30182811816401	1.15352082860788	1.7061754735446	1.3794713023486	3.06952479360228	2.86748427078146	4.64765883783669	8.17741666705659	6.18483053398264	3.02969465856071	5.47039994025075	0.349124127848267	0.93469331205275	0.14429902920929	2.0028210819865	0.518752761551843	0.267497979777246	0.614896027446778	0.380255369952638	0.210845090038069	0.777184469891614	0.662508423118869	1.01554765782643	0.889622753207946	0.362653128555488	0.604046322859259	1.50860665908934	0.909691042613814	1.16531155483972	1.50643220771539	0.699941384317894	1.57251767683289	1.35582925901717	1.74864041219864	1.26149141627954	2.35649843823715
ENSDARG00000010555	ENSDARG00000012387	0.561495283824847	paralogue_pairs	pdha1b	pdha1a	within_species_paralog	Clupeocephala	85.2417	83.75	0	0	0	0	0	0.187393257557746	0.18475242318884	0	0.191107498213	0.157776237817434	0	0	0	0.215655476115367	0	0.337712476340721	0.339529477869914	0	0.419018185750189	0.216857339426029	0.195919071656418	0	0	0	0	0	0	0.185961214748715	0	0	0	0	0.170675163502843	0	0	0	0	0.189567366807194	0	0.222682482264703
ENSDARG00000003900	ENSDARG00000012496	-0.0765049655036965	paralogue_pairs	si:dkeyp-111e5.4	si:ch211-213o11.11	within_species_paralog	Clupeocephala	53.1765	51.7162	0.844018445387766	0.654039399065007	0	0.29823156065917	0.188922672802732	0.634396902333405	0	0.155109016276358	0.323432721161349	0	1.8904232782923	1.67357268686367	2.62607571889743	3.83465691990878	2.46337637621672	0.572658166692682	0.719439372054679	1.07168737422998	0.886241898661043	1.83505316241203	0.99445371981963	1.37057607845783	0.941501943829496	0.52231617683224	0.874177258146314	0.654095884256144	0.835341651741266	0.786790747525483	1.07810174044783	0.935193398139549	0	0	0.433173360228493	0	0.47299711977247	1.01623364676496	0.168085579659661	0.481207586810509	0.328717463178357	0.376774053881931
ENSDARG00000011740	ENSDARG00000012505	0.742000641414879	paralogue_pairs	u2af2b	u2af2a	within_species_paralog	Otophysi	87.7083	90.1499	212.278263041522	220.39575039806	218.202776533745	221.978740537368	224.107829525319	199.752420720111	203.233900389459	218.233940106723	195.93816547656	185.04599728017	219.416645838617	210.146810998653	206.925578428081	196.98583817894	207.41637644339	179.486194478485	172.805640238971	166.773035649142	179.785920350486	177.869426973377	200.122206888268	185.969605621159	195.961931833039	214.402914227711	218.392594950538	265.34664571902	281.946321177827	266.795666543317	274.415676363322	274.260061854079	330.182115441197	349.832301278042	330.996471663752	347.919769278832	322.198537637609	297.188680896364	306.182826293007	311.521273254087	287.137009436623	297.181198888638
ENSDARG00000001933	ENSDARG00000012625	-0.127319946899661	paralogue_pairs	prkag2b	prkag2a	within_species_paralog	Clupeocephala	68.2927	67.035	0	0	0	0	0	0.195726146803582	0	0	0	0	0.212175148348884	0	0.190570634756155	0	0	0.176274321549974	0	0	0	0	0	0	0.193684761920643	0	0	0.201592852379156	0	0.194240811068485	0	0.230907285766108	0.219596703517876	0	0	0	0.194665733544977	0	0	0.396020117822594	0	0
ENSDARG00000007788	ENSDARG00000012684	0.412000181253562	paralogue_pairs	atp2b1b	atp2b1a	within_species_paralog	Clupeocephala	81.8548	82.6547	11.5599518049232	11.7455174303075	11.9454580160543	12.3563231852155	11.2594847008399	24.4044675063023	15.8736554808788	23.302003619714	10.7129929838275	14.5187327187837	31.3530429362696	25.9920823322561	14.4022001711737	27.2040093799531	28.6867831021989	21.6788511000825	14.7347585227659	10.0968301496482	17.8064349895858	20.9121912398843	9.58983388284409	17.1402541057826	20.7916121574451	19.5109295136036	22.1241911218319	3.41874442104465	4.96868257084266	2.69701975172863	4.74262011050958	3.81110941118448	3.04904243012358	3.87589919255178	2.47314692640863	3.88840432250047	2.26287635885293	0.784311383537973	0.466643256788669	0.520050631052589	0.609270796683948	0.523232308036534
ENSDARG00000005625	ENSDARG00000012741	0.940814284203064	paralogue_pairs	tmem57a	tmem57b	within_species_paralog	Clupeocephala	82.3795	78.2546	41.9848965322262	38.2511777793188	48.7080018087408	38.1891465330025	40.9547189784417	57.2527659238757	60.5475572512601	63.8126488725869	65.8796021630834	57.1255705683084	140.888561355811	137.257110744811	148.130969700132	127.782060718962	141.941595166455	154.308568885475	157.121657339975	142.825032549646	143.343082594734	158.393785198644	63.6765385730404	68.4876458661389	64.8737470349394	67.415808233393	60.116759248978	10.0579027897982	12.465811605246	11.1071683473507	20.8365050696756	10.5617890770781	5.56097042443608	4.86744748889648	5.67839519948358	5.80391852292889	8.58520518751901	8.53946549703043	7.11874532373662	6.30801587187672	5.30342877059904	6.83871107060721
ENSDARG00000009169	ENSDARG00000012953	0.518571810698736	paralogue_pairs	mob1ba	mob1bb	within_species_paralog	Clupeocephala	95.3704	95.3704	16.0946437026988	17.7897329432598	14.2396927394194	17.049682263009	16.6813241795377	19.0525382290144	23.2144740496005	18.2797954764258	21.995465283066	19.5253012184667	59.8071842525224	71.465497239057	63.8868692832623	64.7516572249764	65.2182912736714	71.4584432925106	68.0901079768257	72.4729735013377	67.513495473869	68.2215677523612	50.1684124643382	55.5817199332045	48.0201920518733	58.0229608560406	61.2241405388047	52.9705816032398	49.5746108109037	47.4433887123225	62.1230110355475	51.307743477632	50.4102234907607	64.9256057749721	57.9454811543246	54.3165640054069	62.1983452244026	52.7978679726652	52.7882096073498	54.1809256345193	44.3344317736576	55.3134076056072
ENSDARG00000004184	ENSDARG00000012982	0.561905066101941	paralogue_pairs	nf1b	nf1a	within_species_paralog	Clupeocephala	87.8579	87.2884	2.64505759185579	2.39156901852859	3.04417546727442	2.05516041846182	1.81958833460536	4.8184952467124	4.34095069788534	4.42435678859983	4.9702262562007	4.4229477380132	8.07811559143714	7.72582683744978	7.45432367199278	6.14256955118591	6.56003919693087	5.68353353067888	6.1112611179139	4.58720667885911	6.20539658466896	6.12123954334237	4.21906444957557	5.10722891504906	3.97035678582391	5.31520661461639	5.73893294484769	2.36999354292159	2.04468171398169	2.77174689439156	2.15370148382091	2.8376734282727	1.50008347622051	2.0503473333595	1.70288546353363	1.65971872144872	1.85979122225236	0.95165072447227	1.22628139370791	0.871484605028927	1.07845202678444	1.09318530646378
ENSDARG00000006010	ENSDARG00000013076	0.894542503182129	paralogue_pairs	bmi1a	bmi1b	within_species_paralog	Otophysi	78.5714	75.2976	24.4536900687583	25.3881139595776	22.6261291535428	22.2838114868481	28.2327630074604	31.5952718574102	40.1608162397967	39.6859805067797	43.1120144959812	36.4079154914559	166.140060088171	183.032115696027	170.618783543515	166.203359927276	177.664760494343	193.536185535097	190.008562587377	183.318003605174	189.005357547838	186.364625065196	70.2407783847369	75.2471026468752	74.624599467939	80.2469387097973	80.4161438604887	8.30464676016536	6.85305059401809	9.83444179494119	17.3706980526483	8.03635473633495	2.6058194962815	2.35687422748075	2.96092760768465	3.64566374972306	2.61731831185037	4.96178160659642	6.40109278460914	5.48223025151851	3.85203658470826	4.59894627534554
ENSDARG00000010052	ENSDARG00000013087	-0.206036215212019	paralogue_pairs	ndrg3b	ndrg3a	within_species_paralog	Clupeocephala	81.6712	81.4516	106.015746494778	115.101439466122	106.109658409798	111.984700415303	98.2437110566078	94.4722057961554	98.2991948250649	106.717090038398	97.8438145609609	92.1940911228802	82.2083903175237	80.2293999477724	80.7434312813768	70.2005002942085	87.1411162941063	75.8391071166009	69.4321358730548	78.1512130470414	72.334821702432	74.2412317885048	71.2701981324738	71.2983163596469	60.6168648489889	76.0282890752081	78.9433916070836	30.9101126297057	36.6026000408239	42.2488973935382	37.0628296904686	35.7082915624051	26.4196329243013	21.5417615282535	32.9467351452055	35.9491529934915	25.7149990256318	4.33607655214991	14.6248847784442	5.98429596750396	10.7031123014988	8.95517240403254
ENSDARG00000002411	ENSDARG00000013221	0.700100995515317	paralogue_pairs	pde4cb	pde4ca	within_species_paralog	Clupeocephala	66.7129	66.0714	0	0	0.105120199008915	0	0	0	0	0.107628028764743	0.224310414124289	0.0927932975933953	0	0.128897808745456	0	0	0.122016915210984	0	0.100062979198156	0.247777757911206	0	0	0	0	0	0	0.121294257005882	0.113595534167084	0.232144190994687	0	0.249171206838423	0	0	0.223177584383426	0.10009840512547	0.107837277239071	0	0.117437848495727	0.349479427558454	0.333695022511834	0.228007545524912	0
ENSDARG00000007302	ENSDARG00000013360	-0.328355223488026	paralogue_pairs	sh3gl3b	sh3gl3a	within_species_paralog	Neopterygii	58.5492	64.2045	8.06272138205729	11.3742862978862	10.8977324012441	5.08614666945424	8.05428886630953	22.8388707267554	23.6617548994456	26.6853794077106	25.661077713914	21.9965698980785	83.2948631692516	98.5437919649189	82.3550033445347	74.1652920992905	83.7682819484214	91.875910767421	80.4570926509641	85.8923913347837	96.3024666466825	91.835830816807	25.2968313352588	34.390533957806	32.5599397776149	29.5443664395239	25.6025836557023	2.59172465380019	3.05499720135241	4.22572149712799	7.23896410525105	4.11002653323222	2.38866970710205	2.55323957469306	2.46816882990736	2.84910207779049	2.30994978815952	3.9286676952498	3.48955344404814	3.52448779636131	3.41016510490857	2.9902467203426
ENSDARG00000012818	ENSDARG00000013582	0.656599443234661	paralogue_pairs	csnk2a2a	csnk2a2b	within_species_paralog	Clupeocephala	86.4943	86	82.2584272891517	81.5504871496954	81.6315143199814	79.4037987634639	78.511182292503	119.2411882678	113.240279887392	113.642476875797	126.407217906557	112.654224487065	141.469235997198	121.435878739626	118.100667863824	132.800403092039	123.13150436874	117.307581816556	111.33747009495	109.600592098896	105.568584256436	107.725594450884	81.9706980052717	94.7448070855578	74.0934486695252	86.102530324091	104.30205212968	17.5584246384427	15.4520107040384	25.2696969540132	27.7095235945926	17.5050290243887	19.2977761204901	19.6786099204487	18.4284731753435	16.7105599988721	20.290082936463	22.3365059343079	22.5264537746626	16.7177509418244	20.2753667551685	19.6357056961695
ENSDARG00000012044	ENSDARG00000013734	-0.0725585227620849	paralogue_pairs	polr3gla	polr3glb	within_species_paralog	Clupeocephala	52.0362	47.7178	0.544624601026898	0.635061999952933	0.29341348706957	0.574638872789068	0.72781138028954	0	1.21425849212567	0.902867220595923	0.94281411093743	0.25859299501034	0.334253150310275	0.723880764938763	1.19811316339954	0.353716964664975	0.342059713482453	0.275443746500834	1.38650507245466	0.6939751532621	0.689709145328958	0.356622194775635	265.463776463936	235.343672027351	247.583551550608	238.699735423422	203.310763436376	896.067288094469	743.028485946396	800.067186378302	796.049157475322	729.233480021621	886.538467362142	989.104085802508	904.405474713548	929.976619727811	837.655150531457	589.264938719418	568.580841992556	814.486149816116	532.539833647566	614.40373380466
ENSDARG00000001431	ENSDARG00000013755	0.963960399504399	paralogue_pairs	actn3b	actn3a	within_species_paralog	Otophysi	93.0958	93.3036	0.369546752665269	0.686177752563794	0.477142828825612	0.549731973513556	0.199027563571705	0.582413789337205	1.80489650982914	0.569807319977198	1.01761203276191	0.84256463045472	1.44129492615618	2.82554734638534	2.43286023374216	1.91819574061675	2.39854762815164	2.49004962582802	2.65202582567763	1.87357658834976	2.97252811837249	3.75280345941738	1.99753918119469	1.43720168577917	1.64579130507295	2.73797489243706	2.01801624208897	3.26678967942029	1.58127154488104	2.64035143402012	3.39073108502686	3.23561145512593	3.26482282366723	2.7842682562772	2.1186932188776	2.28244752864615	1.81793142449093	2.13081550257829	5.98725517647649	2.43882931344758	3.01718863836996	1.8756875981135
ENSDARG00000013613	ENSDARG00000013976	0.326777352585668	paralogue_pairs	anxa13l	anxa13	within_species_paralog	Clupeocephala	81.3291	81.3291	20.4244069925768	20.763580282405	18.4800480330114	21.0817280540316	20.9516306127834	16.2664007859128	18.3280392668153	18.7460089163977	22.5141831882604	21.3555674075553	15.5338630210273	15.6750481499546	11.6901318513497	14.2611759206925	16.9770408730902	12.5585784755914	11.2240359536274	12.8685669892897	17.3215806742869	12.5497807876917	10.123864590955	7.62554578187029	11.3059341497154	10.6328548692424	11.1000619642894	2.19410071957107	4.68668378857708	3.84351005856317	2.19473708356732	2.74140592948542	2.17261742251592	1.37551736580757	2.82219472353432	2.28043760848291	3.27408777119852	2.68939784594684	1.64297638293658	2.74265665796675	1.00349721295166	3.2218987552039
ENSDARG00000005423	ENSDARG00000014068	0.718476690851763	paralogue_pairs	pgam1a	pgam1b	within_species_paralog	Clupeocephala	94.4882	94.4882	32.5979401545808	31.258520122199	27.7659880922169	40.548926777293	35.0991944348023	59.1912727482454	53.8460748944193	56.4540869351996	54.2462391682555	56.8599184627661	114.825694702205	120.34012688354	118.728839266563	128.097705394298	124.47824931111	100.920789469466	90.0026097403721	99.2057672019828	97.4518762967015	96.9295415026171	42.2967423181683	41.8437522124008	46.6787494497134	37.8038621137853	38.4570157009696	11.1381481802136	8.34327457218874	9.55430982933033	11.4593650309084	7.3837389077666	1.35019616624862	3.66348196851937	1.97382521555213	2.83552351697404	4.78895322615419	5.91510006382879	4.85296706280714	6.81826900398507	8.72933668047639	4.57837699441246
ENSDARG00000002635	ENSDARG00000014081	0.959581837802076	paralogue_pairs	FAM184A (1 of many)	fam184a	within_species_paralog	Clupeocephala	64.1478	66.7249	0	0	0	0	0	0	0	0	0	0	0	0	0.0917750584506072	0	0	0.0853437900993345	0.0857120794021678	0	0	0.21783215302152	0.0983134815100645	0.0903762711692775	0.0931409913322486	0.103307128666142	0	0	0	0	0	0	0	0	0	0.0922756092051851	0	0.100497955786615	0	0	0	0
ENSDARG00000006283	ENSDARG00000014113	0.696321312187704	paralogue_pairs	waslb	wasla	within_species_paralog	Clupeocephala	68.1298	71.1155	34.5327274925885	38.7852790312539	34.2686347022424	35.1245571726295	40.0177292205621	37.7656289135271	40.0888164671148	49.5324502403445	36.8820373856125	45.9721716208738	129.802882835348	142.9838578064	119.808776459012	129.139915487129	140.769793392671	136.347702003273	130.840749154086	108.850033989318	127.565570391749	129.404165575201	84.3588650145016	80.5745792704901	65.1339513675516	90.209780782751	77.6821032391422	84.7725171559241	92.8650171033148	86.7046906201746	91.9521550175007	88.2099976950964	68.9727297755549	69.429433242313	78.2342042789232	72.9334543601668	68.1701396681216	56.547810294958	55.6510521583104	73.6014427494805	51.1311483611261	59.9713244253511
ENSDARG00000012866	ENSDARG00000014137	-0.631873955159914	paralogue_pairs	picalma	picalmb	within_species_paralog	Clupeocephala	75.5622	78.0186	36.0597691223756	32.2261283826137	31.0233578576079	33.8545082253455	35.6010088466141	59.7457808712507	59.3671767309122	62.6119804005208	49.3022375711408	51.2671529834991	122.975164282223	107.887286979806	98.2485041218772	111.818864620478	112.192926434777	116.855180461374	106.160275001945	107.883646353638	115.455046616244	113.172623678184	55.7116135126993	59.4691396876129	49.9456818253	54.8893406259414	60.9732519737538	8.8848031623857	11.0313675826315	13.8501882167625	21.1507823466149	10.6819168977354	4.76998299238643	5.53369001525029	6.89798100229145	5.89057037326173	6.15491143614287	6.21810645028069	6.95020448107529	6.45068244248903	6.89952548551496	6.80453371817229
ENSDARG00000004939	ENSDARG00000014159	0.516656161958859	paralogue_pairs	mtdhb	mtdha	within_species_paralog	Clupeocephala	32.7619	31.6759	26.5778249163656	26.8548670627675	22.7136357590677	21.4629826334111	21.3961405843011	44.7869885563013	41.0150379479225	53.3238738634528	38.030392144387	40.7062693568979	31.2809448709165	26.1579988348548	27.9181229883583	20.9185811831906	26.2014679300473	24.4841545347022	35.480830437406	29.337682039296	24.0935456806359	22.553163300307	38.2042189730015	31.1353947894685	38.9405806395146	43.4186360862511	42.7599801866303	37.2597062827036	46.9396588352055	42.0272345332095	39.0762637156991	45.9801647924421	44.5700539798837	43.5440418750216	53.7626765033956	55.899993249005	55.5347710108117	54.0491660075571	54.8452079288488	54.4058342736648	46.6113459494578	59.9015877292051
ENSDARG00000002082	ENSDARG00000014222	0.852597505051466	paralogue_pairs	csnk2a1	zgc:86598	within_species_paralog	Clupeocephala	90.8861	91.3486	160.572009553948	165.342886159239	166.662487917454	173.126482945324	148.481101517138	174.496396654	180.002333028758	190.531828929356	183.795121274634	159.441682728882	266.945249336288	251.779062827847	245.434921857964	253.474461409782	243.211423301654	255.82712173723	238.73206096391	224.055023546786	241.511789947843	236.397048011276	181.867042996308	199.655910425551	174.620344662035	186.640359041603	195.626162805402	257.988813228349	275.784750011654	247.253446394951	267.838360476571	250.277141102592	298.976921246783	298.917558660741	296.575567976753	306.197715380146	297.666593177207	285.912591240661	277.553337513807	321.491583026001	271.649533207888	290.363207075725
ENSDARG00000011023	ENSDARG00000014248	0.519908501207798	paralogue_pairs	pdlim3a	pdlim3b	within_species_paralog	Clupeocephala	63.8436	62.2222	0.256333689421297	0.29878401183121	0.276165190152919	0	0.342759183777024	0	0.285653801070357	0	0.295691242999371	0.486854421966752	0.31446006610237	0.340476629597315	0	0.332935471679913	0.643646628415625	0	0	0.652974608751404	0	0.335537398786418	0	0	0	0	0	0	0	0	0	0	0	0	0	0	0	0	0	0	0	0
ENSDARG00000011166	ENSDARG00000014488	0.648656556531155	paralogue_pairs	cahz	ca2	within_species_paralog	Clupeocephala	73.0769	73.0769	0.39069465312952	0.22736391852516	0	0	0	0	0	0	0	0	0	0	0.214664925382421	0	0	0.198304076771388	0.199445590740567	0.248404054973859	0	0.255245374197394	0.461345429240166	1.48291267465048	1.30949533926221	0.242237831274432	0.243080343294413	27.69091428989	37.3291078808226	26.0472517491665	24.5005331001127	37.9928335635555	35.6339518502693	57.5193988200266	56.2642159709584	48.7119809832887	63.6252478177972	89.3129262376614	82.3675234249659	80.5536991364965	68.5712152749004	90.9757095874609
ENSDARG00000009901	ENSDARG00000014587	0.793708720793158	paralogue_pairs	slc38a5a	slc38a5b	within_species_paralog	Clupeocephala	67.6171	70.339	0.0884521678744756	0	0	0	0.119028886490668	0	0	0.194885351774176	0	0	0	0.116673970253733	0	0	0	0.0902415530012315	0	0	0	0	0.10399919604517	0.191197966600136	0.0985219968674375	0.327836109214807	0	0.514352176840831	0.73581181189025	0.296369031495082	0.225554311372229	0.939196515639186	0.781790207136551	1.01017045804857	0.362430592591657	1.36656766808034	1.48419323983635	3.61444526810879	5.16665097835615	6.04150878543752	2.27054962474641	5.20136536647928
ENSDARG00000005549	ENSDARG00000014680	0.186965529680247	paralogue_pairs	znf710b	znf710a	within_species_paralog	Clupeocephala	57.2843	56.7227	8.59441736044693	9.05209908591463	8.3801740393034	9.6187864898825	5.87535487448739	8.41421137730553	8.47602436793588	9.4801610782966	10.8192294119646	7.39311392930619	29.7392685323516	27.4623472571683	25.8275082651444	21.262509125837	29.2283121687137	21.5978152362903	28.3428180628168	24.3101825598621	27.6065539931657	22.8606315649615	12.4297410762446	13.5265143442857	10.859920275771	11.0468395139015	13.3080701322728	7.16179798558187	5.0060780826691	6.17149589353057	3.93848896618906	4.53115594515288	2.87292486474672	4.82565623143371	6.8301194907816	5.02537887436979	6.00260317564832	7.62028569328315	8.92176494553153	12.582259944698	7.58292257221891	8.25929458037186
ENSDARG00000002707	ENSDARG00000014722	0.328986585229494	paralogue_pairs	her11	her1	within_species_paralog	Otophysi	27.7372	23.1707	0.687469824804575	0	1.85279805503083	0	0	0.389364684842162	0	0	0.397537182657131	0.326370462214806	0.846007312475325	1.37469097221875	2.27055897951358	0.893296021590653	0.432768702698377	10.7426073077754	10.1264513963195	14.9204478071289	18.7694734446748	13.9845286623668	72.6838341532149	92.5066440832986	96.0302340165362	88.6890064198743	83.2462225132956	23.1339723665574	20.7707091652747	21.6658744216797	15.4776715975778	23.9318298095968	13.1221288155963	25.7124984589972	12.0919131341055	17.6282888335646	15.140140407968	44.182141417961	36.4792666533722	44.1857816373038	37.5499690416302	41.3008096842394
ENSDARG00000004597	ENSDARG00000014792	0.469335968139983	paralogue_pairs	lrrc4ba	lrrc4bb	within_species_paralog	Clupeocephala	74.4856	74.7934	0	0	0	0	0	0.0881226823909787	0	0	0	0	0	0	0	0	0	0	0	0	0	0	0.0919928513646449	0	0.0871583822923576	0	0.0971523857302294	0	0	0.174787172454254	0.0997626077666014	0	0.197601216481468	0.178728681351365	0.400741528413756	0.431716584118671	0.350103117013992	3.00926810695081	4.47668155834887	3.38483958355396	3.74350405500607	4.07808903547036
ENSDARG00000007149	ENSDARG00000015025	0.947867286380047	paralogue_pairs	nadl1.2	nadl1.1	within_species_paralog	Clupeocephala	48.3871	46.1712	0	0	0.0929597757216113	0.0917528079065428	0.11626167188942	0	0.191838265417956	0.0951664210865973	0.0991560735116304	0.0820673374318516	0.316013873687945	0.113942882134841	0.0948031225009156	0.112111175977902	0.215743281721116	0.0881452238699693	0.0885287480641202	0.109533082918432	0	0.112514988442505	0.203130050920893	0	0.0962183529257218	0	0.536226445616841	0.301418531734351	0.102666656604432	0.0964794158198776	0	0.229306380024654	0	0.197309539050375	0.176974276646706	0.095327370659686	0.19326177312064	0.622921134231775	0.411891414252506	0.295010152110559	0.20158819169801	0.692677062989843
ENSDARG00000009689	ENSDARG00000015059	-0.529586316840208	paralogue_pairs	daam1b	daam1a	within_species_paralog	Clupeocephala	82.7618	82.3801	1.41406334727064	1.56607443647438	1.5213767943213	0.614881170653772	1.64491196504539	2.82129806418165	2.9246269225237	1.8402515691122	2.50670912685047	1.83188597673491	4.30718589979222	4.65845321849479	5.21821943362752	3.75319914537411	5.61417973959583	3.61077261827462	3.09811080409249	3.33933906657399	3.87618778730383	3.68101243352329	1.81199802298244	1.59657048024609	1.073158977142	1.11080681841489	1.59510207309643	1.12153491951801	1.83375469132162	1.72164461264027	1.71953283854166	1.27861012362066	3.89271660277359	5.50149114425672	4.73616303619337	3.68490726012817	4.02285013483473	7.71856149336509	9.64378333622775	7.31133482411377	8.2445084162168	9.35439151833172
ENSDARG00000006225	ENSDARG00000015111	0.97839796267757	paralogue_pairs	ddx39aa	ddx39ab	within_species_paralog	Neopterygii	95.3162	95.3162	897.917679747396	907.658817225931	863.344574858887	860.479878908206	801.726895341896	746.270950492638	718.543825745768	756.612383794581	786.063376107561	721.499276718615	543.345000627726	494.358663704226	571.483502309304	532.00791125263	466.087030214504	464.536190950148	473.095312159354	469.627168410987	434.359690356947	443.438934042268	463.160621038496	483.204280224937	494.38278329676	539.101864961224	595.932936359004	716.149777161615	703.960573181735	697.04862316639	731.205668079315	729.25861096685	920.348142710656	910.007551760124	931.571893598577	880.944891613354	826.1084828032	792.964104750642	762.856097918835	526.336615810087	772.033160122207	765.131048204339
ENSDARG00000011376	ENSDARG00000015123	0.409664050566674	paralogue_pairs	zgc:77816	zgc:101000	within_species_paralog	Neopterygii	62.766	61.4583	0	0	0	0	0	0	0.1164457912907	0	0	0	0	0	0.115071799977512	0	0	0	0	0	0	0	2.34350507389366	1.24700118703578	1.0514157960348	1.03673593320206	0.520784079194948	8.77721131564933	7.84733529676131	6.09153176415353	8.02450705426762	7.23950346853529	7.28395720125036	7.66626219998518	4.94306499868418	7.98788965079831	7.62736282149313	4.28632593425838	7.00356428258317	6.56720833617026	4.40547973304229	5.46772004234618
ENSDARG00000011373	ENSDARG00000015164	-0.140705054972842	paralogue_pairs	mknk2a	mknk2b	within_species_paralog	Clupeocephala	81.9328	82.1053	194.151491814019	201.42412817352	171.638288819992	193.485233752164	191.268720018868	302.557835821737	344.081506041535	346.747430145105	365.972582036964	310.455264150525	378.96119176189	392.623903077009	391.125786012088	357.531331743362	362.954083429677	374.096493110382	357.120749263144	333.034326925614	359.374955731713	350.182287453582	64.2847302082836	72.5005380074437	60.5042022475863	70.8324237062792	63.9167852686295	7.93543164128381	6.5290418840815	6.82892969871705	13.7839373473873	6.93922150817979	3.02098065336618	3.03604271846265	3.44938006124468	2.64033799484733	3.66769651598768	2.66253326880109	2.85213343188631	2.11838826445576	1.34413647858479	2.48700470512608
ENSDARG00000004735	ENSDARG00000015206	0.753097669785451	paralogue_pairs	hnrnpub	hnrnpua	within_species_paralog	Otophysi	55.6533	58.2895	418.594790979135	416.348929035557	425.050512606182	403.665372533746	404.741120918047	322.37900642117	384.616990585165	354.244878244946	322.555918021616	334.723898617992	522.033558896282	519.928933126837	506.683056491677	479.043612101946	476.45088675343	463.16161411082	473.216394229113	410.321899129667	482.173799252608	468.350520241588	587.737189467701	558.975456304781	536.536001719599	642.878529871325	680.085601526646	859.448699562622	969.651196410316	910.511719655714	942.358496313771	898.581948707289	952.76507530484	995.864824615119	1005.53361445962	1029.67386612036	962.474568521698	833.192674698769	849.485451434752	882.266300671324	701.019345166057	867.531132967654
ENSDARG00000015252	ENSDARG00000015374	0.250787998638963	paralogue_pairs	st3gal3b	st3gal3a	within_species_paralog	Neopterygii	69.697	68.8279	1.26707384247267	1.80009964351375	1.5155295224591	0.746191926629215	1.51262363823648	2.38096061037979	3.1299946028354	4.19141262530042	3.3988614893551	4.68049406357678	13.2439528002125	13.3997094190058	12.9866449222348	10.0514539353921	13.0315117377536	15.9043092004016	13.968602002107	13.5859663203577	16.8525853012282	15.6108947908126	3.48348046843804	3.50549051122339	2.35570765955863	2.43949950350729	5.07443059922829	1.47293036318319	1.67206157679049	0.944932411523266	0.539498512582035	0.935969900176588	3.02678752481163	1.61036516437668	1.73413310232195	2.33534266766861	3.31373022787909	10.6793138963569	13.1215781766466	7.86624800439078	8.55374250413537	8.86154752745436
ENSDARG00000007975	ENSDARG00000015551	0.00149621071969603	paralogue_pairs	fth1b	fth1a	within_species_paralog	Clupeocephala	81.9209	81.9209	0.952265391954993	2.77369432812285	1.02580447690571	1.00596222967134	0.637104889032421	0.538024514955654	1.06077036397702	0.525900118563944	1.37235600978469	1.13043965499154	0.291859594240841	0.315973327669942	0.261747785489887	0.618362625152116	0.29871373324206	2.4118841588716	1.45625398084886	2.72764922545768	2.7098123461594	2.49165557791692	1.68961005490938	3.36076686488266	1.33150283535007	2.95649103709785	1.77907103352282	4.97709494842222	2.54177313403053	4.27354205351148	2.13594903927079	0.952785200505962	4.52947836751647	4.6427621346884	4.90591912952894	4.75727572660236	5.62387878019013	10.3541533078037	3.71441002363308	8.71392339497164	7.52940596200238	8.0013071471817
ENSDARG00000005394	ENSDARG00000015566	0.172973999595592	paralogue_pairs	dnmt3aa	dnmt3ab	within_species_paralog	Clupeocephala	62.6761	54.6012	0.452620860241258	0.394322981764035	0.487140147632482	0.36019959706099	0.304257410171922	1.91245637661648	1.38281327844452	1.37181359291858	2.20966053393426	0.537443637170529	7.18154518671234	3.58586395432681	4.22340043562895	6.02151850385149	3.95961166724105	5.18897786360011	3.12801104898468	3.58931482647884	4.2728895844925	4.86724745019512	5.99293256626205	4.7733376202137	5.17115985733943	5.31687154568414	5.05996703990356	1.97357056638144	1.74763980448307	2.52948320582741	2.88797357344681	2.25470242389785	1.57281077881689	1.42257020308297	1.74036329034353	0.74997631506129	1.14027010644249	0.680567407977231	0.270080876882358	0.257829738080344	0.66057859760709	1.05962347033564
ENSDARG00000008886	ENSDARG00000015674	0.744549855852376	paralogue_pairs	msx1b	msx3	within_species_paralog	Neopterygii	53.6965	50.5494	3.81847542305223	4.13455478608803	5.28991428669005	2.87774971705443	4.37378726972618	20.6660783839269	13.0742986253586	10.5503943406621	18.8867122205809	15.0223914432676	12.0525653483707	9.06315941801958	5.4001698687602	9.56566776999988	11.6488118659268	6.34521943786241	5.27707609183006	2.78037704944855	5.8720112159944	4.28637277026253	0.323078303207461	1.48253893031313	1.52698887840633	1.69564180459431	2.0397813088031	16.4678592752959	15.2012459179289	16.5418064125321	16.4507387501789	20.03623436629	35.3248409352782	41.0312252169282	32.0810949890132	40.9342541159755	36.8660508238731	117.119693844949	135.080588909409	144.607996470644	128.552869421952	127.779531684902
ENSDARG00000014430	ENSDARG00000015968	0.867093198892243	paralogue_pairs	rabgef1	rabgef1l	within_species_paralog	Clupeocephala	50	53.4043	26.2489083143226	24.5332862850492	26.6734166503629	25.640666895799	22.3621022486938	32.2796038337971	27.5297406716469	32.1517476510142	29.0633397917575	26.1269734838374	77.5797635109573	92.7600739146286	77.5972962822679	73.9712994629766	78.1339276980632	92.4327914325897	85.5738417556121	83.4421858462933	92.5074492276401	90.8967305333816	62.7495134965132	60.6132856764698	54.6555203759581	64.5070562706053	55.0672678075861	14.349588170993	14.289373717619	18.1127281561989	25.2149074249386	15.6932340483932	12.0219543709238	9.43973555093537	12.1128115150619	12.8184015751054	11.0031520365598	15.5939615624008	14.7211055789021	11.9109639949601	14.7708516987894	16.922129206298
ENSDARG00000011208	ENSDARG00000015978	0.57773651765196	paralogue_pairs	COX5B (1 of many)	COX5B (1 of many)	within_species_paralog	Neopterygii	73.2283	73.8095	0	0	0	0	0	0	0.154894931466488	0	0	0	0	0	0	0	0	0	0	0	0	0.18177219305599	0	0	0	0	0	0	0	0	0.17798529030445	0	0	0	0	0	0	0	0	0.476661269120293	0.325614353020407	0.186605351717406
ENSDARG00000007808	ENSDARG00000015989	0.359073866874848	paralogue_pairs	zdhhc16a	zdhhc16b	within_species_paralog	Neopterygii	55.814	56.5445	0.37426606940909	0.144956076649409	0.537123924429228	0.264641275436158	0.167650428727611	24.7464755029878	13.03141541769	18.7031109183304	22.7932589248839	18.2498016087435	35.644659027144	33.7853949559507	34.2429155677897	30.9289381589542	35.0931816711165	9.65675827103652	6.12856760267411	7.12530130869672	7.3837160125087	6.6694002539783	6.02279118563268	13.6339733793611	11.2672248028523	5.55563875623193	8.5251365126227	6.38195847249258	6.07600041834847	4.60312394018941	5.73359506599841	4.80786524557043	9.77716732854703	10.6973790869625	10.238104425026	9.09966835024156	13.9745487160237	18.1654467430501	20.8547168070572	13.507416483565	18.5043752790782	21.3720796971417
ENSDARG00000012519	ENSDARG00000015990	0.486859879352457	paralogue_pairs	hcfc1b	hcfc1a	within_species_paralog	Otophysi	72.3532	80.0222	4.72996760955902	4.67998143688846	4.57468283305415	4.98518072185093	5.67402411727982	9.03095071287909	9.29040863172066	9.69677517875314	10.7945433428044	8.82256086385128	128.116750884447	122.151531262743	113.942927400205	113.787925399987	111.630715115992	108.208444642169	116.056161362544	85.0179596816469	119.737953094893	117.915574374695	94.9323867166831	94.2766361955486	74.3398531347538	106.521190216925	110.76274082518	109.306374856211	119.962415169063	111.803685356153	126.887943463273	111.39189991353	81.9113476458997	86.5118753305984	95.2706737408153	106.455613721385	94.547728155888	88.4189462408981	86.1092052199181	97.8172779796475	74.1404249195062	94.3638047664028
ENSDARG00000008170	ENSDARG00000016016	-0.0664909539386855	paralogue_pairs	dbnla	dbnlb	within_species_paralog	Neopterygii	49.7992	52.1008	0.767338467803319	0	0	0.325216508541721	0	0.692317246258124	0.682573702628114	0.67703377464257	0.352991046051403	0.437312000029953	0.937887626732002	0.811910249237737	0.168555862303786	0.79691299095973	1.15225364129184	0	0.627641355677892	0	0.386937386570363	0.200276154163927	0.723657717709205	0.166208172408552	0.171255437543364	0.570088447269863	0.763178135289182	1.60542816088177	1.64016506942802	1.20218616084349	0.588357285925489	1.83729890100902	2.912387548996	4.21461395423971	2.83691328132049	3.90538995364088	3.78602746366786	13.3101910853218	12.84388508304	12.7799214961326	11.4797997607001	15.833517691978
ENSDARG00000006491	ENSDARG00000016048	0.749742241897061	paralogue_pairs	agpat9l	gpat3	within_species_paralog	Clupeocephala	74.7178	73.5556	0.4486823306681	0.173881635713636	0	0.158490616294339	0	0	0.166285286178256	0.659753131354411	0.687930437586702	0.426182438160396	0.913883953470271	0.593334912408598	0.328513679732473	0.388305272198945	0.187129945849148	0.608599646259695	0.458808255885784	0.18994903310034	0.18851532902935	0.195155062411021	0.176281070979079	0.323913870377975	0	0.370333463759531	0	0.695383153997731	0.532827955311669	0.167348986450419	0.382200325442656	0.397841568736107	0.567581650602651	0.855591735671684	0.460711829383587	0.661804356390976	1.50917972254684	6.48479204544422	5.89978551241163	7.33533969896378	3.84532817770437	7.61384506586163
ENSDARG00000007323	ENSDARG00000016255	-0.596648355983633	paralogue_pairs	chmp4bb	chmp4ba	within_species_paralog	Clupeocephala	80.3571	81.8182	24.3646087692301	22.4486213319524	21.4493824936121	26.4344378118617	23.2695689942571	34.2144495766558	43.1649268524598	39.7637095595704	33.1943284227788	35.0116900870742	78.6273076726133	93.8185576191713	77.0783968769896	79.2342892539067	97.2153656395994	78.2261909687921	68.7483558726009	74.9289490825663	73.8811723359266	76.9961921454237	83.6153656219817	76.0898162803492	84.7801702266408	96.2113082593438	79.6464064420491	111.990025194025	120.67930286818	98.0926704640321	103.095454247143	117.473926729865	95.86105246631	105.642682818945	105.330935272568	102.912537563194	101.667458106227	84.6461264452933	103.114357158359	100.487136207515	74.8978687180454	90.4817660378324
ENSDARG00000005350	ENSDARG00000016348	-0.252101568896423	paralogue_pairs	dip2ba	dip2bb	within_species_paralog	Clupeocephala	86.3924	85.1528	22.5155303766477	22.5153801795117	22.1942101800452	21.4043303804132	19.6517122127135	26.9581555797826	31.0130818550288	31.9947224396481	38.2841611975618	29.5041338328022	109.020533809737	108.84728026567	102.506832472698	94.1932585201956	100.033240507673	97.2966178309282	99.5583436318545	84.5884343226638	101.272666249897	100.811028472635	33.2103214697577	35.4463367869762	28.8815125982268	37.5032398835325	37.839771170968	5.09674162911951	6.32930869459866	8.91023481641914	11.3708515163907	6.24950341919008	5.03660567746382	6.01088657172677	5.84376117276176	6.66204343392985	6.44386705842849	12.6493209104571	11.6838888606782	10.7209521576366	9.76245650643738	10.6588617052612
ENSDARG00000005842	ENSDARG00000016691	-0.489137475321419	paralogue_pairs	cd9a	cd9b	within_species_paralog	Clupeocephala	62.7193	61.9048	0.882585909070174	1.79876112236157	1.18828213588944	1.39939297611148	2.06806311216062	3.23996337499249	0.982782505378632	0.730905561522366	4.57662417894726	1.4668631683238	9.1913937762421	9.94980638143441	16.2503394415331	10.6017269706254	17.1554922811548	22.819620859663	15.7557589339008	27.2341662038927	20.9154536332246	19.3307014261825	3.12975328403056	6.94468538560531	2.96030593466398	4.10775057993172	5.49423447330177	3.84468508943351	3.9271130554578	7.9174895100438	11.305388469743	6.76615237453853	5.59442522998445	6.32469805708274	7.49734132050163	7.58828743848025	5.4570123516177	1.86485640698886	3.70450103142888	3.02692244720237	2.84177998182223	2.66785856175567
ENSDARG00000013207	ENSDARG00000016788	-0.533577054370256	paralogue_pairs	zeb1b	zeb1a	within_species_paralog	Clupeocephala	40.0742	36.3025	0	0.0771549977956494	0	0	0	0	0.147599587227921	0	0.0762783252049859	0.0631717752604409	0.0810238802615018	0	0.145908452831769	0	0.0829787477114214	0	0	0.0842655795191376	0	0.0865547447059555	0.0781147372709161	0.21545655385774	0.0740198168692348	0.0820902606383146	0.412569511064144	3.24870369264282	3.1617423280409	2.96871969957806	2.37208799818902	2.91032476630973	3.77573167435282	5.61600471103166	5.44464363372894	4.47238539279328	5.8716025613719	24.037213453439	20.1141620333036	29.0473490322491	15.6637749469753	18.9127388361772
ENSDARG00000007576	ENSDARG00000016793	0.995614905406591	paralogue_pairs	crybb1l1	crybb1l2	within_species_paralog	Otophysi	84.9315	84.1629	0	0.657111439702952	0.405377957499561	0.398380737667241	1.00934419939582	0.424896949345791	0.209447611784578	0	0.216690095304044	0.35754519170308	0.691037793788931	0	0.413640586995568	0.977566941369977	0.471597266902137	0.382275762854149	0.384441294137437	0.239302115229783	0.950404546600662	0.491775557811842	0.888796191900966	0.40815054290617	0.420499246443629	1.16674330070534	0.234182014908792	0.656140414606879	1.563964007191	1.05429431607164	0.481660833574826	0.752029776487016	0.715153502184932	1.07802605743865	0.774254970758212	3.54526936159571	0.845369172123417	0.227006375139064	0.450789349584056	0	0.660589291921378	0.252548202737273
ENSDARG00000010727	ENSDARG00000016934	0.400396342424004	paralogue_pairs	ttyh2l	ttyh2	within_species_paralog	Clupeocephala	73.6347	73.0841	99.2421215733291	93.0787630530329	101.216324869344	107.449513418832	92.2161167097405	62.6852223377254	63.3973195869468	66.0474716452162	62.5658639008841	58.7635628048674	22.108542833366	21.1670557082875	25.7403689660529	22.9913336973521	27.3594599975174	26.2574913022107	24.1211042493721	25.9558860443868	26.2464039547418	28.5341170326414	10.7371640792305	12.4033997395026	12.3452658543019	10.3127801381419	11.490272495347	1.96836381880783	2.16578742861739	3.20416807795985	3.15968309251415	2.76972928947059	0.823276173365476	0.59570210071176	1.06904070449773	1.29568942629688	1.16734308691754	2.03783330586703	0.622194037392239	1.03921341442158	1.97768966145546	1.56911630108246
ENSDARG00000010279	ENSDARG00000017010	0.705280095635711	paralogue_pairs	scamp2	scamp2l	within_species_paralog	Neopterygii	67.7914	68	39.7560210691094	42.729175092989	39.7343213132572	41.5696164696011	37.8095671688587	42.7694686290978	55.0405227865792	50.7045324010379	48.8285988264762	44.9308246977932	42.2577934327469	44.3988825331843	46.0679365384247	39.4182810943582	43.261358245478	41.9444116664176	47.3137704380638	43.908876475705	50.9920137736008	46.6476588339472	40.9572482458339	43.621145365025	35.2059695122363	40.5236038409685	44.2255746361605	31.3875055693873	33.6586302236308	33.4286619225584	38.6053751916084	39.0683073872878	33.9706603387283	33.029200546724	37.4035566336072	35.4694948456857	37.6409325419585	43.2632185432299	46.5591335470143	35.6085570593122	43.541868791549	36.6569927017441
ENSDARG00000003973	ENSDARG00000017067	-0.132919961432655	paralogue_pairs	chordc1a	chordc1b	within_species_paralog	Clupeocephala	71.3864	70.9677	37.0036596898238	35.5813436765128	31.9600175958433	32.1765147759239	40.7523214103058	51.7615290189363	42.8342643000552	54.0171969115569	45.6529893905972	54.9879944201649	64.5137956609135	61.222924005178	55.3119588245856	61.2773901793296	63.1785700319293	59.6870397438684	59.2346070698123	54.72452039732	50.8159079241453	51.4351749026364	20.4183108467906	23.6522298109065	18.9823120444345	20.3774771710509	20.7772144464304	7.87080271550969	5.3587457191716	8.88560256124741	6.88971835492889	6.79331913904506	7.17546848334669	11.3566271973188	8.74666597402616	6.59710068199921	9.23024524446379	10.2537254781973	12.9087159918671	17.4723838795232	12.5881376035525	14.0754646816044
ENSDARG00000004308	ENSDARG00000017111	0.127446822293334	paralogue_pairs	fam8a1b	fam8a1a	within_species_paralog	Clupeocephala	46.5318	58.1227	2.33197776019485	1.48105445639572	1.59828972050366	1.3449539401304	0.851851112080724	3.5911720728353	3.54032008146798	4.21290430592977	4.64034620296529	4.02683491260973	29.8607546934693	38.5066148817669	35.8836185739199	28.905492785007	31.893855867728	27.3100167537798	28.1220337146726	25.3515401818535	28.392449966	30.2080549490311	11.2726121947817	14.4914225264528	11.1373242664264	12.3627474373505	15.0419955193435	9.3588212345093	6.28928113823106	7.36749844476318	10.8589552316012	9.04211878618026	8.59796781693299	9.72035190645512	8.72853096452009	8.69897949116449	12.3888129065934	15.0974367340598	14.2316039328725	16.4756758245005	18.1157781269541	16.5133172767749
ENSDARG00000006112	ENSDARG00000017128	-0.449343544775351	paralogue_pairs	myof	MYOF (1 of many)	within_species_paralog	Clupeocephala	71.1122	70.6601	7.17598952563818	7.77668036803986	6.7056250332748	6.34969044961131	6.84655802447577	17.445063321071	11.6230682085271	18.2228345014793	16.3965007968243	11.9430115006466	31.8319254460194	31.6660621885881	29.762616862045	35.5451502633966	31.7522687099049	55.4033116012672	52.2343905448909	44.7875926626715	47.5576495535459	50.9093929412981	31.8554816461606	33.419515280994	26.9849881176096	39.2962177851364	36.3223439567548	15.6608599149932	19.367173768893	20.5115523588422	21.610779885361	19.3032756821261	9.51332936112395	11.1145813725555	11.0912046229978	11.1401295976349	10.0646116601638	3.14370935664242	3.55331599871831	3.09706431685038	3.29720656155027	3.77480574329625
ENSDARG00000010194	ENSDARG00000017439	0.314134545935859	paralogue_pairs	eif4bb	eif4ba	within_species_paralog	Clupeocephala	63.2911	64.9351	109.185155996136	112.700247782026	98.7293243137139	105.891527542694	114.30398249285	149.065347645767	153.112770950767	172.956857705174	157.843260273642	157.480198975059	234.192599878273	233.46463569195	233.101456012784	220.65493337878	238.088542528639	203.918547040506	205.888113411913	188.749754043974	205.39821733548	218.674762079043	193.476599488501	182.122562879277	175.322905192963	188.065644063424	186.976112309222	292.719066960822	282.737607530119	263.560731792683	285.698768337018	297.192162517089	338.965458550831	353.23441479318	328.513145692394	332.942919374352	323.039774966839	413.938395426416	436.363208894516	535.112982926625	371.980741695559	435.616182511904
ENSDARG00000014196	ENSDARG00000017441	0.790077404675545	paralogue_pairs	myl1	mylz3	within_species_paralog	Clupeocephala	64.7368	81.457	1.46352165852726	1.71040300570718	0.394495760032765	2.69340232205527	0.487226285715348	2.48797243383083	1.63478259161276	0.810057793530707	1.69370529961801	1.3895271666907	3.60491530361238	0.488202758132945	1.6116740187407	0.950951588549569	1.38293695448246	1.10544937041645	1.85703547873693	2.80432407909265	1.39505212842276	0.960987498627357	1.30510297406188	1.19679112490372	1.2323119214419	5.02045565341535	1.37090835263876	1.27342618808287	3.90055449183737	2.47256545013172	2.35539199816857	2.9415060981012	0.931799844970515	1.26402888032577	0.378887099436825	4.89932085310825	1.24069215241441	1.77604163067357	1.76676383259602	0.8404653596741	3.44020959061936	0.988773657276427
ENSDARG00000000369	ENSDARG00000017537	0.699255605040724	paralogue_pairs	prkag3b	prkag3a	within_species_paralog	Clupeocephala	71.6374	71.2209	0.287232900083167	0	0	0.30290259088363	0	0	0	0	0.331637059861561	0.272753709392869	0	0.382008670536308	0.63199792065062	0	0	0	0.584694648168732	0.366146307804469	0	0	0	0.624795273268442	0	0	0	0.333464993721822	0.340549059433069	0.322739774319544	0	0	0	0	0	0	0.323708181945904	0.347610964988928	0	0	0	0.386904615497755
ENSDARG00000004160	ENSDARG00000017569	-0.751576578957618	paralogue_pairs	reep3b	reep3a	within_species_paralog	Clupeocephala	64.4531	66.2651	167.123134227077	162.908127068992	175.294739654136	180.908884989876	166.590542872341	134.796262001947	130.115062279613	132.92685391911	144.200535572718	132.894353757926	161.950836689351	154.936278760934	169.98749372487	150.42666905867	162.649835439853	152.494721827832	175.431416251087	165.577738657484	159.192167136557	161.460284656765	119.446399540732	126.802410540648	129.47079715184	119.245200371762	136.178611461629	115.772306364122	132.794824650722	127.988870141226	131.043910632023	122.565355169799	113.652893181487	118.019976570332	113.024146406701	112.336042101538	112.670718275933	116.756120482305	121.922617992784	91.8106613625057	121.010349077357	126.838536272893
ENSDARG00000016923	ENSDARG00000017579	0.786797951882523	paralogue_pairs	si:dkey-94f20.4	si:ch211-195b15.7	within_species_paralog	Clupeocephala	58.3032	46.6763	0	0	0	0	0	0	0	0	0	0	0	0	0	0	0	0	0	0	0	0	0	0	0	0	0	0	0	0	0	0	0	0	0	0	0	0	0	0.260219225212122	0	0
ENSDARG00000011886	ENSDARG00000017634	0.956348026247553	paralogue_pairs	pdca	pdcb	within_species_paralog	Clupeocephala	69.9153	69.6203	0	0	0.131156904825986	0	0	0	0.135401136982039	0	0.140009636323248	0	0.148771377863421	0	0	0.158165249699189	0	0	0	0	0	0	0.286931987599505	0.263679870004342	0	0	0.151389962508899	0.283353195616354	0.144755273174525	0	0.155548556123562	0	0	0.139304177729319	0.124987370055712	0	0.272964668860654	0.293246344824762	0	0.138865403307846	0.142306077430927	0.163069516615532
ENSDARG00000011239	ENSDARG00000017710	-0.689659368278061	paralogue_pairs	ppp1r14aa	ppp1r14ab	within_species_paralog	Clupeocephala	48.6842	46.5409	227.222502551031	221.638032876838	246.097776698018	240.619352489223	261.959920604272	167.267568570066	165.839758845837	168.256783964461	187.98157881962	194.510883231885	96.4930397244937	84.2703170646327	104.816205118959	120.714343942813	94.1716702921609	78.3848901605411	94.0003736423945	100.011666635723	91.6299986638796	98.7264042641033	39.9393491875499	38.5506525541416	45.2104297681789	39.6483702723742	28.4847243047305	16.5610231210056	14.2636924598827	16.6330310523302	9.22245424850823	19.1940462742815	3.98892738966339	8.7605766553901	5.56497877542413	1.49926952898383	3.54286014319507	0.543268152486883	1.08179526599356	2.0562341563142	2.10314725138886	2.42056184925201
ENSDARG00000009447	ENSDARG00000017775	0.525588279040824	paralogue_pairs	atp5g3b	atp5g3a	within_species_paralog	Clupeocephala	79.2857	79.8561	33.0781617332288	26.710512280144	35.2476356123153	33.5107715077995	34.5734136408404	94.6745637007602	72.6220951102764	83.3018643189301	100.798004675282	96.4551314188771	97.0942917268742	93.6372955142592	118.427959493729	146.89028751159	87.8957715722758	142.587590703449	154.951621314735	166.126828020702	137.781701906647	149.578539592232	107.343096756608	149.11966940373	157.514089333258	145.541961006825	135.825868654384	211.926887032311	203.772725994479	215.737199195622	187.271387156137	210.204128504939	204.760694121526	160.213169184933	187.379678009	175.524751369814	200.954997988919	266.916232187439	268.933210715399	174.286668806712	318.194966299485	226.924978788753
ENSDARG00000002945	ENSDARG00000017884	0.8896748974346	paralogue_pairs	bgnb	bgna	within_species_paralog	Clupeocephala	65.7754	66.6667	2.3767607300081	1.10448791927085	2.17440959705602	1.26070988012856	1.27787509603089	1.6070120518011	1.58447730902006	1.1788780387075	1.22877553269097	1.01597112594536	3.48172590717265	2.354271674949	3.00070163599999	2.62218999170034	1.93106855532989	3.0267356731769	6.44729143864878	3.92095352588032	5.83498851840546	5.11254583690258	3.91710277286788	2.69982471174999	3.17955536451984	2.20460152231273	1.91921110678867	2.76344213922031	2.96469300899478	1.59418436814534	2.57857385218473	2.36839549126057	0.750947552912589	1.63010984767146	1.46253727011692	1.70694235541198	1.06470223968217	0.285955020579402	0.283717620059151	0.541655034901786	0.277542720394357	0.159012670983148
ENSDARG00000005775	ENSDARG00000018032	0.974077992660854	paralogue_pairs	scn8aa	scn8ab	within_species_paralog	Otophysi	88.8661	88.4576	0.0513223181738117	0.059527591211096	0.055212074434225	0.0545769285543098	0.138322571135588	0.115490253680945	0.227764464273675	0.113004536605382	0.117692853994382	0.341308109411705	0.250006371876506	0.675939011182073	0.562964066742194	0.332959524059291	0.384078621055139	0.472067943821866	0.421251000747953	0.58509886014807	0.451136223897131	0.667742190416153	0.542279967496485	0.609446990101553	0.399734184428446	0.379951016839855	0.318322395519074	0.179123617263424	0.183053297214936	0	0.196053977364871	0.0680323765080511	0.194188014596603	0	0.104994261225699	0.113107062497349	0.0573319253579689	0.0616029504398919	0	0.0583548922101937	0	0
ENSDARG00000006235	ENSDARG00000018047	0.541637504853468	paralogue_pairs	brms1la	brms1lb	within_species_paralog	Clupeocephala	82.0433	82.0433	7.29611266734636	7.00886599672898	5.97670717075897	7.22517730552992	7.23770281523548	20.2158365082867	22.7532816233798	26.591918038453	19.5209035113264	23.6527716376186	51.5773274267692	55.6036093654387	53.3101446116492	54.5663045093812	59.3548549823431	52.7413806172062	49.452953296	55.0073590952593	49.9980113466999	59.2076828566044	42.4527369967891	39.6873063479128	41.7769442685507	43.60819156211	39.4421840098723	46.2720772150251	54.2410395938227	53.7898892556953	54.5339972699323	50.0125050507999	42.1465300236434	42.6577503564083	40.8932068132065	41.9508076435208	48.2092693102116	45.098095264043	53.2994340731451	51.3939375044725	46.7229240575287	54.2040596277793
ENSDARG00000006207	ENSDARG00000018146	0.0282461506258557	paralogue_pairs	gpx1b	gpx1a	within_species_paralog	Clupeocephala	78.8732	58.6387	27.109716881798	24.8464630556534	21.8094051841389	21.6738870825189	21.5575430154209	48.7431531457273	33.1259041560936	27.889905792943	39.508087711673	33.6861915280188	40.2493492036222	31.0761932133474	38.056446969983	33.3293915973601	28.060655598476	17.2726842295211	18.9321397539204	27.1677824049432	15.7384106249447	17.5436207577272	21.7968229278922	28.5991571382069	26.6591233178571	24.0861575675812	20.3715504462588	17.7071591105066	12.8257585481031	17.8341794549131	24.8620421097822	19.2371070401747	11.3417200488852	14.244985479899	5.64288651158881	9.39835732716411	12.31602698001	5.40748497746099	2.99255094804607	1.13690484436721	2.906301793782	3.34705108576063
ENSDARG00000017294	ENSDARG00000018174	0.878034780318234	paralogue_pairs	gnai2b	gnai2a	within_species_paralog	Danio rerio	88.7324	88.7324	226.214559693916	229.861448573833	233.995797346686	243.478931126758	229.64285295466	219.377662654184	237.479490686576	236.784875347313	248.133924854881	211.596072322243	125.349163766111	135.2633740775	162.268486660823	134.452522882412	131.449131918698	126.794424261721	121.779815970337	125.722269934962	134.500909172809	120.697003812063	86.7204838308443	84.1666101598111	78.4082986038958	93.6612979594903	89.9378855308783	53.6220918070547	50.3560412852368	63.3352312714831	61.7366994201337	45.5356015748135	26.3707098991708	24.6411740581215	23.3876696600564	21.2263321940839	19.3469106369885	11.6387840078304	11.2200530282596	11.1799506490617	10.0037152406963	11.6507407209318
ENSDARG00000014053	ENSDARG00000018270	0.959752955954556	paralogue_pairs	olfm1b	olfm1a	within_species_paralog	Clupeocephala	88.6598	88.6598	0.131851684713484	0.153227573355881	0.141926332086944	0	0	0	0	0.290726887001399	0	0	0.161033001854582	0.174232384187519	0.28955135318343	0	0	0	0	0.167378446403068	0	0.343914480641107	0	0.142700265566663	0.147043574550868	0.163141571479471	0	0	0.15661168768643	0.147454626588035	0	0.350522442944168	0	0	0	0.291515016709189	0.147733600523894	0	0	0.300610199766435	0.154020207692525	0.353032644836611
ENSDARG00000002552	ENSDARG00000018530	-0.477908826911722	paralogue_pairs	mapkapk2a	mapkapk2b	within_species_paralog	Clupeocephala	68.5864	65.995	92.3779709348836	100.85696015728	101.291470420697	113.60624293126	112.379264427237	111.177367629168	131.713038740863	119.888494762156	128.69246640448	112.323503269152	225.06196859467	259.54690558238	238.835085902557	229.778074622775	225.431946155677	229.633195550914	226.469639424862	213.710698726358	234.019076946388	222.233717910668	178.27337770418	187.352501991924	172.962517305908	199.260592017616	195.050007441545	124.098080700642	121.634636817752	136.030409454098	146.569965701915	129.04589437537	93.0956558131604	101.714251048638	106.848020095406	107.067747410295	105.119045393248	100.385227776542	111.000433056241	112.656747365797	87.2905233595821	113.673330384871
ENSDARG00000018111	ENSDARG00000018559	0.257978810808949	paralogue_pairs	kdm7aa	kdm7ab	within_species_paralog	Clupeocephala	61.2571	58.3243	3.00554195722943	1.95542321153597	2.07035120748351	2.04052117727189	2.10061418475248	3.52251105478708	3.33952745253394	3.71041256819513	3.17689497823803	2.9691922307691	12.4752995926909	12.2266693146405	9.50303392723642	9.83073673888376	10.8201520408204	9.55274621030246	9.47543230004413	8.69634118722976	10.2928238941311	11.1282453616935	5.51979576079656	8.1941346212579	6.70146192987883	8.47543131989203	6.72097392954107	3.91381591586718	3.99888316757464	3.62882938165234	4.14326593558488	3.35451748015957	4.5583368809343	3.5731746175049	3.20589855655738	5.04789552889143	4.71254988922449	8.38965128766587	10.0463624609914	11.2337091135839	7.30039237918116	10.456735054124
ENSDARG00000018566	ENSDARG00000018820	0.571261955481167	paralogue_pairs	flnca	flncb	within_species_paralog	Clupeocephala	81.0224	79.4446	0.0367129884258237	0	0	0	0	0.123880943120485	0.122158751981234	0.0404081345442985	0	0	0.0893735862049074	0	0	0	0	0	0.0376860693433143	0.0464869551585251	0.0460767574902011	0	0.904606331999914	1.06959865138899	0.653321172037454	1.04135479802042	0.865022518251469	1.23879498279748	2.05183453575018	1.55570875770324	1.58863773701799	2.18890015622278	1.20336066387514	0.920997783075036	1.65141122019433	1.69812820335444	1.43463696227211	0.836852338016108	1.30988184753234	0.584139319357708	0.812806444118428	0.73448528944125
ENSDARG00000002271	ENSDARG00000018898	0.312283468863402	paralogue_pairs	zfand5b	zfand5a	within_species_paralog	Clupeocephala	67.4528	66.8224	127.639688202385	129.820265507749	130.257991270018	132.606818269846	133.874161132547	110.161289809797	110.653310311776	118.323560325691	102.262834003842	114.803453055972	682.585657975023	680.339414518296	680.058707321142	641.128031081131	647.999025446737	677.808937172069	669.106684134216	673.925507889166	643.689088333701	674.697218923373	445.688901975257	517.114175750392	477.238746327505	459.787939450966	478.208782017155	298.065604678819	289.098162303666	273.249170065144	321.756966922238	287.241539510532	260.704870934229	248.557101545549	246.240432485398	250.922838452483	247.197112689385	159.126570378912	143.915117306101	123.006617065943	146.166912614311	150.140239148702
ENSDARG00000007034	ENSDARG00000018914	-0.15473110540643	paralogue_pairs	hnrpkl	hnrnpk	within_species_paralog	Clupeocephala	73.7819	74.1259	1.62957582704462	2.18477102519499	0.944466187736675	1.46245693214736	1.34758710743704	1.83663143761056	2.6466403256059	3.73091406983647	3.02488055164833	3.21493865443521	6.73461129145626	6.12716507715822	5.78036502611943	6.34555405449979	6.42546241257315	4.46833462528083	3.72030844355006	4.77299430811454	7.10348622112773	6.70141412809704	7.6753772042353	5.96807041234156	7.54753415764438	7.59816227818437	8.56601756618077	10.2016179908385	7.14733515781647	9.67091739870582	11.3622404146702	9.99508269397652	21.2327401253186	23.2172564332844	24.3037612390714	29.923867637323	28.7854710899195	44.5003829484198	48.4958985718199	42.1454801893067	45.6776854526808	47.3116575567936
ENSDARG00000016667	ENSDARG00000018967	-0.0361034957665419	paralogue_pairs	gabbr1b	gabbr1a	within_species_paralog	Clupeocephala	82.8974	83.7398	0	0.103574190217646	0	0.0947462113588803	0	0	0	0.0982859224273752	0.102409804716781	0.0847527980405604	0.217592911565735	0	0.0979093348971317	0	0.111412178120264	0.182036008184879	0.0914173590736725	0.339379419230401	0.112195263399216	0.116207132839799	0	0	0	0.220451636752216	0	0.103758565404709	0	0	0	0.118417016227388	0	0.101892189991093	0	0	0	0	0.106356579211931	0.101564302287872	0	0
ENSDARG00000004396	ENSDARG00000018971	-0.285723065728784	paralogue_pairs	b3gnt5b	b3gnt5a	within_species_paralog	Clupeocephala	52.6185	55.6728	6.25104289998257	9.21859942699856	7.63000167431356	7.27152398238908	4.74515570419958	8.47053139864182	11.3661377308222	6.21076090622508	9.36083192914599	10.2905798148081	94.161307975104	78.1691518591372	68.7031439453733	93.8884739849036	77.3154805754204	55.173666234344	69.5351022781904	71.2994329039246	56.068094504221	69.1803564500209	22.6483101649182	31.6481367775517	23.0554062073654	21.7140691561138	26.9730041709557	4.11528547721504	2.7200176086774	3.03636116935281	9.60449637526184	3.61001657230748	2.64056797670854	1.67175383433828	4.07448414198311	5.0830658575223	4.916840746907	15.8429607113548	15.7338244674319	10.7150895050912	12.6822324350248	12.0312819528056
ENSDARG00000004754	ENSDARG00000018989	0.599571109943818	paralogue_pairs	hspa4a	hspa4b	within_species_paralog	Clupeocephala	77.9112	77.2619	43.0711590068103	43.553405636705	47.9683258819288	43.3237154544739	38.1805410999116	36.4529893768902	38.0847108101834	35.3031924891807	41.3452031900209	37.3525420346272	85.3730285606786	84.720316462741	91.2637834636714	72.4490914437547	93.1764765941834	64.763810934718	67.1476378393232	59.1257964511656	60.1342183736218	62.9730664484032	34.6689429241723	35.6871488489942	32.3582566074059	35.6303804951952	32.6017412270295	35.1333553053406	38.1897208849686	39.1522355562387	38.4117346131437	38.4201183198431	54.8208152224854	51.9104545388054	51.2920143531627	51.5899038059981	47.255242521549	68.0346791457637	66.9827579160568	58.4576024796663	57.5347280147624	63.7670799923797
ENSDARG00000017023	ENSDARG00000019001	0.614705258155888	paralogue_pairs	ak7b	ak7a	within_species_paralog	Clupeocephala	47.4964	48.2558	0	0.173881635713636	0	0.316981232588679	0.200795862640673	0.674631899676377	0.665141144713023	0.164938282838603	0.515947828190027	0.284121625440264	1.46221432555243	1.58222643308959	1.8068252385286	1.55322108879578	1.30990962094404	1.21719929251939	2.14110519413366	0.759796132401361	2.26218394835219	1.36608543687715	0.705124283916316	1.13369854632291	0.667508546572299	0.555500195639298	1.30145163085162	0	0.177609318437223	0.167348986450419	0.191100162721328	0	0	0	0	0	0.167686635838537	0	0.357562758327978	0	0.174787644441108	0.400728687676928
ENSDARG00000017591	ENSDARG00000019063	0.233800454016021	paralogue_pairs	fat1a	fat1b	within_species_paralog	Clupeocephala	55.6781	57.4425	0.0209671996278798	0.0486033898214403	0.0225514370242309	0	0.0848633542614931	0.0235747506718726	0.0464951191257983	0.0461424199343965	0.0240197137838449	0.0398418245383778	0	0	0	0.0272013594490137	0.026126592117051	0	0.0430690109320423	0.0265380860839984	0.0525984273864117	0.10902209317342	0.0491719253623677	0.0678397066211119	0.0699285959093911	0.155062568733866	0.311909285022303	1.73237235896442	1.8952185204813	1.4956817814201	1.73356828634933	1.72144632943702	3.30252518377239	3.39344832517188	4.24153383295913	4.31531027563173	3.76674565006603	13.9028659083368	13.9045779679917	13.6472688013954	11.6491548257769	14.141463330088
ENSDARG00000018782	ENSDARG00000019103	0.459053306462135	paralogue_pairs	kdm4aa	kdm4ab	within_species_paralog	Clupeocephala	30.6163	58.9474	0.952938306485404	1.1053343893335	0.797357584203294	0.844425474866641	0.927397000740522	0.655254740333667	0.763607924892069	1.74857958710991	1.51763292244894	1.45858306820983	8.05957410005725	9.41361067664074	9.1174857409632	7.48751002886476	6.93372512685987	9.79249893430656	14.0130511855193	8.38303950254276	11.036477925928	12.3990400355038	3.9780955937797	4.34375162788832	3.47561147271086	5.16076083761024	5.25397930673	1.84770494378196	1.44764433864215	1.5356886345681	2.22473841027189	1.33345744835674	1.66935418006786	1.75152557944514	2.05793899820819	2.6836848031488	1.77431186353688	2.79617636197644	2.39433336432176	3.00992528741068	1.23429736276965	2.68488127812737
ENSDARG00000007136	ENSDARG00000019160	-0.472133344119037	paralogue_pairs	sh3bp5lb	sh3bp5la	within_species_paralog	Clupeocephala	49.6774	54.3529	0.453396230828741	0.131487867991761	0.426805823285616	0.48205650423322	0.0763583101348349	0.446424862690204	0.251546047417854	0.561604469397623	0.649934999130615	0.269212706718484	0.552262203946732	0.223978384625156	0.559543390463318	0.2941538543737	0.494906005187281	0.868611584047593	0.523233889385916	0.430805876733941	0.711835627678855	0.884993836500404	0.399307179955834	0.795502264221116	0.441487992392515	0.699420334453891	0.773431179075103	0.263725783449953	0.404260994821355	0.569137093827023	1.01052118124431	0.375704451693198	0.142982617213329	0.129327969061528	0	0.374787412096781	0.569911200342942	0.544319244476614	0.742100028096698	0.644515070206426	0.330367812735135	0.832134619846808
ENSDARG00000018319	ENSDARG00000019223	0.133058139798867	paralogue_pairs	arglu1b	arglu1a	within_species_paralog	Otophysi	78.0669	83.6653	32.0560300990617	34.4691657321546	27.2285313364836	30.2021702470303	31.1291008260395	42.5183900440821	46.9355266921823	47.6192546151362	51.3275438040322	45.1362219289686	114.423339956642	120.19976158477	110.233306581824	112.300377460407	112.707865239164	115.960393422754	129.584654760278	112.352356331326	131.425912492312	121.112580442977	95.5463362296602	110.982283832073	106.258992166992	94.9690838348774	98.5467394332533	106.7169864722	110.745070964905	110.708732920721	119.83915476276	109.095711617699	147.786975455153	156.159566183254	147.110647072328	156.531873797894	152.67962258343	143.627713698548	144.493790143045	164.686849072668	123.91001981425	158.040399996478
ENSDARG00000007691	ENSDARG00000019239	0.284610365237892	paralogue_pairs	cul1b	cul1a	within_species_paralog	Clupeocephala	94.9677	94.7233	10.1533488732878	7.05071898681052	8.11078983501787	9.44354001285101	7.03856248509167	29.1256481215274	21.9743748132767	29.0670998450815	28.2487539183997	18.4946563643803	50.4479482574236	54.1601248596134	51.8175657251885	44.4237028169058	49.827010986716	64.9863807594513	70.2156912881673	60.017047860997	65.4605145891515	63.4273646799234	45.8125913614989	45.7283753322873	46.1910267892163	53.9565571713672	56.4180870288891	23.3699798064458	28.7294222285302	32.2821586873984	33.116831016109	26.550264477511	18.7768764087504	14.1128928378834	17.4886304315046	18.609662077705	17.1058132709422	14.2237699878396	15.6088308673026	14.7832521559536	11.9742242233145	14.9780444093661
ENSDARG00000016304	ENSDARG00000019293	0.902510678370753	paralogue_pairs	tfdp1b	tfdp1a	within_species_paralog	Clupeocephala	69.0909	65.0367	72.9057698459055	84.9583912820163	78.1527953746108	64.1166351619149	58.5021585379076	79.2224570162711	67.8206799591183	64.675395121015	88.0010584925691	68.6530997592968	115.760694475411	97.6833409199781	105.391413218373	109.911659856463	94.7724434380515	67.2865897326362	87.355663290883	87.4332719077751	91.9201375019018	76.3260307587093	93.5349052278895	98.326013606828	96.0615766095044	86.9843078057575	107.603934405577	101.503904869637	96.2521910612643	99.6684311655134	99.9914852297304	94.4880032497068	86.0960888352425	74.28172483958	95.3330486829117	85.879845574116	89.6761756799417	60.2538183492325	69.7426705478332	50.6209012375162	65.0597449450929	65.5526391421762
ENSDARG00000007097	ENSDARG00000019335	0.0689427784697745	paralogue_pairs	her13	hes6	within_species_paralog	Otophysi	54.4643	53.9823	0	0	0	0	0	0	0	0	0	0	0	0	0.27729260500906	0	0	0	0	0	0	0	0.298442975424133	0.273947767084437	0	1.25322244036452	0.314161919010836	0.585676818076249	1.19635831400126	0.283030117020085	0.646721580893825	0.673119464189286	0.959938972666009	0.868182816978864	0.259961453507663	1.12039148229973	1.13523290591186	0.609585290678049	1.81700030804624	2.30849592872675	0.590971112259528	1.35675804139809
ENSDARG00000013966	ENSDARG00000019398	0.554437954839497	paralogue_pairs	psma6b	psma6a	within_species_paralog	Clupeocephala	78.2609	87.8049	0	0.838845160771548	0.386996397049798	0.755136467225299	0.95622497615714	1.62693720010698	0.400886146358182	0.397300703806722	0.415312306999713	1.36319884651761	3.53567987590468	2.87284351435929	5.13817672271524	4.66444151452033	4.06923423616186	3.97773686996891	3.28005017945424	5.04283499747354	5.92901701751982	6.59799910939526	10.6666336701482	8.60815621394233	12.4899575798057	10.2957805298492	10.3094544755133	27.9023084911261	19.5597424304103	17.3803837426403	21.2535054426215	26.4462299692894	45.6968861346402	52.0716996322797	52.3958069867256	43.2457367589115	44.6178003970754	53.5647226669565	64.9767722917803	37.507685114823	67.4872630835576	59.1551933519218
ENSDARG00000000370	ENSDARG00000019426	-0.0747103691283542	paralogue_pairs	triob	trioa	within_species_paralog	Clupeocephala	81.407	78.7172	0.0374678930613689	0.130331189083668	0.080607259922059	0.199317975687633	0.101035728527231	0.0842869423027441	0	0.164958249553923	0	0.0355970218132047	0.410461923336079	0.345231937557884	0.164368575752217	0.29167286683776	0.233560836640131	0.153270313707036	0.346139930188252	0.426994108054829	0.517281075889299	0.487286618023312	0.175854297484563	0.121290890797359	0.250038469980157	0.231042426065517	0.0929288179331467	0.0435951384743926	0	0.125347413210492	0.19074666255494	0.148931090604124	0	0.0427253084876624	0	0.082528458584497	0.125500932859591	0.629323799015385	0.891241023778993	0.468415305818282	0.52391744899467	0.649662226908322
ENSDARG00000002682	ENSDARG00000019525	0.317891923541019	paralogue_pairs	tbcela	tbcelb	within_species_paralog	Clupeocephala	65.4018	68.4579	0.66002461721712	1.07384353913984	0.71045717501178	0.559895103102159	0.709375499245703	1.93440470253226	2.78750677625615	1.60086052337859	2.57918022303315	1.37928722787973	11.9303566315887	11.163902842284	16.3786959986448	12.1656816854788	11.5549977425202	14.9184653026855	15.9376247638858	10.3895669557371	11.6392817729162	12.3953666040885	7.46298694561376	9.85780943130013	6.33024976762779	9.63659046685167	8.52984142059816	1.38116887540471	1.56793420021967	1.91914688266684	3.20272384883104	2.28105576060644	1.33517404457634	1.35857502297553	1.48996441416579	1.60520579818318	1.62696757533344	2.0655911308644	2.68039335583308	2.55816888624559	2.00459776641641	1.76722539048368
ENSDARG00000010181	ENSDARG00000019564	-0.468379609644526	paralogue_pairs	asap2a	asap2b	within_species_paralog	Clupeocephala	65.6189	65.2344	4.52140364642659	5.81025715123612	4.77822796683341	3.00193520574734	2.39099720169206	14.2720787390473	14.0727452082207	13.3400920227235	16.5854378118822	11.5818739147511	66.0460349184752	62.6022596527779	56.4362482528631	57.1031311779295	51.2058132152024	53.314444556599	55.2803742549507	47.5947892381146	57.3486534881233	58.8779415366285	22.871222463091	26.8704678884972	19.9603350968796	30.3158769043951	30.0658248663278	9.2967744337264	9.97971746704306	8.47451857442415	10.9090378608695	7.71368203697985	11.2114055062883	11.431235579652	9.17770881173891	13.2718933286671	10.2030404610159	11.9324174867017	13.7586122199497	11.4861368093536	9.70141097178418	12.944664389932
ENSDARG00000008310	ENSDARG00000019613	0.852369039803736	paralogue_pairs	ip6k2a	ip6k2b	within_species_paralog	Clupeocephala	60.0432	64.6512	3.64390658888779	5.89803291925242	4.62269386585581	6.21022077784191	3.84670311584805	4.84081379637361	2.74800547546707	5.59538989112112	5.38431587339214	3.95578527833999	38.4615941700883	38.0026573845361	41.0101876624865	38.1769841762284	38.4040473457999	32.9957152353847	31.4268041123968	30.231122790592	29.1767097971762	30.5488256819777	25.5961366094441	25.35113136221	23.220331239135	29.1434525263253	24.9034721271895	27.6873652496118	32.7711964459832	27.7966721420805	20.4390947263251	29.9247207618745	19.4144178645455	21.875264834839	27.5066642416933	22.7290825286731	29.3069827807639	34.1466758421325	37.1475294196687	30.5591083436088	39.5234771544614	44.4241611745564
ENSDARG00000006526	ENSDARG00000019815	0.0769977772399124	paralogue_pairs	fn1b	fn1a	within_species_paralog	Clupeocephala	62.96	63.4677	0.151689653146215	0.0879424425831882	0.163170730073107	0.201732619716406	0.102259616644726	0.213275775995364	0.126186264281928	0.125220500968389	0.173859794638136	0.252201696127234	0.138482637400221	0.149754194621446	0.166363459698428	0.196807860148988	0.472795142833045	0.310252613138646	0.428185383352184	0.336139359659537	0.523565219413882	0.493204461553484	0.311483923161111	0.204606694925846	0.210895775242588	0.233848851591308	0.235142631202169	0.176495238656515	0.586216279170994	0.422899107692074	0.434393245515939	0.200986788098126	0.525904980402967	1.55679090036197	1.31819026771663	1.25296669251018	1.43962258966715	8.87205574001267	9.0658142884519	9.56829057166148	6.76106151564883	7.84007859316836
ENSDARG00000007135	ENSDARG00000019842	0.0810109730247227	paralogue_pairs	cnot3a	cnot3b	within_species_paralog	Clupeocephala	58.9345	58.5447	4.12635492205136	3.03030804555296	2.89968056700601	2.86229800130156	2.60682685082794	4.26697370018553	4.20735646063215	3.98884867190642	4.25261525740939	4.47993930292274	32.4451803709572	34.873033262065	33.2678875905563	29.3973635585152	35.959616475375	34.2009462276745	34.0035779632672	30.107940043881	33.881873356932	34.5465659889568	40.4894050061006	41.042499776446	37.2334625418943	42.0257300521061	45.6826304367666	45.5430285311188	51.6418878427724	47.2086606775751	47.9872833942116	48.8368050470982	57.091655097332	60.1971677617399	62.4444399361639	64.1122378482348	63.576462424009	79.1348208587147	68.8519149379181	86.1701911944945	64.2539779504382	69.5412744473336
ENSDARG00000009637	ENSDARG00000019902	0.976900434441867	paralogue_pairs	rcvrn3	rcvrn2	within_species_paralog	Clupeocephala	69.6335	68.9119	0.100092322162602	0	0.21543171695443	0	0	0.225489395389863	0	0.110288352128022	0	0	0.122106499599909	0.132091450804866	0	0	0	0	0	0	0	0	0	0.108219338700783	0	0.24741872412094	0.124293623160954	0.581979881186504	0	0.111829545046745	0.255340993112848	0.398705439341565	0.126426414650777	0.114350436887889	0.102577926248916	0.221017459803666	0.11201595448942	0.240691310120518	0.596902857888881	0.227970113339291	0.350472389596475	0.401492441683514
ENSDARG00000002255	ENSDARG00000019917	0.787744735724326	paralogue_pairs	epb41l3a	epb41l3b	within_species_paralog	Clupeocephala	40.9201	40.2381	0.61311724056862	1.62687895454407	0.754007414455188	0.465112155310128	0.589350469953125	1.47947413820688	1.84780813223632	1.92978826495576	2.51339915692438	2.16336347143138	8.65117879150381	9.12688559207615	8.26636209406364	7.61575783771371	8.53110651790897	3.39582091966961	6.28277450477351	3.44276793460945	4.84619569187772	6.27444454328562	7.00262455125719	6.05840680157682	10.4386258964963	7.24993935282512	9.67757000036905	5.70451786114288	3.95543028508792	4.40199712205103	4.02019853106555	2.2087385923415	3.20712443346738	2.90080457308301	2.5121484188018	3.09296610565024	2.44941416028818	3.15796986547322	3.34105086333506	3.29028202361181	1.22635661405384	3.16046276376419
ENSDARG00000018516	ENSDARG00000019973	0.848859704185549	paralogue_pairs	stk38b	stk38a	within_species_paralog	Danio rerio	88.4615	88.4615	17.1366102851584	17.299655196973	16.489798296647	17.3846934467888	12.2338658073877	29.9433132758143	37.1526918237473	44.157476572671	32.9192399937896	35.3703197938663	42.0031753020301	35.1642651705343	30.1424131237725	33.530250591523	36.9723531457724	29.8748520080371	27.7293352250438	25.5907428145009	32.0646154495033	34.3667307429355	29.4482471962572	25.7965927245505	27.0847588138936	34.89014986741	35.2808695504603	13.0047510834499	19.2471814195172	15.1202673667784	15.2235302240303	13.7122774174282	3.47677913143789	3.93060812413753	10.1195614993007	6.84618689315896	7.45116977468604	2.48356322935676	5.20806830508583	4.18038157924983	4.81643969060664	4.60588472520909
ENSDARG00000011941	ENSDARG00000020057	0.960595127432643	paralogue_pairs	bmpr2a	bmpr2b	within_species_paralog	Clupeocephala	55.7328	52.1942	0.0697488949717281	0	0	0	0	0	0.0774156533936208	0	0	0	0	0.0919322947185879	0.0765264127683965	0	0	0	0.0715169890003824	0	0.0876486376654634	0	0	0	0.0776482049378591	0.0861159784236382	0.0865567469917977	0.162263772535722	0.414536873688771	0.467139303607554	0.355488474218283	0.0925164354105878	0.616130608847244	0.477674920270368	0.285586525062243	0.307658458109236	0.467817782612214	0.670193014613288	0.664607536556813	1.03158978451925	0.569407612584303	0.558888255987802
ENSDARG00000011600	ENSDARG00000020080	0.0498063925941683	paralogue_pairs	epha4b	ek1	within_species_paralog	Otophysi	81.9672	81.5494	0.210967585136718	0.245014628170664	0.340567011103216	0.335871232434175	0.283712694720272	0.594162028521111	0.351505154036517	0.581199810608659	0.484562631931986	0.300609036346421	1.54450153307063	1.39237515302402	1.50520745446844	1.50594664080244	1.05436079554077	1.07531750658025	1.40434047958348	1.07049276298997	1.46008211035165	0.962233125825931	0.74465559977986	0.228135912024853	0.235098893060715	0.782383627686569	1.04803159049412	0.367979309700411	0.375993371649701	0.235744882587212	0.269145783177294	0.700431443824128	0	0	0.216251960364384	0.349458843610062	0.236146843975141	0.126851804560815	0	0	0	0
ENSDARG00000004648	ENSDARG00000020102	0.884322811506554	paralogue_pairs	kctd16a	kctd16b	within_species_paralog	Neopterygii	65.7767	60.7623	0	0	0	0	0	0	0	0	0	0	0	0	0	0	0	0	0	0	0	0	0	0	0	0	0	0	0	0	0	0	0	0	0	0	0	0	0	0	0	0
ENSDARG00000010641	ENSDARG00000020114	-0.162447272224872	paralogue_pairs	slc20a1b	slc20a1a	within_species_paralog	Clupeocephala	66.9173	68.2515	22.2389492869912	23.0190010183562	22.4734061300899	18.4403522809621	21.1413400889928	41.3597420960362	39.4480307015869	36.4922797044056	42.3273641339086	33.1178442652792	54.8531711763512	54.3778425300891	45.8353416160066	49.3331933476566	47.5469943754524	47.093467219675	45.5200013705628	42.4730688084617	48.8213639258363	42.8453948967178	44.851362714419	47.3209716324113	41.8266429868357	45.9256074772949	56.4146600204051	56.1036425579158	54.8301257289956	52.0047052818876	60.4173899082608	58.1101784445563	71.1200571414208	75.9923471874707	82.9994669154792	83.3652445760955	80.1394074594452	110.383112240022	106.067986923329	81.3880172995775	100.253018927278	113.504628914383
ENSDARG00000003251	ENSDARG00000020176	0.496335635054349	paralogue_pairs	zbtb22b	CABZ01067086.1	within_species_paralog	Clupeocephala	26.0805	37.4732	1.69996747462332	1.31735540635579	1.98248734778405	1.80197266979565	1.33175529609745	6.06950489232298	5.66923214674303	5.62348782430832	5.53737901513284	4.7096743923757	44.1347448904608	33.1475820027586	41.2257205816148	41.9278772368919	38.2762143460561	40.5116792850285	41.5862819184305	37.9550472455341	42.8418948639095	43.0601970280147	18.6950828420254	20.7045937293286	21.6501793264503	22.2684286084787	22.8897401926745	6.75180867812159	7.57112203946374	8.55765432634119	8.14319515273281	4.70917512554812	3.58322882412746	5.02339590904743	2.1812591224638	3.9166477821547	3.65207658994049	2.21747818421445	3.72418596287428	2.58466156694053	2.81391947543651	3.41506691256071
ENSDARG00000017673	ENSDARG00000020178	0.248557769517698	paralogue_pairs	nova2	nova1	within_species_paralog	Clupeocephala	85.9073	89.899	0.193466189264127	0.0448658248734357	0.0416220779961573	0.0823309821846673	0.104335121726657	0.348183590011353	0.0858355335975789	0	0	0.147044365503344	0.0471004510503022	0.101868665040811	0.127309988461696	0.200809010390884	0.192966880854115	0.0791368592778671	0.198580611013303	0.0979939698180052	0.048565731471824	0.0503240943180528	0.0908071628022864	0.0417541333201574	0.043037444519894	0.0477216985602952	0.23992621309851	1.12550944240398	0.874184873740137	0.733558732977317	0.886469651501216	0.717771215116517	7.36615392673945	8.60421939956252	8.30750453291467	8.56577631429081	9.85045155642311	27.482868225889	33.1357988612689	32.1915762468258	27.4141552133498	28.0763005566204
ENSDARG00000015862	ENSDARG00000020197	0.934943620426887	paralogue_pairs	rpl5b	rpl5a	within_species_paralog	Otophysi	91.5541	91.2458	1124.65294667424	1049.90939625492	1042.60582205357	1153.61564880804	1160.07977093111	1283.88760626296	1138.92608536195	1115.83377232428	1160.10053223848	1198.93559235946	589.619888949185	579.766236024637	641.443592064183	607.77749501525	610.902785576365	730.812909818824	767.634337204707	825.940622255181	727.94272408607	789.975580591695	832.1715001746	847.803305782212	915.283902893231	800.890997591343	769.459324430714	1149.1773984528	1089.39169085942	1067.9115660245	1029.96153477846	1202.93949435341	1225.00211242864	1276.36295779669	1173.4823735963	1231.86267046151	1287.37251299752	1547.53601865006	1544.88086071332	1388.05932784814	1613.50644831231	1467.72284108712
ENSDARG00000010791	ENSDARG00000020219	0.649297456114453	paralogue_pairs	dla	dld	within_species_paralog	Clupeocephala	63.125	70.4324	0.0894036908131605	0	0	0.094944453264307	0.120304990131562	0.503401135168312	0	0	0.102625329337507	0.0849306640397853	0.109025548283774	0	0.196230155002024	0.116025158703428	0.223293404743305	0.0912082510495313	0	0	0	0	0.315365941507195	0.0966302851896509	0.59750722246164	0.552289498385744	0.221989939458167	1.8715713110892	2.54989360881462	1.19826330471566	2.39387723566694	3.32265731465524	8.35378715932848	10.5169833548861	8.6090604985097	8.78125365358697	8.40119066441751	23.2101415157903	26.325439133389	22.3911812652795	21.3855256694982	25.4511570643609
ENSDARG00000020258	ENSDARG00000020465	0.432386198658502	paralogue_pairs	ewsr1a	ewsr1b	within_species_paralog	Clupeocephala	54.9521	58.0101	7.59239470975263	9.23393822617456	9.32090303941895	10.1940486993762	10.2052850142723	16.042069937907	11.3356032009826	17.7830825739758	14.9921330319824	11.3816112191793	22.4468379927565	19.2712576546037	22.7916225999048	22.6347374900054	23.7254679477097	10.9982459392315	11.7793020911915	9.18309587810039	11.0521565875466	11.5991247888932	55.1624766545388	41.9666718314664	48.4035280527114	44.8952607654062	43.9174439276372	189.656273210491	180.954693258124	182.215221540102	188.512516175915	179.210604948598	265.670864256885	285.313297673738	270.704544933783	273.026328980787	297.063959057679	340.690768468584	376.825653588734	354.56964134628	337.595278493877	392.074393662858
ENSDARG00000005774	ENSDARG00000020573	0.877317165265254	paralogue_pairs	ddx3b	ddx3a	within_species_paralog	Clupeocephala	78.6337	69.0051	244.470156213654	248.002324829971	250.274259098179	241.866386229415	228.163988349509	268.284534740924	282.522423832543	303.881586538575	289.966569030801	253.127904221839	678.845251773808	643.227162433415	657.612818465023	608.599153362458	615.13569363547	510.959257616467	565.569476620656	470.129692084263	565.25312370815	561.775638288074	604.984723942734	597.033902761577	516.743059519512	612.535825591354	621.896741591695	389.929490572069	392.942742883008	409.920463303373	457.914652504143	396.010887232595	308.627350827571	315.316469201442	299.565289434264	335.051710460871	313.458476648756	246.272502034217	250.223555560823	183.638146508124	234.823717704008	243.539893172224
ENSDARG00000018840	ENSDARG00000020647	0.357959060857173	paralogue_pairs	trpc4apa	trpc4apb	within_species_paralog	Clupeocephala	77.3196	74.0741	126.462902008911	132.81793731959	134.931228152738	130.317344264407	122.582874734385	170.272554555455	170.768152231691	167.851850493647	185.65910874446	162.471736422646	222.178198382898	217.476552456836	223.271559762877	209.321654423881	202.760298226887	213.295599158158	226.31142761831	185.948879036634	208.45346657687	213.696899743138	204.037100558788	231.379274443864	193.09042140049	253.675653346591	259.344523931712	138.558925761466	153.364056469797	160.897239835729	171.60852111019	145.213390611659	112.43203001441	116.279201475293	114.270256590996	126.257872737988	106.303143769392	72.4554136578294	71.2274494144437	59.3759148560769	67.215458178721	71.6179716670354
ENSDARG00000005828	ENSDARG00000020814	-0.141733611669022	paralogue_pairs	faima	faimb	within_species_paralog	Clupeocephala	70.3911	70	5.76685839634152	7.19220774572092	7.46244910435402	7.67682378451696	6.13928354409471	4.35902833143619	14.1774177947119	5.53451566038482	8.45822410848866	9.85515547818783	3.79047744165985	6.6740432374637	5.50516389195257	6.49561793739156	4.84674320044554	4.25544951449373	5.46028094557491	5.40499699906659	3.42284104444325	8.58787388676728	10.97921289881	13.4218530910804	11.6601206261138	15.3564531604418	16.3324078998734	8.02716931691646	9.56130954474365	4.76588867679347	9.41111647989547	7.21660233136879	2.93900007062712	3.9868504751365	3.58573921785515	3.86394324608722	3.04406243820839	7.93658388724375	4.64511475841487	5.7438365908835	3.16456459807536	6.75834714432548
ENSDARG00000015174	ENSDARG00000020847	0.629496633830104	paralogue_pairs	atp6v0a1b	atp6v0a1a	within_species_paralog	Clupeocephala	86.8892	86.7857	0.240358553065306	0.139623682183228	0	0	0	0.270866557402902	0.133533862856572	0.264935798207009	0.276153960150218	0	1.02701371007776	0.317463262844761	0.131939961436005	0.311976743427349	0.751133413272831	0.856997074316064	1.59918639174395	1.0675938459033	1.51311426715583	1.56680373742906	0	0.520078325349628	0.535927221872358	0.891834698511911	0.895812974842339	0	0.142766956060104	0.134353513201861	0.15339994301877	0	0	0.274762295975922	0.123260098187529	0.398376839182703	0	0.144597929971573	0.14346856984465	0	0	0
ENSDARG00000013749	ENSDARG00000020893	-0.00617639543090239	paralogue_pairs	zgc:92113	slc25a22	within_species_paralog	Neopterygii	77.0393	77.5076	0	0	0.24611639248727	0	0.305846645184692	0	0.254470491943474	0	0.263353919950317	0.43399165391247	1.9601481807614	1.81884130192419	2.51186776031438	3.26400669475002	3.1526812759961	4.86334800130837	3.72831397983782	3.78045064305126	3.46644491345981	2.09188795826564	2.70167405470249	2.23239744731687	2.81068251842293	1.98561828513716	2.56070827382373	3.45024008336425	4.06630593370082	3.33158433505287	2.04932137631178	2.74245548348563	0.869194782859472	0.786121624827506	2.11804775566759	3.04274973029287	1.28468444391139	0.827854409785586	0.548217716324824	0.783821546109345	0.26757998281148	0.614117963361211
ENSDARG00000004680	ENSDARG00000020953	0.803015918642374	paralogue_pairs	dnajb6a	dnajb6b	within_species_paralog	Neopterygii	53.1646	54.0193	233.142385622856	237.60558152338	217.079994274136	264.400585395083	239.246320814487	238.757075836147	226.833048256549	256.775334873181	231.913585810788	230.795541726563	192.823771657767	205.422596422562	223.795377416056	224.934907583561	193.76417348885	232.84629022292	218.030835994563	192.938218871449	196.435674285882	176.803349612892	175.355966687565	178.458179863381	174.929637338021	178.777913564008	192.245804927098	145.851060317332	164.383225077664	154.804879313628	130.397763845892	149.703626862075	117.874799427356	109.531234556921	121.782804840967	112.968425917323	101.384286895468	46.5615143196485	52.0619945620394	56.7183568138682	52.4277183713314	52.5858419004292
ENSDARG00000013222	ENSDARG00000020981	0.874985955044702	paralogue_pairs	slc35a3a	slc35a3b	within_species_paralog	Clupeocephala	75.3049	67.8571	64.4154946975384	62.6128243553106	62.299402615404	56.329574463316	54.6527510150473	75.3322267026859	82.0943919871374	85.4114758149768	82.0835944737489	74.9618739680293	167.050472062412	150.148959334272	153.096206379993	148.749151753161	141.108801163714	132.888110969257	135.557356384757	146.351462672654	140.501081813588	153.658630413805	91.7145167731378	101.194331090954	71.2710338942788	92.3537817122477	110.994832755402	21.3405583146433	19.9139492856004	24.4210877647007	30.2223437796614	27.5246601482362	15.8177520915918	20.0283785191595	17.0528125691598	16.3597860812584	15.5574147704271	23.556685622292	18.2294349439072	15.3014643965709	19.1238547165182	21.9449136638911
ENSDARG00000017219	ENSDARG00000021140	-0.460197486367109	paralogue_pairs	pabpc1a	pabpc1b	within_species_paralog	Clupeocephala	91.7981	91.7981	1628.87144135711	1637.29137133152	1534.02262625558	1417.94134239096	1431.28550658377	1946.42520637895	1934.21493525232	2100.28804501755	1981.72206338888	1843.35148868561	1171.72848600869	1154.02155681823	1128.45178968433	1184.52800764511	1077.83106210172	814.730753867613	943.946292076573	925.340404662119	1005.05066913618	946.796924186103	1274.84889891007	1258.65072124328	1323.7233058107	1241.19211959422	1390.52771367826	1917.28142313263	1888.05475881024	1829.89354520219	1876.96027243836	1873.6842827332	2275.35266608137	2186.62089591308	2101.51259534477	2187.48209332716	2246.76302447387	2405.63278318687	2483.25177940067	2724.99613184149	2498.58910673343	2430.00552927041
ENSDARG00000006497	ENSDARG00000021143	0.947315548657035	paralogue_pairs	rtn1a	rtn1b	within_species_paralog	Otophysi	31.4181	33.5072	3.49830679777528	3.95468956229969	4.35894080707166	4.69233101553177	5.2024505030279	2.69564616792414	3.78247022288709	2.535609413001	2.43072108702759	2.97344539650713	0.785934268104278	2.79339427578348	1.71758362587537	2.03107346529496	1.49466874757235	2.25377239013779	2.07509877071699	3.2687727733483	3.35775539002849	2.39843927024475	1.40734979338849	2.48776000681085	2.46124459386686	2.73002583258986	1.48590284096087	1.82008385394539	2.51619285709907	1.74812964800097	1.99567941344935	1.95526506427641	2.44132068705206	2.52358821064447	2.64088625855332	1.82895824103158	1.23596067211875	2.76645064636792	5.26854711052297	3.0395411461031	3.86738614012983	3.6915901972167
ENSDARG00000015891	ENSDARG00000021151	0.654220027156219	paralogue_pairs	ptprea	ptpreb	within_species_paralog	Clupeocephala	72.8551	76.1765	0	0.278368149819844	0.258149875320288	0.255085689730553	0.161622184561644	0.540060865614194	0.532534485817145	0.660514705051387	0.0687988998106586	0.0569891305610535	2.26536155666592	2.52908505510342	1.51358346680891	1.63459554815541	2.17039084552629	1.10308404917774	0.984450004356482	0.380021444033291	0.527474970964244	0.546473151719868	0.704503101937085	0.712533703063599	1.00143394911644	1.55480736494875	0.372134046498052	0	0.213936201823503	0.0669402244151809	0.458446171088089	0.238624971180525	0	0	0.0613808426681806	0.0661241787711379	0	0.144049886548286	0.214252185011025	0	0.0699414466644163	0.08008051735966
ENSDARG00000006678	ENSDARG00000021186	-0.076271289020649	paralogue_pairs	pth2r	PTH2R (1 of many)	within_species_paralog	Otophysi	65.3913	73.8703	0.252749550098531	0.146843426437677	0	0.268061096994968	0.339632453753833	1.28191891317259	2.52785727517461	4.04004688551245	2.4687668963792	3.60129304780846	4.01215962938042	2.83827382708466	2.6362966818015	2.29648885237235	2.68604217731142	4.11847070695406	3.87986192309281	3.84965617448977	4.13788571126964	2.63660384072549	0.446441612137609	1.50424000325176	0.563654685906097	0.625341170067658	0.785100126500962	0.293850370780936	0.300231914249838	0.989143333060884	0.322686187719492	0	0.159751118513037	0.144490178543481	0	0	0	0.608339933860151	0	0.288072872278741	0.738006654723539	0.338295129956518
ENSDARG00000010603	ENSDARG00000021209	0.605787393797532	paralogue_pairs	kctd9b	kctd9a	within_species_paralog	Clupeocephala	86.8895	86.8895	38.1667612117614	36.5053656505171	33.4998726361284	32.1086184936414	29.6361359908126	64.4221193367233	55.8972154195672	56.4659375023571	59.4814523541323	52.3561464922808	84.3316811103594	82.2306984292538	95.5802778295419	93.0151759367167	79.2187274019899	59.2011849949959	68.7005996100707	72.5779890183453	70.0157562873007	61.6408355293793	72.1712101581886	73.1643307702753	73.2585952963509	70.7989741634439	69.2473406556002	49.8031259890014	56.4586546521715	62.6406271076923	56.1617089548162	63.4834777037917	49.6026218464148	50.5369771767913	50.4875197456021	52.0437110988355	38.9552590200772	25.0454971475216	30.2519801117177	20.4793056155733	20.9727186647518	22.4858383426981
ENSDARG00000006253	ENSDARG00000021288	0.0678860447314594	paralogue_pairs	mier3a	mier3b	within_species_paralog	Clupeocephala	67.42	66.2963	8.73174195200629	7.56927114131215	5.64043806360307	6.72732284874086	5.75291113161726	8.59528912789116	9.00389437119727	9.63106665924253	9.86089395246496	7.23815697993866	22.1252833704539	21.4222181824145	19.8791855975386	21.0224660469072	23.048868307007	21.4712279200932	27.589487720963	22.184878379022	28.6256735102077	30.2531979357513	27.3300093477015	30.0942983608555	20.0220914636485	31.0655406387192	26.8457634113587	38.9342365417069	40.718616763705	41.2242204878168	43.0187384307715	33.3729073414365	35.7576513849818	41.4258430564881	46.476061232085	46.3824213161083	35.2560253305415	34.4290815073339	36.0725869889957	32.2418617809318	28.7651970246625	35.9571595074711
ENSDARG00000018328	ENSDARG00000021309	0.885788289056438	paralogue_pairs	rhocb	rhoca	within_species_paralog	Danio rerio	96.3731	96.3731	2.62024721702833	3.93798979486504	6.05431296937413	2.75471830654591	4.98308182530786	25.4586496290652	19.2372108864306	28.1815078154985	40.7304576721287	25.588053611516	133.272247442804	140.399159061588	122.440342296964	137.183124066342	125.011564269915	151.865062705452	155.365616576668	163.092863733215	167.516668802403	161.769929106628	134.01206306979	134.720178789893	157.630654763119	148.061694536455	141.214340671868	130.704821698796	144.531832997862	149.706834877957	144.144852572411	158.03749128327	112.994729934134	90.5462396548394	98.490158348703	101.534466087591	107.079518174908	88.1512265408794	70.972627118554	94.609707620776	77.4477894557766	81.459891993049
ENSDARG00000013134	ENSDARG00000021345	0.944523536416116	paralogue_pairs	CABZ01071407.1	prph2l	within_species_paralog	Clupeocephala	70.6044	71.5877	0	0	0	0	0	0	0	0	0	0	0	0	0	0	0	0	0.375790941292201	0	0	0	0	0	0	0	0	0	0	0	0	0	0	0	0	0	0	0	0	0	0.43521617862646	0
ENSDARG00000020364	ENSDARG00000021366	0.254481739301403	paralogue_pairs	fbp1b	fbp1a	within_species_paralog	Neopterygii	88.724	88.724	0.235434507366623	0.548571422161069	0.253611267055667	0.497466947734887	0	0.266022173139143	0	0	0.271415839370685	0.223589694610206	0	1.24978444078247	0	0.305759319653694	0.590772973102649	0.238551328247465	0.960188953774088	0.299700518738652	0.297731673454662	0.615979480753776	9.74606351940831	7.66923794012065	11.0601467444616	8.7706185252462	11.7286865738294	127.976880278442	122.056594121209	148.172733000329	120.995460713116	135.986138594312	219.174626257392	216.050535416429	235.039868286905	250.628689081203	280.970885852845	321.667325829798	363.335311337649	340.635350232011	331.193738937301	318.06349033116
ENSDARG00000009273	ENSDARG00000021380	0.516353551279233	paralogue_pairs	ppm1da	ppm1db	within_species_paralog	Clupeocephala	51.9626	52.0599	19.2653247711235	20.1576822149665	19.6230288022076	22.7723517359479	19.8972249790857	23.3957269455691	22.4075949319037	20.7553520394048	27.9464214883015	22.8037237483471	106.848192103424	116.792690060983	107.580312145131	109.655518008113	101.606183654412	132.526771946714	129.875198272469	122.334755220347	144.570690863379	130.714645276296	124.533620010609	131.104665853234	121.033700786274	135.2150936971	143.505945708058	143.320408108043	145.895710847	146.745123175402	152.991344731979	162.997410410862	165.900466356477	166.327139737107	175.744694203753	191.799336280609	166.645081425943	158.668224519882	154.463964685508	148.402965310748	139.587180278122	158.421885958598
ENSDARG00000014246	ENSDARG00000021389	0.629292088596837	paralogue_pairs	JAG2 (1 of many)	jag2b	within_species_paralog	Clupeocephala	61.626	60.4466	0	0	0	0	0	0	0.0976049707135754	0.0968384374821132	0.403600033117877	0.167013499544158	0.107191628381518	0.347846906699027	0.192936054134231	0.228157478600809	0.329307874553138	0.448425653397853	0.990848259823834	0.557295374177874	0.663239625308287	0.915951228019021	0.206706032429402	0.0950054454276057	0	0	0.109130210519114	0	0.104465823765351	0	0	0	0	0	0.180089468751046	0.0970055005918014	0.0983315866475771	0.105647008618712	0	0.200133264801652	0.102566333142081	0.117478403726638
ENSDARG00000008674	ENSDARG00000021392	0.561699132773563	paralogue_pairs	chrnb2a	chrnb2l	within_species_paralog	Clupeocephala	68.3544	68.2105	0	0	0	0	0	0	0	0	0	0	0	0	0	0	0.33878236086783	0	0	0	0.341544938490473	0	0	0	0	0.335334853896572	0	0	0	0	0	0	0	0.309716286939738	0	0	0	0	0.32418745399788	0	0	0
ENSDARG00000014209	ENSDARG00000021432	-0.401771764850049	paralogue_pairs	ODF3L2 (1 of many)	odf3l2	within_species_paralog	Neopterygii	61.0236	61.5079	0	0.402733677801358	0.743374445428022	0	0	42.1800503801913	30.0259999046998	59.1368166572974	49.4457713749002	33.3907688989851	53.8865554410994	42.746638241777	40.9946577316379	59.5848148349411	49.0529567709182	63.9530292931131	53.5860478230966	69.9888008013104	82.3142871888429	43.439734190948	43.41685680455	51.4668094429258	59.1874114574435	52.4313919330264	46.4849866204617	50.0085805973611	64.9515123586335	71.4062328677581	90.0463161964743	84.4803152749042	38.6096511003809	54.7570378559749	34.9603925728267	59.5824767404119	56.8527544763342	38.8826643259909	15.8009804477428	37.9897691774889	19.034992502779	24.2050644639951
ENSDARG00000016154	ENSDARG00000021443	0.320329433177839	paralogue_pairs	zfp36l1a	zfp36l1b	within_species_paralog	Clupeocephala	61.7647	66.3793	10.473496592119	15.4109131865471	10.4278085767477	12.9614403296361	9.53378353564942	16.9550391722479	19.3545715083872	19.6302822767954	16.8394759866884	17.8301128144418	42.0933134569742	46.3461184037313	46.9067631245029	37.9757251804819	53.9841340213354	42.323004446103	51.0410881229203	50.2601020799588	59.3907883982321	51.3864296993463	28.4710889266735	27.8612345223475	20.9755182490796	30.3882818512315	28.7716886210451	32.1443851795197	31.8975577262781	25.9083037155318	36.6741804337596	28.1692046776926	31.793878879291	35.3218650547919	40.0485942393999	38.7680733131863	39.7310176817273	53.4030110094629	70.3109229631917	66.3690354599819	51.1030679685852	69.2283149311781
ENSDARG00000005716	ENSDARG00000021480	0.855773723321308	paralogue_pairs	olfml2ba	olfml2bb	within_species_paralog	Clupeocephala	39.6376	50.578	0	0	0.296124917679904	0	0	0	0	0	0	0	0.168022465976566	0	0	0.178545888520696	0	0.280013074022295	0	0	0	0	0	0.148890557592731	0	0	0	0	0	0	0	0.182866644968269	0	0	0	0	0	0.165593967436022	0.164330582927667	0.156825669133862	0	0
ENSDARG00000003695	ENSDARG00000021564	-0.0246645261999296	paralogue_pairs	vdac3	VDAC3 (1 of many)	within_species_paralog	Clupeocephala	74.2138	83.9858	56.0223977471569	72.442235984816	65.2333103412535	61.4333613341039	67.8509282946756	52.9881496479421	58.9118432614749	66.6365652357865	58.1004929715794	56.5446604206849	94.425789706023	86.041945544836	93.8334501142729	90.1944341544568	96.6544555786526	112.631564689963	113.507355772475	109.913781010945	98.4490241966584	106.729927424132	154.590955328251	158.778601487502	156.87299779906	163.357008288813	165.959234641672	158.031786157323	159.95439971483	145.747215145866	162.508670610943	152.895817991908	113.691117003779	110.170937206088	126.793959385263	122.169531261735	121.711775648658	102.535424606806	98.6065125187915	101.339528288208	104.040711298757	91.876486196686
ENSDARG00000005675	ENSDARG00000021669	0.636457995333357	paralogue_pairs	sec61a1l	sec61a1	within_species_paralog	Otophysi	97.6891	97.6891	58.5745992512932	62.8352047813759	64.6602365344691	67.5573999467838	64.2803842855839	89.3826162179467	95.4840290558183	106.009305074953	97.7316979941347	93.4847576283034	246.128294132732	240.223923368101	254.362253697535	225.170485561176	246.079607944476	249.569357393552	249.629118001323	234.28475380815	229.462632959941	255.182544362479	192.942304247508	183.788840324206	188.690576484402	249.352870404488	183.259762423137	247.717721713604	252.356696144588	237.392357381151	241.55527242462	255.928101555983	214.072134107272	222.179905204161	200.632335717115	194.340778992928	201.315906345912	190.42180545125	209.523413884871	192.58642390115	169.494524444215	213.956959018213
ENSDARG00000008275	ENSDARG00000021739	-0.062482650264394	paralogue_pairs	klhl24b	klhl24a	within_species_paralog	Clupeocephala	82.8333	82.9716	0.433337737718626	0.377479850849005	1.04933328695173	0	0.145674175240442	0.732310680459294	1.08307949002322	0.955097760249202	0.497699345300201	0.41164141746526	5.94900685657144	4.14749739950487	5.11349302090152	5.48363318498043	4.33181182747988	6.62537833199512	4.65926057895557	5.2226531396213	5.45346527093643	5.92992082504205	4.71668032731764	4.10063883553784	4.58796556306627	4.41983485537655	4.30568137592249	5.16482717139347	4.37626960939358	3.38991263936519	6.9111730903411	3.74103641946721	6.02233446486842	6.56124598495947	7.21892303308057	8.85394016097133	6.06385910258147	5.99346865807068	9.82369218741124	6.78720141044294	4.55296454893228	6.52041829204339
ENSDARG00000019588	ENSDARG00000021805	0.285938821904343	paralogue_pairs	chico	aes	within_species_paralog	Otophysi	89.9497	90.8629	9.87811677612018	13.5796054457043	7.36761807183285	12.0340535286608	9.82292733080028	17.1785775127097	20.603366821165	23.5060507683444	21.3268209312423	21.8885521493565	68.350966230284	54.157933583197	54.8710465483528	67.1100499023085	69.9522258099915	59.4905475891173	65.5552129677941	75.8058167444352	72.759102024159	71.6076263912225	65.9532817509602	58.0628468301149	52.4377340658494	55.0751682213483	59.6428740604458	37.9442569762718	36.6511841011493	36.6749745896159	41.5764277160131	32.4550844162556	19.6064843698087	24.9997499437553	22.9796491433725	23.3528611548895	18.2455055220001	9.18492074176117	10.6469851714636	11.5943774113155	8.01392840053895	7.8365019560878
ENSDARG00000013024	ENSDARG00000021859	0.097484268597234	paralogue_pairs	erap1a	erap1b	within_species_paralog	Otophysi	67.7385	65.8333	1.3152024048874	1.52660339816802	1.32674457165477	0.785851642092959	0.99577714019515	1.20318624667553	1.1863791464142	1.17708910179985	1.13203833835531	1.71795051506506	1.90409123545161	1.73438764244157	1.62362775048439	2.13345704474274	0.8210189017446	1.76164124258717	1.769210685547	1.25052387108558	1.86019638319164	1.71273688675325	1.06286433592617	1.33236469313959	1.19004553453981	1.92912083608275	1.93868175383777	1.3384645054167	0.683853130017264	0.367158586343865	0.628697033888695	0.872626053111455	0.726393604654755	0.750875204185623	0.420913970387566	0.544139758675514	0.735448293175216	0.0987717363968207	0.293883933241245	0.467779936741053	0.287688727508435	0.219660457266044
ENSDARG00000006074	ENSDARG00000022213	0.850458352646091	paralogue_pairs	uck2a	uck2b	within_species_paralog	Clupeocephala	81.6092	81.6092	25.0326394092178	25.0465496948645	21.0602347117852	20.2026945518308	19.9647078654421	57.6122985657644	67.622298761166	60.7724577147495	53.6057206612388	56.9858484533142	100.133273405736	122.60588084867	103.495815608743	96.5153094893395	104.131566263721	109.015341044583	102.501144168448	109.195695103801	112.076952891081	107.664119111717	96.334723759311	94.2582772855544	89.9402444933289	107.409583618605	105.55623797536	69.1288437841749	72.584441652635	80.6276508977141	80.4375856120288	76.4845554114782	33.1042741168793	30.8780568133423	32.6393801568284	34.8612182439872	38.0871032131779	14.4424521978755	12.2633032432452	13.472205716108	13.3836177611974	14.8434222498677
ENSDARG00000008723	ENSDARG00000022254	0.617191548065468	paralogue_pairs	prkcba	prkcbb	within_species_paralog	Otophysi	81.7365	81.4925	6.33820518361833	7.64146200862334	5.92089759817474	5.70888168149693	5.46512279269684	22.3711559865422	15.1478708084356	15.2906167387419	26.9296466390064	18.9709740154333	39.417917016076	42.645920965608	28.4900841152277	41.9097975980965	32.5878878085573	24.609655225171	28.1548445128789	25.3441939178843	24.6925894341983	28.3752208781545	39.4196737328102	30.6626623024811	33.0636698689678	44.9633504315804	31.6447012828983	18.0757278819378	13.7804465346782	18.8504284848963	25.6440329242973	19.8618202969562	12.9981908245428	12.4400381688881	17.5391843966444	17.0456340095387	15.8040104448445	1.87049848941225	2.71243670830177	0.953907389298948	1.95511070634404	2.72037307721342
ENSDARG00000007186	ENSDARG00000022430	-0.289113816133422	paralogue_pairs	ppp1r8a	ppp1r8b	within_species_paralog	Clupeocephala	75.4986	75.9312	0	0	0.331654667198965	0	0	0.348285358307446	0.34330412506193	0.680609384189442	0	0	2.26920662015634	2.04805939423012	1.3545218010299	1.19935908956103	1.93491733588397	2.48601556104818	1.25195119440955	1.17745410463145	1.95115786845966	2.01711724828758	2.19015654725792	2.00941908710786	1.03471918826166	0.766168439140986	3.83851474561544	2.50033752818714	3.6475768764429	2.76784793434101	4.34928252076658	3.29204366785892	3.12921247853465	6.36756231873657	4.76906101793147	4.7961409694261	2.08242035186704	4.84481325374002	4.44601225499018	3.52777639191437	1.80561740893863	4.56330266465044
ENSDARG00000019693	ENSDARG00000022466	-0.13379576936784	paralogue_pairs	clcn5a	clcn5b	within_species_paralog	Clupeocephala	80.8878	80.8878	3.78900072595965	4.32972504311599	4.5630491658411	4.38929407380046	4.7240227986711	6.93645511376969	8.78509312826973	8.46813935074879	6.55015697413504	7.84405228893644	15.0854937672597	15.4955847382225	12.5935625874841	14.3824319868958	13.6863198953396	11.4987835331934	12.008464513795	11.176749525319	10.1572397981405	14.1292994776847	7.57043018903255	7.14404571971758	6.98560935028165	8.86343592473357	7.08616378128873	2.89472768983726	3.96666198565006	4.2908532354496	4.5375146887286	3.52398747356094	4.06619742074752	3.09716315004357	4.10795623485908	4.61238256890033	5.0549243510527	9.36920875936713	7.0683595813736	9.19664424943083	5.60411749340297	7.69947220654491
ENSDARG00000005414	ENSDARG00000022668	0.673304732031587	paralogue_pairs	grapa	grapb	within_species_paralog	Clupeocephala	73.8318	73.8318	0	0	0	0	0	0	0	0	0	0	0	0.363999697608987	0	0	0.344000951634011	0	0.278846556591939	0	0	0	0.324390912564902	0.297709592029474	0.306634558307312	1.02151220874958	0.682675489304973	0.317959073407491	0.324726235102544	0.307570919043188	0.702871551326767	0.731545521464031	0	0.62896880711678	0.282556061798006	0	0	0.662506019246488	0.329199405603844	0.313594364046923	0.963232436267628	0
ENSDARG00000017354	ENSDARG00000022727	0.675802530621753	paralogue_pairs	epha2a	EPHA2 (1 of many)	within_species_paralog	Clupeocephala	65.8537	66.19	0.192821373640752	0.447782254188879	0.311253258294457	0.818881545387057	0.259398704489727	0.434353975469825	0.856554956814211	0.424899445290645	0.221382679469167	0.274757394282289	0.352799161171598	0.254426987963036	0.317442177675505	0.25024586068265	0.240847873528568	0.098324337620608	0.197529807349924	0.12227227752554	0.848930112870317	0.502418200995256	25.6267693592758	26.5778025724377	25.1341344679804	28.7136724725121	25.8578542506063	67.4952280553662	67.0194106510608	68.499875136476	62.5859300977582	64.6386449589198	49.3138315681718	47.577132052961	56.3107012361145	61.3027329107514	52.4301335744627	46.1298896548312	44.6084940098876	29.6404652545038	34.4299707203955	46.5291087692572
ENSDARG00000007315	ENSDARG00000022978	0.249593008303718	paralogue_pairs	tmpoa	tmpob	within_species_paralog	Clupeocephala	22.7737	43.3333	211.596808809792	221.984835749697	233.862219776015	230.286013637871	195.582394693675	180.280986199357	191.407760526407	194.380485193698	183.175387041157	189.316359739007	215.888406379312	220.712343521754	209.872670017472	213.247916357551	207.255212671717	174.661223593487	174.100190764342	166.802744803006	172.291522207564	169.52766338761	131.981576648579	122.336268899295	132.516446829258	154.200644367594	143.610068712633	111.328275956009	120.787019003237	122.618284199005	120.348264388617	126.964811988528	158.631716561234	140.406782829536	163.842066596329	166.206097541305	157.531130677275	162.934571369154	157.478103237311	135.621335560261	155.140028140995	165.336611553637
ENSDARG00000012005	ENSDARG00000023214	-0.274437899304698	paralogue_pairs	mob2b	mob2a	within_species_paralog	Clupeocephala	79.1837	70.0361	21.8442901192506	19.3804141654131	20.0662404726649	18.4834232295427	17.3264271508937	31.5989467986044	35.1011943045594	29.4450748781686	37.203781531489	27.2467653376249	8.98761360181063	8.31635199622699	7.60106521764555	8.75813926834994	6.54239695824157	7.5192054446106	10.0088819001783	9.23275409039289	7.25836788273909	9.94681160344574	5.63798759483187	7.29400311864828	5.73666925136262	3.94945863872492	5.29159058859647	2.99489492167525	3.27131970174591	4.66131343536481	3.62301993044732	4.24295519700186	4.03639433972776	4.36075761136502	3.91141146432617	4.11578536421774	5.16538237526255	3.94878979852311	4.55179430390304	2.22390373718945	4.66250271183531	5.22176860866686
ENSDARG00000017649	ENSDARG00000023542	0.584182229110948	paralogue_pairs	CDH7 (1 of many)	cdh7	within_species_paralog	Clupeocephala	60.631	56.1626	0	0.196960107236747	0	0	0	0	0.188346117829284	0	0.194829773251741	0	0.207083491924113	0.224105149991804	0.186015300195451	0	0.212000211820409	0.172102893495913	0.173035995508808	0.430343093759903	0.213595815165698	0	0.19974203209717	0	0	0	0	0	0	0	0	0	0	0	0	0	0	0	0	0	0.593983904776368	0.227027124570983
ENSDARG00000010933	ENSDARG00000023683	0.91666898548943	paralogue_pairs	cacna1fa	cacna1fb	within_species_paralog	Clupeocephala	59.2814	73.6973	0	0	0	0	0	0	0.0614737910593261	0	0.0635328105078329	0	0.202442319896358	0.291921747037034	0.121551052481438	0.215663885480404	0	0.0566115003953701	0.284175433539965	0.140375068341987	0.0695829850507729	0.144183994836017	0.390327656316155	0.119634109372699	0.308261672985073	0.20510903190949	0.068732385444982	0.257811234816921	0.197598065226715	0.247264661027828	0.0705573729090621	0.073451707683012	0	0.0632106620250944	0.11336015425724	0.183179721660874	0	0.266041200453933	0.131892226297718	0.252011169773981	0.258355466581379	0.0739475045939715
ENSDARG00000010029	ENSDARG00000023694	0.778706705590461	paralogue_pairs	spon1a	spon1b	within_species_paralog	Clupeocephala	71.9059	72.3537	0.346132428398753	0.268059041971666	0.124178748440395	0.122414856892758	0.310206578317868	0.390022957637151	1.41003774230218	0.762986694630829	0.662706846812771	0.767194503107149	0.140830065513627	0.152359260436357	0.126660682869671	0.299504522339066	0.288404388849287	0	0.236237114829801	0	0	0	0.271607719165293	0.124805706106536	0.385832895707283	0.142676490138274	0.143321879765817	0	0	0	0	0	0	0	0	0	0.129195589097448	0	0	0	0	0
ENSDARG00000008263	ENSDARG00000023768	-0.459334142999125	paralogue_pairs	mfsd4b	mfsd4a	within_species_paralog	Neopterygii	52.4254	53.4221	0	0.221371064844359	0	0	0	0	0	0.209929007862785	0	0	0	0	0	0	0	0.193147229376579	0.194246334925122	0	0	0	0	0.412505756095824	0	0	0	0.221029411430982	0.225787944280091	0.639324885651711	0.243401945717792	0.760058260736987	1.92742109205371	1.74324095319352	1.17379258892779	1.05387035200428	1.06799956657742	0.917720545678747	2.05025423465257	0.869000052781193	1.33526184886337	0.76574126164206
ENSDARG00000011422	ENSDARG00000023797	0.944769812301994	paralogue_pairs	ryr1a	ryr1b	within_species_paralog	Clupeocephala	86.1177	85.9141	0	0.0246107853855052	0.0228381637525933	0.0452090179913297	0	0.0238745887076003	0	0	0.0243252524314504	0	0.0774940949622205	0.0279312439065415	0.0465659387726246	0.0550943814662238	0.0529178980790197	0.0434637550390274	0.0654241881173701	0	0	0.055204447256152	0	0	0	0	0	0	0	0.0236673075693742	0	0	0	0.0242015108666869	0	0.0233701312056012	0	0	0	0	0	0
ENSDARG00000002037	ENSDARG00000023840	0.711097418571896	paralogue_pairs	pfkfb2b	pfkfb2a	within_species_paralog	Clupeocephala	73.7226	77.3946	0.337671488257894	0.261488839408152	0.969126856125114	0.238868981291459	1.51328102816122	3.29735890572623	2.37584136566189	1.98479853673353	3.49085117446268	1.92457354205915	9.89091260848692	10.9977066561914	8.52565514329783	12.1254410005956	9.70585763558474	7.91460302705802	8.06696096579783	6.99776335066349	9.20878714067062	9.9762951949637	3.17926147240892	2.92185836841334	2.13277091285918	3.75773296051546	2.23695950444862	0.523506719970744	0.936069799701156	0.377410320407106	1.43632485445793	0.448548016496338	0.142224518151806	0.385916265857899	0	0.497329827677331	0.126024245324258	0	0.268646172249074	0.512924288507933	0.262830807886884	0.301142359053296
ENSDARG00000022904	ENSDARG00000023933	-0.243878868800742	paralogue_pairs	skilb	skila	within_species_paralog	Clupeocephala	44.391	38.0494	0	0	0	0	0	0	0	0	0	0	0.089016195622543	0.192561121377213	0.0801384251790217	0	0.0911617241079283	0	0	0	0	0.0950888642953855	3.17543791462926	4.65516325704055	3.00874484355229	3.24673801102649	4.35095565116324	21.153873184887	21.2693441749412	17.4487257591914	20.2900772841185	19.5717891111481	21.2010586471209	24.1787283892825	23.927367270946	28.3543695941666	28.3347775947095	19.4770899785176	19.5764485836446	22.6042365336315	16.1855610437696	21.4617089716084
ENSDARG00000023498	ENSDARG00000024112	0.172352636105551	paralogue_pairs	gmppab	gmppaa	within_species_paralog	Neopterygii	83.1754	83.1754	22.0937046084437	25.276698009399	23.1912234171932	22.596913965955	18.420297535327	23.0496405349841	25.2031466550121	23.151415951195	21.5859483748962	28.5668058266047	19.765305375896	18.4413294529831	22.2356203633084	25.0702027234527	23.0241864026246	18.2900132587502	18.0137827846734	14.1615724876971	16.4039135812742	21.0992357157091	13.5872792037253	15.297211263263	14.9306767720676	16.1104703774634	18.0163800439078	6.04069531621195	3.52618643493542	7.27896546743291	6.65079729060728	3.46136395261978	6.34821154301869	5.52895125066739	9.73630504515729	6.78755340109713	8.54618150738288	10.5230258712999	16.2277942246377	10.6005310114708	11.2934846988373	10.4614776220449
ENSDARG00000004455	ENSDARG00000024139	0.352388316000449	paralogue_pairs	p2rx5	p2rx8	within_species_paralog	Clupeocephala	40.4564	49.8721	0	0	0	0	0	0.177081164101912	0.174588033066354	0	0	0.149127915075248	0	0	0.172446700297805	0	0	0	0.160506001209414	0	0	0	0.185108725864491	0.170056309633576	0	0	0.390410072486137	0.182484771923121	0	0.175716297997935	0.200662255024501	0.208872656853841	0	0	0.161259517982919	0.347471922171195	0	0	0	0	0	0
ENSDARG00000023236	ENSDARG00000024167	0.587924929043208	paralogue_pairs	kcnh1b	kcnh1a	within_species_paralog	Danio rerio	83.8912	82.088	0	0	0	0	0.169816226876917	0	0	0.139311961569395	0	0	0.154313831899247	0	0.277504913873843	0.328069836053193	0.158002481018319	0.128702209592314	0.12932873076976	0.32080468120748	0.477448351300343	0.329575480090686	0.148813870712537	0.136749091204705	0.422741014429573	0.625341170067658	0.157020025300192	1.17540148312374	0.900695742749512	0.565224761749076	1.12940165701822	0.167949786751529	0.159751118513037	0.577960714173924	0.648228580913623	0.558689925795613	0.566272172544828	0.608339933860151	0.452720875003415	0.288072872278741	0.295202661889416	0
ENSDARG00000006368	ENSDARG00000024365	0.392885181520922	paralogue_pairs	crlf1b	crlf1a	within_species_paralog	Clupeocephala	62.877	69.6658	0.304709344909975	0.282805573940971	0.393391176991708	0.259137227997332	0.492566576304016	0.274334677835583	1.14967225283591	0.536831738816183	0.629063730526845	0.463169191730854	1.41059600922048	1.92708225827452	1.80511944367109	0.869849715675342	0.836381360933949	2.05441901220493	2.56272426957017	2.00761755424432	2.14356226478322	2.37937421908992	1.00204228630307	1.77683878098482	0.881748339772237	1.42916934623722	2.41961799582455	0.779824134804041	0.507124583266955	0.884100241547825	0.776265153383261	0.242431178203307	0.230652683318543	0.278166969562233	0.187080576816903	0.335896328540864	0.476715809030969	0.219521483809068	0.362786559861382	0.138627711389388	0.284226060765978	0.244074786797085
ENSDARG00000017141	ENSDARG00000024546	0.361069593182725	paralogue_pairs	pla2g4ab	pla2g4aa	within_species_paralog	Clupeocephala	75.2368	75.0337	0	0	0	0	0	0.414808764314884	0	0	0.281941841316819	0.466171619588693	0	0	0	0.159247941088184	0	0.74982114834268	1.50687117253681	0.622835489522195	0.154486137283908	1.27971426195551	0.577809239228343	0.530981464114894	0.273579173303862	0.75878206824613	0.609713574270734	0.57057910739	0.145744140548202	0.411509115974513	0.783086352687925	0.326062088686483	0.310149236589815	0.701303375480279	0.25169303772418	0	0.412260925109782	0.442891565162042	0.732406667708501	0.279638265248862	0.429848216052114	0.820952511074266
ENSDARG00000012881	ENSDARG00000024560	0.334354423753796	paralogue_pairs	slc4a1a	slc4a1b	within_species_paralog	Clupeocephala	60	63.8073	0.568017597076963	0.549596690511722	0.305628517784123	0.703625208347971	0.254731045495248	0.53311611265181	0.315395595302346	0.20860674390176	0.108686800298636	0.359728633540936	0.115468824414851	0.374721505309272	0.20780180589778	0.491449086800003	0.709455699562626	0.0965565806432178	0.387948203332352	0.600292872891302	0.595388527329944	0	0.111337233928882	0.102338824114099	0.105465874990789	0.350955600914273	0.352637929115031	0.220190537536969	0.112496496940942	0.423014424059185	0.241461443238855	0.251356705620761	0.239114627570073	0.108137744396786	0.0970000613769219	0.208998233567104	0.211851659707703	0	0.112885209994645	0.107790990213824	0.110479284321869	0.253106385161368
ENSDARG00000013343	ENSDARG00000024575	0.921732746639983	paralogue_pairs	kif26ba	kif26bb	within_species_paralog	Clupeocephala	27.5247	33.2577	0	0	0	0	0	0.0725842944321098	0.0357878510021795	0.0355147581218582	0.110939425848859	0.091975805545033	0.0392721199354182	0	0	0	0	0.165047310940656	0.331299182629884	0.122567298046837	0.40493213862473	0.377654459784585	0.0378561744097209	0.0696305867290542	0.251202377371618	0.238742229490828	0.320107510471657	0.075096943461918	0.115123009610846	0.0719598395253465	0.164252562829856	0.128245695108672	0.0813519007122723	0.110375667838276	0.131935383771983	0.106595653660317	0.108068007228672	0.0387081215752807	0.0383705146036374	0.0733382523931857	0	0.0430318164357476
ENSDARG00000005690	ENSDARG00000024708	0.357351216006994	paralogue_pairs	slc25a23a	slc25a23b	within_species_paralog	Clupeocephala	78.1971	77.5468	0.448546913283418	0.520318575206793	0.96511789503516	0.536524812467392	0.528803506938935	1.26183989719025	0.995409558361035	1.04945143614113	1.67172762056643	1.54473520378017	3.61952696351408	3.76681384730669	3.32132757082031	2.83731679039528	3.07750614580923	4.18214958100886	3.62353822881451	4.5460403948251	3.23934725168238	3.35613202441218	3.16021420628451	2.96630516601673	1.9966104113	2.28335308215549	2.71280067493355	1.95679874058793	2.59961038429276	1.62655874960015	2.07079037893674	1.70972076813432	2.4753879999138	2.81473333840069	2.92548224842432	3.39872432875485	2.19256711621683	3.43284917990864	4.20463604904889	4.01693860769143	2.67999931238234	3.36769716126072
ENSDARG00000012671	ENSDARG00000024759	0.843292124162725	paralogue_pairs	inhbaa	inhbab	within_species_paralog	Clupeocephala	63.7975	62.2222	0	0	0	0	0	0	0	0	0	0	0	0	0	0	0	0	0	0	0	0	0	0	0	0	0	0	0	0	0	0.132355652061426	0	0	0	0	0	0.239702123899416	0.475557736869773	0.340550197070476	0.465377677645104	0.39984162906271
ENSDARG00000014427	ENSDARG00000024789	-0.28014305323944	paralogue_pairs	mxe	mxc	within_species_paralog	Danio rerio	71.8417	75.2791	0	0	0.0932199108745584	0	0	0	0	0	0	0	0	0.114262676632814	0	0.112424843873854	0	0	0	0	0	0.225660912296929	0.2037001064228	0.374499607004915	0	0.321064637389756	0.215091551821923	0.705275294625973	0.514767424878697	0.290249818159995	0.883581145711821	0.574873893277017	1.85943132098476	1.2861079925449	1.77470877413023	1.24273350967751	1.06592200105551	0.937002677428216	0.826095658947121	0.394449960062393	0.70753632148966	0.694620836529152
ENSDARG00000009524	ENSDARG00000024827	0.910757303538226	paralogue_pairs	rnf150b	rnf150a	within_species_paralog	Clupeocephala	64.9165	65.0718	9.13613434312195	11.383408599214	9.56027322843822	7.30046093278558	5.86623781799238	10.853425918362	14.238034274109	13.1108227960605	16.3535784686284	13.3770147777816	36.9939818681809	35.9254213554863	41.5742582871675	29.2599122407324	30.5584848770693	39.9434372852677	43.2083499295376	34.4300665635146	43.8399184254559	45.3004860545849	21.874074198394	26.2672951544267	19.6963611473541	22.8815661713434	22.994487179034	10.4308506868445	11.9536667690502	10.3896581477628	12.6084047187121	11.5680140391866	7.61888010609139	8.51828390611311	9.09954971121299	12.0224748272565	11.1557470428056	7.95696617970057	9.39025797358947	7.44135439333814	7.6274240626726	7.39191311854209
ENSDARG00000023914	ENSDARG00000024966	-0.00937569746300949	paralogue_pairs	mark4a	MARK4 (1 of many)	within_species_paralog	Clupeocephala	79.3963	76.005	2.12246063300623	1.03804744941283	0.841586882218514	0.474150004321628	1.35172700297482	4.15347163631871	3.97117296744752	2.70847982363042	3.33613022386777	3.82013009280541	20.9954105013509	19.0264523550992	12.8758611474832	19.4283239581165	14.2392175096108	15.3689431548677	12.1239246712031	15.8739225647315	15.0442905094109	17.6176415313295	7.23062424281907	7.3701959852767	9.21360177670247	10.3591368315835	8.32519344588333	1.94836225258014	1.72532449465832	1.4982197871358	3.13599483917668	1.92899625833841	1.27033627231976	0.893658864969426	0.687205931686864	1.11051710073984	1.12563029710271	0.537465743471555	0	0.127260726671265	0.260843218376479	0
ENSDARG00000024189	ENSDARG00000025024	-0.103634249919328	paralogue_pairs	pnocb	pnoca	within_species_paralog	Clupeocephala	36.4807	30.6859	0	0.366466225073362	0	0.330778964097037	0.418908107710889	0	0.350310355658306	0	0.725572388498536	0.894362025011059	0.771907813584407	0.418023557811306	0.691043413625691	0.407902954755985	2.36944314717786	2.21871507527155	0.319265020522576	0.400507782524303	1.1947119669158	1.23503246138822	1.86259795725059	1.70879806124051	3.87156776172573	3.12747685907552	1.56674196504342	4.3729381429157	10.7916078609703	5.64898078030056	3.63143764631175	6.29905343471659	7.18481841309538	4.3319040448174	10.0583133419554	6.2930425471342	7.43795821371703	7.98662310063987	8.31861754937925	5.40001474469161	8.47559471050822	5.08031894312937
ENSDARG00000014871	ENSDARG00000025034	0.987419408738399	paralogue_pairs	syngr3a	syngr3b	within_species_paralog	Clupeocephala	67.5439	66.0944	0	0.149853722580688	0	0	0	0	0	0	0.148200688059242	0.244991512427706	0.629927975564066	0.681550067547794	0.1415926612305	0	0.322489704407327	0	0	0	0	0	0.303741816649947	0.418665504040221	1.0066283352062	0.319089073632465	0.160237945612837	0.599697680777972	0.306358370273103	0.144205290427184	0.658621353416813	0.514191670146658	0.652114786032527	0.294908929405335	0.793851421295133	1.99558244154719	0.722375782675774	0.620828115196142	0.154008996511354	1.4699221076765	0.602511938615881	0.345243952277915
ENSDARG00000004954	ENSDARG00000025081	-0.222873811024267	paralogue_pairs	grna	grnb	within_species_paralog	Neopterygii	22.6883	32.6475	0	0	0	0.0893147701344755	0	0	0	0	0	0.0798804864754026	0.102522142476928	0.221791209369831	0	0.218244004265169	0.209977954679934	0.2574158807522	0	0.106607308436619	0	0.219017701684644	0.296547084005199	0.272604675750376	0.374591451035393	0.207739228876885	0.7306729441947	0.39118835289729	0.399732561411138	0.281704685937676	0.214389361085391	0.334766281319884	0.743106799142515	0.480094359085287	0.430605522459647	0.55666950517047	0.470237286092796	0.101045152040639	0.100218051003366	0.19141771194314	0.098101883992946	0.337077513853971
ENSDARG00000020944	ENSDARG00000025091	-0.173870067274382	paralogue_pairs	ezra	ezrb	within_species_paralog	Neopterygii	78.8235	80.446	0	0	0	0	0	0	0	0	0.074401670607088	0	0	0	0	0	0	0.0662484380149084	0	0	0.0814935910293387	0.0844252410115286	0.0761915632237112	0.140103332252485	0.072198840368148	0	0.0804848551645125	0.150903547771388	0.0771040468935679	0	0	0.172042494451551	0	0	0.199147793119985	0.214538278702442	0.0724945739204589	0.155784908568315	0.0772393451893792	0.0737827760816561	0	0.173212510409444
ENSDARG00000004988	ENSDARG00000025106	0.953549750091242	paralogue_pairs	ppp3ca	ppp3cb	within_species_paralog	Clupeocephala	90.8752	93.4866	0.0997991659157506	0	0	0.1059450091915	0.268481066231754	0	0.221681056935422	0.32989431267506	0.114593133270886	0.094804054761473	0.973980773136674	0.658514906086902	0.328612962999152	0.518090811993056	0.498679545534145	0.712347249746147	0.102224331096292	0.506324577237429	0.627771655005991	0.6501604601043	0.352182276825773	0.215802764988599	0.333589884739561	0	0.371786400491191	0	0.237169672145391	0.557505122756903	0	0.662556197431441	0	0.228029045760711	0	0.33055133879079	0.223373310119539	0	0.119029346332568	0.113650146152216	0.116481077065456	0
ENSDARG00000004243	ENSDARG00000025162	0.7714861035235	paralogue_pairs	asic4b	asic4a	within_species_paralog	Clupeocephala	68.4588	70.872	0	0	0	0	0	0	0	0	0	0	0	0	0.105994216243992	0	0	0	0	0	0	0	0	0	0	0	0	0	0	0	0	0	0	0	0	0	0	0	0.11516670947514	0	0	0.129109513154433
ENSDARG00000014910	ENSDARG00000025285	-0.757906868123886	paralogue_pairs	panx1b	panx1a	within_species_paralog	Clupeocephala	57.109	56.7059	0	0.146299187212367	0	0	0	0	0.139916186620826	0	0	0	0.153741071979227	0.166337155931847	0.138238950957688	0.163428419053565	0	0.256458900586863	0.128852897002496	0	0	0	0	0.136241784974812	0	0	0	0	0	0	0.160744284814233	0	0	0	0	0	0.141042479904202	0	0	0	0.147054137912229	0
ENSDARG00000011370	ENSDARG00000025319	0.649025650938453	paralogue_pairs	fyna	fynb	within_species_paralog	Neopterygii	91.9926	90.8088	52.3394360502421	60.9260493670771	59.5874938949846	61.4846570086379	53.0406947127687	55.9410762532916	57.7718599172906	58.6712623912754	62.1795508910685	54.1900097703637	69.896647663974	68.5143905116138	67.6671333002719	65.022694698758	58.1253075798444	76.4108421552875	79.2932277310811	64.8427542863578	71.0969005016137	73.7708189789804	56.7171088978966	59.2774083779804	56.7132089471611	66.9331203639894	65.1506118499654	6.25524585664906	6.39135456975873	12.0253147908469	15.4457188010652	6.84821547838168	1.84098606145449	1.66512929205279	2.29825374116583	1.98077522181348	1.25483126553725	0.404430320397915	1.20371242549512	0.638404027919279	1.30851840908489	1.19939606737447
ENSDARG00000020884	ENSDARG00000025641	0.957090144732851	paralogue_pairs	gli2b	gli2a	within_species_paralog	Otophysi	61.8212	51.4246	0.160141745547872	0.123835959168953	0.0574271784103073	0.170284667824352	0.0719293436485849	0.360382870797299	0.23690934140207	0.23508152037684	0.244840548525695	0.101427052556102	0.780155423409962	0.703106877520643	1.17111309006128	1.03894879247394	1.46486335636119	0.436402260644556	1.36910742238958	0.405731627228039	0.603341507441646	0.694563902101037	1.19082382822877	0.92207958506588	0.356391141383092	1.05391172843584	0.264882644642621	0.372607801515466	0.634633241086492	0.178668445814247	0.611794016201609	0.495360205823963	1.07727174683348	1.88789090407201	1.41977881160253	1.76479204941658	1.66980155136633	10.957352447244	9.21231230306568	8.13369012244826	9.02305923506757	10.1164552745895
ENSDARG00000017742	ENSDARG00000025671	0.888213893206048	paralogue_pairs	grm6a	grm6b	within_species_paralog	Clupeocephala	83.6264	83.7184	0	0.153704891580226	0.142367461805113	0	0	0	0	0	0	0	0	0.174776370900798	0	0	0.496179349868877	0	0.405976700296354	0.335800062819756	0	0	0.15578224779776	0	0.147501895853646	0.163650482633196	0	0.153760695173899	0.157097246318944	0.295828676919227	0	0	0	0	0	0.14621250493827	0.148194611741537	0	0	0	0	0
ENSDARG00000015337	ENSDARG00000025679	0.814771934616938	paralogue_pairs	comta	comtb	within_species_paralog	Otophysi	63.8989	67.0455	0	0	0	0	0	0	0	0	0	0	0	0	0	0	0	0	0	0	0	0	0.642516791217525	0.589682934269106	0.303682947082716	0	0	0.629858552057504	0	0.304608843859744	0.348046808950559	0	0	0.311456045415121	0	0	0	0	0	0	0	0
ENSDARG00000019098	ENSDARG00000026070	-0.741166509458416	paralogue_pairs	cd82a	cd82b	within_species_paralog	Clupeocephala	67.1875	67.1875	0.142196016428865	0.330580005039955	0.459217087316448	0.45217658386262	0.381922894720302	0.961953981974554	0.158071935801052	0.783980679082891	0.490434989183888	0	0.347461536774175	0.751927882461345	0.312308151788056	0.55375605305847	0.17787326718549	0.723537714672173	0.581766080706554	0.722239624127504	0.895909858573797	0.74201891643613	7.53978987911517	3.23286520105498	4.91741952386784	4.92810493668788	4.24171818509897	29.2573879045061	23.1362861180011	26.087945717465	30.3343695952852	28.1726075796504	44.4197985056683	58.3935841414502	52.2559927889041	50.9514792701152	57.5381552810626	71.0559081801385	72.5562913383392	81.0754117071273	60.9765587493531	68.5593035185912
ENSDARG00000009014	ENSDARG00000026165	0.966353676973668	paralogue_pairs	col11a1b	col11a1a	within_species_paralog	Clupeocephala	76.5126	76.6814	1.79892102661758	0.805956744993323	1.45133889348249	1.47877689048656	1.04723046337841	3.03534756646802	2.40357538953834	3.78023968306932	2.53066173729607	2.17519832226814	2.28950209705347	2.96030740354481	2.91467927229121	3.12971114712001	2.59984618145543	1.25415045248768	1.00709389466288	0.569523636685653	1.48829306207658	2.28663484639028	1.00756222326294	2.07372718673611	1.04598547123674	1.10941940707265	1.72397707198321	1.09408953247372	1.06951162666645	0.91194577492205	0.728579643324407	0.975185424426123	0.979423711459856	0.559513819057871	0.919676918561502	1.03576361572112	1.27831848756032	0.539622860212494	1.02129562233713	1.16178526566547	0.762325461112037	1.0907688787743
ENSDARG00000024537	ENSDARG00000026166	0.427593985880537	paralogue_pairs	emilin1a	emilin1b	within_species_paralog	Clupeocephala	55.0296	52.6912	0	0	0.0989063987817342	0	0	0	0	0.101259965289526	0	0	0	0	0.100870626917888	0	0.114787894762319	0	0	0.116552482883669	0	0	0	0	0	0	0	0.427562489970408	0.21844565067166	0.205328537659338	0.351606908452897	0.36601700702867	0.348194081140258	0.944809784899207	0.564985046290704	0.811549944648169	0.102829458854329	0	0.109583019775878	0.41856654127324	0	0.122853133020457
ENSDARG00000016718	ENSDARG00000026325	0.791070511038364	paralogue_pairs	mmp11b	mmp11a	within_species_paralog	Clupeocephala	51.6068	56.5217	0.722273084021195	0.84156984571098	0.518710582023137	1.27154723895998	0.322120946726076	1.36035161454402	3.2184738126701	1.3296761522947	1.94317295856666	1.14321312667319	1.77112494232793	2.23706764582947	2.64715739426586	1.8760846132684	0.604233580756563	0.975537836453763	1.22715223378085	0.919561433459172	0.609050972179967	0.630006214725298	0.56963228362258	0.784396164047287	0.807995332231096	1.19607753354459	1.49940697377205	0.838873499798706	0.856808894534791	0.810413904874372	2.16030075002755	0.642430139762438	1.22161597188101	0	0.496190341397182	1.87116814102859	0.541717191361495	0	0.28898932243335	0.275412365033219	0	0
ENSDARG00000017748	ENSDARG00000026329	0.321960936174379	paralogue_pairs	arhgap29b	arhgap29a	within_species_paralog	Neopterygii	60.0598	59.747	1.29431373022481	1.43878315143412	1.45045480573917	1.26157621279751	2.10736633522857	2.79139443247683	3.59024077747398	2.25627102235583	3.6486093941077	2.61299464460147	16.5521309802478	15.8409433228626	14.1980291364852	16.0245024954765	12.3778403913265	14.2183928480683	13.8316632215169	12.5023045493946	13.3426165392064	13.4730363526297	8.42170700927896	10.0145027693716	7.62133674630723	9.71606377463056	9.76779478411607	2.63507437820339	3.78283181665323	3.42968054124909	4.05198738830112	2.93129856141682	1.2924421925538	1.3535989345899	1.82060430121538	2.43674806888059	2.28951932743136	2.5895409813535	3.53036090457372	4.29272913180284	2.95484630450783	2.663153132099
ENSDARG00000015149	ENSDARG00000026350	0.0671153020476735	paralogue_pairs	wasa	wasb	within_species_paralog	Clupeocephala	33.9683	44.6764	0.439235573008672	0.340415551304342	0.472846226002659	0.775855137281162	0.393183350942605	3.79718543100011	2.44159831009949	4.35933153645152	2.86188234000992	2.78141361717026	1.96799284226961	1.7423009810408	2.73346729172025	2.85092861630441	1.28220101385966	1.04277906471105	1.34758912710638	1.11560467046915	1.47619250493954	0.573085188940271	1.89802481044859	1.74384387861363	2.12353695809193	2.53747734581301	1.27396356432123	0.850951594016388	0.347752582609481	1.9657192601136	1.30939183479237	1.36298190306235	0.370385582632107	0.334999553882519	0.450956404229833	0.161947267143011	0.984820702318778	0.528963626230869	0.524976857844199	0.16698080720702	0.171093504300431	0.196121401554369
ENSDARG00000016704	ENSDARG00000026359	0.789058341999212	paralogue_pairs	PBLD (1 of many)	pbld2	within_species_paralog	Danio rerio	74.4755	69.3811	0	0	0	0.288231953782004	0	0.308946634131486	0	0	0	0	0	0	0.300492131719473	0	0	0.552631687805066	0	0	0.345972084011161	0	0	0	0	0	0	0	0	0	0	0	0	0	0	0	0	0	0	0	0	0
ENSDARG00000016470	ENSDARG00000026406	0.363898967804126	paralogue_pairs	anxa5b	anxa5a	within_species_paralog	Neopterygii	63.0915	63.2911	13.5254901934531	12.0920771768292	10.3437070603351	9.53964023196699	15.2371948896044	22.7926390686432	26.1791387291326	24.2313761264654	23.2488683274081	25.3197188852047	77.2650603159912	79.9926882008939	71.0845358477916	70.2486736973685	79.3374276910025	88.746099493251	76.6495708874491	83.7533614191895	97.5214207451183	78.3762404030302	105.552694442471	77.804431172135	98.1150238934186	116.192066462186	115.131623172359	93.3802805274351	112.838286586351	79.2916530755701	99.3462302794458	103.145997884142	54.62979101763	62.6600353800995	59.081260859085	59.5267249543949	59.4432655380593	27.1944071924202	19.9591484485429	20.8241397844193	12.3856403942401	26.045890166765
ENSDARG00000008548	ENSDARG00000026482	0.291455509892966	paralogue_pairs	arhgap12a	arhgap12b	within_species_paralog	Neopterygii	61.3718	58.9595	0.888905868390574	0.825560873071429	0.669573087368593	0.472006363923508	0.717701214598416	1.40141715519838	0.888317491274866	0.783411244446736	1.224417682986	0.928876504951305	3.46873126684007	1.87607026618855	3.31674603658486	1.84574363854653	2.3310865793606	2.99267016517479	2.27711236940403	2.93052062675843	3.01817113171922	1.96828731972986	2.8219458768983	2.78615044087464	1.08912716507775	3.29466042553495	2.31749126615509	4.03181675880562	4.96491278930941	4.56690986698289	4.42017746501068	3.06756382565221	7.63227773108444	8.02000665466884	8.7415972294885	9.31926323648552	9.34719774231301	20.1919581140053	20.4515506986489	22.4646940387496	19.3955538224042	22.0969544462374
ENSDARG00000019345	ENSDARG00000026630	0.954585488867278	paralogue_pairs	mark3a	mark3b	within_species_paralog	Neopterygii	76.3158	67.6904	39.5514431606714	45.0878781099667	37.0062809900364	39.8603268629016	37.2502073601859	47.5206347589596	58.1375244654822	61.2130808435885	53.3684542323537	49.3801428415982	135.395773521851	144.594190614759	124.879951622562	117.967991883574	127.240104646377	122.629102555973	121.066400685074	107.803307570642	121.837354912424	120.404553837651	80.8419377048059	83.6930724518213	66.3230733887097	97.5002793367968	94.8840369564827	10.8188364582511	10.8695231571438	13.3527715425871	21.0208585138401	9.74867523731298	9.66910139672479	10.1734803445294	9.68455646102848	11.2953580409479	10.6634052224546	11.4570010153877	14.3428485857341	17.2566531468767	11.1238442727161	12.9483305804295
ENSDARG00000007818	ENSDARG00000026882	-0.159888205465617	paralogue_pairs	palm1b	palm1a	within_species_paralog	Neopterygii	57.377	38.3562	70.8488599940913	80.98419549159	78.5148757497801	86.7532039261828	95.9215141579609	78.0478345715926	109.384748454258	94.0543408299719	86.7743792779163	84.2615382233689	54.9319560970254	75.5797021456325	61.9536624700772	66.4673548728705	67.4139970935556	67.6864970025289	61.9474148293124	67.2956425924102	64.3483000808465	64.0903636316698	44.5589595536281	46.5795985194903	40.0233285439421	51.5962793003294	41.0756477464561	70.2426972088839	58.8602161693255	63.6187610614311	69.6048316198554	58.7941568382685	55.7310879302887	61.3052896250184	62.0483403204983	67.0131128911243	77.9312923078122	48.0425111011241	66.1849573282166	74.1876179888928	43.3121876340109	55.8308641008748
ENSDARG00000026109	ENSDARG00000026907	0.531910853781565	paralogue_pairs	slc48a1b	slc48a1a	within_species_paralog	Clupeocephala	72.9167	72.9167	134.624918688909	136.036420071201	146.536667928448	146.451709750496	139.286379383134	169.634637899871	194.967086862655	174.118507004456	196.366624126619	178.948182043937	184.322489179395	211.707790279305	193.98979219341	185.516675775754	211.055937491394	162.359157690066	148.044770614422	161.50140428742	161.925093105507	165.045991567537	52.5188458016627	55.8687676270272	61.492498449649	62.7250180321003	59.6919395977459	25.1059167335866	26.2005774627369	25.3029385977736	28.002765324221	26.0122737669344	17.580875466857	25.0635557450573	26.3837602991996	24.2542234000742	30.1261461457242	24.1244049481366	30.7315339028984	24.1844173161468	29.4454409294543	27.1605491220216
ENSDARG00000019752	ENSDARG00000026926	0.983365933648444	paralogue_pairs	rom1a	rom1b	within_species_paralog	Clupeocephala	67.341	66.1932	0	0	0	0	0	0	0	0	0	0	0.0898659526158656	0	0	0	0	0	0	0	0	0	0	0	0	0	0	0	0	0.0823141456606238	0	0.0978148624711057	0	0	0	0.0813213831335215	0.0824360159630895	0	0	0	0	0
ENSDARG00000014976	ENSDARG00000026985	-0.136929476069163	paralogue_pairs	lims2	lims1	within_species_paralog	Clupeocephala	71.9577	79.3003	0	0	0	0	0.351398288941172	0	0.585933827739328	1.16184107156954	0.606554134447303	0.748862655992819	0.645081262345123	0	0	0	0.330085151500244	0.265998970070401	0	0.334857291704725	0.665525159243253	0	3.7348798053666	2.85667753148213	2.9424187573111	1.63360091901449	0.982701776825271	0.61046826665288	1.24696126978344	2.36107593416204	0.33720760376608	0.701935991820057	2.33565301147049	1.810617869712	1.08441927190922	2.33685729915461	0.887905467360927	0.953529492115937	1.89501513412159	1.20363435162701	1.23243581971905	0.707461646851789
ENSDARG00000018913	ENSDARG00000027082	0.867878468671762	paralogue_pairs	hmbox1b	hmbox1a	within_species_paralog	Clupeocephala	66.2818	64.7856	3.47671642994001	1.81620375656245	1.87058453181474	2.30781950249355	1.16971073811677	2.8383844698422	4.05331264018938	4.2129960907459	3.6912922000599	3.46792590455696	10.8104525499868	7.68107681987459	7.24919415229843	10.1518031410071	6.62056557730036	5.94173723360767	4.80973220929964	5.51025988395013	3.16955997057881	4.30181165635684	3.88318099598976	3.66351254214846	2.90426561794004	4.08034511827419	5.82676603823064	1.71848685337459	2.58236342650842	1.84436061756805	3.32445032386816	2.88392928903328	0.658451853692701	1.38964418072002	1.95867511752842	1.15095577532488	0.777794999034346	0.835661524202786	0.932451528568258	0.692582827399254	0.40565022043249	0.929242846553231
ENSDARG00000019188	ENSDARG00000027141	0.776329281645326	paralogue_pairs	ube2l3a	ube2l3b	within_species_paralog	Danio rerio	87.7907	79.4737	38.9016259514052	36.7419899375158	33.9133235258215	35.2526390096515	32.9181309507757	112.640711051909	111.024591257941	120.520965981003	118.521330621067	108.883375301667	200.193670073657	202.88214515638	210.772825436389	214.056749420298	198.431992643158	228.548875716871	234.406686466528	221.946663962366	219.032669904075	221.938122680057	281.232813214423	254.63903135508	294.854727566867	303.947309681512	279.521738761141	321.494391678213	353.928831541526	327.00580337526	328.508791343696	356.379026347574	316.332764140749	335.905170934084	311.079174631573	325.020347984072	316.648109480993	265.753620280961	264.287362339962	283.372241388787	253.87004866311	267.55810658533
ENSDARG00000013655	ENSDARG00000027154	-0.0378552000823611	paralogue_pairs	tpd52l2b	tpd52l2a	within_species_paralog	Clupeocephala	48.4163	53.7688	149.733095503601	150.838061681168	165.948755817356	168.086814595865	167.780374258572	131.86499866784	149.19214027463	149.116236911869	136.194650082568	130.17749552128	100.406833539389	108.63382216802	97.664538251899	113.318613803099	109.470117870204	111.909964974796	109.338940234205	98.8918447394098	107.708261146955	105.897794288271	141.805822417231	129.210130510049	118.571125313999	147.402823862312	127.39332175713	133.21631062505	131.135074678162	124.151348034462	122.801274110192	133.900754246436	123.835007547636	123.321662363241	138.510903317287	119.350644564927	134.901019235063	109.035458993956	115.767910214066	119.17417876819	101.967080645136	122.117782353007
ENSDARG00000025566	ENSDARG00000027424	0.383005317606318	paralogue_pairs	slc25a3b	slc25a3a	within_species_paralog	Otophysi	83.1461	79.5699	94.3454539073289	105.892087602396	97.2585769970644	91.1952924707802	97.2520157962767	220.990345014649	179.973789636767	190.834505630831	235.033597934322	185.193632587897	268.416895571556	231.04966515067	264.879412718461	265.621718124914	221.183953073997	260.258026997414	282.215096925854	279.109073793257	289.426366649985	267.386837708983	293.332253735802	300.30132315005	329.493534554302	297.466255304509	355.081273507689	430.236928087972	423.340500625702	401.458457570602	424.082580289318	399.330785995297	557.156017632121	504.919485919976	529.923471027006	558.743223075738	569.982018155116	615.197441404429	644.614716492122	516.94693543213	672.818012302704	579.643719437826
ENSDARG00000006773	ENSDARG00000027495	0.0652930794034904	paralogue_pairs	elovl4a	elovl4b	within_species_paralog	Clupeocephala	71.8447	73.2673	0	0	0	0	0	0	0	0	0.196300318489454	0	0.417296370350462	0	0.374830544054051	0	0.427202120129089	0.346770197175215	0	0.216794888568203	0.21521040482475	0.222749995409573	0.402504856501408	0.36973091320062	0.380938200821971	0	1.0608774488367	0	0.405094099287294	0.382029853608928	0	0.22706994363784	0.215949638140612	0	0.175320357855517	0.188886930782149	0	0.411252883662869	0.816514435550877	0.389441207535746	0.598464712051114	0.457487247674949
ENSDARG00000013576	ENSDARG00000027744	0.695474800615559	paralogue_pairs	gadd45bb	gadd45ba	within_species_paralog	Otophysi	75.9494	75.4717	0	0.303143674455845	0	0	0	0.294003225833064	0.289819140730895	0.287342706206504	0	0	0	0.345467016364673	0.285997401558544	0.337769399433689	0.979586641946139	21.0553041310667	24.9029201613844	17.8877451134673	26.3337366114072	24.8521484678538	262.313390034631	289.08994518744	262.258296793121	226.884823093964	266.043093661832	243.094186104885	239.950507622789	295.751637968603	241.505882955392	274.970247511013	161.73497748083	151.64826822063	157.957233989203	155.168084670999	161.026442540708	65.3985955712957	66.5457469632889	44.6499986366269	45.414380049626	59.1351929462157
ENSDARG00000025728	ENSDARG00000027828	0.986363686553238	paralogue_pairs	grin1b	grin1a	within_species_paralog	Clupeocephala	93.9168	91.0973	0.0680359155236748	0.0789449432044027	0	0.216922125343447	0.274878189559282	0	0	0.149849176162722	0.234145729557915	0.0646347317386136	0	0.269004542325728	0.0746453908459544	0.264856387222585	0	0.277915485262336	0.209293977376716	0.344883371614441	0.0854904811074269	0.177127019921911	0.0799289324004807	0.0734858512676214	0	0.251988199023708	0.084427858447088	0	0.161745727430686	0	0.0866842890886502	0	0.0858525296693967	0.0776532977883777	0	0.300082163449839	0	0.0817118461646746	0	0	0	0.181708545844875
ENSDARG00000027285	ENSDARG00000027940	0.773408443465105	paralogue_pairs	kcnf1b	kcnf1a	within_species_paralog	Clupeocephala	73.5729	70.4453	0	0	0	0	0	0	0	0	0	0	0	0.353651476313339	0	0	0	0	0	0	0	0	0.315171419812509	0	0	0.330841019974123	0	0	0	0	0	0	0	0.305570994212583	0.274528170217077	0	0.299704155058075	1.6092608650838	2.23881488218454	1.21880484147499	0.623972571241805	1.07459426694147
ENSDARG00000005141	ENSDARG00000027963	0.966167925722733	paralogue_pairs	camkvb	camkva	within_species_paralog	Clupeocephala	74.3119	83.9378	0	0	0	0	0	0	0	0	0	0	0	0	0	0	0	0	0	0	0	0	0	0.129665934449433	0	0.0741038098392506	0.0744924650645275	0.139688750670657	0	0	0	0	0	0	0	0	0	0	0	0	0	0
ENSDARG00000011973	ENSDARG00000027986	-0.356143007641698	paralogue_pairs	slc35d1a	slc35d1b	within_species_paralog	Neopterygii	70.8333	65.2055	7.35881225759803	5.82598019484906	8.25961593368117	6.46922525699475	10.08725049174	7.59342150497025	10.6204097456228	11.052149260445	9.90441707200623	12.3435029229304	25.6464083889292	39.1433903895128	36.6296827638262	26.2204518660636	37.4253808182317	28.8203965187776	23.3696133080744	23.6677830857581	26.0572738649501	27.3821021766254	18.0903266829802	14.7539081283957	13.2797287666486	13.9602456496519	16.9358584144479	18.9261660018907	20.822847837472	16.1211192663029	23.2122951801198	20.4127849359523	13.867232541425	16.305012718355	17.6893435030372	17.1521443605846	13.8717548678988	20.7483817507764	18.1603424555889	14.2899706903105	16.8372164281705	22.0303855153337
ENSDARG00000012801	ENSDARG00000028000	0.926241108110705	paralogue_pairs	pfkpb	pfkpa	within_species_paralog	Clupeocephala	87.8517	87.2935	1.20634049002193	0.311051917170261	1.2258088177568	0.356145523372223	0.902599279899811	0.452599611309118	0.818193619604143	1.03324631963395	1.30695343857509	1.27337406507642	0.65330274223097	0.441620614149919	0.294114648904325	0.521792022588767	0.501797804130477	0.273774293792899	0.343621002432716	0	0.336837248952919	0.436185238914816	0.314923781770408	0.361925341112498	0.298413059903872	0.330950355412872	0.166328014825904	0.155916532825628	0.23899479460223	0.22440921922463	0.256156483125924	0.177774153556004	0.253699803030076	0.0764902180049891	0.205784633033892	0.295584589969514	0.0749102762337334	0.160975163536707	0.239443532434014	0.457443182592664	0.234463706180634	0.178985206848459
ENSDARG00000009372	ENSDARG00000028066	0.817355513968409	paralogue_pairs	diras1b	diras1a	within_species_paralog	Clupeocephala	90.404	91.7949	0	0	0	0	0	0	0	0	0	0	0.869799488482718	0.944184655848394	0	0	0	0.692135428939947	0	0.899441914262914	0	0	0	0	0	0	0.877875070891481	0	0	0	0	0	0	0	0	0	0	0	0	0	0	0
ENSDARG00000025468	ENSDARG00000028067	-0.330799930900049	paralogue_pairs	bnip3la	bnip3lb	within_species_paralog	Clupeocephala	59.6567	65.2582	8.20141064682286	7.91573715168298	10.4120148738886	7.07379297906347	7.03599375315356	7.12704809889764	9.72451322827115	15.5193090002496	12.8856712650563	11.4484290366334	15.5132056236035	14.8780010161123	19.1537207395214	11.9187997685021	17.6934934225798	20.2968161210268	16.5853682883897	16.0736238559037	11.0865112768687	13.9868437742952	9.22153806774109	11.08737989984	9.2384750880243	9.06383931299987	9.06107534614585	6.70943606226121	4.56542233310962	10.9061511119352	8.73204676985033	10.3844185734998	11.0972837608184	8.92035275323926	10.037747325845	9.73574217599005	10.4065538624765	11.7571006152938	12.2958664883613	18.9105133855538	9.10014126724191	17.6828201052146
ENSDARG00000028053	ENSDARG00000028071	0.685432714800891	paralogue_pairs	bmp1b	bmp1a	within_species_paralog	Clupeocephala	79.6296	79.3033	9.75096874982121	8.6836277100852	8.04821763498191	7.94091306564138	8.40612450134317	9.91595969532366	10.0926590496751	10.3260338231371	10.3252460283704	10.6119946894576	22.7473584097256	19.3606111076457	16.8319462777202	17.8150293965001	18.2093629554407	20.7596648382918	22.4040087424433	19.2093719325217	21.6721423948099	22.816033423112	14.5851776446836	15.9648565617994	10.9684509990421	15.442046440228	15.8687068101764	3.52304860059151	3.824880895992	2.43233293834031	6.03653608097137	2.89060211463875	1.55424507920548	1.18951518836465	2.13400135029229	1.77648498532038	1.37703578810007	0.796629731037314	1.0159668899518	0.646745941282944	1.10479284321869	0.63276596290342
ENSDARG00000024865	ENSDARG00000028118	0.971870817443324	paralogue_pairs	dscama	dscamb	within_species_paralog	Otophysi	77.9644	78.1188	2.61326222407516	3.96359701656257	3.94663534909734	3.09975219826995	3.72491836595059	1.30048672110844	2.89929733124964	1.54913483234068	3.11152753066433	2.48271131940811	3.05997588978533	2.05174559499191	2.7562480072766	2.60826987824928	2.25647217424005	2.05455216432577	1.70158671758498	2.29166044555502	2.46110431765716	2.87687645674595	0.884967084810352	0.542502877096674	0.670987960484867	0.806078052311288	0.62339106497454	0.643134461693757	1.25474199926564	1.23340208330086	2.17565728829873	2.33153161536411	0.190143621573978	0.229314265541937	0.411226339634486	0.276875608808675	0.336824684869909	0.120639306824953	0.119609533976438	0.114278850710259	0.175738943973518	0.13412600077198
ENSDARG00000010482	ENSDARG00000028163	-0.372308821861882	paralogue_pairs	prg4a	prg4b	within_species_paralog	Clupeocephala	31.4815	21.519	0.560342603659412	0.869394661874294	0.402262866611994	0.988359336030759	0.751239794291811	1.05405548861347	0.415667625864192	1.03059591920372	0.860072127025219	0.532203533361579	6.85699282867734	6.43184014714339	6.77257091399343	6.06286252965175	5.38149964136434	7.5873543106499	10.3007626476833	10.9229985592529	4.71529447981237	9.27163369275016	9.48068382177754	7.0874970439709	6.67608149707827	4.86247232863674	6.27419513951616	6.07705859964423	5.32110246381896	7.32310386341082	6.21322276975458	6.46725511768924	4.49434931616353	1.49758958401302	3.07307937960525	3.31092642939349	2.9359271900143	0.450505923449702	2.01285272182024	2.13296632667816	2.18498345354969	0.501191579342964
ENSDARG00000000563	ENSDARG00000028213	0.986866212893241	paralogue_pairs	ttn.1	ttn.2	within_species_paralog	Clupeocephala	63.4776	66.6487	0.00771103862464718	0.0134005396856898	0.0124389849763526	0.0164278443438574	0.0156151344318471	0.0346664344002847	0.017093086536657	0.0169645911156669	0.0264876752003966	0.0219795025856561	0.0140623253868158	0.0152039939276812	0.021133469324864	0.0150043671693306	0.0144048828637566	0.019746000373216	0.0316972142706129	0.00487768934972133	0.0144985399427387	0.0150279383573029	0.0587321181743293	0.0748073136861142	0.0771148292065023	0.0807404058376738	0.0668894097896624	0.0628231097885016	0.10548811212808	0.0901980276819226	0.0784206415144523	0.0867442756050644	0.0776915314791887	0.101018734037333	0.0708572598775922	0.0848101941115867	0.0687902240077804	0.115506002203089	0.151093433487562	0.153202150893352	0.107729877649345	0.118119691043093
ENSDARG00000010192	ENSDARG00000028348	0.812455763600132	paralogue_pairs	pax3a	pax3b	within_species_paralog	Clupeocephala	65.2259	70.7889	0.0792373279829408	0.275901358979477	0	0.0841784741707314	0	0.267632238101863	0.263894895980944	0.261831573925213	0.545570127019129	0.225823440400348	1.06252286113698	1.14927260650159	0.869471096930673	2.26218153678176	1.28594576053796	1.8601315039543	1.94927245189103	1.60713960194398	1.49412100266539	1.65085867400988	0.745041937102642	0.684917904178794	0.794115018174788	1.37008217875811	1.08186990932305	0.368644240532526	0.282525991468606	0	0.403982264410273	0.105136037305492	0	0.271405004951921	0.162278312472057	0.0874108282401309	0.0886076941512607	4.18888031793771	5.00414156995965	5.86139608972818	3.97460231783082	5.3988170459917
ENSDARG00000002576	ENSDARG00000028485	0.895393193224025	paralogue_pairs	cabp5a	cabp5b	within_species_paralog	Danio rerio	83.6364	81.6568	0	0	0	0	0	0	0	0	0	0	0	0.328007730809333	0	0	0	0.250176617414726	0.503565252259344	0.314573690984711	0.312548896721603	0.646569952855892	0	0.536686153732691	0.276410937348183	0.306890853258354	1.23100099964104	0.286906766875919	0.293035630417626	0.277241484882361	0	0	0.940305342064659	0.283476007670771	0	0.274355590795646	0	0	0.296616748186025	0.282657685544454	0	0
ENSDARG00000010144	ENSDARG00000028552	0.120908868260822	paralogue_pairs	plppr3a	plppr3b	within_species_paralog	Clupeocephala	63.5616	66.8588	0	0	0	0	0	0	0.207605087708018	0.102985023056137	0	0	0.114006877888713	0	0.102588252238956	0	0	0.095343479525043	0.0957670676878562	0	0	0	0.109926998413995	0.101043607168023	0.208262936746765	0	0	0.869657047167501	0.555392330845738	0.417661336544082	0.953617857313551	0.372262113282907	1.06239908918629	1.38800152728627	1.14925878004808	1.34128199039148	1.15042945804302	3.8203588358021	4.34673325059618	3.93778847453649	3.59969761014674	2.12415575421589
ENSDARG00000020086	ENSDARG00000028676	0.667790052301108	paralogue_pairs	nuak1a	nuak1b	within_species_paralog	Otophysi	69.8541	70.31	0	0	0	0	0	0	0	0	0	0	0	0	0	0	0	0	0	0	0	0	1.44370102463456	0.947213839933798	0.585547793195035	0.866433134255101	1.5219393173542	2.03141717467196	2.90534111739743	3.13189472004648	4.91814141456825	4.65389478539929	4.20461447130097	4.20316053911898	5.39000860582776	4.64569414094552	1.5693879116589	2.31792692951039	1.25516969314464	1.99542290221648	1.22653765449814	2.10973654131023
ENSDARG00000000857	ENSDARG00000028721	0.585757179959471	paralogue_pairs	mapk14a	mapk14b	within_species_paralog	Danio rerio	91.9668	91.9668	63.6522741341522	52.4971172848669	52.8716295325518	53.8586686783978	56.2949648141182	79.0858525863728	79.3862601731728	78.5902463277053	82.5875130953708	79.9001464836167	159.324385846842	183.213983003448	162.272236541852	146.932978265006	153.590784836383	160.297547224799	167.604714195834	151.789726681066	169.836122296662	161.10142506911	130.873855148386	129.110163570053	111.46683794972	135.555657384553	137.701993339509	82.1966369865905	85.8219558437347	85.0982881332664	109.250874144917	86.1365975149978	74.0736411554728	81.6878361882755	75.0438029090052	88.6526488340239	87.637758108204	101.791818272034	94.9477567718369	94.7915613703442	93.3364325987837	95.4524445100355
ENSDARG00000027638	ENSDARG00000028725	0.490318110228303	paralogue_pairs	adra1ab	adra1aa	within_species_paralog	Clupeocephala	58.4687	51.7454	0	0	0	0	0	0	0	0	0	0	0	0	0	0	0	0	0	0	0.393533823140095	0	0.183999611909507	0.507116264485431	0.174170563014911	0.193267290622172	0.194038806590926	0	0	0	0.199460905838014	0	0	0	0.160293484823758	0.172695045176477	0.175025576642926	0.188013620020504	0	0	0	0
ENSDARG00000002231	ENSDARG00000028896	0.872623714878798	paralogue_pairs	PLPP2 (1 of many)	plpp2b	within_species_paralog	Neopterygii	64.1115	66.6667	2.83612284701082	1.47132872902591	1.01894192119533	0	0.420439365134961	3.92392939534512	4.57099570459025	2.43972757218488	2.1848443862031	2.39378240615985	16.6581047353967	20.9795105387109	15.6062208871351	15.1483268191245	12.2878686822709	18.4506494762698	21.7894769368276	20.1000948468981	20.785873500184	19.0078736438688	15.3305242086287	12.349314399778	12.3646048922625	14.1262793293486	16.9052066712428	2.92604637594177	5.22894259893921	5.3156981691808	6.48003686060459	5.9011000114972	2.4038842196711	2.17404028556024	1.30270734732213	1.40369259126532	1.06654270544221	0.381737769367466	0.379537846161141	0.36134621767316	0	0
ENSDARG00000020702	ENSDARG00000028900	0.876901947921671	paralogue_pairs	odf2b	odf2a	within_species_paralog	Clupeocephala	48.8315	47.7738	5.42628251633125	4.67366532865243	4.6147345427403	4.6475487677819	4.2400645407213	4.53355094892686	5.44196687764437	4.62791757175496	5.12337323758032	4.48967791688516	13.1268209263904	17.7778914941901	12.6781172309663	11.9259422309802	11.9124625175639	11.3404817287993	14.5289647104825	9.87644167514589	16.5083488193899	11.5132604107958	13.9944193860174	9.45894624119881	12.8676096545376	12.8668056971826	12.2777659093552	8.75376436820133	9.04888270443508	10.8498705694416	9.70797052353392	8.36348804570646	18.5648493215432	15.8921240556984	19.9919984099688	20.0887342936741	16.7410408891168	27.6634716858333	22.0130116871324	23.2134341121181	16.8493803618043	22.3400607587749
ENSDARG00000003899	ENSDARG00000029039	-0.163157056883615	paralogue_pairs	zdhhc23b	zdhhc23a	within_species_paralog	Clupeocephala	50	52.5799	2.46218742788779	2.34629557915035	1.92877187929397	0.946304333968354	0.899013256041148	4.04557316393624	5.73306032307817	1.97735948055848	3.86933425182142	2.12578925915832	13.9879335984963	18.7053179506601	19.1924729120155	17.4407196755219	17.4052002527382	13.3883508503099	20.0913183635242	13.9574777351132	13.5809984291449	19.3192029003016	4.49847267767148	6.07393071553876	6.75756173349684	4.16757646254442	5.57402100554626	5.72020162211354	2.65581182327169	2.25919360327646	5.44827809408706	4.77543247831111	5.67582600581425	5.13337157537529	3.4575638017671	5.96046505830935	5.28487643939781	5.94633985065695	5.10093304959893	6.90970736551409	6.55247646028445	5.41351139997836
ENSDARG00000003041	ENSDARG00000029045	0.589314879227967	paralogue_pairs	CABZ01111496.1	peli2	within_species_paralog	Neopterygii	73.3333	56.5421	15.6123040445797	15.2015557843824	10.542228490983	7.87849766025505	9.6676208945727	33.1731180448172	31.923718306195	37.8308828344693	39.4860489649964	30.3177199627749	26.2771101131204	30.9210123008553	26.643004632824	28.1435939664545	25.1407080520531	17.9459483982512	19.008345870426	19.279458573632	28.2864330117981	21.3366033245961	10.4718768670864	10.1199840518097	10.9459398511547	13.3092151750636	12.4783513506972	3.51852306010442	2.21158786999304	3.13672856560417	3.58336544160619	3.72970246025837	0.886554824526434	1.33636782061247	3.84077416712808	2.5863796731366	2.09661509815506	1.9702797614404	2.51642247662211	2.13195289781849	1.36459481864935	3.75845658015819
ENSDARG00000007436	ENSDARG00000029219	0.0490260738368207	paralogue_pairs	avpr2aa	avpr2ab	within_species_paralog	Otophysi	58.7902	63.4694	0	0	0	0	0	0	0	0	0	0	0	0.312697385144064	0	0	0	0	0	0	0	0	0	0.384209752047535	0.131973465163521	0	0	0	0	0	0	0	0	0	0	0	0	0	0	0	0	0.158402135278608
ENSDARG00000002656	ENSDARG00000029234	-0.128410189709869	paralogue_pairs	stxbp5a	stxbp5b	within_species_paralog	Clupeocephala	80.4078	78.3247	0.0934659840280522	0.487787160090278	0.0502732744129792	0.0994093894426639	0.314938823018413	0.368031481292574	0.0518442425829081	0.30867376808859	0.214308287436871	0.266391979304782	0.853549786558075	0.984606696289036	0.871409143567807	1.15207972592012	0.990767059812684	0.81212332547162	1.53456832754376	0.59190353389264	1.17349484584675	1.03351386824338	0.767974043232845	0.453983802851378	1.09182572513782	1.26837470576599	0.927452124905356	0.217483652047955	0.277822294372591	0.156387144298427	0.356987698184657	0.247756577040515	0.117865880761988	0.0533051820186847	0.143382681599127	0	0.0521962965887794	0	0	0.0531289240884913	0.0544691777108393	0.436480463537049
ENSDARG00000003994	ENSDARG00000029239	0.912322610509757	paralogue_pairs	syt9a	syt9b	within_species_paralog	Clupeocephala	73.309	77.5629	0	0	0	0	0	0	0	0	0	0	0	0	0	0	0	0	0	0.184501540016651	0.366200003101818	0	0.171215679271089	0.157308965892968	0	0.179850315127271	0.180593611547977	0.168885805273179	0	0.325094365783094	0.185613014221234	0.193209896578669	0.183765176291579	0.166208645490772	0.14915857833616	0	0.16287021168331	0.349922245664855	0	0.165693284678597	0	0
ENSDARG00000025615	ENSDARG00000029308	0.0492893832221096	paralogue_pairs	prr15la	prr15lb	within_species_paralog	Clupeocephala	58.1818	61.5385	0.239404457647785	0.557874885545876	0.515790058727835	0	0	0	0.533381716242706	0.793302660944861	0	0.682074305937963	0.293514109601898	0.317766970114473	0	0.932763583008174	0	0.727586835520268	0.732186406614566	1.21914621482603	0.30279813059759	0.313219990546573	0.283199787640161	0.519969238324042	0.803422785723678	0.297324693029195	0.298187098028475	1.11222455942323	0.568004357371271	0.268608563230517	0.306865125756301	0.958184434377934	0.303674874023869	0	0.493375246062003	0.531585712109239	0.269322511292927	1.44622738832795	0.862041924358969	0.547704900164437	0.560888317343029	0.96560484354252
ENSDARG00000005122	ENSDARG00000029439	0.101340350740065	paralogue_pairs	atp2a2b	atp2a2a	within_species_paralog	Neopterygii	87.7041	87.62	26.8434954014533	28.278344431648	26.7688021433259	28.6601509764602	29.2208857471332	68.4209956023471	72.5046372914263	77.6210519522445	71.9772927931576	64.7936306830891	163.617299876959	158.423233354115	162.357318589597	148.19481506822	150.932991235995	142.065851472556	154.240721477051	122.185461654966	151.470183653578	158.972869055825	128.386020978318	125.854391007566	117.429983491694	147.652996609317	157.68186081599	154.771643538387	172.822163218548	152.633369156359	181.568495455103	162.640376787666	141.239452174183	138.876803197106	156.407241919449	160.896341319164	147.079819853353	153.729071117368	160.29750280703	137.528076706246	135.175091086101	156.782285253162
ENSDARG00000026759	ENSDARG00000029476	-0.177756929250403	paralogue_pairs	ldlrb	ldlra	within_species_paralog	Clupeocephala	52.1574	44.9672	24.3033329123063	22.3170988747433	23.1679081185977	19.0320640646615	17.1132851908176	22.6906632937235	24.0440961800477	29.5925151027696	23.6647250240918	20.7775552383829	24.1558571595862	23.6882175017391	20.8359395001432	20.4285978504903	22.9984938725516	14.268364915449	15.7575999411452	12.0416840065868	18.0649472703642	15.0860131284221	17.4362763392252	17.9019696375761	14.3195983497848	13.8820932276164	12.6509745832108	8.61198791966559	8.52430687503588	9.31408226541621	10.0434589553359	10.3010820658535	13.1623129389477	12.6986519302267	13.8851330804088	11.6346734969009	14.3847356459609	26.3132044818304	27.2115065417869	20.8337672885838	21.7561248520392	24.3091200286948
ENSDARG00000010097	ENSDARG00000029493	-0.242306511834187	paralogue_pairs	f9a	f9b	within_species_paralog	Clupeocephala	48.5089	48.1262	1.98581829540789	2.05572699698465	1.18828213588944	1.39939297611148	1.47718793725758	2.99073542306999	2.70265188979123	2.1927166845671	3.05108278596484	2.72417445545848	1.89234577746161	2.92641364159836	2.18288141751938	2.00573212957778	2.49031339565151	2.46093950447345	3.60131632774874	3.6499398005217	2.78872715109661	3.75073311254288	1.82568941568449	1.91577527878767	0.740076483665994	1.64310023197269	2.4724055129858	0.7689370178867	0	0	0.56526942348715	0	0	0.25298792228331	0	0.244783465757427	0.496092031965245	0	0.264607216530634	0.252243537266864	0.258343634711111	0
ENSDARG00000015681	ENSDARG00000029501	0.725578585449599	paralogue_pairs	gsk3ab	gsk3aa	within_species_paralog	Clupeocephala	85.2273	81.1688	468.54613884698	505.045632652542	493.550891738387	503.063505838606	457.450224236468	443.616910444878	480.775956703747	510.56077902002	480.4954407658	414.907583826402	173.479289567755	167.902566913377	174.373321140095	175.492952839113	164.806954679167	135.758874156469	137.919375137359	122.679493665161	138.386871124473	132.857718771923	112.024425813669	131.53370251352	99.5446608524261	119.418373579266	118.775919262058	142.676462655016	133.327373765677	126.835181997582	132.932674895776	133.264057319379	153.121405594341	155.608367104477	161.857987084363	162.322902819241	170.880604481754	172.906332595823	168.469045735725	165.957929281257	160.843655982396	174.97574247472
ENSDARG00000003827	ENSDARG00000029569	0.515799471594984	paralogue_pairs	snapc1b	snapc1a	within_species_paralog	Clupeocephala	36.5714	36.6762	3.59886884033814	2.79086265167179	2.3987769947252	3.26639679969899	5.05763641431913	26.4895384806992	23.2566102516936	24.0115177011243	27.2126822418995	22.4627726471185	65.1851031802185	56.7073534446414	61.7510564147237	62.0759309770673	56.8619050394357	68.0979806699435	63.7409465244176	69.2542639700172	65.7220423052021	59.5210593476906	45.2860083829417	53.6692585712185	55.4872838190075	51.5972418726893	57.7607931009854	25.4928900192381	25.0258294256076	28.9744898513955	31.1179604685135	26.0038315017249	31.6721046577339	35.3168050618525	36.2805658761112	32.6366170397455	30.1912486452683	32.2237898073643	39.3714758576684	33.6443764168494	34.868776025155	31.4806873572329
ENSDARG00000010477	ENSDARG00000029718	0.561077876115212	paralogue_pairs	p2rx3a	p2rx3b	within_species_paralog	Clupeocephala	59.1241	58.9806	0	0	0	0	0	0	0	0	0	0	0	0	0	0	0	0	0	0	0	0	0.0978796043340224	0	0	0	0	0.0968418818370566	0.0989573054709815	0.0929814175027269	0	0	0	0	0	0	0	0.100054638480695	0	0	0	0
ENSDARG00000013245	ENSDARG00000029751	0.697897480725559	paralogue_pairs	wbp1la	wbp1lb	within_species_paralog	Clupeocephala	37.6	42.2156	3.37270528865356	4.72670960991411	6.18075727271181	6.74580684402738	3.14727899003879	18.3352862386316	16.942731504505	12.687804820759	18.7193474868067	12.8094718811876	31.1214160693097	36.8583149406213	39.7269290839298	32.8675668320611	34.3878666095617	38.4336342176454	40.7808050442423	36.1627583760852	47.1002392866353	38.5014128760035	14.0193148763649	20.5745136940621	18.1603542582462	22.69603910087	21.4697400840723	5.47936058335287	4.79567875620731	5.69309931644385	8.24226757826426	3.16030462208822	3.43274839339835	2.32837275541345	6.27961501907764	5.26286547314101	5.33141484906745	6.54210306779576	10.1655283851879	10.4494310839391	9.50646098984862	9.10419648219088
ENSDARG00000009418	ENSDARG00000029764	0.797426568483404	paralogue_pairs	mef2cb	mef2ca	within_species_paralog	Clupeocephala	73.2632	70.8758	0.0698776278473699	0.0810855410470724	0	0	0.094099766333931	0	0	0	0	0	0.681238796202747	0.736819672439242	1.07334888527191	0.362704589964564	0.61045818495804	0	0	0	0	0	0.656789190406419	0.528356284021	0.388959007696786	0.4313765150387	0.0867167423947549	0.975378424223376	0.33224107144155	1.09200770793966	1.06843857233623	0.278062786269253	0.44090727596471	0.55831811470336	0.500701343693659	0.462341803908161	0.5467973731438	0.839291200872207	1.16521657782908	0.874498305024746	0.57046046215311	1.49312696421124
ENSDARG00000017490	ENSDARG00000029822	0.99662419143249	paralogue_pairs	cel.1	cel.2	within_species_paralog	Danio rerio	86.7754	86.9328	0	0	0	0	0.251096600677877	0	0	0	0	0.177888547882874	0	0	0	0	0	0	0	0	0	0	0	0	0	0	0.233018831545205	0	0	0	0.239631194667926	0	0	0	0.385198369066068	0.415011745671667	0	0.451752125450131	0.224270184468227	0	0.657305368664234	0.502579210079987
ENSDARG00000016897	ENSDARG00000029848	0.914260146311195	paralogue_pairs	fbxo15	FBXO15	within_species_paralog	Otophysi	34.5041	34.2916	10.1232393028308	10.4227199558041	10.6919859239854	6.59108727596341	8.87136118193999	7.69173356629372	11.9161640187352	9.88370848438036	12.104682440584	10.539214310698	34.553072475188	31.7243516933977	34.0144361003886	31.5971867367576	33.1747788017699	23.3203960712965	26.6346990700813	32.923896408962	26.3013168612254	29.5063810763996	5.74689417915741	7.38898992542223	4.13244146176809	4.3452330474185	5.08711470175847	0.452395970862411	0.69319447936904	1.30877825927221	2.49142558492325	0.518653813649	0.739814075377038	0.669117596248531	1.20149733897564	1.0787488455248	1.09319918938073	1.64388605212242	1.63232591945199	0.889482987576544	1.59448232019968	1.56763305431062
ENSDARG00000016867	ENSDARG00000029890	-0.17942392220291	paralogue_pairs	rnf128a	si:dkeyp-86f7.4	within_species_paralog	Clupeocephala	28.7918	35.1097	266.400310317747	263.750394485298	263.529292262139	261.646310424817	249.927217726216	252.170142800531	248.901064238693	248.639644196644	268.162671553064	241.043894264727	193.636817814141	182.771340023978	191.058162751119	186.332686044968	179.903055315206	165.626528023036	174.802732424533	177.291937258929	159.367104141866	172.244163393563	43.9532122995731	47.6884666175258	47.799019574133	42.0054915709571	46.6813171850024	28.0051792943634	29.0430655044974	24.2351045166636	38.1242035218097	25.1235137308053	23.2887518293774	21.4770715536656	23.3457937667949	24.6189192267665	23.7394604413438	18.8377613342646	21.9974947868495	15.096343664898	23.0651314974132	22.5621893336072
ENSDARG00000012125	ENSDARG00000029898	0.939780931675401	paralogue_pairs	cnga1	CNGA1 (1 of many)	within_species_paralog	Clupeocephala	69.6401	63.8451	0	0	0	0	0	0.168361366915598	0	0	0	0	0	0	0	0	0	0.151885114476926	0	0	0	0	0	0.161671748600162	0	0	0	0	0	0.167054362565238	0	0	0.18886079459806	0.341634206785815	0.45989967488136	0.330318779327456	0.167391106478245	0	0.178465925479102	0.340577778173004	0.348960225763861	0
ENSDARG00000019526	ENSDARG00000030020	-0.50843435869344	paralogue_pairs	agfg1b	agfg1a	within_species_paralog	Clupeocephala	64.3011	52.2727	0.906516167546326	0.526984061165963	0.325305351755183	1.60098268313327	0.608495688502175	2.21499147673721	2.01583927678014	3.66574545239377	3.1273977023216	3.01369189520204	7.38603307989302	9.79058623926803	7.6330154396471	8.43376714317439	5.10428414226086	6.14762375920278	5.87053450377285	6.33250183671788	5.90391698220375	5.91462551234532	5.87696174421159	6.54465933420151	5.39476157251188	5.42488446627973	4.6955980354474	14.0493060304638	10.5856263705668	7.4387917028387	10.6182658068937	8.44031477286939	20.2600110078139	24.3748574303	18.772664155484	18.3863418010601	21.0063921204609	44.7670295934316	43.3481043778739	34.4674820996271	42.5551062443854	36.0307402857543
ENSDARG00000020000	ENSDARG00000030104	0.397807097316651	paralogue_pairs	sh3bp4a	sh3bp4	within_species_paralog	Clupeocephala	71.6062	71.9792	0.501057692434642	0.678549909844355	0.179718996382793	0.443518457945919	0.56199430439531	0.47015000142896	0.649014312709796	0.643928747770447	0.287529036350373	0.555326934892774	0.814532167660064	0.330395978967278	0.366559858840301	0.108372872243343	1.04266596628679	0.426093929194692	0.599104800019714	0.635244679572143	0.2099915462566	0.435022091627752	4.31941087691679	3.88045007495316	3.99915929523135	4.7451198430575	4.56122763439956	17.3856396970924	15.6811917397126	15.8534455047403	13.8394013174235	13.8526043440933	18.5552904606734	21.1695482332418	19.3293733019415	21.3763567955611	19.6140153278263	18.9661022774371	22.1946855439663	17.1090589267827	13.4449561059909	20.9780928036599
ENSDARG00000010023	ENSDARG00000030129	0.298868712861111	paralogue_pairs	CU856539.1	si:ch211-87m7.2	within_species_paralog	Clupeocephala	68	72.1868	8.55043509349942	6.85481453926248	6.34300369632995	6.83624140326329	7.38661699942225	7.93543581920045	10.1491794328681	9.85562292307894	10.937787628515	9.56473326835234	10.9295850988065	10.0675372106229	15.0325588306597	9.86842702472827	10.4740921510977	8.29615046761646	10.283648103567	11.5959441242243	11.7536248144581	13.4045193376049	8.07557633606763	9.88903057385168	6.79211265558549	11.3076154080062	13.9482563644656	3.53253313890101	4.7362705697392	4.47025436228645	3.16067277861326	5.31443565640499	2.88788862748207	1.08830357776165	1.36788608083227	1.47376052233003	1.28016000156175	1.14586284532538	0	0.434012494636282	0.444588425606496	0.254960280749085
ENSDARG00000021265	ENSDARG00000030157	-0.154751555461215	paralogue_pairs	mybpc2b	mybpc2a	within_species_paralog	Clupeocephala	73.2673	72.549	0.273083339009648	0.105681644282128	0.391818320219259	0.386654441183365	0.367448611020407	0.205025973543646	0	0	0.208989164371301	0.086473214648428	0.77708748762766	0.120084114445319	0.799195487326203	0.826936556212211	0.454722996784807	0.65000629242937	0.839408823945436	1.15428853175266	0.34344316514121	0.83000972883482	0.642231491728739	0.688734802712819	0.405592985313772	0.449883072748084	0.90412195267974	0.529317333722625	0.649041207028032	1.22009055582922	0.580357760548548	0.966629452277766	0.574726981195822	0.519832606285225	1.67859669377974	0.703252241233172	0.203674348733571	0.328237549951716	0.108524807462347	0.310897054987107	0.424876754323727	0.486669581962875
ENSDARG00000029936	ENSDARG00000030269	0.144010740638852	paralogue_pairs	grtp1a	grtp1b	within_species_paralog	Clupeocephala	64.6067	65.9026	20.6373921225438	22.7872161939337	21.6561551747325	21.6647754040763	16.4206822315572	13.4191183378395	12.6461665607436	13.893163819286	12.6795508598392	13.4552666445209	22.4624890703185	20.1422471552019	17.8689333231348	20.6630322438501	20.5863047812237	18.8372706040618	23.7652812758707	21.11591751706	20.3006414348182	16.9002071540003	19.6032126767656	25.5879729306587	22.0670103665271	13.2199282791537	23.9285111275319	16.4629115662489	10.3815331083868	10.1839098891936	15.6567130759641	13.2704485753339	5.97806153551539	7.00888195960124	7.54991162538576	6.97214291815717	8.83236765855259	1.05414722136833	2.09303173218017	0.998226412746332	1.43169842336028	3.04897216916557
ENSDARG00000013168	ENSDARG00000030289	0.785687037959836	paralogue_pairs	jag1b	jag1a	within_species_paralog	Clupeocephala	71.3932	69.1141	0.0517903526657941	0	0	0	0	0	0.0574609683022544	0.057018006467922	0.059383892770826	0.0492029069815408	0	0	0.0568101333621997	0.0671993455519731	0	1.74666245701618	1.43466464200658	1.9025354731972	1.69096002902374	1.34768194117822	0.486431609343697	0.22364142129975	0.345758504195721	0.191711089458838	0.385474300482256	0.421764899798777	0.307869393475778	0.924466794357471	0.593535400636854	0.480577237830662	0.457243950656446	0.590826788267625	0.847629477505481	0.85605499686697	0.925692354262139	0.870320461860164	0.677996990473638	0.58887939510767	1.20743388487856	0.69115972634113
ENSDARG00000018787	ENSDARG00000030326	0.368944021229537	paralogue_pairs	efna1b	efna1a	within_species_paralog	Clupeocephala	55.4585	57.2072	5.4949269028511	6.39566041149525	7.60822413877667	7.47434527054927	5.78623363308186	3.32315708176841	4.8050605530129	4.33203273945853	2.71174402698196	2.23666522407228	11.0506691120327	15.0810505062355	5.6070667709587	10.7023410475285	14.5087738758933	16.9327979480034	19.635124855412	20.2139216148824	16.3550338892068	17.9499775165794	35.6885678152351	32.7753269601347	37.2742728538	35.0440618344681	27.8393805340835	54.9525000272385	58.4638320880749	63.9906019631886	42.698099115253	59.6064763148217	52.2070437833192	54.1884059707093	56.1216883622685	47.1981573650713	59.9530708751593	39.0633135325364	34.7927865323824	29.5911034693376	42.2517850003172	46.8843453455519
ENSDARG00000005776	ENSDARG00000030340	0.0566281677475148	paralogue_pairs	guk1b	guk1a	within_species_paralog	Neopterygii	67.713	75.5	0	0	0	0	0	0	0	0.263319535472786	0	0	0	0	0	0	0	0	0	0	0	0	0	0	0	0	0	0	0	0.267472826101936	0	0	0	0	0	0.264666446989266	0	0	0	0	0	0
ENSDARG00000003213	ENSDARG00000030368	0.621461504469606	paralogue_pairs	naa15a	naa15b	within_species_paralog	Clupeocephala	83.1603	83.3526	133.873601711641	155.34567845842	143.307939339554	134.149278511222	144.214558998431	172.033576297037	204.968984711032	204.576598327965	204.579620981718	179.062122638744	283.253028759769	280.871559784153	264.069180551408	264.763551624143	256.246949667737	234.869658500453	247.147414644593	224.180900910954	259.852342528621	231.0859846033	229.969692561518	236.902174279167	219.519013343561	265.67664334444	262.144776977156	230.865451338093	257.932433437014	234.840545833841	252.595437494787	243.567500512427	229.266841486315	250.438977694933	220.607835550807	242.475844513421	213.457348498232	129.652905029221	139.373067416386	142.881919901754	121.481050695476	138.896961818095
ENSDARG00000003854	ENSDARG00000030514	0.565366565249801	paralogue_pairs	acsl1b	acsl1a	within_species_paralog	Clupeocephala	72.4534	72.4534	0.656332251899292	0.924294649053872	0.605188964236153	0.947372659017095	1.07417439780819	1.26581946027481	0.884143903160647	0.774128353765198	1.12868375820796	0.57900890179678	5.82253590702338	4.44477790407582	4.31941965108211	4.98787114223272	4.5602789786062	5.12773936822879	4.61824977619192	4.1564523688001	5.00316334028973	4.87900642965195	4.07216083014438	4.50362270398372	2.92076085951742	3.99069302735214	4.9426965928756	3.10894496438019	4.06903397756173	4.0789507137349	4.41680361551461	4.72229484719759	3.78366042728557	4.38487603937652	4.17127972815596	3.8221194980725	4.03185521390048	17.3290540041602	18.9097381447394	17.5881083549425	13.9882885337766	17.5771208339119
ENSDARG00000004218	ENSDARG00000030547	-0.0714247283375375	paralogue_pairs	rnd1b	rnd1a	within_species_paralog	Clupeocephala	83.6207	82.2034	0.115887596683276	0.134623756961241	0.124728236196477	0	0	0.130583988545946	0	0	0.133129372293058	0.110083674923677	0.141455289721919	0.612144444266201	0.1272214984588	0.15041474201906	0.434526359259819	0	0.355916213717166	0.441150595585632	0.437652375068856	0.151066064730451	42.9682325571266	34.8499489421329	36.945899929191	42.4197118382906	40.0200843079694	78.4216960462437	78.1997442855485	64.7694276509643	72.3229393113069	80.0578887917449	87.4292040222918	93.5154880144889	95.9026920772566	97.6855856739787	87.2049515067932	43.6364149888202	43.84692375752	43.9690979649401	36.8058431782221	43.5681397015745
ENSDARG00000011609	ENSDARG00000030583	0.284482260275789	paralogue_pairs	FOXK2 (1 of many)	foxk2	within_species_paralog	Danio rerio	70.1843	77.0221	7.4023441299259	10.2679475091393	8.40887062395367	5.6747562684606	6.63720333402931	19.2250439647666	19.4126784953094	21.1849699771926	20.6606943687813	17.1888497770148	172.723228275095	170.973953135478	169.044638022576	165.456524229253	160.683215759065	172.637771050526	177.532223625325	159.362082513633	199.08108962702	174.559479030451	165.21874471422	174.644245537374	156.032743389547	174.227557023987	184.619955832097	97.7950331713355	94.3063495071398	101.435257731426	112.920054423027	93.9281044752608	98.3117727133788	87.9814052734981	96.8392453068593	106.710571225776	98.6144874236335	100.383751030205	106.449278180766	114.982866305569	98.6441192943565	101.047595448737
ENSDARG00000028401	ENSDARG00000030608	0.755254806934631	paralogue_pairs	rhogc	rhogd	within_species_paralog	Clupeocephala	82.199	82.199	116.064066382517	132.626603352922	133.775035260393	126.151402022117	123.234736390338	246.703326075965	241.898065619853	258.908689009528	269.641576156545	222.09723661601	364.558402384153	366.781074852406	369.025191215996	364.651640213703	345.472287218201	341.402892250843	337.163326955716	298.659723274672	342.484991639952	345.137894048183	300.167237396686	327.806166951146	286.367848399882	335.743095799427	344.43899353345	130.923661387629	128.691316720114	134.720938397423	149.062513998878	136.785407900318	114.122488999087	114.925365572811	107.363154996286	125.86069361342	122.391156006982	112.159059978816	91.1535056600819	84.4237423395442	108.013982006179	100.545834000904
ENSDARG00000014085	ENSDARG00000030694	0.878122778226095	paralogue_pairs	atp6v1e1a	atp6v1e1b	within_species_paralog	Clupeocephala	82.3009	82.3009	3.41286387617833	3.271663808092	3.45924178891341	4.03479080927103	1.61404864202565	7.25305275211728	6.70356382866321	6.20469072103076	6.47365148161232	7.24545325692949	3.93266388068375	3.72459361197848	3.52998564078547	2.86746417560874	6.79315275298558	4.07487687388048	3.89368578882535	3.82979377490489	3.04249456890082	3.41062021477949	0.94844793685744	2.17748108549557	0.672982025751064	1.49395424121183	0.749522214678813	0.699746038853458	0.714789151424774	1.34989490739068	1.28488615667834	1.0699209024801	0.763056708722116	0.920182806234131	1.03275815361873	1.33524507517448	1.57862871929612	2.66447819806629	1.92429880927285	2.52295110914864	1.87946671844594	2.15596380468431
ENSDARG00000020031	ENSDARG00000030723	0.146547044297951	paralogue_pairs	cldn11a	cldn11b	within_species_paralog	Clupeocephala	55.814	46.875	0.298558131289476	1.39342164606733	1.2870135997769	1.25887904996281	1.19575450532592	0.337838240531573	2.33107715813644	1.65056917761048	1.37931366050908	1.41750797955248	1.83406844774046	0.397257793579496	1.3140193704949	1.55143573277927	1.87672170097508	1.50811470134597	0.303757837465957	0.761397328791826	0.378473092345871	0.782597336141362	0.708040661935036	0.974495189675343	1.33817510899718	0.371553289442407	0	0.693156600476488	0	0	0	1.19736288648132	0.758785449771783	0	0.925064702401776	0.664507048732418	0	0.722919631098072	0.718626699721282	0.342167298341769	0.700562214975482	0.402340657923872
ENSDARG00000027153	ENSDARG00000030750	0.852506588889087	paralogue_pairs	gabrr3a	gabrr3b	within_species_paralog	Clupeocephala	55.9322	85.7143	0	0	0	0	0	0	0	0	0	0	0.558908812798239	0	0.250681051608185	0	0.286027778477739	0.462256003648772	0	0.58043300627985	0.576570802746584	0	0	0	0	0	0	0	0	0	0	0	0	0	0	0.253048773257478	0	0	0	0	0	0
ENSDARG00000008414	ENSDARG00000030782	0.887761763534799	paralogue_pairs	exoc3l2a	exoc3l2b	within_species_paralog	Clupeocephala	53.0043	53.8713	0	0	0.0987464798535103	0	0	0	0.101897908126987	0.101096086225078	0	0	0.111912304113521	0.121057952738958	0	0	0.229203750696436	0	0.0940188081763661	0	0	0	0	0.198375779643655	0.102219584892134	0.113382309307514	0	0	0	0	0	0	0	0	0	0	0	0	0.10940522025712	0	0	0
ENSDARG00000020581	ENSDARG00000030832	0.909570759284927	paralogue_pairs	otofb	otofa	within_species_paralog	Clupeocephala	80.7671	71.8876	0.288197604305853	0.286450741084233	0.354306135483666	0.306584538549003	0.0555030483492903	0.185250864290395	0.091337148435023	0.181273831739665	0.141578773741374	0.234690082541021	0	0.162604814748535	0.180622504746295	0.373924398165367	0.308010555914288	0.252584493490185	0.549326732134473	0.260690553069468	0.413445321056664	0.321304038429868	0.241579720842386	0.177725839566843	0.549560482697527	0.253910277739014	0.408486909988447	0.431121156512657	0.244773429799713	0.275503377795878	0.314439794691598	0.0545571695129698	0.363372223468144	0.328673147691454	0.505163065992668	0.362794461775428	0.367797318641915	0.197603603357448	0.489745762577585	0.280785048652377	0.431816367914548	0.164763797829724
ENSDARG00000028346	ENSDARG00000030839	-0.402035815071682	paralogue_pairs	tesca	tescb	within_species_paralog	Clupeocephala	59.1743	59.7222	0	0	0	0.151417085632314	0	0.483202340909854	0.317606271929859	0.157521016714597	0	0	0	0.188853981158966	0	0	0	0.145370409577728	0.43832693502389	0	0.540038365484048	0	5.38649601017006	3.55715923478669	3.82466225509936	4.06684661311131	2.66333725548593	30.5545406056239	28.3324663199909	19.3369600419182	26.2778101237463	29.4428854291686	41.5541400096929	37.2573724404796	34.7544730911168	36.968955538256	41.6323468616302	24.425784424027	32.9469776116334	21.9917716621766	29.0436850142315	24.6810156309029
ENSDARG00000013794	ENSDARG00000030844	0.694852130088925	paralogue_pairs	klf11b	klf11a	within_species_paralog	Otophysi	55.1502	53.6534	7.21419221835472	9.65257144650307	9.12752883194281	5.72743786655925	7.01384681281191	7.93759932214005	11.0360630392022	10.7462949511984	10.3790607430268	7.36590121160543	20.520649067952	18.3879132639482	18.2300552713651	20.1380643390028	16.7152599953469	14.840247802187	13.6331875512391	13.2963581085971	14.7938373751225	12.2486647346884	13.4089461638582	15.443974127249	13.4946711559303	14.752999948344	14.582855315774	12.1557981635382	11.7755500908385	5.85781894808442	8.99715954994617	13.4472872491959	8.44939059772097	8.05510469010368	10.0123004918858	11.5862101442756	9.11004930418605	8.6981862084655	9.49928539470942	8.64846874327134	9.91444306312514	4.59634235367057
ENSDARG00000021339	ENSDARG00000030915	0.937231409515649	paralogue_pairs	cpa5	cpa1	within_species_paralog	Danio rerio	82.8162	83.0144	0	0.337340372929344	0.311629089181582	0.60987625321403	0	0	0	0	0	0	0	0.769266950467749	0.636304326036417	0.375662317482367	0	0	0	0	0	0	0.34277359985287	0	0.323951931284176	0.359768652572613	0.360576959126788	0	0	0.324950253408649	0	0	0	0.664505044435005	0	0.643398703082063	0	0.699989783238891	0	0	0	0
ENSDARG00000006603	ENSDARG00000030980	-0.135004031368569	paralogue_pairs	csrp1a	csrp1b	within_species_paralog	Danio rerio	83.3333	83.3333	0.782930283226434	1.66802112435961	1.40457492856383	1.6604776260118	1.22721574964925	8.97222989312896	8.2661777922585	8.3437065522478	9.74784189628109	7.31302530217944	36.1747724286013	29.3115988098341	34.8161430652559	35.5693441973203	37.3652556248206	32.685026809349	29.7749172552997	31.4719370083531	35.8295392543262	35.3958596355965	32.2734929307574	36.1519912613796	31.1407556464216	32.9352127786084	30.4833674926755	22.7553275546811	25.4191567723123	27.7255555642635	27.9919903138403	25.1489471487194	18.6418087149591	15.5180264631826	20.3508632845401	15.289713925346	16.3742480800221	8.63818554185364	9.19503819090395	11.8995606557606	10.2122913364892	12.0530445209082
ENSDARG00000013946	ENSDARG00000031100	-0.80313789583781	paralogue_pairs	ivns1abpb	ivns1abpa	within_species_paralog	Clupeocephala	80.4688	80.0933	169.901603003352	160.51995375896	167.161958093281	173.051115047744	151.487128719226	178.95867954392	184.658376915564	180.745298243039	177.433355941577	175.047338300263	377.64285670088	372.200879176462	376.52215666338	341.593110856833	344.608995587553	353.589452248921	349.184182212773	330.893280614158	360.679277623757	364.967644053953	300.931377039609	320.030829776798	265.871922286428	338.82395112207	370.075621499497	150.74012481138	155.347554790247	172.758871663677	204.072822954647	140.548065828468	116.316070399888	137.80797702734	149.341675328074	132.956195395628	127.407861893241	125.322840842425	115.508298464315	100.490655614764	112.441851514376	129.218390502538
ENSDARG00000029305	ENSDARG00000031119	0.757486906776986	paralogue_pairs	baiap2l1a	baiap2l1b	within_species_paralog	Clupeocephala	60	60.2484	219.002573751582	227.189298036468	214.954590182583	239.17472185514	229.729203655273	176.80169051287	189.208823867472	183.017757473848	187.410245282939	170.116139695979	170.562694596076	173.740603269884	165.234871837418	159.991340115105	163.870348956843	164.327756260172	168.620598486442	140.203790528859	168.984026907319	169.613779236395	121.958637264305	123.201511565436	103.508795449289	134.744749180513	131.803728146628	44.0970395348999	46.3926513070777	49.2181741091993	56.2011872671001	35.4385122506529	35.6684659576529	39.8421432625858	43.7149936241598	42.4180443728417	35.5633364777106	37.18508527899	32.6900908662739	41.4870777708056	29.6583049387971	36.0717674290038
ENSDARG00000002792	ENSDARG00000031214	0.921863853025705	paralogue_pairs	arcn1a	arcn1b	within_species_paralog	Neopterygii	83.3006	82.8125	39.747353374076	44.2414114569738	38.0413289335744	45.1961980114208	42.3884796136429	56.8606320436807	59.3688928360961	64.6667189949391	62.3452381904711	52.2260245093487	176.073828119413	183.262297312463	181.861761784295	159.404863784581	175.824909478148	206.71013553495	187.109775144829	179.408491491534	180.539184437163	192.687384593868	169.37231151694	176.764629067287	162.915290723463	199.575538365982	200.468861855237	113.87433576456	122.00472873035	121.460912339413	126.831152395955	118.743991202236	79.4112431825364	73.7298493604806	88.9738360019093	86.9132752115745	78.7652458148036	58.9893664132544	63.4999491110546	48.8173140035574	59.3384072509904	60.5096239448702
ENSDARG00000017338	ENSDARG00000031240	0.892463576001002	paralogue_pairs	kidins220b	kidins220a	within_species_paralog	Clupeocephala	73.0791	73.8471	0.884289216348853	0.833433252324947	0.891878360409374	1.23405761210495	0.670206251504843	0.621903132223926	0.858536695510709	0.425953183504503	0.633779864077068	0.367545614697646	2.82728342567692	3.13050635681451	1.94008190009289	3.15537256228877	2.41301304817213	3.55786981981095	4.19558311447325	3.15074332101729	3.33184011488198	2.732819924886	1.68729555101984	2.6852070734433	2.58308824091213	3.546556958479	4.04533276354155	2.05747436252609	2.2997056541323	1.10997931448294	2.39310281241415	2.12490731052571	0.836570243571635	0.693622807630636	1.69625639647561	1.88824174144014	1.23497558977354	3.3174086274779	3.3550486837214	3.14246190786017	3.47930085333329	2.95068805124795
ENSDARG00000004141	ENSDARG00000031299	0.795813350908785	paralogue_pairs	zgc:92630	dhrs11b	within_species_paralog	Danio rerio	83.5294	83.5294	0	0	0	0	0	0	0	0.287342706206504	0	0	0	0	0	0	0	0	0	0	0	0	0.307879565768347	0	0.58214938244866	0.646395507390211	0	1.50990177704897	2.46735740486159	0.583912414548081	1.33428664616239	1.73592327974124	1.6503569130697	1.79112127819641	2.14542932413178	1.73372161643575	1.75665210044408	2.82974692375798	1.56210673622744	1.48833328788757	2.13356147884149	2.09947430578281
ENSDARG00000025187	ENSDARG00000031316	0.832140821779813	paralogue_pairs	six6a	six6b	within_species_paralog	Clupeocephala	91.8367	91.8367	0.580830803747985	0	0.312959847606608	0.306224287768808	0	0.328562463912733	0	0.321064714590377	0.670686139000073	0	0	0	0.319512879505731	0.377265492383945	0.365011826439125	0	0.591109348291117	0	0.736071501457768	0	0	0	0.976031701681507	0.361317298479063	0.362123229644105	0	0	0.32634724530999	0	0	0.368953647972856	0.66736151373078	0	0.323086239401285	0	0	0	0.665496158258431	0.34065491832338	0
ENSDARG00000007682	ENSDARG00000031317	0.0877534182692759	paralogue_pairs	ppdpfa	ppdpfb	within_species_paralog	Clupeocephala	64.9573	66.087	3.00400596135043	1.05156227943915	0.647486538388388	0.633282731534488	4.01016744537968	4.0792507792929	1.34031768320907	1.99297049085501	1.73487654205209	5.13450158750926	4.4292210028042	6.79557969575279	6.94133408247207	7.41486478865096	7.93134385383818	9.71066648810644	7.3347204017481	6.89520557448735	9.52089167868962	8.66216993460097	23.1550560381898	20.5918925201533	24.5737007709737	18.3196400059234	15.360856482495	13.9484564878005	16.0247650743358	15.8705052029082	9.2610718196172	14.4579381807599	8.39862115235965	10.7029676272518	12.4112101735784	13.707474557628	10.5001791714784	10.1839885424541	5.42341674067491	8.95178128762365	9.86887460345471	7.28735778989266
ENSDARG00000017255	ENSDARG00000031325	0.614896220428478	paralogue_pairs	tmed1b	tmed1a	within_species_paralog	Clupeocephala	61.9469	61.9469	51.9865139173608	50.8083258138092	51.4591643725687	40.7673337582867	39.7473264481755	54.5487010420826	39.0208247207717	48.978518802827	51.2169072071097	41.6210444764766	77.4660654143971	67.8763221875775	66.2392605084365	71.0954180745754	60.1647369214688	57.7672816047281	69.2605944670408	56.5309653389103	61.6872139257801	78.0030019624302	47.0933714253488	40.6368446892836	30.944185701652	30.5121259061877	44.1147282954461	20.2500840472675	22.5120061251227	17.9274815318196	25.4946720785396	21.3294064342029	30.6495746133334	25.4827300278875	32.5700899085089	41.5966706377363	40.3774155406961	37.222278643482	53.9140260901611	31.6594945313449	55.661336080916	45.6472768764789
ENSDARG00000018619	ENSDARG00000031387	0.127162864537479	paralogue_pairs	cers4b	cers4a	within_species_paralog	Clupeocephala	63.6816	62.8993	0.412448523108991	0	0	0.436197335665856	0	0	0	0.227652964203562	0	0.587581561782033	1.51520932566068	0.27334990392138	0.226648202120276	0	0.516991533983889	1.04619668221878	1.26283819630653	0.786934630813894	0.781502481163205	1.88680960006648	1.7053636500369	0.447434215563897	1.38283649855286	1.79075507989628	0.770026398976337	0	0	0.462296263303674	0.792080152709876	0.824449017151127	0	0	0	0.228651663292347	0	0	0	0	0.241366238687278	0
ENSDARG00000007990	ENSDARG00000031420	0.555159961335333	paralogue_pairs	wt1b	wt1a	within_species_paralog	Clupeocephala	72.8155	71.599	0	0	0	0	0	0	0	0	0	0	0	0	0	0	0	0	0.197868000914393	0	0	0	0	0	0.216501877604605	0	0	0.675511764084532	0.690047731761553	0.21713142488227	0.496002546255438	0	1.22738030649346	0.666055549995789	0.199331551487724	0	0.652913542736456	0	0	0	0.453483106032022	0
ENSDARG00000003920	ENSDARG00000031495	0.951081112547302	paralogue_pairs	setb	seta	within_species_paralog	Clupeocephala	86.9091	88.8476	418.635113787047	464.051862049134	445.84591495527	463.099911620536	497.344865071638	666.009797827921	685.585718324437	772.397181074397	668.900762913303	657.680120870363	602.816750054488	629.471226055114	558.832210944806	579.255127215195	578.331285947712	701.919401215195	670.151579022309	622.839301843757	671.561041699997	660.326795565913	849.400705747198	840.920904774259	826.83471782451	894.458364338115	907.796460120654	1323.77445653249	1375.23676599047	1309.73718037366	1315.04575056871	1307.1732634039	1450.77696307719	1478.98822976381	1519.95055972058	1500.15561394863	1467.59002684239	1668.17143885412	1584.94275720033	1699.30669372872	1439.97735311258	1700.91550836373
ENSDARG00000008540	ENSDARG00000031664	0.884503268535328	paralogue_pairs	sox21b	sox21a	within_species_paralog	Otophysi	59.5918	61.0879	0.285787460051341	0	0	0	0	0.323292104945558	0	0	0	0	0	0	0	0	0	0	0	0	0	0	1.01610663665474	0.621622630104833	0.960351100427691	0.711004462587593	1.06895046980158	3.64970267227585	4.40493387179876	2.56881240517956	1.10075259378069	3.43693387106561	1.45209153152636	1.64158869626038	1.77010410777397	0.953635971825465	0.644123423797038	0.34584422365671	1.37497514948789	0	0.335185681138393	0.384935511037749
ENSDARG00000024847	ENSDARG00000031678	0.55771055404675	paralogue_pairs	col5a2b	col5a2a	within_species_paralog	Clupeocephala	66.3109	65.3517	0.781963793272791	0.247475997026036	0.535403274636501	0.377712320404382	0.382899121142358	0.560141937067791	0.394518974864989	0.704604971846353	0.4893401503942	0.135066924066747	1.99256139281215	1.03072156827403	0.701968673440251	0.92246831399438	1.68571464334887	0.435509325209868	0.728863222103306	0.450477749485026	0.268006408935214	0.555265752971986	0.668194471644711	0.844683239800161	0.87055705122435	0.789956103933333	0.529323715237246	0.248064313718376	0.929470548850381	0.714186844715048	0.271746381605325	0.754371526245746	0.538270088964675	0	0.291083072133795	0.391975224801523	0.158940197762215	0.256158014346479	0.169351142059447	0.161759151857559	0.0829081116422871	0.094940878078716
ENSDARG00000020656	ENSDARG00000031702	-0.0915790860263407	paralogue_pairs	prkg1a	prkg1b	within_species_paralog	Clupeocephala	66.5667	90.9836	1.60107726888147	1.8569957945991	2.04535981300041	1.17059793859725	2.02284053656005	5.06641844242267	3.66364977925289	3.58035042852797	4.64670127935639	3.56506131578751	10.8454419267409	7.31414395734934	11.470333480073	9.0887208072351	8.42443628635826	11.4037905470392	12.42342830547	11.5345129099732	11.6857709570948	10.7406932174557	8.6931342774739	11.9904273179092	7.79366000856229	9.63025286079882	11.3577487038815	3.95823458926517	3.15278828677768	3.68388189594657	3.94986780987737	4.50984457442474	0.757219006874782	0.799059129646725	1.12588115100401	0.826960564874356	0.950124839534784	0.300267395960605	0.119081454596048	0.341323915163564	0.0583212625940501	0.333835001908937
ENSDARG00000018750	ENSDARG00000031751	0.271408994083221	paralogue_pairs	npr1b	npr1a	within_species_paralog	Clupeocephala	71.7757	71.9775	0	0	0.084434638187342	0	0	0	0	0	0.0900468431401265	0	0.0956561042075114	0.103465505301667	0	0	0	0.160191832423919	0	0	0	0	0.0922266231489154	0	0	0	0.194797821917486	0	0.0932652801980659	0.175230995887277	0	0.10411641484716	0	0.179182500320466	0	0	0	0	0	0	0	0
ENSDARG00000006060	ENSDARG00000031782	0.396574066617988	paralogue_pairs	aim1b	aim1a	within_species_paralog	Clupeocephala	18.9287	20.2603	0.0699443224726725	0.0405475230492839	0.0752366810761778	0	0	0.118002143339611	0.116361980741745	0.153963705864821	0.0801600746862674	0.166130375617966	0.425652390524656	0.414260999458929	0.613660960530935	0.136120611364128	0.392374858850276	0.0715389000255101	0.287209869080958	0.132841858745447	0.0877780451547223	0.227397534116504	0.90268341734073	0.67921698765838	0.388944866815256	0.819409773843912	0.737240464657724	6.59213217584503	7.44404766908561	5.57648674402864	7.43256519999982	6.48662088826252	11.6387470786056	11.683789755777	14.5144960422365	13.4406207250048	12.2986981815892	17.4528003282027	16.6356409322485	18.6397411825496	14.9956186115549	18.0499426892662
ENSDARG00000016699	ENSDARG00000031875	-0.155507670477867	paralogue_pairs	trpa1a	trpa1b	within_species_paralog	Clupeocephala	57.2824	57.5893	0.334859134556722	0.291523000322791	0.360321595169139	0.355683886691062	0.112674126636115	0.188522918650232	0.371778109286796	0.184432307184477	0.192158119880177	0.556691044659219	2.85788750453098	2.98089453384218	2.29663356106058	2.17278469958286	2.09046891545479	2.47739257609701	2.91706641159729	2.33496577813761	2.42085467939615	2.07144414141507	3.54277517566965	3.61861283066022	3.07668046138992	1.86136101416044	2.0783881859178	4.38142156980421	2.78576601846386	3.45895437144908	3.73517360289659	3.999379594323	2.00806176936354	2.19864334597286	3.42956049680509	3.32519735166851	2.90253793552697	1.20716405716339	1.69614412597501	1.52455157290025	1.66034074008045	2.01349169417824
ENSDARG00000009870	ENSDARG00000031888	0.63462590675645	paralogue_pairs	mapk8b	mapk8a	within_species_paralog	Neopterygii	89.9533	90.1639	2.12832183214826	1.71364246184276	1.23386614544671	2.2542650536061	2.19683826790507	3.87832166940196	5.82656035710665	6.14022036336179	7.34524407885112	7.46413381330188	21.4190556149929	18.4131449456791	17.8037510740497	18.4913708095363	14.7553250485626	13.9810416914071	16.7331346762603	12.0643986404311	16.9305671308539	12.8229843559615	10.6192057318194	8.51355921132627	2.74119091677419	11.7619729273357	18.3223707286104	9.13328644306517	8.74746484062798	9.52990855897684	12.7668281729002	10.4570076749413	6.00852924680329	7.49577670806799	9.25096257469265	8.51704656175356	6.24429302554624	10.8504125139	10.378936452995	14.945648662011	5.35927120505915	8.33917457709252
ENSDARG00000019362	ENSDARG00000031907	0.746539365572211	paralogue_pairs	ptbp1a	ptbp1b	within_species_paralog	Clupeocephala	84.3206	85.8156	2.05798252798186	2.96208993435603	2.12587015133507	3.06050660996058	2.43763917379575	5.00510874462051	5.6663319808109	4.44316080925755	6.51867849328778	5.63053191677515	11.8426000890607	11.7241438667952	8.40091549736758	9.8281336344283	8.32489764843556	11.1731710780185	10.4618682004149	9.49691555350854	13.7647701810311	10.5057565823544	40.8346408143324	32.5569441991252	32.3612631174902	42.9090730629614	33.8229197965073	149.167729639545	156.731310444532	138.803772747036	143.131560652794	140.369301924973	110.987956875166	126.236340342789	131.263211330499	124.516752557396	130.547746352048	75.8680479962678	81.7204951267682	73.2671089102756	65.3041703772332	90.7417053291667
ENSDARG00000004695	ENSDARG00000031983	0.795477059598092	paralogue_pairs	six4a	six4b	within_species_paralog	Otophysi	47.395	45.8537	0	0	0	0	0	0	0	0.170026276168467	0	0	0	0	0.338639840547879	0.400260592685126	0	0.156797041077647	0.157616525345133	0	0	0	0.363476027240576	0	0.344067285592637	0	0.191660617643031	4.65885800935078	5.30884367023277	2.24277960224079	2.75815672503378	4.51160127866538	18.3339211780554	17.6407079763197	14.882421806709	16.8866782602422	19.8806517945697	21.3560315582674	24.8832000787642	20.2242885182934	25.9468803946552	26.6470256311749
ENSDARG00000026595	ENSDARG00000032013	0.760223353004569	paralogue_pairs	pafah1b1b	pafah1b1a	within_species_paralog	Clupeocephala	93.9024	93.9024	67.2812265089128	60.654889644549	59.6123196286479	65.3810673880152	60.150506001402	40.3293635039748	46.6851436098519	49.6843055818274	48.0106210665262	48.5257487448863	96.7714435189692	94.9710402709447	93.3806239111838	92.1770556404181	95.4089040495397	89.8006507332612	99.9638543322912	92.6969506856988	93.8125752450403	96.7041505103953	58.123025918523	63.5856814544798	57.4446750033411	60.5049482621583	58.3884871748281	22.6528209726867	23.1456470516271	25.4467441818485	25.2950688987483	22.7200598090037	19.4651192203362	22.0071745486048	22.2989633255627	20.0194025719267	19.9112988239612	26.9774511632859	29.7386750883115	18.7113645809229	21.2919055366172	24.0926996250707
ENSDARG00000014674	ENSDARG00000032079	-0.0645891046806148	paralogue_pairs	acsl3b	acsl3a	within_species_paralog	Clupeocephala	73.7728	73.7728	53.5692999055986	52.6299145967605	57.8637403718567	58.1218812526312	48.0286157858031	59.5091485383197	68.1860017017143	72.4492016865051	59.9264857252237	55.6267010279565	52.5334774020455	52.5628330435635	53.9990303711702	46.8284914599849	49.9448376691978	45.7385394846886	48.4475233371413	41.464511166511	41.9965703366538	48.3494485586443	38.93471994979	37.7673043512847	29.3886093379053	41.5221901803402	40.8631818607518	23.9282821281263	21.7813814670953	25.0003432618687	29.4321863331036	25.0514038271045	21.9728596136222	19.5537957174407	19.1889340496228	22.2204478138502	19.0718704315509	21.8409084771378	22.4952418627395	20.6083804084758	17.8501156346832	24.0035601809526
ENSDARG00000001241	ENSDARG00000032175	0.948071399190829	paralogue_pairs	puf60b	puf60a	within_species_paralog	Neopterygii	78.2946	73.1884	107.999085630479	112.487963523382	107.890448167976	100.123089576846	100.165270212671	138.822080732777	162.003165911336	158.788997353366	162.248494254975	150.457186225781	254.064056161778	272.623287117225	258.712709803393	250.482435460892	250.392844260458	279.139228810755	265.244806032834	250.880981603801	283.994492208199	256.062139473908	254.191731889695	255.842670979004	247.715736796251	280.916096040806	314.657254249807	277.36344770092	280.636294912248	282.405415720624	302.609995942777	278.613310148718	288.48947875262	315.946882055879	304.967965800861	310.243967788545	313.633287982032	291.833275453836	303.909814456853	259.625568773957	270.230419453733	303.192689827211
ENSDARG00000015312	ENSDARG00000032197	0.792847514335962	paralogue_pairs	klf12a	klf12b	within_species_paralog	Neopterygii	60.8579	65.4179	1.77447893301432	1.37530171093373	1.75109310358884	1.56711712812646	3.37522977460226	0.83374246181817	1.31522465118415	0.489217314459187	1.36026917271007	0.84275028265736	4.87899722440179	4.4972609288559	4.54720203843231	5.37489020151189	4.25519599122338	4.51335148467283	4.68779337893367	3.00475709934397	4.10027764344074	5.01652974062839	3.31132405861984	4.48338808573156	3.13473966212585	2.74600122962021	2.57344015576248	0.687547267003233	1.05365275182196	1.32361837394147	1.32252916491397	0.39332997639966	0.748198276505598	0.676716160043994	0.759139194056808	1.30858601438452	0.66313654483317	0.178090177170668	1.06050382603328	0.168655385564973	0.172807847838281	0.19809038396032
ENSDARG00000015552	ENSDARG00000032221	0.6312383267154	paralogue_pairs	phactr4a	phactr4b	within_species_paralog	Clupeocephala	30.3263	39.0123	10.1403262955635	11.3556047677881	11.3508587409476	9.40963574282498	11.8449555762864	14.0497042401428	10.3416686788916	12.0042099713144	12.9066571957318	9.41084174355783	21.7772494277082	24.1702860083971	19.4832895648841	24.6423218227127	23.2539423663024	23.9537022263339	23.1474560456958	19.0855142496044	22.014096600036	23.3411998980181	2.4780499316173	2.34176992111199	2.870221081848	2.09789259482131	3.63609383131679	0.545497808545332	0.766498421340434	0.392436112700367	1.94105627121557	0.38859114848178	0.44365761110111	0.66881420767547	0.539760032924449	0.646078276844703	1.04793400542533	2.25196058557691	1.74447870479904	2.3331674611131	1.77680984506932	2.4255691058397
ENSDARG00000005050	ENSDARG00000032234	0.143201191894764	paralogue_pairs	wnt2ba	wnt2bb	within_species_paralog	Neopterygii	75.4522	73.7374	0	0	0	0	0	0.241069351899466	0	0	0	0	0	0	0	0	0	0	0	0	0	0	0	0	0	0	0	0	0.506600918017942	0.239309547226517	0	0	0.270550028695947	0.244694062754732	0	0	0	0	0	0	0.249880966354986	0.286690878022436
ENSDARG00000002609	ENSDARG00000032373	-0.414751807246761	paralogue_pairs	rnf145a	rnf145b	within_species_paralog	Clupeocephala	83.359	78.9781	0.615472919373831	0.499833658402842	0.33108417593047	0.457985444105593	0.331632330267767	1.66238332423463	1.5709117460452	2.10091099466944	2.04715641809234	1.87107978523169	6.07346584749238	4.13583490560586	4.45638360942748	6.14945661695525	6.83444473681926	3.26933369068232	2.39875469828364	2.10557924841014	2.783452121216	1.92244388440367	2.89149020807256	3.32319420726275	3.90460220813694	4.78600226212765	3.97099211059035	1.93311902521474	3.07295357224443	2.40396043499465	2.03838315053225	2.69329100126648	1.78593743453253	2.10701604179929	1.82645444465551	2.44253830877366	3.64535939014613	8.27705973317866	10.4057782575434	10.220555080277	6.96106478839126	10.0245530610659
ENSDARG00000020123	ENSDARG00000032426	0.794618358537236	paralogue_pairs	adck3	COQ8A (1 of many)	within_species_paralog	Clupeocephala	64.1357	70.0176	11.6113819708304	13.6153853261442	10.3544076195712	10.7961649878599	10.556790950103	12.0855494114399	11.0562899246306	19.1338617517426	10.0343898327141	12.6056849526739	97.438825061332	105.558894909287	100.87661483285	92.4320464316761	91.7586475815252	141.444290128111	138.820311425536	131.181738698435	139.18034198326	140.383320829496	92.787953436343	109.317219515863	94.0409384870129	111.432430392393	99.8563117965247	38.061251382279	35.8677715633936	47.3354897581807	50.7980004389702	38.7778655399394	27.6652841911222	21.4840742320207	30.0449220783145	24.9173607427748	21.4185336564381	27.9319797003446	27.8429898669638	23.5574878853634	29.9525197687308	29.1404183762696
ENSDARG00000007791	ENSDARG00000032430	0.354986309209375	paralogue_pairs	ppp2r1a	ppp2r1b	within_species_paralog	Clupeocephala	95.9253	95.9253	116.001273799933	120.461238242814	113.619372250141	114.490951063787	102.6239066298	99.9707647949483	120.099008995652	118.582805323651	129.684449063857	111.265063228714	180.05087896062	178.181067875114	179.439580478363	172.942808816581	161.232073216944	158.631519853972	155.153570884639	146.275341445349	160.659076181338	162.08622185355	157.929145072717	153.158371953903	139.024490625976	176.495286323761	201.186936220072	177.870294010556	176.0542251167	163.889527092466	170.74443451794	177.736192890061	191.325824023266	197.215006917522	212.446688632182	207.324316941677	196.326404405701	185.323608385885	179.380006198734	157.735235440709	169.133908858987	177.992862293152
ENSDARG00000005800	ENSDARG00000032469	0.790858224182899	paralogue_pairs	ampd3a	ampd3b	within_species_paralog	Clupeocephala	81.1944	82.0282	0.25460502751112	0.147698946824755	0.684814538891318	0.473605979957536	0.428676988109957	0.788009810659643	1.13021633301077	1.33172184117666	0.949120211837888	0.483758394625399	0.542850357107932	0.754868305035044	0.977633506148261	0.908534120945916	0.714797342235479	1.49533614067021	1.56668026064515	1.53244123862586	1.75928716658367	1.24267817142335	0.897176007185227	0.549923790082789	0.850172696331641	0.785709378281348	0.552855293162624	0	0	0.0710370441185673	0	0.0844108853376839	0	0	0	0	0	0	0	0	0	0
ENSDARG00000028148	ENSDARG00000032578	0.786678526252907	paralogue_pairs	pax2a	pax2b	within_species_paralog	Clupeocephala	75	92.487	0	0	0	0	0	0	0	0	0	0	0	0.226445383254831	0	0.222809525382942	0	0	0	0	0	0.111804535513668	0.403692522255485	0.463867318365918	0.38244343816851	0.106048022507455	0.426274279777297	0.099840514190824	0.408082721165013	0.575221081339177	0.43777165597768	0.113928954930439	0.216767423260655	0.68622271592247	0.351711818085081	0.663074410266596	0.192040651407764	0.515821735511686	0.204643563563488	0.684009629615251	0.500789190537075	0.917732797104724
ENSDARG00000014233	ENSDARG00000032606	-0.57573738609476	paralogue_pairs	sept8b	sept8a	within_species_paralog	Neopterygii	85.5792	86.1905	0	0	0	0	0	0	0.216781900739756	0	0	0	0	0	0	0	0	0	0	0	0	0.509023204958864	0	0	0.435243885393054	0.241540767575402	0.242382621261832	0.226327069698871	0.462393227937427	0	0.24928595816729	0.25947613962919	0	0	0.200364901998278	0.215874064060351	0	0	0.233323899660899	0	0	0.261422684572599
ENSDARG00000022165	ENSDARG00000032618	0.779741948062843	paralogue_pairs	mgst1.2	mgst1.1	within_species_paralog	Otophysi	71.0526	70.1299	0.517769837300468	1.20460076546123	0.557494147450079	1.27921789518609	0.694536324829008	1.75257755670466	0.383969476017365	0.571235421695982	1.19159264728425	0.655710252151739	1.89984459617013	0.68534811902944	1.89603301166615	2.24073454571739	1.94492880259259	3.5077736436479	4.23232695838013	6.57996427915057	2.61280888655455	4.95788076742144	0.407226509047532	3.36655488819451	1.15619346775058	0.427698050055947	2.14656497987628	11.0315331970905	9.83528998338894	9.46933931777972	5.73830250002904	9.87842561947618	14.4195869206841	20.7483114565097	19.8661736782896	16.817026126041	24.9838651908152	23.7161395822269	32.4244641495071	17.9271435677602	32.6952784984031	28.9283241495031
ENSDARG00000021372	ENSDARG00000032619	0.329186184221372	paralogue_pairs	tob1b	tob1a	within_species_paralog	Clupeocephala	84.7826	84.7826	123.741683922737	133.898957942218	128.330255634248	130.038203503073	132.274368451992	129.874718064661	132.018368459718	131.300403185556	133.192971638883	134.654441489795	132.827871317527	126.981311766447	124.50639670916	119.535574976691	130.903366421874	126.633805882175	128.968900358249	132.453797221085	140.279215140484	125.702125221565	92.1124502350953	81.0997952404349	81.9289081621152	83.8755496254879	90.0593195741654	35.482638419887	31.0434116230773	36.9004016282922	44.6311943057999	35.0048842198777	31.6475790990224	25.2781584781217	26.5256465778917	31.0943426338101	28.5989170724193	27.9812212846494	32.2423044969112	29.2772668244782	34.7416813656416	30.0374390957361
ENSDARG00000021352	ENSDARG00000032714	0.925004663868253	paralogue_pairs	gria1a	gria1b	within_species_paralog	Clupeocephala	82.9322	82.6609	0.347729274785297	0.302435508950364	0.0935157435402401	0.184942033392331	0.29295968328204	0.244484912865821	0.24108366292103	0.239233192873109	0.298962217608535	0.371657529235757	1.11130732530511	0.85842697971912	0.953483562843991	1.07152724960846	1.02981372449414	0.177757312035842	0.223039779900866	0.220191620618822	0.32739811840202	0.452317340820846	0.255069979403922	0.328381684194785	0.435175034941571	0.643405631026177	0.700828813368024	0.20228650137007	0.206729029511933	0.339361617436389	0.221329879121478	0.230411761083584	0.0548078563796608	0	0	0	0	0.052158888767539	0.103420000951851	0	0.101314477683922	0.0579880716334346
ENSDARG00000004196	ENSDARG00000032746	0.108563425226601	paralogue_pairs	tnfsf10l	tnfsf10l3	within_species_paralog	Otophysi	56.4669	61.9377	0	0	0	0.120504955612424	0	0	0	0	0	0	0	0	0.124673723409196	0	0	0	0	0	0	0	0	0	0	0	0	0.792319589165665	1.21433442690702	0.76163666585817	0.289860391477838	1.05606705382134	2.43964999238983	2.85560692468044	1.86322369446627	1.12910758774751	3.17907885461525	5.46457929001867	5.42152316475114	6.21068281658785	5.8344674124933	6.68501908222873
ENSDARG00000019660	ENSDARG00000032820	0.816220100780221	paralogue_pairs	rxfp2b	rxfp2a	within_species_paralog	Clupeocephala	66.5333	69.018	1.2439454869366	0.963890552638052	0	0.439582958273241	0.556934192912242	0	1.53634596529098	0.152397062987347	0.158884225288159	0.393864260726333	11.4814161173067	8.95183938948539	4.70505702489175	8.43253152443376	6.22342278845555	16.3192994635647	12.7250965392572	16.8468137419501	21.9417019229294	17.307986222572	1.9540238900911	1.64580298309486	4.31673954796161	3.42108194388156	3.43553689090106	0	0.328318089532334	0.618408072719489	0.176534362539576	0	0	0	0	0.152831994038986	0.154901496044501	0	0.165135475733479	0	0	0
ENSDARG00000014907	ENSDARG00000032831	0.780104876047902	paralogue_pairs	htra1b	htra1a	within_species_paralog	Clupeocephala	77.9412	77.453	0	0	0	0	0	0	0	0	0	0	0	0	0	0	0	0	0	0	0	0.123295559239772	0.111306191994879	0	0	0	0.117513260706199	0.440258859980918	0.787256997182169	1.0572414847766	0	0.376929997686394	0	0.540538118941882	0.290919059704606	0.417879929330784	0.635377828068874	0.227545067662198	0.225707443137266	0.215521920503677	0.110448522376397	0
ENSDARG00000010420	ENSDARG00000032849	-0.0206493416459961	paralogue_pairs	ndrg1b	ndrg1a	within_species_paralog	Clupeocephala	67.1309	59.9502	146.005968244116	153.426064984516	151.072422854027	153.254965053215	149.158221307752	170.40830140611	172.964009657436	191.697881118901	158.167853529139	158.043734301706	0.260311467240877	0.563555172565109	0	0	1.59869842980869	54.3238095506856	43.8055466335165	51.641418768979	52.6312902689445	40.285914172323	6.02718763724248	16.3726220751809	1.1877955945198	1.58218956100736	10.8467987146854	30.3684608484862	19.1669957064575	20.2519292156944	29.6650294238	13.3139859169376	9.697001954484	17.2969439386861	7.00039069115335	9.66366301805307	11.9422760636477	7.69595671349528	6.6241743161693	10.6875096357933	4.97567832051377	6.85028778903277
ENSDARG00000012449	ENSDARG00000032856	0.377381993130753	paralogue_pairs	si:ch211-169p10.1	ccdc120	within_species_paralog	Clupeocephala	32.9451	32.1951	0.494716632545834	0	0.177547679952788	0.349312896911094	0	0.558083227575798	0.183406482775907	0.545728477733246	0.569140348902824	0.62652505456525	3.83115624233387	5.23700443817937	4.70974516998943	3.21133024553526	4.95433487703949	4.52627747098185	4.21348149742008	3.77142348977806	4.57552947881229	2.3680295814604	1.75038645169017	2.85856135492902	1.84078906317864	3.67691747003476	2.0506504043392	2.10821672611866	0.783186014937217	3.13827679398413	2.31902431481783	1.75555768038781	3.33923638882009	1.69885340812053	3.89684853478954	4.19837192312658	2.95995383253813	3.57697023598913	6.70688092829822	7.15099067229763	5.01274783809551	5.74744092724161
ENSDARG00000014803	ENSDARG00000032929	0.88012338469111	paralogue_pairs	cryba1l2	cryba1l1	within_species_paralog	Clupeocephala	70.5357	75.9615	0	0	0	0	0.255417956538078	0	0	0	0	0	0	0	0	0	0	0	0	0	0.240545444623497	0	0	0	0.212850192071519	0	0.474149688411285	0	0.226165871371202	0	0	0	0	0	0	0.422260701389531	0.213960796247544	0.229817574835865	0.456382980332038	0.435233381178134	0.891675343160332	0.51135701764102
ENSDARG00000009626	ENSDARG00000032951	0.414423449131359	paralogue_pairs	nrbp2b	nrbp2a	within_species_paralog	Clupeocephala	80.5556	79.9213	1.37184872437596	1.59796867077384	1.72397265398964	0.724844344921618	3.36655107087664	0.258306131588367	1.78249458849451	1.26249214094565	1.84472276174917	2.60569638723269	11.488634626806	11.5271310638719	6.53525091930092	7.72010751722803	9.4644367788046	9.03792785877585	9.09381601324337	5.52900421526789	8.67197820368255	10.4665056930504	5.40700724853438	5.95708330482796	6.39222908976489	5.10932886906583	3.13186503936087	0.53116161848263	1.35634237343857	0.512897746377657	1.4647911083755	1.52461671137713	0	0.262217577124871	0.706493897875958	0	0	0.552276221628091	0	0.261450450942419	0	0.921800657525123
ENSDARG00000030311	ENSDARG00000033104	0.783444147336672	paralogue_pairs	tmc2b	tmc2a	within_species_paralog	Clupeocephala	70.2915	68.4498	0.123310644655526	0	0	0	0	0.13897210356462	0	0.135926883583887	0.141687724954261	0	0	0	0.135383044652544	0	0.154156390955196	0.125599682074184	0	0.313000710520198	0	0.321555358540107	0.14518779112082	0.133420524108407	0.137485047915014	0.152528554081039	0	0.143366682140878	0.146481468630867	0.13786725384113	0	0.163860497584869	0	0.140973910378636	0.126487172327656	0.136269290313191	0	0	0.294455212617964	0.140530306016391	0	0
ENSDARG00000009477	ENSDARG00000033184	-0.146642092224198	paralogue_pairs	prkar2ab	prkar2aa	within_species_paralog	Clupeocephala	62.181	67.5063	0	0	0	0	0	0	0	0	0.216569800253973	0	0	0.249167769909997	0	0	0	0	0	0	0	0	0	0.407923867229441	0.210132924598181	0.233218990212174	0.468104398322499	1.31155754170473	1.11650176275066	0	0.240696577479241	1.25268653399757	0.476504275742432	0	0	0.833717022304889	1.05612396075734	0.226880226541635	0.450538349748501	0.644510174833308	0.440148528035128	0.504815472603722
ENSDARG00000022183	ENSDARG00000033285	0.531422160475022	paralogue_pairs	gsto1	gsto2	within_species_paralog	Danio rerio	73.75	73.75	0	0	0	0	0	0	0	0	0	0	0	0.345200720151446	0.285778592058932	0	0.978833373848909	0.262993020204471	0	0	0	0.340178768259178	0	0	0.290851070775325	0	0.647598212284108	0.301750595152329	0	0.291731804333149	0.333314949421616	0.34691753615522	0.659635350456533	0.894872359417473	0.267972069848981	0	0	0	0.312180276681507	0.297437762125337	0	0.349642790740025
ENSDARG00000018643	ENSDARG00000033307	0.318289447849515	paralogue_pairs	igf2a	igf2b	within_species_paralog	Clupeocephala	51.7766	48.1132	0.177999442476209	0	0.191663306990819	0	0	0	0	0	0.409712163500228	0.33812743393265	0.653256610388897	0.942649645799863	0.782236940202801	0.693308308174826	1.56040602819557	1.44672125360181	0.90920402167985	1.58367590750122	1.79683956830674	1.85967068486189	38.8575616155287	28.7459616519878	33.9895496121752	28.6770990638076	29.8904032752094	10.1356491291736	12.6786412558063	13.3558856873137	7.28527196253458	10.189927680091	8.56381097336792	8.96849508131002	9.51468542069849	10.6452837257483	13.1857496982483	16.7385810619123	16.8309990354196	12.1926846334063	10.825250938681	11.9365621407088
ENSDARG00000019990	ENSDARG00000033411	0.363274286995895	paralogue_pairs	cabp1a	cabp1b	within_species_paralog	Clupeocephala	77.957	86.8263	1.24465282681585	1.94178266740389	1.78995573670217	2.17777003730345	2.20586709051614	0	0.463925039668101	0	0.961669966761687	1.57547719166699	5.118683326848	2.77361671923396	4.57162956505363	1.0785774272647	3.66482478039301	0	0	0	0	0	0.494283349965574	3.17146549714835	0.466441171004892	0	1.03745069686708	8.17901023255538	2.94695390800904	5.61583440779864	7.49139233837408	4.45480153767466	19.0473429116125	1.91392274386292	7.74833148707994	10.2052172532757	11.2757093831362	14.1216374548711	16.565117432359	18.6135206934955	4.39425319594058	12.3573595783254
ENSDARG00000001234	ENSDARG00000033444	0.548047403881146	paralogue_pairs	map4k2	map4k6	within_species_paralog	Clupeocephala	67.1676	65.3543	0	0	0	0	0	0	0	0	0	0.217651138226429	5.7330988949923	3.47940421385132	4.52754434628174	6.24516228023349	6.01357381587038	0.116737367013275	0	0	0	0.298666691544387	0.539362419690927	0.991370668733178	0.766199715218971	0.283330265112503	0.284614906693142	0.133206441402931	0.136103921159083	0	0	0	0.144767675631465	0	0	0	0	0.137813455339449	0.273458057670327	0.391573289771536	0	0
ENSDARG00000029124	ENSDARG00000033544	0.810623844968853	paralogue_pairs	adamts15a	adamts15b	within_species_paralog	Clupeocephala	64.7182	66.3102	0.126094181186341	0	0.135723327626118	0.26746857859605	0	0.142118264330697	0.280247709428771	0.139001962280629	0	0	0.15396966497549	0.499753960543074	0.276887793143235	0.163670479656323	0.472950746531569	0.128418136621118	0.129042809718476	0.160044994665507	0.476383159786359	0.164420493605403	0	0	0.140599674765044	0	0	0	0	0	0	0.167575279739641	0.159395060038195	0	0	0	0	0	0.150569983908765	0	0	0
ENSDARG00000022684	ENSDARG00000033567	0.136038143171141	paralogue_pairs	fkbp1aa	fkbp1ab	within_species_paralog	Clupeocephala	89.8148	89.8148	10.6565891407244	6.22933778354434	7.79763031700268	6.40057811367554	8.10460096829187	12.9444707879219	15.3095205304342	13.9069838697617	11.8973930231177	17.344288389197	16.414353833388	21.3420962535157	23.8942245870589	20.2798552139362	21.5884060769908	35.6225979397249	26.2581801933087	38.423496331082	29.0393879348352	33.5022314022431	72.4475895276307	59.7838356245131	88.9132949803169	57.475117630126	60.8635057171698	196.902761583691	192.918421067789	167.682978941015	173.067294995044	185.720808371985	263.75945879781	278.434339404843	235.032835329435	244.768371341642	269.019933259298	357.667096700617	345.280250856765	264.58922214906	410.796396526879	340.643741119188
ENSDARG00000014015	ENSDARG00000033599	-0.0537322917431959	paralogue_pairs	zgc:77086	zgc:100906	within_species_paralog	Clupeocephala	65.5738	64.7773	32.1513477831266	35.123050300737	35.3798037823017	36.5248585069897	31.604199882347	30.1483083010869	34.3909322021466	30.1494015793432	30.3232722209171	27.1221272348972	66.9307871715825	75.5810411663431	75.2048969416528	61.0397354244181	73.1810718404279	76.6280812275052	72.3284166023353	61.2021141717937	64.7978086520055	75.2301218199238	74.8533844768077	60.6118513979449	66.4713358376939	78.7878521151045	76.4568290201965	39.4740222222096	39.9044763510456	36.8819391838703	38.1290624958831	43.3568290880325	20.0141591607426	22.6278423798054	23.3779989220121	17.7626913128453	18.4071254359892	18.475817283775	24.0600596706158	19.548950007469	16.8113591921589	25.3639616556002
ENSDARG00000011594	ENSDARG00000033647	0.416434831731244	paralogue_pairs	smarcb1b	smarcb1a	within_species_paralog	Clupeocephala	95.4054	94.6381	121.31260090251	128.807830224163	121.929940476785	127.053943320218	123.531933939563	80.7288857219186	67.3607927187636	79.8004829831112	81.9666962584103	68.4303876241415	97.3405512111672	101.849268409995	102.271223244963	98.9569595343323	94.2281488928728	108.254430179451	104.069265604713	98.0065807408585	100.788709219331	103.52499257297	105.207932480074	107.226100585024	106.332195196027	106.670666334389	116.536574442306	110.750327700329	103.395364095142	116.690417447951	107.91104907949	105.525195919845	124.8659039126	126.587547222883	125.386791202909	119.830209786876	115.366606045308	125.794311608566	129.859102461038	110.820580207623	116.804043389531	124.77094795187
ENSDARG00000004169	ENSDARG00000033655	-0.21015603978217	paralogue_pairs	stmn1a	stmn1b	within_species_paralog	Neopterygii	72.3926	79.1946	50.7799274114422	50.2549561215141	35.9693029340419	42.8701661744277	40.4668086137109	71.0004837767563	72.4628176925941	52.5248319640146	59.6329645208543	85.1629305565328	260.247649149235	260.69319509992	249.819825062247	278.418981036474	285.845743255069	441.508005896669	419.080795381283	437.085868325818	411.806126559762	420.625457359995	279.466221003674	274.047019647366	342.107771814541	306.597571946654	289.364056818679	295.838662861487	252.440889609916	289.35121227627	292.112632928808	259.790838014454	264.820312481276	266.38826855057	269.885216938542	294.957860340684	278.241117376784	209.644787588617	194.686110355475	252.063936322044	235.274875455859	253.47338131539
ENSDARG00000030265	ENSDARG00000033662	-0.237610887378174	paralogue_pairs	scdb	scd	within_species_paralog	Clupeocephala	70.2532	68.0982	0	0	0	0	0	0	0	0	0	0	0.445576770992589	0.482236861294087	0.400126259692809	0	0.228067318222508	0.369920519010291	0.371986873198629	0.231463424172416	0	0	0	0	0.610081310721438	0.902776047902673	0.679554467785954	0.211595442420047	0	0.407894894786707	0	0.242454301892809	0	0	0	0	0	0	0	0	0	0.244256460476262
ENSDARG00000018153	ENSDARG00000033742	0.859739905415679	paralogue_pairs	nt5c1ba	nt5c1bb	within_species_paralog	Clupeocephala	72.7735	78.5714	0.167664383887016	0	0	0	0.224946910485947	0	0	0.184961715380044	0.578708940769798	0.159250793533318	0.615100135318079	1.77507537653979	1.10508531068618	1.08836655109203	0.839610817120192	0.511267495356267	0.171342833745311	0.426089068812605	0.211480341411144	0	0	0.544994596882355	0.187173210721001	0.2077105035841	0.208508181044746	0.389715331923589	0.597197059618261	0.187708594042717	0.643104456683757	1.11568496187209	0.848846493781155	0.575805818148057	0.689125006948568	0.371224347156019	0.56433442703356	0	0.601759265935615	0.382698297730756	0	0.674334405250681
ENSDARG00000016977	ENSDARG00000033804	0.835211698302109	paralogue_pairs	snx27b	snx27a	within_species_paralog	Neopterygii	79.0861	79.3651	30.1681745680959	25.8163237374777	24.268847471153	19.6427542132414	26.5124496922989	51.4496796780701	52.845613544008	59.872652511679	51.2748126123541	48.4153321246227	57.4700268315965	64.7198602056333	62.8562409597433	56.5002170979917	50.583910731057	51.4461237553831	56.510778118958	43.186879522365	62.9964813348074	50.0334117627296	34.978426703205	37.0147275599905	32.3288157682914	33.299304491102	41.619136462267	10.4775025711185	13.5853278597456	13.2016190734425	11.7512025608313	15.9244477677184	7.46246883167218	6.55091493857557	6.59319048545277	8.25530224750223	5.25328308420294	7.94180056655701	9.1290520285818	6.92680612376808	6.28528522050135	8.83475916386132
ENSDARG00000002790	ENSDARG00000033899	-0.142054918850887	paralogue_pairs	ap2m1a	ap2m1b	within_species_paralog	Otophysi	97.9592	97.9592	1.75124400918402	2.22163071792948	1.37121651641153	1.18056318275963	0.854657966343485	4.48930882301379	5.31130695606071	6.14608967591037	6.22619769205901	6.35113635512204	54.8852651716571	46.9670080616912	50.012429653428	49.3967205193722	54.5964168203471	53.2608225891575	63.7954917843108	58.8543134731399	57.4128180797951	58.1832471161824	61.5721504871681	54.6672609046956	64.3221930230889	58.3627854590325	61.3646833690744	51.9959582693791	51.6078080903046	55.2392515741822	50.2621803968806	52.5304361892408	50.7657928970952	53.3857911666036	50.5319725511102	49.5084462107201	47.3191602466049	48.9120209966944	56.9271453876413	39.598484423818	55.8312996699627	46.5134522128672
ENSDARG00000032614	ENSDARG00000033901	0.868697908847185	paralogue_pairs	msi2b	msi2a	within_species_paralog	Clupeocephala	89.2157	89.4349	17.5578324015865	16.9513405309962	18.5816397219808	17.2811738771166	17.5378234733049	16.4434098305447	15.4951167225135	18.0689013303981	13.291796580391	15.4494778688142	26.0459908114526	28.1713603792097	30.0020299032096	30.067429893888	26.584062659419	33.7966292237174	31.7978337270537	29.3667855519006	31.8323054537854	29.5092695413476	29.254405030007	29.3827211683081	30.1224467453495	30.9200272907655	34.6495103425767	22.5990693791615	21.810508497039	24.1787787256618	27.7834066850669	21.3817525160354	10.625110004398	8.13183848840903	9.94471969444004	11.348195285894	9.33174660678277	2.42016484235208	2.48576636377487	1.71932248735313	3.8605735701302	2.21046212008358
ENSDARG00000005458	ENSDARG00000034056	0.495605413257125	paralogue_pairs	csnk1g2a	csnk1g2b	within_species_paralog	Danio rerio	92.4779	94.1441	169.058807761146	165.846901676651	182.410899975787	169.321821774435	174.713125764505	205.930112955874	198.3627651542	197.980113720657	179.889960885911	183.697885359049	211.840166869462	213.904528817958	198.626823432029	208.47626410981	198.549196334296	218.044260685903	225.584875048453	208.578021713029	227.854664045557	213.142463036847	188.373632970255	187.858388071572	194.795148631842	174.394800996787	195.472452268292	53.167686682376	43.4087834794041	49.4066216325245	62.6135732379595	47.8072535863087	50.5295326141066	46.3204885563254	51.3062779620591	49.9012605990591	49.2497628304105	63.051155734143	64.2273949457463	60.4561843924354	56.15437315965	64.7696234191833
ENSDARG00000016454	ENSDARG00000034181	-0.17358225479873	paralogue_pairs	esr2a	esr2b	within_species_paralog	Clupeocephala	56.6004	52.1667	0.110836384838446	0.386220827815249	0	0.117615765032199	0	0.499510828127636	0.246256097680342	0.732898573460809	0.381923238425223	0.526432540333883	2.02897984301066	2.78036869371659	1.94669789795331	1.72626007151468	1.93909101414024	0.677759409659664	1.58881963190062	1.40621728158695	1.67398303553442	2.6002794766874	2.86957036595772	1.19876365792576	0.741198469279785	1.23335478995184	0.963672024457555	0.257755603605325	0	0.247747420053984	0.28285618864138	0.147221567770957	0.140042870333199	0	0	0.122423267425881	0.248179236842528	0	0.132259262227224	0	0	0
ENSDARG00000006181	ENSDARG00000034293	-0.206811238635461	paralogue_pairs	hif1aa	hif1ab	within_species_paralog	Clupeocephala	56.0669	51.7375	7.64126646833333	8.22327986676465	7.74022054723753	7.6312537608416	8.76261911310364	6.83703929033255	8.11444383015773	6.19224799865107	7.74461346550964	5.12373547451374	8.36592810456377	9.19903073657437	7.27801545576518	8.3133717895927	7.86418229375471	4.35161752614838	6.21286208389656	5.13271103490079	4.38461024201075	5.27283029317359	2.64499623228589	4.37553510638824	5.13523294017345	4.7241271027715	3.62905074683715	1.56793309168687	1.60204858620177	2.7630965249605	1.86413129227225	2.38829636138652	0.9939244163939	0.38527778788788	0.34565155145608	0.74475915526702	0.377446714011352	0.540668634801242	0.670502369523996	0.25603774155841	0.393594226186135	0.150321800776449
ENSDARG00000027423	ENSDARG00000034434	0.860792510267427	paralogue_pairs	igf1ra	igf1rb	within_species_paralog	Clupeocephala	73.6655	75	7.88399846263239	7.02981243071744	8.19318000474035	6.90051741393318	7.73270788965887	9.47460138612736	9.69969414907579	9.68389670188867	11.5004295627597	9.06962821611378	28.0878258687906	25.7142065979948	28.2395214225235	25.1917238383002	23.6824746538348	19.4565620389422	22.6692364580258	18.1404345028561	22.4292620194447	22.8894402467756	12.2794469426518	15.6915936618101	11.0406941032617	16.1481863660856	15.4358216482023	4.36760800942868	5.54736411444681	4.78702601343064	6.89816871760737	4.62153287778695	2.43532539536757	2.93701113946764	3.29191596500658	3.96001954280524	2.99589645998325	4.31354178156395	5.55355056957716	4.14706766896939	2.87602320056367	5.29690202028871
ENSDARG00000006889	ENSDARG00000034443	0.858221629978183	paralogue_pairs	mpped2a	mpped2	within_species_paralog	Clupeocephala	88.7755	88.7755	49.4395166001655	50.3591245867295	48.2390835409025	55.7157215172324	47.1253261154733	49.0147075309811	63.9353761562314	60.4525397883798	52.0419019182955	48.3790521175631	70.8236389343492	89.0799921295005	83.1684997878126	84.9269427239946	83.7234435265543	80.6861016978455	77.7426184915903	70.1883507500204	83.778374623546	72.1119981900587	32.2167586045456	39.9505089086869	27.3317076536559	28.8478274079588	32.4933660914735	6.42384666521377	6.20816578642043	10.5290590380083	7.44305408493231	6.55570946728873	3.21204726608926	2.05070777818973	3.22071711463132	4.13080545129469	4.52155206018904	3.0582150031504	3.9279830587886	2.38509447977483	2.61835341409357	4.40218466479646
ENSDARG00000011665	ENSDARG00000034470	0.140553316512544	paralogue_pairs	aldoaa	aldoab	within_species_paralog	Danio rerio	92.8571	92.8571	4.82100116148766	3.9750879430618	3.46128400070317	4.03715246505516	2.96082036214735	10.659230371001	11.8499745985579	13.5253586316726	19.8951490852447	14.4994457249175	172.894013895413	179.685366249648	172.188502457788	171.62771168413	181.006471779173	190.20401830765	184.955837994242	192.3695951476	194.074249699732	197.145749314779	175.804397554474	178.877255486209	193.484816473756	197.069884114759	196.491090127567	396.756096258798	392.650036418928	381.571490025298	388.008859789838	403.599600938306	491.699985857863	540.007285033487	529.086343148981	501.682474335307	533.216467705035	652.215210288237	664.037348128586	702.026042449994	610.248380240529	679.532138947635
ENSDARG00000007678	ENSDARG00000034473	-0.154906642154551	paralogue_pairs	ttyh3b	ttyh3a	within_species_paralog	Clupeocephala	65.8929	73.506	0.386500394323003	0.32023918478216	0.534606538107995	0.293538135246227	0.595160903734932	0.3727786352433	0.857701000628456	0.668703601007508	0.506530142769093	0.734376621708185	1.88301948477648	2.18194592579605	1.57478292854337	2.2209414120108	2.20403463500679	1.07196784224722	1.24612509086239	0.839380139923037	1.52560556276571	0.862155358678642	1.10215672383003	0.8941972878629	0.368653274005393	1.09018531459703	1.91795018552235	1.41313904846888	1.83797698861401	0.862476492517795	1.40633625938653	1.31762327971555	0.626816650259471	1.63787550251097	1.58163010581756	1.58214351598868	0.925329320016283	2.98275941809865	3.94326899095904	3.7044935233602	3.08970067437392	3.1688990140039
ENSDARG00000031343	ENSDARG00000034522	0.578369785405015	paralogue_pairs	rab6bb	rab6ba	within_species_paralog	Clupeocephala	91.3462	88.3721	0.120476718490701	0.139970248441323	0	0	0.32385386069887	0	0	0.132796444392446	0	0.114441907626123	0	0.159126443641359	0.132267000998174	0	0.150599923422736	0	0.123317548658299	0	0.151687640640469	0	0.283669858381624	0	0	0	0	0.420226057135211	0.143119801423922	0.13468724731213	0.15378120977738	0.640316767095766	0.761340396584021	1.51494626703606	0.494266388829691	1.06498012986585	0.944518420375508	4.49367645630401	4.74624436830462	4.25593415124461	5.06487342820869	4.83647239986974
ENSDARG00000018881	ENSDARG00000034604	0.436838881780494	paralogue_pairs	apobec2a	apobec2b	within_species_paralog	Clupeocephala	51.8797	50.5494	0.280609722420003	0	0	0	0	0.317396965269353	0	0.620341915604008	0	0.266467945622111	0.344540301477248	0	0	0.729019469692016	0.352576329326183	0	0.28567021950454	0.3576399524592	0.710950992576684	0	0	0	0.314270856260599	0.348998558322911	0.34982200142084	0.3257949004529	0	0	0.720408270421119	1.12468888170543	1.42555813025122	0.966958095767493	0.289613584202426	0.936164127881727	0.948495980867959	0.339517010427916	0.674872857448854	0.964235281387966	1.97440966043637	0.755767598659646
ENSDARG00000007697	ENSDARG00000034650	0.835472275012586	paralogue_pairs	fabp7a	fabp7b	within_species_paralog	Clupeocephala	81.8182	81.8182	0	0	0	1.0439622004528	0.660764525751554	3.4014090224069	0	0	1.15876808055498	0.946671976537533	0.617107099547781	0.669098688490216	1.10013682479605	1.94541751324794	0	0.499150466574403	6.0473945343105	4.47513901697541	1.91114751314822	1.97245328172389	2.38456335065884	3.27614981070016	3.3719647880928	5.62455829054102	1.24925146978621	2.31142682399259	4.71819790272651	7.33125430445133	0.645084190149556	8.7262324872707	3.82551380725866	2.30628430485674	3.63379911296572	5.03502984772994	1.13299479335583	1.82396874364568	1.21135649600041	2.30086081328866	3.52893133479755	5.41923249940344
ENSDARG00000006983	ENSDARG00000034668	0.931848432799863	paralogue_pairs	celf3b	celf3a	within_species_paralog	Clupeocephala	84.3891	82.5221	0.181314497127138	0.210959956405521	0.195237456964762	0	0.243134906769154	0	0	0.200067749856785	0	0	0	0	0	0	0	0	0.185206553871789	0	0	0	0.213981239737563	0.196539549735558	0.202490281067325	0.449454427957514	0.225550107338978	0.210696149906858	1.0761887085044	0.609223484184101	0.231931787119759	0	0.459167506148368	0.207646141527441	0.74562626258415	0.80333160945299	1.22118049642313	0.874476245115671	1.08525544527941	1.65614393375717	1.0603669541583	0.486418462669024
ENSDARG00000009311	ENSDARG00000034705	0.847309688737902	paralogue_pairs	pvalb6	pvalb7	within_species_paralog	Clupeocephala	72.4771	72.4771	3.20964981479041	4.69286098123636	4.75963009555499	5.05676625201228	2.66779812409431	2.27534660160245	3.13948275281141	3.99968634144194	1.8591767977919	2.28536723500365	16.3267267491035	13.9393436458036	15.9125564920822	10.4294805065343	14.6758143897845	10.4883960121805	7.72885216718841	11.2860193568425	9.7015739385317	14.2408775736474	11.9430476606472	14.8899238516462	18.9372363248032	9.52068618441413	13.0383419810045	17.6818916084661	15.6764010536614	10.4044807821091	11.3785632124189	16.6853875980506	10.7401402390695	14.8004904678656	5.40860974919489	11.2083287195611	6.81146556296926	1.94993141283689	1.9404796990117	2.76798793921252	4.24785252549303	1.62865089461161
ENSDARG00000014239	ENSDARG00000034714	0.0239714856138966	paralogue_pairs	esyt1b	esyt1a	within_species_paralog	Clupeocephala	35.4132	59.9629	0.227130032374471	0.0438929906125958	0	0	0.051039054933778	0.127737806759673	0.29391082793227	0.374993316245856	0.216938015297857	0.215788659757911	2.2117784107078	1.94333865487037	2.90618310202071	1.86635066494198	1.55744729313009	1.43237228154454	1.78741471413327	0.910754854209619	1.66292392024992	1.23081700564277	5.90765887374179	5.55539787900974	4.12620182131292	4.8087123311639	5.82116311071012	13.5659847524266	9.94797044088151	10.3848048215149	15.4176028522061	10.583183453715	13.2196764662356	16.9215571042627	14.3581769715898	16.0511141784593	17.3715197421941	13.0346051176185	13.9121825279574	11.9175659041146	10.9396069846857	14.9958594811985
ENSDARG00000010132	ENSDARG00000034785	0.389070452962458	paralogue_pairs	dacha	dachb	within_species_paralog	Neopterygii	58.1395	61.7284	2.11621667231768	0.776239128169236	2.03783636728476	1.77285243023468	1.94677489206696	1.00393247866538	1.36106520585307	2.33224689139396	1.40727387970924	1.48123669484083	6.66062733851693	5.88223942336887	6.72462986723344	6.64979341801464	8.76884570894916	1.58915204845922	4.10549199370574	1.69575910512972	3.50463658140748	3.91960619917895	2.35939341425386	4.09585059139194	1.11726619595703	1.65256710411806	2.07516076326722	1.29509075455845	1.45560080752357	1.12034805924406	1.98973930142678	0.887676879680533	0.703659166827699	0.254577460185815	1.02776325660691	0.492104726243652	0.37410170222074	0.535878486095774	0.531644020571065	0.253770024090868	0.130036812421119	0.446967909485206
ENSDARG00000004753	ENSDARG00000034801	0.851483620286455	paralogue_pairs	mylkb	mylka	within_species_paralog	Otophysi	66.4596	46.793	0	0	0	0	0	0	0	0	0	0	0	0.809745295286204	0.897892394644467	0.530846229333162	1.0219819134558	0.104256048222332	0	0	0	0.399724601910035	0.48117898088654	0.884521110807162	0.45576345506108	1.390309406431	0.634925644891113	2.61598976546506	1.21499417246231	1.37103933661237	2.60877841963789	0.54313353643007	1.93749821851824	2.21974558445639	1.99125930438007	1.91940505205947	2.63224595744525	0.122955155535784	1.21971909161063	0.931647552079917	0.238710105302859	0.273468216853439
ENSDARG00000019579	ENSDARG00000034896	0.894449440666314	paralogue_pairs	ldb2a	ldb2b	within_species_paralog	Otophysi	62.4146	71.3542	0.0474818869138919	0.165204277442635	0.357554225306549	0.151499591400209	0.44796723003784	0.854709944513901	0.42140713186234	0.679519423635599	0.870989413430019	0.721761322892401	1.9079521348267	2.00083164770035	1.66660085283659	2.03305374146613	1.77647314757471	1.06778748904748	1.36422993009573	1.1426614765164	1.37118412347516	1.11186961343512	1.61634445678922	1.48631364269272	1.47912769272785	1.46447009461905	1.9435550924369	0.662902053968163	0.79036132016877	0.529656111441333	0.785888822308034	0.314666597866706	0.179636092420127	0.270803024761768	0.194246165351618	0.261568338567551	0.26517109217978	0.170956923565659	0.169492737721201	0.269908014844725	0.221372501094338	0.190066333032653
ENSDARG00000032919	ENSDARG00000034933	0.336475554981699	paralogue_pairs	chchd3a	chchd3b	within_species_paralog	Clupeocephala	38.8013	27.2727	5.24447991765208	5.86190167126469	4.51867681465385	4.6584376045816	5.0580378423475	3.3165114288705	3.97017950455675	3.93705852200363	3.14153890114755	2.5900599500731	48.5580245746352	43.3840553998281	41.9629083565779	46.5814639374638	46.5477672579716	50.8618113917405	42.3869280647081	49.3688628715447	42.9344444585093	39.7618355567099	46.3495468519027	49.3890215313737	45.956009824488	49.7104575143445	51.179555590858	42.4058771648354	40.5779989540341	50.3238222829481	39.7545245871716	47.2503131096395	42.2711755084376	37.2696687868889	40.8071241955106	46.292627151582	42.9034648787488	18.7361371403966	22.8820094392247	23.9736483033983	22.3450327241028	22.5366251650268
ENSDARG00000026248	ENSDARG00000034940	0.844492210754362	paralogue_pairs	slc1a7b	slc1a7a	within_species_paralog	Clupeocephala	87.931	87.6289	0	0	0	0.447489019566855	0	0	0.235579625948024	0.233612589457014	0	0.602900411660093	2.07337066038451	1.40270977333719	3.72120422923072	1.64866202331539	0.795850857046577	0.214642838534709	0.215923216484654	0.538383882870685	0.267350248553271	0.553237144763859	1.75022275422039	1.14795588799133	0.709560651891993	0.787630620471862	0.263400768492353	0.491653600576829	0.502207463593404	0.237215635233677	0.812893072976147	0.282035980848847	0.2681827047119	0	0.653410132064093	0.703997521751215	0	0.510817042515134	0.507315557173863	1.2091745053694	0.495392912665165	0.852532510257504
ENSDARG00000006003	ENSDARG00000034956	0.619781801360472	paralogue_pairs	mycla	myclb	within_species_paralog	Clupeocephala	47.8495	44.0594	345.294858283378	333.25159975525	317.463389575417	316.551586762222	278.935766968855	324.963851183463	309.007717053574	379.055858419178	333.571142576206	322.785633973997	748.501556867634	680.77815738288	656.4192391696	696.776708151061	701.400499126761	470.446603426327	518.458277038825	537.327609459362	560.703614687379	540.738286613207	714.932817269	672.233491663195	684.999504478122	731.455398647304	741.232714083985	233.721513521033	249.086495098208	282.036185483557	258.02634002145	259.506644507401	178.842237013692	169.949055032119	151.32425108775	186.432331769204	171.730090772297	141.53405187803	149.679358287472	124.301316486103	136.910711509677	146.47699907859
ENSDARG00000012591	ENSDARG00000035054	0.245203749916396	paralogue_pairs	pdcd10b	pdcd10a	within_species_paralog	Clupeocephala	92.381	92.381	24.3773289541757	24.7601190336447	17.7438936451298	22.6789543554949	25.3421550928487	34.405452471284	40.6248606561812	38.8678275863852	40.2433012041719	39.6807801194886	54.8797232253908	61.5485072478612	60.62549351256	63.3431512877456	69.6925300946462	56.2444488196269	56.3335756977282	75.9304345023941	63.8556527111917	65.5940648698199	94.2943097759466	86.1615288857996	99.7354511817099	94.2232761936995	95.9809314383353	164.250223770055	155.718186506418	133.159714372536	136.720011233883	142.291479116257	143.299466887706	152.896517276769	151.824786151183	145.965678391739	138.587952023629	126.565157700754	124.693757115151	133.962485191786	130.807127032925	129.791153372483
ENSDARG00000019208	ENSDARG00000035122	0.964300116320907	paralogue_pairs	camsap1a	camsap1b	within_species_paralog	Clupeocephala	53.9411	50.4487	72.5586084395729	67.513296545895	70.7633963173773	68.5554301342415	66.040057818819	70.8569169427132	76.7205879829021	76.7993785321142	77.7514518797684	65.9705801300562	30.5322094063534	32.6994784339415	32.7254376849806	30.2203417492646	31.7270741471963	25.2899966437531	32.2882836278423	22.6934155681415	31.0230837009181	29.5148271117928	10.4818167362254	11.6177473104909	10.3411689577669	10.5629049365156	9.32880763016969	1.9910572978009	1.3806758597085	1.77360293026815	1.94659400501368	1.54008971530026	1.15678705153763	0.558033689005802	0.688059072096458	0.80861568969398	0.546483385589533	0.293589838720968	0.800571208657972	0.556205241585426	0.285094249847354	0.57124884695661
ENSDARG00000024920	ENSDARG00000035163	-0.382125645857515	paralogue_pairs	tmem136a	tmem136b	within_species_paralog	Clupeocephala	63.1799	62.3967	12.82262134711	11.5303930453636	11.5163705568949	9.62185815829793	10.6353468840788	16.8312165494557	19.2724865283197	16.7835280889805	16.3823182807183	16.3938578588432	15.4055633711597	13.8662708439854	16.5069932391263	12.1369242431085	9.754338877907	18.7799484855361	19.4566860239675	16.2622129108968	17.8275323702766	16.3285915323458	22.4517713855602	23.8679089768166	22.771096184666	25.7350757429984	23.822745351253	38.9050567030101	34.7126178243956	31.4496282073129	34.0595336681316	40.8311440433572	48.9485439269261	53.3040090593359	59.9659572812657	58.2163105940642	61.3842510367682	66.4131325935134	70.2468810310344	74.9793991438003	63.7967104524976	77.978146275348
ENSDARG00000002013	ENSDARG00000035308	0.475182895828867	paralogue_pairs	grb10a	grb10b	within_species_paralog	Clupeocephala	75.7475	76.7677	6.23241503358083	5.73362128028505	4.75187615902021	3.85534344550698	5.40802272248434	6.87868228133637	10.2453190957564	9.44742281693987	9.99781183454144	8.63350125116167	16.4909841939099	12.5240600597076	10.834971351986	11.7976771298968	11.5272346894082	14.939932067404	17.9362770603691	12.5261974372537	15.2089859290342	17.6099231775491	5.3521308511251	7.16633101881382	4.9229972796051	4.65866922285908	8.22834495346323	4.22664374737734	4.00993404470228	4.35594822977378	3.48158683519267	3.27898269010966	2.79057235709623	1.18775819629597	4.79594390649912	4.73630360163279	3.78224364910343	6.87616122141813	8.99414960628802	8.14025369596995	5.3082624969995	8.51679047325362
ENSDARG00000013804	ENSDARG00000035329	-0.225867809741308	paralogue_pairs	capns1b	capns1a	within_species_paralog	Otophysi	81.6901	80.5556	7.30931013725572	10.0423019836175	11.2500956995335	7.71519796875967	10.1209789776507	13.5762649739231	20.3654885317367	22.4989759082915	28.0087982604637	19.58415209091	62.7780046071442	62.0780384564859	75.2192815296951	69.1692406489466	67.8525603660882	78.1994143251191	73.6627533133006	94.4391739543252	80.6286363511889	99.1088218201936	76.9587668377576	71.4878117397037	91.7501629826874	83.7073290379823	80.9986830720247	101.55003241064	109.287905902496	97.889862400058	97.7794635357539	110.482884355992	118.290449517554	118.970046054313	126.262510666097	110.227370342733	122.265651799585	158.447103645069	161.834270137289	99.2070579792453	152.679037129026	144.721844290427
ENSDARG00000015134	ENSDARG00000035452	-0.0924142256633889	paralogue_pairs	camkk1b	camkk1a	within_species_paralog	Clupeocephala	66.5289	66.9439	0	0	0	0	0	0	0	0	0	0	0	0	0	0	0	0	0	0.206413124649903	0	0	0.191593881551013	0	0	0.201236851147344	0	2.07710029269567	1.92907981115338	0.909312374410614	0.623059479783779	1.29709878613138	0.822408916967566	0.37191573175874	0.500724043362312	0.719289356237001	0.911230443296079	0.978833504072628	0.194324041581793	0	1.13961694095904	0
ENSDARG00000020574	ENSDARG00000035458	0.465398301711967	paralogue_pairs	atp2a1	atp2a1l	within_species_paralog	Clupeocephala	88.1592	89.4046	1.13438279179703	1.03453619745235	1.5693648259169	1.97971647144914	0.872545258795155	2.3719751859053	1.8890675734277	2.23129039885702	2.23169665741789	1.38554450441161	2.17319000958775	1.17532199589605	2.04500529591344	1.47210373280155	1.82086771000212	1.57121159916972	1.41184010265966	2.15712557425007	1.12051729835666	1.58272652672846	2.28578267440789	2.10129019938144	1.80465729578784	3.80303927439146	2.51443792264016	1.9790721348716	2.6964216607177	2.26192035354896	1.65253736351895	2.47290635365294	0.920576784857373	2.68299312659956	1.49360241609513	2.41357997714037	1.63107777682909	1.265660886764	1.35181921466003	2.21322490067012	1.79597746592745	1.2990984383064
ENSDARG00000010572	ENSDARG00000035468	0.910657313066636	paralogue_pairs	slc25a25a	slc25a25b	within_species_paralog	Neopterygii	71.4286	63.9313	80.226467669201	78.3716364920462	81.6476430018803	71.8324672418818	70.7055960489451	63.1610494964247	63.7676443564078	75.2223021769499	69.145947944886	63.3481919746355	226.277549327638	223.375561918454	210.897166697075	204.04207320469	212.821560202719	336.38838269792	324.100777763008	320.698600715217	318.141022835214	318.223296096634	102.844201277201	110.9771382023	102.140118121607	107.082498168079	87.280438592452	11.8394521148461	11.565335177173	14.6317079521588	16.5625008181481	13.2279707488681	10.038051698539	9.71856561451381	9.86619455803167	13.2245883891281	12.2770714458639	12.9204389465009	12.0172608476254	13.2569236837302	11.3653642616065	13.4709538833182
ENSDARG00000008983	ENSDARG00000035470	0.433213333344374	paralogue_pairs	sh3glb2a	sh3glb2b	within_species_paralog	Clupeocephala	79.5337	75.6158	1.10821458796967	2.76149629546717	1.19311740889115	1.67716858332055	2.76224473266333	4.99989037440331	4.57738085968691	5.41324466875269	7.10181084148365	4.36086622172193	24.5792414390701	24.0847298745902	25.2143027674858	20.9638156097027	30.3154846747893	22.3777622011893	27.6748308853471	24.1339325069637	25.35150095334	27.4822324988678	22.213335156941	22.2931313945846	26.6802622746816	25.2925431713515	27.1643551650769	11.5925528041459	9.58736630705547	13.6438518390489	13.3550837089968	9.68893065805548	4.60742842390163	7.4285189758308	5.20372757986433	6.30713229395438	5.68196528984598	2.28883830842058	1.13593596989197	0.903132729413374	1.29543697566123	1.69733937999932
ENSDARG00000026582	ENSDARG00000035596	0.0642534592850043	paralogue_pairs	iscub	ISCU (1 of many)	within_species_paralog	Clupeocephala	74.3902	73.9394	0.818244733511194	1.59021337926463	1.17553650815334	0.575549943410885	1.45792908990873	8.01967220868806	9.12160369211066	4.82303741287412	8.4990204992614	6.47516872554637	21.7615763234471	20.3014770963639	20.4006417264274	25.1541633951849	26.723744868891	20.4150538435573	19.4418592856897	21.5479221332262	16.5797963745724	17.8598865427605	10.9846623090537	12.4533270146303	16.4914798867884	18.3129314896185	7.47919813227803	5.06703362316796	3.88116917053503	3.06329748380223	7.7003457979561	4.007246873258	6.23379545916673	4.38501643539691	6.19108850665166	4.85146715448599	5.52990762358097	4.61880482768812	2.62292405649337	2.4986262889096	3.51761582995391	4.77337331006817
ENSDARG00000021193	ENSDARG00000035598	-0.707980378048021	paralogue_pairs	coro1cb	coro1ca	within_species_paralog	Clupeocephala	85.0211	85.0211	0.201844796237616	0.117196946463445	0.325829401183519	0.214266267284473	0.271491223161435	0.795773081933386	0.336272204006164	0.556022974057536	0.927093545799913	1.5339336160258	4.0630517037986	3.06340355145553	3.65547738735668	3.92943590874968	2.52155121252738	1.33774959075766	2.48090173250672	2.43218323317295	2.03156591231607	2.10399926534137	3.79906267524116	4.03742771456391	3.14864834366404	1.87108314875864	3.38381953829952	8.9193900186523	9.35359734824251	6.08902849417259	6.95158340586532	9.91657498257973	16.6996301157128	20.4083856649176	17.686864861678	17.3829040812032	21.2343009690162	48.5388758055213	48.9926743168859	48.8466926410819	46.7648202825166	57.756502990749
ENSDARG00000006092	ENSDARG00000035655	-0.726327628745917	paralogue_pairs	rad21a	rad21b	within_species_paralog	Clupeocephala	81.3375	82.1036	641.151197380562	690.889259193087	608.629362436683	614.495250323696	573.290155900461	518.341963849935	517.264115292563	510.201760031922	559.24110201029	477.42173209158	458.942062713957	421.425356896109	420.148899936049	402.456007028627	372.608181458473	341.358589530392	357.349547051639	324.983265464776	369.591852518434	362.902874244628	483.541965898968	473.502651660556	427.786996408274	527.670996192323	552.829578725465	642.664687923024	681.180588474222	679.322376520719	663.793024469994	689.1311287028	759.488853620793	775.674427864494	775.054481419493	798.195018512025	733.289891806199	623.332524782005	646.692850362272	595.386084422863	601.351190038644	637.803728551491
ENSDARG00000011635	ENSDARG00000035695	0.75652119458331	paralogue_pairs	scxb	scxa	within_species_paralog	Neopterygii	65	65.3266	0	0	0	0	0	0	0	0	0	0	0	0	0	0	0	0	0	0	0	0	0.953536050444089	0	0	0	0	0	0	0	0	0	0	0	0	0	0	0	0	0	0	0
ENSDARG00000006791	ENSDARG00000035732	0.109346530332411	paralogue_pairs	arntl1a	arntl1b	within_species_paralog	Clupeocephala	88.9776	86.2229	262.602846320043	261.783578846732	245.014613430206	250.994708454581	226.026062981957	206.534126480658	206.674579514776	214.903910978113	224.789652169239	204.318053288041	177.874193994339	153.819926609459	165.860212601948	169.562153064426	168.583987332766	151.752573488965	148.494891327446	140.377451168164	125.88889994053	130.717174552151	43.2476033244212	34.9514079605128	36.6924096524023	39.2065942362349	40.3113466987033	4.42370845290531	6.50799507980703	8.17696361393489	11.2829436583741	6.88479952592205	5.58512605729397	8.18694277985051	5.94059033897649	5.89490206553585	6.48661346275307	8.06824726536164	8.37192431621484	7.11976064232884	6.22732790744989	8.36262731502732
ENSDARG00000016519	ENSDARG00000035781	0.941425188715019	paralogue_pairs	ctdnep1a	ctdnep1b	within_species_paralog	Danio rerio	95.5102	94.3548	81.100408869615	77.8410477995035	79.9685922664213	71.7702376670471	86.223178896883	97.0439580904119	95.2853566742659	99.7216949446618	103.609393430551	88.3427307307623	184.692504139053	175.532944347677	192.051155768946	171.24482620133	175.912988958697	208.416824064805	200.79340343572	210.373260093846	192.271495977445	212.037537601526	43.1940467585324	52.9638152928669	51.4391025585452	41.2407134117879	51.6348732602991	8.75302736853416	8.73390867087087	10.7881427569482	24.6415826502407	10.7260995386956	10.8658949752802	9.82764657815994	11.8825686209714	11.6382840194517	13.9571451982844	16.0478987548435	14.6739963444306	10.1976998197491	15.5682360142138	13.3893297289266
ENSDARG00000012405	ENSDARG00000035809	0.996823025784392	paralogue_pairs	col1a1a	col1a1b	within_species_paralog	Clupeocephala	77.1942	77.0876	0.815972459376265	0.878972611411238	0.250816913175104	0.3098222643512	0.392608125492182	0.721470543619064	0.582069120140296	1.02678556750748	0.668420821824906	0.609082859115053	0.780966496250163	1.15176647464937	1.27876135162106	0.453762701724792	0.581696583235792	1.13139602672996	0.956553044062651	0.959957270305509	1.46418464303978	0.834318431765047	1.43735063472342	1.57332927229299	0.583771305104388	2.73341470198838	0.94004137245692	1.28824818384781	1.66292687084372	1.17065122048826	0.668103731193239	0.61822937685166	1.32344676054168	0.93104544597694	0.775242582300359	1.86302663737767	0.586128380128511	0.629781610618367	0.971379330656053	0.662849480809506	0.74747759609228	0.855816448818099
ENSDARG00000015709	ENSDARG00000035872	0.0460416987368627	paralogue_pairs	hsd17b12a	hsd17b12b	within_species_paralog	Clupeocephala	65.109	65.3125	142.08412750235	136.928595684143	148.420562904617	149.204904176926	138.409253228571	148.559375060656	167.267976231027	168.76250920161	147.266622850916	144.363924068002	224.55918360274	238.312010523578	227.774859438702	228.782739389554	231.784343133167	269.265015244654	256.598862406579	248.374887095657	256.196225650433	259.946637477049	195.483174187821	201.192542675251	206.860109578625	196.628672689621	189.715876784945	435.319709100808	424.794156013002	380.4578836329	402.046868361189	410.215293292123	398.748320142207	372.903705604561	426.032782408833	402.924134929035	392.886205395162	375.548186759178	352.915860253213	310.066595030855	362.863813634185	365.600483754886
ENSDARG00000023967	ENSDARG00000035880	0.614367121146409	paralogue_pairs	atp6v1c1a	atp6v1c1b	within_species_paralog	Otophysi	86.423	86.8766	1.40778516969336	1.63874239326054	1.5161018541917	0.850922964280539	1.61688480891296	4.0870995700584	3.58159191128799	5.32775624546605	3.24259095577974	4.01115318245846	35.9495548909359	42.3762651300286	35.3625166066807	37.6042446981746	35.5385723285644	44.6981657161676	46.6011057038681	42.9700485402542	47.2428092920154	39.4234057940479	16.6274660430743	17.8871614077138	18.8770530206457	18.4582881679574	18.2708081046469	10.0474205446595	8.59262155983129	11.719930365052	10.8122895173855	10.9862408071717	14.014294791449	14.7491509270536	15.5190176205399	16.4974159792747	15.5885287207685	34.9426352399485	34.6992688008016	25.7340073567367	26.3593694287126	30.5073391331342
ENSDARG00000035879	ENSDARG00000035890	0.34626325117169	paralogue_pairs	fuca1.2	fuca1.1	within_species_paralog	Danio rerio	89.357	89.357	12.57044751059	14.6369260889662	13.0798456302179	15.0932116337702	15.1240431304433	8.66213747535298	12.0975762978651	9.64423985142993	8.3455752566547	9.71272628545471	13.3093418859374	12.9944737949362	15.6900044001178	9.68341185486057	13.6231560404863	14.0467908255145	9.56549475501539	11.3842683674407	15.0754283773903	11.698392939971	8.56005499296265	8.78487615508967	8.81180474305813	8.45960550797991	6.36529915050532	9.65306175618516	11.1243660962517	11.9428872866629	10.6408389572721	8.23570878173968	13.7720008957359	11.2346780367927	10.7463817291172	16.5405538490152	13.8879643558472	16.7165871369074	18.3901909748481	11.6884611496887	15.9622156442997	15.7381709182928
ENSDARG00000034165	ENSDARG00000035899	0.938153027223509	paralogue_pairs	lingo1a	lingo1b	within_species_paralog	Clupeocephala	78.1906	77.8135	0	0	0	0	0	0.395087154634565	0.194757086067329	0	0.201470593532676	0.332570081329568	0.856598687121295	0.463519426837513	0.577010817820649	0	0.438459099593976	0	0	0	0	0.457234151740988	0.413126290570182	0.189736387784707	0.390969898393047	0.433888373902888	0	0	0.207843582460436	0.392093471691965	0	0	0	0	0.179945782941254	0	0	0.844189641612954	0	0.199851586486618	0.204739480174247	0
ENSDARG00000030630	ENSDARG00000035909	0.763901647003062	paralogue_pairs	mfsd2aa	mfsd2ab	within_species_paralog	Clupeocephala	62.3636	65.5832	3.62800427648119	6.19652064478808	4.93806387156928	4.07697756557986	4.87877376654613	4.56808123426869	5.21528034802814	3.64526872729769	4.65685004500206	4.15591545661032	17.1871181390251	17.8889570262985	22.9571952441739	19.388789231878	21.5990362807467	27.1928648706622	27.7554229186777	25.3135271823439	25.7815598090973	25.5869721958867	9.03984870602278	13.1549251917011	8.91866953637997	10.6850120402033	9.80687653818957	4.34278784711853	3.42310003068889	3.57727815488974	4.49255360054839	3.54288338300739	1.88730078835174	1.58509406331803	2.51583237428198	2.12115086684482	1.43336344715601	1.41159755110041	1.65498818467412	0.850796786755414	1.12108402449743	2.1406648605614
ENSDARG00000000567	ENSDARG00000035910	0.018667345906675	paralogue_pairs	znf281a	znf281b	within_species_paralog	Clupeocephala	48.9988	50.3632	1.12989276822967	1.60220714989238	1.7559062956809	1.46795639880305	1.0991976198603	2.96713429594198	3.06509412676934	3.3178155770518	3.67193158832756	2.86245239208923	3.97676195893531	2.97764688173389	2.7546157034054	2.9322899697204	2.89792870656284	3.71890152499918	2.18886413744183	3.02246569927379	2.44466275659349	3.02284314011681	18.948374284858	18.8452989810448	13.6240873375319	16.1939492714128	16.7456261245363	38.9930439093513	43.7274185208342	37.5487846937643	43.179799377838	40.372434866047	37.3811187492053	41.3327244585616	42.5893316251877	39.1680750359533	44.9674316194395	34.4467674143727	36.1752335873876	41.1260363706318	33.0103499393525	39.6408563575042
ENSDARG00000016481	ENSDARG00000035986	0.661402125370407	paralogue_pairs	ptpn2a	ptpn2b	within_species_paralog	Clupeocephala	62.2449	62.0865	29.1048225702637	18.0976759007866	24.2964251374181	22.096336612063	24.6514435819822	26.5063663827844	27.1716424642726	28.6674902708479	26.6719093170723	25.5752996338807	25.4932754543607	29.8511749648316	22.2231367482231	26.2666874474425	23.5677864223231	26.4344468508437	27.6869504037027	29.062344312643	25.7054025637901	24.7812588195487	18.8996949045321	22.5888101389373	20.6692428832057	21.5862937882635	20.898565250352	8.32154958889039	8.50155104330191	9.75431227968341	7.16080591009614	7.8679118860757	9.25530700623555	13.1799232236593	11.0297546251147	12.9164113293217	11.6943885187773	9.5622736087513	10.0494259905601	9.41061014773598	9.82379191850811	14.1820577617728
ENSDARG00000028119	ENSDARG00000035993	0.911742160517833	paralogue_pairs	sumo3a	sumo3b	within_species_paralog	Clupeocephala	98.9362	98.9362	831.046273351105	910.190292614868	919.514943082958	1018.47311048501	1001.90770648498	752.196474347522	809.215378680371	795.31198742315	715.671692370618	772.696939475234	393.048718007602	439.662975131835	451.318409989475	464.890618786496	444.987214582806	478.486780171708	439.954284267885	427.632890590058	420.138951160397	414.963166792798	558.160229225932	556.179299628516	560.959996145396	548.355735391018	562.796739429716	806.548160058661	824.032852023608	770.015807088189	750.290703222873	753.190047893327	810.917927162197	829.633774440199	787.002078100093	778.172818586764	796.210154571441	766.003028732919	809.663802193438	973.983592335408	845.011665608832	859.277887864721
ENSDARG00000013843	ENSDARG00000036031	0.646405704990246	paralogue_pairs	sept5a	sept5b	within_species_paralog	Clupeocephala	78.2927	86.9919	8.82043256996568	10.9046529963395	10.0915299590761	9.7247321765149	6.65253267579021	13.4800926514524	14.1076057227651	16.4246743241958	18.4022850608128	16.0569561122802	14.3900340254698	11.4372520291253	10.2969758373479	10.2592579840608	11.5085259859119	11.3851248323846	9.94746218033003	7.47506835536144	9.04501985694194	8.88079425229672	7.37417609447854	7.76898409277479	7.79891397059661	7.74439530907933	7.5439024213109	3.20298242099107	1.74506678066195	4.93986289884972	5.17173645334738	1.95752836319599	0.930785375545446	1.05230529731643	1.70043994295133	1.62848353006698	1.23775780809682	0.221585373416214	0.220001797014268	0.209825475028876	0.214946348966164	0.493024086191193
ENSDARG00000020708	ENSDARG00000036036	0.549912055763136	paralogue_pairs	mdkb	mdka	within_species_paralog	Clupeocephala	61.2245	56.962	0.736505849728156	0	0.397060556728397	0.387234408671946	0	1.66949515527045	0	0.815344418103711	0.426201914831824	0	0	0	0	0	0.928007239363495	0.741663479290666	0	0	0	0	0	0.401547477147484	0	0.918805201748681	0	5.98106430792249	4.36193105429083	2.07398196988939	3.31920995174083	3.94776185214873	33.2958070798193	54.2854896179773	28.9848455239876	34.9318882886239	38.2980310281703	185.92149980677	181.398141199948	205.996113956304	199.540001387918	210.003927598528
ENSDARG00000004869	ENSDARG00000036045	0.81839371759344	paralogue_pairs	penka	penkb	within_species_paralog	Clupeocephala	38.3966	34.2105	0	0	0	0	0	0	0	0	0	0	0	0	0	0	0	0	0.275122583757594	0	0.342092125565438	0	0.959912892784599	0	0.907409438616462	0.671743158220579	0	0	0	1.2135656682608	0.693307905715899	0.360797192070278	0.685999833016149	0	0	0.600601316173164	0.304264604106881	0	0	0	0	0
ENSDARG00000016676	ENSDARG00000036058	0.905038141327828	paralogue_pairs	gnao1a	gnao1b	within_species_paralog	Clupeocephala	85.8757	85.8757	40.9009470691103	38.8838887805573	40.6828469634652	41.4368086912126	37.9899653551481	52.8262234632401	45.1076891063426	53.9508973390647	48.355793196825	44.2011713799932	35.5834601405554	35.1501057688307	26.2537403523326	31.4103474258833	29.8771121110775	28.800646653386	27.8715297219521	26.8861110167174	30.205952101921	30.7959968372848	11.6941223282076	9.83641220408069	10.1369993569903	9.85310864414576	8.15331229551802	2.4001091310757	2.78688942898255	1.88622172076208	2.51223544347562	1.86799347598256	0.947744209618158	0.857220365188459	0.961155830262817	0.724823271478725	0.629760676624552	0.563834765072443	0.894842281546267	0.747661306608364	0.547365526421261	0.752395130297084
ENSDARG00000012407	ENSDARG00000036065	0.823929244928356	paralogue_pairs	mgat1a	mgat1b	within_species_paralog	Clupeocephala	61.753	57.3013	9.93337217069994	8.96288184606505	8.13992171486566	7.69881509721099	10.3510335274217	35.27609714734	27.3623849876672	27.6313751188643	36.4826079314965	32.6713896766852	107.4384614831	114.687304992477	120.327543390617	99.6952473780214	104.062022057103	79.6409218712374	81.87044142425	75.8806806079714	84.6501026205391	89.1801561268779	28.307541078363	33.7136048717613	24.6474060031286	28.6333509342253	29.8563683097958	10.1677625441786	9.33152140076189	6.1377882307567	11.1762837182479	6.30979211533871	10.6897848654274	15.2660394627887	15.6793291605244	11.3161935825465	14.2948626277806	20.3555550050232	18.0759468165106	18.9389502828297	18.1923769433977	18.2721706641779
ENSDARG00000005176	ENSDARG00000036066	0.47061156147804	paralogue_pairs	zgc:101040	si:dkey-78a14.4	within_species_paralog	Danio rerio	67.2414	67.7083	0	0	0	0	0	0	0	0	0	0	0	0	0	0	0	0	0	0	0	0	0	0	0	0	0	0	0	0	0	0	0	0	0.300626605300609	0.323924126895461	0	2.1144704527585	0.350291431616306	0.667218088254274	0.683069679797449	0.392255412256084
ENSDARG00000022437	ENSDARG00000036080	0.431916646578269	paralogue_pairs	cd81b	cd81a	within_species_paralog	Clupeocephala	62.1849	62.7119	0	0	0	0	0.382353723880111	0	0.319217623637118	0.316456260133736	0	0	0	0	0	0	0	0.289371625736156	0	0	0	0	1.01783372233503	0.622676591680331	0.320659307788795	0.356105514277678	0.356919240515049	0.997041687104664	0.678816982093666	0	1.10262080972339	0	0.363638179862183	0	0	0.318418904948934	0	0	0.344328895788247	0	0	0
ENSDARG00000029432	ENSDARG00000036082	-0.0919905248490839	paralogue_pairs	tph1a	tph1b	within_species_paralog	Neopterygii	80.1242	80.625	4.34839914817224	5.94037324760495	3.86820778834343	5.60192093856098	6.58965060214074	9.60280152331862	7.36333797332799	5.63337486783687	11.9711508466055	8.61915962982656	47.6633090595488	41.3195899414129	31.1610728947163	33.1394688318954	40.0279254318282	29.9486935218934	27.4157122361712	40.3821090517244	29.1169369071947	32.6020631717272	25.6671781730113	22.7535047132249	27.0320511110249	33.7523376554184	23.9930263070341	2.85587461336823	2.01971656675729	6.14220518353501	4.59622375709607	3.77694712962749	2.15503849582297	2.81537944837434	2.1387220211112	3.77060280464988	2.54744432757045	0.684061909772201	0.905614922887545	0.431832072867119	0.442357336396326	0
ENSDARG00000007950	ENSDARG00000036086	0.47134716268993	paralogue_pairs	itga11b	itga11a	within_species_paralog	Clupeocephala	63.4647	64.958	0	0.0928322566890503	0.086060718816764	0	0	0.180099769947183	0.177584575217031	0.176195561138363	0.183568171976525	0	0.390009919402521	0.949171668504559	0.438821350155105	0.726545769640966	0.199700053718462	1.14284477305943	0.983762162922079	0.709739298137913	0.804369086873035	0.520748494283413	0.47003724489471	0.345682404174956	0.534391937182762	0.790275110916607	0.0992768304547842	0.186051493350436	0.0950587114151868	0.089305947522086	0.101946470652062	0	0.100962601883146	0.0913197700051791	0.081903343087478	0	0	0	0	0	0.0933022740179913	0
ENSDARG00000010207	ENSDARG00000036096	0.751183188066796	paralogue_pairs	smad3b	smad3a	within_species_paralog	Clupeocephala	94.7991	94.3529	7.01225593227773	6.16730897837524	6.81356428205531	5.97644398415903	6.65358573895795	4.43818498349437	5.32682682662134	4.71715847706843	6.10065881877336	3.5738344708383	5.22937543369845	2.49007857536346	3.0061859824156	3.55275665042002	4.28280124532115	5.21450269517689	4.36907384848914	3.69480480920748	2.1575403944718	5.80610813516379	0.605282947672372	0.926659566866584	0.763797764189462	0.635716474437908	2.33980943291207	0.397527888426502	0.406108704699656	0.191496792342237	0.874791791299022	0.455286280242647	0.649483251949589	0.195808531437466	0.35152658159614	0.568092629953014	0.38382478046261	2.06145565328297	1.02322436997166	1.17127177860041	1.599929000803	0.917286291424735
ENSDARG00000025500	ENSDARG00000036109	0.410935880865009	paralogue_pairs	mtx1a	mtx1b	within_species_paralog	Otophysi	66.1442	66.5615	60.8783757440703	58.9573525371085	57.8805651292394	62.1193112621679	64.9370493967352	60.5984412272152	79.1478952642808	72.1024675285439	61.3786805937247	61.0359852469416	67.4908928131549	90.0793353489304	71.1775274267106	62.6994907909119	71.1435097427288	71.0422654257247	71.8556027363303	72.375583097495	75.7585250273325	84.8222399630722	22.881621608754	28.0797782436624	24.26456933211	25.6228921721134	25.8830513655835	4.33097474546709	4.97830247339601	5.20464621874859	11.8847334260064	5.7218246122923	4.26590704152728	2.9270666477307	4.17790371578893	3.7293853419706	5.99601143090682	2.38059665701021	3.7512684784872	3.97883686508061	3.6697956409207	4.51641580779853
ENSDARG00000016337	ENSDARG00000036139	0.975693248090009	paralogue_pairs	lctlb	lctla	within_species_paralog	Clupeocephala	73.4403	74.6377	0	0	0	0	0	0	0	0	0	0	0	0	0	0	0	0	0	0.286932260702832	0	0	0	0	0	0.279876512145745	0	0	0	0	0	0	0	0	0.232196779158213	0	0	0.272270928546208	0	0	0	0
ENSDARG00000015731	ENSDARG00000036147	-0.233610263993692	paralogue_pairs	ano5a	ano5b	within_species_paralog	Clupeocephala	73.7705	73.7705	0	0	0	0	0	0	0	0	0	0	0.151658328642969	0	0	0	0.310569459324416	0	0	0	0	0.161954128728077	0.292503131541922	0.134397036485702	0.276981841923845	0.307290683433824	0.771613179466133	0.144410743000072	1.32793047121868	2.9163991192032	1.74423497286848	0.825300894150148	1.7270421947146	2.98211535203153	2.42086200136555	4.39256567795135	2.08697049346924	2.54095809777086	2.81783295449351	3.25585492252569	1.88583620231837	2.16106047726876
ENSDARG00000001259	ENSDARG00000036152	0.0977344030556387	paralogue_pairs	GAS2 (1 of many)	gas2b	within_species_paralog	Clupeocephala	52.6946	44.7837	0.993134398381494	1.54625381830223	0.356846812083089	0.697130392504992	0	1.8744004935446	3.32554961598718	2.19745427446278	0.382717119903703	3.45762368456161	2.85041084456156	3.96972028532142	5.46596795597351	3.44105254843499	6.24932087334383	4.00726545771036	6.72881401856207	4.64740687034362	4.20179501163329	1.30288675155179	3.93058799158139	3.24493929673353	5.19807042628105	4.12449175644891	2.06574307440318	1.53671798335276	1.96145768981309	1.11739020446361	2.55421349900609	2.21521794761067	1.68437090650645	0	0.342343947638197	0	0.373698313184499	0.802492853175203	0.798003622912351	1.51918344003454	3.49854523853858	2.68017851217843
ENSDARG00000036291	ENSDARG00000036299	0.170423060084046	paralogue_pairs	nucb2b	nucb2a	within_species_paralog	Neopterygii	75.1163	65.121	26.8596665215138	18.7004130211739	21.647156605373	19.9437815555832	23.1459410611565	24.6168557197599	21.7159429318588	18.0560476248007	27.2479658958158	20.7378796985924	28.2550751352095	28.2943590026233	31.5473355340888	31.8836478495896	28.0302419329333	22.2165737608507	27.4713722244345	17.8745728429647	22.6255813395276	24.7354015081717	7.61650888074864	7.77552291749843	8.65284010651256	9.60083240388336	10.5333778953731	5.50988148166579	3.75283951234168	3.69585011732345	5.3212052187485	3.43800236830273	3.99662013346464	4.92926529376269	3.24393170084943	5.08344651933714	3.38113828910755	4.84287681444424	4.80623600109841	7.20714735972777	2.68537374034564	4.23236209752653
ENSDARG00000030887	ENSDARG00000036305	0.952029992193578	paralogue_pairs	phf23a	phf23b	within_species_paralog	Neopterygii	51.0135	47.9365	32.4993243202944	32.8742219206109	38.3760209444788	34.5923550789011	33.1761768563665	67.3137861654917	59.3777119042515	61.944841723037	73.544987166589	59.8056214055748	108.229156170215	114.445524278798	115.849321740016	117.478532513906	121.201074561201	129.217701094125	117.684921193507	128.637970385545	124.222430259369	115.534086444068	36.834093932994	44.4403958249074	31.7610868918177	40.2854090940455	41.5797750332347	32.4003578324081	37.2631382302965	31.8529149378623	32.6001418191284	23.6056313833001	32.0357564852259	28.3400894230423	36.6441218444944	40.2984343896855	38.3516210404558	48.0973783668989	43.9956738189818	50.8160312396373	41.6879541614323	42.6083771639984
ENSDARG00000014047	ENSDARG00000036376	-0.346825455356957	paralogue_pairs	cldn7b	cldn7a	within_species_paralog	Clupeocephala	69.7674	70.7547	530.876918305075	560.657918654269	565.472952127681	596.808861412663	603.121804986286	476.227151900694	499.137099828292	492.076950067068	537.752881779023	475.194506900332	317.292861582047	325.405726273599	279.843993847305	282.665490602596	297.728467514607	323.59824737054	296.358645091576	319.661105688107	328.632126308901	288.297825856788	360.68804344567	391.355053491525	312.984872464469	373.268867114684	362.641695603727	164.096172845157	169.119903787873	167.352708230246	221.081507396277	140.881570144788	101.388829290139	110.532276966228	117.414942482843	114.227586672874	112.953623566002	90.0804111377468	90.7156299577235	96.3206115774254	89.4758095501493	91.1012697843991
ENSDARG00000019312	ENSDARG00000036501	0.951287598373916	paralogue_pairs	rab39ba	rab39bb	within_species_paralog	Otophysi	96.2441	96.2441	0	0	0	0	0	0	0	0	0	0	0.35096276448704	0	0	0	0	0.28889267728853	0	0	0	0	0.338702212218245	0	0	0	0	0	0	0	0	0	0	0	0	0.317878657275155	0	0	0.343743787371972	0	0.335185681138393	0
ENSDARG00000017367	ENSDARG00000036541	0.0500475713250044	paralogue_pairs	rhbdf1b	rhbdf1a	within_species_paralog	Clupeocephala	78.2998	78.3875	0	0	0	0	0	0	0	0	0	0	0	0.149961351054976	0	0	0	0	0	0.144100569725277	0	0	0.401000314126678	0.122843609928345	0.126589758074945	0.421298003332052	0	0.264106529721888	0.539704189736451	0.126939444309695	0.289860391477838	0	0.430526469245266	0.129800314758202	0	0.125456398638612	0	0.136614482250466	0.135538079118779	0.12938922534558	0	0.151932251868834
ENSDARG00000018765	ENSDARG00000036542	-0.427444564206521	paralogue_pairs	pknox1.1	pknox1.2	within_species_paralog	Otophysi	70.2079	68.3146	8.03679435300496	8.61252069834194	5.93796692675408	7.1786588348235	8.248639266974	9.95336706693066	12.6170032898711	10.9500932539719	13.7751262685566	9.13044819781547	61.0660084057201	68.7909948388851	65.945752888921	51.5532428009416	64.6879828726971	53.363932155061	62.666599243686	52.647887767831	63.7792934266499	60.8792835726336	25.454316168597	29.1877521269392	26.0287115555732	24.0040068395772	25.8627216936221	67.9519809807526	81.958471631936	67.0204129035589	75.7296961960982	81.3440417828878	61.0139834646098	60.9554341757608	70.0852972831439	64.1728648495492	64.5084252427704	64.9285603921024	61.2432763509027	54.1158833542711	61.1554091092525	55.1180071188437
ENSDARG00000002172	ENSDARG00000036670	0.979569503457485	paralogue_pairs	aplnra	aplnrb	within_species_paralog	Clupeocephala	77.3481	77.9944	0	0	0	0	0.59507855644293	0.251025084452094	0.494933400028278	0	0.256092903474756	0	0.272289921128102	0.294760134340244	0.244287219120881	0.288591024950561	0.2787007124472	0.225310129512665	0.68005458274265	0.282790813207565	1.1235615470002	0.290601408728473	96.6738362474981	102.028437268471	90.1957575289173	103.160351876571	106.526423179434	163.149231037825	143.969748917008	154.010870988732	150.31009630503	137.190164305245	169.326691212958	172.764542862593	164.304408446019	166.671295888438	160.147648452847	127.995361251825	106.876401536371	122.967967516062	116.312885402056	115.249580201739
ENSDARG00000011020	ENSDARG00000036675	0.923293390231358	paralogue_pairs	hnrnpa1a	hnrnpa1b	within_species_paralog	Clupeocephala	76.0309	73.201	621.504534706242	642.090746972262	697.101443932896	662.623839272501	807.899838493609	561.799614402633	541.448310813328	567.884920062289	508.716742205827	509.392651119974	354.030993041826	368.252177258578	364.153663086872	430.080735241205	338.358433084573	435.914279720877	444.553386128111	315.338625509854	397.56033869913	374.381208403413	515.634328606705	471.047371539983	531.085860816993	568.216297085621	638.492249148913	764.8516838715	897.392700368168	786.589440447418	792.523468246797	766.342288003423	978.959949755145	967.67554781713	864.251330484941	767.882101027018	754.817399396814	801.885843396852	824.35086003722	844.475708824957	615.662649621503	782.763256745726
ENSDARG00000036510	ENSDARG00000036685	0.586818588592839	paralogue_pairs	ccnt2b	ccnt2a	within_species_paralog	Clupeocephala	62.3064	52.2367	62.1934325303646	72.3608021539407	67.1670667008651	59.4608213838787	63.9953237056335	121.492011344196	155.83548460573	141.12969437231	153.544235693442	126.584372524932	334.065482279956	377.820088199631	318.432375754455	333.689671199399	318.016246312394	355.992740312021	326.961611943313	330.973374572695	363.03031439297	334.507068400879	351.914382661408	333.728314406686	312.32878045766	387.523516837285	363.116935574342	279.338836570955	290.94615050716	271.123806615885	307.333234463854	251.830380661038	213.725744746725	219.76075527674	232.744135507623	227.565819167042	213.713119741912	210.868151645075	221.325811286328	216.598125429657	187.00578356283	216.711508361208
ENSDARG00000016391	ENSDARG00000036695	0.827918878609689	paralogue_pairs	calcoco1b	calcoco1a	within_species_paralog	Neopterygii	36.25	31.1828	0	0	0	0	0	0	0.128272331779705	0	0	0	0	0	0	0	0	0.117642197351748	0	0	0	0	0	0	0.257396813458409	0	0	0.26848695723581	0	0	0	0.306762789852773	0.145899829706555	0	0.11839360417036	0	0.129283517797647	0.138891765459752	0.413400432673218	0	0.269619469351109	0.308932487961117
ENSDARG00000014825	ENSDARG00000036698	-0.757877135526814	paralogue_pairs	si:dkeyp-69b9.6	znf865	within_species_paralog	Clupeocephala	47.5376	46.1487	1.40046811959315	1.74471782687624	1.72981895019252	1.87535178747766	1.25814219266976	2.62625263578539	2.99252379888356	3.02655861750495	2.67634918608491	1.92183409979591	6.0642061412604	5.67020262295806	3.41380004474745	5.85524483134711	5.24040286885124	3.12756282018557	4.15088460857465	3.08811973143082	4.36412009316162	5.3314594243779	3.4711119747332	3.63971418294491	2.42399922464132	3.3920607868956	3.41021202347673	6.75850604977408	6.96843328637244	5.265921170362	6.20860118500932	7.42592692134036	6.99995644666131	7.04155789820362	8.80756956047501	8.05919149225366	7.76449761516981	9.21456110941262	8.82740914427732	9.37745890346951	7.13471875637867	10.5908738676122
ENSDARG00000009610	ENSDARG00000036774	-0.229385006979783	paralogue_pairs	rgs12a	rgs12b	within_species_paralog	Clupeocephala	49.453	43.8835	2.96754352792845	2.53782912310995	2.68889723990349	2.32306007232086	2.31286870242722	6.2423453366844	8.40919613669391	8.42950075292968	8.60279673080966	7.78971810298319	22.2755001429508	23.3732676240809	20.5657183820687	19.6601909589472	19.3999313253374	12.7538942043738	14.8893196794767	12.0771337041744	14.4303415397381	17.4899021708347	10.9219815539019	13.4157107003293	9.04365134375663	11.4770970958187	11.6315222802547	4.08740872885065	2.97013820629144	5.31876211339688	4.57853374172881	4.97347123915536	2.95720909625319	2.0506582522269	2.15902962782203	3.61808230536919	2.18311500913876	6.66146996159866	6.6065286151664	6.66525536806804	6.46776586347172	5.21629994594962
ENSDARG00000019658	ENSDARG00000036816	0.918414474684241	paralogue_pairs	pou2f2a	pou2f2a	within_species_paralog	Clupeocephala	59.9719	63.1657	0.0985907052646519	0.0571737818114683	0	0	0.132869790420616	0.055461914043949	0	0.0542688046244022	0.0565189385010608	0.0468327919231663	0.120057561753558	0.129837752057883	0.108143252571892	0.191883691580889	0.122961885714168	0	0.20232086930891	0.124880026900879	0.123795794730298	0.256532605135708	0.578689347055219	0.478914260443714	0.767849354829184	0.547379084369065	0.611473884079766	0.516156783406856	0.937748462451849	0.824872857297988	0.690424197803863	0.522727576133642	0.43518333010401	0.562321888871668	0.453778151856285	0.543155855916848	0.220253833374417	0.177497395338906	0.117320347889028	0.112093105333495	0.229838200742384	0.131559712471239
ENSDARG00000012903	ENSDARG00000036864	0.089834295884521	paralogue_pairs	slc34a2a	slc34a2b	within_species_paralog	Clupeocephala	58.3201	54.0382	0	0	0	0	0	0	0	0	0	0	0	0	0	0	0	0	0	0	0	0	0	0	0	0	0	0	0	0	0	0	0	0	0	0	0	0	0	0	0	0
ENSDARG00000003616	ENSDARG00000036870	0.94373574552992	paralogue_pairs	arih1	arih1l	within_species_paralog	Clupeocephala	91.4934	90.8068	39.9245735752871	42.6059705405042	37.8484285470311	33.3106310982586	32.6016686535756	34.2703824360773	47.8667508946607	52.9006074309163	43.3396418696802	43.8656209995695	93.3935922060449	110.514363627332	98.820033488452	95.5337354884311	90.5855996440277	84.8710304004738	90.6407313631362	78.5174401875286	97.0767520329322	98.1638138797689	55.8354855766047	70.334070143447	45.211222650344	68.2407220909102	64.2601479954367	42.2516865130061	43.3433642211103	39.0048839710058	49.8702052617541	39.4286856588394	36.7469854302866	37.6676901706426	36.4051542951551	44.4949763245446	32.736538657399	41.0873309903935	41.1349023591612	43.6681205283531	31.8597906937922	39.7146925161434
ENSDARG00000026333	ENSDARG00000036952	0.830094211802921	paralogue_pairs	xkr7	XKR7 (1 of many)	within_species_paralog	Clupeocephala	69.3069	50	0	0	0	0	0	0	0	0	0	0	0	0.214549587946627	0.178120746656169	0.421039784670039	0	0	0	0.206018496270018	0	0.211672514490384	0	0	0	0	0	0.942341840208142	0.385082929436085	1.08908751062304	0	0.431538661443132	0.410417837820961	0.18560216274745	0.333176560525932	0.538433450825336	0.363794131857474	0.390783881706828	0.193951411859382	0.555099703442557	0.75829225722189	1.30409914426924
ENSDARG00000005924	ENSDARG00000036968	0.0826917873990239	paralogue_pairs	serpina10a	SERPINA10	within_species_paralog	Clupeocephala	35.5499	34.5771	2.76247171431139	2.44594441041535	3.96472368974693	2.51081475988566	2.65096150301754	5.6347080640408	5.55558839045579	5.80103840729107	7.25699069578728	5.99780141918348	12.3706850352549	13.0369958421355	13.4328993628848	11.269625100015	12.0081673269721	9.91130034670756	9.96021009725068	13.3591503494292	9.94168983156235	9.95032812998123	6.50730468929481	5.97947078696816	7.77519001349806	8.46362194193524	10.298222577841	2.2939593434673	4.06248658192082	3.08934598515832	2.51964049134458	5.0707496766184	2.32840378224001	2.10596726365271	2.29463061181627	2.1812717243232	2.80040468064082	2.21671846571803	2.82814401027101	2.24933217526669	3.9952176986609	2.46547461433433
ENSDARG00000006202	ENSDARG00000036993	0.526290431922638	paralogue_pairs	erbb3a	erbb3b	within_species_paralog	Neopterygii	54.7288	55.0735	0.0908130709017801	0.0526585414992005	0.146537608098997	0.144888517018705	0.183609076140545	0	0.151113828548687	0.0499842539372312	0	0.258831471535099	0.165856756846608	0.298939895999959	0.448232466572787	0.176742961113718	0.622861849113573	0.324932371016873	0.139788657413656	0.345049662461921	0.456051673114743	0.354402222724965	0.106590917153763	0.294053092360245	0	0.0560144131428129	0.168956586194376	4.80737405745239	5.29084119930126	3.74790795853362	4.85574548420569	4.63373423615246	6.35562724951713	7.19882872833669	7.19746463666393	8.05370352939151	7.86040160665217	8.44610185208107	9.02186007241782	8.41385516965764	7.99111770362431	9.81417758940435
ENSDARG00000025912	ENSDARG00000037008	0.372029389002365	paralogue_pairs	bscl2l	bscl2	within_species_paralog	Neopterygii	37.7551	33.5601	0	0	0	0	0	0	0	0	0	0.190110011663955	0	0.265254502243871	0	0	0.250854514206572	0	0.612998985803322	0	0	0	0.23640991776394	0.21710448989583	0	0	0	0	0	0	0	0.266689207523356	0	0	0	0	0	0	0	0	0.23423967740614	0
ENSDARG00000011434	ENSDARG00000037033	0.576251971834914	paralogue_pairs	ptger2a	ptger2b	within_species_paralog	Neopterygii	44.5652	48.0938	0	0	0	0	0	0	0	0	0	0	0	0	0	0	0	0	0	0	0	0	0	0	0	0	0	0.632199961213075	0	0.152062518009663	0.173632698969749	0	0.171911697375472	0	0	0.450954895353699	0.45706391019771	0.163668854214905	0	0	0.158830588843007	0
ENSDARG00000016474	ENSDARG00000037064	0.690636215072665	paralogue_pairs	galcb	galca	within_species_paralog	Clupeocephala	65.512	65.9091	17.1539583563202	17.5467616331309	15.2191894673429	15.4800143437389	16.4140518776876	33.3223275475134	35.8557934420125	37.4911210332727	34.5292917974222	36.6602449387892	55.9216551732884	44.9657417047011	50.5934771616891	46.6009186971739	59.0406986618598	38.1169491801412	37.5066258398265	31.2751439524185	33.6459331739453	36.2793773694317	9.36398297061199	14.2799824544433	10.1043681357953	11.4091510264731	11.6517712409873	7.93815858783828	7.54399290819631	7.82204859103383	7.71452031978554	6.76223756047187	8.84311005278767	8.72531470010488	8.81012077480463	12.1283649215753	12.1138074310076	8.99402934293991	10.2570222345605	5.79900535016056	8.35509518275975	6.81164980929306
ENSDARG00000034817	ENSDARG00000037091	-0.392061338583637	paralogue_pairs	asah1b	asah1a	within_species_paralog	Clupeocephala	67.0886	67.9487	3.84739276444431	4.70152543178062	5.17894648713889	3.05319283541081	3.35206927799077	5.21152376324004	4.70972185070948	5.73229744163357	3.76529850575562	4.56768105433817	4.70904931145143	3.05807235778651	7.18708761052484	4.99555589353729	4.09738053746966	5.07802057725263	3.33922975847283	3.91357005833178	3.64306580590193	0.753997502421533	1.36277579039486	3.54612982187826	2.79375473397027	1.90816600718121	1.9148770792746	4.24689570929743	5.02329485934117	2.80187123232782	4.43103877035468	5.63710834412985	3.89862252258705	7.05214993533248	3.36357940617263	4.26344487028745	5.61675545902573	6.72910242768795	8.98562594074178	7.03098031825416	8.10248629911577	8.5189844842093
ENSDARG00000004771	ENSDARG00000037100	0.125538531225397	paralogue_pairs	ankrd10b	ankrd10a	within_species_paralog	Clupeocephala	54.4944	50.7853	2.70525939051772	2.16332290039857	1.63841577549181	2.32764830476015	2.04149065436104	2.67055251905211	2.44484140823358	1.86526561214379	2.52899795409266	3.85424862415525	5.1693341300422	2.9089997458505	4.08623186220235	3.51217629872077	3.17524375954329	3.78067194590544	3.97393749655633	2.79304728932588	1.49293060042607	2.64900616469033	4.18829605548193	2.19846575142068	1.13255822544409	3.14209360281521	3.36437563889099	6.87746204789293	6.42372996348197	7.19340418000183	5.18849254540859	6.7509036723203	6.20631699338402	7.74250103269193	6.25478823332859	6.92597329224737	7.58833247691116	7.539824895996	11.3283199763949	8.68374032878813	10.8734226872121	10.2009110149996
ENSDARG00000011171	ENSDARG00000037122	0.820039987767541	paralogue_pairs	TENM2 (1 of many)	TENM2 (1 of many)	within_species_paralog	Otophysi	79.0527	78.3588	0	0.0443416761665515	0.0411361373625899	0	0.0515595531429937	0	0.0424164246000372	0.0420917374737157	0	0	0.232749766715184	0.30203338506028	0.0419411112128618	0.198464748613009	0.190711847321851	0.0391074225074091	0	0	0.0959961076191651	0	0.314109769586754	0.412661975159713	0.0425345715636477	0.235819807145603	0.0948494048427562	0.177980334099824	0.136418855055647	0.0426462849976108	0.243363622814343	0.0506701844903136	0.0482124334296504	0.218043012757161	0.0781942501522762	0.126352921185853	0.213493743022662	0.091762386933942	0.0909677090688352	0.304245453327293	0.044562272018193	0.153022635510762
ENSDARG00000013963	ENSDARG00000037285	0.982583104864936	paralogue_pairs	mipb	mipa	within_species_paralog	Clupeocephala	84.7909	84.7909	0	0	0	0	0.46560140845968	0.195826237399644	0.193064408815826	0.191481882575802	0	0.164845698308423	0	0.229738522221141	0.381335822533149	0	0	0	0	0	0	0.226627340192299	0.204762035374335	0.56425341587908	0.1937839020665	0	0	0	0.618142677494064	0.194340266917842	0.22194804586758	0.231025594559787	0.219709144663382	0.397431694666836	0.178377092933869	0	0.194765529150143	0	0	0	0.405917229977291	0
ENSDARG00000012219	ENSDARG00000037291	0.0970976723122418	paralogue_pairs	dpf2	dpf2l	within_species_paralog	Otophysi	75.3623	77.037	2.43153815566046	3.65782331300671	2.46356539507737	2.42570872037471	2.68908614455317	11.611507989354	12.243287187765	14.9833882383816	13.6487755882494	11.9557580819706	36.174685138605	41.4114125679379	47.1220134525617	44.1896657451491	44.5519149944198	41.6279425476768	44.6190834666277	43.5900129428351	38.5715127387018	41.4250866100517	13.9889190356428	14.7111999872986	13.7223685512527	15.2257141035041	14.4001882728217	7.48197604175363	6.4550133591568	11.0408075859273	10.4147975778386	9.50972366667174	7.77864316600761	7.52634462845711	6.75413595891314	8.54210206515883	6.25275809163491	10.5060456421459	10.0846394877192	9.13405312252583	9.52633664924748	11.494079810218
ENSDARG00000035952	ENSDARG00000037359	-0.2656257518324	paralogue_pairs	cdr2a	si:ch1073-272o11.3	within_species_paralog	Clupeocephala	39.6752	30.373	11.1573139815274	11.8466309165025	9.08161886715035	9.42587361536039	8.62266467345582	6.72560372648967	12.9837685780736	12.5995552680437	13.4391017103963	8.47657479224612	50.7800332685936	47.0775122686781	57.2538824678515	38.9644814611122	42.0122273904965	45.1937337839992	59.3823785673879	44.2016096523465	61.7982736086609	63.9205514743754	19.657684125759	29.0873195715794	11.9292188497164	28.6455818959255	22.5479426268035	4.31922451119905	4.9996770980489	6.67818574767576	9.53705463866782	3.97055198448604	3.14584076113219	1.99160515548481	1.78897985061364	3.0290003315588	3.06915757226289	0.299647580877302	2.08395651589353	0.567388480318424	0.290508235964429	0.666914237270467
ENSDARG00000005254	ENSDARG00000037361	0.015332531200705	paralogue_pairs	kdelr2a	kdelr2b	within_species_paralog	Otophysi	96.2264	96.2264	71.1115941964175	68.9289819227407	74.4339370186591	74.0666220147291	74.2956750165342	118.839865689694	131.497516450208	135.113371325394	122.753364804582	110.031165495398	183.087965533511	242.633582274961	216.984596176529	217.106628686706	205.85032598371	223.793277598452	201.855395749828	214.341399054332	228.210204662749	210.522151708264	215.188014204633	205.416349441143	190.676032791461	231.664247202285	229.209596594057	177.298091838495	210.304184444694	195.287920887996	201.500306813278	202.889032632934	147.698098245692	157.701965685611	140.28709174769	148.45625510577	168.992783741968	132.955387410701	131.779278444576	182.985203731136	131.311335733851	123.512028169042
ENSDARG00000021539	ENSDARG00000037373	0.302546641135185	paralogue_pairs	ephb2b	ephb2a	within_species_paralog	Clupeocephala	88.6754	86.4039	4.18846584831605	3.64275566886834	4.23527292557232	3.51990474350696	2.59732041168192	8.38667890190215	8.50232776722066	8.39101627660125	8.06599431095642	7.20251367986586	16.26615403083	20.3476339214109	21.0399089529302	13.0425102060765	17.4434888047862	28.4362017053176	29.231316504421	22.0127498192042	29.0755312847966	29.4191742820629	11.1581294332684	15.6852866808816	11.8808051388094	14.0524654375615	13.8178072409153	2.92393676112672	2.3905317146771	3.12984246779039	6.29131965262168	2.44218012693048	0.792167432192224	1.09866656282719	1.24200410906009	0.553639245690491	0.982227402901091	0.201033412479287	0.199299998028196	0.380877440254447	0.536932888259787	0.39112305341798
ENSDARG00000009472	ENSDARG00000037392	-0.269518747117066	paralogue_pairs	med19b	med19a	within_species_paralog	Neopterygii	71.0425	76.0331	115.587251003558	117.530404688928	108.845429118031	123.455601627032	110.569581582613	115.902440723976	99.4374711944537	116.611764434485	97.8894789995328	114.913620517015	49.7782516485043	37.6098013124084	55.3898463694857	46.3824822661878	50.5001282515337	21.5959312638335	23.4871807711631	16.9250867452444	23.3088992592293	17.3984037577408	2.01896492065773	6.66659100996481	5.33945807469016	4.23691444021135	2.97052117842622	2.7614815752776	9.26479001336296	8.03461366634393	5.6849991270865	3.18582351918342	4.75809408257326	5.08548508884974	6.33040634412608	7.2002478455508	6.91008746359043	13.6020658663215	16.3966813851858	15.9956907975483	12.3780621603193	13.3078762262902
ENSDARG00000016994	ENSDARG00000037397	-0.666543703662522	paralogue_pairs	ssrp1b	ssrp1a	within_species_paralog	Otophysi	83.357	83.1206	1.56897104070853	1.26196965881576	0.909310742421469	1.15224596057329	1.13548670446114	1.90414719206198	2.95026379887804	1.06425695320077	2.21865498295081	1.26108985784838	4.86230315218381	2.86937382555906	3.84254625667338	2.19312479323205	1.65954427636563	0.737673430268986	1.48242053496875	1.07214611625863	1.97544765989697	1.88818432542586	2.557572011576	3.91722939868999	3.09472425112964	2.68692340118146	2.99876806030387	2.38549366662035	1.72047484236889	1.61911974864305	1.54054705586961	3.36764094536628	1.67792603813187	0.965770193090831	1.98058335958247	0.933515848004704	1.351712389773	0.435645291428268	1.00857182243535	0.550129083355467	0.845645247046815	0.484507845045058
ENSDARG00000036247	ENSDARG00000037409	0.856700834979316	paralogue_pairs	tmem144b	tmem144a	within_species_paralog	Clupeocephala	52.3684	51.6883	109.628348304945	123.005907073851	121.421174211496	118.440226173306	98.9836614695873	139.56648278823	118.171285129739	108.107292644455	137.983223999446	127.946511452123	133.858365892499	132.344789712462	145.067215844759	123.42609204827	127.988603917908	138.974957062664	134.663769332075	142.24072518242	112.164303076173	142.495383673197	70.0398774994759	79.5959085621444	71.9533232093982	84.3482983794788	93.8297408956326	22.903698678818	22.7847584197715	33.3537987172225	22.010264526005	32.1404078115369	10.0771784411514	9.70192479172351	10.564254332915	9.39063973946539	5.47829715822697	1.85788246855944	1.23067840113541	2.63839203217092	3.6021766308796	2.75678643682939
ENSDARG00000014280	ENSDARG00000037415	-0.0803507852688106	paralogue_pairs	dlgap1a	dlgap1b	within_species_paralog	Clupeocephala	67.0341	66.8332	0.241209289614257	0.280238608137158	0.259618999117274	0.2558741762091	0.486294249787943	0.951397764961814	0.536030895536523	0.930564242561653	1.10853942703875	1.48932415487273	6.47846185742226	3.50451751656003	3.44259909874876	4.53968357204943	4.82433446739068	3.07147579587302	3.0861988553231	1.53054958637421	3.18883841819194	2.83026440627713	2.27178022940427	2.60963058957295	2.28578009976055	1.93917635825653	2.24747979935444	0	0.5730862213581	0.269661568611373	0.615780762435609	0.640999472125905	0.152430354794583	0.275738306175883	0.247396842090685	0.133264549509077	0.270150244281125	0.145111870350889	0.143979138750542	0	0	0.161387745251776
ENSDARG00000025254	ENSDARG00000037425	0.267114829424915	paralogue_pairs	s100a10b	s100a10a	within_species_paralog	Clupeocephala	69	67.6471	0	0	0	0	1.29548119760292	0.555390644208477	1.0945950425476	0.542114986314743	1.13516523064018	0.927683857497527	2.41799458999559	1.31077945424711	2.69478450043063	2.54168555767206	1.23623944924751	0.489354453446142	1.97599057604068	0	0	0.644091165762232	1.1678665395585	3.20934731632976	2.7527615957373	0	1.83585413330366	8.49457478721751	16.7620387229592	6.07696048172533	2.52763070840868	8.54807700874675	9.99347967169558	5.08341734613499	3.55943231158021	8.21990303909576	11.6531799995508	13.1026030022177	8.89866762875092	10.7061918335694	6.91433247044619	8.62598826804115
ENSDARG00000032737	ENSDARG00000037498	0.993157811638315	paralogue_pairs	gria3a	gria3b	within_species_paralog	Clupeocephala	88.7133	89.0147	0.231049621662354	0.178769584305821	0.165737732505462	0	0	0	0.17099098349284	0	0.353496567962721	0.0731650860545794	0.657148502487645	1.62466862891004	1.43663435561037	1.39920786425349	1.2498159040038	2.35850364021182	1.34213829659236	2.34300554388712	1.1616979588137	1.00280304368023	1.53870422018625	0.499256338209642	0.686053031274185	0.76090323749726	0.477953589645191	0.53747895447193	0.457691338283675	0.171975711364294	0.196314651865683	0.510908313965562	0	0.351707801284127	0.078858253428019	0.594674202808214	0.258351477855509	0.185052949632472	0.183524634978266	0.175283526809468	0.0898367943201228	0
ENSDARG00000015524	ENSDARG00000037506	0.296005782464559	paralogue_pairs	prps1a	prps1b	within_species_paralog	Clupeocephala	93.1677	94.3396	21.347219285182	22.3328534668585	21.2948495266591	22.4767685239455	26.7568140426348	43.4846667018835	51.7328322678122	47.8628678882508	46.7940208359002	43.7983719062981	154.054689652595	155.403572692955	164.567836923325	158.876096086266	168.409307922003	161.337962141666	151.967168823666	152.701052290072	168.751843366286	148.713929361917	169.703945272119	155.769959793303	173.84162629213	184.078308310001	187.322638707708	218.207283807746	225.978177703093	204.102461368134	208.519345679073	225.191565788218	194.56714859922	200.234985026298	230.382456008984	233.251620736749	225.241275024908	264.412778016859	267.000337670623	292.603258131615	265.395591365731	277.517215656011
ENSDARG00000017086	ENSDARG00000037558	0.585203417102268	paralogue_pairs	asb12a	asb12b	within_species_paralog	Clupeocephala	61.6393	61.039	0.241954388903079	0.563851513771624	0.521293305486925	0.255562681295039	0	0.820290596075722	1.61727736885398	1.06905065022473	1.11594313367454	1.37867129333958	17.5033783139564	20.2346881392151	19.1545552613242	21.053866603632	12.752465544039	12.2541512198676	15.7849834787272	13.8624266667358	9.48764826630068	15.5124235272079	21.1821790561878	22.5986471519809	17.0528236104233	21.036271502327	22.6034833178975	21.6378778276416	19.5172599896832	15.4749616942427	18.9198480375446	20.6607936529394	25.4754560828602	24.9836641882713	25.1833417331757	27.1337789650295	24.4995403729021	20.1723065337836	29.0441556479435	27.1256102692931	33.1636672725713	32.5329414989277
ENSDARG00000022768	ENSDARG00000037589	-0.0496965942293857	paralogue_pairs	gid8a	gid8b	within_species_paralog	Clupeocephala	96.4912	96.0699	27.6489042628282	25.3439676402042	21.8204876460287	23.6471933194548	26.402235609639	30.9941760410405	35.4031920738557	38.0366421022534	40.9881764457664	37.5918068654184	15.2964022727385	24.0808860066013	24.7624330532348	19.1792029923688	16.8446741789267	25.1907840742307	22.6264232507105	19.9841174748571	20.5595233911049	20.7815527847915	11.4019591546942	7.80255338078347	8.03859278869531	8.921814977441	7.30420607115362	19.8043494657573	22.0290560475105	18.8818254796329	17.4465023939874	20.9341782861578	19.1880206792174	24.0793169378169	22.0074108346831	18.0453664009158	22.3275658040033	27.6368023513742	31.0694710046186	24.4394389608004	18.388589433126	29.4760310069363
ENSDARG00000020982	ENSDARG00000037593	0.790882119360703	paralogue_pairs	prickle2a	prickle2b	within_species_paralog	Neopterygii	58.1128	60.119	8.25537315350727	7.57743825389425	7.26754664030304	6.77795854358532	7.17409974773757	7.85728591150861	9.41376448807809	11.0761300799869	10.1611334498534	10.2666347919008	36.4064373656314	32.2542700645483	28.8213784462518	28.5349834364744	28.4779692120532	29.6501174567467	27.6974623568962	27.2060396840933	34.5239558718057	29.9000473481927	8.9074487633246	9.08078638684234	7.18624312727436	8.80427389649097	7.35841684520851	1.39668285772556	2.23004061264966	1.75950550533463	3.3475020869477	1.5930297425346	1.23138700620943	1.37080764515898	1.15256437019527	1.48997710164171	1.25866206519379	0.901563668357758	0.625869610552138	0.683177933657587	0.612759435845647	0.400987666789043
ENSDARG00000037066	ENSDARG00000037613	0.358417636789645	paralogue_pairs	lgals8a	LGALS8 (1 of many)	within_species_paralog	Clupeocephala	53.7975	53.4591	0	0.589535842586704	0.27246894255315	0	0.676447233017415	1.1435285386812	0.845449949703755	0.558833401371247	0.875133949654571	1.20088330619759	5.27375423834488	7.05348193913303	4.72801377754525	7.22660140931151	4.44484358693252	5.63306939410163	9.53532724763175	13.2059297029444	8.96123938287822	13.9028810513875	5.0887473094916	3.29721127606006	6.22651504576761	2.19970772509929	7.24729415664016	2.34964694075141	2.09982435908952	3.1226454187692	2.27030560192577	3.37567596690497	3.53030666308588	0.870779915578115	1.82518629060848	3.93313028295135	1.99261170363288	0.917116587374368	1.51871405762302	0.868276978395653	0.889105917421368	1.70103313531689
ENSDARG00000024478	ENSDARG00000037679	0.875704019572239	paralogue_pairs	mpc2	MPC2 (1 of many)	within_species_paralog	Clupeocephala	71.6535	63.1944	8.32975410241182	6.70099422271463	8.97617443711822	4.54353886325444	8.82346690488618	29.2444262606411	18.5774370312397	25.4022927941811	26.8626018487865	21.2747893326438	35.6283674143732	35.908815030413	34.1278877151335	34.7006609710808	33.5706694072267	37.1627907463524	35.958720862377	32.5870213945978	36.3958196292402	38.009222645487	37.1074356022352	34.0513423931301	36.0359313201898	25.7269135498382	39.3943227378925	30.0118494349639	32.0116115867085	35.5013751751499	38.7231715854517	46.8275059906941	28.8251291399572	22.7694897228966	26.3908391476814	35.7845519497821	30.7522772848609	28.8517100940811	33.1684904388125	36.5265496071286	32.6786927232627	35.9821292412913
ENSDARG00000037393	ENSDARG00000037748	-0.526909071701494	paralogue_pairs	slc43a1a	slc43a1b	within_species_paralog	Neopterygii	64.5522	62.9091	7.44116368635194	6.80300212184891	5.38321348099523	7.24619736029139	6.39391286095863	24.1956634188965	22.3652449069553	25.6826093721717	20.1831185576147	18.0765798023419	98.1460907218959	106.346021861985	96.8290930116396	100.701200666849	124.740334860802	109.471699584463	102.631881546651	101.867656116611	114.122664290203	115.62550165631	164.445852054892	138.44919746701	150.827703685739	174.119541581125	136.852344240122	188.348372155695	190.702240451272	168.703421314079	181.720956879861	192.242678758374	154.953977493201	156.188855650028	171.042108102381	172.272670331253	175.978903413398	153.092909083303	146.657124490414	138.042020328025	134.909052724206	156.225939310766
ENSDARG00000003732	ENSDARG00000037833	-0.169420714132812	paralogue_pairs	mitfa	mitfb	within_species_paralog	Clupeocephala	56.5534	46.6	0	0.188046361755737	0.174089293437905	0	0.4339799073187	0.182394889827061	0.359651366508009	0	0.186004790590979	0.307169614713346	0.39538806852466	0.213934628141838	0	0.41984002457525	0.202393480904653	0.32880589520478	0	0	0	0.211066948537708	0.190678772182261	0.5254988707969	0.360961903788988	0.200276549521569	0.201061307493236	0.56379756704314	0	0.361990477752346	0.206695338738541	0	0	0.185071152229304	0.166110969243206	0	0.544128093680243	0	0.193395139127334	0.369007344814573	0	0
ENSDARG00000013295	ENSDARG00000037861	-0.0576579327792131	paralogue_pairs	slc2a3a	slc2a3b	within_species_paralog	Clupeocephala	60.9981	61.7978	0	0.104120591342587	0	0	0	0.100998878214448	0.0995869301155545	0	0	0	0	0	0.0984253178043611	0.116391783575866	0	0	0	0	0	0.116820481289034	0	0.0969363522570396	0	0.110807859867908	0	0	0	0	0.114355333237011	0	0	0	0	0.0989785171268163	0.100331122772067	0	0	0.102100481216068	0	0
ENSDARG00000037746	ENSDARG00000037870	0.85571844711666	paralogue_pairs	actb1	actb2	within_species_paralog	Otophysi	99.7333	99.7333	48.5762652747142	58.4184296245932	54.2571986059254	43.5733126458572	42.7871568165928	61.8814568362376	49.2486123728887	65.7970653718155	72.0415341046709	59.9491555079846	398.409479277492	353.313584082404	366.985139206393	398.119914285651	339.826827419306	487.595267548505	459.648681807922	485.781978995762	497.622305625583	421.683728029789	864.235664345009	948.207596054172	916.839417193803	846.726682256691	974.722175079821	1595.55445063458	1629.23777230856	1509.49417392147	1579.16795685693	1631.67561547968	1594.87512745117	1417.90324356018	1736.80367879431	1775.17199644899	1690.28094383954	1881.7717740757	1742.45306515449	1488.98641061736	1828.0013711373	1755.2842697449
ENSDARG00000006923	ENSDARG00000037905	0.894432508260074	paralogue_pairs	cacna1ab	cacna1aa	within_species_paralog	Clupeocephala	69.7715	71.4349	0.51578023510631	0.64408055107857	0.682862169675373	0.801969723185837	0.53489750271347	0.401658421083225	0.39607282446598	0.436709684584217	0.409288342538224	0.301553099508611	1.54552652697481	1.77579715272438	1.74057521070722	0.823628868949348	0.939888329216069	1.90683393581888	1.91397568063612	1.85895432143116	2.19121552007695	1.96091335669935	0.79148445352284	1.19882887534508	0.926753294751504	0.929759193947251	0.688860369741615	0.369301950740196	0.471770666966351	0.176988519255149	0.252500683689587	0.157717550874492	0.200088911757452	0.226227736073678	0.0405652475242248	0.174796959027465	0.132906029132527	0.0476037746294691	0.0471922231818367	0.0901905485139926	0	0
ENSDARG00000012824	ENSDARG00000037917	0.28772728924913	paralogue_pairs	itga3b	itga3a	within_species_paralog	Clupeocephala	49.4717	48.9079	0.203168645089427	0	0.218645321615028	0.107833254842773	0.136632499154174	0.572146097090955	0.564137567695518	0.67161149921077	0.933192258564082	0.482497576372097	0.867532608726372	0.670343440248047	1.44949333026865	1.31840699805458	1.01525723992105	0.932179662933945	1.24855853440519	0.644257517196011	1.53370650945489	1.1912851404686	0.478010176004918	0.329512943964644	0.452765590523993	0.502239523710966	0.630752192839034	0.708776626177653	0.241406971691095	0.681009718455508	0.647901796625193	0	0.128316766051523	0.232120282654861	0.312339076286796	0.224325323379238	0.227384029752306	0.977167046511748	0.48467301867564	0.115689660016366	0.118570157005094	0
ENSDARG00000031222	ENSDARG00000037964	0.20316548712993	paralogue_pairs	lhx2b	lhx2a	within_species_paralog	Danio rerio	43.0913	56.0976	0	0	0	0	0	0.109582868420484	0	0	0	0	0	0	0	0	0	0	0	0.123392362734788	0	0	0	0.10518190093221	0	0	0	0	0	0	0	0	0	0	0	0	0.108870200242414	0	0.23205085869121	0.110785657678176	0.22709379935108	0.13007165672219
ENSDARG00000001710	ENSDARG00000037998	0.224990537342687	paralogue_pairs	flot1a	flot1b	within_species_paralog	Clupeocephala	87.234	86.8235	24.4645611242821	24.3627615798202	28.1494021731927	26.4759558745292	25.0657150919467	29.8846873652223	33.7508774868909	34.1069929883361	30.030862568641	25.92191354396	22.2644067447244	21.9737344389302	17.7622590486199	17.70674989213	18.3334497929318	20.0582679072406	21.689938372526	18.2570871408121	22.3684704672245	21.4512514329481	17.2626927133507	15.3590035003833	16.4572800189731	17.3245554103222	14.4869713393644	7.87874259632593	9.16873312706996	10.3007122848046	9.11960815695238	9.74316638060744	8.43685260281253	5.80386300548377	10.9905817070232	8.41281306685026	7.15904380636823	6.44730478920514	7.85375492591005	6.96372129328239	7.02761316631845	6.91798309748971
ENSDARG00000014840	ENSDARG00000038018	0.997636865059907	paralogue_pairs	prph2b	prph2a	within_species_paralog	Clupeocephala	71.345	70.7246	0	0	0	0	0.210728578968139	0	0	0	0	0	0	0	0.34489340059561	0	0	0.319331357830822	0.160506001209414	0	0.395905205236269	0.204911597595406	0	0.51016892890073	0	0.388862500031184	0	0.182484771923121	0.372862648434461	0	0.401324510049002	0.417745313707681	0	0	0	0.521207883256792	0.176080121380358	0.189145961619098	0.187741293691174	0.895604699879515	0	0.210396840532406
ENSDARG00000036619	ENSDARG00000038069	-0.203793418663678	paralogue_pairs	MGAT3 (1 of many)	mgat3a	within_species_paralog	Clupeocephala	50.2547	58.9641	0	0	0	0	0	0	0	0	0.207470818216934	0	0	0.238676794675598	0.594143138995856	0	0	0.549350489362703	0.184135398726636	0.229125692998939	0.227476265741728	0	0	0.195389335022334	0	0	0.224232471674297	0.418944063094952	0	0	0.23057358332569	0.240002314581213	0.228240438455957	0	0.185314194975416	0.199655805538218	0.202337721197551	0.434677792889355	1.29466623282984	0.205806360549871	0.63250043127651	0.725351603062138
ENSDARG00000003553	ENSDARG00000038116	0.496619132585793	paralogue_pairs	gnrhr2	gnrhr4	within_species_paralog	Clupeocephala	55.0971	55.9113	0	0	0	0	0	0.362460856639339	0	0	0	0	0.787313472505079	0	0.352366553145756	0.415964127149823	0.805558954895554	0.32312032705682	0.325496380676346	0.408478253730713	0.812383437129086	0.839755384381872	0.37996521844036	0.348571497557207	0.358968909247747	1.59493716862964	0	0	0	0	0	0	0	0	0	0	0	0	0	0	0	0
ENSDARG00000008030	ENSDARG00000038123	0.472631035294082	paralogue_pairs	myl9b	myl9a	within_species_paralog	Otophysi	94.7977	94.2529	0.265552982336095	0	0.142922745216852	0.281576126660891	0	0.299345506942959	0.590283416822021	0.292770767629514	0.457820179740312	0	1.13517480742077	1.57915034858818	1.45792811625245	1.55114829729962	0.332080668199402	1.62217526723312	1.90190705235122	2.35979242633521	1.83977480863358	1.21217655347047	1.87671022940471	2.01187500109562	1.03655181686706	1.4786199355902	0.494990846133011	2.46974627650819	1.57708445090773	2.96986050004421	0.84777130297481	2.11795280507674	1.00725719721048	1.67022458552655	2.31620104215872	2.49534943628673	2.08284912786266	13.2654442789948	10.6260200903474	7.71955457011761	6.66948282691071	7.8214792520447
ENSDARG00000007369	ENSDARG00000038159	0.711208910747393	paralogue_pairs	tcf7l1b	tcf7l1a	within_species_paralog	Otophysi	82.7273	81.25	1.21840471941066	2.32367462465581	2.43486727767382	1.84860604773443	1.75679935398685	1.5680090753919	2.41577295355395	3.16378831985802	2.59720196226337	2.31490254368239	18.4649835283004	21.2361253258163	19.6742514671616	16.7154044543063	20.9738599249391	30.1904475509107	28.9843199078932	24.9382550155693	30.4229879488461	28.5643283711748	21.7941448646605	21.162714396381	17.4479019162488	24.7284594468502	22.9047196430458	24.8992479471474	23.1674941956782	20.3139434667627	29.9583785474432	25.411083260336	24.7235603809783	30.3131531361857	33.6967223371529	36.0134588509112	34.0721279695134	42.9871024015326	42.9477614023171	50.6232912053131	38.3830110571557	49.3129805671019
ENSDARG00000035820	ENSDARG00000038363	0.851421947809116	paralogue_pairs	drd4b	drd4a	within_species_paralog	Clupeocephala	73.5602	74.9333	0	0	0	0	0	0	0	0	0	0	0	0	0	0	0	0	0	0	0	0	0.402571432030808	0.369249027883529	0	0.422412129352677	0	0	0	0	0.435986985725924	0	0.431249814618261	0	0.35062575575979	0	0.765467065194098	0	0	0.388961849236494	0	0
ENSDARG00000012610	ENSDARG00000038378	0.982432877240176	paralogue_pairs	saga	sagb	within_species_paralog	Neopterygii	59.1837	66.8588	0	0	0	0	0	0	0	0	0	0.100827138581991	0	0	0	0	0	0	0	0	0	0	0	0	0	0.131212621442869	0	0	0	0	0	0	0	0	0	0	0	0	0	0	0	0
ENSDARG00000035868	ENSDARG00000038445	-0.0882286657176228	paralogue_pairs	spire1a	SPIRE1 (1 of many)	within_species_paralog	Clupeocephala	41.4853	70.1299	98.9770952766918	102.952065947776	95.2250636431216	102.268850111431	99.1380900823711	95.6177743857544	110.419792793153	110.564235706361	96.4107041834868	96.2965761017217	123.291421833077	128.513030066466	124.777181924742	106.962783619944	122.922810288218	116.726334620815	119.598835913173	101.599630144171	117.310237559819	118.147034562064	39.1574234605894	43.6495839510727	34.5319139640969	41.826386840687	44.5409118952134	8.45119242098318	5.90280403571324	7.6033256953022	14.0757032777611	5.98313457151286	5.34331185035462	4.30762882133395	3.95810974122795	6.29462440287298	4.63108602610387	8.40317721669278	7.23836100399748	8.69231032280333	6.76243144734515	6.63946138267941
ENSDARG00000026387	ENSDARG00000038615	0.403508237118103	paralogue_pairs	tmem55bb	tmem55ba	within_species_paralog	Clupeocephala	74.0458	71.8519	7.35436556906254	9.39754380922812	6.90003514659655	7.0174279185549	5.71416202960787	10.9908970936515	10.5705877160173	11.5293591251267	11.213870541058	11.0397615410237	9.59755371235993	10.705326612942	9.39002042515303	9.85931969066105	7.44164862314098	8.65289104027052	8.70735161288285	6.04020770250935	9.90107550367868	8.37985739393279	3.08673181169648	3.09136578662234	1.85757080077	1.76766850285733	2.65926894699432	0.275544738947804	0.281438828216375	0	1.5203223735394	0	0.300906434766988	0.816438523942629	0.977736442001846	0.790092931183397	0.533726388739449	4.01248189711836	2.84718468172265	4.07032398602398	1.38945035454696	0.956782974848389
ENSDARG00000012632	ENSDARG00000038639	-0.29441029898477	paralogue_pairs	zgc:92749	elovl6l	within_species_paralog	Clupeocephala	55.2846	25.3731	0	0	0	1.20021827328702	1.51698964288774	0	0	2.63603455443282	2.78331482192806	1.11261820151311	1.48881841843189	1.62079043284503	0	0	3.03674580010871	0	1.15988322161303	0	1.53968359020946	0	0	0	0	0	0	4.05620177024041	5.50922914469207	1.35537588425503	4.66713102260739	9.70604125999564	7.66253439809053	15.2391058550028	15.0647288499398	8.12269833085266	9.57854153683442	26.3860984418503	25.0125628364002	16.6099836600231	50.7415307315166	31.1361456010296
ENSDARG00000018105	ENSDARG00000038716	0.990034491717882	paralogue_pairs	casq1b	casq1a	within_species_paralog	Clupeocephala	68.9427	56.6004	0	0	0	0	0	0	0	0	0	0	0	0.253828269810451	0	0	0	0.194546564377674	0	0	0.24190802558699	0	0.22622833485756	0	0	0	0	0	0	0	0.245193287290437	0	0	0	0	0.636980099774559	0	0	0	0	0	0
ENSDARG00000015915	ENSDARG00000038731	-0.019299618093135	paralogue_pairs	slc25a36b	slc25a36a	within_species_paralog	Clupeocephala	86.1736	86.1736	1.87354489583985	2.17505799457057	2.30409953939155	2.46340149533089	2.52113085385624	6.53047899510384	5.15135076803067	6.97830049234363	7.06627652545791	6.35645985304203	17.1898400136931	19.7712109439019	18.2111362908665	15.0516629363862	18.2715972117233	18.1125828143955	16.9122114286294	13.6883032422928	16.6048989830841	18.2445198558484	12.9028231116729	13.0176871165869	13.5150566118449	14.4395822072701	11.7407750813468	17.84647324961	15.3733721292611	14.2493139983114	16.1531578585331	18.5914715476999	19.1508256621887	20.5822223782008	24.2192102220265	20.3808825722408	20.3600131311669	19.193916840516	18.612401362088	18.180010109529	15.1986902434108	17.766437589431
ENSDARG00000002750	ENSDARG00000038737	0.443752857451332	paralogue_pairs	phf20a	phf20b	within_species_paralog	Clupeocephala	40.6652	36.7961	1.06716024675686	1.23775994370196	1.14803697107009	0.75656983283586	1.36963699140801	1.08634554008186	1.80416114516375	2.0140425425383	1.80625656283761	1.73802327482591	11.9438593289586	12.1807477363331	11.5385801053641	11.9344665127509	10.901704651035	7.63473086514722	7.92512474939597	6.2439110484463	6.44505710766785	6.54548186346604	6.50283653442093	5.54066381422828	5.20186326280146	6.0192738252966	5.92549164649258	4.1384304850706	4.83340236675819	2.94797232569409	4.6588990794226	4.04169476854173	3.39683513637276	3.82607069960624	3.17074236513347	3.91970272124113	3.34922600148172	4.26968692734809	3.14471178084244	4.91126398067877	2.48790108813904	4.88265202111535
ENSDARG00000019969	ENSDARG00000038786	0.0412945503120121	paralogue_pairs	smarcd3b	smarcd3a	within_species_paralog	Clupeocephala	89.7059	84.5545	0.8960825050314	1.87657571095861	1.5438037418563	0.94858650041571	1.68238468384073	1.82014494303381	1.19630625220193	0.790982051972916	1.65011327992484	0.851096309705525	6.79676836304349	6.16942783003482	3.93798689474193	7.44589808878796	8.08013021811087	6.91851862885081	5.49229687609049	5.46704945529671	5.87993079386917	4.21302033780105	5.71015928570031	5.43907013594691	5.8039237709835	7.99598631028164	7.13376452876602	24.9914465971362	25.5302958609467	28.7018101524464	28.4246680974102	25.053554298676	24.7334899786867	26.679974952202	25.6086028155159	25.0100457288757	24.5414283732451	46.6719055530785	42.0457584916949	49.3107279529395	37.5198280083861	53.122900150887
ENSDARG00000031506	ENSDARG00000038957	-0.32999691836507	paralogue_pairs	flvcr2b	flvcr2a	within_species_paralog	Clupeocephala	67.2727	70.8511	17.4005808842377	16.318836704142	14.3245179082681	12.8627008195377	13.1547792107426	25.226909688795	22.9213843466938	23.3810086557344	23.7060989534141	22.9171297579068	31.9831677746372	29.7740932415839	36.1315832589412	28.472557172114	27.6231332574265	21.8703616645873	26.1695559883756	25.9971329642104	22.4827923540431	24.2292385037847	8.7885376410975	12.1911195841191	9.95140753461189	7.60258225652084	13.9955012404869	2.03965802622447	1.56287546949754	1.79957930233321	2.42858104727189	2.52797714763855	0.924766585476738	0.33456639431101	0.150124179084218	0.323475124593476	0.819621610763024	1.76093061210299	1.22335858124905	0.333529664744616	0.341744797415303	0.587602379337316
ENSDARG00000007654	ENSDARG00000038991	-0.275202656749641	paralogue_pairs	nsfa	nsfb	within_species_paralog	Clupeocephala	81.66	81.4419	0	0	0	0	0	0	0	0.113632078313213	0.118419488269315	0	0	0	0.113188841792747	0	0	0	0.105615429461531	0	0	0	0	0	0.114909205754989	0.254933205714633	0	0	0	0	0.131548230322224	0.136938027891776	0	0	0.105694768780749	0.227733705826043	0	0	0.123010291571324	0	0	0.137897475661358
ENSDARG00000002210	ENSDARG00000039022	0.279861181462085	paralogue_pairs	stk25a	stk25b	within_species_paralog	Clupeocephala	76.6376	82.783	0	0.191513257582055	0.177289974835298	0.174404716626699	0	0.928785120655385	0.54941893363498	1.63480507287816	0.947185384611278	0.312808520161388	3.82556933517821	4.35780025439445	2.89409423254292	3.84800494345143	2.06129766224065	6.02635463069575	5.04888852459503	6.27655288829652	6.8532814674977	7.3087011121602	3.88407106282106	3.92479388864809	2.5733509785451	3.26360567349006	3.68580033809706	1.91378615636605	2.3461583302554	2.0276910482421	1.05256492119228	2.62949734123913	3.12597285324022	2.45032426621701	1.69180987211345	2.73407299836949	3.6945452336352	2.5796006644773	2.56065013699098	2.63073585780687	3.2727937293156	2.86952714003254
ENSDARG00000035715	ENSDARG00000039034	0.750379732293462	paralogue_pairs	marcksl1b	marcksl1a	within_species_paralog	Clupeocephala	53.6232	52.1127	3.10789078590252	3.0639815865213	3.60545541508798	5.55588632430891	3.8385759454947	5.94332072040184	3.99472059639974	4.75310900846678	4.96142591090413	6.58413747090952	21.3962068989392	21.2602157600779	13.6683526804535	22.665360518624	19.4987557343396	34.1491309079643	44.8449286534366	30.4356133492316	41.1222315021303	29.7138493069136	1806.51721136855	1637.14507884261	1675.97905567338	1656.42751444289	1731.51226182409	4095.307558486	4209.82938500467	4329.75113021493	4119.04419889481	4051.85143673845	3914.29484095961	3845.96988893452	4001.51817695878	4034.5935191343	3842.36304800521	1902.27535032173	1844.73543394804	2030.20585603734	1888.08476577869	1912.72491319304
ENSDARG00000005139	ENSDARG00000039051	0.962108219542151	paralogue_pairs	hhatlb	hhatla	within_species_paralog	Clupeocephala	64.6182	66.9884	0	0	0	0	0	0	0	0	0.141123910358457	0	0	0	0	0	0	0	0	0	0	0	0.144609284970179	0	0	0.303842426974555	0	0.856793148909245	0.437704541604487	0.411955755432772	0.31357471762835	0.816040383203032	0.776214670947657	0.702064515074105	0.503933019282284	0.814358059239074	0.68784794665888	0.443372530653079	0.293281223106156	0.27994184062395	0.286876350301631	0.821844551597529
ENSDARG00000019125	ENSDARG00000039052	0.948955717884449	paralogue_pairs	klhl40b	klhl40a	within_species_paralog	Clupeocephala	63.1068	63.7255	0	0	0	0	0	0	0	0	0	0	0	0	0	0	0	0	0	0	0	0	0	0	0	0.24435337310829	0	0.22894005131379	0.233864297709174	0	0.252189020883116	0.262497284364925	0	0.451527370856604	0	0	0	0.237712255111634	0.236046505802657	0.225088190420439	0.46112714404378	0
ENSDARG00000019062	ENSDARG00000039142	0.247360879186497	paralogue_pairs	arpc5b	arpc5a	within_species_paralog	Neopterygii	93.3333	93.3333	20.4175910493437	18.9733023311306	22.7343251932776	21.8179378052047	19.0384287772614	21.5119624104889	22.9953174876568	20.7748499431687	27.5001954729444	18.5191197503075	14.6204041382883	15.8275742446982	11.096992331631	8.6399090168841	14.9642316241078	16.2759458055788	16.1427989508714	16.6431930393308	16.5327119158095	15.9029966028127	5.4253775356512	6.47538925237221	5.64422159413177	4.27222130625262	4.856529540443	5.3294604232616	4.89922544116417	5.40368157928002	4.40928568460225	2.14170508103011	3.20001186504844	4.99902074575963	5.19855259251243	8.14707739744742	5.15967455282318	6.6498027636345	11.8347906312543	11.0181563265211	9.40335870844732	8.94100867711753
ENSDARG00000011545	ENSDARG00000039215	-0.654796490317857	paralogue_pairs	arrb2b	arrb2a	within_species_paralog	Neopterygii	88.7255	89.1626	0.975890319521565	1.41729210871852	1.44427678758408	1.29396381433775	1.63946483614324	4.12426081003917	1.89765714362045	2.95820631511926	3.22369254739679	3.24451432349727	6.25513780018153	5.15617075694472	3.48209739737569	3.95838052935726	4.26984031308369	5.84014742391574	3.74568910754202	4.48960794434912	4.76151089232342	4.61229648972902	4.88310827062562	3.43153396963038	4.35210686920077	6.48798985094315	5.75901337887557	14.1828593490734	9.99882567715639	18.6842107680103	12.9244553736319	13.7779322887536	19.7354319593331	20.9181503102716	19.8944368604818	21.1633875133073	30.058508347009	35.8146402841093	38.3027048073274	32.1124941548578	37.0394442537418	40.8113739056337
ENSDARG00000009299	ENSDARG00000039232	0.554249011147325	paralogue_pairs	dusp8a	DUSP8 (1 of many)	within_species_paralog	Clupeocephala	44.5151	56.1122	8.22264487138533	8.81505506303756	8.50890313063561	7.94405248289999	8.93144223233384	16.863735333296	14.8711566980166	15.9150031028836	14.1646599377231	14.5204485058168	16.2071939334094	16.0023634803481	15.7370294896211	18.4706305980036	17.2544391493872	17.4094181135939	16.6257766876203	16.4486135951633	17.1121437509239	14.6992914074328	7.31789675102312	8.32179132034956	7.87092512495064	9.12214052678608	7.85536229803881	1.34842339121891	1.37779037952136	0.942394198802402	2.01733974475589	0.699996492374538	0.266350901653287	0.481818023738764	0.432235208366567	0.58206951123289	0.944000610859018	0	0.377290256777688	0.840496737343751	0.369173371291226	0.422945779895873
ENSDARG00000003326	ENSDARG00000039240	0.206812258162516	paralogue_pairs	cacng5a	cacng5b	within_species_paralog	Clupeocephala	85.1211	89.4545	0	0	0	0	0	0	0.202593357712656	0.200925780597185	0	0.172947157706953	0.891153541985177	0	0	0	0.228067318222508	1.29472181653602	1.11596061959589	1.85170739337933	0.919207963400938	2.37829218126118	0.429805485091844	0.394769223800169	0.610081310721438	0.225694011975668	0	0	0.216155935869708	0.203947447393353	0	0.727362905678428	0	0	0	0.201697727995995	0	0	0.217986666857807	0.207908177222353	0	0.488512920952526
ENSDARG00000009567	ENSDARG00000039256	0.927431022028797	paralogue_pairs	spegb	spega	within_species_paralog	Clupeocephala	44.2001	48.9816	0.103669728044301	0.150213722477417	0.111506729911875	0.165515704609086	0.139839096648657	0.0582878372765188	0.229913776430532	0.14260322937002	0.118779735195642	0.147743264538462	0.157672140046316	0.204592901028791	0.142101637217225	0.10087278240833	0.290700195227631	0.159117563155431	0.18629924722696	0.131231592453071	0.130057668838192	0.269562437324409	0.547138558518169	0.251607948372573	0.288168189326445	0.383409300113701	0.160662658573113	0.180953330514909	0.400696243377925	0.37559424021748	0.461617549150454	0.377588752512453	0.391952993350653	0.443159152158905	0.556175725566582	0.542076878016743	0.752047409773925	0.279735547556438	0.646980566930191	0.412229637975675	0.241531387355386	0.276420225629615
ENSDARG00000025348	ENSDARG00000039264	0.857887801681178	paralogue_pairs	igfbp5b	igfbp5a	within_species_paralog	Danio rerio	67.5472	66.791	0.0580059361143926	0	0	0	0	0.130550374128654	0	0.127735802465103	0.0665229355928058	0	0	0.229252687729328	0.0636330850878482	0.0752665352516511	0.144729695123604	0	0	0	0.0728595084847202	0.0754849845267761	0.136236527158245	0	0.0645537959950468	0.143176827258299	0	0.0674795199912406	0	0	0.0738791926032407	0.0769095946678143	0.146347492165849	0.0661857085032691	0	0.127870758719632	0.0648142835952046	0.278566091767656	0.13810530220952	0	0.0676281214037085	0.154859612596064
ENSDARG00000015003	ENSDARG00000039265	0.771857900128841	paralogue_pairs	arhgap4b	arhgap4a	within_species_paralog	Clupeocephala	54.6584	57.5791	17.5833734819815	18.5658211239894	18.5093451057819	17.3458455806513	18.0614694621218	16.0165094474463	18.3903317886218	18.2477193620431	16.6859527229195	16.3439943369295	13.793654342932	15.0851798663486	15.6821184745808	12.228815326343	12.9428262797676	18.2833616667604	16.5411491705872	16.1892737835078	17.7199584931364	17.0405274171738	15.6755319037824	15.6420234130515	16.1919521975855	16.2393883869104	17.8150048858302	6.84257660802395	8.79695405579503	10.4470038162124	10.7161416076545	10.4846262886191	3.6708538735173	4.18644202067802	3.56000602264182	4.74160790048629	3.39298309157908	1.29116298051562	0.828439325116052	1.29498929550188	0.958771312306927	1.01336051352892
ENSDARG00000006395	ENSDARG00000039266	-0.103931956049287	paralogue_pairs	rbm25b	rbm25a	within_species_paralog	Clupeocephala	29.1566	69.7406	296.557545941233	281.493731875441	282.09945831474	269.014722777981	283.36904328715	317.320572287082	289.970886117229	312.535137849727	280.21701341604	266.532075991273	240.552951901452	235.009714249217	223.141983444927	278.269766622108	220.419603335188	183.546864002492	188.044832379466	157.912429545253	194.414988642309	187.546390981494	222.813510466492	201.279417564242	230.521372874609	221.953746572286	245.371014037022	167.460746052763	174.954554037908	180.243626369923	185.397928319086	163.599678529421	171.172795731289	157.659522780825	148.853397833342	141.405669242953	142.727178302721	136.848211328526	138.338105512503	177.448747465515	121.49217853903	134.572460158225
ENSDARG00000002467	ENSDARG00000039299	0.766516781608935	paralogue_pairs	rdh14b	rdh14a	within_species_paralog	Neopterygii	65.9443	74.4755	14.9140902668017	14.8850095819995	15.3745553899052	17.796473418923	16.2654803478352	26.4676422858008	27.278848514794	27.0509166564498	31.4186362603471	25.4959064993186	75.6805715082717	72.5995601151871	73.766438597569	63.633849331941	71.0541079758698	75.420461509301	71.9586082706839	69.1187722308897	74.3003255742806	76.5966204402865	60.1721512740609	61.4941330856277	54.5379266529815	61.8608652771031	63.918212302991	17.5735226843371	12.6413251093769	14.809180235462	17.1890475463626	13.9155079415601	11.6116870297381	9.52505311815035	10.527067816278	10.8695068150672	14.6063073397703	19.5455480369994	19.4118682512286	15.0975956516813	19.2045406970481	17.4550622911975
ENSDARG00000026473	ENSDARG00000039304	0.971056709098339	paralogue_pairs	six1b	six1a	within_species_paralog	Otophysi	89.4366	89.7526	0	0	0	0	0	0	0	0	0	0	0	0	0	0	0	0.0663870235241435	0	0	0	0	0.0763518538680002	0.070198957474861	0	0	0	0	0	0.0725441271261838	0	0	0	0	0	0	0	0.0780562654749976	0.0774018929055902	0.221813750353857	0.0757950399428302	0.260365341838499
ENSDARG00000020891	ENSDARG00000039310	0.0594758066815481	paralogue_pairs	PARL (1 of many)	parla	within_species_paralog	Clupeocephala	56.4246	52.7415	17.0131812454823	15.5622058804203	16.3503502105802	14.0001754408236	7.87905997579064	17.187256989395	26.0295318319177	26.2050347924989	29.9650828831308	14.397131734622	51.9350364818055	47.8776060763839	30.5484066304076	37.9710455086122	51.7306831444516	47.669015998036	39.4157545001077	47.2510927550505	52.6553045733583	57.8062187076571	38.2649649403123	49.203987428709	22.4249284546187	41.5280639267571	37.881486893291	33.8963447530617	35.4843752499696	33.7460257881566	31.4330611489428	29.2427579855005	32.499974591747	42.5967217838382	39.8381854888126	40.4518740112544	33.4492392872622	32.3202413731458	32.152771478359	31.4387777889793	23.0411771377254	38.4870688943995
ENSDARG00000035632	ENSDARG00000039351	-0.135566995757528	paralogue_pairs	ccl19a.2	ccl19b	within_species_paralog	Danio rerio	42.9907	35.9375	0	1.58166017496376	0.725801086941685	0.698835806271662	0.884285284689722	0.766654632686711	0.755272112936269	1.49511422426723	0.784425509374053	0	0	0	0	0	0	0	0.674865710920593	0	0	0	0	0	0	0	0.844512943102871	0.777145725228838	0.792781994533785	2.29090318083749	0.874262382044204	0.909561501592558	0.863373936082842	0.780684258788116	1.40806005138537	0	3.84031757387771	1.64787739437984	1.64470957603523	1.55827917985183	2.3875175911167	1.83756548981643
ENSDARG00000038909	ENSDARG00000039430	0.0672167332293224	paralogue_pairs	msl2a	msl2b	within_species_paralog	Neopterygii	50	44.9833	2.29202169038977	2.55847428898681	2.18180085403925	2.15331049104984	2.49122794278718	5.95624983922867	5.67722931508	5.53552349171687	5.05939480373666	4.60593947069805	12.3622279845866	10.6977728377547	11.1254289456031	10.8683353088928	12.7695765043831	13.7607134210175	11.8335823111952	9.05393821703732	13.9678020659746	12.1709816712396	22.3880073906715	22.6758227420512	19.5397726570627	22.8711106713346	23.201570024901	32.3978135461006	38.9717644749306	36.9212015093943	36.7537162173624	38.1431522244117	34.1714601605173	38.1563577448556	40.906745214913	41.8314880992232	38.1629760456568	29.5596543309949	33.8376330487178	32.313410694358	29.6233607286685	35.4619804422457
ENSDARG00000022891	ENSDARG00000039483	0.884757752521242	paralogue_pairs	zgc:175214	si:dkey-51a16.9	within_species_paralog	Clupeocephala	61.9355	71.6418	0	0	0.0942509268068987	0	0	0.0986316092137918	0	0	0	0	0.106804676438318	0.346590592104158	0	0.227336054857126	0.109373160486012	0	0.179507842993529	0.111057030148692	0.110140811179039	0	0.720858409688239	0.378650425098551	0.487786256845619	0.649248300252997	0.217473483154361	1.01866390377551	0.728631894621459	0.293466474803402	0.558360907092437	0.697496397581527	0.774133483940401	1.20033292679297	1.52523296855824	1.15986228961884	1.37167192976138	4.94748612257472	4.07190573968961	3.78880960294694	3.781266226666	3.97984199881416
ENSDARG00000005343	ENSDARG00000039497	0.953039059461121	paralogue_pairs	ccdc85al	ccdc85a	within_species_paralog	Clupeocephala	51.6055	53.4442	0	0	0	0	0	0	0	0	0	0	0	0	0.138546597428616	0	0	0	0	0	0	0	0	0	0	0	0	0	0.149893917843855	0	0	0	0	0	0	0	0	0.151858709932225	0	0	0	0
ENSDARG00000038141	ENSDARG00000039515	0.845649118008908	paralogue_pairs	atf4b	atf4a	within_species_paralog	Clupeocephala	29.4118	36.8732	0.565926487710266	0	0.203138432315697	0	0	0.212920978806662	0.419826621194659	0	0.217172614852882	0.179168332776649	1.84687569251141	0.249862874746604	1.03639684232327	0.734800313261967	0.945295834603837	0.766229680535033	0.385287177801601	0.959338871807189	1.66691764598305	1.72504731666203	44.0935787327105	47.2464034827996	46.1471799766235	50.2817887754633	51.6345986491497	135.463743357542	143.530859513466	130.178339222415	138.062076017421	124.863937027573	159.117673807129	141.968080874806	170.522082522785	169.716570336634	152.08216963925	196.343180025047	180.944358822922	218.020226655831	190.01103903101	177.17814476273
ENSDARG00000015559	ENSDARG00000039576	0.771187904147248	paralogue_pairs	fstl1a	fstl1b	within_species_paralog	Clupeocephala	74.2038	75.1613	0.764972774043671	0	0	0.269208272589602	0.681961944972757	0	0	0	0.294130657392147	0.726458123808386	0.312797782708278	0	0.280415126072431	0	0.640247382681969	0	0	0	0	0	0.301827521860731	0	0	0.316853647514822	0	0.592236191001985	0	0	0.327023137771226	0	0	0.292667573064166	0	0.28327409086797	0.574048880808072	0	0.306272133982416	0.583655252387071	0	0.343035412632244
ENSDARG00000022841	ENSDARG00000039577	0.397781998900095	paralogue_pairs	ptk2ba	ptk2bb	within_species_paralog	Clupeocephala	67.0954	62.2886	0	0	0	0	0	0.234607083410224	0.346983489981196	0.458981244357637	0.119581060874609	0.197834348835366	0.381151089694338	0.41232817125076	0.342891471954157	0.270292340519607	0.650489400379913	0.318474963722707	0.639867527173686	0.528357390333441	0.524097301439792	0.407076378056337	0.122509661244643	0.225198172852075	0.232072468150962	0.257435188691207	0.12931873029268	0.121086886137633	0.123724468360181	0.232709573845927	0	0.138281902307417	0.131542394287331	0.356932542804389	0.320197664502815	0.229969959672469	0.349656194068616	0.375653327909321	0.372656628411062	0.711590119646187	0.364648393578252	0.417754550276855
ENSDARG00000003399	ENSDARG00000039615	-0.319979363089394	paralogue_pairs	fgf8a	fgf8b	within_species_paralog	Neopterygii	69.5238	68.2243	0	0	0.355612270701503	0	0	0.372598502299499	0.183674099719007	0	0.379981259866864	0.156858927101044	0.605804130272816	0.218527956323375	0	0	0.413464706051766	0.839408844049899	1.85661232065592	0.41965903188127	0	1.07794976012071	35.2537401010583	36.1420840622259	37.4226057971008	31.7086448139479	37.5816607003264	38.38686440361	48.6279976126518	62.1177549901521	34.413978000691	51.4251450774886	41.1744276770147	42.5333927763904	35.8016635628521	40.9483347608261	38.5356934457159	49.553779936859	51.7581430170737	45.230166659839	48.0768027675283	53.5737005163675
ENSDARG00000029463	ENSDARG00000039729	-0.298716971197258	paralogue_pairs	asap1a	asap1b	within_species_paralog	Neopterygii	78.106	78.8596	0.0450702040672632	0	0	0	0.121500929851032	0	0	0.0496137241073337	0.0516682482719723	0.0428190751585317	0.274377116839854	0.1186886029355	0.346041496347438	0.643256221475479	0.112407565343298	0.0921516178987959	0	0.114163589955957	0	0.0586289396439251	0.0528999801858073	0.145935959305072	0.250697200801549	0.27799431337491	0.167703888881439	1.67798841272567	1.28612378736288	1.30706533735246	1.66395154735092	1.67249420079592	2.67116079201638	2.93014222966593	2.39671651623263	3.32667152833684	2.46646434575872	4.43511175413569	6.2201689447222	5.78965081073306	4.83265461953247	6.07331331839339
ENSDARG00000004311	ENSDARG00000039750	0.42735346121491	paralogue_pairs	ldlrap1a	ldlrap1b	within_species_paralog	Neopterygii	54.3554	56.5217	59.2685521853213	52.2390294429826	43.7296047006365	54.9602775385725	50.2953101949768	36.5910177951803	38.5680874225739	40.716231660676	39.3465898120349	47.2984779042524	39.398830908536	49.9314559311263	50.1121283835968	49.4854486517853	50.0123541194177	46.902596068665	49.7427767582375	55.8130288936908	45.3723132101265	64.5288162754867	24.4599145514908	25.4286306756415	25.3570446102425	24.7503484281944	23.8882995256473	10.4114940080268	15.3599942449063	8.66410081073998	11.8143979226912	13.6260469238395	5.05558398080387	6.8585265093962	7.95770459566885	9.6804112740208	10.9297197865432	6.62140492481337	8.0737644129883	5.12906733517184	8.46192247232044	7.03360901421034
ENSDARG00000008322	ENSDARG00000039878	0.970768521307902	paralogue_pairs	ambra1a	ambra1b	within_species_paralog	Clupeocephala	54.0684	52.241	7.83632685478667	6.96078224529673	7.22740295853114	6.62584222257506	5.92015541486136	9.45301498571887	10.8301126217422	11.0096347277813	12.3879370203858	9.95119123391598	47.5700125197483	45.0223197857997	42.5556721256535	38.3941179136235	40.230093692185	35.0118418218344	37.9479403817295	29.8020403023583	39.2037628503041	41.1294541437135	11.1842527772698	12.5280390948304	6.94546120562309	14.320365744528	15.5827983898027	2.32509829522295	2.28087419907984	2.85711806325886	4.89227903322329	2.01591663383613	2.62441013959057	1.27817604395106	2.78405814280557	1.85248074303987	1.96726330888139	1.82543529289966	2.47741022657062	2.639079124499	2.14544766065115	2.3502830027778
ENSDARG00000032532	ENSDARG00000039880	-0.549429874232085	paralogue_pairs	arpp19a	arpp19b	within_species_paralog	Clupeocephala	70.2703	70.2703	0.962033593887524	2.04712398397999	2.15658290377459	1.36265463320532	1.18708608424795	2.70786426399602	1.86903266542118	1.85441223629502	1.56400920484333	1.21855771541843	7.23220761851721	6.97702305137011	7.82941595244199	8.32292393620761	6.40547538050379	6.87314103948829	7.97073583813725	5.28478025742783	9.7759917754439	8.03843958755377	9.14024586609952	8.4025709518725	10.7130420698116	10.6938846143924	8.25939729213207	23.7773371767068	27.9176705920973	23.2743089774064	24.6270672945364	25.2111639951813	27.0205926815058	30.2065958019392	30.5399516646511	30.9548391672076	34.5164731648768	45.0800445915402	45.1868742609961	51.9149063041565	37.7829900145052	52.2689005196357
ENSDARG00000023600	ENSDARG00000039901	0.836066347588145	paralogue_pairs	sh3gl2	SH3GL2 (1 of many)	within_species_paralog	Clupeocephala	71.4697	70.8571	7.38881833637439	5.34638988120295	8.81748499544053	6.33735725222898	6.68999803197489	10.8219301460934	9.113006323723	11.6824293029735	7.35920559432449	10.0522197835174	26.6489522223166	25.9334984802929	28.5294759151581	29.5604552129149	30.0315220654955	39.7251240621887	31.3940137679371	31.7457106655738	25.9759489060108	33.6642794103563	13.2076700523289	14.9448706301172	16.7353034204218	15.1078667002493	17.8932412721141	6.49657602755999	5.45121307869579	6.48986988429259	7.92398027952728	5.58725482665914	2.02401986929595	2.28825053914014	2.25999021261209	1.7708613553815	1.57023991059538	1.92751016896249	1.43554272821562	2.05327509479074	0.701063069411599	2.41256495503392
ENSDARG00000011797	ENSDARG00000039943	0.00178892957624472	paralogue_pairs	fam46bb	fam46ba	within_species_paralog	Clupeocephala	83.4606	83.4606	0	0	0.130689133876304	0.128799547036113	0	0.136836737446371	0.134917388088373	0	0	0	0	0	0	0	0.151785134984642	0	0	0	0	0	0.14295227075449	0.131368335758167	0	0.150181590455673	0	0	0	0.407241014199539	0	0	0	0	0.124539881398736	0.134171179685966	0	0	0	0	0.14179737399439	0
ENSDARG00000038056	ENSDARG00000039964	0.914045457634979	paralogue_pairs	fgfbp2b	fgfbp2a	within_species_paralog	Clupeocephala	30.1075	39.0698	1.41705226393895	0.991681390703329	0.916187500235938	1.49455985760637	3.7857827721617	1.28234230521288	1.58006040562375	1.56641043508242	0.327186757109314	0.538252029667869	1.39205612040579	1.5074603470696	1.55889411214284	1.1044588506834	2.84901917870633	2.29217217243134	1.73096471394912	0.722473299410389	1.43624813279101	2.5989507905121	1.34341118065887	0	2.22203059967437	1.05754865918196	2.82667988007768	1.31615379168615	0	0	0.363835226065839	0.75734886120405	0.359977369500411	0	0	0.315204686041791	0.638709003740613	0.342939228463854	0	0.973946844404995	0.332377083245361	0.381697835735639
ENSDARG00000034007	ENSDARG00000039966	0.462509867875269	paralogue_pairs	prom1b	prom1a	within_species_paralog	Clupeocephala	55.5427	55.0974	0.170274234607112	0	0.0916118152481947	0	0	0	0	0	0.195431090554572	0.161756496336865	0.103806811907919	0	0	0	0	0.173745917111337	0	0	0	0	0.200176300122528	0.276019411471627	0	0	0	0.19803585130154	0	0	0	0	0	0	0.174401127933083	0.0939412386720512	0.0952261018410805	0	0.202949738511166	0.0969077799384609	0.198660351811612	0.341302680554355
ENSDARG00000018773	ENSDARG00000039987	0.877588024538975	paralogue_pairs	CR628323.1	hivep2a	within_species_paralog	Clupeocephala	40.3782	31.5927	0	0	0	0	0	0.127295560019691	0.188283282311939	0.0622760764717438	0	0.107470605612825	0.620054914030036	0.372551992988103	0.310237796062668	0.513743573425742	0.14111954481609	0.866885969179232	0.812301237235948	0.429946446197972	1.06562197243709	0.441614024176981	0.0664183305893048	0.366422241164653	0	0.209407324687959	0.210515093472167	0.131600361681362	0.201728135130887	0.0631112751272859	0.0720360219287392	0.074990926828542	0.0713486586588295	0.0645349610150129	0	0.0623398637777392	0	0	0.0673289131601616	0	0	0
ENSDARG00000020794	ENSDARG00000040008	0.596736136392671	paralogue_pairs	neurod6b	neurod6a	within_species_paralog	Clupeocephala	65.6151	53.1969	0.716702722377494	1.11338946355277	1.02940664669264	1.51418834595867	0.639318157333153	4.58932836666225	1.33063514101843	3.95813551070855	1.65264095837627	3.1763216647086	12.3014418553074	12.0494949711594	10.5067238704492	8.68746056491918	12.590294811137	13.5533722278634	15.1002825335861	13.3822206735273	15.4099260979693	14.0650431845693	11.0213366085333	7.26414208138692	8.01721395155978	4.7471060166083	8.03402987904886	1.10989012427721	1.13362600206451	2.94843440743588	2.75592826988765	1.27487008782468	0.909094474811789	0.274067896427964	0	1.32614227789848	1.07500384770515	0.865896079161637	0.286736353198928	0.54654405598238	0.279850595530415	0.321184873058683
ENSDARG00000004452	ENSDARG00000040031	0.957042498229409	paralogue_pairs	tardbpl	tardbp	within_species_paralog	Clupeocephala	81.0474	78.3133	104.577958726195	106.255259334939	106.816786510771	103.669816224318	101.799458199944	100.565651643312	103.596450126923	104.486160437338	103.415323085618	98.3923003269352	88.7436876201086	92.3420432022817	92.6189924115299	95.0990563270467	84.627089497448	84.8572195262918	87.1858815217889	84.0883366131686	87.1895208039794	93.7630552936731	160.566942128028	162.337793323654	145.512304721051	156.068622820838	165.057005397052	278.958177075857	299.273787375391	295.673541381569	321.000160783185	277.229131830684	292.326376861187	311.726074914953	323.369012282641	301.040891673852	286.494447219884	315.401300409198	307.343852532587	263.310841351864	290.84913685965	312.893210117027
ENSDARG00000025325	ENSDARG00000040085	0.438987378706879	paralogue_pairs	ccsapa	ccsapb	within_species_paralog	Clupeocephala	29.1367	30.7985	0	0	0	0	0	0.158010243121655	0.623158162068756	1.08173408694519	0.322230528830432	0.399370622442201	1.02730390742945	1.11156114225067	0.923413318404776	2.00118928159982	0.701204788015212	1.42638064301605	2.86715558045116	2.84721446894904	2.64883119333656	2.19387859575963	1.65125296155153	0.606880063350091	1.25067049393381	1.21420442368258	0.870931492807723	0.325838807041783	0.166450908827669	0.470319550695596	0.179015212735011	0	0	0	0	0.154981184317277	0	0.168742251476289	0	0.15980610104565	0	0.187685812962485
ENSDARG00000035679	ENSDARG00000040121	0.940894100164466	paralogue_pairs	si:rp71-45k5.4	psma2	within_species_paralog	Otophysi	97.479	99.1453	1.39592167840399	1.09021796689199	1.50616650929455	0.487624483693911	1.23464295987889	2.11423921279896	2.08350450904776	5.1599316153339	3.24048288136792	2.6501608486804	35.0824459813171	35.536949810847	40.0177196510674	41.1387643143633	40.5811481238732	75.1013379416881	78.6163542265796	73.9029413166647	66.4894989915622	75.9970661995092	87.7682368926377	79.9046710970923	92.2041749380539	82.1258055787694	82.701814099829	153.714782228111	160.753756156075	149.290680070142	143.087263095771	180.8021485931	187.208951678645	190.257112212997	181.886460179556	187.671624150708	187.941317296488	235.723123860575	184.521047515108	159.235715145476	207.812375327505	202.626132581865
ENSDARG00000017860	ENSDARG00000040177	0.961966105474514	paralogue_pairs	rgs5b	rgs16	within_species_paralog	Clupeocephala	56.7251	46.4115	0	0	0	0	0	0	0.890648381390746	0	0.922990283907876	0.756449336896565	0.982457691266208	0	0	0	0.502466876287304	0.400622128263186	0.403966397762941	0	0	0	0	0	0	0	0	0	0	0	0	0	0	0	0	0	0	0	0	0	0	0
ENSDARG00000026723	ENSDARG00000040184	0.224878784112302	paralogue_pairs	syncripl	syncrip	within_species_paralog	Clupeocephala	84.4643	74.8418	400.650387642542	450.022694261962	367.248800520376	388.701963994216	385.067534179582	349.967542049247	422.176986691719	425.745715038657	420.035757574972	400.00864312797	364.853661909746	369.279602129221	341.00502147953	317.604777901218	326.553631256311	322.80656528382	323.260052310694	305.849326049846	331.565674591566	330.181607752322	283.659377549326	293.471072477937	212.329503892287	347.196086295222	348.621881300943	116.086453119929	100.582887688401	118.000901291448	136.064179202765	104.020780920862	54.5913460120356	41.2868959855134	62.3083057180568	62.0775201378454	56.6415098963169	59.2495163365774	56.5147448501461	61.8225763606918	39.7627096688222	60.9704037854507
ENSDARG00000035985	ENSDARG00000040186	0.865378660150993	paralogue_pairs	fam210aa	fam210ab	within_species_paralog	Otophysi	59.5041	51.4286	8.22893591476656	9.87170826765087	11.1436277183038	9.42914335143905	10.3417537724634	18.2529416597249	23.0120606441794	17.9983726019438	18.4581933098671	17.902414444072	32.9071859316146	50.3376275749999	41.0975320700515	38.2467447783898	49.2946891960731	54.7272225718701	45.7638676481529	49.0307977299174	57.3450649651048	53.6611125498419	10.4741955526325	10.630036914972	11.9896956906806	14.1235061942757	9.23621975881128	2.93168267247134	3.62588355954229	3.85930876935773	7.11849218766667	4.41067520578188	1.84591600338108	2.42846753302068	3.40484438332056	1.90746118558809	1.93331710857504	2.55619342109164	2.53656268610413	1.81565527752682	2.1706107771779	3.19844320360333
ENSDARG00000016545	ENSDARG00000040248	0.178118833606093	paralogue_pairs	CRAT (1 of many)	crata	within_species_paralog	Clupeocephala	75.3968	75.2773	0.550599970166748	0.51162385458658	0.829610369668339	0.701151187480594	0.44419539429808	1.48882221448471	1.95728524963606	1.45630476940467	0.632411154058858	1.25527367331874	3.62846541072329	4.65232190413892	1.81321702594039	2.14387041554126	5.50432456500743	2.1324375638496	2.02961415092901	3.49275368344697	1.80171098845059	1.29170895964708	2.3325879734704	2.02468053058702	1.10458911234468	2.04225440100654	1.23097952102606	0.128045614840528	0.261665028969291	0.24614077567696	0.421531335140391	0.877598588272386	0	0	0.112898693352064	0.243257029273531	0.123284271637155	0.529793927523913	0	0	0	0
ENSDARG00000035562	ENSDARG00000040265	0.456077920730527	paralogue_pairs	mpdu1a	mpdu1b	within_species_paralog	Clupeocephala	41.0853	41.5686	0.135522535380963	0	0	0	0.182045377959095	0.305555771959279	0.301263523890914	0	0.155775468633842	0.386190515286667	0.331075869379884	0.358220597430653	0.297626293718184	0.17591668148257	0.338978430318314	0.275918607507739	0.415941530084613	0.172055262968211	0.170729202089393	1.06058300448907	0.478933828257967	0.146690139416823	0.151153157182202	0.335409729759767	0.673677445904242	0.630190846964913	0	0.15157670216884	0.519232821492637	0.360326350103848	1.02817474236265	0.464974792263662	1.25171848099134	1.34853688426233	0.455602267067236	1.30516512296251	2.59035987876377	1.69958630679016	0.791617159566481	1.27019865134294
ENSDARG00000010770	ENSDARG00000040266	-0.315846844713374	paralogue_pairs	sox19a	sox19b	within_species_paralog	Danio rerio	61.8297	66.8942	0.512320446527769	0.198645101670185	0.367746344378999	0	0.229091259820782	0.963366478741054	0.379913452903347	0.188401796766876	0.589494210382997	0.648811442492116	0.62657579780904	0.904112076815613	1.31322470087064	0.443426307597669	1.28289801005696	3.47115008446498	3.31553260240949	2.60415824004735	4.95483318060385	4.68246236160853	238.724817292179	218.546125327181	203.816551677846	223.433758517844	229.804844572094	574.359298367923	658.328166281224	587.389076645957	558.364816057309	623.480815478149	579.760485306393	572.265446664183	621.084813299289	639.649363368604	646.532633754012	451.393473328375	452.6015865151	409.130468936529	442.910398639088	480.159429017069
ENSDARG00000018743	ENSDARG00000040274	0.671860675832554	paralogue_pairs	scamp5a	scamp5b	within_species_paralog	Clupeocephala	77.3913	77.3913	0	0	0	0	0	0	0	0	0	0	0	0.367886974666899	0	0.359470238016033	0	0	0	0	0.350515507093403	0	1.31141658287329	0.300880367226134	0.619795145997366	1.72066852144575	0.344963191464644	3.8556939959478	5.90658369280754	5.28437408662469	6.39328367721698	3.32704070611178	13.3542444408534	17.480775896277	9.70943573971114	15.6926240045181	16.5230067139261	26.7827325364622	33.271888042502	19.6499524180804	22.3899482232125	23.1017726939054
ENSDARG00000031383	ENSDARG00000040278	0.4142725852529	paralogue_pairs	klhl38a	klhl38b	within_species_paralog	Clupeocephala	70.4974	69.5431	0	0	0	0	0	0	0	0	0	0	0.264635536788909	0	0	0	0	0	0	0	0	0.282442977233279	0.255308536327575	0	0	0	0	0	0	0	0	0.287980277797167	0	0	0	0.23961789909064	0	0	0	0	0	0.290173861240263
ENSDARG00000032859	ENSDARG00000040280	0.939814925823557	paralogue_pairs	fam84b	FAM84B (1 of many)	within_species_paralog	Clupeocephala	64.684	64.4444	7.99644246419533	5.97439009417482	8.27424514177791	6.06454109186151	8.96023803534431	16.6574326355718	23.9144776782714	22.6429774866479	16.265108663853	19.1339830196931	65.2849729341783	57.9327412577594	66.182479293286	56.5179339438665	55.9332520002279	76.1858783624045	81.2985346492303	77.1292974043174	95.7701544372933	79.7011630544534	39.8584118212936	51.191422647664	40.5250614756445	47.4043435260138	47.0926265397366	6.31097123255005	14.4052098916571	12.2316420631418	18.0907693857528	4.70698084787942	2.03361791157307	3.31050986147342	3.9675563778294	4.27513745564822	2.88734388761443	1.93767657149652	0.385321419468821	0.366829218156662	0.750961081897373	0.862818297152519
ENSDARG00000024229	ENSDARG00000040286	0.460936480621146	paralogue_pairs	ubl7a	ubl7b	within_species_paralog	Clupeocephala	64.4737	67.1233	20.7937438112769	19.0747857775289	21.9426409930552	20.4333659821435	19.1315127577865	36.2896313434734	31.800769173972	33.390465998017	37.9871863712052	27.3288830409098	34.9846234865105	37.3121329158509	34.6275630431587	41.4568443742645	39.2329110097017	34.7305259361233	37.2947128518203	41.6815708049854	38.2113779330776	39.5365998870259	14.1455014616555	12.5334896535259	11.7380113167586	13.5505433871209	12.5492908252725	3.17215379439734	2.99101109964149	2.11904820881023	5.64785022605376	1.95954364996436	1.86330408602741	1.44448662727187	1.2970744480008	1.16457730707673	0.94410489855223	1.26752732384548	0.755290806883839	0.480068049414257	1.22927096528609	1.69234797504466
ENSDARG00000032575	ENSDARG00000040287	0.599500215796908	paralogue_pairs	ywhaz	ywhabl	within_species_paralog	Neopterygii	79.0984	78.7755	142.665888524132	153.052027186121	152.23903321624	148.007330930665	139.357054105084	304.109404527269	279.910898502688	300.937469936843	294.491809599812	283.340301596133	322.839756370294	332.80839373199	365.274184637383	323.000021958051	336.802775443124	380.083427677495	342.805059891548	358.864170420186	369.543903761515	369.350736636484	366.202703904088	370.700268180293	386.561419182885	387.245125900172	396.974866150688	478.22607173954	459.437301000643	409.710423558633	460.394140167315	445.098939128911	446.423833725629	458.873974182661	449.546865898675	440.567217744386	456.850532903927	420.916482704591	413.046326265259	392.235157595969	416.953414725501	431.614727708264
ENSDARG00000008784	ENSDARG00000040310	0.813413782100646	paralogue_pairs	prpf4ba	prpf4bb	within_species_paralog	Clupeocephala	63.3874	61.8812	13.9578969784326	13.4230393790385	15.1456707689421	14.0814114731201	13.6888226556641	8.63720399794342	11.4395949651754	10.2136863809111	10.5140056401985	9.99850891383042	54.1815284471456	49.0991509252282	46.3449134431599	41.578466619788	46.6138688326533	51.0626637724197	57.7455455401553	37.4534108022209	52.5653572678517	57.1175966654662	40.9362372121914	46.9028799955011	28.3111910544586	53.7601642482478	54.2882566895199	54.4083376678624	65.2422590653041	76.6003349419417	73.7325531273889	67.7855256584762	49.0101013819585	60.0199394165923	62.9984312547023	70.6505223842135	53.1641920708986	57.6659769637921	57.3486670580173	56.0498499572625	35.8004999886577	52.4994435156667
ENSDARG00000037121	ENSDARG00000040334	-0.520463579816971	paralogue_pairs	mat2ab	mat2aa	within_species_paralog	Clupeocephala	90.404	89.9497	5.7835987338137	5.04685570972196	4.08692147952358	4.01765824682485	3.87786270033584	3.2633888863986	4.22274455663977	2.79200628852904	3.53640763955041	2.40328675809409	3.98021964588621	5.74354856112302	4.17005690842261	4.45855523148321	4.75364221255367	0	0.18462074740491	0.229736294982452	0.684251167173158	0.944214727864429	1.91965754000558	1.7631943783991	0.201842535381546	1.79206026971648	1.34897690059891	6.93088047349567	9.22583055727788	5.46546605412355	4.85496840002886	4.33156955768277	5.72122705224032	5.79548843652338	6.31751061452343	7.40699797543744	5.4777051141255	6.53756778053808	6.49063977059728	5.98430483387601	5.07348653057341	10.6669060780922
ENSDARG00000007387	ENSDARG00000040465	-0.417214628380602	paralogue_pairs	irf2a	irf2	within_species_paralog	Clupeocephala	43.695	47.4522	9.25317342500815	10.5820633268038	10.288219025977	9.64417577776433	11.8111135816989	21.0414869986006	21.0827318933161	22.2501230563054	16.9210238467543	18.8749967761337	58.9554982725193	65.199371195263	57.8106195016677	51.1993395001383	54.6648979140089	58.1718529021077	61.5761007239678	51.2491435113419	64.2487118718777	61.3637691652647	87.6157423910424	83.7803351875905	73.2916023303551	100.107213668339	77.8830950667128	145.992132436004	157.437960030368	166.009558558383	152.937398894825	142.045521231218	100.748286187927	105.181659538845	124.149701826069	141.977674186031	128.927443405616	115.29175060164	91.9422856429108	141.020466742327	99.6355649710166	107.105245589617
ENSDARG00000004405	ENSDARG00000040474	-0.447232523743189	paralogue_pairs	snx10a	snx10b	within_species_paralog	Clupeocephala	42.3581	57.0588	73.8119004293801	77.6732629811696	67.2836573995339	82.6424127180915	73.3072373345851	87.8876507665437	92.4145084198771	76.6308383942537	76.86531278891	79.2398410653972	160.1487276627	167.489274956563	160.426218311718	150.049700033912	174.129073333634	181.748149277625	182.662863183103	166.288124523998	155.535519067908	165.078063746291	40.0190954195294	41.5628078999179	35.907205444504	35.5733266946255	28.2924010605172	12.9014713622017	15.8124931608343	13.2978779562454	14.2428565064956	13.8360131722276	8.45657085597166	11.3307645897304	15.5212599773049	15.6268270607194	15.2784642716312	9.24834880132866	8.00278494772287	7.34373335587971	8.96635509284363	7.96784250928703
ENSDARG00000033251	ENSDARG00000040482	-0.14866505072991	paralogue_pairs	osbpl3a	osbpl3b	within_species_paralog	Clupeocephala	60.2706	55.5556	1.06503770552822	1.34908569484483	1.25032320790298	1.54192457800852	1.82350176505404	2.61725640886378	2.68816677300332	3.73374325503351	3.11260518987703	3.40311496858653	14.9990406628007	16.4807652017622	18.1714184485176	14.3248393379695	15.2382883588617	13.2313627022885	17.5556517072766	14.612578189772	16.6858519612302	15.26311345904	5.92165431451626	4.1868907429334	4.3147959195132	5.02544218613307	3.84715501142112	0.675574681030795	0.230101662025435	0.216329214156058	0.740906753910081	0.514178668814069	0.122283049264261	0.442412054754529	0.396853431527255	0.320651172427696	0.325027212263671	1.51319887526466	2.54017536337493	1.76398162600357	0.903976194673738	1.68273232289696
ENSDARG00000018266	ENSDARG00000040492	-0.611329396346177	paralogue_pairs	mthfd1a	mthfd1b	within_species_paralog	Clupeocephala	61.6975	60.7066	1.59628273575713	1.75019889222708	2.00401116724952	1.69525529538938	2.26741494320864	1.59786041581727	1.47705463447694	1.85623679039089	1.42513257183169	0.758210024628613	1.18957460137961	1.75468105536523	1.45983903801053	0.920709187554737	1.10743376268229	1.53808245686705	1.99917932775773	2.24895391130898	1.67282091656615	1.38611635817163	0.521354143022687	0.575090911517994	0.790232454846469	0	0.330293214749765	0	0.105389263312014	0	0.22614316456375	0.11770603200623	0.111975767644929	0	0	0	0	0	0.105717379445588	0.100954616631918	0	0
ENSDARG00000027196	ENSDARG00000040513	-0.637332131893136	paralogue_pairs	si:dkey-16l2.17	zgc:92313	within_species_paralog	Danio rerio	52.459	51.7799	0	0	0.145591682573872	0.143401986914525	0.181685929162544	0	0	0	0	0	0.16520781154468	0	0	0	0.169151378463468	0.137687233558356	0	0	0.170388611000462	0.176411612400476	0.159326042957558	0.585591056168762	0.150852012818473	0.167370466209649	0	0.943412433569733	0.963875821467231	0.453823921451551	1.03639484106049	0.899019799791358	1.02612576298135	1.23746196493619	0.971616428420332	1.34584604100158	1.66720941881691	1.13974228946048	1.77731632554784	0.616799484407761	0.474024300738541	0.724379577812431
ENSDARG00000016084	ENSDARG00000040538	0.508495933551068	paralogue_pairs	spsb4a	spsb4b	within_species_paralog	Clupeocephala	68.5921	67.6157	50.2179261173956	53.6499163403233	42.7449036060333	43.7257017813534	49.7091765733934	48.3208128106254	50.9561475257483	50.3687786517694	55.0515569513424	48.7423764882319	128.14531469613	122.684449666388	117.382011445599	122.847826185382	106.251254680239	101.660539896626	108.612784722961	100.272471637296	109.021349577448	98.3120576853123	40.8900686161454	46.5738627983457	37.8296871266027	35.1757603055014	39.9985399024455	13.8624642162502	17.7028339968538	9.65992427635864	21.6614876409523	16.9108515155379	44.4778172006569	50.2853402431995	41.1021226074001	42.0246177721123	45.5836248673109	95.4744790740231	111.466603202982	80.9251899283348	109.144651021281	105.780568499275
ENSDARG00000035327	ENSDARG00000040565	0.99476828662682	paralogue_pairs	ckma	ckmb	within_species_paralog	Clupeocephala	88.4514	88.4514	3.1431751617409	1.97207181750689	2.60461385727343	1.53229735340794	1.94087900542802	2.18588079224771	2.15483175417152	2.67072218635636	1.39393205638259	2.06654025201802	4.44682652025343	2.56764268467185	4.2535383821057	3.14013575155237	3.64095615332598	4.65331052051477	3.94346866040674	4.61750884828624	2.75250592429712	3.47989207864295	3.14644624457795	2.88845789758116	2.70486348293689	7.80788147186518	5.42096652216642	3.65056159020645	6.59675528707649	2.98426150585645	3.40933435816035	6.12928481761191	3.9872795288602	4.99316159502025	2.98993701195598	7.5168465156263	4.62437752383779	3.5057168920039	4.35349802260229	3.59572217669178	5.66495489967034	3.25096358578014
ENSDARG00000037357	ENSDARG00000040657	-0.377542531920013	paralogue_pairs	WIPI1 (1 of many)	wipi1	within_species_paralog	Clupeocephala	62.0455	60.2649	6.87677855857646	8.32554130738856	7.97918024614622	3.90802672554903	5.30337906190325	4.18676262346516	5.30633759330709	4.09181211756973	5.49315067177139	5.02340283481807	6.16668729002993	4.56860656022175	5.52705126704591	6.87089882287223	2.98937073316628	4.28208659691019	4.04112348921939	8.08683391179011	4.68789862934062	5.54079407927804	6.57706065881119	6.89895698264963	5.62557385857894	5.26028303298198	6.59226049845967	3.37837622542829	3.45037142740962	4.15774684659403	5.08981643864847	4.23800588781734	2.01452037810325	0.91097526973991	3.0008633036979	3.23334325116336	1.48912304136387	0.319835106178052	0	0	0.620070996382504	0.355950440434772
ENSDARG00000037533	ENSDARG00000040683	0.883724913717621	paralogue_pairs	mep1b	MEP1B (1 of many)	within_species_paralog	Clupeocephala	55.2437	48.3204	0	0	0	0	0	0	0	0	0	0	0	0.210120288339725	0	0	0	0	0	0	0	0	0	0.172047981378835	0	0	0	0	0	0.177773831614406	0	0	0	0.363554779171037	0	0.175773404660512	0	0	0	0	0	0.212864056540408
ENSDARG00000008140	ENSDARG00000040741	0.812316821274025	paralogue_pairs	kcnab1a	kcnab1b	within_species_paralog	Clupeocephala	76.3819	85.8757	0	0	0	0.16512305304473	0	0.17578058489654	0	0.171897810239626	0.179252857810318	0	0.381021661043975	0	0.171182231988215	0.404657812681145	0	0.158505719514706	0	0.197975437321274	0	0	0	0.67522264572928	0.347861018875319	0.386001321923013	0.387543305764494	0.905755703315071	0.370138927681316	0	0.398371422798067	0.414671868742748	0	0	0.160072195490355	0	0.174784011490139	1.50203386501209	1.11814588541289	0.533410620337405	0.364345439726768	1.25308569662522
ENSDARG00000024873	ENSDARG00000040765	0.338458588315337	paralogue_pairs	AL935174.1	drd6b	within_species_paralog	Clupeocephala	68.6364	70.0696	0	0	0	0	0.397208369920555	0	0	0.328954897575179	0	0	0	1.58341276639163	0.327353266003788	0.773004664636933	0.374020898119006	0	0.302707625648674	0	0.754272328297664	0.779839938923025	0.35276901310524	0.32368653739203	0.333365439140331	0.740484371421225	0	1.03611316602325	1.05809287722031	1.00319355056982	2.29279755322	0.795425595340718	2.26833389442216	1.36764553121185	3.0726538898799	2.97971337935629	1.00627777493284	1.08055284064351	0.716082831396351	1.02288250727784	1.04714456050513	1.60367546425023
ENSDARG00000011897	ENSDARG00000040854	0.885533688947491	paralogue_pairs	TSG101 (1 of many)	tsg101a	within_species_paralog	Clupeocephala	78.626	79.2308	17.6643012587224	21.1758513065471	16.0398874582536	17.8516147711886	16.5364873129863	16.829353938389	12.6534206139982	18.121556234144	19.7919704051737	17.4939626637159	30.0239625234383	37.869242733368	36.6298162537514	29.497605794463	29.1435520145185	43.17720594362	49.8859118206405	36.9581705949728	45.0250133180793	40.9547243112687	11.0506511977656	11.2402429836172	12.1427735281376	15.9905232714257	18.8637511197564	7.91247940940115	7.18345009685184	10.1966878050972	13.9149028988516	8.75708947377677	6.08415054425202	8.97791659473468	8.84529983797563	5.60614801974233	7.10050991614257	3.05020354776437	3.93978299602264	6.64188076554206	3.25276416459922	6.10997794086832
ENSDARG00000005551	ENSDARG00000040881	-0.437988400122451	paralogue_pairs	hnrnph1l	hnrnph1	within_species_paralog	Clupeocephala	84.0295	84.8635	279.840297444172	295.030339737419	287.052247360624	282.790847336592	289.931841953103	314.812546683986	322.693270730078	339.359497336764	300.474848877319	299.647778018285	271.090032954854	258.450269221084	259.269643727049	275.207676938849	253.506561574829	221.838925101609	245.549524230501	211.389942247026	242.234115051565	244.597968057028	349.801182133565	326.258580688834	329.586991959841	365.577169396041	397.408523899448	476.810094841797	471.039417957069	442.539576969804	445.643139219224	463.051519473205	581.227249502339	591.711422351234	575.644766276479	604.34906191142	542.726059238997	583.660603923081	599.875213863009	532.862332242859	516.810420043842	599.878393200734
ENSDARG00000025012	ENSDARG00000040988	-0.15378920966739	paralogue_pairs	tpi1a	tpi1b	within_species_paralog	Clupeocephala	82.6613	82.6613	13.4790556218391	18.9477587372919	9.90481657808425	10.9764391535678	10.221421544463	43.3385848222277	33.1498186321762	46.072278554402	60.5169338696372	46.8330540709733	150.216454953175	139.449518721055	169.5625166928	139.295285091593	155.246386398386	130.556225039701	139.283156745719	132.449300084096	128.190734523645	128.108320914536	74.4897995978841	78.6784103696345	77.9387252625433	58.3456032011573	60.7562090503502	12.0900529586684	15.2512049583888	12.7432164624027	20.8604156846607	13.9276316934832	5.84065219117755	3.87363504323305	5.38034746945448	6.47942925632675	7.25533110209129	1.48393898267922	2.21287368703832	1.75588106341918	1.43794843837411	3.30366552785014
ENSDARG00000036344	ENSDARG00000041062	0.982819881929393	paralogue_pairs	calb2b	calb2a	within_species_paralog	Clupeocephala	80.2974	79.7048	0	0	0	0	0	0	0	0	0	0	0.358868598800383	0	0.321437554562072	0	0	0	0	0	0	0	0	0	0.327312875558132	0.363507937114891	0.364310422786391	0.339168525565573	0	0	0	0.390479989661726	3.34069029929745	1.34280415554591	0.9050083973565	0.325048094017418	0.329320105264611	0	1.05452641443843	1.33905580820969	1.0281454926983	0.393616316744749
ENSDARG00000005840	ENSDARG00000041068	0.355463378744645	paralogue_pairs	got2b	got2a	within_species_paralog	Otophysi	85.0467	85.0467	38.667917488887	34.9405956975671	33.0322453658487	32.4151267318796	30.3490063785894	22.5922576006885	20.7872028011877	20.858135771422	29.4506838995969	24.0602187321306	151.120906226096	113.482651720994	142.175161528352	131.308916352505	139.629056936047	131.130495376371	150.745432507954	140.829824977367	129.209577905022	126.702214205614	88.2674157042374	99.6164174748898	106.346513009302	85.2314137162043	87.4346746096129	41.5617503118511	38.4974053880643	45.8543693558685	40.1396279905477	45.927592801972	18.3132028766094	15.2888975984596	20.3664238881556	15.5329758002539	14.7405791867675	11.8066999896862	15.7249568345284	10.4167079920631	13.5308054606419	14.6301280566975
ENSDARG00000014995	ENSDARG00000041071	-0.39936007994682	paralogue_pairs	jagn1b	jagn1a	within_species_paralog	Neopterygii	72.6776	72.6776	28.8626066089068	33.6264160439509	37.7171969973634	31.2415279606654	27.5424332133331	34.2172308686075	29.2515010616104	29.265618709342	39.8206458218476	34.1507286802685	43.7930833917831	47.0969295733672	56.7034077113494	56.2262148290938	54.3204375147867	58.4862935333201	55.9594531249459	54.812271257248	55.9488648133071	55.3999805844548	34.4185024567533	31.0840544648124	35.7244163719815	39.9549637111283	47.4385745420532	13.4642739873097	13.4716506481038	11.9436927298056	13.0381586494569	15.464127828237	9.0019420193188	5.42770021455037	7.79996742236089	9.979786818213	10.1123887036505	16.0049860364427	17.6029931426717	14.8827582514338	18.8437201070208	18.7639842207362
ENSDARG00000001447	ENSDARG00000041072	0.716084216170137	paralogue_pairs	mier1b	mier1a	within_species_paralog	Otophysi	47.9757	50.5331	11.3856583288234	13.9909235771038	12.8650115375987	10.0741045603889	13.0201185147607	20.5173608976485	21.2840400061547	19.234642993795	18.6269592384217	20.6403318752952	39.810057695446	37.0552042945851	36.5505519670786	39.1572761380895	41.5958912855523	35.2245394969272	34.3124478294756	30.2020004552787	31.387451587658	35.5983581534174	10.6006884408499	14.1543117398577	10.4644430159973	12.7798850646191	10.131518868647	6.0687171046855	5.18635349095837	5.61746250488064	6.65503059014695	6.80179783499456	5.63174712552543	5.85248300167175	7.09683642450905	7.33129450877784	6.05126964135072	5.24669527199782	8.03278034956898	10.5871197112889	4.87194391826986	6.46864400551345
ENSDARG00000036383	ENSDARG00000041086	0.824451914818772	paralogue_pairs	si:ch73-335m24.5	CABZ01071180.1	within_species_paralog	Clupeocephala	56.8075	71.3163	0.282640463743725	0.327980295314769	0.304103932519069	0.150178629565762	0.666054644215533	0.159076551824897	0.313714277041446	0.46690829957096	0.81065215026967	0.738401309648063	1.29166210803127	1.49018915796622	1.62806819212976	1.10030268854414	0.793683640186707	1.87589560278688	1.44898118199929	1.07463262266602	1.68713892737276	1.47178553545292	0.498123557783055	0.686939105954258	0.471987957997332	0.436218848920563	1.13996057905181	0.493146917179659	0.0839896012845668	0.0788758619966834	0	0.0937280042744404	0.089171024206498	0.080654760598631	0	0.15584454771302	0	0	0	0.0803920911529756	0.0824086057408771	0.188736683148271
ENSDARG00000001127	ENSDARG00000041150	0.976391850781977	paralogue_pairs	slc17a6a	slc17a6b	within_species_paralog	Neopterygii	87.5639	88.0137	0	0.325536397559072	0	0.296890075118555	0	0	0.155661107065185	0.1544061149982	0.160982293825121	0	0.855379434959807	0.740428154811331	0.768877511417479	0.908883322484727	1.05093879863005	0.285043189500899	0.716202550177274	0.711216375729862	0.705771308774775	0.365344653223483	0.329977620932957	0.303189523163256	0.312409609229571	0.519943540672212	0.522128089273063	0.325571323519136	0.498942969819746	0.313287562537105	0.715469407207651	0.372378225046125	0	0.320345143335562	0.143734819761078	0.15485308950517	0.156949235056595	0.168602882357146	0	0	0	0.375061391905307
ENSDARG00000011317	ENSDARG00000041173	-0.0918113101599451	paralogue_pairs	adra1ba	adra1bb	within_species_paralog	Clupeocephala	61.1111	61.7464	0.26490272703933	0.926507653821324	0.570829295135629	0.559149458893513	0	0	0	0.292728838767066	0.611306495001553	0.251560465313853	2.27550344183865	0.351983706937077	1.16540492641959	0.688159599317837	1.330692574178	0.804124213692386	0.269823364859483	1.01243712681215	0.335375830754572	1.73421152333888	0.627371094203046	0.575814487380529	1.18618671785499	0	0.660256930627452	0.307601522517644	0.628312643763625	0	0.339853615000014	0.353721260651398	1.3451186348946	1.21653727178581	0.819702987887541	0.588804358951068	0.298292281383985	0	0.31832084504523	0.909803478277785	0	0
ENSDARG00000015445	ENSDARG00000041295	0.912912121450968	paralogue_pairs	lim2.4	lim2.5	within_species_paralog	Clupeocephala	77.1574	87.8613	0	0	0	0	0	0.420582629040943	0	0	0	0	0.457078649275755	0	0	0	0	0	0	0	0	0	1.32385710773858	0	0	0.462949881257064	0	0.860929543896361	0.879007282089303	0	0	0.994559658792252	0.472570351597848	0.854748707201766	0.384329167504037	0	0	0	0	0	2.18086650138232	0.501489101623319
ENSDARG00000010710	ENSDARG00000041299	0.0203751656555622	paralogue_pairs	msi1	zgc:110796	within_species_paralog	Clupeocephala	19.8276	73.4043	0.131546272110066	0	0.141597274633819	0.278979417765074	0.176730766867837	0.148281791158968	0	0	0	0	0.160658247211103	0.347653222456945	0	0	0	0.133936491171724	0.134597433746631	0	0.331389661052079	0.343114763102801	0.619743303742364	0.14236835207067	0.146701698367888	0.651047841687325	0	1.07051436028474	0.312498967840063	1.02978199505278	1.00785619653783	0.874267185623863	0.997887335245718	1.5042623311805	1.07982617026648	1.74501737945856	2.06345608047218	8.23352572980985	8.17019380744958	11.5465718330357	8.75874649321813	10.0380037869326
ENSDARG00000027222	ENSDARG00000041413	0.047718051324348	paralogue_pairs	adgrg1	adgrg11	within_species_paralog	Neopterygii	16.7916	14.1236	0.10024396288161	0.0581336751267694	0	0	0.0675468113558106	0.0563930189157496	0	0	0	0.0476180472050774	0.122074379996449	0.198029219815215	0.164936740747918	0	0.062513558737557	0.204912510640199	0.205707768663532	0.380930776781125	0.062937835378713	0.195630547916339	0.176523846505411	0.216425686023169	0.167302211329396	0.309207727034807	0	0	0.119183024096036	0.279575327458594	0.0638201957056005	0.132877020009085	0.0632131366248211	0.0571765495660265	0.10253385160863	0	0.111977067955328	0	0.178938188702817	0	0.116848685484637	0.267540345101512
ENSDARG00000037153	ENSDARG00000041417	0.331202324988495	paralogue_pairs	atp6ap1b	atp6ap1a	within_species_paralog	Clupeocephala	45.5338	44.8498	0.784293886136777	0.547195162699331	1.01324595215511	0.830906560028744	0.631607152727771	1.23842278123887	1.39541400435246	1.21106081832351	0.902067171900133	0.595962635000473	8.82029300439359	8.29966880983438	9.99268202465175	8.34898913514402	9.81535094805131	7.17838903748074	11.3854899661823	8.56803796034705	8.10853963449284	12.0786017635499	6.6577400441933	5.94646381344074	8.05259704322637	7.77005070566153	5.07064232157449	17.8670655237974	13.9694997436328	14.7465150760247	18.2433606827195	19.8245355839802	19.6485143522631	21.5408928124191	23.0387500646782	24.8212255986648	21.8137151153831	36.2824067076156	38.4512791455179	37.222681261003	31.3531233513585	40.9893766806372
ENSDARG00000013409	ENSDARG00000041430	-0.363529144343967	paralogue_pairs	bmp2a	bmp2b	within_species_paralog	Clupeocephala	67.0984	63.017	0	0	0	0	0	0	0	0	0	0.281284785033457	0	0	0	0	0.372379662124712	0	0.602810058242805	0	0	0.388210198561127	0.702434500928154	0	0.331904138253781	0	0	0.687747550289715	0	0.332931238708309	0	1.18789951160476	0	0	0	0.659246120418446	0	0	0.356464105553278	0.339464669178543	0	0.399155695017708
ENSDARG00000034895	ENSDARG00000041502	0.408933007768867	paralogue_pairs	tgfb1b	tgfb1a	within_species_paralog	Clupeocephala	54.0897	54.3767	0.277411368783111	0	0	0	0	0.627512333831461	0	0	1.28081727873595	0.790297411062559	0	1.47518343426614	0.30515640064779	0.36034941071717	1.04556567972007	2.5248138588075	0.28244475274508	0	0.351380716672023	1.09006484803828	0.328663880756713	0.301621699846078	0.310660462814586	0.689964656788012	0.345810796785716	0.322090665389106	2.63153908820858	1.24644456618612	0.712116821955843	0.741165314372053	0.352293075620116	0	1.14510682175028	0.616916783000431	0.625048401382904	1.67804877181729	3.33541780240604	0.635431395348739	0.650580618546903	0.747058632265355
ENSDARG00000007098	ENSDARG00000041505	0.530988287310936	paralogue_pairs	itm2ba	itm2bb	within_species_paralog	Otophysi	57.8544	59.4488	4.45073656555867	4.47455230143475	5.66471744354508	3.20977066068339	5.96350739827116	11.8776044979707	11.7095845602431	16.3018123203506	14.4458120039557	10.9520301291458	91.6498529192665	91.6946505372131	94.2684502982244	87.4766278720796	109.788346346751	97.7235391657668	105.935372788902	92.8856250007247	100.672230281527	100.997927570379	146.719612581773	125.519402619665	137.449804772206	139.766713437384	150.562967663931	223.763545840527	222.330446104819	204.283390549139	200.964431198019	221.038383193133	239.922541417023	262.66568863727	265.610212869331	238.625814525823	263.181200612751	263.880791995141	254.531495321534	248.707655452452	233.678407141586	266.975115329961
ENSDARG00000012887	ENSDARG00000041581	0.552653360401433	paralogue_pairs	znf143a	znf143b	within_species_paralog	Clupeocephala	67.3736	63.8331	20.8108637171566	17.9590325532255	21.6839538695515	20.4395147801929	23.1922104849948	9.27761133984584	7.84015142011716	7.96121138282175	7.33756982964262	6.3763045933256	60.3395490334383	46.8640521091414	44.4314099493646	53.8183144076491	56.9399686590815	43.3296212056598	54.197367730275	47.5559411427775	44.8782802649868	46.8898601482437	57.4081724437718	53.2805170578735	51.1488627122029	60.2957282704773	55.5180099270865	34.3286820335462	42.4426770310132	43.591510280358	39.4828241805907	35.7372893836402	52.8930119535561	51.1053278776059	48.8039368772554	60.0121857253097	49.1457628917125	45.5095637325451	44.1728138946685	44.4369680166171	52.786292832178	45.4502074393568
ENSDARG00000040838	ENSDARG00000041592	0.272238380111439	paralogue_pairs	dcun1d2a	dcun1d2b	within_species_paralog	Clupeocephala	54.3071	71.0784	34.3660809573709	36.9630963380188	33.005523629023	37.157649712962	38.6039420032598	37.1092731870411	41.9593371003852	35.4635889006287	44.9062766799753	44.4614702030788	23.4131457474948	28.0462197502805	38.7805175062295	38.1082064143666	29.319580343576	39.9956529599736	35.0984753273077	31.4086843476102	33.5292507746802	28.147735425851	10.744231569952	9.66669458900616	9.75175554055455	10.3624134792398	13.4041282642181	2.80613500007054	3.08709152389285	4.36977363030755	4.51551744622403	3.21588702347778	3.29346989307285	0.425537093179002	1.52810219247608	1.23477840195526	2.08557877385754	7.39256154261705	4.44841523864862	5.09104534324637	6.95364397648736	4.23673302384732
ENSDARG00000005870	ENSDARG00000041602	-0.151673726980504	paralogue_pairs	mmadhc	MMADHC (1 of many)	within_species_paralog	Clupeocephala	50.1684	51.2027	4.49286777089015	5.54602851465324	2.56274350449974	2.7893027999817	3.53287113221966	14.6422343128317	18.2631280720001	16.3544951020856	18.6011260687423	18.3212066691956	31.1336036720347	34.764415002193	37.7872386524608	37.4173167110843	45.1373793003098	39.0441067139981	32.0349362722653	41.7493388530713	32.7895804726765	37.3711243221107	29.1041502583471	26.138086367041	28.1058883180663	26.6093382693964	28.3246080740047	38.6678198105014	41.0590152852216	40.6547123993075	37.9742117082661	39.5237646880077	42.6073420601713	53.0986809417593	42.7969395178294	37.0074469791143	43.4483328969741	41.2264326317596	38.1085502424035	38.424634772775	38.4143771049892	41.6135615392153
ENSDARG00000003544	ENSDARG00000041609	-0.142754985295773	paralogue_pairs	adarb1b	adarb1a	within_species_paralog	Clupeocephala	83.4049	76.6097	55.4972672123919	58.4821680925523	51.1185494728331	56.2972183207729	50.6046067632056	62.2472823795604	62.3615581799521	66.438665117325	58.8668691461623	55.6742912410748	81.7827518751355	75.9365488182837	64.6978589479185	66.2645886160441	73.1485137950001	59.7823534558693	59.4833781099219	55.7824356094761	66.0213232059813	60.7962371365352	44.5972068715276	35.1892389544835	41.2253151677122	54.5612184816484	52.93990594999	21.9055770490504	20.0890254978346	25.4027886546907	25.2160529320189	22.3009580447474	5.81882905201873	8.99786574099452	10.9699090779562	7.8790316118958	7.98551551816616	0.893569099156369	1.95107605374842	0.3384914963279	1.90753444658045	1.78906092491252
ENSDARG00000037159	ENSDARG00000041660	0.890197375469793	paralogue_pairs	oprd1b	oprd1a	within_species_paralog	Clupeocephala	74.9333	75.1337	0	0	0	0	0	0	0	0	0	0	0	0	0	0	0.19495407870499	0	0	0	0	0	0	0	0	0	0	0.181068435636645	0	0.348688334843452	0.199094148589945	0	0	0	0.319997136185264	0.172377268105462	0.349407275765358	0	0	0.177721845750215	0.182089094058016	0
ENSDARG00000014463	ENSDARG00000041689	-0.0441833629460864	paralogue_pairs	usf1l	usf1	within_species_paralog	Otophysi	63.6042	57.8778	27.6284038082492	25.8823864529237	28.3973034394677	22.0302334223013	19.7285467872769	40.8953377838781	33.531983772369	53.0517779708719	41.5029839662208	35.4428758525171	44.7745209756501	50.3579303346178	49.0796796935395	56.3689519085494	48.0827543257989	59.5978399515398	54.613915110371	55.8685137026903	57.5033035344463	59.98194181486	57.1621565121936	57.7540902254257	60.1041376491512	63.1462846268985	65.1644143100567	36.692657743561	33.8631880692664	40.5867411526215	28.4547885509031	39.6504403655713	27.7126659380867	28.1463552526585	28.955496583124	32.1898763434527	26.9839142634465	26.3889156285913	32.21203596023	26.2176671859618	26.2287168716219	32.244423824235
ENSDARG00000013763	ENSDARG00000041703	0.90419543030693	paralogue_pairs	rrbp1a	rrbp1b	within_species_paralog	Clupeocephala	32.1856	43.9224	85.3432426803739	86.7101421356334	83.2724571392304	88.5375622293289	85.3355211143221	87.6098142038078	96.0126126529113	108.237135030515	86.7224530696099	87.5293000671114	134.746889063835	123.547788670623	117.663229390164	118.99833388168	127.622862444942	94.2927608122933	102.835575515227	77.9420466717399	93.1785623638443	102.075078701559	61.5597239995222	59.2494514918333	54.4669431047393	63.5306599262993	56.0513947669682	32.0249720457617	28.8603436131177	31.2998143767639	33.7028605519406	31.1545384054956	23.7117228072619	25.1591238108784	26.114204946948	25.5025837390705	24.8827726034507	48.7827183492365	53.8866013061467	61.4187610108686	41.213973569128	48.3544395357194
ENSDARG00000035433	ENSDARG00000041720	-0.214973195780456	paralogue_pairs	arpc5lb	arpc5la	within_species_paralog	Otophysi	85.3333	85.3333	137.394075052528	147.640028732454	140.070247191352	155.397799677819	146.992839993167	156.079936273544	153.041446218669	147.734932532081	147.014403804995	150.051459749196	95.093604375426	96.3735532796213	94.4543299363265	91.1202421965406	106.250745262318	72.8039959492496	67.2280178581421	66.3674808742489	68.7366285221306	78.9746278379361	42.3048281809445	54.7041900440762	45.9425657905674	42.1662538768337	40.8905363154194	12.8024765567719	17.2886012828457	16.0312227657986	27.9455025547516	13.8264197850288	11.7808205057048	11.8835291765337	15.1065560008302	12.3079085818459	13.6741636937268	33.6804710220033	23.6224771703701	30.6516309610237	32.2042907603205	33.1730726792049
ENSDARG00000011613	ENSDARG00000041853	0.837263061047257	paralogue_pairs	rbm39a	rbm39b	within_species_paralog	Clupeocephala	78.3939	76.0668	32.1034106716116	35.2949597649175	32.9611362813029	30.9899382954883	30.0700762763997	33.8238328711502	33.9226011985988	35.9236062463552	38.4353194914343	33.0106335558038	62.0482548375689	60.623539992635	57.068584636733	57.3890206891135	51.9902881161982	47.0263268008479	47.9762270174742	46.5561053435826	51.7043397050494	49.1608029499502	84.5109028612111	82.1390756639674	81.9553557579074	95.8841564356202	92.1763063856876	151.331108038977	159.880289908464	173.126876043619	174.595582040442	146.962835942723	174.39934363492	192.377874167627	195.619981062411	179.545767906682	171.001010336103	152.843201871373	153.238047351812	154.722684985153	128.354626997948	153.365829571224
[truncated: 2,374 more rows]
[truncated: 140 more columns]
