# Supplementary material for: A high-resolution mRNA expression time course of embryonic development in zebrafish
Source: eLife. 2017 Nov 16;6:e30860. doi: 10.7554/eLife.30860 (PMC5690287; doi:10.7554/eLife.30860)
Supplement: Supplementary file 11. [file elife-30860-supp11.tsv]

Group	GO.ID	Term	Domain	Expected	Observed	pvalue	FoldEnrichment
all	GO:0048013	ephrin receptor signaling pathway	biological_process	7.51	22	9.8e-09	2.92942743009321
all	GO:0007411	axon guidance	biological_process	46.99	74	1.5e-08	1.5748031496063
all	GO:0019226	transmission of nerve impulse	biological_process	6.12	19	1.6e-08	3.10457516339869
all	GO:0070588	calcium ion transmembrane transport	biological_process	24.74	51	2.4e-08	2.06143896523848
all	GO:0086010	membrane depolarization during action po...	biological_process	7.51	21	9.6e-08	2.79627163781625
all	GO:0031175	neuron projection development	biological_process	104.54	174	2.1e-07	1.6644346661565
all	GO:0006813	potassium ion transport	biological_process	35.59	59	3.0e-07	1.65776903624614
all	GO:0006811	ion transport	biological_process	211.3	331	1.5e-06	1.56649313771888
all	GO:0034765	regulation of ion transmembrane transpor...	biological_process	34.48	67	3.9e-06	1.9431554524362
all	GO:0007267	cell-cell signaling	biological_process	122.33	181	1.6e-05	1.47960434889234
all	GO:0048167	regulation of synaptic plasticity	biological_process	3.06	10	2.3e-05	3.26797385620915
all	GO:0007193	adenylate cyclase-inhibiting G-protein c...	biological_process	8.9	20	4.3e-05	2.24719101123595
all	GO:0007166	cell surface receptor signaling pathway	biological_process	280.53	393	6.1e-05	1.40091968773393
all	GO:0055085	transmembrane transport	biological_process	199.62	291	6.7e-05	1.45776976254884
all	GO:0007155	cell adhesion	biological_process	119.83	160	8.0e-05	1.33522490194442
all	GO:0050804	modulation of synaptic transmission	biological_process	9.17	25	9.2e-05	2.72628135223555
all	GO:0031532	actin cytoskeleton reorganization	biological_process	6.12	15	9.4e-05	2.45098039215686
all	GO:2000311	regulation of alpha-amino-3-hydroxy-5-me...	biological_process	3.34	10	0.00010	2.9940119760479
all	GO:0019933	cAMP-mediated signaling	biological_process	4.45	12	0.00012	2.69662921348315
all	GO:0097104	postsynaptic membrane assembly	biological_process	3.06	9	0.00031	2.94117647058824
all	GO:0097105	presynaptic membrane assembly	biological_process	3.06	9	0.00031	2.94117647058824
all	GO:0006171	cAMP biosynthetic process	biological_process	9.17	20	0.00032	2.18102508178844
all	GO:0030335	positive regulation of cell migration	biological_process	16.4	29	0.00039	1.76829268292683
all	GO:0008154	actin polymerization or depolymerization	biological_process	26.41	45	0.00045	1.70390003786445
all	GO:0006897	endocytosis	biological_process	36.98	59	0.00048	1.59545700378583
all	GO:0001755	neural crest cell migration	biological_process	21.96	36	0.00054	1.63934426229508
all	GO:0018105	peptidyl-serine phosphorylation	biological_process	18.35	31	0.00068	1.68937329700272
all	GO:0007338	single fertilization	biological_process	3.89	10	0.00086	2.5706940874036
all	GO:0048009	insulin-like growth factor receptor sign...	biological_process	2.78	8	0.00091	2.87769784172662
all	GO:0090504	epiboly	biological_process	13.9	19	0.00092	1.36690647482014
all	GO:0007158	neuron cell-cell adhesion	biological_process	3.34	9	0.00092	2.69461077844311
all	GO:0045214	sarcomere organization	biological_process	8.62	17	0.00136	1.97215777262181
all	GO:0032956	regulation of actin cytoskeleton organiz...	biological_process	27.52	50	0.00157	1.81686046511628
all	GO:0006941	striated muscle contraction	biological_process	9.17	13	0.00166	1.41766630316249
all	GO:0016477	cell migration	biological_process	126.5	176	0.00169	1.39130434782609
all	GO:0048488	synaptic vesicle endocytosis	biological_process	4.17	10	0.00194	2.39808153477218
all	GO:0001935	endothelial cell proliferation	biological_process	4.17	10	0.00194	2.39808153477218
all	GO:0022407	regulation of cell-cell adhesion	biological_process	8.9	18	0.00223	2.02247191011236
all	GO:0061386	closure of optic fissure	biological_process	3.61	9	0.00225	2.49307479224377
all	GO:0009913	epidermal cell differentiation	biological_process	11.96	18	0.00245	1.50501672240803
all	GO:0017158	regulation of calcium ion-dependent exoc...	biological_process	3.06	8	0.00251	2.61437908496732
all	GO:0007015	actin filament organization	biological_process	42.26	68	0.00253	1.6090866067203
all	GO:0007215	glutamate receptor signaling pathway	biological_process	6.67	20	0.00260	2.99850074962519
all	GO:0007189	adenylate cyclase-activating G-protein c...	biological_process	9.73	20	0.00274	2.05549845837616
all	GO:0006814	sodium ion transport	biological_process	23.08	34	0.00279	1.47313691507799
all	GO:0019221	cytokine-mediated signaling pathway	biological_process	21.41	33	0.00299	1.54133582438113
all	GO:0071526	semaphorin-plexin signaling pathway	biological_process	11.96	18	0.00332	1.50501672240803
all	GO:0042074	cell migration involved in gastrulation	biological_process	22.24	31	0.00340	1.39388489208633
all	GO:0015991	ATP hydrolysis coupled proton transport	biological_process	11.4	20	0.00342	1.75438596491228
all	GO:0007399	nervous system development	biological_process	315	418	0.00360	1.32698412698413
all	GO:0032507	maintenance of protein location in cell	biological_process	4.45	10	0.00389	2.24719101123595
all	GO:0050919	negative chemotaxis	biological_process	5.84	12	0.00444	2.05479452054795
all	GO:0007157	heterophilic cell-cell adhesion via plas...	biological_process	7.23	14	0.00448	1.93637621023513
all	GO:1901652	response to peptide	biological_process	14.18	24	0.00470	1.69252468265162
all	GO:0046889	positive regulation of lipid biosyntheti...	biological_process	3.89	9	0.00474	2.31362467866324
all	GO:0007409	axonogenesis	biological_process	77.57	124	0.00499	1.59855614283873
all	GO:0051781	positive regulation of cell division	biological_process	5.28	11	0.00562	2.08333333333333
all	GO:0046839	phospholipid dephosphorylation	biological_process	10.57	21	0.00565	1.98675496688742
all	GO:0017157	regulation of exocytosis	biological_process	8.34	17	0.00567	2.03836930455636
all	GO:0060193	positive regulation of lipase activity	biological_process	3.34	8	0.00571	2.39520958083832
all	GO:0030512	negative regulation of transforming grow...	biological_process	3.34	8	0.00571	2.39520958083832
all	GO:0051896	regulation of protein kinase B signaling	biological_process	3.34	8	0.00571	2.39520958083832
all	GO:0008064	regulation of actin polymerization or de...	biological_process	20.85	36	0.00589	1.72661870503597
all	GO:0043624	cellular protein complex disassembly	biological_process	13.62	22	0.00593	1.61527165932452
all	GO:0007626	locomotory behavior	biological_process	17.52	27	0.00614	1.54109589041096
all	GO:0048738	cardiac muscle tissue development	biological_process	18.35	24	0.00668	1.30790190735695
all	GO:0097006	regulation of plasma lipoprotein particl...	biological_process	2.78	7	0.00669	2.51798561151079
all	GO:0045940	positive regulation of steroid metabolic...	biological_process	2.78	7	0.00669	2.51798561151079
all	GO:0050890	cognition	biological_process	2.78	7	0.00669	2.51798561151079
all	GO:0006633	fatty acid biosynthetic process	biological_process	15.57	22	0.00675	1.41297366730893
all	GO:0051480	regulation of cytosolic calcium ion conc...	biological_process	9.17	14	0.00711	1.52671755725191
all	GO:0048857	neural nucleus development	biological_process	6.12	12	0.00732	1.96078431372549
all	GO:0007601	visual perception	biological_process	18.35	28	0.00739	1.52588555858311
all	GO:0001508	action potential	biological_process	9.17	26	0.00752	2.83533260632497
all	GO:0034220	ion transmembrane transport	biological_process	97.59	159	0.00780	1.62926529357516
all	GO:0048843	negative regulation of axon extension in...	biological_process	8.34	15	0.00808	1.79856115107914
all	GO:0030900	forebrain development	biological_process	32.25	42	0.00884	1.30232558139535
all	GO:0008037	cell recognition	biological_process	13.35	22	0.00887	1.64794007490637
all	GO:0046580	negative regulation of Ras protein signa...	biological_process	4.17	9	0.00895	2.15827338129496
all	GO:0060395	SMAD protein signal transduction	biological_process	9.17	16	0.00912	1.74482006543075
all	GO:0010862	positive regulation of pathway-restricte...	biological_process	9.17	16	0.00912	1.74482006543075
all	GO:0044708	single-organism behavior	biological_process	11.96	22	0.00929	1.83946488294314
all	GO:0006874	cellular calcium ion homeostasis	biological_process	19.18	31	0.00992	1.6162669447341
all	GO:0007154	cell communication	biological_process	819.35	1078	0.01032	1.31567706108501
all	GO:0009266	response to temperature stimulus	biological_process	7.78	12	0.01124	1.54241645244216
all	GO:0051260	protein homooligomerization	biological_process	20.3	32	0.01132	1.57635467980296
all	GO:0008543	fibroblast growth factor receptor signal...	biological_process	14.18	20	0.01171	1.41043723554302
all	GO:0048812	neuron projection morphogenesis	biological_process	88.13	142	0.01195	1.61125609894474
all	GO:0007218	neuropeptide signaling pathway	biological_process	13.35	21	0.01278	1.57303370786517
all	GO:0016337	single organismal cell-cell adhesion	biological_process	32.81	52	0.01278	1.5848826577263
all	GO:0046856	phosphatidylinositol dephosphorylation	biological_process	7.23	13	0.01337	1.79806362378976
all	GO:0031102	neuron projection regeneration	biological_process	7.78	15	0.01394	1.9280205655527
all	GO:0031101	fin regeneration	biological_process	15.85	24	0.01396	1.51419558359621
all	GO:0005977	glycogen metabolic process	biological_process	5.84	11	0.01398	1.88356164383562
all	GO:0043691	reverse cholesterol transport	biological_process	3.06	7	0.01400	2.28758169934641
all	GO:2000542	negative regulation of gastrulation	biological_process	3.06	7	0.01400	2.28758169934641
all	GO:0051125	regulation of actin nucleation	biological_process	3.06	7	0.01400	2.28758169934641
all	GO:0046464	acylglycerol catabolic process	biological_process	3.06	7	0.01400	2.28758169934641
all	GO:0009996	negative regulation of cell fate specifi...	biological_process	3.06	7	0.01400	2.28758169934641
all	GO:0009648	photoperiodism	biological_process	3.06	7	0.01400	2.28758169934641
all	GO:0006940	regulation of smooth muscle contraction	biological_process	3.06	7	0.01400	2.28758169934641
all	GO:0043547	positive regulation of GTPase activity	biological_process	11.12	18	0.01473	1.61870503597122
all	GO:0007169	transmembrane receptor protein tyrosine ...	biological_process	67.84	116	0.01514	1.70990566037736
all	GO:0030516	regulation of axon extension	biological_process	16.96	30	0.01524	1.7688679245283
all	GO:0070654	sensory epithelium regeneration	biological_process	4.45	9	0.01546	2.02247191011236
all	GO:0006094	gluconeogenesis	biological_process	4.45	9	0.01546	2.02247191011236
all	GO:0007268	chemical synaptic transmission	biological_process	49.77	86	0.01639	1.7279485633916
all	GO:0050770	regulation of axonogenesis	biological_process	24.19	39	0.01696	1.61223646134766
all	GO:0031076	embryonic camera-type eye development	biological_process	11.96	21	0.01709	1.75585284280936
all	GO:0015698	inorganic anion transport	biological_process	19.18	28	0.01710	1.45985401459854
all	GO:0007602	phototransduction	biological_process	6.67	12	0.01725	1.79910044977511
all	GO:0007596	blood coagulation	biological_process	15.57	21	0.01771	1.34874759152216
all	GO:0006816	calcium ion transport	biological_process	31.97	63	0.01825	1.9705974350954
all	GO:0030036	actin cytoskeleton organization	biological_process	81.18	130	0.01885	1.60137965016014
all	GO:0042391	regulation of membrane potential	biological_process	25.58	53	0.01917	2.07193119624707
all	GO:0033344	cholesterol efflux	biological_process	5.28	10	0.01917	1.89393939393939
all	GO:0021522	spinal cord motor neuron differentiation	biological_process	7.51	13	0.01933	1.73102529960053
all	GO:0007416	synapse assembly	biological_process	6.95	17	0.01971	2.44604316546763
all	GO:0030838	positive regulation of actin filament po...	biological_process	14.46	23	0.01975	1.59059474412171
all	GO:0048920	posterior lateral line neuromast primord...	biological_process	3.89	8	0.01989	2.05655526992288
all	GO:0007167	enzyme linked receptor protein signaling...	biological_process	108.15	172	0.02043	1.59038372630606
all	GO:0006090	pyruvate metabolic process	biological_process	11.12	20	0.02048	1.79856115107914
all	GO:0043543	protein acylation	biological_process	13.9	22	0.02050	1.58273381294964
all	GO:0043542	endothelial cell migration	biological_process	7.51	10	0.02063	1.33155792276964
all	GO:1900449	regulation of glutamate receptor signali...	biological_process	4.17	13	0.02137	3.11750599520384
all	GO:0099601	regulation of neurotransmitter receptor ...	biological_process	4.17	13	0.02137	3.11750599520384
all	GO:0006096	glycolytic process	biological_process	9.17	15	0.02256	1.63576881134133
all	GO:0050877	neurological system process	biological_process	47.54	73	0.02269	1.53554901135886
all	GO:0006820	anion transport	biological_process	44.76	71	0.02480	1.58623771224307
all	GO:0043173	nucleotide salvage	biological_process	4.73	9	0.02487	1.90274841437632
all	GO:0044275	cellular carbohydrate catabolic process	biological_process	4.73	9	0.02487	1.90274841437632
all	GO:0051693	actin filament capping	biological_process	4.73	9	0.02487	1.90274841437632
all	GO:0045637	regulation of myeloid cell differentiati...	biological_process	3.34	7	0.02562	2.09580838323353
all	GO:0048263	determination of dorsal identity	biological_process	3.34	7	0.02562	2.09580838323353
all	GO:0048813	dendrite morphogenesis	biological_process	3.34	7	0.02562	2.09580838323353
all	GO:0008354	germ cell migration	biological_process	3.34	7	0.02562	2.09580838323353
all	GO:0034333	adherens junction assembly	biological_process	3.34	7	0.02562	2.09580838323353
all	GO:0035023	regulation of Rho protein signal transdu...	biological_process	21.69	30	0.02640	1.38312586445367
all	GO:0042127	regulation of cell proliferation	biological_process	55.33	72	0.02916	1.30128320983192
all	GO:0051130	positive regulation of cellular componen...	biological_process	39.2	55	0.03181	1.4030612244898
all	GO:0030322	stabilization of membrane potential	biological_process	4.17	8	0.03240	1.91846522781775
all	GO:0042663	regulation of endodermal cell fate speci...	biological_process	4.17	8	0.03240	1.91846522781775
all	GO:0035879	plasma membrane lactate transport	biological_process	4.17	8	0.03240	1.91846522781775
all	GO:0030307	positive regulation of cell growth	biological_process	2.78	6	0.03301	2.15827338129496
all	GO:1903307	positive regulation of regulated secreto...	biological_process	2.78	6	0.03301	2.15827338129496
all	GO:0090208	positive regulation of triglyceride meta...	biological_process	2.78	6	0.03301	2.15827338129496
all	GO:0050863	regulation of T cell activation	biological_process	2.78	6	0.03301	2.15827338129496
all	GO:0071880	adenylate cyclase-activating adrenergic ...	biological_process	2.78	6	0.03301	2.15827338129496
all	GO:0016525	negative regulation of angiogenesis	biological_process	5	9	0.03771	1.8
all	GO:0034754	cellular hormone metabolic process	biological_process	8.62	12	0.03775	1.39211136890951
all	GO:0030901	midbrain development	biological_process	8.9	14	0.03846	1.57303370786517
all	GO:0006937	regulation of muscle contraction	biological_process	6.67	14	0.04218	2.09895052473763
all	GO:0048384	retinoic acid receptor signaling pathway	biological_process	6.67	11	0.04235	1.64917541229385
all	GO:0032374	regulation of cholesterol transport	biological_process	3.61	7	0.04240	1.93905817174515
all	GO:0032438	melanosome organization	biological_process	3.61	7	0.04240	1.93905817174515
all	GO:0001963	synaptic transmission, dopaminergic	biological_process	3.61	7	0.04240	1.93905817174515
all	GO:0030947	regulation of vascular endothelial growt...	biological_process	3.61	7	0.04240	1.93905817174515
all	GO:0050974	detection of mechanical stimulus involve...	biological_process	3.61	7	0.04240	1.93905817174515
all	GO:0008286	insulin receptor signaling pathway	biological_process	7.51	12	0.04726	1.59786950732357
all	GO:0060491	regulation of cell projection assembly	biological_process	7.51	12	0.04726	1.59786950732357
all	GO:0030509	BMP signaling pathway	biological_process	23.35	32	0.04859	1.37044967880086
all	GO:0002683	negative regulation of immune system pro...	biological_process	4.45	8	0.04934	1.79775280898876
all	GO:0005887	integral component of plasma membrane	cellular_component	196.48	312	5.7e-15	1.58794788273616
all	GO:0030054	cell junction	cellular_component	84.33	149	5.4e-10	1.76686825566228
all	GO:0045211	postsynaptic membrane	cellular_component	21.64	46	6.2e-09	2.12569316081331
all	GO:0032281	AMPA glutamate receptor complex	cellular_component	5.9	17	7.3e-07	2.88135593220339
all	GO:0005891	voltage-gated calcium channel complex	cellular_component	9.28	23	8.3e-07	2.47844827586207
all	GO:0017146	NMDA selective glutamate receptor comple...	cellular_component	3.09	11	8.6e-07	3.55987055016181
all	GO:0030672	synaptic vesicle membrane	cellular_component	7.59	20	9.3e-07	2.63504611330698
all	GO:0005923	bicellular tight junction	cellular_component	15.74	31	1.6e-05	1.96950444726811
all	GO:0005886	plasma membrane	cellular_component	457.62	633	0.00011	1.38324373934706
all	GO:0016459	myosin complex	cellular_component	17.43	31	0.00021	1.77854274239816
all	GO:0045202	synapse	cellular_component	66.06	124	0.00073	1.87708144111414
all	GO:0015629	actin cytoskeleton	cellular_component	47.5	74	0.00388	1.55789473684211
all	GO:0005581	collagen trimer	cellular_component	17.71	28	0.00400	1.58102766798419
all	GO:0014069	postsynaptic density	cellular_component	7.31	14	0.00499	1.91518467852257
all	GO:0030424	axon	cellular_component	6.75	12	0.00613	1.77777777777778
all	GO:0031235	intrinsic component of the cytoplasmic s...	cellular_component	3.37	8	0.00614	2.37388724035608
all	GO:0033180	proton-transporting V-type ATPase, V1 do...	cellular_component	3.37	8	0.00614	2.37388724035608
all	GO:0008328	ionotropic glutamate receptor complex	cellular_component	11.24	34	0.00775	3.02491103202847
all	GO:1902495	transmembrane transporter complex	cellular_component	49.47	100	0.00888	2.02142712755205
all	GO:0043005	neuron projection	cellular_component	29.23	48	0.01034	1.64214847759152
all	GO:0031201	SNARE complex	cellular_component	10.12	17	0.01127	1.6798418972332
all	GO:0042627	chylomicron	cellular_component	3.09	7	0.01491	2.26537216828479
all	GO:0031672	A band	cellular_component	3.09	7	0.01491	2.26537216828479
all	GO:0030017	sarcomere	cellular_component	15.74	24	0.02209	1.52477763659466
all	GO:0070161	anchoring junction	cellular_component	16.02	23	0.02211	1.43570536828964
all	GO:0005834	heterotrimeric G-protein complex	cellular_component	9.28	15	0.02488	1.61637931034483
all	GO:0030659	cytoplasmic vesicle membrane	cellular_component	18.83	32	0.02629	1.69941582580988
all	GO:0031225	anchored component of membrane	cellular_component	7.03	12	0.02712	1.70697012802276
all	GO:0001518	voltage-gated sodium channel complex	cellular_component	3.37	7	0.02719	2.07715133531157
all	GO:0030496	midbody	cellular_component	5.62	10	0.03117	1.77935943060498
all	GO:0019013	viral nucleocapsid	cellular_component	8.71	14	0.03157	1.60734787600459
all	GO:0005913	cell-cell adherens junction	cellular_component	9.56	15	0.03321	1.56903765690377
all	GO:0005911	cell-cell junction	cellular_component	43.29	74	0.03591	1.70940170940171
all	GO:1902554	serine/threonine protein kinase complex	cellular_component	7.31	12	0.03778	1.64158686730506
all	GO:0005234	extracellular-glutamate-gated ion channe...	molecular_function	8.08	25	1.7e-10	3.09405940594059
all	GO:0008083	growth factor activity	molecular_function	27.19	56	1.2e-09	2.0595807282089
all	GO:0004872	receptor activity	molecular_function	256.81	382	8.6e-08	1.48748101709435
all	GO:0005249	voltage-gated potassium channel activity	molecular_function	27.19	49	2.4e-07	1.80213313718279
all	GO:0005509	calcium ion binding	molecular_function	162.05	217	3.4e-07	1.33909287257019
all	GO:0004972	NMDA glutamate receptor activity	molecular_function	2.96	11	5.3e-07	3.71621621621622
all	GO:0046875	ephrin receptor binding	molecular_function	2.96	11	5.3e-07	3.71621621621622
all	GO:0005245	voltage-gated calcium channel activity	molecular_function	11.58	32	1.2e-06	2.76338514680484
all	GO:0003779	actin binding	molecular_function	66.49	103	6.3e-06	1.54910512859077
all	GO:0015114	phosphate ion transmembrane transporter ...	molecular_function	2.96	10	1.6e-05	3.37837837837838
all	GO:0005452	inorganic anion exchanger activity	molecular_function	3.5	11	2.4e-05	3.14285714285714
all	GO:0004970	ionotropic glutamate receptor activity	molecular_function	7.54	24	2.8e-05	3.18302387267904
all	GO:0008331	high voltage-gated calcium channel activ...	molecular_function	4.58	13	2.9e-05	2.83842794759825
all	GO:0008201	heparin binding	molecular_function	10.77	23	4.4e-05	2.1355617455896
all	GO:0005096	GTPase activator activity	molecular_function	38.23	60	5.2e-05	1.56944807742611
all	GO:0005057	receptor signaling protein activity	molecular_function	26.38	43	8.2e-05	1.63002274450341
all	GO:0008443	phosphofructokinase activity	molecular_function	3.77	11	8.3e-05	2.91777188328912
all	GO:0005217	intracellular ligand-gated ion channel a...	molecular_function	5.11	11	0.00019	2.15264187866928
all	GO:0042043	neurexin family protein binding	molecular_function	2.96	9	0.00023	3.04054054054054
all	GO:0042577	lipid phosphatase activity	molecular_function	3.5	10	0.00025	2.85714285714286
all	GO:0004016	adenylate cyclase activity	molecular_function	3.5	10	0.00025	2.85714285714286
all	GO:0008092	cytoskeletal protein binding	molecular_function	112.25	171	0.00027	1.52338530066815
all	GO:0005516	calmodulin binding	molecular_function	13.19	25	0.00028	1.89537528430629
all	GO:0015081	sodium ion transmembrane transporter act...	molecular_function	29.34	49	0.00038	1.67007498295842
all	GO:0004879	RNA polymerase II transcription factor a...	molecular_function	13.73	25	0.00061	1.82083029861617
all	GO:0015368	calcium:cation antiporter activity	molecular_function	3.77	10	0.00065	2.6525198938992
all	GO:0005243	gap junction channel activity	molecular_function	3.23	9	0.00071	2.78637770897833
all	GO:0005248	voltage-gated sodium channel activity	molecular_function	2.69	8	0.00072	2.97397769516729
all	GO:0043855	cyclic nucleotide-gated ion channel acti...	molecular_function	2.69	8	0.00072	2.97397769516729
all	GO:0004871	signal transducer activity	molecular_function	259.77	368	0.00089	1.41663779497248
all	GO:0050839	cell adhesion molecule binding	molecular_function	14.27	23	0.00090	1.61177295024527
all	GO:0004702	receptor signaling protein serine/threon...	molecular_function	22.07	31	0.00103	1.40462165835976
all	GO:0004672	protein kinase activity	molecular_function	172.01	226	0.00131	1.31387710016859
all	GO:0030553	cGMP binding	molecular_function	4.04	10	0.00148	2.47524752475248
all	GO:0005003	ephrin receptor activity	molecular_function	4.04	10	0.00148	2.47524752475248
all	GO:0019905	syntaxin binding	molecular_function	16.69	28	0.00151	1.67765128819652
all	GO:0008047	enzyme activator activity	molecular_function	53.3	84	0.00163	1.57598499061914
all	GO:0008138	protein tyrosine/serine/threonine phosph...	molecular_function	15.61	25	0.00174	1.60153747597694
all	GO:0019838	growth factor binding	molecular_function	11.04	23	0.00198	2.08333333333333
all	GO:0045499	chemorepellent activity	molecular_function	7.54	15	0.00249	1.9893899204244
all	GO:0030215	semaphorin receptor binding	molecular_function	7.54	15	0.00249	1.9893899204244
all	GO:0004860	protein kinase inhibitor activity	molecular_function	13.46	23	0.00288	1.70876671619614
all	GO:0004714	transmembrane receptor protein tyrosine ...	molecular_function	18.31	34	0.00299	1.85690879300928
all	GO:0017153	sodium:dicarboxylate symporter activity	molecular_function	4.31	10	0.00300	2.32018561484919
all	GO:0004722	protein serine/threonine phosphatase act...	molecular_function	9.15	17	0.00342	1.85792349726776
all	GO:0019706	protein-cysteine S-palmitoyltransferase ...	molecular_function	7.81	15	0.00388	1.92061459667093
all	GO:0004675	transmembrane receptor protein serine/th...	molecular_function	5.11	11	0.00429	2.15264187866928
all	GO:0034594	phosphatidylinositol trisphosphate phosp...	molecular_function	3.23	8	0.00459	2.47678018575851
all	GO:0015279	store-operated calcium channel activity	molecular_function	2.69	7	0.00550	2.60223048327138
all	GO:0008574	ATP-dependent microtubule motor activity...	molecular_function	2.69	7	0.00550	2.60223048327138
all	GO:0016247	channel regulator activity	molecular_function	11.58	17	0.00553	1.46804835924007
all	GO:0005520	insulin-like growth factor binding	molecular_function	8.08	15	0.00585	1.85643564356436
all	GO:0051015	actin filament binding	molecular_function	18.04	28	0.00587	1.55210643015521
all	GO:0005044	scavenger receptor activity	molecular_function	11.84	20	0.00624	1.68918918918919
all	GO:0005160	transforming growth factor beta receptor...	molecular_function	8.88	16	0.00654	1.8018018018018
all	GO:0046961	proton-transporting ATPase activity, rot...	molecular_function	6.73	13	0.00666	1.93164933135215
all	GO:0019903	protein phosphatase binding	molecular_function	4.04	9	0.00712	2.22772277227723
all	GO:0004725	protein tyrosine phosphatase activity	molecular_function	29.88	42	0.00761	1.40562248995984
all	GO:0015179	L-amino acid transmembrane transporter a...	molecular_function	7.54	14	0.00767	1.85676392572944
all	GO:0015079	potassium ion transmembrane transporter ...	molecular_function	37.69	66	0.00878	1.75112762005837
all	GO:0008017	microtubule binding	molecular_function	30.96	43	0.00885	1.38888888888889
all	GO:0034596	phosphatidylinositol phosphate 4-phospha...	molecular_function	3.5	8	0.00913	2.28571428571429
all	GO:0051766	inositol trisphosphate kinase activity	molecular_function	3.5	8	0.00913	2.28571428571429
all	GO:0030165	PDZ domain binding	molecular_function	3.5	8	0.00913	2.28571428571429
all	GO:0052744	phosphatidylinositol monophosphate phosp...	molecular_function	3.5	8	0.00913	2.28571428571429
all	GO:0052629	phosphatidylinositol-3,5-bisphosphate 3-...	molecular_function	3.5	8	0.00913	2.28571428571429
all	GO:0030276	clathrin binding	molecular_function	11.58	19	0.01088	1.64075993091537
all	GO:0015175	neutral amino acid transmembrane transpo...	molecular_function	5.65	11	0.01153	1.94690265486726
all	GO:0019955	cytokine binding	molecular_function	2.96	7	0.01162	2.36486486486486
all	GO:0019198	transmembrane receptor protein phosphata...	molecular_function	2.96	7	0.01162	2.36486486486486
all	GO:0004935	adrenergic receptor activity	molecular_function	2.96	7	0.01162	2.36486486486486
all	GO:0005125	cytokine activity	molecular_function	20.73	28	0.01167	1.35069946936807
all	GO:0070851	growth factor receptor binding	molecular_function	9.69	19	0.01232	1.96078431372549
all	GO:0008601	protein phosphatase type 2A regulator ac...	molecular_function	4.31	9	0.01242	2.08816705336427
all	GO:0004697	protein kinase C activity	molecular_function	5.11	10	0.01523	1.95694716242661
all	GO:0003707	steroid hormone receptor activity	molecular_function	21	30	0.01708	1.42857142857143
all	GO:0005089	Rho guanyl-nucleotide exchange factor ac...	molecular_function	20.19	29	0.01741	1.43635463100545
all	GO:0005544	calcium-dependent phospholipid binding	molecular_function	11.31	18	0.01851	1.59151193633952
all	GO:0022832	voltage-gated channel activity	molecular_function	49.8	103	0.01874	2.06827309236948
all	GO:0005104	fibroblast growth factor receptor bindin...	molecular_function	5.38	10	0.02323	1.85873605947955
all	GO:0022841	potassium ion leak channel activity	molecular_function	4.04	8	0.02684	1.98019801980198
all	GO:0015129	lactate transmembrane transporter activi...	molecular_function	4.04	8	0.02684	1.98019801980198
all	GO:0008066	glutamate receptor activity	molecular_function	10.23	30	0.02770	2.93255131964809
all	GO:0015296	anion:cation symporter activity	molecular_function	10.5	20	0.02805	1.9047619047619
all	GO:0016814	hydrolase activity, acting on carbon-nit...	molecular_function	8.08	12	0.02824	1.48514851485149
all	GO:0043394	proteoglycan binding	molecular_function	2.69	6	0.02827	2.23048327137546
all	GO:0098519	nucleotide phosphatase activity, acting ...	molecular_function	2.69	6	0.02827	2.23048327137546
all	GO:0008889	glycerophosphodiester phosphodiesterase ...	molecular_function	2.69	6	0.02827	2.23048327137546
all	GO:0004954	prostanoid receptor activity	molecular_function	2.69	6	0.02827	2.23048327137546
all	GO:0017124	SH3 domain binding	molecular_function	3.5	7	0.03587	2
all	GO:0004896	cytokine receptor activity	molecular_function	12.65	21	0.03895	1.6600790513834
all	GO:0022857	transmembrane transporter activity	molecular_function	236.62	365	0.04119	1.54255768743132
all	GO:0038191	neuropilin binding	molecular_function	4.31	8	0.04125	1.85614849187935
all	GO:0017127	cholesterol transporter activity	molecular_function	4.31	8	0.04125	1.85614849187935
all	GO:0004950	chemokine receptor activity	molecular_function	2.96	6	0.04824	2.02702702702703
all	GO:0070696	transmembrane receptor protein serine/th...	molecular_function	2.96	6	0.04824	2.02702702702703
0.9	GO:0019226	transmission of nerve impulse	biological_process	0.8	11	6.1e-11	13.75
0.9	GO:0086010	membrane depolarization during action po...	biological_process	0.98	10	1.7e-08	10.2040816326531
0.9	GO:0070588	calcium ion transmembrane transport	biological_process	3.22	16	1.0e-07	4.96894409937888
0.9	GO:0006811	ion transport	biological_process	27.48	69	3.2e-07	2.51091703056769
0.9	GO:0097105	presynaptic membrane assembly	biological_process	0.4	6	8.6e-07	15
0.9	GO:0097104	postsynaptic membrane assembly	biological_process	0.4	6	8.6e-07	15
0.9	GO:0048167	regulation of synaptic plasticity	biological_process	0.4	6	8.6e-07	15
0.9	GO:0007626	locomotory behavior	biological_process	2.28	14	1.1e-06	6.14035087719298
0.9	GO:2000311	regulation of alpha-amino-3-hydroxy-5-me...	biological_process	0.43	6	1.7e-06	13.953488372093
0.9	GO:0007158	neuron cell-cell adhesion	biological_process	0.43	6	1.7e-06	13.953488372093
0.9	GO:0048488	synaptic vesicle endocytosis	biological_process	0.54	6	8.2e-06	11.1111111111111
0.9	GO:0034765	regulation of ion transmembrane transpor...	biological_process	4.48	19	2.6e-05	4.24107142857143
0.9	GO:0050804	modulation of synaptic transmission	biological_process	1.19	12	9.3e-05	10.0840336134454
0.9	GO:0007601	visual perception	biological_process	2.39	10	0.00012	4.18410041841004
0.9	GO:0016079	synaptic vesicle exocytosis	biological_process	0.76	5	0.00044	6.57894736842105
0.9	GO:0035725	sodium ion transmembrane transport	biological_process	0.69	5	0.00046	7.2463768115942
0.9	GO:0007269	neurotransmitter secretion	biological_process	1.3	9	0.00163	6.92307692307692
0.9	GO:0048741	skeletal muscle fiber development	biological_process	1.45	6	0.00293	4.13793103448276
0.9	GO:0007409	axonogenesis	biological_process	10.09	25	0.00324	2.47770069375619
0.9	GO:0007215	glutamate receptor signaling pathway	biological_process	0.87	9	0.00325	10.3448275862069
0.9	GO:0031175	neuron projection development	biological_process	13.6	34	0.00353	2.5
0.9	GO:0007399	nervous system development	biological_process	40.97	77	0.00355	1.87942396875763
0.9	GO:0006333	chromatin assembly or disassembly	biological_process	2.89	5	0.00382	1.73010380622837
0.9	GO:0042391	regulation of membrane potential	biological_process	3.33	17	0.00473	5.10510510510511
0.9	GO:0006813	potassium ion transport	biological_process	4.63	11	0.00524	2.37580993520518
0.9	GO:0045055	regulated exocytosis	biological_process	1.52	11	0.00724	7.23684210526316
0.9	GO:0030516	regulation of axon extension	biological_process	2.21	6	0.00733	2.71493212669683
0.9	GO:0048882	lateral line development	biological_process	2.89	6	0.00742	2.07612456747405
0.9	GO:0006814	sodium ion transport	biological_process	3	12	0.00776	4
0.9	GO:0006469	negative regulation of protein kinase ac...	biological_process	1.88	6	0.01080	3.19148936170213
0.9	GO:0009612	response to mechanical stimulus	biological_process	1.37	5	0.01136	3.64963503649635
0.9	GO:0032434	regulation of proteasomal ubiquitin-depe...	biological_process	1.05	6	0.01199	5.71428571428571
0.9	GO:0007416	synapse assembly	biological_process	0.9	9	0.01232	10
0.9	GO:0050877	neurological system process	biological_process	6.18	25	0.01413	4.0453074433657
0.9	GO:0051962	positive regulation of nervous system de...	biological_process	1.84	5	0.01768	2.71739130434783
0.9	GO:0007519	skeletal muscle tissue development	biological_process	3	11	0.01816	3.66666666666667
0.9	GO:0007188	adenylate cyclase-modulating G-protein c...	biological_process	2.57	7	0.02167	2.72373540856031
0.9	GO:0072583	clathrin-dependent endocytosis	biological_process	0.8	8	0.02380	10
0.9	GO:0006816	calcium ion transport	biological_process	4.16	19	0.02771	4.56730769230769
0.9	GO:0061025	membrane fusion	biological_process	2.57	5	0.03154	1.94552529182879
0.9	GO:0048675	axon extension	biological_process	3.22	10	0.04247	3.1055900621118
0.9	GO:0007517	muscle organ development	biological_process	4.81	17	0.04628	3.53430353430353
0.9	GO:0048915	posterior lateral line system developmen...	biological_process	2.13	6	0.04807	2.8169014084507
0.9	GO:0002040	sprouting angiogenesis	biological_process	2.64	6	0.04826	2.27272727272727
0.9	GO:0033333	fin development	biological_process	3.18	5	0.04843	1.57232704402516
0.9	GO:0032281	AMPA glutamate receptor complex	cellular_component	0.8	13	4.6e-14	16.25
0.9	GO:0030054	cell junction	cellular_component	11.4	26	1.1e-07	2.28070175438596
0.9	GO:0045202	synapse	cellular_component	8.93	47	1.3e-07	5.26315789473684
0.9	GO:0030672	synaptic vesicle membrane	cellular_component	1.03	9	3.9e-07	8.7378640776699
0.9	GO:0043005	neuron projection	cellular_component	3.95	18	6.1e-07	4.55696202531646
0.9	GO:0005891	voltage-gated calcium channel complex	cellular_component	1.25	8	2.5e-05	6.4
0.9	GO:0045211	postsynaptic membrane	cellular_component	2.93	12	3.1e-05	4.09556313993174
0.9	GO:0070382	exocytic vesicle	cellular_component	2.28	15	0.00051	6.57894736842105
0.9	GO:0097060	synaptic membrane	cellular_component	3.5	18	0.00401	5.14285714285714
0.9	GO:0005874	microtubule	cellular_component	5.36	12	0.00750	2.23880597014925
0.9	GO:0031674	I band	cellular_component	0.91	5	0.00815	5.49450549450549
0.9	GO:0005581	collagen trimer	cellular_component	2.39	7	0.00967	2.92887029288703
0.9	GO:0005667	transcription factor complex	cellular_component	4.71	9	0.01176	1.91082802547771
0.9	GO:0005578	proteinaceous extracellular matrix	cellular_component	5.7	12	0.01198	2.10526315789474
0.9	GO:0005887	integral component of plasma membrane	cellular_component	26.57	57	0.02340	2.14527662777569
0.9	GO:0030659	cytoplasmic vesicle membrane	cellular_component	2.55	14	0.02382	5.49019607843137
0.9	GO:0031965	nuclear membrane	cellular_component	1.9	5	0.04051	2.63157894736842
0.9	GO:0005234	extracellular-glutamate-gated ion channe...	molecular_function	1.06	10	4.6e-08	9.43396226415094
0.9	GO:0005245	voltage-gated calcium channel activity	molecular_function	1.52	13	1.4e-07	8.55263157894737
0.9	GO:0005217	intracellular ligand-gated ion channel a...	molecular_function	0.67	8	1.5e-07	11.9402985074627
0.9	GO:0043855	cyclic nucleotide-gated ion channel acti...	molecular_function	0.35	6	3.6e-07	17.1428571428571
0.9	GO:0042043	neurexin family protein binding	molecular_function	0.39	6	7.7e-07	15.3846153846154
0.9	GO:0030276	clathrin binding	molecular_function	1.52	10	1.9e-06	6.57894736842105
0.9	GO:0030553	cGMP binding	molecular_function	0.53	6	7.3e-06	11.3207547169811
0.9	GO:0004970	ionotropic glutamate receptor activity	molecular_function	0.99	10	1.6e-05	10.1010101010101
0.9	GO:0019905	syntaxin binding	molecular_function	2.2	10	5.9e-05	4.54545454545454
0.9	GO:0016247	channel regulator activity	molecular_function	1.52	8	8.7e-05	5.26315789473684
0.9	GO:0005509	calcium ion binding	molecular_function	21.34	39	0.00021	1.82755388940956
0.9	GO:0003924	GTPase activity	molecular_function	4.64	13	0.00077	2.80172413793103
0.9	GO:0008017	microtubule binding	molecular_function	4.08	12	0.00078	2.94117647058824
0.9	GO:0005201	extracellular matrix structural constitu...	molecular_function	1.17	6	0.00094	5.12820512820513
0.9	GO:0005249	voltage-gated potassium channel activity	molecular_function	3.58	12	0.00104	3.35195530726257
0.9	GO:0017137	Rab GTPase binding	molecular_function	1.21	6	0.00111	4.95867768595041
0.9	GO:0004872	receptor activity	molecular_function	33.82	62	0.00221	1.83323477232407
0.9	GO:0015081	sodium ion transmembrane transporter act...	molecular_function	3.86	14	0.00324	3.62694300518135
0.9	GO:0005544	calcium-dependent phospholipid binding	molecular_function	1.49	6	0.00342	4.02684563758389
0.9	GO:0008236	serine-type peptidase activity	molecular_function	5.35	10	0.00680	1.86915887850467
0.9	GO:0004860	protein kinase inhibitor activity	molecular_function	1.77	6	0.00817	3.38983050847458
0.9	GO:0004714	transmembrane receptor protein tyrosine ...	molecular_function	2.41	7	0.01013	2.9045643153527
0.9	GO:0004672	protein kinase activity	molecular_function	22.65	32	0.01289	1.41280353200883
0.9	GO:0008201	heparin binding	molecular_function	1.42	5	0.01299	3.52112676056338
0.9	GO:0003713	transcription coactivator activity	molecular_function	2.41	6	0.03314	2.4896265560166
0.9	GO:0005215	transporter activity	molecular_function	39.14	82	0.04460	2.09504343382729
0.9	GO:0008066	glutamate receptor activity	molecular_function	1.35	12	0.04528	8.88888888888889
0.9	GO:0015296	anion:cation symporter activity	molecular_function	1.38	6	0.04626	4.34782608695652
-0.5	GO:0031175	neuron projection development	biological_process	4.24	9	0.00092	2.12264150943396
-0.5	GO:0042325	regulation of phosphorylation	biological_process	3	5	0.00338	1.66666666666667
-0.5	GO:0030036	actin cytoskeleton organization	biological_process	3.29	10	0.00636	3.03951367781155
-0.5	GO:0050920	regulation of chemotaxis	biological_process	0.64	5	0.00881	7.8125
-0.5	GO:0045596	negative regulation of cell differentiat...	biological_process	0.99	6	0.01159	6.06060606060606
-0.5	GO:0009152	purine ribonucleotide biosynthetic proce...	biological_process	1.29	5	0.02693	3.87596899224806
-0.5	GO:0040007	growth	biological_process	3.77	5	0.02757	1.3262599469496
-0.5	GO:0006338	chromatin remodeling	biological_process	0.51	5	0.03098	9.80392156862745
-0.5	GO:0007059	chromosome segregation	biological_process	1.03	5	0.03117	4.85436893203883
-0.5	GO:0006357	regulation of transcription from RNA pol...	biological_process	5.52	11	0.03726	1.99275362318841
-0.5	GO:0015629	actin cytoskeleton	cellular_component	2	6	0.01515	3
-0.5	GO:0051015	actin filament binding	molecular_function	0.75	8	7.4e-07	10.6666666666667
-0.5	GO:0003924	GTPase activity	molecular_function	1.46	8	0.00011	5.47945205479452
-0.5	GO:0003779	actin binding	molecular_function	2.75	16	0.00068	5.81818181818182
-0.5	GO:0005525	GTP binding	molecular_function	4.7	13	0.00089	2.76595744680851
-0.5	GO:0008135	translation factor activity, RNA binding	molecular_function	1.04	7	0.00844	6.73076923076923
-0.5	GO:0016788	hydrolase activity, acting on ester bond...	molecular_function	6.4	10	0.01506	1.5625
