# Supplementary material for: A high-resolution mRNA expression time course of embryonic development in zebrafish
Source: eLife. 2017 Nov 16;6:e30860. doi: 10.7554/eLife.30860 (PMC5690287; doi:10.7554/eLife.30860)
Supplement: Supplementary file 12. [file elife-30860-supp12.bed]

chr4	564401	573628	ENSDART00000178115	0	+	564401	573628	0,0,255	3	243,31,80	0,351,9147
chr4	710381	719036	ENSDART00000176948	0	-	710381	719036	0,0,255	3	510,29,130	0,3553,8525
chr4	1074081	1076739	ENSDART00000175763	0	+	1074081	1076739	0,0,255	2	165,158	0,2500
chr4	1508749	1514085	ENSDART00000179264	0	-	1508749	1514085	0,0,255	2	4085,815	0,4521
chr4	1516108	1522413	ENSDART00000175566	0	-	1516108	1522413	0,0,255	3	177,120,124	0,1570,6181
chr4	1516108	1518129	ENSDART00000178264	0	-	1516108	1518129	0,0,255	2	177,451	0,1570
chr4	1527410	1530087	ENSDART00000175060	0	-	1527410	1530087	0,0,255	2	142,146	0,2531
chr4	2066472	2067253	ENSDART00000176403	0	-	2066472	2067253	0,0,255	2	281,322	0,459
chr4	3940312	3943212	ENSDART00000175261	0	-	3940312	3943212	0,0,255	2	176,90	0,2810
chr4	4056404	4062488	ENSDART00000177657	0	+	4056404	4062488	0,0,255	2	192,264	0,5820
chr4	4133997	4146732	ENSDART00000174750	0	+	4133997	4146732	0,0,255	2	467,717	0,12018
chr4	4143248	4151308	ENSDART00000176376	0	+	4143248	4151308	0,0,255	2	470,551	0,7509
chr4	4143248	4146732	ENSDART00000174877	0	+	4143248	4146732	0,0,255	2	470,717	0,2767
chr4	4138714	4148622	ENSDART00000177512	0	-	4138714	4148622	0,0,255	2	288,208	0,9700
chr4	4138714	4143757	ENSDART00000175521	0	-	4138714	4143757	0,0,255	2	288,41	0,5002
chr4	4161747	4198004	ENSDART00000176616	0	+	4161747	4198004	0,0,255	2	66,419	0,35838
chr4	4161747	4181908	ENSDART00000177102	0	+	4161747	4181908	0,0,255	2	66,222	0,19939
chr4	4172127	4177253	ENSDART00000178125	0	+	4172127	4177253	0,0,255	2	122,307	0,4819
chr4	4183488	4214620	ENSDART00000178876	0	-	4183488	4214620	0,0,255	2	533,948	0,30184
chr4	4183488	4203056	ENSDART00000177660	0	-	4183488	4203056	0,0,255	2	533,506	0,19062
chr4	4199083	4214620	ENSDART00000174843	0	-	4199083	4214620	0,0,255	2	715,948	0,14589
chr4	4213520	4214620	ENSDART00000178870	0	+	4213520	4214620	0,0,255	2	154,859	0,241
chr4	4222722	4224507	ENSDART00000177529	0	+	4222722	4224507	0,0,255	3	950,56,600	0,1044,1185
chr4	4947381	4953271	ENSDART00000176453	0	-	4947381	4953271	0,0,255	2	249,436	0,5454
chr4	5684599	5699764	ENSDART00000177803	0	-	5684599	5699764	0,0,255	2	542,316	0,14849
chr4	5948832	5955301	ENSDART00000177239	0	+	5948832	5955301	0,0,255	2	152,224	0,6245
chr4	6104870	6108100	ENSDART00000175775	0	-	6104870	6108100	0,0,255	2	338,117	0,3113
chr4	6985477	6987974	ENSDART00000179323	0	+	6985477	6987974	0,0,255	2	91,85	0,2412
chr4	7012158	7014955	ENSDART00000178285	0	-	7012158	7014955	0,0,255	2	844,271	0,2526
chr4	7012158	7014955	ENSDART00000175900	0	-	7012158	7014955	0,0,255	3	844,147,37	0,2526,2760
chr4	7548784	7557878	ENSDART00000175143	0	-	7548784	7557878	0,0,255	3	451,143,518	0,2618,8576
chr4	7570231	7572804	ENSDART00000179273	0	-	7570231	7572804	0,0,255	2	352,646	0,1927
chr4	7589580	7622631	ENSDART00000177713	0	-	7589580	7622631	0,0,255	2	230,245	0,32806
chr4	8709702	8736970	ENSDART00000177141	0	+	8709702	8736970	0,0,255	3	413,137,940	0,19116,26328
chr4	8715208	8725535	ENSDART00000177358	0	+	8715208	8725535	0,0,255	2	347,688	0,9639
chr4	10059884	10060730	ENSDART00000178194	0	+	10059884	10060730	0,0,255	4	52,60,175,293	0,125,276,553
chr4	10347888	10349763	ENSDART00000177474	0	-	10347888	10349763	0,0,255	2	179,269	0,1606
chr4	11111571	11112051	ENSDART00000177499	0	-	11111571	11112051	0,0,255	3	48,54,32	0,224,448
chr4	11629320	11629763	ENSDART00000175880	0	+	11629320	11629763	0,0,255	2	204,101	0,342
chr4	12057085	12057578	ENSDART00000179597	0	-	12057085	12057578	0,0,255	2	124,95	0,398
chr4	12058958	12059782	ENSDART00000175898	0	-	12058958	12059782	0,0,255	2	164,401	0,423
chr4	12061343	12061869	ENSDART00000175725	0	-	12061343	12061869	0,0,255	2	164,103	0,423
chr4	12241284	12242724	ENSDART00000179188	0	-	12241284	12242724	0,0,255	2	1218,112	0,1328
chr4	12742512	12743751	ENSDART00000176698	0	-	12742512	12743751	0,0,255	2	1068,71	0,1168
chr4	12875310	12884365	ENSDART00000175570	0	-	12875310	12884365	0,0,255	3	326,29,166	0,444,8889
chr4	13024657	13025319	ENSDART00000177894	0	-	13024657	13025319	0,0,255	2	292,149	0,513
chr4	13272636	13274140	ENSDART00000177184	0	+	13272636	13274140	0,0,255	2	399,388	0,1116
chr4	13272636	13274140	ENSDART00000176441	0	+	13272636	13274140	0,0,255	3	399,117,181	0,1116,1323
chr4	13274275	13275774	ENSDART00000177317	0	+	13274275	13275774	0,0,255	2	133,980	0,519
chr4	13346822	13394321	ENSDART00000175909	0	-	13346822	13394321	0,0,255	2	211,378	0,47121
chr4	13346822	13394321	ENSDART00000174861	0	-	13346822	13394321	0,0,255	3	211,201,96	0,47121,47403
chr4	13490832	13494507	ENSDART00000178376	0	+	13490832	13494507	0,0,255	2	333,182	0,3493
chr4	13490913	13491232	ENSDART00000177025	0	-	13490913	13491232	0,0,255	2	42,166	0,153
chr4	13878054	13891242	ENSDART00000176196	0	+	13878054	13891242	0,0,255	2	223,931	0,12257
chr4	14151210	14159179	ENSDART00000179041	0	+	14151210	14159179	0,0,255	2	47,219	0,7750
chr4	14151210	14159179	ENSDART00000174577	0	-	14151210	14159179	0,0,255	2	76,188	0,7781
chr4	14152807	14158342	ENSDART00000176796	0	-	14152807	14158342	0,0,255	2	141,549	0,4986
chr4	14152807	14153439	ENSDART00000178836	0	-	14152807	14153439	0,0,255	2	141,240	0,392
chr4	15202353	15207648	ENSDART00000174967	0	-	15202353	15207648	0,0,255	3	138,25,53	0,287,5242
chr4	15202901	15207648	ENSDART00000176413	0	-	15202901	15207648	0,0,255	3	155,71,78	0,4415,4669
chr4	15206273	15207648	ENSDART00000179102	0	-	15206273	15207648	0,0,255	2	1114,78	0,1297
chr4	15870456	15882389	ENSDART00000178674	0	+	15870456	15882389	0,0,255	2	440,291	0,11642
chr4	16006126	16015685	ENSDART00000175029	0	+	16006126	16015685	0,0,255	2	93,61	0,9498
chr4	16035541	16038466	ENSDART00000175817	0	-	16035541	16038466	0,0,255	2	152,136	0,2789
chr4	16044104	16044691	ENSDART00000178526	0	+	16044104	16044691	0,0,255	2	106,48	0,539
chr4	16044987	16072429	ENSDART00000178650	0	+	16044987	16072429	0,0,255	3	256,74,133	0,18218,27309
chr4	16450771	16454077	ENSDART00000178798	0	-	16450771	16454077	0,0,255	3	169,204,675	0,565,2631
chr4	16450771	16454077	ENSDART00000178253	0	-	16450771	16454077	0,0,255	2	169,675	0,2631
chr4	16757163	16757603	ENSDART00000177031	0	+	16757163	16757603	0,0,255	2	112,42	0,398
chr4	16763384	16764320	ENSDART00000179454	0	+	16763384	16764320	0,0,255	2	83,183	0,753
chr4	17101719	17106144	ENSDART00000178822	0	+	17101719	17106144	0,0,255	2	59,337	0,4088
chr4	17124402	17227197	ENSDART00000177956	0	-	17124402	17227197	0,0,255	4	376,71,61,303	0,52467,68272,102492
chr4	17192607	17227197	ENSDART00000177406	0	-	17192607	17227197	0,0,255	3	128,130,57	0,34287,34533
chr4	18333395	18359985	ENSDART00000176916	0	+	18333395	18359985	0,0,255	2	862,137	0,26453
chr4	18351321	18354381	ENSDART00000177462	0	+	18351321	18354381	0,0,255	4	291,171,162,356	0,1316,1602,2704
chr4	18558579	18560599	ENSDART00000178191	0	-	18558579	18560599	0,0,255	2	99,75	0,1945
chr4	18665705	18690716	ENSDART00000174874	0	-	18665705	18690716	0,0,255	3	289,80,39	0,7481,24972
chr4	19279408	19296466	ENSDART00000178276	0	-	19279408	19296466	0,0,255	2	253,211	0,16847
chr4	19295681	19380764	ENSDART00000177412	0	-	19295681	19380764	0,0,255	5	458,76,180,307,356	0,574,81709,84204,84727
chr4	20048544	20050659	ENSDART00000179191	0	-	20049626	20050604	255,0,0	5	1191,33,54,54,129	0,1312,1717,1852,1986
chr4	20826711	20829213	ENSDART00000176983	0	+	20826711	20829213	0,0,255	3	850,67,394	0,1569,2108
chr4	20837550	20839378	ENSDART00000174934	0	+	20837550	20839378	0,0,255	2	272,123	0,1705
chr4	20839726	20840242	ENSDART00000178795	0	+	20839726	20840242	0,0,255	2	64,268	0,248
chr4	21307808	21311781	ENSDART00000176994	0	+	21307808	21311781	0,0,255	3	792,169,803	0,2768,3170
chr4	21921909	21926612	ENSDART00000175612	0	-	21921909	21926612	0,0,255	2	128,593	0,4110
chr4	21921909	21926612	ENSDART00000176495	0	-	21921909	21926612	0,0,255	3	128,284,223	0,4110,4480
chr4	23483646	23489266	ENSDART00000178671	0	-	23483646	23489266	0,0,255	2	247,239	0,5381
chr4	23711070	23716883	ENSDART00000175253	0	+	23711070	23716883	0,0,255	2	68,127	0,5686
chr4	24047502	24050514	ENSDART00000177693	0	-	24047502	24050514	0,0,255	2	122,330	0,2682
chr4	24844327	24982883	ENSDART00000175976	0	-	24844327	24982883	0,0,255	2	116,201	0,138355
chr4	24844327	24857779	ENSDART00000178204	0	-	24844327	24857779	0,0,255	2	116,206	0,13246
chr4	24982445	25059809	ENSDART00000176064	0	-	24982445	25059809	0,0,255	3	335,80,292	0,34460,77072
chr4	25024850	25027070	ENSDART00000176360	0	+	25024850	25027070	0,0,255	2	899,465	0,1755
chr4	26261584	26262759	ENSDART00000176623	0	-	26261584	26262759	0,0,255	2	141,76	0,1099
chr4	26428308	26433029	ENSDART00000177538	0	-	26428308	26433029	0,0,255	3	3037,67,159	0,3835,4562
chr4	29137537	29151327	ENSDART00000176602	0	-	29137540	29151257	255,0,0	2	734,155	0,13635
chr4	29191461	29193136	ENSDART00000178314	0	-	29191461	29193136	0,0,255	2	49,633	0,1042
chr4	29191465	29193136	ENSDART00000178760	0	-	29191465	29193136	0,0,255	3	45,100,633	0,167,1038
chr4	29335604	29336950	ENSDART00000175859	0	+	29335604	29336950	0,0,255	2	484,584	0,762
chr4	29336259	29338077	ENSDART00000179127	0	+	29336259	29338077	0,0,255	2	321,220	0,1598
chr4	29609093	29610724	ENSDART00000175082	0	+	29609093	29610724	0,0,255	2	241,879	0,752
chr4	29909537	30012864	ENSDART00000179293	0	-	29914077	29929428	255,0,0	4	5754,150,143,450	0,19806,101591,102877
chr4	30108721	30120165	ENSDART00000178398	0	-	30113252	30120055	255,0,0	2	5674,185	0,11259
chr4	30586474	30591762	ENSDART00000174830	0	-	30586474	30591762	0,0,255	4	275,663,212,71	0,2941,4118,5217
chr4	30586474	30590892	ENSDART00000174767	0	-	30586474	30590892	0,0,255	4	275,663,67,159	0,2941,4118,4259
chr4	30586474	30590892	ENSDART00000176630	0	-	30586474	30590892	0,0,255	4	275,155,223,300	0,2941,3381,4118
chr4	30591510	30592482	ENSDART00000177254	0	+	30591510	30592482	0,0,255	2	284,594	0,378
chr4	30647577	30651500	ENSDART00000175944	0	-	30647577	30651500	0,0,255	4	961,93,556,469	0,1135,1535,3454
chr4	30649198	30651500	ENSDART00000174855	0	-	30649198	30651500	0,0,255	3	57,153,469	0,389,1833
chr4	31275068	31279545	ENSDART00000175059	0	-	31275068	31279545	0,0,255	4	2609,167,170,576	0,3104,3629,3901
chr4	31278579	31279545	ENSDART00000178645	0	+	31278579	31279545	0,0,255	2	324,461	0,505
chr4	31279686	31280613	ENSDART00000179493	0	-	31279686	31280613	0,0,255	2	469,316	0,611
chr4	31279686	31280613	ENSDART00000179255	0	+	31279686	31280613	0,0,255	2	479,361	0,566
chr4	31660211	31662046	ENSDART00000177808	0	-	31660211	31662046	0,0,255	2	141,203	0,1632
chr4	31663870	31666350	ENSDART00000176417	0	-	31663870	31666350	0,0,255	2	73,103	0,2377
chr4	31923939	31940782	ENSDART00000179571	0	-	31923939	31940782	0,0,255	2	63,91	0,16752
chr4	32106782	32107935	ENSDART00000177543	0	+	32106782	32107935	0,0,255	2	533,543	0,610
chr4	32449138	32449771	ENSDART00000178889	0	-	32449138	32449771	0,0,255	2	118,68	0,565
chr4	32475421	32485277	ENSDART00000178182	0	-	32478022	32483876	255,0,0	3	3776,150,142	0,8370,9714
chr4	32483678	32483876	ENSDART00000157955	0	-	32483678	32483876	255,0,0	2	8,85	0,113
chr4	32503376	32506185	ENSDART00000175184	0	+	32503376	32506185	0,0,255	4	458,108,131,1011	0,1249,1538,1798
chr4	32503376	32506185	ENSDART00000176749	0	+	32503376	32506185	0,0,255	4	458,420,52,648	0,1249,1798,2161
chr4	32503376	32505355	ENSDART00000178943	0	+	32503376	32505355	0,0,255	5	458,108,131,48,5	0,1249,1538,1798,1974
chr4	32672221	32775844	ENSDART00000177223	0	+	32672334	32774752	255,0,0	2	198,2336	0,101287
chr4	32784233	32792284	ENSDART00000176671	0	+	32784942	32788798	255,0,0	2	728,4718	0,3333
chr4	32969980	32992652	ENSDART00000177617	0	-	32970663	32992591	255,0,0	2	2026,146	0,22526
chr4	33237697	33237867	ENSDART00000178082	0	+	33237697	33237867	0,0,255	2	41,53	0,117
chr4	34057433	34059524	ENSDART00000174621	0	-	34057433	34059524	0,0,255	2	266,572	0,1519
chr4	34472335	34480010	ENSDART00000175652	0	-	34472335	34480010	0,0,255	2	242,218	0,7457
chr4	34472335	34479578	ENSDART00000177119	0	-	34472335	34479578	0,0,255	3	395,76,258	0,6580,6985
chr4	35045420	35068557	ENSDART00000176585	0	-	35045420	35068557	0,0,255	2	91,382	0,22755
chr4	35049381	35075643	ENSDART00000177293	0	+	35049381	35075643	0,0,255	2	379,111	0,26151
chr4	35069211	35073298	ENSDART00000175868	0	+	35069211	35073298	0,0,255	8	317,73,93,138,115,50,103,700	0,708,1187,1427,1666,2177,2977,3387
chr4	35434676	35437125	ENSDART00000174821	0	-	35434676	35437125	0,0,255	3	1386,506,397	0,1470,2052
chr4	35434676	35437087	ENSDART00000179277	0	-	35434676	35437087	0,0,255	2	1386,941	0,1470
chr4	35444438	35457515	ENSDART00000175308	0	+	35445773	35454819	255,0,0	3	235,150,3658	0,1270,9419
chr4	35444977	35457515	ENSDART00000175699	0	+	35445773	35454819	255,0,0	3	285,150,3658	0,731,8880
chr4	35635494	35636109	ENSDART00000176448	0	-	35635494	35636109	0,0,255	3	98,51,291	0,173,324
chr4	36238939	36241105	ENSDART00000178946	0	-	36238939	36241105	0,0,255	5	181,149,93,367,1028	0,261,495,665,1138
chr4	36243484	36264746	ENSDART00000175768	0	+	36243484	36264746	0,0,255	3	595,215,309	0,16919,20953
chr4	36259734	36264746	ENSDART00000179339	0	+	36259734	36264746	0,0,255	2	884,309	0,4703
chr4	36929754	36930780	ENSDART00000177970	0	-	36929754	36930780	0,0,255	2	246,702	0,324
chr4	36929754	36930780	ENSDART00000177644	0	-	36929754	36930780	0,0,255	3	246,409,206	0,324,820
chr4	36986263	36991530	ENSDART00000179200	0	-	36986263	36991530	0,0,255	2	716,742	0,4525
chr4	37036873	37038153	ENSDART00000175220	0	-	37036873	37038153	0,0,255	3	154,105,75	0,642,1205
chr4	37413504	37415434	ENSDART00000177939	0	+	37413504	37415434	0,0,255	2	128,46	0,1884
chr4	37746832	37747764	ENSDART00000177849	0	-	37746832	37747764	0,0,255	2	372,473	0,459
chr4	37746832	37747764	ENSDART00000174922	0	-	37746832	37747764	0,0,255	3	199,89,473	0,283,459
chr4	37758175	37759701	ENSDART00000177343	0	-	37758175	37759701	0,0,255	4	619,105,205,100	0,733,925,1426
chr4	37758175	37759701	ENSDART00000174586	0	-	37758175	37759701	0,0,255	5	350,191,105,205,100	0,428,733,925,1426
chr4	37785374	37787457	ENSDART00000178441	0	+	37785374	37787457	0,0,255	3	183,89,115	0,1273,1968
chr4	38108171	38109806	ENSDART00000176395	0	+	38108171	38109806	0,0,255	2	107,831	0,804
chr4	38150373	38170589	ENSDART00000178079	0	-	38152132	38170373	255,0,0	2	3369,301	0,19915
chr4	38345096	38349861	ENSDART00000175603	0	+	38345096	38349861	0,0,255	4	122,67,105,2034	0,252,699,2731
chr4	38578208	38579492	ENSDART00000178257	0	+	38578208	38579492	0,0,255	2	926,220	0,1064
chr4	38623553	38624607	ENSDART00000179455	0	+	38623553	38624607	0,0,255	2	281,119	0,935
chr4	38676317	38684602	ENSDART00000174458	0	+	38679944	38683763	255,0,0	3	154,150,1933	0,3562,6352
chr4	39250814	39251987	ENSDART00000176438	0	-	39250814	39251987	0,0,255	3	294,353,313	0,371,860
chr4	39280528	39285046	ENSDART00000176004	0	+	39280757	39282391	255,0,0	2	480,3706	0,812
chr4	40283958	40286497	ENSDART00000174893	0	-	40283958	40286497	0,0,255	2	513,596	0,1943
chr4	40639601	40839440	ENSDART00000176816	0	-	40640286	40839220	255,0,0	2	1830,305	0,199534
chr4	40639601	40644029	ENSDART00000157849	0	-	40640286	40643922	255,0,0	2	1830,192	0,4236
chr4	40649982	40839767	ENSDART00000174682	0	-	40651985	40839220	255,0,0	3	3250,150,137	0,189153,189648
chr4	40649982	40839440	ENSDART00000177092	0	-	40651985	40839220	255,0,0	2	3250,305	0,189153
chr4	40910654	40912057	ENSDART00000177755	0	-	40910654	40912057	0,0,255	2	96,1060	0,343
chr4	41741258	41742752	ENSDART00000175211	0	-	41741258	41742752	0,0,255	3	507,136,194	0,1028,1300
chr4	41926811	41934617	ENSDART00000175210	0	-	41929693	41934552	255,0,0	2	3685,150	0,7656
chr4	42066111	42126102	ENSDART00000178145	0	+	42066111	42126102	0,0,255	2	427,377	0,59614
chr4	42066111	42067128	ENSDART00000177309	0	-	42066111	42067128	0,0,255	2	391,524	0,493
chr4	42067270	42070351	ENSDART00000179304	0	-	42067270	42070351	0,0,255	4	477,80,57,1132	0,619,1733,1949
chr4	42067270	42070351	ENSDART00000177366	0	-	42067270	42070351	0,0,255	6	477,80,57,581,136,268	0,619,1733,1949,2598,2813
chr4	42067270	42128401	ENSDART00000178352	0	+	42067270	42128401	0,0,255	2	487,461	0,60670
chr4	42067270	42127320	ENSDART00000175123	0	+	42067270	42127320	0,0,255	2	487,513	0,59537
chr4	42114377	42118361	ENSDART00000175534	0	-	42114377	42118361	0,0,255	6	789,337,191,363,952,251	0,1399,1820,2171,2620,3733
chr4	42120691	42124584	ENSDART00000177066	0	+	42120691	42124584	0,0,255	2	89,136	0,3757
chr4	42125029	42126102	ENSDART00000175991	0	-	42125029	42126102	0,0,255	2	478,492	0,581
chr4	42672408	42678741	ENSDART00000176115	0	+	42672408	42678741	0,0,255	2	84,88	0,6245
chr4	42943063	42945060	ENSDART00000176695	0	-	42943063	42945060	0,0,255	2	518,1146	0,851
chr4	42943063	42945060	ENSDART00000178293	0	-	42943063	42945060	0,0,255	3	518,76,971	0,851,1026
chr4	42969659	42970208	ENSDART00000177842	0	-	42969659	42970208	0,0,255	2	159,299	0,250
chr4	43237614	43240442	ENSDART00000179576	0	+	43237614	43240442	0,0,255	2	376,2368	0,460
chr4	43542537	43560556	ENSDART00000175575	0	+	43542864	43558202	255,0,0	2	412,3697	0,14322
chr4	43671384	43672488	ENSDART00000175197	0	-	43671384	43672488	0,0,255	2	537,490	0,614
chr4	43847965	43850376	ENSDART00000174554	0	+	43847965	43850376	0,0,255	3	190,96,486	0,545,1925
chr4	43858209	43858722	ENSDART00000178717	0	+	43858209	43858722	0,0,255	2	242,148	0,365
chr4	45092814	45197463	ENSDART00000176088	0	+	45191402	45196219	255,0,0	3	129,150,2038	0,98523,102611
chr4	45190512	45197463	ENSDART00000177740	0	+	45191402	45196219	255,0,0	3	185,150,2038	0,825,4913
chr4	45643042	45653127	ENSDART00000177534	0	-	45645638	45651823	255,0,0	3	3567,150,201	0,8696,9884
chr4	45741721	45742490	ENSDART00000178978	0	-	45741721	45742490	0,0,255	2	61,350	0,419
chr4	45742555	45750144	ENSDART00000177812	0	-	45742555	45750144	0,0,255	3	661,225,210	0,786,7379
chr4	45742555	45750144	ENSDART00000175271	0	-	45742555	45750144	0,0,255	5	138,153,180,225,210	0,226,481,786,7379
chr4	45755516	45757796	ENSDART00000178609	0	+	45755516	45757796	0,0,255	2	441,418	0,1862
chr4	46042243	46048743	ENSDART00000176569	0	+	46042854	46047984	255,0,0	3	197,150,1820	0,546,4680
chr4	46366451	46369363	ENSDART00000176169	0	-	46367283	46369363	255,0,0	2	1980,19	0,2893
chr4	46414351	46426252	ENSDART00000179615	0	+	46415315	46424785	255,0,0	2	1049,2261	0,9640
chr4	46590064	46591281	ENSDART00000179335	0	+	46590064	46591281	0,0,255	2	401,738	0,479
chr4	46618758	46643279	ENSDART00000174791	0	-	46618758	46643279	0,0,255	2	84,62	0,24459
chr4	46758279	46782263	ENSDART00000178742	0	-	46759928	46780996	255,0,0	3	2941,143,71	0,22632,23913
chr4	46758279	46762638	ENSDART00000175677	0	-	46759928	46762571	255,0,0	2	2941,158	0,4201
chr4	46895850	46950545	ENSDART00000177193	0	-	46897832	46949690	255,0,0	3	2764,148,169	0,53755,54526
chr4	46933984	46950545	ENSDART00000179345	0	-	46934911	46949690	255,0,0	3	2306,148,169	0,15621,16392
chr4	46977341	46977989	ENSDART00000176391	0	+	46977341	46977989	0,0,255	2	119,246	0,402
chr4	47037556	47049331	ENSDART00000178613	0	-	47037556	47049331	0,0,255	4	1501,86,207,137	0,1614,9816,11638
chr4	47037556	47047700	ENSDART00000178824	0	-	47037556	47047700	0,0,255	4	1501,86,54,181	0,1614,9816,9963
chr4	47049084	47050763	ENSDART00000179375	0	-	47049084	47050763	0,0,255	2	200,141	0,1538
chr4	47038802	47047700	ENSDART00000175653	0	+	47038802	47047700	0,0,255	6	268,91,143,57,75,359	0,382,6111,6329,6734,8539
chr4	47038802	47047700	ENSDART00000176647	0	+	47038802	47047700	0,0,255	7	268,91,143,57,75,97,145	0,382,6111,6329,6734,8539,8753
chr4	47044849	47045655	ENSDART00000176851	0	+	47044849	47045655	0,0,255	2	207,119	0,687
chr4	47049084	47049331	ENSDART00000179183	0	+	47049084	47049331	0,0,255	2	44,117	0,130
chr4	47051225	47052895	ENSDART00000178007	0	-	47051225	47052895	0,0,255	2	71,53	0,1617
chr4	47069636	47070693	ENSDART00000177837	0	-	47069636	47070693	0,0,255	2	132,196	0,861
chr4	47073759	47075931	ENSDART00000177719	0	+	47073759	47075931	0,0,255	3	839,145,247	0,1291,1925
chr4	47073759	47075931	ENSDART00000178864	0	+	47073759	47075931	0,0,255	5	199,55,172,145,247	0,512,667,1291,1925
chr4	47084276	47091704	ENSDART00000176399	0	+	47084276	47091704	0,0,255	2	113,111	0,7317
chr4	47395865	47396823	ENSDART00000176260	0	+	47395865	47396823	0,0,255	2	115,124	0,834
chr4	47427775	47428845	ENSDART00000174503	0	-	47427775	47428845	0,0,255	3	485,177,147	0,620,923
chr4	47427775	47428845	ENSDART00000177847	0	-	47427775	47428845	0,0,255	4	169,51,59,450	0,295,426,620
chr4	47427775	47428845	ENSDART00000176436	0	-	47427775	47428845	0,0,255	6	14,69,51,59,177,147	0,100,295,426,620,923
chr4	47602736	47603965	ENSDART00000178905	0	+	47602736	47603965	0,0,255	2	252,893	0,336
chr4	48149265	48151498	ENSDART00000179539	0	-	48149265	48151498	0,0,255	3	119,34,935	0,531,1298
chr4	48739842	48753944	ENSDART00000175432	0	-	48741139	48752508	255,0,0	3	2007,148,202	0,12581,13900
chr4	49000987	49002616	ENSDART00000174671	0	-	49000987	49002616	0,0,255	3	1105,288,19	0,1189,1610
chr4	49000987	49002516	ENSDART00000175529	0	-	49000987	49002516	0,0,255	2	1105,340	0,1189
chr4	49183241	49185003	ENSDART00000179603	0	-	49183241	49185003	0,0,255	3	229,269,1000	0,402,762
chr4	49185088	49186705	ENSDART00000174523	0	-	49185088	49186705	0,0,255	3	398,636,36	0,600,1581
chr4	49185636	49186529	ENSDART00000176086	0	-	49185636	49186529	0,0,255	2	513,300	0,593
chr4	49187054	49187527	ENSDART00000176505	0	-	49187054	49187527	0,0,255	2	187,183	0,290
chr4	49684561	49686647	ENSDART00000175425	0	-	49684561	49686647	0,0,255	2	1200,195	0,1891
chr4	50045224	50046787	ENSDART00000174667	0	+	50045224	50046787	0,0,255	3	542,328,401	0,717,1162
chr4	50047076	50047551	ENSDART00000175458	0	+	50047076	50047551	0,0,255	2	112,267	0,208
chr4	50556507	50557261	ENSDART00000176228	0	+	50556507	50557261	0,0,255	2	49,266	0,488
chr4	50779535	50781080	ENSDART00000177242	0	-	50779535	50781080	0,0,255	3	130,189,47	0,221,1498
chr4	50779535	50780212	ENSDART00000176880	0	-	50779535	50780212	0,0,255	2	130,456	0,221
chr4	50781477	50782296	ENSDART00000176094	0	-	50781477	50782296	0,0,255	2	162,37	0,782
chr4	50791842	50793749	ENSDART00000177349	0	-	50791842	50793749	0,0,255	2	67,126	0,1781
chr4	50799258	50803325	ENSDART00000177882	0	-	50799258	50803325	0,0,255	4	1435,470,189,833	0,1556,2821,3234
chr4	50803447	50805407	ENSDART00000174511	0	-	50803447	50805407	0,0,255	4	614,191,363,462	0,698,1049,1498
chr4	50820306	50825050	ENSDART00000177950	0	+	50820306	50825050	0,0,255	3	921,167,2812	0,1278,1932
chr4	50820306	50825050	ENSDART00000179468	0	+	50820306	50825050	0,0,255	4	649,170,167,2812	0,751,1278,1932
chr4	51693790	51701725	ENSDART00000178721	0	+	51693790	51701725	0,0,255	4	273,51,45,110	0,7443,7569,7825
chr4	51741306	51741938	ENSDART00000176455	0	+	51741306	51741938	0,0,255	2	254,90	0,542
chr4	51742208	51743746	ENSDART00000178095	0	-	51742208	51743746	0,0,255	5	209,163,97,206,40	0,713,957,1179,1498
chr4	51744845	51747767	ENSDART00000174665	0	-	51744845	51747767	0,0,255	5	105,281,76,202,695	0,229,705,1518,2227
chr4	52181524	52184322	ENSDART00000175491	0	+	52181524	52184322	0,0,255	5	339,91,50,108,316	0,752,1511,2137,2482
chr4	52251582	52252924	ENSDART00000176277	0	+	52251582	52252924	0,0,255	2	440,774	0,568
chr4	52251582	52252924	ENSDART00000174958	0	+	52251582	52252924	0,0,255	3	440,180,492	0,568,850
chr4	52478793	52488583	ENSDART00000178874	0	+	52478793	52488583	0,0,255	3	261,105,850	0,4118,8940
chr4	52841849	52849691	ENSDART00000169714	0	-	52841849	52849691	0,0,255	2	3,105	0,7737
chr4	53406800	53407649	ENSDART00000179243	0	+	53406800	53407649	0,0,255	2	197,95	0,754
chr4	53413635	53415961	ENSDART00000178188	0	+	53413635	53415961	0,0,255	3	422,506,1237	0,499,1089
chr4	53574689	53577608	ENSDART00000175796	0	-	53574689	53577608	0,0,255	2	2357,478	0,2441
chr4	54046679	54047856	ENSDART00000179498	0	-	54046679	54047856	0,0,255	2	225,856	0,321
chr4	54073126	54074819	ENSDART00000177599	0	-	54073126	54074819	0,0,255	4	177,76,481,79	0,510,694,1614
chr4	54073126	54074369	ENSDART00000177873	0	-	54073126	54074369	0,0,255	2	177,733	0,510
chr4	54707943	54710037	ENSDART00000175354	0	+	54707943	54710037	0,0,255	2	203,177	0,1917
chr4	54750336	54776549	ENSDART00000177607	0	-	54751239	54776013	255,0,0	3	1853,147,32	0,25592,26181
chr4	55412415	55413131	ENSDART00000176185	0	+	55412415	55413131	0,0,255	2	177,445	0,271
chr4	55576075	55582917	ENSDART00000175282	0	+	55576075	55582917	0,0,255	5	37,39,445,219,235	0,1232,2861,4789,6607
chr4	56667517	56668618	ENSDART00000174795	0	-	56667517	56668618	0,0,255	2	143,803	0,298
chr4	56920698	56923614	ENSDART00000177898	0	+	56920698	56923614	0,0,255	2	56,137	0,2779
chr4	57550899	57551220	ENSDART00000175317	0	+	57550899	57551220	0,0,255	2	103,11	0,310
chr4	57558865	57560826	ENSDART00000179002	0	-	57558865	57560826	0,0,255	2	895,557	0,1404
chr4	57812492	57813070	ENSDART00000174976	0	+	57812492	57813070	0,0,255	2	403,77	0,501
chr4	57825494	57827713	ENSDART00000175391	0	+	57825494	57827713	0,0,255	3	346,506,1206	0,423,1013
chr4	58053297	58094336	ENSDART00000177747	0	+	58053297	58094336	0,0,255	4	29,136,364,360	0,108,312,40679
chr4	58053297	58054409	ENSDART00000179425	0	+	58053297	58054409	0,0,255	4	29,136,364,342	0,108,312,770
chr4	58053297	58054409	ENSDART00000178901	0	+	58053297	58054409	0,0,255	3	676,127,57	0,770,1055
chr4	58055454	58056406	ENSDART00000175752	0	+	58055454	58056406	0,0,255	2	641,208	0,744
chr4	58057159	58057844	ENSDART00000175140	0	-	58057159	58057844	0,0,255	2	103,358	0,327
chr4	58057945	58058598	ENSDART00000178118	0	+	58057945	58058598	0,0,255	2	446,97	0,556
chr4	58058673	58060441	ENSDART00000177438	0	-	58058673	58060441	0,0,255	2	494,1027	0,741
chr4	58074556	58078604	ENSDART00000176688	0	+	58074556	58078604	0,0,255	2	19,68	0,3980
chr4	58149363	58149660	ENSDART00000176270	0	+	58149363	58149660	0,0,255	2	120,87	0,210
chr4	58154278	58155563	ENSDART00000179438	0	+	58154278	58155563	0,0,255	2	88,1080	0,205
chr4	58155924	58156682	ENSDART00000177676	0	+	58155924	58156682	0,0,255	2	529,50	0,708
chr4	58545534	58546822	ENSDART00000179192	0	+	58545534	58546822	0,0,255	2	56,1148	0,140
chr4	59057501	59059253	ENSDART00000175180	0	+	59057501	59059253	0,0,255	2	235,1433	0,319
chr4	59161588	59163171	ENSDART00000176778	0	-	59161588	59163171	0,0,255	2	46,76	0,1507
chr4	59266910	59270066	ENSDART00000174873	0	-	59266910	59270066	0,0,255	2	1952,1165	0,1991
chr4	59270808	59272939	ENSDART00000175833	0	-	59270808	59272939	0,0,255	4	48,170,557,789	0,406,678,1342
chr4	59271482	59275317	ENSDART00000179343	0	-	59271482	59275317	0,0,255	7	561,567,80,57,585,136,247	0,668,1377,2504,2720,3373,3588
chr4	59272105	59287107	ENSDART00000177013	0	-	59272105	59287107	0,0,255	3	612,80,860	0,13014,14142
chr4	59271059	59287107	ENSDART00000175456	0	+	59271059	59287107	0,0,255	4	361,445,594,848	0,542,1074,15200
chr4	59271059	59275317	ENSDART00000175017	0	+	59271059	59275317	0,0,255	3	361,1126,1319	0,542,2939
chr4	59294023	59294677	ENSDART00000176564	0	+	59294023	59294677	0,0,255	2	56,450	0,204
chr4	59383503	59391196	ENSDART00000174729	0	-	59383503	59391196	0,0,255	2	391,335	0,7358
chr4	59415365	59426945	ENSDART00000177097	0	+	59415901	59423877	255,0,0	2	649,3885	0,7695
chr4	59526019	59527586	ENSDART00000177206	0	+	59526019	59527586	0,0,255	3	109,533,130	0,801,1437
chr4	59526664	59528074	ENSDART00000174504	0	+	59526664	59528074	0,0,255	3	689,113,279	0,792,1131
chr4	59528185	59532017	ENSDART00000178898	0	+	59528185	59532017	0,0,255	7	892,328,754,210,269,260,311	0,1098,1560,2399,2693,3142,3521
chr4	59528185	59531197	ENSDART00000176506	0	+	59528185	59531197	0,0,255	5	351,461,328,754,613	0,431,1098,1560,2399
chr4	59591222	59592390	ENSDART00000175117	0	+	59591222	59592390	0,0,255	2	759,162	0,1006
chr4	59591222	59592390	ENSDART00000176021	0	+	59591222	59592390	0,0,255	3	502,186,162	0,573,1006
chr4	59593440	59594025	ENSDART00000175468	0	-	59593440	59594025	0,0,255	2	404,39	0,546
chr4	59659143	59660154	ENSDART00000176718	0	-	59659143	59660154	0,0,255	2	236,240	0,771
chr4	59712713	59714956	ENSDART00000177334	0	-	59712713	59714956	0,0,255	4	152,177,83,468	0,457,1425,1775
chr4	60814456	60834260	ENSDART00000175345	0	-	60815841	60833830	255,0,0	3	2248,150,99	0,19289,19705
chr4	61301858	61304410	ENSDART00000179084	0	-	61301858	61304410	0,0,255	5	205,108,50,91,162	0,422,1180,1893,2390
chr4	61301858	61303649	ENSDART00000175535	0	-	61301858	61303649	0,0,255	3	205,299,611	0,422,1180
chr4	61323370	61324544	ENSDART00000175362	0	+	61323370	61324544	0,0,255	3	104,205,382	0,500,792
chr4	61477553	61478895	ENSDART00000177761	0	-	61477553	61478895	0,0,255	2	451,775	0,567
chr4	62494240	62495666	ENSDART00000176112	0	+	62494240	62495666	0,0,255	2	356,577	0,849
chr4	62495092	62495666	ENSDART00000175453	0	+	62495092	62495666	0,0,255	2	323,134	0,440
chr4	62548428	62550679	ENSDART00000178839	0	-	62548428	62550679	0,0,255	2	1231,936	0,1315
chr4	62595320	62595790	ENSDART00000179024	0	-	62595320	62595790	0,0,255	2	168,230	0,240
chr4	62608230	62608662	ENSDART00000176183	0	+	62608230	62608662	0,0,255	2	164,192	0,240
chr4	62700984	62701789	ENSDART00000177591	0	+	62700984	62701789	0,0,255	2	385,352	0,453
chr4	62701854	62708834	ENSDART00000179287	0	+	62701854	62708834	0,0,255	7	398,80,432,557,170,167,2908	0,1458,1680,2219,2878,3407,4072
chr4	62701854	62708834	ENSDART00000179328	0	+	62701854	62708834	0,0,255	9	168,54,80,432,557,170,167,1319,1550	0,344,1458,1680,2219,2878,3407,4072,5430
chr4	62945226	62946275	ENSDART00000178809	0	+	62945226	62946275	0,0,255	2	292,186	0,863
chr4	63341310	63341473	ENSDART00000176443	0	-	63341310	63341473	0,0,255	2	35,35	0,128
chr4	63661225	63661748	ENSDART00000175663	0	-	63661225	63661748	0,0,255	2	122,115	0,408
chr4	64024078	64028641	ENSDART00000177786	0	-	64024078	64028641	0,0,255	2	3172,570	0,3993
chr4	64307670	64324395	ENSDART00000177388	0	+	64307735	64322706	255,0,0	2	150,2903	0,13822
chr4	64372264	64373474	ENSDART00000177694	0	+	64372264	64373474	0,0,255	3	551,330,174	0,630,1036
chr4	64372264	64373057	ENSDART00000179593	0	+	64372264	64373057	0,0,255	3	295,158,163	0,393,630
chr4	64767236	64768810	ENSDART00000177186	0	-	64767236	64768810	0,0,255	2	1294,149	0,1425
chr4	64988392	64990230	ENSDART00000178307	0	+	64988392	64990230	0,0,255	2	968,786	0,1052
chr4	65206942	65207931	ENSDART00000175497	0	-	65206942	65207931	0,0,255	2	420,492	0,497
chr4	65295922	65309066	ENSDART00000175714	0	+	65295922	65309066	0,0,255	2	192,353	0,12791
chr4	65319993	65320635	ENSDART00000177155	0	+	65319993	65320635	0,0,255	2	155,388	0,254
chr4	65319993	65320552	ENSDART00000178637	0	+	65319993	65320552	0,0,255	3	155,119,96	0,254,463
chr4	65320206	65321041	ENSDART00000176253	0	+	65320206	65321041	0,0,255	3	160,120,298	0,250,537
chr4	65335025	65335588	ENSDART00000176080	0	+	65335025	65335588	0,0,255	2	183,304	0,259
chr4	65337199	65339619	ENSDART00000178445	0	+	65337199	65339619	0,0,255	2	229,2112	0,308
chr4	65337199	65339619	ENSDART00000177120	0	+	65337199	65339619	0,0,255	3	229,214,1562	0,308,858
chr4	65372974	65374071	ENSDART00000176343	0	-	65372974	65374071	0,0,255	2	692,267	0,830
chr4	65619241	65620317	ENSDART00000179543	0	-	65619241	65620317	0,0,255	2	111,81	0,995
chr4	65638730	65639815	ENSDART00000178356	0	-	65638730	65639815	0,0,255	3	602,145,165	0,678,920
chr4	65649060	65659868	ENSDART00000175839	0	-	65652006	65659737	255,0,0	2	3917,216	0,10592
chr4	65916030	65916641	ENSDART00000174950	0	+	65916030	65916641	0,0,255	2	248,280	0,331
chr4	65931284	65938695	ENSDART00000177323	0	-	65931284	65938695	0,0,255	2	813,306	0,7105
chr4	66118578	66279789	ENSDART00000176435	0	+	66118705	66278823	255,0,0	2	212,1928	0,159283
chr4	66655825	66661514	ENSDART00000175134	0	-	66656588	66661366	255,0,0	2	1509,233	0,5456
chr4	67850842	67853943	ENSDART00000176959	0	+	67850842	67853943	0,0,255	5	608,91,107,131,71	0,1020,2424,2767,3030
chr4	67850842	67853814	ENSDART00000178829	0	+	67850842	67853814	0,0,255	5	608,91,50,107,205	0,1020,1773,2424,2767
chr4	67851710	67853266	ENSDART00000177467	0	+	67851710	67853266	0,0,255	3	243,50,191	0,905,1365
chr4	68446371	68449428	ENSDART00000178365	0	-	68446371	68449428	0,0,255	4	884,80,253,134	0,1192,1899,2923
chr4	68449139	68449861	ENSDART00000179600	0	+	68449139	68449861	0,0,255	2	296,199	0,523
chr4	69658815	69660643	ENSDART00000176839	0	+	69658815	69660643	0,0,255	3	44,144,173	0,142,1655
chr4	70164228	70166354	ENSDART00000179405	0	+	70164228	70166354	0,0,255	2	108,439	0,1687
chr4	70399763	70403990	ENSDART00000174739	0	+	70399763	70403990	0,0,255	9	105,364,127,54,80,387,557,170,292	0,173,631,936,2024,2246,2734,3393,3935
chr4	70406270	70409104	ENSDART00000179201	0	+	70406270	70409104	0,0,255	2	1243,1552	0,1282
chr4	70546824	70561931	ENSDART00000174925	0	-	70547141	70561926	255,0,0	3	483,126,85	0,5850,15022
chr4	72321198	72322337	ENSDART00000177118	0	+	72321198	72322337	0,0,255	2	479,564	0,575
chr4	72737112	72745507	ENSDART00000178763	0	-	72737112	72745507	0,0,255	2	770,237	0,8158
chr4	73865735	73870407	ENSDART00000178109	0	-	73865735	73870407	0,0,255	2	324,61	0,4611
chr4	73930865	73931460	ENSDART00000176063	0	-	73930865	73931460	0,0,255	2	41,447	0,148
chr7	183509	185153	ENSDART00000177843	0	+	183509	185153	0,0,255	2	145,447	0,1197
chr7	996331	998094	ENSDART00000175229	0	-	996331	998094	0,0,255	2	59,180	0,1583
chr7	1012968	1013286	ENSDART00000177637	0	-	1012968	1013286	0,0,255	2	201,50	0,268
chr7	1049908	1053842	ENSDART00000175889	0	+	1049908	1053842	0,0,255	2	147,523	0,3411
chr7	1304825	1305500	ENSDART00000174492	0	+	1304825	1305500	0,0,255	2	344,240	0,435
chr7	4130027	4131634	ENSDART00000174904	0	-	4130027	4131634	0,0,255	4	244,63,63,916	0,327,487,691
chr7	5692456	5695464	ENSDART00000174559	0	+	5692456	5695464	0,0,255	4	84,40,144,412	0,979,1117,2596
chr7	5697936	5700706	ENSDART00000177671	0	-	5697936	5700706	0,0,255	4	672,240,103,289	0,763,1088,2481
chr7	5697936	5700706	ENSDART00000175622	0	-	5697936	5700706	0,0,255	5	672,57,108,103,289	0,763,895,1088,2481
chr7	5697936	5700706	ENSDART00000176891	0	-	5697936	5700706	0,0,255	5	401,175,240,103,289	0,497,763,1088,2481
chr7	5822162	5825480	ENSDART00000178918	0	+	5822162	5825480	0,0,255	3	860,60,306	0,2768,3012
chr7	5932197	5935715	ENSDART00000176481	0	+	5932197	5935715	0,0,255	2	763,1153	0,2365
chr7	8001678	8019227	ENSDART00000179437	0	-	8001678	8019227	0,0,255	3	1586,261,298	0,4243,17251
chr7	8001678	8019227	ENSDART00000178584	0	-	8001678	8019227	0,0,255	4	1359,141,261,298	0,1445,4243,17251
chr7	8754650	8757432	ENSDART00000177322	0	-	8754650	8757432	0,0,255	4	763,80,411,541	0,1027,1290,2241
chr7	8815466	8817423	ENSDART00000177466	0	+	8815466	8817423	0,0,255	2	278,788	0,1169
chr7	10372987	10384029	ENSDART00000174948	0	+	10372987	10384029	0,0,255	2	65,102	0,10940
chr7	10376618	10390805	ENSDART00000175001	0	-	10376618	10390805	0,0,255	2	277,89	0,14098
chr7	10850956	10857101	ENSDART00000179485	0	-	10850956	10857101	0,0,255	2	2047,184	0,5961
chr7	11801913	11806140	ENSDART00000178751	0	-	11801913	11806140	0,0,255	2	1217,858	0,3369
chr7	15823242	15897293	ENSDART00000175977	0	-	15823242	15897293	0,0,255	3	18,155,911	0,71078,73140
chr7	15833878	15894762	ENSDART00000177035	0	-	15833878	15894762	0,0,255	2	435,442	0,60442
chr7	15970071	15971131	ENSDART00000175734	0	-	15970071	15971131	0,0,255	3	623,105,19	0,766,1041
chr7	16008304	16008734	ENSDART00000175539	0	+	16008304	16008734	0,0,255	2	132,115	0,315
chr7	18766912	18772658	ENSDART00000177567	0	+	18766912	18772658	0,0,255	2	290,156	0,5590
chr7	19982445	19987151	ENSDART00000175248	0	-	19982445	19987151	0,0,255	2	4271,275	0,4431
chr7	19982445	19987151	ENSDART00000178472	0	-	19982445	19987151	0,0,255	3	4271,59,120	0,4431,4586
chr7	19982445	19987151	ENSDART00000175161	0	-	19982445	19987151	0,0,255	3	2075,2086,275	0,2185,4431
chr7	20264039	20265863	ENSDART00000177057	0	+	20264039	20265863	0,0,255	2	289,916	0,908
chr7	23292590	23293411	ENSDART00000178575	0	+	23292590	23293411	0,0,255	3	147,141,67	0,250,754
chr7	25454049	25458560	ENSDART00000175646	0	+	25454049	25458560	0,0,255	2	138,41	0,4470
chr7	28791024	28793247	ENSDART00000178850	0	+	28791024	28793247	0,0,255	2	448,100	0,2123
chr7	29237676	29238719	ENSDART00000176788	0	-	29237676	29238719	0,0,255	2	193,466	0,577
chr7	29738578	29744201	ENSDART00000178181	0	-	29738578	29744201	0,0,255	2	176,293	0,5330
chr7	29743846	29744686	ENSDART00000174452	0	-	29743846	29744686	0,0,255	3	115,90,134	0,200,706
chr7	29747080	29748024	ENSDART00000178952	0	-	29747080	29748024	0,0,255	2	242,156	0,788
chr7	31899048	31900608	ENSDART00000174572	0	+	31899048	31900608	0,0,255	2	85,783	0,777
chr7	33807885	33815881	ENSDART00000178158	0	-	33807885	33815881	0,0,255	2	246,203	0,7793
chr7	34858768	34862661	ENSDART00000177620	0	-	34858768	34862661	0,0,255	2	223,282	0,3611
chr7	34916423	34919440	ENSDART00000179303	0	-	34916423	34919440	0,0,255	3	1689,89,27	0,1780,2990
chr7	35673038	35750587	ENSDART00000177936	0	-	35673038	35750587	0,0,255	4	516,102,120,91	0,2411,57956,77458
chr7	35686733	35750587	ENSDART00000176236	0	-	35686733	35750587	0,0,255	3	236,120,91	0,44261,63763
chr7	35750462	35752869	ENSDART00000178375	0	-	35750462	35752869	0,0,255	2	125,560	0,1847
chr7	36100373	36121215	ENSDART00000178635	0	+	36100373	36121215	0,0,255	2	140,69	0,20773
chr7	36182430	36182802	ENSDART00000175641	0	+	36182430	36182802	0,0,255	2	147,113	0,259
chr7	41427466	41429120	ENSDART00000174431	0	-	41427466	41429120	0,0,255	2	69,144	0,1510
chr7	42368364	42514347	ENSDART00000176290	0	+	42368364	42514347	0,0,255	5	70,89,71,179,310	0,70575,70775,124979,145673
chr7	42438870	42493582	ENSDART00000174711	0	+	42438870	42493582	0,0,255	2	158,239	0,54473
chr7	43067400	43068501	ENSDART00000176931	0	+	43067400	43068501	0,0,255	2	59,302	0,799
chr7	45643781	45647470	ENSDART00000179239	0	+	45643781	45647470	0,0,255	7	174,63,206,97,163,104,32	0,280,464,797,975,1642,3657
chr7	45659193	45667375	ENSDART00000177211	0	+	45659193	45667375	0,0,255	3	913,152,1122	0,1584,7060
chr7	50143581	50146045	ENSDART00000175185	0	+	50143581	50146045	0,0,255	2	1007,382	0,2082
chr7	54504341	54506324	ENSDART00000176072	0	+	54504341	54506324	0,0,255	2	292,88	0,1895
chr7	54506351	54520722	ENSDART00000174449	0	+	54506351	54520722	0,0,255	2	74,125	0,14246
chr7	54685157	54686950	ENSDART00000179292	0	+	54685157	54686950	0,0,255	2	85,61	0,1732
chr7	54755154	54764126	ENSDART00000178237	0	-	54755154	54764126	0,0,255	4	537,177,129,50	0,4112,6537,8922
chr7	54755154	54762152	ENSDART00000176511	0	-	54755154	54762152	0,0,255	3	537,177,461	0,4112,6537
chr7	56114762	56115273	ENSDART00000174768	0	+	56114762	56115273	0,0,255	2	212,201	0,310
chr7	56119617	56121880	ENSDART00000179199	0	-	56119617	56121880	0,0,255	4	291,508,185,262	0,387,980,2001
chr7	56119617	56120512	ENSDART00000175027	0	-	56119617	56120512	0,0,255	3	291,326,108	0,387,787
chr7	57036363	57037805	ENSDART00000177695	0	-	57036363	57037805	0,0,255	3	304,46,438	0,581,1004
chr7	58007545	58042090	ENSDART00000179306	0	+	58007545	58042090	0,0,255	5	389,74,74,86,1533	0,1383,14604,32730,33012
chr7	58499322	58507410	ENSDART00000175351	0	-	58499322	58507410	0,0,255	2	595,221	0,7867
chr7	58703881	58704885	ENSDART00000178954	0	-	58703881	58704885	0,0,255	2	129,381	0,623
chr7	58877161	58878760	ENSDART00000175112	0	+	58877161	58878760	0,0,255	2	310,14	0,1585
chr7	58879109	58880089	ENSDART00000178699	0	+	58879109	58880089	0,0,255	3	148,175,470	0,239,510
chr7	58882537	58884612	ENSDART00000176652	0	-	58882537	58884612	0,0,255	2	1918,59	0,2016
chr7	58882537	58884612	ENSDART00000178591	0	-	58882537	58884612	0,0,255	3	438,144,59	0,1774,2016
chr7	59445099	59547483	ENSDART00000179121	0	+	59445099	59547483	0,0,255	3	472,73,103	0,792,102281
chr7	59445099	59448242	ENSDART00000175691	0	+	59445099	59448242	0,0,255	3	472,73,741	0,792,2402
chr7	64252612	64255237	ENSDART00000176019	0	+	64252612	64255237	0,0,255	5	518,339,69,148,180	0,1387,1927,2200,2445
chr7	64253896	64255237	ENSDART00000179532	0	+	64253896	64255237	0,0,255	4	166,69,148,180	0,643,916,1161
chr7	64254813	64257359	ENSDART00000179542	0	+	64254813	64257359	0,0,255	4	147,158,93,544	0,244,554,2002
chr7	64473421	64479487	ENSDART00000176180	0	+	64473421	64479487	0,0,255	2	581,691	0,5375
chr7	66473710	66473966	ENSDART00000175635	0	+	66473710	66473966	0,0,255	2	141,38	0,218
chr7	68628926	68706750	ENSDART00000179148	0	-	68628926	68706750	0,0,255	2	426,328	0,77496
chr7	68628926	68638738	ENSDART00000177457	0	-	68628926	68638738	0,0,255	2	426,485	0,9327
chr7	68655692	68706750	ENSDART00000176830	0	-	68655692	68706750	0,0,255	2	411,328	0,50730
chr7	68979614	68989646	ENSDART00000176894	0	-	68979614	68989646	0,0,255	2	405,412	0,9620
chr7	69119620	69147073	ENSDART00000177049	0	+	69138667	69147070	255,0,0	6	607,123,113,96,164,778	0,19000,19517,24441,26212,26675
chr7	69138008	69147073	ENSDART00000177734	0	+	69138667	69147070	255,0,0	5	735,113,96,164,778	0,1129,6053,7824,8287
chr7	69643961	69659577	ENSDART00000174553	0	-	69643961	69659577	0,0,255	2	50,125	0,15491
chr7	70366224	70368423	ENSDART00000178183	0	+	70366224	70368423	0,0,255	2	601,491	0,1708
chr7	72114831	72127284	ENSDART00000176069	0	-	72114831	72127284	0,0,255	3	219,49,229	0,3795,12224
chr7	72532627	72565829	ENSDART00000175316	0	+	72532627	72565829	0,0,255	2	723,532	0,32670
chr7	72925864	72945441	ENSDART00000179638	0	+	72925864	72945441	0,0,255	7	160,142,128,128,195,87,506	0,1676,1926,9424,10992,14601,19071
chr7	72925864	72935481	ENSDART00000175267	0	+	72925864	72935481	0,0,255	3	160,142,193	0,1676,9424
chr7	72992540	73012129	ENSDART00000175466	0	+	72992540	73012129	0,0,255	10	125,203,49,99,33,140,128,99,193,156	0,243,4071,6645,6885,11165,13290,15204,15500,19433
chr7	73083404	73085653	ENSDART00000176683	0	+	73083404	73085653	0,0,255	2	287,134	0,2115
chr7	73215381	73216426	ENSDART00000176294	0	-	73215381	73216426	0,0,255	2	125,39	0,1006
chr7	73400501	73401897	ENSDART00000177185	0	-	73400501	73401897	0,0,255	2	467,236	0,1160
chr7	73985873	73990642	ENSDART00000178926	0	-	73985873	73990642	0,0,255	2	675,229	0,4540
chr5	127306	131871	ENSDART00000178340	0	+	127306	131871	0,0,255	2	104,123	0,4442
chr5	398304	399726	ENSDART00000177997	0	-	398304	399726	0,0,255	2	478,323	0,1099
chr5	714678	716518	ENSDART00000174641	0	+	714678	716518	0,0,255	2	299,423	0,1417
chr5	2931440	2934018	ENSDART00000174887	0	-	2931440	2934018	0,0,255	2	904,830	0,1748
chr5	3105793	3169535	ENSDART00000174636	0	+	3118924	3167774	255,0,0	12	322,142,33,39,303,63,315,78,69,315,108,2072	0,13107,22077,27233,38772,41062,43265,47541,47871,50173,59691,61670
chr5	4124223	4128574	ENSDART00000174738	0	+	4124223	4128413	255,0,0	2	137,299	0,4052
chr5	4156094	4156805	ENSDART00000179400	0	+	4156094	4156805	0,0,255	2	325,267	0,444
chr5	4216283	4218166	ENSDART00000178379	0	-	4216283	4218166	0,0,255	3	257,111,223	0,1291,1660
chr5	5820337	5821363	ENSDART00000177993	0	-	5820337	5821363	0,0,255	2	704,205	0,821
chr5	6476899	6543592	ENSDART00000176805	0	+	6476899	6543592	0,0,255	3	328,96,153	0,3161,66540
chr5	6699519	6718364	ENSDART00000176542	0	-	6699519	6718364	0,0,255	2	189,374	0,18471
chr5	6789501	6791231	ENSDART00000176668	0	+	6789501	6791231	0,0,255	2	191,1316	0,414
chr5	6789501	6791231	ENSDART00000174471	0	+	6789501	6791231	0,0,255	3	191,48,994	0,414,736
chr5	7736147	7741698	ENSDART00000175300	0	+	7736147	7741698	0,0,255	2	369,312	0,5239
chr5	7736147	7741698	ENSDART00000175844	0	+	7736147	7741698	0,0,255	3	369,97,124	0,5239,5427
chr5	8133221	8134796	ENSDART00000174981	0	-	8133221	8134796	0,0,255	2	52,188	0,1387
chr5	8136039	8139545	ENSDART00000178894	0	-	8136039	8139545	0,0,255	2	131,400	0,3106
chr5	8525601	8527113	ENSDART00000178011	0	-	8525601	8527113	0,0,255	2	441,969	0,543
chr5	8776401	8778575	ENSDART00000177243	0	+	8776401	8778575	0,0,255	2	109,76	0,2098
chr5	8787432	8787713	ENSDART00000178516	0	+	8787432	8787713	0,0,255	2	53,154	0,127
chr5	9375549	9377766	ENSDART00000176986	0	-	9375549	9377766	0,0,255	2	796,583	0,1634
chr5	9376710	9378967	ENSDART00000174757	0	+	9376710	9378967	0,0,255	2	644,723	0,1534
chr5	9742220	9770915	ENSDART00000179090	0	+	9742220	9770915	0,0,255	4	169,152,73,313	0,21624,28159,28382
chr5	9925909	10095102	ENSDART00000174914	0	+	9925909	10095102	0,0,255	2	181,131	0,169062
chr5	10077145	10078980	ENSDART00000176892	0	-	10077145	10078980	0,0,255	2	364,668	0,1167
chr5	10261208	10263799	ENSDART00000175302	0	+	10261208	10263799	0,0,255	2	224,418	0,2173
chr5	10462717	10463005	ENSDART00000177234	0	+	10462717	10463005	0,0,255	2	113,77	0,211
chr5	10467431	10470206	ENSDART00000174818	0	-	10467431	10470206	0,0,255	5	297,169,512,56,368	0,390,650,1937,2407
chr5	10467431	10468314	ENSDART00000178171	0	-	10467431	10468314	0,0,255	4	297,169,60,98	0,390,650,785
chr5	10469869	10471234	ENSDART00000178899	0	-	10469869	10471234	0,0,255	2	121,525	0,840
chr5	10779295	10783143	ENSDART00000174983	0	-	10779295	10783143	0,0,255	2	369,392	0,3456
chr5	10816801	10866132	ENSDART00000174479	0	+	10816801	10866132	0,0,255	6	1012,104,115,125,150,5991	0,2325,15443,18952,40379,43340
chr5	10870132	10873804	ENSDART00000174461	0	-	10870132	10873804	0,0,255	2	48,119	0,3553
chr5	12335308	12336390	ENSDART00000176013	0	-	12335308	12336390	0,0,255	2	170,699	0,383
chr5	12596249	12598239	ENSDART00000179152	0	+	12596249	12598239	0,0,255	2	347,111	0,1879
chr5	13103011	13103445	ENSDART00000177946	0	+	13103011	13103445	0,0,255	2	232,127	0,307
chr5	13109178	13110084	ENSDART00000177583	0	+	13109178	13110084	0,0,255	2	107,702	0,204
chr5	13598124	13621516	ENSDART00000175042	0	+	13598124	13621516	0,0,255	2	132,250	0,23142
chr5	14020904	14022495	ENSDART00000177403	0	-	14020904	14022495	0,0,255	2	379,774	0,817
chr5	14499404	14499779	ENSDART00000178629	0	-	14499404	14499779	0,0,255	2	250,53	0,322
chr5	15485579	15486534	ENSDART00000175532	0	+	15485579	15486534	0,0,255	2	115,430	0,525
chr5	16564888	16565442	ENSDART00000178902	0	+	16564888	16565442	0,0,255	2	69,292	0,262
chr5	16805735	17038620	ENSDART00000175035	0	+	16805735	17038620	0,0,255	4	271,93,36,1943	0,48721,61603,230942
chr5	16805735	17038620	ENSDART00000178116	0	+	16805735	17038620	0,0,255	3	271,93,1943	0,48721,230942
chr5	16805735	17038620	ENSDART00000176923	0	+	16805735	17038620	0,0,255	5	271,93,36,30,1741	0,48721,61603,230942,231144
chr5	18564383	18576116	ENSDART00000178384	0	+	18564383	18576116	0,0,255	2	186,233	0,11500
chr5	18901233	18902193	ENSDART00000177505	0	+	18901233	18902193	0,0,255	2	50,791	0,169
chr5	20781241	20781747	ENSDART00000176641	0	+	20781241	20781747	0,0,255	2	110,311	0,195
chr5	21581736	21590564	ENSDART00000178405	0	+	21581736	21590564	0,0,255	2	192,1192	0,7636
chr5	21892673	21900867	ENSDART00000175489	0	+	21892673	21900867	0,0,255	3	115,438,885	0,6751,7309
chr5	22002644	22006264	ENSDART00000176396	0	-	22002644	22006264	0,0,255	2	125,80	0,3540
chr5	23965670	23968276	ENSDART00000178310	0	+	23965670	23968276	0,0,255	4	159,96,130,1157	0,254,524,1449
chr5	24744397	24745876	ENSDART00000175122	0	+	24744397	24745876	0,0,255	3	331,113,156	0,1005,1323
chr5	24855478	24904453	ENSDART00000177328	0	-	24855478	24904453	0,0,255	2	443,179	0,48796
chr5	24926290	24930125	ENSDART00000176445	0	-	24926290	24930125	0,0,255	2	119,421	0,3414
chr5	29302007	29302716	ENSDART00000175940	0	+	29302007	29302716	0,0,255	2	328,147	0,562
chr5	32026695	32136934	ENSDART00000175995	0	-	32026695	32136934	0,0,255	3	759,91,77	0,106650,110162
chr5	33335465	33337267	ENSDART00000177712	0	+	33335465	33337267	0,0,255	2	314,385	0,1417
chr5	33693107	33694688	ENSDART00000177947	0	+	33693107	33694688	0,0,255	4	379,139,502,132	0,464,846,1449
chr5	33693107	33694688	ENSDART00000175412	0	+	33693107	33694688	0,0,255	4	603,97,289,132	0,846,1059,1449
chr5	33693107	33694688	ENSDART00000178804	0	+	33693107	33694688	0,0,255	5	603,89,111,93,132	0,846,1059,1255,1449
chr5	34043312	34188920	ENSDART00000174690	0	+	34043312	34188920	0,0,255	2	167,209	0,145399
chr5	35403807	35577425	ENSDART00000175728	0	+	35403807	35577425	0,0,255	3	132,51,94	0,3407,173524
chr5	36123188	36123468	ENSDART00000179220	0	+	36123188	36123468	0,0,255	2	57,107	0,173
chr5	36992122	37003582	ENSDART00000176687	0	-	36992122	37003582	0,0,255	3	35,52,133	0,148,11327
chr5	38620254	38631482	ENSDART00000177702	0	+	38620254	38631482	0,0,255	2	117,706	0,10522
chr5	39280009	39284825	ENSDART00000178626	0	+	39280009	39284825	0,0,255	2	170,327	0,4489
chr5	40210634	40229680	ENSDART00000177855	0	-	40210634	40229680	0,0,255	2	781,442	0,18604
chr5	40863939	40874107	ENSDART00000174462	0	-	40863939	40874107	0,0,255	2	1641,335	0,9833
chr5	41968308	41968972	ENSDART00000175085	0	+	41968308	41968972	0,0,255	2	279,243	0,421
chr5	41968308	41968972	ENSDART00000178808	0	-	41968308	41968972	0,0,255	2	227,154	0,510
chr5	42123385	42123793	ENSDART00000176897	0	-	42123385	42123793	0,0,255	2	146,128	0,280
chr5	42364685	42382053	ENSDART00000175950	0	+	42364685	42382053	0,0,255	2	132,124	0,17244
chr5	46007771	46008561	ENSDART00000178152	0	-	46007771	46008561	0,0,255	2	577,124	0,666
chr5	46484003	46522166	ENSDART00000178925	0	-	46484003	46522166	0,0,255	3	535,74,159	0,37701,38004
chr5	47645270	47646913	ENSDART00000179173	0	+	47645270	47646913	0,0,255	2	897,661	0,982
chr5	48511206	48517431	ENSDART00000178244	0	-	48511206	48517431	0,0,255	2	482,139	0,6086
chr5	48569121	48750606	ENSDART00000177205	0	+	48569121	48750606	0,0,255	2	225,42	0,181443
chr5	50416954	50420635	ENSDART00000179652	0	+	50416954	50420635	0,0,255	2	523,401	0,3280
chr5	50416954	50420635	ENSDART00000176046	0	+	50416954	50420635	0,0,255	3	45,129,401	0,394,3280
chr5	50563424	50568946	ENSDART00000175305	0	-	50563424	50568946	0,0,255	2	1925,37	0,5485
chr5	51018900	51022016	ENSDART00000178956	0	+	51018900	51022016	0,0,255	2	99,220	0,2896
chr5	51121663	51122289	ENSDART00000179421	0	+	51121663	51122289	0,0,255	2	251,168	0,458
chr5	51791798	51795859	ENSDART00000178727	0	+	51791798	51795859	0,0,255	3	287,41,58	0,1965,4003
chr5	52279389	52281389	ENSDART00000177579	0	-	52279389	52281389	0,0,255	2	127,257	0,1743
chr5	52448622	52453460	ENSDART00000178892	0	-	52448622	52453460	0,0,255	3	372,197,264	0,3533,4574
chr5	52541410	52544474	ENSDART00000176984	0	+	52541410	52544474	0,0,255	2	161,553	0,2511
chr5	52543848	52545882	ENSDART00000176050	0	+	52543848	52545882	0,0,255	2	75,94	0,1940
chr5	54511768	54517301	ENSDART00000175349	0	+	54511768	54517301	0,0,255	3	117,39,72	0,5321,5461
chr5	54523796	54531413	ENSDART00000176213	0	+	54523796	54531413	0,0,255	2	362,2001	0,5616
chr5	54523796	54531413	ENSDART00000174907	0	+	54523796	54531413	0,0,255	3	192,82,2001	0,280,5616
chr5	55344108	55355133	ENSDART00000177733	0	-	55344108	55355133	0,0,255	2	101,103	0,10922
chr5	55844772	55855476	ENSDART00000176326	0	+	55844772	55855476	0,0,255	2	402,4854	0,5850
chr5	57816741	57842331	ENSDART00000178749	0	+	57817658	57834895	255,0,0	20	307,140,71,78,44,55,71,85,82,75,87,105,83,157,114,105,129,96,71,518	0,846,4019,4179,5907,6062,6199,6352,7042,7426,11522,11721,12174,13891,15906,16111,17703,17916,18106,25072
chr5	58819610	58819912	ENSDART00000175914	0	+	58819610	58819912	0,0,255	2	179,37	0,265
chr5	62821948	62849767	ENSDART00000179144	0	+	62821948	62849767	0,0,255	2	762,1608	0,26211
chr5	63590594	63593262	ENSDART00000178279	0	+	63590594	63593262	0,0,255	3	428,126,527	0,1903,2141
chr5	63590594	63593262	ENSDART00000175815	0	+	63590594	63593262	0,0,255	4	203,141,126,527	0,287,1903,2141
chr5	63590594	63593262	ENSDART00000177769	0	+	63590594	63593262	0,0,255	2	428,527	0,2141
chr5	63975577	63990398	ENSDART00000176194	0	-	63975577	63990398	0,0,255	3	2234,141,508	0,11626,14313
chr5	65168514	65196331	ENSDART00000175217	0	+	65193295	65196328	255,0,0	4	58,178,116,459	0,21440,24758,27358
chr5	65189772	65196331	ENSDART00000178668	0	+	65193295	65196328	255,0,0	3	360,116,459	0,3500,6100
chr5	65560809	65565027	ENSDART00000178162	0	-	65560809	65565027	0,0,255	4	138,196,87,319	0,223,3211,3899
chr5	65839001	65847620	ENSDART00000176906	0	+	65839001	65847620	0,0,255	2	382,2251	0,6368
chr5	67581322	67586355	ENSDART00000178794	0	+	67581322	67586355	0,0,255	3	248,199,575	0,699,4458
chr5	68033252	68033682	ENSDART00000177016	0	+	68033252	68033682	0,0,255	2	142,158	0,272
chr5	68669444	68673031	ENSDART00000177680	0	+	68669444	68673031	0,0,255	2	255,250	0,3337
chr5	69554747	69557861	ENSDART00000178426	0	+	69554747	69557861	0,0,255	2	357,847	0,2267
chr5	69766886	69834933	ENSDART00000179538	0	-	69766886	69834933	0,0,255	5	686,101,142,149,134	0,3144,28066,66729,67913
chr5	69832826	69854021	ENSDART00000176722	0	-	69832826	69854021	0,0,255	3	938,134,984	0,1973,20211
chr5	69876324	69940354	ENSDART00000179071	0	-	69876324	69940354	0,0,255	2	470,770	0,63260
chr5	70097858	70120048	ENSDART00000175240	0	-	70097858	70120048	0,0,255	2	265,163	0,22027
chr5	70101160	70120048	ENSDART00000176646	0	-	70101160	70120048	0,0,255	2	116,163	0,18725
chr5	70120002	70126007	ENSDART00000178084	0	-	70120002	70126007	0,0,255	2	39,156	0,5849
chr5	70307444	70420885	ENSDART00000174840	0	+	70307444	70420885	0,0,255	3	535,283,146	0,110966,113295
chr5	70447259	70449824	ENSDART00000174716	0	+	70447259	70449824	0,0,255	2	133,2015	0,550
chr5	70448756	70449824	ENSDART00000175081	0	+	70448756	70449824	0,0,255	3	429,171,281	0,520,787
chr5	70448756	70449824	ENSDART00000178105	0	+	70448756	70449824	0,0,255	5	103,108,60,171,281	0,188,369,520,787
chr5	70452532	70456227	ENSDART00000177233	0	-	70452532	70456227	0,0,255	4	437,144,40,808	0,1775,2017,2887
chr5	70473825	70475195	ENSDART00000175625	0	+	70473825	70475195	0,0,255	2	506,726	0,644
chr5	70860787	70874500	ENSDART00000174756	0	+	70860787	70874500	0,0,255	2	162,200	0,13513
chr5	70875623	70890360	ENSDART00000174396	0	-	70875623	70890360	0,0,255	6	115,72,108,64,228,249	0,243,412,10829,12348,14488
chr5	71628630	71631774	ENSDART00000176529	0	+	71628630	71631774	0,0,255	2	248,1140	0,2004
chr3	357	1431	ENSDART00000174575	0	-	357	1431	0,0,255	2	276,611	0,463
chr3	765	1431	ENSDART00000177658	0	-	765	1431	0,0,255	2	266,306	0,360
chr3	544785	553099	ENSDART00000179256	0	-	544785	553099	0,0,255	6	227,154,166,167,222,218	0,322,3354,4729,5292,8096
chr3	553259	561113	ENSDART00000178037	0	-	553259	561113	0,0,255	5	184,85,96,91,384	0,1054,7092,7298,7470
chr3	1137869	1140331	ENSDART00000177792	0	+	1137869	1140331	0,0,255	4	211,135,25,324	0,355,644,2138
chr3	1139934	1141180	ENSDART00000175861	0	+	1139934	1141180	0,0,255	4	118,91,39,548	0,238,573,698
chr3	1977024	2011040	ENSDART00000178497	0	-	1977024	2011040	0,0,255	2	1126,637	0,33379
chr3	2151459	2152687	ENSDART00000177320	0	+	2151459	2152687	0,0,255	2	486,38	0,1190
chr3	2152694	2154101	ENSDART00000178758	0	+	2152694	2154101	0,0,255	2	86,355	0,1052
chr3	3497355	3498621	ENSDART00000177247	0	+	3497355	3498621	0,0,255	2	153,316	0,950
chr3	3500052	3500941	ENSDART00000179054	0	-	3500052	3500941	0,0,255	2	116,177	0,712
chr3	3500700	3502771	ENSDART00000179291	0	-	3500700	3502771	0,0,255	2	158,178	0,1893
chr3	4046309	4047256	ENSDART00000175876	0	-	4046309	4047256	0,0,255	2	38,150	0,797
chr3	4718758	4724159	ENSDART00000178157	0	-	4718758	4724159	0,0,255	2	1738,172	0,5229
chr3	4718758	4724159	ENSDART00000176942	0	-	4718758	4724159	0,0,255	3	1126,122,172	0,2615,5229
chr3	4722859	4724159	ENSDART00000175576	0	-	4722859	4724159	0,0,255	2	579,172	0,1128
chr3	4872893	4885929	ENSDART00000174601	0	-	4872893	4885929	0,0,255	3	302,124,194	0,9124,12842
chr3	4881628	4885929	ENSDART00000175782	0	-	4881628	4885929	0,0,255	2	513,194	0,4107
chr3	5339752	5352809	ENSDART00000177969	0	-	5339752	5352809	0,0,255	2	303,217	0,12840
chr3	6150468	6152664	ENSDART00000175915	0	+	6150468	6152664	0,0,255	2	89,494	0,1702
chr3	6177727	6185785	ENSDART00000177232	0	-	6177727	6185785	0,0,255	2	126,56	0,8002
chr3	6187328	6209659	ENSDART00000177627	0	-	6187328	6209659	0,0,255	2	118,235	0,22096
chr3	6639589	6643314	ENSDART00000176855	0	-	6639589	6643314	0,0,255	3	293,63,83	0,422,3642
chr3	7191258	7209530	ENSDART00000176767	0	-	7195457	7208498	255,0,0	3	4888,106,261	0,17185,18011
chr3	7202376	7209530	ENSDART00000178155	0	-	7202379	7208498	255,0,0	3	992,106,261	0,6067,6893
chr3	7253649	7261386	ENSDART00000175451	0	-	7255522	7261335	255,0,0	2	2997,106	0,7631
chr3	7828523	7867334	ENSDART00000176173	0	+	7828523	7867334	0,0,255	3	75,116,490	0,156,38321
chr3	8927624	8928056	ENSDART00000177086	0	+	8927624	8928056	0,0,255	2	82,249	0,183
chr3	8996262	8997137	ENSDART00000176035	0	+	8996262	8997137	0,0,255	2	151,275	0,600
chr3	9042433	9044103	ENSDART00000179101	0	-	9042433	9044103	0,0,255	2	267,223	0,1447
chr3	9099538	9099996	ENSDART00000176465	0	+	9099538	9099996	0,0,255	2	138,182	0,276
chr3	9100042	9101522	ENSDART00000178605	0	+	9100042	9101522	0,0,255	2	78,1318	0,162
chr3	9926498	9929712	ENSDART00000178766	0	-	9926498	9929712	0,0,255	2	2762,158	0,3056
chr3	10049045	10056319	ENSDART00000178872	0	-	10049045	10056319	0,0,255	4	1053,490,127,80	0,1165,4065,7194
chr3	10556906	10563353	ENSDART00000176848	0	-	10556906	10563353	0,0,255	2	409,520	0,5927
chr3	10562796	10563353	ENSDART00000176134	0	-	10562796	10563353	0,0,255	2	183,237	0,320
chr3	10725864	10727225	ENSDART00000175357	0	-	10725864	10727225	0,0,255	2	335,183	0,1178
chr3	10725864	10727225	ENSDART00000177393	0	-	10725864	10727225	0,0,255	3	34,135,183	0,200,1178
chr3	11090875	11091147	ENSDART00000178601	0	-	11090875	11091147	0,0,255	2	140,41	0,231
chr3	11286928	11287324	ENSDART00000179164	0	-	11286928	11287324	0,0,255	2	102,160	0,236
chr3	11332248	11337385	ENSDART00000175139	0	-	11332248	11337385	0,0,255	5	168,29,99,96,49	0,316,3065,3440,5088
chr3	11359618	11367123	ENSDART00000177745	0	+	11359618	11367123	0,0,255	3	922,101,1481	0,5605,6024
chr3	11359618	11361072	ENSDART00000176350	0	+	11359618	11361072	0,0,255	2	922,100	0,1354
chr3	11383136	11383491	ENSDART00000178661	0	-	11383136	11383491	0,0,255	2	84,93	0,262
chr3	11737391	11751066	ENSDART00000177594	0	-	11737391	11751066	0,0,255	2	235,206	0,13469
chr3	12998609	13015804	ENSDART00000178435	0	+	12998609	13015804	0,0,255	5	360,151,157,192,2038	0,2778,4979,9425,15157
chr3	13205329	13208738	ENSDART00000179297	0	-	13205329	13208738	0,0,255	2	1035,165	0,3244
chr3	13239749	13240726	ENSDART00000178431	0	+	13239749	13240726	0,0,255	2	176,512	0,465
chr3	14051196	14052673	ENSDART00000178730	0	+	14051196	14052673	0,0,255	2	703,491	0,986
chr3	14094351	14098692	ENSDART00000177860	0	+	14094351	14098692	0,0,255	2	492,303	0,4038
chr3	14101397	14104919	ENSDART00000178636	0	+	14101397	14104919	0,0,255	3	1150,84,1298	0,1228,2224
chr3	16512408	16513119	ENSDART00000177420	0	-	16512408	16513119	0,0,255	2	85,94	0,617
chr3	17983644	17990894	ENSDART00000175098	0	-	17983644	17990894	0,0,255	3	242,70,66	0,324,7184
chr3	17983644	17990894	ENSDART00000177044	0	-	17983644	17990894	0,0,255	2	242,66	0,7184
chr3	17983644	17984740	ENSDART00000176586	0	-	17983644	17984740	0,0,255	2	242,772	0,324
chr3	18027457	18028697	ENSDART00000176943	0	-	18027457	18028697	0,0,255	2	440,692	0,548
chr3	22716038	22717399	ENSDART00000178647	0	+	22716038	22717399	0,0,255	2	99,459	0,902
chr3	24663372	24778697	ENSDART00000178321	0	-	24663375	24773757	255,0,0	5	461,111,116,1145,265	0,10181,44784,109840,115060
chr3	25809336	25819519	ENSDART00000178412	0	-	25809336	25819519	0,0,255	4	4134,90,78,270	0,5318,9211,9913
chr3	26151897	26153022	ENSDART00000176317	0	-	26151897	26153022	0,0,255	2	465,116	0,1009
chr3	26460040	26505382	ENSDART00000177729	0	-	26460040	26505382	0,0,255	2	188,218	0,45124
chr3	26532861	26549550	ENSDART00000178570	0	-	26532861	26549550	0,0,255	2	1423,412	0,16277
chr3	26869915	26870536	ENSDART00000179360	0	-	26869915	26870536	0,0,255	2	268,67	0,554
chr3	27163507	27212749	ENSDART00000175278	0	+	27163507	27212749	0,0,255	2	475,614	0,48628
chr3	27163507	27212749	ENSDART00000177526	0	+	27163507	27212749	0,0,255	5	475,79,116,139,364	0,3981,44985,48628,48878
chr3	27208447	27212749	ENSDART00000175413	0	+	27208447	27212749	0,0,255	2	132,614	0,3688
chr3	27215996	27363963	ENSDART00000175103	0	+	27215996	27363963	0,0,255	2	138,66	0,147901
chr3	27785381	27795195	ENSDART00000177549	0	-	27785381	27795195	0,0,255	3	230,50,202	0,9405,9612
chr3	27794737	27796211	ENSDART00000178100	0	-	27794737	27796211	0,0,255	3	333,17,309	0,444,1165
chr3	27794737	27796211	ENSDART00000178984	0	-	27794737	27796211	0,0,255	4	99,77,17,309	0,256,444,1165
chr3	27790944	27793174	ENSDART00000177823	0	-	27790944	27793174	0,0,255	5	5,47,131,819,91	0,134,310,658,2139
chr3	28623891	28625778	ENSDART00000178436	0	-	28623891	28625778	0,0,255	4	196,75,38,392	0,491,819,1495
chr3	28768286	28795233	ENSDART00000174427	0	+	28768286	28795233	0,0,255	2	190,728	0,26219
chr3	31130513	31131788	ENSDART00000177928	0	-	31130737	31131762	255,0,0	2	648,160	0,1115
chr3	31379755	31468568	ENSDART00000176024	0	-	31379755	31468568	0,0,255	4	164,101,166,71	0,5503,13951,88742
chr3	31380059	31468568	ENSDART00000176978	0	-	31380059	31468568	0,0,255	3	131,166,71	0,13647,88438
chr3	31384975	31385603	ENSDART00000179145	0	-	31384975	31385603	0,0,255	2	384,98	0,530
chr3	32909592	32911836	ENSDART00000174513	0	+	32909592	32911836	0,0,255	3	942,38,686	0,1215,1558
chr3	32911929	32913308	ENSDART00000177985	0	+	32911929	32913308	0,0,255	3	117,75,226	0,687,1153
chr3	34511539	34512465	ENSDART00000174912	0	-	34511539	34512465	0,0,255	2	632,188	0,738
chr3	35292801	35295176	ENSDART00000176673	0	+	35292801	35295176	0,0,255	2	109,53	0,2322
chr3	35310401	35360439	ENSDART00000176700	0	+	35310401	35360439	0,0,255	2	114,411	0,49627
chr3	37453482	37454672	ENSDART00000178383	0	+	37453482	37454672	0,0,255	2	843,108	0,1082
chr3	37454870	37486027	ENSDART00000176184	0	+	37454870	37486027	0,0,255	2	392,246	0,30911
chr3	37454870	37455533	ENSDART00000177339	0	+	37454870	37455533	0,0,255	2	392,194	0,469
chr3	37457408	37474499	ENSDART00000177418	0	+	37457408	37474499	0,0,255	2	509,54	0,17037
chr3	37610888	37611371	ENSDART00000177258	0	+	37610888	37611371	0,0,255	2	284,80	0,403
chr3	38908730	38910852	ENSDART00000178251	0	+	38908730	38910852	0,0,255	2	151,71	0,2051
chr3	38912610	38914620	ENSDART00000176975	0	+	38912610	38914620	0,0,255	2	23,101	0,1909
chr3	40209814	40210550	ENSDART00000178680	0	+	40209814	40210550	0,0,255	2	373,34	0,702
chr3	42481178	42483070	ENSDART00000174828	0	-	42481178	42483070	0,0,255	2	1297,104	0,1788
chr3	42494600	42509041	ENSDART00000179165	0	+	42494600	42509041	0,0,255	3	128,148,827	0,7229,13614
chr3	42960774	42985552	ENSDART00000176655	0	-	42960774	42985552	0,0,255	2	411,102	0,24676
chr3	44854491	44855882	ENSDART00000178240	0	-	44854491	44855882	0,0,255	2	38,1260	0,131
chr3	44854491	44855882	ENSDART00000176919	0	-	44854491	44855882	0,0,255	3	38,953,216	0,131,1175
chr3	45880585	45882401	ENSDART00000177103	0	-	45880585	45882401	0,0,255	3	408,400,158	0,1163,1658
chr3	45880585	45882401	ENSDART00000175503	0	-	45880585	45882401	0,0,255	4	408,130,96,158	0,1163,1467,1658
chr3	47879742	47882048	ENSDART00000174979	0	-	47879742	47882048	0,0,255	3	317,147,818	0,1245,1488
chr3	49971299	49983068	ENSDART00000175275	0	+	49971299	49983068	0,0,255	2	127,479	0,11290
chr3	49971299	49971581	ENSDART00000178640	0	+	49971299	49971581	0,0,255	2	93,150	0,132
chr3	50613536	50615570	ENSDART00000178853	0	-	50613536	50615570	0,0,255	2	154,45	0,1989
chr3	51939959	51941076	ENSDART00000179143	0	-	51939959	51941076	0,0,255	5	132,93,111,33,139	0,233,405,642,978
chr3	51940783	51942160	ENSDART00000179172	0	-	51940783	51942160	0,0,255	3	293,86,840	0,378,537
chr3	51940995	51942160	ENSDART00000178053	0	-	51940995	51942160	0,0,255	4	81,86,124,37	0,166,325,1128
chr3	51975202	51975490	ENSDART00000178417	0	+	51975202	51975490	0,0,255	2	106,103	0,185
chr3	52135588	52137542	ENSDART00000176257	0	+	52135588	52137542	0,0,255	2	139,168	0,1786
chr3	53351502	53377684	ENSDART00000174853	0	+	53351502	53377684	0,0,255	2	79,189	0,25993
chr3	53377454	53394963	ENSDART00000177133	0	+	53377454	53394963	0,0,255	2	181,341	0,17168
chr3	53708572	53735119	ENSDART00000178309	0	+	53708572	53735119	0,0,255	2	59,72	0,26475
chr3	56291245	56293214	ENSDART00000177093	0	+	56291245	56293214	0,0,255	2	644,434	0,1535
chr3	57200998	57250225	ENSDART00000179014	0	+	57201170	57249404	255,0,0	4	350,78,138,1078	0,3220,4918,48149
chr3	58154787	58161752	ENSDART00000178787	0	-	58154787	58161752	0,0,255	3	319,217,142	0,2157,6823
chr3	58154787	58156487	ENSDART00000179157	0	-	58154787	58156487	0,0,255	3	319,138,172	0,993,1528
chr3	58154787	58156487	ENSDART00000176332	0	-	58154787	58156487	0,0,255	2	319,172	0,1528
chr3	58442767	58444525	ENSDART00000177100	0	-	58442767	58444525	0,0,255	2	74,198	0,1560
chr3	58533594	58564321	ENSDART00000178411	0	-	58533594	58564321	0,0,255	2	68,72	0,30655
chr3	58965518	58968422	ENSDART00000178510	0	+	58965518	58968422	0,0,255	2	185,113	0,2791
chr3	61980673	62113477	ENSDART00000177975	0	+	62102633	62113474	255,0,0	4	273,91,143,797	0,1818,121872,132007
chr3	61980673	62109498	ENSDART00000177748	0	+	61999812	62109495	255,0,0	3	273,163,890	0,19031,127935
chr3	61998069	62002724	ENSDART00000175012	0	+	61999812	62002721	255,0,0	3	565,163,710	0,1635,3945
chr3	61999171	62017743	ENSDART00000177348	0	+	61999812	62017740	255,0,0	3	696,543,710	0,17177,17862
chr3	62063752	62109498	ENSDART00000179448	0	+	62102633	62109495	255,0,0	3	152,91,890	0,38845,44856
chr3	62090701	62109498	ENSDART00000174569	0	+	62090701	62109495	255,0,0	2	55,890	0,17907
chr3	62034536	62046937	ENSDART00000176729	0	+	62034689	62043646	255,0,0	2	208,3983	0,8418
chr6	1115866	1130652	ENSDART00000177532	0	-	1115866	1130652	0,0,255	2	196,271	0,14515
chr6	1259717	1274572	ENSDART00000175968	0	+	1259717	1274572	0,0,255	2	233,203	0,14652
chr6	1306328	1315767	ENSDART00000177688	0	-	1306328	1315767	0,0,255	4	4981,196,192,794	0,7215,8075,8645
chr6	2590655	2592579	ENSDART00000176580	0	-	2590655	2592579	0,0,255	2	167,546	0,1378
chr6	3414861	3420165	ENSDART00000175440	0	+	3414861	3420165	0,0,255	2	170,128	0,5176
chr6	3655228	3665305	ENSDART00000178545	0	+	3655228	3665305	0,0,255	11	393,52,40,37,96,123,95,173,58,72,532	0,817,2141,2349,2551,2749,5184,5404,7395,7548,9545
chr6	5038181	5239357	ENSDART00000174759	0	+	5038181	5239357	0,0,255	3	816,76,380	0,22545,200796
chr6	5359208	5445291	ENSDART00000177382	0	-	5359208	5445291	0,0,255	4	47,203,99,172	0,27258,76128,85911
chr6	6193572	6216065	ENSDART00000175823	0	-	6193572	6216065	0,0,255	2	1240,185	0,22308
chr6	8674166	8762455	ENSDART00000178906	0	+	8674166	8762455	0,0,255	2	44,658	0,87631
chr6	9004423	9005277	ENSDART00000176619	0	-	9004423	9005277	0,0,255	2	590,197	0,657
chr6	9017910	9018740	ENSDART00000179365	0	-	9017910	9018740	0,0,255	2	590,173	0,657
chr6	9697344	9707838	ENSDART00000176759	0	+	9700721	9706546	255,0,0	5	454,1041,156,93,1604	0,3371,4735,6739,8890
chr6	10141483	10163109	ENSDART00000175899	0	+	10141483	10163109	0,0,255	3	320,150,1196	0,1053,20430
chr6	10630340	10632027	ENSDART00000174807	0	+	10630340	10632027	0,0,255	2	198,144	0,1543
chr6	12124705	12125045	ENSDART00000174622	0	-	12124705	12125045	0,0,255	2	50,138	0,202
chr6	12833807	12837884	ENSDART00000177896	0	-	12833807	12837884	0,0,255	2	70,381	0,3696
chr6	12833807	12834277	ENSDART00000176312	0	-	12833807	12834277	0,0,255	2	70,307	0,163
chr6	12837363	12837884	ENSDART00000177701	0	-	12837363	12837884	0,0,255	2	48,381	0,140
chr6	14713973	14715586	ENSDART00000177757	0	-	14713973	14715586	0,0,255	3	360,843,84	0,554,1529
chr6	14713973	14715370	ENSDART00000178805	0	-	14713973	14715370	0,0,255	4	360,153,194,262	0,554,776,1135
chr6	15587035	15603020	ENSDART00000179248	0	-	15587035	15603020	0,0,255	3	319,259,252	0,12322,15733
chr6	15587035	15591666	ENSDART00000176679	0	-	15587035	15591666	0,0,255	2	316,49	0,4582
chr6	15877848	15884732	ENSDART00000175827	0	-	15877848	15884732	0,0,255	2	168,642	0,6242
chr6	16890409	16890615	ENSDART00000175102	0	-	16890409	16890615	0,0,255	2	77,37	0,169
chr6	17232141	17233149	ENSDART00000179637	0	+	17232141	17233149	0,0,255	3	241,274,248	0,348,760
chr6	18180462	18183992	ENSDART00000175999	0	+	18180462	18183992	0,0,255	3	132,71,69	0,1125,3461
chr6	18180462	18183992	ENSDART00000175196	0	+	18180462	18183992	0,0,255	2	132,69	0,3461
chr6	18319508	18322185	ENSDART00000178058	0	+	18319508	18322185	0,0,255	2	215,2385	0,292
chr6	18322249	18323819	ENSDART00000175324	0	-	18322249	18323819	0,0,255	2	209,254	0,1316
chr6	18375599	18379149	ENSDART00000178793	0	+	18375599	18379149	0,0,255	2	270,206	0,3344
chr6	18388286	18390184	ENSDART00000175672	0	+	18388286	18390184	0,0,255	3	87,44,863	0,320,1035
chr6	20961276	20961438	ENSDART00000177776	0	-	20961276	20961438	0,0,255	2	38,32	0,130
chr6	21279780	21281657	ENSDART00000175486	0	-	21279780	21281657	0,0,255	4	55,67,9,273	0,882,1468,1604
chr6	21279780	21281657	ENSDART00000178539	0	-	21279780	21281657	0,0,255	3	55,67,273	0,882,1604
chr6	21577847	21578672	ENSDART00000179281	0	-	21577847	21578672	0,0,255	3	112,62,54	0,582,771
chr6	22967778	22968838	ENSDART00000175037	0	-	22967778	22968838	0,0,255	2	282,78	0,982
chr6	24110299	24112930	ENSDART00000176575	0	+	24110299	24112930	0,0,255	3	183,109,431	0,1741,2200
chr6	24110299	24111032	ENSDART00000178659	0	+	24110299	24111032	0,0,255	2	183,18	0,715
chr6	24113775	24119126	ENSDART00000175834	0	+	24113775	24119126	0,0,255	4	345,276,86,13	0,1897,5139,5338
chr6	24115551	24119052	ENSDART00000174677	0	+	24115551	24119052	0,0,255	3	250,54,138	0,343,3363
chr6	24118118	24119368	ENSDART00000178038	0	-	24118118	24119368	0,0,255	3	333,91,268	0,777,982
chr6	24941614	24942624	ENSDART00000177794	0	+	24941614	24942624	0,0,255	2	246,645	0,365
chr6	32137008	32145970	ENSDART00000178729	0	+	32137008	32145970	0,0,255	2	95,95	0,8867
chr6	32152011	32160818	ENSDART00000177656	0	+	32152011	32160818	0,0,255	2	135,79	0,8728
chr6	32534727	32609036	ENSDART00000177276	0	+	32534727	32609036	0,0,255	3	233,120,209	0,13132,74100
chr6	32534727	32609036	ENSDART00000177090	0	+	32534727	32609036	0,0,255	2	233,209	0,74100
chr6	32702311	32702696	ENSDART00000178764	0	-	32702311	32702696	0,0,255	2	98,146	0,239
chr6	33052908	33054663	ENSDART00000175188	0	+	33052908	33054663	0,0,255	2	401,90	0,1665
chr6	33585919	33592111	ENSDART00000178722	0	+	33585919	33592111	0,0,255	2	63,83	0,6109
chr6	34491534	34526403	ENSDART00000178602	0	+	34491534	34526403	0,0,255	4	218,71,138,230	0,9692,12892,34639
chr6	34501182	34522163	ENSDART00000175580	0	+	34501182	34522163	0,0,255	3	115,138,376	0,3244,20605
chr6	34833799	34834806	ENSDART00000175857	0	-	34833799	34834806	0,0,255	2	140,513	0,494
chr6	36143424	36146996	ENSDART00000177076	0	-	36143424	36146996	0,0,255	2	263,475	0,3097
chr6	40551439	40553014	ENSDART00000177524	0	+	40551439	40553014	0,0,255	2	215,1286	0,289
chr6	40552467	40553014	ENSDART00000179040	0	+	40552467	40553014	0,0,255	2	78,343	0,204
chr6	40552467	40553014	ENSDART00000174748	0	+	40552467	40553014	0,0,255	3	78,173,77	0,204,470
chr6	41898847	41912871	ENSDART00000176834	0	+	41898847	41912871	0,0,255	4	149,76,107,136	0,4290,13242,13888
chr6	41911836	41917477	ENSDART00000175070	0	+	41911836	41917477	0,0,255	2	360,136	0,5505
chr6	42771951	42785758	ENSDART00000177337	0	+	42771951	42785758	0,0,255	2	69,102	0,13705
chr6	43044413	43050238	ENSDART00000175115	0	-	43044413	43050238	0,0,255	2	455,152	0,5673
chr6	43049564	43054357	ENSDART00000177305	0	-	43049564	43054357	0,0,255	2	609,408	0,4385
chr6	43059925	43068933	ENSDART00000179236	0	-	43059925	43068933	0,0,255	2	661,341	0,8667
chr6	44725556	44801924	ENSDART00000174933	0	+	44725556	44801924	0,0,255	2	51,735	0,75633
chr6	48921618	48924318	ENSDART00000177697	0	+	48921618	48924318	0,0,255	2	320,262	0,2438
chr6	49409277	49411411	ENSDART00000178495	0	+	49409277	49411411	0,0,255	2	119,309	0,1825
chr6	49489423	49500796	ENSDART00000177749	0	+	49489423	49500796	0,0,255	5	134,814,141,71,2483	0,1666,4001,5821,8890
chr6	49490881	49500796	ENSDART00000176661	0	+	49490881	49500796	0,0,255	4	1022,141,71,2483	0,2543,4363,7432
chr6	50476993	50485179	ENSDART00000175554	0	-	50476993	50485179	0,0,255	3	222,168,172	0,4890,8014
chr6	50569677	50573792	ENSDART00000179005	0	+	50569677	50573792	0,0,255	2	347,196	0,3919
chr6	50794141	50885886	ENSDART00000176636	0	+	50794141	50885886	0,0,255	2	61,130	0,91615
chr6	50885690	50924153	ENSDART00000176733	0	+	50885690	50924153	0,0,255	2	136,141	0,38322
chr6	50826013	50833127	ENSDART00000175578	0	+	50826013	50833127	0,0,255	2	1307,1964	0,5150
chr6	53252788	53258300	ENSDART00000176651	0	-	53252788	53258300	0,0,255	3	801,223,120	0,4091,5392
chr6	56024985	56054625	ENSDART00000177167	0	-	56024985	56054625	0,0,255	2	209,488	0,29152
chr6	56224588	56275271	ENSDART00000177824	0	+	56224588	56275271	0,0,255	3	308,130,337	0,476,50346
chr6	56224588	56253197	ENSDART00000174612	0	+	56224588	56253197	0,0,255	2	606,303	0,28306
chr6	56542509	56651653	ENSDART00000175798	0	-	56542509	56651653	0,0,255	2	168,96	0,109048
chr6	56542509	56576665	ENSDART00000177471	0	-	56542509	56576665	0,0,255	2	168,236	0,33920
chr6	57111283	57125869	ENSDART00000177890	0	-	57111283	57125869	0,0,255	3	71,210,188	0,12793,14398
chr6	57489218	57490410	ENSDART00000176615	0	+	57489218	57490410	0,0,255	2	402,106	0,1086
chr6	59413785	59426258	ENSDART00000175631	0	-	59413785	59426258	0,0,255	2	93,158	0,12315
chr6	60208595	60215041	ENSDART00000177071	0	+	60208595	60215041	0,0,255	2	478,957	0,5489
chr6	60268208	60271331	ENSDART00000179344	0	+	60268208	60271331	0,0,255	3	101,56,968	0,473,2155
chr2	64227	66191	ENSDART00000178336	0	+	64227	66191	0,0,255	4	150,552,176,326	0,450,1214,1638
chr2	79798	80930	ENSDART00000178371	0	-	79798	80930	0,0,255	2	119,977	0,155
chr2	121018	122207	ENSDART00000177159	0	+	121018	122207	0,0,255	2	575,558	0,631
chr2	249226	251583	ENSDART00000175260	0	+	249226	251583	0,0,255	2	1079,983	0,1374
chr2	480055	482573	ENSDART00000175390	0	-	480055	482573	0,0,255	2	517,240	0,2278
chr2	482443	519577	ENSDART00000177450	0	-	482443	519577	0,0,255	2	96,311	0,36823
chr2	635637	789626	ENSDART00000178775	0	+	635637	789626	0,0,255	3	388,77,887	0,101320,153102
chr2	635637	740625	ENSDART00000175227	0	+	635637	740625	0,0,255	3	388,77,511	0,101320,104477
chr2	635637	738499	ENSDART00000176744	0	+	635637	738499	0,0,255	2	388,1542	0,101320
chr2	1267808	1277847	ENSDART00000178242	0	+	1267808	1277847	0,0,255	2	333,189	0,9850
chr2	1326606	1327547	ENSDART00000174411	0	+	1326606	1327547	0,0,255	2	193,646	0,295
chr2	2562073	2564498	ENSDART00000175505	0	-	2562073	2564498	0,0,255	2	154,121	0,2304
chr2	5789215	5790766	ENSDART00000175013	0	-	5789215	5790766	0,0,255	2	406,138	0,1413
chr2	6325898	6327436	ENSDART00000178440	0	+	6325898	6327436	0,0,255	3	60,72,125	0,277,1413
chr2	6946297	6949375	ENSDART00000179177	0	-	6946297	6949375	0,0,255	3	573,76,270	0,2617,2808
chr2	6946297	6949375	ENSDART00000177572	0	-	6946297	6949375	0,0,255	2	573,270	0,2808
chr2	7389741	7391605	ENSDART00000175279	0	+	7389741	7391605	0,0,255	2	183,40	0,1824
chr2	7572952	7575168	ENSDART00000175957	0	-	7572952	7575168	0,0,255	2	552,164	0,2052
chr2	7668634	7675390	ENSDART00000178354	0	+	7668634	7675390	0,0,255	4	207,180,92,166	0,1353,3504,6590
chr2	7678179	7682873	ENSDART00000177678	0	+	7678179	7682873	0,0,255	4	73,60,83,800	0,2672,3089,3894
chr2	7726462	7727357	ENSDART00000178737	0	+	7726462	7727357	0,0,255	2	344,191	0,704
chr2	7864859	7866977	ENSDART00000178517	0	-	7864859	7866977	0,0,255	4	251,45,120,618	0,325,570,1500
chr2	8687825	8689959	ENSDART00000176151	0	+	8687825	8689959	0,0,255	3	115,144,440	0,213,1694
chr2	8836181	8842305	ENSDART00000176358	0	-	8836181	8842305	0,0,255	3	49,38,52	0,1951,6072
chr2	8892652	8893024	ENSDART00000178114	0	+	8892652	8893024	0,0,255	2	249,43	0,329
chr2	12589146	12593519	ENSDART00000176765	0	+	12589146	12593519	0,0,255	2	125,84	0,4289
chr2	13664613	13668465	ENSDART00000179204	0	+	13664613	13668465	0,0,255	5	323,134,43,147,968	0,907,1127,1256,2884
chr2	14192777	14194604	ENSDART00000178097	0	-	14192777	14194604	0,0,255	2	739,1021	0,806
chr2	15265207	15281036	ENSDART00000176685	0	-	15265207	15281036	0,0,255	2	2039,66	0,15763
chr2	15292843	15296456	ENSDART00000177410	0	+	15292843	15296456	0,0,255	4	169,1878,140,222	0,1056,3021,3391
chr2	18683494	18685607	ENSDART00000178479	0	+	18683494	18685607	0,0,255	3	313,108,57	0,1616,2056
chr2	18683494	18685607	ENSDART00000177335	0	+	18683494	18685607	0,0,255	3	313,81,57	0,435,2056
chr2	25256658	25272120	ENSDART00000174587	0	+	25256658	25272120	0,0,255	2	153,116	0,15346
chr2	27085801	27086572	ENSDART00000178849	0	+	27085801	27086572	0,0,255	2	187,429	0,342
chr2	27562514	27587077	ENSDART00000175484	0	+	27562514	27587077	0,0,255	3	128,80,145	0,10573,24418
chr2	28725719	28825334	ENSDART00000176363	0	-	28725719	28825334	0,0,255	4	843,79,56,278	0,4033,67132,99337
chr2	28725719	28825334	ENSDART00000175190	0	-	28725719	28825334	0,0,255	3	843,79,278	0,4033,99337
chr2	29976056	29981180	ENSDART00000174645	0	-	29976056	29981180	0,0,255	2	355,287	0,4837
chr2	31076974	31091768	ENSDART00000176933	0	-	31076974	31091768	0,0,255	4	506,53,155,162	0,3284,14272,14632
chr2	31092357	31100862	ENSDART00000178719	0	+	31092357	31100862	0,0,255	2	1002,263	0,8242
chr2	31094635	31115421	ENSDART00000174880	0	-	31094635	31115421	0,0,255	4	1575,99,87,193	0,1926,15809,20593
chr2	31094635	31097106	ENSDART00000175967	0	-	31094635	31097106	0,0,255	2	1575,545	0,1926
chr2	31117225	31234560	ENSDART00000177696	0	+	31117225	31234560	0,0,255	4	245,130,102,243	0,12156,32075,117092
chr2	32820434	32820922	ENSDART00000175195	0	+	32820434	32820922	0,0,255	2	83,93	0,395
chr2	33236813	33241698	ENSDART00000176279	0	-	33236813	33241698	0,0,255	2	664,143	0,4742
chr2	33776398	33788654	ENSDART00000179336	0	+	33776398	33788654	0,0,255	2	409,214	0,12042
chr2	33799440	33801916	ENSDART00000178228	0	-	33799440	33801916	0,0,255	2	141,410	0,2066
chr2	33914251	33915514	ENSDART00000175907	0	+	33914251	33915514	0,0,255	2	539,507	0,756
chr2	33941955	33943561	ENSDART00000178812	0	-	33941955	33943561	0,0,255	2	126,120	0,1486
chr2	34123611	34124767	ENSDART00000177756	0	-	34123611	34124767	0,0,255	2	452,129	0,1027
chr2	35597122	35598834	ENSDART00000177949	0	+	35597122	35598834	0,0,255	2	441,381	0,1331
chr2	36396781	36443146	ENSDART00000174937	0	-	36396781	36443146	0,0,255	2	515,297	0,46068
chr2	36396781	36442730	ENSDART00000176607	0	+	36396781	36442730	0,0,255	2	164,237	0,45712
chr2	36442396	36488653	ENSDART00000178136	0	+	36442396	36488653	0,0,255	2	99,1443	0,44814
chr2	36570234	36582016	ENSDART00000174456	0	+	36570234	36582016	0,0,255	4	82,100,93,916	0,1215,4866,10866
chr2	36759885	36761455	ENSDART00000174526	0	+	36759885	36761455	0,0,255	2	250,245	0,1325
chr2	37992667	37996172	ENSDART00000179233	0	+	37992667	37996172	0,0,255	5	135,73,105,66,150	0,584,2016,2582,3355
chr2	37993250	37998730	ENSDART00000174415	0	+	37993250	37998730	0,0,255	11	74,263,66,84,69,48,66,75,72,63,128	0,1275,1999,2772,4295,4519,4676,4864,5038,5213,5352
chr2	38433688	38439905	ENSDART00000179196	0	+	38433688	38439905	0,0,255	2	868,488	0,5729
chr2	39086247	39086590	ENSDART00000177742	0	+	39086247	39086590	0,0,255	2	156,106	0,237
chr2	40394700	40404421	ENSDART00000176028	0	+	40394700	40404421	0,0,255	3	478,365,462	0,8770,9259
chr2	40394700	40404421	ENSDART00000176459	0	+	40394700	40404421	0,0,255	2	478,462	0,9259
chr2	40912366	40915570	ENSDART00000176095	0	-	40912366	40915570	0,0,255	3	678,105,217	0,2512,2987
chr2	41307868	41598178	ENSDART00000177840	0	-	41307868	41598178	0,0,255	3	394,147,250	0,114791,290060
chr2	41308023	41598178	ENSDART00000178357	0	-	41308023	41598178	0,0,255	5	17,138,147,59,250	0,101,114636,286126,289905
chr2	41417176	41598178	ENSDART00000176801	0	-	41417176	41598178	0,0,255	3	276,147,250	0,5483,180752
chr2	41384343	41385491	ENSDART00000175549	0	-	41384343	41385491	0,0,255	2	59,77	0,1071
chr2	41889675	41909877	ENSDART00000177901	0	-	41889675	41909877	0,0,255	3	201,79,867	0,14189,19335
chr2	41908946	41909877	ENSDART00000179428	0	+	41908946	41909877	0,0,255	2	272,485	0,446
chr2	42910134	42915057	ENSDART00000178399	0	-	42910134	42915057	0,0,255	2	299,161	0,4762
chr2	43113443	43129194	ENSDART00000179153	0	-	43113443	43129194	0,0,255	7	418,83,196,327,99,30,127	0,5090,7286,14246,15281,15513,15624
chr2	43131785	43133592	ENSDART00000175145	0	-	43131785	43133592	0,0,255	2	231,128	0,1679
chr2	43131785	43133592	ENSDART00000176077	0	-	43131785	43133592	0,0,255	3	17,84,128	0,147,1679
chr2	45372123	45374247	ENSDART00000178810	0	-	45372123	45374247	0,0,255	3	972,223,76	0,1249,2048
chr2	45372123	45373953	ENSDART00000174915	0	-	45372123	45373953	0,0,255	3	972,94,396	0,1249,1434
chr2	45615068	45615587	ENSDART00000174815	0	+	45615068	45615587	0,0,255	2	221,177	0,342
chr2	46924168	46962025	ENSDART00000176051	0	+	46924168	46962025	0,0,255	3	172,124,244	0,27373,37613
chr2	46924168	46962025	ENSDART00000177440	0	+	46924168	46962025	0,0,255	2	172,244	0,37613
chr2	46985330	46991315	ENSDART00000176388	0	+	46985330	46991315	0,0,255	2	458,307	0,5678
chr2	47042442	47051336	ENSDART00000176790	0	-	47042442	47051336	0,0,255	3	433,95,484	0,8218,8410
chr2	47046701	47051336	ENSDART00000177344	0	-	47046701	47051336	0,0,255	3	592,95,484	0,3959,4151
chr2	47050060	47058559	ENSDART00000174426	0	-	47050060	47058559	0,0,255	3	695,311,186	0,792,8313
chr2	47058242	47060770	ENSDART00000176658	0	+	47058242	47060770	0,0,255	2	617,525	0,2003
chr2	47091404	47171077	ENSDART00000175952	0	+	47091404	47171077	0,0,255	5	192,109,76,50,780	0,40492,68912,71074,78893
chr2	47239052	47247969	ENSDART00000177739	0	-	47239052	47247969	0,0,255	2	242,769	0,8148
chr2	47444296	47446406	ENSDART00000178190	0	+	47444296	47446406	0,0,255	2	286,185	0,1925
chr2	47455704	47471824	ENSDART00000177180	0	+	47455704	47471824	0,0,255	4	363,132,314,565	0,4423,12385,15555
chr2	47456674	47471824	ENSDART00000174717	0	+	47456674	47471824	0,0,255	4	41,132,311,565	0,3453,11418,14585
chr2	47694621	47699758	ENSDART00000179050	0	-	47694621	47699758	0,0,255	2	48,88	0,5049
chr2	48413179	48421379	ENSDART00000176264	0	-	48413179	48421379	0,0,255	2	578,191	0,8009
chr2	48413179	48421379	ENSDART00000177359	0	-	48413179	48421379	0,0,255	3	578,42,35	0,8009,8165
chr2	48526745	48533228	ENSDART00000174437	0	+	48526745	48533228	0,0,255	2	48,166	0,6317
chr2	48564225	48568969	ENSDART00000176568	0	-	48564225	48568969	0,0,255	2	648,164	0,4580
chr2	48977007	48980496	ENSDART00000178484	0	-	48977007	48980496	0,0,255	4	649,183,99,341	0,2195,2967,3148
chr2	48997338	48998388	ENSDART00000174409	0	-	48997338	48998388	0,0,255	2	629,183	0,867
chr2	48997338	48998004	ENSDART00000176339	0	-	48997338	48998004	0,0,255	2	223,358	0,308
chr2	49073324	49074754	ENSDART00000178241	0	+	49073324	49074754	0,0,255	3	277,137,58	0,823,1372
chr2	49074696	49076724	ENSDART00000179270	0	+	49074696	49076724	0,0,255	5	91,50,299,131,52	0,759,1202,1716,1976
chr2	49075455	49078540	ENSDART00000174440	0	+	49075455	49078540	0,0,255	5	50,645,267,122,167	0,443,1217,1589,2918
chr2	50917100	50917624	ENSDART00000177376	0	-	50917100	50917624	0,0,255	2	123,37	0,487
chr2	50957663	50958126	ENSDART00000174854	0	+	50957663	50958126	0,0,255	2	160,212	0,251
chr2	51477113	51477591	ENSDART00000178578	0	-	51477113	51477591	0,0,255	3	74,35,38	0,172,440
chr2	51596831	51634670	ENSDART00000175396	0	-	51596831	51634670	0,0,255	3	1170,66,192	0,37380,37647
chr2	51635007	51637871	ENSDART00000174761	0	-	51635007	51637871	0,0,255	4	176,54,40,280	0,994,1131,2584
chr2	51664334	51672906	ENSDART00000174902	0	+	51664334	51672906	0,0,255	2	303,514	0,8058
chr2	51671379	51672906	ENSDART00000178881	0	-	51671379	51672906	0,0,255	2	1107,319	0,1208
chr2	51739695	51742835	ENSDART00000175637	0	-	51739695	51742835	0,0,255	6	1006,57,60,53,104,153	0,1080,1212,2574,2716,2987
chr2	51796503	51799544	ENSDART00000174862	0	-	51796503	51799544	0,0,255	2	562,145	0,2896
chr2	51796503	51799544	ENSDART00000176605	0	-	51796503	51799544	0,0,255	3	421,60,145	0,502,2896
chr2	51796503	51799544	ENSDART00000179536	0	-	51796503	51799544	0,0,255	4	252,60,60,145	0,361,502,2896
chr2	51857630	51862736	ENSDART00000174414	0	-	51857630	51862736	0,0,255	2	456,227	0,4879
chr2	51975887	51977019	ENSDART00000177445	0	+	51975887	51977019	0,0,255	2	267,595	0,537
chr2	52561632	52569731	ENSDART00000175043	0	+	52561632	52569731	0,0,255	3	189,80,205	0,631,7894
chr2	52562263	52608728	ENSDART00000178748	0	+	52562263	52608728	0,0,255	8	80,136,179,149,160,83,223,264	0,7263,16775,32284,33637,34957,45093,46201
chr2	52608395	52610349	ENSDART00000177872	0	-	52608395	52610349	0,0,255	2	263,172	0,1782
chr2	52978608	53005476	ENSDART00000175025	0	+	52978608	53005476	0,0,255	2	194,3732	0,23136
chr2	53966468	54028854	ENSDART00000178289	0	-	53966468	54028854	0,0,255	4	109,126,96,607	0,12742,28111,61779
chr2	54448370	54630267	ENSDART00000174581	0	+	54448493	54628955	255,0,0	50	231,304,214,169,123,36,130,179,231,115,197,149,174,239,161,177,126,201,205,102,166,244,103,160,90,131,63,104,99,112,69,167,179,174,735,259,183,283,139,148,215,159,148,189,93,173,114,80,187,1562	0,11328,15164,26951,29270,31775,33592,33972,35650,40891,43693,44012,44404,56789,59597,60062,62194,64634,65990,66507,71678,81482,83815,93592,94311,96842,100924,113562,116197,119622,119818,122644,125532,131426,134107,137535,143228,150941,153735,154488,156701,157988,158752,164080,165699,167202,170151,177173,177871,180335
chr2	55603828	55627853	ENSDART00000176993	0	-	55603828	55627853	0,0,255	6	362,61,101,115,177,38	0,7970,12773,16077,21409,23987
chr2	55603828	55625476	ENSDART00000176519	0	-	55603828	55625476	0,0,255	5	362,61,101,115,239	0,7970,12773,16077,21409
chr2	55615972	55625476	ENSDART00000175908	0	-	55615972	55625476	0,0,255	3	730,115,239	0,3933,9265
chr2	56200488	56211543	ENSDART00000177661	0	+	56200488	56211543	0,0,255	2	247,539	0,10516
chr2	56205695	56207579	ENSDART00000179376	0	+	56205695	56207579	0,0,255	2	475,990	0,894
chr2	56685446	56701114	ENSDART00000175189	0	-	56685446	56701114	0,0,255	5	3070,191,77,132,160	0,7405,11771,15012,15508
chr2	56762262	56788066	ENSDART00000175511	0	+	56762262	56788066	0,0,255	5	540,987,103,47,1326	0,10655,14737,21885,24478
chr2	56807283	56812472	ENSDART00000178502	0	+	56807283	56812472	0,0,255	3	424,69,161	0,867,5028
chr2	57615572	57638141	ENSDART00000177839	0	-	57615572	57638141	0,0,255	2	49,569	0,22000
chr2	57790785	57792024	ENSDART00000174597	0	+	57790785	57792024	0,0,255	2	238,626	0,613
chr2	57955464	57973820	ENSDART00000174670	0	-	57955464	57973820	0,0,255	2	270,452	0,17904
chr2	57971419	57973820	ENSDART00000176252	0	-	57971419	57973820	0,0,255	2	66,452	0,1949
chr2	58347041	58411685	ENSDART00000177160	0	-	58347041	58411685	0,0,255	4	999,108,118,338	0,16041,58515,64306
chr2	58780934	58785310	ENSDART00000179318	0	-	58780934	58785310	0,0,255	3	536,117,717	0,959,3659
chr2	58978483	58986323	ENSDART00000175018	0	-	58978483	58986323	0,0,255	3	1513,202,241	0,2876,7599
chr2	59316116	59338153	ENSDART00000178243	0	+	59316116	59338153	0,0,255	2	143,132	0,21905
chr1	1032564	1141797	ENSDART00000176181	0	-	1032564	1141797	0,0,255	2	1518,268	0,108965
chr1	1344248	1351701	ENSDART00000177415	0	-	1344248	1351701	0,0,255	4	508,765,214,74	0,600,4498,7379
chr1	1344248	1351701	ENSDART00000178197	0	-	1344248	1351701	0,0,255	4	267,147,765,74	0,361,600,7379
chr1	1424154	1430559	ENSDART00000177866	0	+	1424154	1430559	0,0,255	2	281,430	0,5975
chr1	1424154	1428698	ENSDART00000176974	0	+	1424154	1428698	0,0,255	2	281,940	0,3604
chr1	1425288	1430559	ENSDART00000175922	0	-	1425288	1430559	0,0,255	2	506,360	0,4911
chr1	2347492	2354992	ENSDART00000177655	0	-	2347492	2354992	0,0,255	3	930,168,357	0,2882,7143
chr1	3415995	3418159	ENSDART00000178904	0	-	3415995	3418159	0,0,255	2	60,86	0,2078
chr1	3603152	3647532	ENSDART00000174751	0	-	3603152	3647532	0,0,255	2	141,206	0,44174
chr1	4094317	4095993	ENSDART00000178165	0	+	4094317	4095993	0,0,255	2	259,11	0,1665
chr1	4094317	4095914	ENSDART00000177662	0	+	4094317	4095914	0,0,255	2	259,14	0,1583
chr1	4094317	4095043	ENSDART00000179088	0	+	4094317	4095043	0,0,255	2	259,50	0,676
chr1	4241537	4314209	ENSDART00000175289	0	+	4241537	4314209	0,0,255	2	154,357	0,72315
chr1	4613336	4614505	ENSDART00000176657	0	+	4613336	4614505	0,0,255	2	324,688	0,481
chr1	7088602	7160424	ENSDART00000174972	0	-	7088602	7160424	0,0,255	3	1103,103,303	0,71181,71519
chr1	7317323	7328365	ENSDART00000177051	0	-	7319914	7328028	255,0,0	7	2768,101,172,147,205,34,386	0,2868,5355,5635,7641,9892,10656
chr1	8453080	8460338	ENSDART00000176430	0	-	8453080	8460338	0,0,255	2	42,37	0,7221
chr1	9262552	9267762	ENSDART00000177421	0	+	9262552	9267762	0,0,255	2	269,1906	0,3304
chr1	12332159	12335936	ENSDART00000174594	0	-	12332159	12335936	0,0,255	2	682,362	0,3415
chr1	12420274	12422114	ENSDART00000176346	0	-	12420274	12422114	0,0,255	2	39,138	0,1702
chr1	12607895	12807437	ENSDART00000175835	0	-	12607895	12807437	0,0,255	3	210,126,151	0,173495,199391
chr1	12807241	12991700	ENSDART00000174610	0	-	12807241	12991700	0,0,255	2	194,107	0,184352
chr1	12791823	12795023	ENSDART00000177650	0	+	12791823	12795023	0,0,255	2	838,1695	0,1505
chr1	12791823	12795023	ENSDART00000176177	0	+	12791823	12795023	0,0,255	3	838,152,1125	0,1505,2075
chr1	12795121	12795996	ENSDART00000176113	0	+	12795121	12795996	0,0,255	2	183,601	0,274
chr1	12795121	12795996	ENSDART00000178611	0	+	12795121	12795996	0,0,255	3	183,175,330	0,274,545
chr1	12798761	12802309	ENSDART00000177070	0	-	12798761	12802309	0,0,255	4	263,144,40,806	0,1602,1844,2742
chr1	12910340	12916325	ENSDART00000175443	0	-	12910340	12916325	0,0,255	4	2391,169,540,73	0,2634,4476,5912
chr1	12910340	12916325	ENSDART00000176829	0	-	12910340	12916325	0,0,255	5	2391,169,204,211,73	0,2634,4476,4805,5912
chr1	13864355	13864790	ENSDART00000177550	0	-	13864355	13864790	0,0,255	2	270,55	0,380
chr1	13909659	13909863	ENSDART00000174441	0	-	13909659	13909863	0,0,255	2	29,62	0,142
chr1	13914601	13915579	ENSDART00000177501	0	-	13914601	13915579	0,0,255	3	223,44,90	0,332,888
chr1	13914601	13915102	ENSDART00000177128	0	-	13914601	13915102	0,0,255	2	223,169	0,332
chr1	13921320	13923367	ENSDART00000178655	0	+	13921320	13923367	0,0,255	2	987,1028	0,1019
chr1	14772169	14806359	ENSDART00000174942	0	-	14772169	14806359	0,0,255	3	217,150,1455	0,880,32735
chr1	14772982	14811639	ENSDART00000179457	0	-	14772982	14811639	0,0,255	3	217,1388,504	0,31922,38153
chr1	14832915	14837332	ENSDART00000176538	0	-	14832915	14837332	0,0,255	2	1585,99	0,4318
chr1	14932238	15181250	ENSDART00000176261	0	-	14932851	15181250	255,0,0	10	483,46,105,124,73,123,88,102,195,21	0,567,5302,31871,63326,67002,93546,145614,178247,248991
chr1	14932238	15110737	ENSDART00000177122	0	-	14932667	15110680	255,0,0	8	483,105,124,73,123,88,102,252	0,5302,31871,63326,67002,93546,145614,178247
chr1	17273176	17275509	ENSDART00000176735	0	+	17273176	17275509	0,0,255	2	839,791	0,1542
chr1	17273176	17275509	ENSDART00000178735	0	+	17273176	17275509	0,0,255	3	839,152,221	0,1542,2112
chr1	17276218	17277338	ENSDART00000178361	0	+	17276218	17277338	0,0,255	3	143,241,560	0,228,560
chr1	17276666	17277338	ENSDART00000178478	0	+	17276666	17277338	0,0,255	3	21,175,289	0,112,383
chr1	17279941	17282335	ENSDART00000177124	0	-	17279941	17282335	0,0,255	3	441,170,348	0,1778,2046
chr1	17441085	17441574	ENSDART00000178701	0	-	17441085	17441574	0,0,255	2	204,188	0,301
chr1	17472179	17476163	ENSDART00000175338	0	+	17472179	17476163	0,0,255	3	761,40,2025	0,1809,1959
chr1	17472179	17476163	ENSDART00000176284	0	+	17472179	17476163	0,0,255	4	761,40,144,559	0,1809,1947,3425
chr1	17478501	17479843	ENSDART00000175500	0	-	17478501	17479843	0,0,255	5	468,175,60,108,185	0,564,830,965,1157
chr1	17478501	17479574	ENSDART00000177833	0	-	17478501	17479574	0,0,255	2	739,243	0,830
chr1	17480677	17482738	ENSDART00000175696	0	-	17480677	17482738	0,0,255	3	50,152,735	0,467,1326
chr1	18249461	18252672	ENSDART00000177724	0	-	18249461	18252672	0,0,255	6	1746,156,87,111,95,301	0,1909,2166,2338,2576,2910
chr1	18251525	18252378	ENSDART00000179402	0	-	18251525	18252378	0,0,255	3	1,283,7	0,102,846
chr1	18252429	18253921	ENSDART00000176010	0	-	18252429	18253921	0,0,255	4	81,77,124,373	0,166,316,1119
chr1	18559420	18581351	ENSDART00000178278	0	-	18559420	18581351	0,0,255	4	466,82,23,536	0,3940,16420,21395
chr1	19310716	19330802	ENSDART00000176699	0	-	19310716	19330802	0,0,255	2	141,384	0,19702
chr1	19330994	19334989	ENSDART00000178192	0	+	19330994	19334989	0,0,255	2	228,237	0,3758
chr1	19333951	19336129	ENSDART00000174673	0	+	19333951	19336129	0,0,255	2	108,239	0,1939
chr1	23671163	23672861	ENSDART00000178801	0	+	23671163	23672861	0,0,255	2	385,305	0,1393
chr1	23911502	23912523	ENSDART00000177029	0	-	23911502	23912523	0,0,255	3	418,175,241	0,514,780
chr1	23911502	23912523	ENSDART00000178712	0	-	23911502	23912523	0,0,255	4	418,175,57,108	0,514,780,913
chr1	23913601	23915933	ENSDART00000179484	0	-	23913601	23915933	0,0,255	3	50,152,989	0,467,1343
chr1	24859782	24862470	ENSDART00000175783	0	+	24859782	24862470	0,0,255	3	303,771,291	0,1533,2397
chr1	24860321	24862470	ENSDART00000177683	0	+	24860321	24862470	0,0,255	3	236,771,291	0,994,1858
chr1	24860321	24862470	ENSDART00000178576	0	+	24860321	24862470	0,0,255	4	236,377,319,291	0,994,1446,1858
chr1	25549790	25554573	ENSDART00000178915	0	-	25549790	25554573	0,0,255	2	67,142	0,4641
chr1	25861165	25901345	ENSDART00000176703	0	-	25861165	25901345	0,0,255	2	278,138	0,40042
chr1	27051083	27056844	ENSDART00000175851	0	-	27051083	27056844	0,0,255	5	297,54,124,76,36	0,1010,1352,1573,5725
chr1	28696376	28697103	ENSDART00000175133	0	+	28696376	28697103	0,0,255	2	192,412	0,315
chr1	30034631	30074915	ENSDART00000178195	0	-	30034631	30074915	0,0,255	2	513,331	0,39953
chr1	30550653	30555388	ENSDART00000175344	0	+	30550653	30555388	0,0,255	4	583,324,134,387	0,1953,4141,4348
chr1	30550653	30555388	ENSDART00000177367	0	+	30550653	30555388	0,0,255	4	583,87,141,594	0,1953,2136,4141
chr1	30552417	30555388	ENSDART00000177568	0	+	30552417	30555388	0,0,255	2	276,2599	0,372
chr1	31279311	31279810	ENSDART00000175624	0	+	31279311	31279810	0,0,255	2	170,255	0,244
chr1	32785233	32786255	ENSDART00000176866	0	+	32785233	32786255	0,0,255	2	214,52	0,970
chr1	34124799	34128489	ENSDART00000178389	0	+	34124799	34128489	0,0,255	2	370,271	0,3419
chr1	34124799	34126755	ENSDART00000178767	0	+	34124799	34126755	0,0,255	2	370,44	0,1912
chr1	34126237	34126755	ENSDART00000177353	0	+	34126237	34126755	0,0,255	2	278,44	0,474
chr1	34501046	34502555	ENSDART00000179341	0	-	34501046	34502555	0,0,255	2	980,350	0,1159
chr1	35220167	35221167	ENSDART00000176648	0	-	35220167	35221167	0,0,255	2	723,167	0,833
chr1	35220167	35221167	ENSDART00000177831	0	-	35220167	35221167	0,0,255	3	567,82,167	0,641,833
chr1	35623753	35624439	ENSDART00000176896	0	-	35623753	35624439	0,0,255	2	220,220	0,466
chr1	35919052	35925788	ENSDART00000176692	0	+	35919052	35925788	0,0,255	2	157,61	0,6675
chr1	36872079	36919189	ENSDART00000175753	0	+	36872079	36919189	0,0,255	2	206,299	0,46811
chr1	38210763	38304759	ENSDART00000176696	0	+	38210763	38304759	0,0,255	4	241,97,90,314	0,18181,92200,93682
chr1	38210763	38277688	ENSDART00000177486	0	+	38210763	38277688	0,0,255	3	241,93,86	0,18181,66839
chr1	38454487	38455399	ENSDART00000175926	0	+	38454487	38455399	0,0,255	2	405,385	0,527
chr1	39931870	39946632	ENSDART00000175281	0	-	39931870	39946632	0,0,255	2	222,758	0,14004
chr1	39950193	39952403	ENSDART00000175370	0	+	39950193	39952403	0,0,255	6	113,413,62,104,158,474	0,190,723,883,1075,1736
chr1	39950193	39951472	ENSDART00000178070	0	+	39950193	39951472	0,0,255	6	113,179,122,62,104,204	0,190,481,723,883,1075
chr1	40134317	40154129	ENSDART00000177517	0	+	40134317	40154129	0,0,255	2	122,140	0,19672
chr1	42429725	42454289	ENSDART00000178496	0	-	42429725	42454289	0,0,255	3	543,146,149	0,9451,24415
chr1	42817190	42913974	ENSDART00000174935	0	-	42817190	42913974	0,0,255	2	532,272	0,96512
chr1	43239739	43241990	ENSDART00000174602	0	+	43239739	43241990	0,0,255	4	35,69,51,265	0,130,349,1986
chr1	43251143	43252353	ENSDART00000177138	0	-	43251143	43252353	0,0,255	3	324,54,205	0,633,1005
chr1	43254803	43255154	ENSDART00000176348	0	+	43254803	43255154	0,0,255	2	141,112	0,239
chr1	43255707	43256923	ENSDART00000177222	0	+	43255707	43256923	0,0,255	7	101,33,36,36,18,59,134	0,208,365,505,624,944,1082
chr1	43389675	43390250	ENSDART00000178942	0	+	43389675	43390250	0,0,255	2	160,59	0,516
chr1	44272621	44272858	ENSDART00000175708	0	+	44272621	44272858	0,0,255	2	50,108	0,129
chr1	45526270	45527929	ENSDART00000174820	0	+	45526270	45527929	0,0,255	2	3,1564	0,95
chr1	45556385	45557359	ENSDART00000179006	0	+	45556385	45557359	0,0,255	2	311,520	0,454
chr1	48190692	48192391	ENSDART00000175894	0	+	48190692	48192391	0,0,255	2	202,108	0,1591
chr1	51721526	51748530	ENSDART00000178147	0	+	51721526	51748530	0,0,255	9	1164,1114,1105,62,158,2225,62,164,668	0,17012,18654,19848,20254,22187,24535,26062,26336
chr1	51721526	51748530	ENSDART00000177136	0	+	51721526	51748530	0,0,255	8	1206,1058,62,158,2225,62,164,668	0,18701,20114,20254,22187,24535,26062,26336
chr1	51721526	51748530	ENSDART00000176675	0	+	51721526	51748530	0,0,255	9	1206,1058,62,158,59,402,62,164,668	0,18701,20114,20254,22187,24010,24535,26062,26336
chr1	51721526	51739787	ENSDART00000174878	0	-	51721526	51739787	0,0,255	3	1269,54,853	0,16817,17408
chr1	51723177	51732286	ENSDART00000177779	0	-	51723177	51732286	0,0,255	2	90,1559	0,7550
chr1	51724541	51737340	ENSDART00000178541	0	-	51724541	51737340	0,0,255	2	921,244	0,12555
chr1	51726864	51745859	ENSDART00000176821	0	-	51726864	51745859	0,0,255	3	968,192,442	0,17587,18553
chr1	51726864	51735999	ENSDART00000176060	0	-	51726864	51735999	0,0,255	2	560,745	0,8390
chr1	51730025	51732573	ENSDART00000177609	0	+	51730025	51732573	0,0,255	2	2239,120	0,2428
chr1	53127954	53137897	ENSDART00000176783	0	+	53127954	53137897	0,0,255	6	172,94,84,155,23,1131	0,1030,3537,4628,4887,8812
chr1	53132532	53137897	ENSDART00000174516	0	+	53132532	53137897	0,0,255	2	205,1131	0,4234
chr1	53149245	53152320	ENSDART00000178865	0	+	53149245	53152320	0,0,255	3	81,421,109	0,2460,2966
chr1	53713503	53746384	ENSDART00000179565	0	-	53713503	53746384	0,0,255	2	306,655	0,32226
chr1	54691865	54692188	ENSDART00000174987	0	+	54691865	54692188	0,0,255	2	89,156	0,167
chr1	54692486	54730049	ENSDART00000178068	0	+	54692486	54730049	0,0,255	2	245,171	0,37392
chr1	54849563	54851969	ENSDART00000179308	0	-	54849563	54851969	0,0,255	2	415,63	0,2343
chr1	55423659	55423959	ENSDART00000176544	0	-	55423659	55423959	0,0,255	2	95,106	0,194
chr1	55899346	55906078	ENSDART00000177336	0	-	55899346	55906078	0,0,255	3	3861,48,706	0,4060,6026
chr1	55899346	55906078	ENSDART00000176422	0	-	55899346	55906078	0,0,255	4	3861,48,276,110	0,4060,6026,6622
chr1	55933245	55936067	ENSDART00000175130	0	-	55933245	55936067	0,0,255	2	2554,53	0,2769
chr1	55999051	56014174	ENSDART00000179491	0	+	55999051	56014174	0,0,255	2	61,2975	0,12148
chr1	56004534	56007550	ENSDART00000174945	0	-	56004534	56007550	0,0,255	3	208,48,356	0,2281,2660
chr1	56010188	56028074	ENSDART00000176682	0	-	56010188	56028074	0,0,255	6	1239,105,159,48,451,480	0,2960,5278,8688,13559,17406
chr1	56010188	56028074	ENSDART00000175572	0	-	56010188	56028074	0,0,255	8	1239,105,159,159,48,48,86,480	0,2960,5278,6786,8688,13559,13924,17406
chr1	56010188	56024122	ENSDART00000177369	0	-	56010188	56024122	0,0,255	6	1239,105,159,159,48,10	0,2960,5278,6786,13559,13924
chr1	56091046	56092515	ENSDART00000177417	0	+	56091046	56092515	0,0,255	2	155,88	0,1381
chr1	56702011	56711757	ENSDART00000175838	0	-	56702011	56711757	0,0,255	2	285,121	0,9625
chr1	56717371	56718022	ENSDART00000175241	0	+	56717371	56718022	0,0,255	2	71,299	0,352
chr1	56827025	56838219	ENSDART00000178469	0	+	56827025	56838219	0,0,255	2	121,147	0,11047
chr1	56835815	56838219	ENSDART00000176155	0	+	56835815	56838219	0,0,255	2	142,147	0,2257
chr1	57016257	57016615	ENSDART00000175853	0	+	57016257	57016615	0,0,255	2	165,41	0,317
chr1	58083066	58087306	ENSDART00000176650	0	+	58083066	58087306	0,0,255	3	936,49,1210	0,2949,3030
chr1	58125932	58127400	ENSDART00000179514	0	-	58125932	58127400	0,0,255	2	336,822	0,646
chr1	58125932	58127400	ENSDART00000175365	0	-	58125932	58127400	0,0,255	3	289,44,906	0,422,562
chr1	58126445	58127400	ENSDART00000175743	0	-	58126445	58127400	0,0,255	3	43,5,822	0,96,133
chr1	58279684	58282017	ENSDART00000175765	0	-	58279684	58282017	0,0,255	2	1688,245	0,2088
chr1	58402569	58404433	ENSDART00000178103	0	-	58402569	58404433	0,0,255	3	493,141,468	0,1176,1396
chr1	58839183	58840676	ENSDART00000179017	0	+	58839183	58840676	0,0,255	3	261,40,174	0,1181,1319
chr1	58847340	58848274	ENSDART00000175006	0	-	58847340	58848274	0,0,255	2	157,232	0,702
chr9	21	2400	ENSDART00000176287	0	+	21	2400	0,0,255	3	225,85,922	0,1279,1457
chr9	1107912	1112313	ENSDART00000177553	0	+	1107912	1112313	0,0,255	2	125,109	0,4292
chr9	1177800	1205554	ENSDART00000176589	0	+	1181468	1202099	255,0,0	13	309,179,105,43,79,98,115,148,96,167,69,73,4616	0,3651,9068,11000,11771,11949,12411,13209,15536,16318,17480,19077,23138
chr9	1225813	1234414	ENSDART00000177730	0	+	1225813	1234414	0,0,255	2	180,397	0,8204
chr9	1268250	1270142	ENSDART00000174931	0	+	1268250	1270142	0,0,255	4	440,116,70,76	0,610,1665,1816
chr9	1291539	1292520	ENSDART00000175842	0	+	1291539	1292520	0,0,255	2	182,233	0,748
chr9	1292174	1295022	ENSDART00000179396	0	+	1292174	1295022	0,0,255	2	282,391	0,2457
chr9	1294513	1295262	ENSDART00000175885	0	+	1294513	1295262	0,0,255	2	230,82	0,667
chr9	2180259	2183636	ENSDART00000176503	0	-	2180259	2183636	0,0,255	2	77,85	0,3292
chr9	2183754	2210494	ENSDART00000178714	0	-	2183754	2210494	0,0,255	2	193,41	0,26699
chr9	2415684	2445839	ENSDART00000177370	0	-	2415684	2445839	0,0,255	2	181,357	0,29798
chr9	2576794	2579714	ENSDART00000176825	0	+	2576794	2579714	0,0,255	2	411,885	0,2035
chr9	7794960	7796418	ENSDART00000176152	0	+	7794960	7796418	0,0,255	2	190,246	0,1212
chr9	12171865	12200566	ENSDART00000175076	0	-	12171865	12200566	0,0,255	2	199,198	0,28503
chr9	15546144	15559516	ENSDART00000178524	0	-	15546144	15559516	0,0,255	2	379,418	0,12954
chr9	15838741	15840335	ENSDART00000177854	0	-	15838741	15840335	0,0,255	2	103,693	0,901
chr9	15838741	15840335	ENSDART00000175058	0	-	15838741	15840335	0,0,255	3	103,67,109	0,901,1485
chr9	16768274	16768903	ENSDART00000176523	0	+	16768274	16768903	0,0,255	2	165,366	0,263
chr9	16768474	16770136	ENSDART00000178980	0	-	16768474	16770136	0,0,255	2	207,151	0,1511
chr9	20240867	20242854	ENSDART00000179488	0	+	20240867	20242854	0,0,255	2	365,1048	0,939
chr9	21305947	21306266	ENSDART00000179094	0	-	21305947	21306266	0,0,255	2	102,59	0,260
chr9	21950826	21952100	ENSDART00000175807	0	+	21950826	21952100	0,0,255	2	540,650	0,624
chr9	23510908	23523053	ENSDART00000174643	0	+	23510908	23523053	0,0,255	2	244,937	0,11208
chr9	26218035	26221240	ENSDART00000177394	0	+	26218035	26221240	0,0,255	3	4,211,591	0,452,2614
chr9	26374218	26380555	ENSDART00000176862	0	+	26374218	26380555	0,0,255	2	458,102	0,6235
chr9	26760359	26764007	ENSDART00000174918	0	+	26760359	26764007	0,0,255	2	197,3191	0,457
chr9	26793193	26984552	ENSDART00000177881	0	+	26793193	26984552	0,0,255	3	413,219,102	0,122364,191257
chr9	26793193	26816101	ENSDART00000179031	0	+	26793193	26816101	0,0,255	2	413,245	0,22663
chr9	27086069	27264646	ENSDART00000175676	0	+	27086069	27264646	0,0,255	4	142,124,193,489	0,1459,71669,178088
chr9	27157683	27192570	ENSDART00000177807	0	+	27157683	27192570	0,0,255	2	248,73	0,34814
chr9	27504204	27512969	ENSDART00000176273	0	+	27504204	27512969	0,0,255	2	79,227	0,8538
chr9	28317951	28319989	ENSDART00000177822	0	+	28317951	28319989	0,0,255	3	204,131,568	0,626,1470
chr9	28318360	28319989	ENSDART00000174613	0	+	28318360	28319989	0,0,255	2	348,568	0,1061
chr9	28785749	28786545	ENSDART00000179215	0	-	28785749	28786545	0,0,255	2	118,458	0,338
chr9	29690872	29693001	ENSDART00000177425	0	+	29690872	29693001	0,0,255	3	157,144,393	0,255,1736
chr9	29695675	29696572	ENSDART00000178487	0	-	29695675	29696572	0,0,255	3	565,60,108	0,656,789
chr9	29695675	29696352	ENSDART00000174457	0	-	29695675	29696352	0,0,255	3	294,175,21	0,390,656
chr9	29697684	29698535	ENSDART00000175707	0	-	29697684	29698535	0,0,255	2	50,383	0,468
chr9	29698281	29699281	ENSDART00000179036	0	-	29698281	29699281	0,0,255	2	23,239	0,761
chr9	30707170	30714533	ENSDART00000177221	0	-	30707170	30714533	0,0,255	2	175,186	0,7177
chr9	30884539	30905177	ENSDART00000175419	0	+	30884539	30905177	0,0,255	3	218,73,602	0,738,20036
chr9	31517694	31526992	ENSDART00000177360	0	+	31517694	31526992	0,0,255	4	726,143,118,1934	0,2002,2288,7364
chr9	31517694	31526992	ENSDART00000179052	0	+	31517694	31526992	0,0,255	5	466,132,143,118,1934	0,594,2002,2288,7364
chr9	31517694	31526992	ENSDART00000178377	0	+	31517694	31526992	0,0,255	3	689,118,1934	0,2288,7364
chr9	32246959	32247588	ENSDART00000177281	0	-	32246959	32247588	0,0,255	2	197,238	0,391
chr9	32412948	32427363	ENSDART00000174889	0	+	32412948	32427363	0,0,255	2	719,155	0,14260
chr9	32725999	32726638	ENSDART00000175321	0	+	32725999	32726638	0,0,255	2	271,196	0,443
chr9	32947033	32950454	ENSDART00000174903	0	-	32947033	32950454	0,0,255	2	43,153	0,3268
chr9	32961728	32985138	ENSDART00000175153	0	-	32961728	32985138	0,0,255	3	429,101,258	0,9390,23152
chr9	34112366	34119668	ENSDART00000179589	0	-	34112366	34119668	0,0,255	2	51,99	0,7203
chr9	34140463	34146663	ENSDART00000177897	0	-	34140463	34146663	0,0,255	2	969,192	0,6008
chr9	34737480	34738670	ENSDART00000175158	0	-	34737480	34738670	0,0,255	2	551,205	0,985
chr9	34776771	34777217	ENSDART00000176753	0	-	34776771	34777217	0,0,255	2	141,207	0,239
chr9	35013707	35018111	ENSDART00000179098	0	+	35013707	35018111	0,0,255	2	112,71	0,4333
chr9	35017845	35018111	ENSDART00000178694	0	+	35017845	35018111	0,0,255	2	83,71	0,195
chr9	35345644	35351820	ENSDART00000175252	0	-	35345644	35351820	0,0,255	3	203,121,151	0,466,6025
chr9	36181478	36186207	ENSDART00000177562	0	-	36181478	36186207	0,0,255	2	184,119	0,4610
chr9	37205933	37210676	ENSDART00000177965	0	-	37205933	37210676	0,0,255	2	346,113	0,4630
chr9	38260288	38262121	ENSDART00000176016	0	-	38260288	38262121	0,0,255	3	127,113,396	0,1099,1437
chr9	40101836	40129278	ENSDART00000177531	0	-	40101836	40129278	0,0,255	3	119,99,203	0,5330,27239
chr9	40101836	40104953	ENSDART00000175994	0	-	40101836	40104953	0,0,255	2	119,372	0,2745
chr9	40587001	40683096	ENSDART00000175705	0	-	40587001	40683096	0,0,255	4	210,76,91,131	0,87201,95184,95964
chr9	41293658	41299645	ENSDART00000178564	0	-	41293658	41299645	0,0,255	2	1476,145	0,5842
chr9	41451325	41453005	ENSDART00000175870	0	-	41451325	41453005	0,0,255	2	777,182	0,1498
chr9	43863281	43865316	ENSDART00000176812	0	-	43863281	43865316	0,0,255	3	1527,78,197	0,1606,1838
chr9	44811048	44816435	ENSDART00000174579	0	+	44811048	44816435	0,0,255	2	92,81	0,5306
chr9	44871328	44905569	ENSDART00000179103	0	-	44871328	44905569	0,0,255	2	74,326	0,33915
chr9	45460431	45460809	ENSDART00000178783	0	+	45460431	45460809	0,0,255	2	142,132	0,246
chr9	46064911	46067588	ENSDART00000179175	0	+	46064911	46067588	0,0,255	3	150,84,130	0,245,2547
chr9	47348015	47356271	ENSDART00000176408	0	+	47348015	47356271	0,0,255	2	211,277	0,7979
chr9	47528889	47538318	ENSDART00000176731	0	+	47528889	47538318	0,0,255	4	177,194,111,1823	0,2975,4044,7606
chr9	47530429	47538318	ENSDART00000178908	0	+	47530429	47538318	0,0,255	4	611,194,111,1823	0,1435,2504,6066
chr9	49434528	49547113	ENSDART00000178654	0	-	49434528	49547113	0,0,255	3	175,72,121	0,52941,112464
chr9	50076387	50090952	ENSDART00000179290	0	-	50079114	50090842	255,0,0	7	2838,156,102,132,201,118,235	0,3486,5359,8107,8609,12457,14330
chr9	50670155	50793135	ENSDART00000179475	0	+	50670155	50793135	0,0,255	2	635,479	0,122501
chr9	51067815	51082137	ENSDART00000177163	0	+	51067815	51082137	0,0,255	4	522,217,98,260	0,9711,13882,14062
chr9	51104165	51127555	ENSDART00000175937	0	+	51104165	51127555	0,0,255	6	265,85,201,145,160,2440	0,342,2888,9886,17381,20950
chr9	51165705	51177742	ENSDART00000179168	0	+	51165705	51177742	0,0,255	2	105,101	0,11936
chr9	53617677	53618253	ENSDART00000175872	0	-	53617677	53618253	0,0,255	2	18,411	0,165
chr9	53894147	53898546	ENSDART00000175619	0	-	53894147	53898546	0,0,255	2	3348,160	0,4239
chr9	53894147	53898546	ENSDART00000179009	0	-	53894147	53898546	0,0,255	3	2609,98,160	0,3250,4239
chr9	54137530	54139068	ENSDART00000179138	0	-	54137530	54139068	0,0,255	2	503,839	0,699
chr9	54137530	54139068	ENSDART00000178268	0	-	54137530	54139068	0,0,255	3	503,121,596	0,699,942
chr9	55322567	55330352	ENSDART00000175748	0	+	55322567	55330352	0,0,255	5	794,82,142,167,1547	0,1353,4424,4957,6238
chr9	55564859	55584512	ENSDART00000176085	0	+	55564859	55584512	0,0,255	2	282,705	0,18948
chr9	55657793	55668078	ENSDART00000175988	0	+	55657793	55668078	0,0,255	2	557,636	0,9649
chr9	56080652	56083596	ENSDART00000174517	0	-	56080652	56083596	0,0,255	3	263,17,585	0,1379,2359
chr9	56080652	56083596	ENSDART00000179359	0	-	56080652	56083596	0,0,255	4	109,17,19,635	0,1467,1576,2309
chr9	56082957	56085144	ENSDART00000177825	0	-	56082957	56085144	0,0,255	2	639,1074	0,1113
chr9	56315742	56319228	ENSDART00000176419	0	+	56315742	56319228	0,0,255	2	139,43	0,3443
chr16	50967	62634	ENSDART00000175221	0	+	50967	62634	0,0,255	4	225,49,121,510	0,3415,3761,11157
chr16	188390	189042	ENSDART00000175792	0	+	188390	189042	0,0,255	2	296,280	0,372
chr16	317154	319289	ENSDART00000176182	0	-	317154	319289	0,0,255	2	107,367	0,1768
chr16	474617	493028	ENSDART00000177966	0	+	474617	493028	0,0,255	2	220,549	0,17862
chr16	532449	533395	ENSDART00000179288	0	-	532449	533395	0,0,255	2	582,249	0,697
chr16	596980	623677	ENSDART00000176299	0	+	596980	623677	0,0,255	2	177,72	0,26625
chr16	1909212	1910257	ENSDART00000177493	0	-	1909212	1910257	0,0,255	2	200,216	0,829
chr16	2011498	2059035	ENSDART00000176694	0	+	2011498	2058862	255,0,0	3	207,226,430	0,28602,47107
chr16	2978821	2980483	ENSDART00000174801	0	+	2978821	2980483	0,0,255	2	167,30	0,1632
chr16	3241591	3242682	ENSDART00000178265	0	+	3241591	3242682	0,0,255	2	177,101	0,990
chr16	3252803	3255317	ENSDART00000177528	0	+	3252803	3255317	0,0,255	2	141,1697	0,817
chr16	3252803	3255317	ENSDART00000175645	0	+	3252803	3255317	0,0,255	4	141,152,52,260	0,817,1386,2254
chr16	3252803	3255317	ENSDART00000179362	0	+	3252803	3255317	0,0,255	3	141,152,260	0,817,2254
chr16	3448370	3449074	ENSDART00000175385	0	-	3448370	3449074	0,0,255	2	206,198	0,506
chr16	3691775	3693770	ENSDART00000177285	0	+	3691775	3693770	0,0,255	2	38,1261	0,734
chr16	3760608	3761699	ENSDART00000176667	0	+	3760608	3761699	0,0,255	2	330,691	0,400
chr16	3813274	3819934	ENSDART00000175718	0	+	3813274	3819934	0,0,255	4	113,160,69,835	0,1264,1854,5825
chr16	3814493	3819934	ENSDART00000174521	0	+	3814493	3819934	0,0,255	2	704,835	0,4606
chr16	4338961	4345735	ENSDART00000176193	0	+	4338961	4345735	0,0,255	2	46,421	0,6353
chr16	4405804	4412696	ENSDART00000177107	0	-	4405804	4412696	0,0,255	3	623,200,81	0,2751,6811
chr16	4405804	4409043	ENSDART00000174973	0	-	4405804	4409043	0,0,255	2	623,488	0,2751
chr16	5156541	5157552	ENSDART00000179161	0	-	5156541	5157552	0,0,255	3	608,28,87	0,816,924
chr16	5599647	5603073	ENSDART00000178429	0	+	5599647	5603073	0,0,255	3	204,32,104	0,2989,3322
chr16	5639562	5645108	ENSDART00000178106	0	+	5639562	5645055	255,0,0	4	558,57,171,230	0,943,2228,5316
chr16	6664706	6685488	ENSDART00000176847	0	-	6664706	6685488	0,0,255	2	1254,163	0,20619
chr16	11470857	11485943	ENSDART00000174637	0	+	11470857	11485943	0,0,255	2	310,146	0,14940
chr16	11689749	11692976	ENSDART00000178987	0	+	11689749	11692976	0,0,255	4	124,26,136,1145	0,215,1759,2082
chr16	12672581	12675181	ENSDART00000179529	0	-	12672581	12675181	0,0,255	2	63,185	0,2415
chr16	13222143	13225489	ENSDART00000176659	0	+	13222143	13225489	0,0,255	2	359,81	0,3265
chr16	13655172	13661207	ENSDART00000177129	0	-	13655172	13661207	0,0,255	2	279,133	0,5902
chr16	14059896	14064027	ENSDART00000177884	0	+	14059896	14064027	0,0,255	2	81,194	0,3937
chr16	14532033	14534078	ENSDART00000179601	0	-	14532033	14534078	0,0,255	2	942,187	0,1858
chr16	14536739	14543536	ENSDART00000177154	0	-	14536739	14543536	0,0,255	2	1023,123	0,6674
chr16	14541409	14543536	ENSDART00000175831	0	-	14541409	14543536	0,0,255	2	1085,123	0,2004
chr16	14546153	14553077	ENSDART00000175791	0	-	14546153	14553077	0,0,255	2	1109,112	0,6812
chr16	14571141	14603358	ENSDART00000176074	0	+	14571141	14603358	0,0,255	2	394,563	0,31654
chr16	14584735	14591681	ENSDART00000179452	0	+	14584735	14591681	0,0,255	2	233,1049	0,5897
chr16	14584735	14586997	ENSDART00000178406	0	+	14584735	14586997	0,0,255	2	233,1104	0,1158
chr16	17694176	17695200	ENSDART00000174837	0	+	17694176	17695200	0,0,255	2	214,131	0,893
chr16	18373829	18388661	ENSDART00000177411	0	-	18373829	18388661	0,0,255	3	685,104,103	0,14491,14729
chr16	18384003	18389762	ENSDART00000174530	0	-	18384003	18389762	0,0,255	7	3599,32,104,81,25,86,556	0,4067,4317,4555,4853,4985,5203
chr16	19689924	19691985	ENSDART00000176719	0	-	19689924	19691985	0,0,255	3	512,173,57	0,1729,2004
chr16	19999201	20001314	ENSDART00000176283	0	+	19999201	20001314	0,0,255	3	837,152,50	0,1496,2063
chr16	20001264	20003254	ENSDART00000177954	0	+	20001264	20003254	0,0,255	4	52,378,60,528	0,859,1311,1462
chr16	20002123	20003254	ENSDART00000179310	0	+	20002123	20003254	0,0,255	4	378,60,169,258	0,452,603,873
chr16	20001708	20015493	ENSDART00000177259	0	-	20001708	20015493	0,0,255	2	1448,115	0,13670
chr16	20236046	20237457	ENSDART00000174980	0	-	20236046	20237457	0,0,255	2	721,576	0,835
chr16	21728016	21735041	ENSDART00000179125	0	-	21728159	21734193	255,0,0	5	314,72,96,53,879	0,5645,5789,5977,6146
chr16	22070142	22073169	ENSDART00000174719	0	+	22070142	22073169	0,0,255	4	135,69,63,201	0,237,2614,2826
chr16	22596591	22600131	ENSDART00000174884	0	-	22596591	22600131	0,0,255	3	1049,144,472	0,2308,3068
chr16	22596591	22599073	ENSDART00000175770	0	-	22596591	22599073	0,0,255	3	884,48,174	0,970,2308
chr16	24283446	24292871	ENSDART00000179001	0	+	24283446	24292871	0,0,255	3	143,347,3486	0,3175,5939
chr16	24286400	24292871	ENSDART00000179608	0	+	24286400	24292871	0,0,255	2	568,3486	0,2985
chr16	24650701	24658769	ENSDART00000175920	0	+	24650701	24658769	0,0,255	4	101,140,34,851	0,6879,7100,7217
chr16	24657108	24658769	ENSDART00000176824	0	+	24657108	24658769	0,0,255	3	612,34,851	0,693,810
chr16	24790819	24793554	ENSDART00000178614	0	-	24791163	24793542	255,0,0	5	547,111,147,99,61	0,631,2211,2436,2674
chr16	24919742	24927280	ENSDART00000177720	0	+	24919742	24927280	0,0,255	2	55,261	0,7277
chr16	25318920	25320061	ENSDART00000178606	0	+	25318920	25320061	0,0,255	2	34,751	0,390
chr16	26068927	26072598	ENSDART00000177503	0	-	26069427	26072232	255,0,0	4	670,96,118,1038	0,759,990,2633
chr16	29787039	29878629	ENSDART00000178974	0	+	29787039	29878629	0,0,255	5	208,71,250,48,1516	0,8413,86932,89889,90074
chr16	29787039	29874274	ENSDART00000176804	0	+	29787039	29874274	0,0,255	2	208,303	0,86932
chr16	29795359	29803805	ENSDART00000174607	0	+	29795359	29803805	0,0,255	2	164,738	0,7708
chr16	29984971	29987147	ENSDART00000174417	0	-	29984971	29987147	0,0,255	4	373,130,582,58	0,1144,1448,2118
chr16	30423166	30425226	ENSDART00000175100	0	-	30423166	30425226	0,0,255	3	1032,190,403	0,1086,1657
chr16	31163828	31177504	ENSDART00000174512	0	+	31163828	31177504	0,0,255	2	283,148	0,13528
chr16	31163828	31170157	ENSDART00000174481	0	+	31163828	31170157	0,0,255	2	283,187	0,6142
chr16	31804524	31805543	ENSDART00000177525	0	-	31804524	31805543	0,0,255	2	238,696	0,323
chr16	31926559	31936444	ENSDART00000177580	0	-	31926559	31936444	0,0,255	8	4466,133,39,25,138,140,67,595	0,4850,6369,7071,7203,7511,9184,9290
chr16	32433545	32435444	ENSDART00000179562	0	-	32433545	32435444	0,0,255	2	1013,661	0,1238
chr16	32433545	32435444	ENSDART00000175589	0	-	32433545	32435444	0,0,255	3	1013,143,234	0,1238,1665
chr16	32633407	32643246	ENSDART00000177170	0	-	32633407	32643246	0,0,255	2	1043,253	0,9586
chr16	33296459	33301223	ENSDART00000174731	0	+	33296459	33301223	0,0,255	2	123,147	0,4617
chr16	33337388	33339750	ENSDART00000178774	0	+	33337388	33339750	0,0,255	2	87,254	0,2108
chr16	35862513	35864186	ENSDART00000179563	0	+	35862513	35864186	0,0,255	3	408,40,279	0,1256,1394
chr16	36055084	36064590	ENSDART00000176124	0	-	36055084	36064590	0,0,255	3	237,127,293	0,578,9213
chr16	36055084	36061760	ENSDART00000175847	0	-	36055084	36061760	0,0,255	3	237,127,278	0,578,6398
chr16	36203130	36209355	ENSDART00000177835	0	+	36203130	36209355	0,0,255	2	88,162	0,6063
chr16	36229821	36287416	ENSDART00000177289	0	+	36229821	36287416	0,0,255	3	1007,234,46	0,1110,57549
chr16	36230931	36328462	ENSDART00000176352	0	+	36230931	36328462	0,0,255	4	234,118,156,2968	0,318,27641,94563
chr16	36261788	36331260	ENSDART00000174831	0	+	36261788	36331260	0,0,255	3	196,126,2133	0,66494,67339
chr16	36273610	36348453	ENSDART00000174447	0	+	36273610	36348453	0,0,255	2	203,1542	0,73301
chr16	36273610	36276506	ENSDART00000176611	0	+	36273610	36276506	0,0,255	2	203,607	0,2289
chr16	36337333	36339926	ENSDART00000178491	0	+	36337333	36339926	0,0,255	2	292,1858	0,735
chr16	36452987	36456996	ENSDART00000177826	0	-	36452987	36456996	0,0,255	2	1881,1048	0,2961
chr16	36452987	36456996	ENSDART00000178685	0	-	36452987	36456996	0,0,255	3	1656,27,1048	0,1854,2961
chr16	36537632	36537956	ENSDART00000179511	0	-	36537632	36537956	0,0,255	2	132,95	0,229
chr16	36549067	36557124	ENSDART00000174558	0	+	36549067	36557124	0,0,255	2	100,36	0,8021
chr16	36553604	36616583	ENSDART00000179497	0	-	36553604	36616583	0,0,255	2	314,470	0,62509
chr16	36560159	36616583	ENSDART00000175772	0	-	36560159	36616583	0,0,255	2	230,470	0,55954
chr16	37003048	37004573	ENSDART00000176666	0	-	37003048	37004573	0,0,255	2	136,80	0,1445
chr16	37763231	37763605	ENSDART00000179033	0	+	37763231	37763605	0,0,255	2	199,45	0,329
chr16	38441908	38442555	ENSDART00000177042	0	-	38441908	38442555	0,0,255	3	54,34,397	0,129,250
chr16	38781754	38783910	ENSDART00000177916	0	+	38781754	38783910	0,0,255	3	48,102,193	0,1743,1963
chr16	38852372	38854120	ENSDART00000175615	0	-	38852372	38854120	0,0,255	2	710,935	0,813
chr16	38998870	38999870	ENSDART00000174477	0	-	38998870	38999870	0,0,255	2	308,551	0,449
chr16	39079994	39144502	ENSDART00000176387	0	-	39079994	39144502	0,0,255	2	163,265	0,64243
chr16	39079994	39091764	ENSDART00000177059	0	-	39079994	39091764	0,0,255	2	163,60	0,11710
chr16	39157304	39159899	ENSDART00000176321	0	-	39157304	39159899	0,0,255	2	191,207	0,2388
chr16	40022136	40027356	ENSDART00000179178	0	+	40022136	40027356	0,0,255	2	87,114	0,5106
chr16	40991719	40993077	ENSDART00000174996	0	+	40991719	40993077	0,0,255	2	388,322	0,1036
chr16	41007045	41007601	ENSDART00000176772	0	-	41007045	41007601	0,0,255	2	120,193	0,363
chr16	41092961	41099862	ENSDART00000178493	0	-	41092961	41099862	0,0,255	2	193,204	0,6697
chr16	41192626	41198131	ENSDART00000176309	0	+	41192626	41198131	0,0,255	3	120,55,63	0,243,5442
chr16	41192626	41194084	ENSDART00000175865	0	+	41192626	41194084	0,0,255	3	298,64,562	0,521,896
chr16	41192626	41194084	ENSDART00000179231	0	+	41192626	41194084	0,0,255	4	120,76,64,562	0,222,521,896
chr16	43069326	43070782	ENSDART00000175939	0	-	43069326	43070782	0,0,255	2	379,3	0,1453
chr16	44207035	44212417	ENSDART00000175749	0	-	44207035	44212417	0,0,255	2	112,337	0,5045
chr16	46310227	46315440	ENSDART00000175433	0	+	46310227	46315440	0,0,255	2	143,62	0,5151
chr16	46829705	46832036	ENSDART00000176678	0	-	46829705	46832036	0,0,255	4	546,52,56,449	0,680,838,1882
chr16	46839550	46843466	ENSDART00000177736	0	-	46839550	46843466	0,0,255	5	246,55,56,53,40	0,423,2179,2531,3876
chr16	47367508	47369732	ENSDART00000175854	0	-	47367508	47369732	0,0,255	2	396,725	0,1499
chr16	47448708	47454292	ENSDART00000179415	0	+	47448708	47454292	0,0,255	4	1024,100,24,1418	0,1118,2260,4166
chr16	47448708	47454292	ENSDART00000178826	0	+	47448708	47454292	0,0,255	5	1024,100,24,57,1280	0,1118,2260,4166,4304
chr16	48277347	48278292	ENSDART00000175654	0	-	48277347	48278292	0,0,255	3	393,63,177	0,589,768
chr16	49123584	49163501	ENSDART00000174704	0	-	49123584	49163501	0,0,255	2	587,249	0,39668
chr16	51697882	51847135	ENSDART00000175983	0	+	51697882	51847135	0,0,255	2	549,336	0,148917
chr16	51697882	51806615	ENSDART00000175061	0	+	51697882	51806615	0,0,255	2	549,769	0,107964
chr16	51697882	51780836	ENSDART00000175863	0	+	51697882	51780836	0,0,255	2	549,449	0,82505
chr16	52017249	52025638	ENSDART00000179329	0	-	52017249	52025638	0,0,255	3	1027,60,469	0,5843,7920
chr16	52439107	52445690	ENSDART00000178102	0	+	52439107	52445690	0,0,255	2	469,349	0,6234
chr16	52799014	52800574	ENSDART00000177190	0	-	52799014	52800574	0,0,255	2	117,169	0,1391
chr16	52799866	52802702	ENSDART00000178847	0	-	52799866	52802702	0,0,255	3	136,153,299	0,539,2537
chr16	53178711	53215224	ENSDART00000174634	0	+	53178711	53215224	0,0,255	3	119,45,199	0,227,36314
chr16	53686170	53686892	ENSDART00000176676	0	+	53686170	53686892	0,0,255	2	137,181	0,541
chr16	53843219	53844918	ENSDART00000178675	0	-	53843219	53844918	0,0,255	2	1121,136	0,1563
chr16	54307789	54327651	ENSDART00000176464	0	-	54307789	54327651	0,0,255	4	4554,47,66,636	0,14819,18492,19226
chr16	54336987	54342090	ENSDART00000175077	0	+	54336987	54342090	0,0,255	6	278,267,273,94,160,436	0,2556,2960,3385,4321,4667
chr16	54466560	54493414	ENSDART00000177364	0	+	54466560	54493414	0,0,255	8	326,314,138,129,168,111,102,622	0,10576,11178,15873,19341,22112,26055,26232
chr16	54466560	54493414	ENSDART00000176635	0	+	54466560	54493414	0,0,255	9	326,125,111,138,129,168,111,102,622	0,10576,10779,11178,15873,19341,22112,26055,26232
chr16	54561426	54562552	ENSDART00000178281	0	+	54561426	54562552	0,0,255	4	49,133,86,61	0,400,696,1065
chr16	54617354	54619002	ENSDART00000179167	0	+	54617354	54619002	0,0,255	2	438,1104	0,544
chr16	54882546	54883372	ENSDART00000175114	0	+	54882546	54883372	0,0,255	2	177,557	0,269
chr16	55006184	55018171	ENSDART00000178030	0	+	55006184	55018171	0,0,255	6	204,255,84,57,138,581	0,1983,2343,4766,9369,11406
chr16	55008290	55018171	ENSDART00000176995	0	+	55008290	55018171	0,0,255	4	132,84,138,581	0,237,7263,9300
chr16	55012667	55016332	ENSDART00000175591	0	+	55012667	55016332	0,0,255	2	1003,779	0,2886
chr16	55075675	55086320	ENSDART00000179420	0	+	55075675	55086320	0,0,255	4	209,62,131,949	0,3844,4879,9696
chr16	55075675	55081957	ENSDART00000178393	0	+	55075675	55081957	0,0,255	3	209,62,1403	0,3844,4879
chr16	55290960	55291968	ENSDART00000178782	0	-	55290960	55291968	0,0,255	2	507,411	0,597
chr20	10786	12014	ENSDART00000176307	0	-	10786	12014	0,0,255	2	1054,73	0,1155
chr20	1670878	1689132	ENSDART00000178513	0	-	1670878	1689132	0,0,255	2	72,153	0,18101
chr20	2186982	2187715	ENSDART00000178728	0	+	2186982	2187715	0,0,255	2	208,127	0,606
chr20	3386498	3398822	ENSDART00000175369	0	+	3386498	3398822	0,0,255	5	391,528,112,170,340	0,6015,9420,11738,11984
chr20	3386498	3398822	ENSDART00000176963	0	+	3386498	3398822	0,0,255	6	391,528,112,170,89,131	0,6015,9420,11738,11984,12193
chr20	3386498	3398822	ENSDART00000176191	0	+	3386498	3398822	0,0,255	6	183,57,528,112,170,340	0,334,6015,9420,11738,11984
chr20	3896008	3970804	ENSDART00000178724	0	-	3896011	3970779	255,0,0	11	45,163,304,139,161,69,154,111,123,96,790	0,3603,11112,16705,21621,21993,26398,30789,43734,47875,74006
chr20	3896008	3970804	ENSDART00000178565	0	-	3896011	3970779	255,0,0	10	45,163,304,139,158,154,111,123,96,790	0,3603,11112,16705,21621,26398,30789,43734,47875,74006
chr20	4210820	4215199	ENSDART00000177326	0	-	4210820	4215199	0,0,255	3	337,41,204	0,3718,4175
chr20	6488562	6490566	ENSDART00000178041	0	-	6488562	6490566	0,0,255	2	270,38	0,1966
chr20	9011035	9019597	ENSDART00000177811	0	+	9011035	9019597	0,0,255	3	143,5,1172	0,511,7390
chr20	11982603	11987041	ENSDART00000174771	0	-	11982603	11987041	0,0,255	2	118,90	0,4348
chr20	11982603	11987041	ENSDART00000177716	0	+	11982603	11987041	0,0,255	2	123,85	0,4353
chr20	12764282	12765561	ENSDART00000175294	0	-	12764282	12765561	0,0,255	2	454,465	0,814
chr20	12954604	12956335	ENSDART00000179169	0	-	12954604	12956335	0,0,255	3	237,168,159	0,916,1572
chr20	12956917	12957381	ENSDART00000177151	0	-	12956917	12957381	0,0,255	2	94,164	0,300
chr20	12957930	12958825	ENSDART00000176674	0	-	12957930	12958825	0,0,255	2	735,85	0,810
chr20	12957930	12958825	ENSDART00000175569	0	-	12957930	12958825	0,0,255	3	145,498,85	0,237,810
chr20	12958986	12961066	ENSDART00000176879	0	-	12958986	12961066	0,0,255	3	895,387,159	0,1016,1921
chr20	12958986	12960455	ENSDART00000178693	0	-	12958986	12960455	0,0,255	3	353,205,707	0,430,762
chr20	13031201	13031975	ENSDART00000179582	0	-	13031201	13031975	0,0,255	2	573,118	0,656
chr20	15731644	15734521	ENSDART00000176999	0	-	15731644	15734521	0,0,255	4	656,96,111,230	0,833,1966,2647
chr20	15731644	15734521	ENSDART00000179202	0	-	15731644	15734521	0,0,255	3	656,96,230	0,833,2647
chr20	15731644	15733900	ENSDART00000177295	0	-	15731644	15733900	0,0,255	4	656,96,111,63	0,833,1966,2193
chr20	18212009	18218506	ENSDART00000178364	0	+	18212009	18218506	0,0,255	2	72,107	0,6390
chr20	18290932	18295735	ENSDART00000176302	0	-	18290932	18295735	0,0,255	2	4047,669	0,4134
chr20	18897991	18899000	ENSDART00000174416	0	+	18897991	18899000	0,0,255	2	904,20	0,989
chr20	22489442	22532823	ENSDART00000177772	0	-	22489442	22532823	0,0,255	3	84,120,182	0,42996,43199
chr20	22752574	22753283	ENSDART00000175092	0	-	22752574	22753283	0,0,255	2	476,129	0,580
chr20	23182170	23183758	ENSDART00000178589	0	-	23182170	23183758	0,0,255	3	300,37,617	0,692,971
chr20	23183701	23184364	ENSDART00000176282	0	-	23183701	23184364	0,0,255	2	82,255	0,408
chr20	24288876	24289531	ENSDART00000175427	0	-	24288876	24289531	0,0,255	2	153,416	0,239
chr20	24683090	24686291	ENSDART00000174985	0	+	24683090	24686291	0,0,255	2	82,102	0,3099
chr20	24830040	24833219	ENSDART00000176912	0	-	24830040	24833219	0,0,255	2	197,131	0,3048
chr20	25192811	25193740	ENSDART00000177489	0	+	25192811	25193740	0,0,255	2	440,135	0,794
chr20	25193570	25194142	ENSDART00000178673	0	+	25193570	25194142	0,0,255	2	99,187	0,385
chr20	25297434	25305582	ENSDART00000177352	0	+	25297434	25305582	0,0,255	2	66,39	0,8109
chr20	27680686	27686224	ENSDART00000179115	0	+	27680686	27686224	0,0,255	2	64,106	0,5432
chr20	27839436	27840729	ENSDART00000176981	0	+	27839436	27840729	0,0,255	3	106,71,311	0,831,982
chr20	29093065	29109304	ENSDART00000178756	0	+	29093065	29109304	0,0,255	3	146,103,253	0,847,15986
chr20	29524058	29526583	ENSDART00000179316	0	-	29524058	29526583	0,0,255	2	160,73	0,2452
chr20	29661328	29661846	ENSDART00000179187	0	+	29661328	29661846	0,0,255	2	60,101	0,417
chr20	30189379	30196140	ENSDART00000174735	0	-	30189379	30196140	0,0,255	2	152,482	0,6279
chr20	30220621	30284305	ENSDART00000176755	0	-	30220621	30284305	0,0,255	2	322,70	0,63614
chr20	30243383	30355691	ENSDART00000178958	0	-	30243383	30355691	0,0,255	4	692,42,86,307	0,40852,107489,112001
chr20	30350804	30355095	ENSDART00000174632	0	-	30350804	30355095	0,0,255	2	154,253	0,4038
chr20	31064065	31068248	ENSDART00000177113	0	-	31064065	31068248	0,0,255	2	512,427	0,3756
chr20	36325548	36325868	ENSDART00000177002	0	-	36325548	36325868	0,0,255	2	224,54	0,266
chr20	36399917	36401227	ENSDART00000176945	0	+	36399917	36401227	0,0,255	2	135,304	0,1006
chr20	37933246	37939127	ENSDART00000178780	0	+	37933246	37939127	0,0,255	2	56,3677	0,2204
chr20	37933246	37939127	ENSDART00000175216	0	+	37933246	37939127	0,0,255	3	56,156,3019	0,2204,2862
chr20	38226375	38235966	ENSDART00000177904	0	-	38226375	38235966	0,0,255	5	118,61,94,77,260	0,199,3206,6845,9331
chr20	38234369	38235966	ENSDART00000175658	0	-	38234369	38235966	0,0,255	2	1134,260	0,1337
chr20	38228856	38233862	ENSDART00000179260	0	+	38228856	38233862	0,0,255	2	294,174	0,4832
chr20	39610555	39614026	ENSDART00000175607	0	-	39610558	39614026	255,0,0	2	824,436	0,3035
chr20	39946074	39979724	ENSDART00000176014	0	+	39946074	39979724	0,0,255	2	95,391	0,33259
chr20	40432995	40439789	ENSDART00000178168	0	-	40432995	40439789	0,0,255	2	60,312	0,6482
chr20	42483971	42492153	ENSDART00000178807	0	+	42483971	42492153	0,0,255	2	47,72	0,8110
chr20	43182976	43183957	ENSDART00000177955	0	+	43182976	43183957	0,0,255	2	414,102	0,879
chr20	43518722	43525686	ENSDART00000178337	0	+	43518722	43525686	0,0,255	3	64,161,161	0,548,6803
chr20	43519203	43525686	ENSDART00000179604	0	+	43519203	43525686	0,0,255	2	228,161	0,6322
chr20	43642668	43643424	ENSDART00000176407	0	+	43642668	43643424	0,0,255	2	60,133	0,623
chr20	44226724	44377938	ENSDART00000177089	0	-	44226724	44377938	0,0,255	5	1808,155,188,108,377	0,32610,66192,94038,150837
chr20	44377343	44377938	ENSDART00000176887	0	-	44377343	44377938	0,0,255	3	135,66,85	0,231,510
chr20	44454127	44463225	ENSDART00000174623	0	-	44454127	44463225	0,0,255	2	199,96	0,9002
chr20	45595411	45604321	ENSDART00000174583	0	-	45595411	45604321	0,0,255	2	139,138	0,8772
chr20	45933177	45938105	ENSDART00000176480	0	+	45933177	45938105	0,0,255	2	356,727	0,4201
chr20	45949093	45951214	ENSDART00000177951	0	-	45949093	45951214	0,0,255	2	31,192	0,1929
chr20	45983640	45988045	ENSDART00000176393	0	-	45983640	45988045	0,0,255	3	183,126,204	0,1039,4201
chr20	47046049	47049398	ENSDART00000175162	0	-	47046049	47049398	0,0,255	2	2520,500	0,2849
chr20	47236511	47238383	ENSDART00000175947	0	-	47236511	47238383	0,0,255	3	95,129,83	0,1312,1789
chr20	47250751	47256725	ENSDART00000177666	0	+	47250751	47256725	0,0,255	3	395,80,4973	0,615,1001
chr20	47348839	47349687	ENSDART00000178910	0	-	47348839	47349687	0,0,255	2	116,130	0,718
chr20	47395415	47408050	ENSDART00000177511	0	-	47395415	47408050	0,0,255	5	4464,167,109,117,234	0,7432,8914,12105,12401
chr20	48737036	48738606	ENSDART00000175594	0	+	48737036	48738606	0,0,255	2	246,114	0,1456
chr20	48739242	48739884	ENSDART00000179487	0	+	48739242	48739884	0,0,255	3	55,95,154	0,129,488
chr20	48740089	48747791	ENSDART00000178396	0	+	48740089	48747791	0,0,255	2	133,1133	0,6569
chr20	48740089	48747791	ENSDART00000178916	0	+	48740089	48747791	0,0,255	3	133,222,577	0,6569,7125
chr20	48747214	48752382	ENSDART00000179113	0	+	48747214	48752382	0,0,255	4	166,872,85,230	0,3645,4596,4938
chr20	48969551	48971305	ENSDART00000175773	0	-	48969551	48971305	0,0,255	2	244,246	0,1508
chr20	49168892	49196087	ENSDART00000176135	0	+	49168892	49196087	0,0,255	4	133,109,97,666	0,3653,11089,26529
chr20	49168892	49196087	ENSDART00000177859	0	+	49168892	49196087	0,0,255	3	133,109,666	0,3653,26529
chr20	50633423	50685789	ENSDART00000177610	0	+	50633423	50685789	0,0,255	3	276,155,159	0,21898,52207
chr20	50655322	50686219	ENSDART00000175204	0	+	50655322	50686219	0,0,255	2	154,589	0,30308
chr20	52156541	52165968	ENSDART00000174728	0	+	52156541	52165968	0,0,255	2	251,268	0,9159
chr20	52184195	52249193	ENSDART00000176244	0	+	52184195	52249193	0,0,255	3	186,137,114	0,19617,64884
chr20	52203752	52229189	ENSDART00000176784	0	+	52203752	52229189	0,0,255	2	197,115	0,25322
chr20	53168781	53189847	ENSDART00000174548	0	-	53168781	53189847	0,0,255	2	995,219	0,20847
chr20	53309940	53326928	ENSDART00000175125	0	+	53309940	53326928	0,0,255	3	1173,104,216	0,14439,16772
chr20	53375439	53436851	ENSDART00000177109	0	+	53375439	53436851	0,0,255	11	288,117,46,149,167,139,59,148,84,181,193	0,2575,9216,10148,11252,34417,38200,43707,44060,50004,61219
chr20	53449004	53453647	ENSDART00000177547	0	+	53449004	53453647	0,0,255	2	163,346	0,4297
chr20	54686051	54706744	ENSDART00000176472	0	-	54686051	54706744	0,0,255	7	3479,63,118,210,40,89,774	0,7688,10279,13613,14771,17383,19919
chr20	54858131	54860766	ENSDART00000179254	0	-	54858131	54860766	0,0,255	2	574,118	0,2517
chr20	54880259	54884719	ENSDART00000178199	0	-	54880259	54884719	0,0,255	4	776,32,75,1161	0,2863,3002,3299
chr20	55217151	55218673	ENSDART00000177726	0	-	55217151	55218673	0,0,255	2	397,93	0,1429
chr8	163107	167521	ENSDART00000178074	0	+	163107	167521	0,0,255	5	542,397,402,96,2057	0,614,1086,1612,2357
chr8	163107	167521	ENSDART00000174687	0	+	163107	167521	0,0,255	6	542,397,402,96,125,1529	0,614,1086,1612,2357,2885
chr8	163107	167521	ENSDART00000177020	0	+	163107	167521	0,0,255	7	377,76,397,402,96,125,1529	0,466,614,1086,1612,2357,2885
chr8	353510	357555	ENSDART00000175480	0	-	353510	357555	0,0,255	5	171,148,124,250,146	0,306,3294,3541,3899
chr8	356473	358020	ENSDART00000178468	0	-	356473	358020	0,0,255	3	455,674,177	0,578,1370
chr8	369952	371279	ENSDART00000179184	0	-	369952	371279	0,0,255	2	259,973	0,354
chr8	2108418	2117833	ENSDART00000178170	0	+	2108418	2117833	0,0,255	3	445,89,1971	0,526,7444
chr8	2127094	2131597	ENSDART00000177744	0	+	2127094	2131597	0,0,255	2	64,1770	0,2733
chr8	5348529	5355326	ENSDART00000175272	0	-	5348529	5355326	0,0,255	5	940,157,82,146,146	0,1855,4776,6276,6651
chr8	5370119	5383737	ENSDART00000176043	0	-	5370119	5383737	0,0,255	2	59,197	0,13421
chr8	5770787	5834911	ENSDART00000179217	0	-	5809612	5834212	255,0,0	3	629,1591,703	0,38778,63421
chr8	5882411	5990641	ENSDART00000176672	0	-	5882411	5990641	0,0,255	2	255,197	0,108033
chr8	6000303	6002170	ENSDART00000177899	0	+	6000303	6002170	0,0,255	2	106,607	0,1260
chr8	6126888	6128661	ENSDART00000176392	0	-	6126888	6128661	0,0,255	3	565,221,134	0,842,1639
chr8	6126888	6128661	ENSDART00000174964	0	-	6126888	6128661	0,0,255	4	565,93,38,134	0,842,1025,1639
chr8	7625799	7645158	ENSDART00000175045	0	+	7626076	7644230	255,0,0	9	507,174,158,199,97,172,150,122,991	0,2472,2738,6787,11486,14584,14842,15307,18368
chr8	8052684	8055464	ENSDART00000177024	0	-	8052684	8055464	0,0,255	2	1193,993	0,1787
chr8	10130795	10133141	ENSDART00000178992	0	+	10130795	10133141	0,0,255	4	600,9,67,215	0,727,1267,2131
chr8	10130795	10132555	ENSDART00000176334	0	+	10130795	10132555	0,0,255	3	600,67,493	0,727,1267
chr8	10656687	10669456	ENSDART00000179083	0	+	10656687	10669456	0,0,255	2	143,1948	0,10821
chr8	14575280	14614945	ENSDART00000179099	0	+	14575280	14614945	0,0,255	2	219,515	0,39150
chr8	16534623	16542097	ENSDART00000177973	0	+	16534623	16542097	0,0,255	3	423,90,4775	0,2496,2699
chr8	17788412	17792486	ENSDART00000178286	0	-	17788412	17792486	0,0,255	2	108,74	0,4000
chr8	18375271	18376316	ENSDART00000178062	0	+	18375271	18376316	0,0,255	2	585,94	0,951
chr8	18679556	18703177	ENSDART00000177203	0	+	18679556	18703177	0,0,255	2	158,226	0,23395
chr8	18741189	18742592	ENSDART00000175579	0	-	18741189	18742592	0,0,255	2	477,749	0,654
chr8	18741189	18742592	ENSDART00000179296	0	-	18741189	18742592	0,0,255	3	477,343,280	0,654,1123
chr8	20553905	20558760	ENSDART00000177509	0	+	20553905	20558760	0,0,255	2	236,211	0,4644
chr8	23113460	23115215	ENSDART00000178153	0	-	23113460	23115215	0,0,255	3	407,104,547	0,985,1208
chr8	23113460	23115215	ENSDART00000178210	0	-	23113460	23115215	0,0,255	4	407,104,325,119	0,985,1208,1636
chr8	23115289	23116330	ENSDART00000177200	0	-	23115289	23116330	0,0,255	2	411,348	0,693
chr8	23115289	23116330	ENSDART00000177075	0	-	23115289	23116330	0,0,255	3	75,40,348	0,371,693
chr8	23196258	23198717	ENSDART00000176288	0	-	23196258	23198717	0,0,255	2	2226,201	0,2258
chr8	23877483	23886134	ENSDART00000176842	0	+	23877483	23886134	0,0,255	2	155,51	0,8600
chr8	24171459	24194583	ENSDART00000177464	0	-	24171459	24194583	0,0,255	2	213,130	0,22994
chr8	24327241	24329005	ENSDART00000174977	0	+	24327241	24329005	0,0,255	2	455,180	0,1584
chr8	24561730	24569809	ENSDART00000179163	0	+	24561730	24569809	0,0,255	2	586,197	0,7882
chr8	27032493	27034043	ENSDART00000178026	0	+	27032493	27034043	0,0,255	2	88,87	0,1463
chr8	27150223	27154031	ENSDART00000178938	0	+	27150223	27154031	0,0,255	2	78,1093	0,2715
chr8	27152568	27202894	ENSDART00000179074	0	-	27152568	27202894	0,0,255	2	544,108	0,50218
chr8	27160549	27161747	ENSDART00000177870	0	+	27160549	27161747	0,0,255	4	185,108,320,331	0,269,451,867
chr8	27160818	27161747	ENSDART00000177139	0	+	27160818	27161747	0,0,255	4	108,57,169,331	0,185,333,598
chr8	27164192	27182025	ENSDART00000174752	0	-	27164192	27182025	0,0,255	4	540,132,40,832	0,1873,2115,17001
chr8	27164192	27167305	ENSDART00000175993	0	-	27164192	27167305	0,0,255	3	540,40,101	0,2115,3012
chr8	27166897	27167305	ENSDART00000177575	0	-	27166897	27167305	0,0,255	2	203,107	0,301
chr8	27172380	27175499	ENSDART00000175135	0	+	27172380	27175499	0,0,255	4	103,40,144,542	0,962,1100,2577
chr8	27177944	27180704	ENSDART00000177649	0	-	27177944	27180704	0,0,255	3	594,511,338	0,685,2422
chr8	27177944	27180704	ENSDART00000176590	0	-	27177944	27180704	0,0,255	5	329,169,242,185,338	0,425,685,1011,2422
chr8	27532084	27533208	ENSDART00000175179	0	-	27532084	27533208	0,0,255	3	114,77,161	0,545,963
chr8	28217578	28221146	ENSDART00000177452	0	+	28217578	28221146	0,0,255	2	763,426	0,3142
chr8	29682477	29684718	ENSDART00000176345	0	-	29682477	29684718	0,0,255	2	788,564	0,1677
chr8	31247311	31300176	ENSDART00000174921	0	+	31247311	31300176	0,0,255	2	98,245	0,52620
chr8	31340628	31342425	ENSDART00000178548	0	+	31340628	31342425	0,0,255	2	294,156	0,1641
chr8	31351563	31352323	ENSDART00000178386	0	+	31351563	31352323	0,0,255	2	334,351	0,409
chr8	33146821	33149091	ENSDART00000175785	0	+	33146821	33149091	0,0,255	2	155,232	0,2038
chr8	33154732	33155071	ENSDART00000177915	0	-	33154732	33155071	0,0,255	2	89,109	0,230
chr8	33584419	33606438	ENSDART00000174633	0	-	33584419	33606438	0,0,255	3	373,119,118	0,20437,21901
chr8	33708004	33710793	ENSDART00000177527	0	+	33708004	33710793	0,0,255	3	570,129,506	0,918,2283
chr8	34098945	34099606	ENSDART00000177785	0	-	34098945	34099606	0,0,255	2	340,218	0,443
chr8	34268120	34272783	ENSDART00000177157	0	-	34268120	34272783	0,0,255	2	103,529	0,4134
chr8	34275693	34315520	ENSDART00000174733	0	-	34275693	34315520	0,0,255	4	700,302,98,149	0,2513,29976,39678
chr8	34301026	34315520	ENSDART00000178917	0	-	34301026	34315520	0,0,255	3	84,98,149	0,4643,14345
chr8	34323290	34323543	ENSDART00000177253	0	-	34323290	34323543	0,0,255	2	112,53	0,200
chr8	35319487	35325144	ENSDART00000177091	0	+	35319487	35325144	0,0,255	2	105,141	0,5516
chr8	36426953	36427674	ENSDART00000176584	0	+	36426953	36427674	0,0,255	2	255,346	0,375
chr8	37933713	37934426	ENSDART00000175964	0	-	37933713	37934426	0,0,255	2	183,83	0,630
chr8	39364707	39366768	ENSDART00000178453	0	+	39364707	39366768	0,0,255	3	279,133,425	0,1229,1636
chr8	39365240	39366768	ENSDART00000176411	0	+	39365240	39366768	0,0,255	3	33,133,425	0,696,1103
chr8	41787159	41797925	ENSDART00000177224	0	+	41787159	41797925	0,0,255	2	200,95	0,10671
chr8	43801796	43804661	ENSDART00000179131	0	-	43801796	43804661	0,0,255	2	52,73	0,2792
chr8	45215596	45216397	ENSDART00000178273	0	+	45215596	45216397	0,0,255	2	144,237	0,564
chr8	45461114	45464338	ENSDART00000176342	0	-	45461114	45464338	0,0,255	3	344,64,250	0,2789,2974
chr8	45461114	45464338	ENSDART00000176219	0	+	45461114	45464338	0,0,255	3	200,184,902	0,284,2322
chr8	45723312	45735026	ENSDART00000174900	0	+	45723312	45735026	0,0,255	5	87,59,120,82,733	0,5562,5799,6058,10981
chr8	45728579	45735026	ENSDART00000178450	0	+	45728579	45735026	0,0,255	4	354,120,82,733	0,532,791,5714
chr8	47311904	47320505	ENSDART00000176467	0	-	47311904	47320505	0,0,255	3	526,217,96	0,8046,8505
chr8	47311904	47320343	ENSDART00000177718	0	-	47311904	47320343	0,0,255	2	526,393	0,8046
chr8	47320405	47324760	ENSDART00000179407	0	-	47320405	47324760	0,0,255	2	60,1097	0,3258
chr8	48761483	48763507	ENSDART00000177856	0	+	48761483	48763507	0,0,255	2	326,158	0,1866
chr8	48806688	48809263	ENSDART00000178776	0	-	48806688	48809263	0,0,255	2	60,231	0,2344
chr8	50531492	50536714	ENSDART00000175648	0	-	50531492	50536714	0,0,255	4	203,106,89,256	0,1916,2396,4966
chr8	50543062	50716967	ENSDART00000174435	0	+	50543433	50716827	255,0,0	7	181,116,127,99,46,117,229	0,359,3308,71863,141029,141993,173676
chr8	50543062	50685236	ENSDART00000176614	0	+	50543433	50685236	255,0,0	5	475,127,99,46,181	0,3308,71863,141029,141993
chr8	52611094	52617773	ENSDART00000175778	0	+	52611094	52617773	0,0,255	5	72,148,73,160,173	0,169,2725,5083,6506
chr8	52614963	52617773	ENSDART00000178957	0	+	52614963	52617773	0,0,255	4	121,76,160,173	0,369,1214,2637
chr8	53704240	53706682	ENSDART00000174803	0	+	53704240	53706682	0,0,255	2	970,352	0,2090
chr8	53704240	53706682	ENSDART00000176540	0	+	53704240	53706682	0,0,255	3	970,90,173	0,2090,2269
chr8	53704240	53706682	ENSDART00000178319	0	+	53704240	53706682	0,0,255	3	773,92,352	0,878,2090
chr8	53715639	53717379	ENSDART00000174842	0	-	53715639	53717379	0,0,255	2	1086,443	0,1297
chr8	53734072	53833820	ENSDART00000179055	0	+	53734285	53833783	255,0,0	36	308,82,117,60,163,132,61,151,75,90,114,79,134,18,72,81,75,84,72,62,68,46,95,94,96,122,78,62,45,63,71,76,53,56,115,290	0,2260,17732,18206,32930,36387,38727,39944,40603,43364,43726,47274,47483,49174,52723,54277,56714,57808,58813,60019,60463,61729,61878,63387,64555,66469,70935,90654,92000,92131,92822,93734,97442,97620,97966,99458
chr8	54012749	54032820	ENSDART00000178976	0	+	54012749	54032820	0,0,255	11	578,58,65,147,377,218,204,99,45,263,4477	0,1195,1836,2004,2381,3224,3800,8361,12323,14909,15594
chr8	54012749	54032820	ENSDART00000174510	0	+	54012749	54032820	0,0,255	10	578,58,65,147,377,218,204,99,263,4477	0,1195,1836,2004,2381,3224,3800,8361,14909,15594
chr8	54012749	54032820	ENSDART00000178914	0	+	54012749	54032820	0,0,255	10	578,58,65,147,377,218,204,45,263,4477	0,1195,1836,2004,2381,3224,3800,12323,14909,15594
chr8	54076137	54088849	ENSDART00000175913	0	+	54076312	54086043	255,0,0	14	304,28,129,170,112,36,140,63,52,200,44,59,96,3411	0,2735,2855,3079,4235,4479,5681,5901,6252,7119,8578,8705,8912,9301
chr17	330567	366572	ENSDART00000174896	0	+	330567	366572	0,0,255	4	439,819,173,1001	0,8330,30006,35004
chr17	1217925	1234456	ENSDART00000176493	0	-	1217925	1234456	0,0,255	2	572,192	0,16339
chr17	1236809	1239948	ENSDART00000177813	0	+	1236809	1239948	0,0,255	3	264,846,42	0,1954,3097
chr17	1237870	1239613	ENSDART00000176552	0	-	1237870	1239613	0,0,255	4	280,325,22,132	0,332,1425,1611
chr17	1237870	1238724	ENSDART00000176677	0	-	1237870	1238724	0,0,255	2	280,522	0,332
chr17	1368276	1432121	ENSDART00000175038	0	-	1368276	1432121	0,0,255	2	246,375	0,63470
chr17	1419241	1447823	ENSDART00000178462	0	+	1419241	1447823	0,0,255	7	1545,23,174,67,108,84,1110	0,6040,16003,19409,22323,23307,27472
chr17	1433034	1447823	ENSDART00000176297	0	+	1433034	1447823	0,0,255	6	520,174,67,108,84,1110	0,2210,5616,8530,9514,13679
chr17	1419241	1419999	ENSDART00000178851	0	-	1419241	1419999	0,0,255	2	103,577	0,181
chr17	1913252	1915782	ENSDART00000175312	0	+	1913252	1915782	0,0,255	2	214,387	0,2143
chr17	2228259	2245216	ENSDART00000174459	0	-	2228259	2245216	0,0,255	4	295,69,78,151	0,11894,14526,16806
chr17	2725726	2869716	ENSDART00000174899	0	-	2729800	2869591	255,0,0	2	4305,152	0,143838
chr17	3199729	3206447	ENSDART00000176797	0	-	3199729	3206447	0,0,255	2	134,92	0,6626
chr17	3235464	3243516	ENSDART00000178346	0	+	3235464	3243516	0,0,255	4	201,80,54,202	0,3986,7720,7850
chr17	4302634	4307443	ENSDART00000176353	0	+	4302634	4307443	0,0,255	2	165,284	0,4525
chr17	4302634	4307443	ENSDART00000177460	0	+	4302634	4307443	0,0,255	3	165,150,65	0,4525,4744
chr17	4331139	4331796	ENSDART00000178049	0	+	4331139	4331796	0,0,255	2	291,208	0,449
chr17	4984269	4984926	ENSDART00000174784	0	-	4984269	4984926	0,0,255	2	320,267	0,390
chr17	5723980	5727832	ENSDART00000174881	0	-	5723980	5727832	0,0,255	3	206,106,141	0,3515,3711
chr17	5733882	5737373	ENSDART00000177864	0	-	5733882	5737373	0,0,255	3	246,69,163	0,2676,3328
chr17	6352493	6362642	ENSDART00000174924	0	-	6354195	6362174	255,0,0	8	1882,197,213,268,129,37,37,163	0,4505,6257,6797,9113,9663,9825,9986
chr17	6352493	6362642	ENSDART00000175626	0	-	6354195	6361732	255,0,0	6	1882,197,213,268,587,163	0,4505,6257,6797,9113,9986
chr17	6352493	6362642	ENSDART00000179636	0	-	6354195	6361732	255,0,0	5	1882,197,213,268,1036	0,4505,6257,6797,9113
chr17	6355099	6362642	ENSDART00000176137	0	-	6355099	6362174	255,0,0	7	59,197,213,268,129,37,163	0,1899,3651,4191,6507,7057,7380
chr17	7351879	7354374	ENSDART00000174618	0	-	7351879	7354374	0,0,255	2	186,281	0,2214
chr17	7584437	7589930	ENSDART00000177976	0	+	7584437	7589930	0,0,255	2	312,1735	0,3758
chr17	7585586	7589930	ENSDART00000179472	0	+	7585586	7589930	0,0,255	2	8,1735	0,2609
chr17	9552832	9553512	ENSDART00000176325	0	-	9552832	9553512	0,0,255	2	302,88	0,592
chr17	10616576	10618133	ENSDART00000177435	0	+	10616576	10618133	0,0,255	2	170,11	0,1546
chr17	10616576	10618054	ENSDART00000178778	0	+	10616576	10618054	0,0,255	2	170,14	0,1464
chr17	10618310	10619271	ENSDART00000177387	0	+	10618310	10619271	0,0,255	3	242,175,357	0,333,604
chr17	10621847	10625170	ENSDART00000179229	0	-	10621847	10625170	0,0,255	3	1905,40,450	0,2003,2873
chr17	10621847	10625170	ENSDART00000176015	0	-	10621847	10625170	0,0,255	4	427,144,40,450	0,1761,2003,2873
chr17	10723178	10725023	ENSDART00000179322	0	-	10723178	10725023	0,0,255	2	103,212	0,1633
chr17	10766631	10805245	ENSDART00000174490	0	-	10766631	10805245	0,0,255	3	327,125,179	0,33839,38435
chr17	12240107	12240534	ENSDART00000176475	0	-	12240107	12240534	0,0,255	2	73,191	0,236
chr17	12783453	12783855	ENSDART00000176957	0	+	12783453	12783855	0,0,255	2	82,130	0,272
chr17	13065040	13070558	ENSDART00000178013	0	-	13065040	13070558	0,0,255	2	538,4498	0,1020
chr17	13072071	13073126	ENSDART00000178859	0	-	13072095	13072909	255,0,0	3	165,134,338	0,424,717
chr17	13292352	13383398	ENSDART00000177104	0	+	13292352	13383398	0,0,255	2	379,219	0,90827
chr17	13586032	13591514	ENSDART00000176190	0	+	13586032	13591514	0,0,255	2	159,780	0,4702
chr17	13802994	13986336	ENSDART00000176632	0	+	13802994	13986336	0,0,255	4	158,58,113,900	0,1397,84869,182442
chr17	18640743	18645590	ENSDART00000179313	0	+	18640743	18645590	0,0,255	2	257,4510	0,337
chr17	18640743	18645590	ENSDART00000174630	0	+	18640743	18645590	0,0,255	3	257,160,4141	0,337,706
chr17	18778170	18780710	ENSDART00000177886	0	+	18778170	18780710	0,0,255	2	236,152	0,2388
chr17	19003824	19164207	ENSDART00000179069	0	+	19003824	19164207	0,0,255	4	420,82,109,149	0,792,55087,160234
chr17	19287225	19287570	ENSDART00000179626	0	+	19287225	19287570	0,0,255	2	159,47	0,298
chr17	19329722	19340063	ENSDART00000178551	0	-	19329722	19340063	0,0,255	2	82,148	0,10193
chr17	20880975	20898836	ENSDART00000177064	0	-	20880975	20898836	0,0,255	3	128,177,94	0,641,17767
chr17	20880975	20888407	ENSDART00000177165	0	-	20880975	20888407	0,0,255	3	128,177,146	0,641,7286
chr17	20880975	20882766	ENSDART00000174535	0	-	20880975	20882766	0,0,255	3	128,177,80	0,641,1711
chr17	21843818	21844346	ENSDART00000179216	0	-	21843818	21844346	0,0,255	2	33,422	0,106
chr17	23887399	23900914	ENSDART00000179023	0	+	23887399	23900914	0,0,255	2	132,74	0,13441
chr17	24004905	24008456	ENSDART00000175636	0	-	24004905	24008456	0,0,255	3	287,272,219	0,776,3332
chr17	31962378	32056138	ENSDART00000177801	0	+	31982470	32054718	255,0,0	4	784,1084,72,1601	0,20087,49722,92159
chr17	33149991	33157407	ENSDART00000174627	0	+	33149991	33157407	0,0,255	2	246,232	0,7184
chr17	33166026	33167999	ENSDART00000175307	0	+	33166026	33167999	0,0,255	2	171,127	0,1846
chr17	33168068	33169285	ENSDART00000178078	0	+	33168068	33169285	0,0,255	2	107,143	0,1074
chr17	33613214	33617808	ENSDART00000175727	0	-	33613214	33617808	0,0,255	2	65,153	0,4441
chr17	34321173	34339110	ENSDART00000176037	0	+	34321173	34339110	0,0,255	2	167,129	0,17808
chr17	34738956	34743686	ENSDART00000178518	0	-	34738956	34743686	0,0,255	2	616,566	0,4164
chr17	35758904	35788505	ENSDART00000178282	0	-	35758904	35788505	0,0,255	2	130,140	0,29461
chr17	35953808	36014492	ENSDART00000176907	0	-	35953808	36014492	0,0,255	2	238,248	0,60436
chr17	36014044	36106080	ENSDART00000177799	0	-	36014044	36106080	0,0,255	3	305,121,248	0,49586,91788
chr17	36105859	36267915	ENSDART00000175547	0	-	36105859	36267915	0,0,255	2	102,128	0,161928
chr17	39877949	39882679	ENSDART00000174429	0	+	39877949	39882679	0,0,255	2	257,128	0,4602
chr17	40261494	40448269	ENSDART00000178483	0	-	40266171	40274118	255,0,0	4	5641,1396,75,138	0,11248,102010,186637
chr17	40468727	40475183	ENSDART00000178903	0	+	40468727	40475183	0,0,255	2	488,971	0,5485
chr17	42732094	42741896	ENSDART00000174749	0	-	42732094	42741896	0,0,255	2	1246,983	0,8819
chr17	42826752	42837506	ENSDART00000177522	0	-	42826752	42837506	0,0,255	2	393,151	0,10603
chr17	44370629	44384860	ENSDART00000177764	0	-	44370629	44384860	0,0,255	4	13,127,84,995	0,108,11588,13236
chr17	44380316	44384860	ENSDART00000174871	0	-	44380316	44384860	0,0,255	2	1985,995	0,3549
chr17	45079433	45086766	ENSDART00000177795	0	+	45079433	45086766	0,0,255	3	62,89,150	0,407,7183
chr17	46189426	46196985	ENSDART00000175776	0	+	46189426	46196985	0,0,255	2	338,418	0,7141
chr17	46517140	46518209	ENSDART00000179128	0	+	46517140	46518209	0,0,255	2	187,55	0,1014
chr17	48534193	48536555	ENSDART00000177771	0	+	48534193	48536555	0,0,255	4	764,96,130,330	0,859,1129,2032
chr17	48534193	48535215	ENSDART00000179108	0	+	48534193	48535215	0,0,255	3	483,158,163	0,606,859
chr17	48534193	48535215	ENSDART00000175213	0	+	48534193	48535215	0,0,255	4	300,94,158,163	0,389,606,859
chr17	49971804	49975421	ENSDART00000176537	0	-	49974061	49974884	255,0,0	2	2664,592	0,3025
chr17	50527589	50528719	ENSDART00000175973	0	+	50527589	50528719	0,0,255	2	160,37	0,1093
chr17	50910374	50927485	ENSDART00000179547	0	+	50910374	50927485	0,0,255	2	743,588	0,16523
chr17	50926212	50929923	ENSDART00000176881	0	-	50926212	50929923	0,0,255	2	913,869	0,2842
chr17	52184996	52186217	ENSDART00000174859	0	+	52184996	52186217	0,0,255	2	553,520	0,701
chr17	52387457	52387791	ENSDART00000176318	0	+	52387457	52387791	0,0,255	2	217,68	0,266
chr17	52390601	52401298	ENSDART00000176450	0	-	52390601	52401298	0,0,255	3	292,357,426	0,3132,10271
chr17	52390601	52401298	ENSDART00000179443	0	-	52390601	52401298	0,0,255	4	292,136,80,426	0,3132,3409,10271
chr17	52582729	52583117	ENSDART00000177942	0	+	52582729	52583117	0,0,255	2	173,71	0,317
chr17	52681071	52705719	ENSDART00000176243	0	+	52681071	52705719	0,0,255	2	120,2291	0,22357
chr17	53136818	53145759	ENSDART00000178644	0	+	53136818	53145759	0,0,255	2	403,2552	0,6389
chr17	53247244	53251456	ENSDART00000175668	0	-	53247244	53251456	0,0,255	4	2963,210,184,560	0,3085,3383,3652
chr17	53247244	53251456	ENSDART00000177004	0	-	53247244	53251456	0,0,255	5	2963,210,184,176,30	0,3085,3383,3652,4182
chr17	53247244	53251456	ENSDART00000176863	0	-	53247244	53251456	0,0,255	6	2659,78,210,184,176,30	0,2885,3085,3383,3652,4182
chr17	53253755	53255653	ENSDART00000175483	0	-	53253755	53255653	0,0,255	2	540,604	0,1294
chr17	53253755	53255653	ENSDART00000178382	0	-	53253755	53255653	0,0,255	3	540,86,440	0,1294,1458
chr17	53273103	53275166	ENSDART00000178861	0	-	53273103	53275166	0,0,255	2	901,205	0,1858
chr14	250895	254364	ENSDART00000179525	0	-	250895	254364	0,0,255	4	2519,102,140,133	0,2642,2968,3336
chr14	563975	583139	ENSDART00000176002	0	-	563975	583139	0,0,255	5	2937,274,133,121,261	0,3022,17284,18243,18903
chr14	596109	615749	ENSDART00000178302	0	+	596109	615749	0,0,255	4	372,312,59,96	0,2146,17582,19544
chr14	611088	612351	ENSDART00000178056	0	-	611088	612351	0,0,255	2	166,115	0,1148
chr14	984783	985134	ENSDART00000175399	0	-	984783	985134	0,0,255	2	113,119	0,232
chr14	1083520	1092944	ENSDART00000176483	0	+	1083520	1092944	0,0,255	2	178,56	0,9368
chr14	1483210	1493300	ENSDART00000179228	0	-	1483810	1493050	255,0,0	11	660,149,100,99,97,119,138,84,177,87,143	0,3442,3975,4215,4432,6228,6426,8246,9407,9756,9947
chr14	1923325	1925441	ENSDART00000178177	0	+	1923325	1925441	0,0,255	4	61,117,104,150	0,1088,1319,1966
chr14	1923325	1923764	ENSDART00000178104	0	+	1923325	1923764	0,0,255	2	67,105	0,334
chr14	1924173	1925441	ENSDART00000174628	0	+	1924173	1925441	0,0,255	3	357,104,150	0,471,1118
chr14	2876538	2909105	ENSDART00000175231	0	+	2876538	2909105	0,0,255	3	338,223,333	0,23330,32234
chr14	3124605	3128057	ENSDART00000179590	0	+	3124605	3128057	0,0,255	2	908,240	0,3212
chr14	3218897	3251738	ENSDART00000177395	0	-	3218897	3251738	0,0,255	8	1407,84,111,54,234,330,91,196	0,3933,5645,6411,9818,21428,25335,32645
chr14	3239499	3251738	ENSDART00000176125	0	-	3239499	3251738	0,0,255	4	426,330,91,196	0,826,4733,12043
chr14	3255477	3258981	ENSDART00000177851	0	-	3255477	3258981	0,0,255	5	662,33,234,324,239	0,741,875,1467,3265
chr14	4388500	4403079	ENSDART00000174775	0	-	4388500	4403079	0,0,255	2	165,115	0,14464
chr14	4537535	4554822	ENSDART00000175444	0	-	4537535	4554822	0,0,255	2	82,115	0,17172
chr14	4719147	4805575	ENSDART00000177006	0	-	4719147	4805575	0,0,255	4	125,55,96,98	0,27999,28211,86330
chr14	4823012	4824080	ENSDART00000176502	0	+	4823012	4824080	0,0,255	2	91,843	0,225
chr14	6482977	6484179	ENSDART00000178028	0	-	6482977	6484179	0,0,255	2	88,65	0,1137
chr14	7282462	7289728	ENSDART00000178741	0	+	7282462	7289728	0,0,255	2	177,159	0,7107
chr14	10237201	10240720	ENSDART00000174891	0	-	10237201	10240720	0,0,255	2	746,16	0,3503
chr14	11315388	11315734	ENSDART00000179315	0	-	11315388	11315734	0,0,255	2	120,134	0,212
chr14	13391309	13394411	ENSDART00000176996	0	-	13391309	13394411	0,0,255	3	754,37,215	0,2462,2887
chr14	13663010	13672629	ENSDART00000176382	0	+	13663010	13672629	0,0,255	2	453,458	0,9161
chr14	13855948	13857336	ENSDART00000179642	0	-	13855948	13857336	0,0,255	2	209,114	0,1274
chr14	13857844	13858415	ENSDART00000177551	0	-	13857844	13858415	0,0,255	3	112,93,123	0,269,448
chr14	14907326	14911035	ENSDART00000178312	0	-	14907326	14911035	0,0,255	3	2282,152,83	0,2697,3626
chr14	14907326	14910263	ENSDART00000175542	0	-	14907326	14910263	0,0,255	5	539,175,236,185,240	0,635,901,1231,2697
chr14	14907326	14910175	ENSDART00000177267	0	-	14907326	14910175	0,0,255	3	810,515,152	0,901,2697
chr14	14947997	14948745	ENSDART00000178108	0	-	14947997	14948745	0,0,255	2	396,272	0,476
chr14	15055991	15057474	ENSDART00000177040	0	+	15055991	15057474	0,0,255	3	1041,86,198	0,1114,1285
chr14	15055991	15057357	ENSDART00000175277	0	+	15055991	15057357	0,0,255	4	217,145,86,81	0,896,1114,1285
chr14	15057587	15058330	ENSDART00000175856	0	+	15057587	15058330	0,0,255	3	398,93,72	0,477,671
chr14	15182872	15185158	ENSDART00000179122	0	-	15182996	15185140	255,0,0	2	1207,219	0,2067
chr14	16774870	16778642	ENSDART00000177565	0	-	16774870	16778642	0,0,255	2	607,66	0,3706
chr14	17658481	17661580	ENSDART00000177477	0	-	17658481	17661580	0,0,255	2	70,117	0,2982
chr14	17986098	17986526	ENSDART00000175971	0	+	17986098	17986526	0,0,255	2	178,123	0,305
chr14	18686524	18694673	ENSDART00000175099	0	+	18686524	18694673	0,0,255	6	94,75,213,1059,169,885	0,1754,3404,3740,6847,7264
chr14	18771843	18773133	ENSDART00000176499	0	-	18771843	18773133	0,0,255	2	55,135	0,1155
chr14	19410814	19414891	ENSDART00000176179	0	+	19410814	19414891	0,0,255	3	99,45,100	0,2015,3977
chr14	19578973	19580475	ENSDART00000177578	0	-	19578973	19580475	0,0,255	3	737,93,105	0,1176,1397
chr14	19580089	19581229	ENSDART00000174965	0	-	19580089	19581229	0,0,255	2	153,859	0,281
chr14	19580089	19581229	ENSDART00000178381	0	-	19580089	19581229	0,0,255	3	153,156,554	0,281,586
chr14	20462383	20464314	ENSDART00000178416	0	+	20462383	20464314	0,0,255	2	361,679	0,1252
chr14	22283979	22286795	ENSDART00000174930	0	-	22283979	22286795	0,0,255	2	135,130	0,2686
chr14	22660621	22661975	ENSDART00000179588	0	+	22660621	22661975	0,0,255	3	630,19,368	0,839,986
chr14	22716948	22718617	ENSDART00000176226	0	-	22716948	22718617	0,0,255	2	796,181	0,1488
chr14	23932501	23935648	ENSDART00000176857	0	-	23932501	23935648	0,0,255	2	266,177	0,2970
chr14	25358967	25391485	ENSDART00000175298	0	+	25358967	25391485	0,0,255	2	306,1371	0,31147
chr14	25931631	25935077	ENSDART00000179045	0	+	25931873	25934491	255,0,0	4	368,153,183,763	0,461,2398,2683
chr14	25973936	26028152	ENSDART00000178140	0	+	25973936	26028152	0,0,255	4	508,190,161,1642	0,3530,52335,52574
chr14	25973936	26028152	ENSDART00000179471	0	+	25973936	26028152	0,0,255	5	232,150,190,161,1642	0,358,3530,52335,52574
chr14	26336621	26404247	ENSDART00000177624	0	+	26336621	26404247	0,0,255	3	419,130,414	0,2211,67212
chr14	26383440	26404247	ENSDART00000175750	0	-	26383440	26404247	0,0,255	3	583,207,495	0,19639,20312
chr14	27147218	27163488	ENSDART00000174864	0	-	27147218	27163488	0,0,255	2	123,40	0,16230
chr14	27232315	27232681	ENSDART00000175280	0	+	27232315	27232681	0,0,255	2	148,127	0,239
chr14	27266292	27417319	ENSDART00000179388	0	+	27266292	27417319	0,0,255	3	140,93,38	0,140670,150989
chr14	27266292	27407123	ENSDART00000175084	0	+	27266292	27407123	0,0,255	2	140,161	0,140670
chr14	27266292	27285938	ENSDART00000177063	0	+	27266292	27285938	0,0,255	2	140,283	0,19363
chr14	27279845	27283671	ENSDART00000178499	0	+	27279845	27283671	0,0,255	2	94,119	0,3707
chr14	27422280	27535656	ENSDART00000177419	0	+	27422280	27535656	0,0,255	3	50,56,171	0,144,113205
chr14	27422280	27474144	ENSDART00000179392	0	+	27422280	27474144	0,0,255	3	200,14,182	0,51597,51682
chr14	28271514	28274850	ENSDART00000176760	0	-	28271514	28274850	0,0,255	2	451,181	0,3155
chr14	28288226	28290772	ENSDART00000178333	0	-	28288226	28290772	0,0,255	4	594,130,349,464	0,1306,1610,2082
chr14	28571431	28574709	ENSDART00000175286	0	-	28571431	28574709	0,0,255	3	244,641,260	0,2253,3018
chr14	28571431	28574709	ENSDART00000175682	0	-	28571431	28574709	0,0,255	4	244,118,349,260	0,2253,2545,3018
chr14	30171166	30196480	ENSDART00000178574	0	-	30171166	30196480	0,0,255	4	559,129,203,211	0,11222,20030,25103
chr14	32064772	32088375	ENSDART00000178696	0	-	32064772	32088375	0,0,255	2	291,48	0,23555
chr14	34189569	34194699	ENSDART00000178786	0	-	34189569	34194699	0,0,255	3	215,121,46	0,2535,5084
chr14	34189569	34192284	ENSDART00000178995	0	-	34189569	34192284	0,0,255	2	215,180	0,2535
chr14	34977996	34980309	ENSDART00000177633	0	-	34977996	34980309	0,0,255	5	182,103,117,575,74	0,755,963,1391,2239
chr14	34978719	34980024	ENSDART00000178002	0	-	34978719	34980024	0,0,255	2	135,1065	0,240
chr14	36677088	36680103	ENSDART00000174679	0	+	36677088	36680103	0,0,255	4	282,349,130,1206	0,405,928,1809
chr14	36805692	36806991	ENSDART00000177255	0	+	36805692	36806991	0,0,255	2	64,503	0,796
chr14	37017003	37078054	ENSDART00000178990	0	-	37017003	37078054	0,0,255	3	750,211,534	0,41365,60517
chr14	37077453	37177725	ENSDART00000174650	0	+	37077453	37177725	0,0,255	6	536,201,189,48,124,72	0,89999,90982,98047,98219,100200
chr14	37077453	37175505	ENSDART00000175516	0	+	37077453	37175505	0,0,255	4	536,201,76,5	0,89999,94111,98047
chr14	37506463	37706174	ENSDART00000179048	0	+	37506463	37706174	0,0,255	3	82,75,440	0,784,199271
chr14	37506463	37660350	ENSDART00000174790	0	+	37506463	37660350	0,0,255	4	82,75,92,878	0,784,58066,153009
chr14	37506463	37660350	ENSDART00000179610	0	+	37506463	37660350	0,0,255	3	82,75,878	0,784,153009
chr14	37895279	38002335	ENSDART00000176331	0	+	37895279	38002335	0,0,255	2	230,189	0,106867
chr14	38375386	38404306	ENSDART00000175744	0	+	38375386	38404306	0,0,255	4	150,55,114,2446	0,16241,24016,26474
chr14	38488488	38490128	ENSDART00000174860	0	-	38488488	38490128	0,0,255	2	209,981	0,659
chr14	38488488	38490128	ENSDART00000177446	0	-	38488488	38490128	0,0,255	3	209,315,354	0,659,1286
chr14	38488488	38490128	ENSDART00000176534	0	-	38488488	38490128	0,0,255	4	209,166,55,354	0,659,919,1286
chr14	38846889	38857409	ENSDART00000179331	0	+	38846889	38857409	0,0,255	2	134,414	0,10106
chr14	40358775	40360946	ENSDART00000177647	0	-	40358775	40360946	0,0,255	2	180,42	0,2129
chr14	41714200	41764863	ENSDART00000179182	0	-	41714200	41764863	0,0,255	2	247,172	0,50491
chr14	45171004	45171643	ENSDART00000177636	0	-	45171004	45171643	0,0,255	2	469,62	0,577
chr14	45274219	45522412	ENSDART00000175721	0	+	45274219	45522412	0,0,255	3	298,147,697	0,89024,247496
chr14	45274219	45320106	ENSDART00000176093	0	+	45274219	45320106	0,0,255	2	298,255	0,45632
chr14	45542759	45544836	ENSDART00000178236	0	-	45542759	45544836	0,0,255	3	561,921,152	0,930,1925
chr14	45542759	45543945	ENSDART00000174809	0	-	45542759	45543945	0,0,255	3	561,120,3	0,930,1183
chr14	45543534	45545550	ENSDART00000179079	0	-	45543534	45545550	0,0,255	2	1855,85	0,1931
chr14	48644325	48685092	ENSDART00000178929	0	+	48644325	48685092	0,0,255	2	199,127	0,40640
chr14	49860827	49872249	ENSDART00000174494	0	+	49860827	49872249	0,0,255	5	489,65,111,105,225	0,4137,4282,9033,11197
chr14	50045799	50047396	ENSDART00000179160	0	-	50045799	50047396	0,0,255	2	1119,376	0,1221
chr14	50700050	50716646	ENSDART00000174722	0	+	50700050	50716646	0,0,255	2	315,253	0,16343
chr14	50940629	50941109	ENSDART00000177977	0	-	50940629	50941109	0,0,255	3	18,83,143	0,138,337
chr14	51109916	51118155	ENSDART00000176374	0	-	51109916	51118155	0,0,255	2	3889,563	0,7676
chr14	51474182	51475998	ENSDART00000178838	0	-	51474182	51475998	0,0,255	2	171,223	0,1593
chr13	18807	20579	ENSDART00000176574	0	+	18807	20579	0,0,255	3	958,98,344	0,1057,1428
chr13	20645	23175	ENSDART00000179096	0	+	20645	23175	0,0,255	2	219,325	0,2205
chr13	35423	39438	ENSDART00000178215	0	-	35423	39438	0,0,255	3	144,175,440	0,301,3575
chr13	68809	69561	ENSDART00000177593	0	-	68809	69561	0,0,255	2	362,285	0,467
chr13	2370891	2371985	ENSDART00000174669	0	-	2370891	2371985	0,0,255	4	392,78,72,66	0,482,872,1028
chr13	2370891	2371832	ENSDART00000179358	0	-	2370891	2371832	0,0,255	2	392,459	0,482
chr13	2808929	2810639	ENSDART00000176017	0	+	2808929	2810639	0,0,255	2	983,210	0,1500
chr13	5324537	5335295	ENSDART00000179158	0	+	5324537	5335295	0,0,255	3	385,66,1548	0,3716,9210
chr13	5356244	5359027	ENSDART00000176752	0	-	5356244	5359027	0,0,255	7	5,44,131,107,50,91,177	0,134,307,678,1385,2099,2606
chr13	5356373	5358057	ENSDART00000176058	0	-	5356373	5358057	0,0,255	4	49,131,107,428	0,178,549,1256
chr13	6206903	6208845	ENSDART00000176375	0	-	6206903	6208845	0,0,255	2	1065,423	0,1519
chr13	6710150	6754074	ENSDART00000177758	0	+	6710150	6754074	0,0,255	2	396,64	0,43860
chr13	6942164	6985027	ENSDART00000178999	0	+	6942164	6985027	0,0,255	6	299,231,111,154,167,11924	0,28326,30220,30409,30684,30939
chr13	6942164	6985027	ENSDART00000179504	0	+	6942164	6985027	0,0,255	7	299,50,99,111,154,167,11924	0,28326,28458,30220,30409,30684,30939
chr13	10117698	10120559	ENSDART00000179039	0	-	10117698	10120559	0,0,255	2	116,282	0,2579
chr13	10307979	10310187	ENSDART00000175526	0	+	10307979	10310187	0,0,255	3	151,93,1461	0,478,747
chr13	11538491	11539215	ENSDART00000179592	0	-	11538537	11539203	255,0,0	2	466,198	0,526
chr13	11984637	11985775	ENSDART00000177381	0	-	11984637	11985775	0,0,255	2	227,498	0,640
chr13	12365986	12391153	ENSDART00000179078	0	+	12365986	12391153	0,0,255	2	569,377	0,24790
chr13	12454521	12454937	ENSDART00000174706	0	-	12454521	12454937	0,0,255	2	158,143	0,273
chr13	14401727	14402262	ENSDART00000179570	0	-	14401727	14402262	0,0,255	2	220,81	0,454
chr13	15325683	15326632	ENSDART00000177472	0	-	15325683	15326632	0,0,255	2	163,86	0,863
chr13	17555491	17559672	ENSDART00000179584	0	-	17555491	17559672	0,0,255	4	647,88,111,53	0,1983,3921,4128
chr13	17559668	17562827	ENSDART00000177595	0	-	17559668	17562827	0,0,255	7	42,47,131,108,50,91,295	0,171,346,696,1653,2358,2864
chr13	18879179	18885841	ENSDART00000179371	0	-	18879179	18885841	0,0,255	2	1231,489	0,6173
chr13	18879179	18885841	ENSDART00000175675	0	-	18879179	18885841	0,0,255	3	1231,371,77	0,6173,6585
chr13	19145190	19146350	ENSDART00000179389	0	-	19145190	19146350	0,0,255	2	72,182	0,978
chr13	19207494	19208454	ENSDART00000179607	0	-	19207494	19208454	0,0,255	2	142,84	0,876
chr13	19219868	19226029	ENSDART00000177423	0	-	19219868	19226029	0,0,255	2	1014,305	0,5856
chr13	19219868	19226029	ENSDART00000178482	0	-	19219868	19226029	0,0,255	3	835,85,305	0,929,5856
chr13	19741147	19747573	ENSDART00000176239	0	+	19743004	19747095	255,0,0	4	114,225,20,1026	0,1445,1847,5400
chr13	20598851	20600201	ENSDART00000178489	0	-	20598851	20600201	0,0,255	2	447,100	0,1250
chr13	20656616	20657267	ENSDART00000176167	0	+	20656616	20657267	0,0,255	2	258,255	0,396
chr13	20743309	20746824	ENSDART00000175056	0	+	20743309	20746824	0,0,255	2	700,2675	0,840
chr13	21795250	21809515	ENSDART00000178907	0	-	21795250	21809515	0,0,255	2	1147,747	0,13518
chr13	24216538	24221093	ENSDART00000174941	0	-	24216538	24221093	0,0,255	2	69,264	0,4291
chr13	25813924	25819230	ENSDART00000177292	0	+	25813924	25819230	0,0,255	2	117,381	0,4925
chr13	25835276	25835892	ENSDART00000175794	0	+	25835276	25835892	0,0,255	2	280,178	0,438
chr13	25922064	26055773	ENSDART00000175087	0	-	25922064	26055773	0,0,255	2	114,107	0,133602
chr13	26055648	26079919	ENSDART00000179185	0	-	26055648	26079919	0,0,255	2	114,243	0,24028
chr13	26075370	26079919	ENSDART00000175479	0	-	26075370	26079919	0,0,255	2	676,243	0,4306
chr13	25957574	25979541	ENSDART00000175600	0	-	25957574	25979541	0,0,255	2	107,62	0,21905
chr13	26672043	26678869	ENSDART00000177023	0	+	26672043	26678869	0,0,255	2	79,172	0,6654
chr13	28147652	28151873	ENSDART00000175129	0	+	28147652	28151873	0,0,255	2	774,476	0,3745
chr13	28345150	28352956	ENSDART00000176705	0	+	28345150	28352956	0,0,255	2	180,1219	0,6587
chr13	28683902	28687432	ENSDART00000175538	0	+	28683902	28687432	0,0,255	2	163,353	0,3177
chr13	28786154	28920704	ENSDART00000179390	0	+	28786154	28920704	0,0,255	2	259,531	0,134019
chr13	29605020	29608782	ENSDART00000178350	0	-	29605020	29608782	0,0,255	2	1146,565	0,3197
chr13	29758636	29761201	ENSDART00000175244	0	+	29758636	29761201	0,0,255	2	530,467	0,2098
chr13	29806944	29812512	ENSDART00000176560	0	-	29806944	29812512	0,0,255	2	503,463	0,5105
chr13	29854426	29855052	ENSDART00000177798	0	-	29854426	29855052	0,0,255	2	427,77	0,549
chr13	30115222	30120114	ENSDART00000176550	0	-	30115222	30120114	0,0,255	2	253,53	0,4839
chr13	31042382	31044704	ENSDART00000176378	0	+	31042433	31044698	255,0,0	5	175,161,66,180,150	0,269,1754,1907,2172
chr13	31852610	31865303	ENSDART00000177078	0	-	31852610	31865303	0,0,255	4	1118,64,118,241	0,3734,5098,12452
chr13	31893304	31911960	ENSDART00000174493	0	-	31893304	31911960	0,0,255	2	88,134	0,18522
chr13	31974814	31978022	ENSDART00000177883	0	+	31974814	31978022	0,0,255	4	506,434,177,907	0,1276,1784,2301
chr13	32045137	32156912	ENSDART00000177183	0	-	32045137	32156912	0,0,255	4	749,60,121,237	0,70544,79647,111538
chr13	32045137	32156912	ENSDART00000176001	0	-	32045137	32156912	0,0,255	3	749,121,237	0,79647,111538
chr13	32045137	32054429	ENSDART00000176947	0	-	32045137	32054429	0,0,255	2	749,86	0,9206
chr13	32361616	32364422	ENSDART00000179435	0	-	32361616	32364422	0,0,255	3	76,46,175	0,2345,2631
chr13	32373663	32426027	ENSDART00000175434	0	-	32373663	32426027	0,0,255	2	132,378	0,51986
chr13	32395289	32436790	ENSDART00000175596	0	-	32395289	32436790	0,0,255	3	233,324,61	0,30360,41440
chr13	32425600	32434456	ENSDART00000174571	0	-	32425600	32434456	0,0,255	3	373,110,245	0,8394,8611
chr13	33331710	33337150	ENSDART00000177841	0	+	33332647	33337147	255,0,0	8	263,592,96,234,157,45,42,500	0,930,2120,2314,3733,4075,4201,4940
chr13	37958186	37962737	ENSDART00000175268	0	-	37958219	37962614	255,0,0	2	158,886	0,3665
chr13	39392855	39397757	ENSDART00000177465	0	+	39392855	39397757	0,0,255	2	125,276	0,4626
chr13	39397041	39397757	ENSDART00000174541	0	+	39397041	39397757	0,0,255	2	359,276	0,440
chr13	40835844	40851520	ENSDART00000174824	0	-	40835844	40851520	0,0,255	2	345,82	0,15594
chr13	40840105	40851520	ENSDART00000175171	0	-	40840105	40851520	0,0,255	2	1109,82	0,11333
chr13	40844915	40851520	ENSDART00000174910	0	-	40844915	40851520	0,0,255	2	1061,82	0,6523
chr13	40862361	40862580	ENSDART00000179430	0	+	40862361	40862580	0,0,255	2	84,51	0,168
chr13	41592274	41755910	ENSDART00000178016	0	-	41592274	41755910	0,0,255	2	224,104	0,163532
chr13	41733033	41736116	ENSDART00000174822	0	+	41733033	41736116	0,0,255	3	814,152,11	0,1522,3072
chr13	41733033	41736037	ENSDART00000179132	0	+	41733033	41736037	0,0,255	3	814,152,14	0,1522,2990
chr13	41733033	41734775	ENSDART00000179595	0	+	41733033	41734775	0,0,255	2	814,220	0,1522
chr13	41741643	41743422	ENSDART00000175041	0	-	41741643	41743422	0,0,255	3	77,40,763	0,175,1016
chr13	41905336	41919015	ENSDART00000176555	0	-	41905336	41919015	0,0,255	4	3101,81,54,1063	0,3192,5246,12616
chr13	43120498	43124571	ENSDART00000178012	0	-	43120498	43124571	0,0,255	2	2669,348	0,3725
chr13	43204429	43211239	ENSDART00000177385	0	-	43204429	43211239	0,0,255	2	105,62	0,6748
chr13	43720794	43721962	ENSDART00000174770	0	+	43720794	43721962	0,0,255	2	649,473	0,695
chr13	43720794	43721962	ENSDART00000177039	0	-	43720794	43721962	0,0,255	2	953,64	0,1104
chr13	43739611	43976362	ENSDART00000174769	0	+	43739611	43976362	0,0,255	5	176,145,55,63,293	0,48369,107726,111260,236458
chr13	43847185	43976362	ENSDART00000179492	0	+	43847185	43976362	0,0,255	2	207,293	0,128884
chr13	44167973	44169551	ENSDART00000175164	0	+	44167973	44169551	0,0,255	2	127,87	0,1491
chr13	44932369	44953425	ENSDART00000175987	0	-	44932369	44953425	0,0,255	2	151,249	0,20807
chr13	45708796	45791606	ENSDART00000175353	0	-	45708796	45791606	0,0,255	2	1290,145	0,82665
chr13	45708796	45710243	ENSDART00000176592	0	-	45708796	45710243	0,0,255	2	1290,31	0,1416
chr13	45734700	45740246	ENSDART00000175284	0	+	45734700	45740246	0,0,255	2	655,3334	0,2212
chr13	45805433	45810352	ENSDART00000174732	0	+	45805433	45810352	0,0,255	2	366,87	0,4832
chr13	46029591	46033687	ENSDART00000178000	0	-	46029591	46033687	0,0,255	2	191,17	0,4079
chr13	46066206	46068937	ENSDART00000176604	0	-	46066206	46068937	0,0,255	3	140,44,49	0,478,2682
chr13	46066206	46066802	ENSDART00000174520	0	-	46066206	46066802	0,0,255	2	140,118	0,478
chr13	46384969	46416213	ENSDART00000176106	0	-	46384969	46416213	0,0,255	2	541,302	0,30942
chr13	47429916	47434224	ENSDART00000174499	0	-	47429916	47434224	0,0,255	2	500,365	0,3943
chr13	48287903	48296380	ENSDART00000174549	0	+	48287903	48296380	0,0,255	2	285,307	0,8170
chr13	48324235	48326648	ENSDART00000177067	0	+	48324235	48326648	0,0,255	2	257,1367	0,1046
chr13	48679518	48741193	ENSDART00000178743	0	+	48679518	48741193	0,0,255	8	589,249,156,110,83,407,195,271	0,17178,27573,29061,31402,48652,55140,61404
chr13	48679518	48741193	ENSDART00000175581	0	+	48679518	48741193	0,0,255	7	589,249,156,110,83,407,271	0,17178,27573,29061,31402,48652,61404
chr13	48679518	48729443	ENSDART00000176686	0	+	48679518	48729443	0,0,255	6	589,249,156,110,83,1273	0,17178,27573,29061,31402,48652
chr13	48993094	48996632	ENSDART00000175414	0	+	48993094	48996632	0,0,255	2	210,462	0,3076
chr13	49527189	49536485	ENSDART00000176643	0	+	49527189	49536485	0,0,255	2	225,725	0,8571
chr13	50167069	50202306	ENSDART00000178572	0	+	50167069	50202306	0,0,255	4	254,576,1197,5431	0,17730,22975,29806
chr13	50184600	50202306	ENSDART00000179278	0	+	50184600	50202306	0,0,255	4	775,749,406,5431	0,5444,6235,12275
chr13	50173237	50175237	ENSDART00000175407	0	+	50173237	50175237	0,0,255	2	517,263	0,1737
chr13	50319063	50324732	ENSDART00000178437	0	-	50319063	50324732	0,0,255	7	953,60,63,60,63,60,132	0,1638,1798,2992,3159,4877,5537
chr13	50319063	50324378	ENSDART00000178196	0	-	50319063	50324378	0,0,255	5	953,223,60,63,438	0,1638,2992,3159,4877
chr13	50324860	50327331	ENSDART00000178231	0	-	50324860	50327331	0,0,255	2	37,2315	0,156
chr13	51010593	51012104	ENSDART00000174833	0	+	51010593	51012104	0,0,255	2	195,156	0,1355
chr13	51021839	51026134	ENSDART00000176421	0	+	51021839	51026134	0,0,255	2	205,551	0,3744
chr13	51109992	51112584	ENSDART00000175737	0	+	51109992	51112584	0,0,255	3	278,98,131	0,820,2461
chr13	51115110	51121170	ENSDART00000174743	0	+	51115110	51121170	0,0,255	2	156,269	0,5791
chr13	51202403	51211518	ENSDART00000178939	0	+	51202403	51211518	0,0,255	6	329,100,113,67,137,427	0,955,1148,6679,7021,8688
chr13	51207947	51209731	ENSDART00000174870	0	+	51207947	51209731	0,0,255	2	1202,307	0,1477
chr13	51210369	51211518	ENSDART00000175146	0	+	51210369	51211518	0,0,255	2	812,225	0,924
chr13	51358199	51409241	ENSDART00000174550	0	-	51358199	51409241	0,0,255	4	795,101,42,443	0,4613,10555,50599
chr13	51533119	51535550	ENSDART00000174656	0	+	51533119	51535550	0,0,255	2	503,860	0,1571
chr13	51565238	51569176	ENSDART00000178142	0	-	51565238	51569176	0,0,255	3	954,134,123	0,3427,3815
chr13	51620006	51637796	ENSDART00000175341	0	+	51620006	51637796	0,0,255	13	392,88,90,126,163,92,81,60,155,82,84,113,616	0,7684,7917,8666,9379,9723,9907,10778,10934,11189,12715,16794,17174
chr13	51620006	51624464	ENSDART00000178212	0	+	51620006	51624464	0,0,255	2	392,1128	0,3330
chr13	51668989	51684528	ENSDART00000179346	0	+	51668989	51684528	0,0,255	4	124,104,53,186	0,1463,15145,15353
chr18	200046	207557	ENSDART00000179424	0	+	200046	207557	0,0,255	2	227,203	0,7308
chr18	270996	277940	ENSDART00000178919	0	-	270996	277940	0,0,255	6	124,204,103,76,72,345	0,1214,2673,3362,4589,6599
chr18	383975	410417	ENSDART00000177227	0	-	383975	410417	0,0,255	4	2444,111,143,1255	0,6286,15741,25187
chr18	1447132	1504707	ENSDART00000177926	0	-	1447132	1504707	0,0,255	3	591,212,95	0,49095,57480
chr18	1448587	1453410	ENSDART00000175527	0	+	1448587	1453410	0,0,255	2	480,3679	0,1144
chr18	1448587	1453410	ENSDART00000176119	0	+	1448587	1453410	0,0,255	4	480,62,67,2814	0,607,1144,2009
chr18	1619708	1633208	ENSDART00000178032	0	+	1619708	1633208	0,0,255	2	826,1886	0,11614
chr18	1778663	1781797	ENSDART00000176491	0	+	1778663	1781797	0,0,255	2	178,959	0,2175
chr18	2852907	2856306	ENSDART00000177815	0	+	2852907	2856306	0,0,255	3	497,99,380	0,585,3019
chr18	4048944	4101121	ENSDART00000176844	0	+	4048944	4101121	0,0,255	2	115,175	0,52002
chr18	4100962	4134346	ENSDART00000177574	0	+	4100962	4134346	0,0,255	2	144,396	0,32988
chr18	4133912	4159341	ENSDART00000175979	0	+	4133912	4159341	0,0,255	2	359,66	0,25363
chr18	4172894	4183849	ENSDART00000175408	0	+	4172894	4183849	0,0,255	2	36,150	0,10805
chr18	4244080	4336852	ENSDART00000179065	0	+	4244080	4336852	0,0,255	2	94,171	0,92601
chr18	4336506	4348089	ENSDART00000177245	0	+	4336506	4348089	0,0,255	2	313,313	0,11270
chr18	4936634	4960773	ENSDART00000176379	0	-	4936634	4960773	0,0,255	2	96,35	0,24104
chr18	5498885	5503232	ENSDART00000179072	0	-	5498885	5503232	0,0,255	2	2778,271	0,4076
chr18	5617195	5619479	ENSDART00000177705	0	-	5617195	5619479	0,0,255	2	189,619	0,1665
chr18	5650095	5651392	ENSDART00000177871	0	+	5650095	5651392	0,0,255	2	223,102	0,1195
chr18	6933988	6935680	ENSDART00000176220	0	-	6933988	6935680	0,0,255	2	97,98	0,1594
chr18	7464254	7465715	ENSDART00000177629	0	-	7464254	7465715	0,0,255	2	60,186	0,1275
chr18	8097826	8099127	ENSDART00000177861	0	-	8097826	8099127	0,0,255	2	244,170	0,1131
chr18	8527130	8529486	ENSDART00000179546	0	-	8527130	8529486	0,0,255	2	836,110	0,2246
chr18	8834460	8838623	ENSDART00000177991	0	-	8834460	8838623	0,0,255	2	66,279	0,3884
chr18	10116816	10120429	ENSDART00000176068	0	+	10116816	10120429	0,0,255	2	181,33	0,3580
chr18	10137490	10188475	ENSDART00000179639	0	+	10137490	10188475	0,0,255	3	146,141,180	0,35361,50805
chr18	10744813	10748817	ENSDART00000177921	0	+	10744813	10748817	0,0,255	2	144,128	0,3876
chr18	11295616	11300631	ENSDART00000178485	0	+	11295616	11300631	0,0,255	3	127,102,287	0,619,4728
chr18	12063733	12064764	ENSDART00000176330	0	+	12063733	12064764	0,0,255	2	270,684	0,347
chr18	12377577	12385556	ENSDART00000178035	0	-	12377577	12385556	0,0,255	2	489,770	0,7209
chr18	13525727	13546641	ENSDART00000176859	0	+	13525727	13546641	0,0,255	3	99,93,105	0,17386,20809
chr18	15464193	15467601	ENSDART00000176485	0	+	15464193	15467601	0,0,255	4	225,96,599,93	0,304,2624,3315
chr18	15466461	15468150	ENSDART00000177535	0	+	15466461	15468150	0,0,255	2	955,642	0,1047
chr18	15466461	15467601	ENSDART00000179212	0	+	15466461	15467601	0,0,255	3	89,787,93	0,168,1047
chr18	15464951	15468685	ENSDART00000178709	0	+	15464951	15468685	0,0,255	2	136,102	0,3632
chr18	15468221	15468685	ENSDART00000177346	0	+	15468221	15468685	0,0,255	2	136,102	0,362
chr18	15465246	15471885	ENSDART00000176251	0	+	15465246	15471885	0,0,255	3	189,127,88	0,900,6551
chr18	15465606	15470138	ENSDART00000179401	0	+	15465606	15470138	0,0,255	3	314,76,639	0,3717,3893
chr18	15465606	15470138	ENSDART00000177073	0	+	15465606	15470138	0,0,255	4	84,81,76,639	0,3442,3717,3893
chr18	15465606	15466000	ENSDART00000178272	0	+	15465606	15466000	0,0,255	2	84,212	0,182
chr18	16383143	16388275	ENSDART00000179559	0	-	16383143	16388275	0,0,255	2	92,236	0,4896
chr18	17502254	17503640	ENSDART00000175052	0	-	17502254	17503640	0,0,255	2	338,298	0,1088
chr18	18887323	18889658	ENSDART00000177149	0	-	18887323	18889658	0,0,255	5	150,50,77,55,623	0,494,706,856,1712
chr18	19424757	19426974	ENSDART00000178305	0	+	19424757	19426974	0,0,255	4	164,155,99,752	0,369,1015,1465
chr18	20100390	20219063	ENSDART00000178040	0	+	20100390	20219063	0,0,255	3	341,135,261	0,1660,118412
chr18	20316417	20330729	ENSDART00000175786	0	-	20316417	20330729	0,0,255	2	230,101	0,14211
chr18	21175759	21180013	ENSDART00000178689	0	+	21175759	21180013	0,0,255	3	376,196,653	0,495,3601
chr18	21175759	21179052	ENSDART00000178428	0	-	21175759	21179052	0,0,255	2	689,250	0,3043
chr18	21175759	21179052	ENSDART00000175265	0	-	21175759	21179052	0,0,255	3	689,112,64	0,3043,3229
chr18	22110552	22111162	ENSDART00000179349	0	+	22110552	22111162	0,0,255	2	198,318	0,292
chr18	23573577	23609646	ENSDART00000175930	0	-	23573577	23609646	0,0,255	3	449,135,470	0,565,35599
chr18	24756922	24759801	ENSDART00000178612	0	-	24756922	24759801	0,0,255	4	320,144,40,71	0,1656,1899,2808
chr18	24758257	24759801	ENSDART00000176383	0	-	24758257	24759801	0,0,255	3	465,40,71	0,564,1473
chr18	25491261	25513076	ENSDART00000174566	0	+	25491261	25513076	0,0,255	3	197,85,407	0,20853,21408
chr18	25505878	25507226	ENSDART00000175800	0	+	25505878	25507226	0,0,255	2	582,113	0,1235
chr18	27015197	27016211	ENSDART00000176460	0	+	27015197	27016211	0,0,255	2	130,183	0,831
chr18	27839893	27841666	ENSDART00000175533	0	-	27839893	27841666	0,0,255	2	152,667	0,1106
chr18	27922417	27922673	ENSDART00000175848	0	+	27922417	27922673	0,0,255	2	136,41	0,215
chr18	31540854	31542968	ENSDART00000177533	0	+	31540854	31542968	0,0,255	3	355,76,777	0,1127,1337
chr18	31901564	31902220	ENSDART00000178432	0	+	31901564	31902220	0,0,255	2	117,349	0,307
chr18	31924478	31927559	ENSDART00000176082	0	+	31925170	31927456	255,0,0	2	743,1789	0,1292
chr18	32154834	32155883	ENSDART00000178945	0	+	32154834	32155883	0,0,255	2	177,54	0,995
chr18	33062966	33064990	ENSDART00000178449	0	-	33062966	33064990	0,0,255	2	588,1382	0,642
chr18	33067894	33069409	ENSDART00000175846	0	-	33067894	33069409	0,0,255	4	330,112,102,9	0,1128,1372,1506
chr18	33068926	33072565	ENSDART00000177619	0	-	33068926	33072565	0,0,255	4	898,144,95,178	0,1057,2042,3461
chr18	33971746	33975264	ENSDART00000178803	0	-	33971746	33975264	0,0,255	2	2691,774	0,2744
chr18	34575516	34578593	ENSDART00000178222	0	-	34575516	34578593	0,0,255	3	358,78,238	0,1825,2839
chr18	34908034	34909867	ENSDART00000174692	0	-	34908034	34909867	0,0,255	2	144,78	0,1755
chr18	36418115	36428305	ENSDART00000175372	0	+	36418115	36428305	0,0,255	2	122,585	0,9605
chr18	37067753	37068524	ENSDART00000178261	0	+	37067753	37068524	0,0,255	2	437,207	0,564
chr18	37377887	37382020	ENSDART00000177722	0	+	37377887	37382020	0,0,255	2	623,289	0,3844
chr18	38395669	38397197	ENSDART00000175757	0	-	38395669	38397197	0,0,255	3	76,117,530	0,166,998
chr18	38422316	38537795	ENSDART00000175878	0	+	38422316	38537795	0,0,255	2	343,3542	0,111937
chr18	38422316	38457617	ENSDART00000178559	0	+	38422316	38457617	0,0,255	2	343,1870	0,33431
chr18	38878808	38883808	ENSDART00000178006	0	-	38878808	38883808	0,0,255	3	2370,77,60	0,2466,4940
chr18	39801569	39806643	ENSDART00000177910	0	-	39801569	39806643	0,0,255	2	382,153	0,4921
chr18	40522837	40524887	ENSDART00000177774	0	-	40522837	40524887	0,0,255	2	360,55	0,1995
chr18	40528543	40530436	ENSDART00000175474	0	+	40528543	40530436	0,0,255	2	707,198	0,1695
chr18	40531299	40532332	ENSDART00000176108	0	-	40531299	40532332	0,0,255	3	402,33,420	0,477,613
chr18	42640163	42641787	ENSDART00000177804	0	+	42640163	42641787	0,0,255	2	468,965	0,659
chr18	42773411	42773829	ENSDART00000178648	0	+	42773411	42773829	0,0,255	2	174,144	0,274
chr18	44034923	44043008	ENSDART00000177485	0	+	44034923	44043008	0,0,255	3	44,140,154	0,7641,7931
chr18	44040778	44047048	ENSDART00000177641	0	+	44040778	44047048	0,0,255	4	249,140,81,1200	0,1786,2076,5070
chr18	44042262	44047048	ENSDART00000179353	0	+	44042262	44047048	0,0,255	3	442,81,1200	0,592,3586
chr18	45319523	45329755	ENSDART00000177539	0	+	45319523	45329755	0,0,255	2	89,113	0,10119
chr18	45459707	45481470	ENSDART00000175962	0	+	45459707	45481470	0,0,255	11	117,97,31,40,97,26,100,36,25,85,201	0,9942,10130,10291,10445,12213,15563,17943,20713,21398,21562
chr18	45459707	45481470	ENSDART00000174430	0	+	45459707	45481470	0,0,255	11	117,97,31,40,97,26,15,100,25,85,201	0,9942,10130,10291,10445,12213,12417,15563,20713,21398,21562
chr18	45471268	45481470	ENSDART00000177481	0	+	45471268	45481470	0,0,255	6	140,26,100,25,85,201	0,652,4002,9152,9837,10001
chr18	46605316	46606283	ENSDART00000179080	0	-	46605316	46606283	0,0,255	2	39,169	0,798
chr18	46774858	46796475	ENSDART00000174647	0	+	46775092	46795190	255,0,0	4	443,76,280,1353	0,11928,17174,20264
chr18	47074170	47084973	ENSDART00000179478	0	-	47074170	47084973	0,0,255	3	340,142,583	0,5655,10220
chr18	47609299	47649944	ENSDART00000179032	0	+	47609299	47649944	0,0,255	2	986,1468	0,39177
chr18	47609299	47610930	ENSDART00000175355	0	+	47609299	47610930	0,0,255	2	986,478	0,1153
chr18	47700900	47742338	ENSDART00000175323	0	+	47700900	47742338	0,0,255	2	253,281	0,41157
chr18	48090630	48129547	ENSDART00000176531	0	+	48090630	48129547	0,0,255	2	113,235	0,38682
chr18	48090630	48129547	ENSDART00000174406	0	+	48090630	48129547	0,0,255	3	113,60,104	0,38682,38813
chr18	49124932	49127414	ENSDART00000177732	0	-	49124932	49127414	0,0,255	2	80,467	0,2015
chr18	49466491	49516076	ENSDART00000177074	0	-	49466491	49516076	0,0,255	2	162,189	0,49396
chr12	998	5023	ENSDART00000177389	0	+	998	5023	0,0,255	3	1058,99,2302	0,1304,1723
chr12	55389	79178	ENSDART00000176420	0	-	55389	79178	0,0,255	2	124,253	0,23536
chr12	100432	115880	ENSDART00000175233	0	-	100432	115880	0,0,255	2	169,549	0,14899
chr12	1946675	1984163	ENSDART00000177017	0	+	1946675	1984163	0,0,255	2	193,4208	0,33280
chr12	2062081	2217584	ENSDART00000174811	0	-	2062081	2217584	0,0,255	5	163,142,133,113,288	0,54017,87388,154055,155215
chr12	2062081	2217584	ENSDART00000176533	0	-	2062081	2217584	0,0,255	4	163,142,133,288	0,54017,87388,155215
chr12	2214638	2217584	ENSDART00000176225	0	-	2214638	2217584	0,0,255	2	68,288	0,2658
chr12	3219389	3275179	ENSDART00000177055	0	-	3219389	3275179	0,0,255	10	2281,170,232,125,282,126,243,163,149,66	0,5841,7901,18791,19160,24621,40082,42031,47534,55724
chr12	3219389	3271044	ENSDART00000175918	0	-	3219389	3271044	0,0,255	12	71,608,170,232,125,282,36,126,243,163,149,146	0,1673,5841,7901,18791,19160,21140,24621,40082,42031,47534,51509
chr12	4055686	4056808	ENSDART00000177590	0	+	4055686	4056808	0,0,255	2	194,44	0,1078
chr12	4067022	4069645	ENSDART00000176203	0	+	4067022	4069645	0,0,255	3	77,111,35	0,252,2588
chr12	4153256	4157539	ENSDART00000176066	0	-	4153256	4157539	0,0,255	2	491,116	0,4167
chr12	6115422	6119537	ENSDART00000179130	0	+	6115422	6119537	0,0,255	3	112,15,119	0,2921,3996
chr12	7108963	7109327	ENSDART00000178267	0	-	7108963	7109327	0,0,255	2	162,106	0,258
chr12	10730827	10734643	ENSDART00000174802	0	-	10730827	10734643	0,0,255	2	207,194	0,3622
chr12	14703925	14706371	ENSDART00000175719	0	+	14703925	14706371	0,0,255	4	119,77,338,958	0,325,641,1488
chr12	14704406	14706371	ENSDART00000177687	0	+	14704406	14706371	0,0,255	3	316,93,958	0,405,1007
chr12	14777296	14777642	ENSDART00000178583	0	+	14777296	14777642	0,0,255	2	134,92	0,254
chr12	15073101	15075973	ENSDART00000177934	0	+	15073101	15075973	0,0,255	3	761,152,14	0,1431,2858
chr12	15075125	15077128	ENSDART00000179380	0	+	15075125	15077128	0,0,255	4	28,185,240,568	0,834,1104,1435
chr12	15075125	15077128	ENSDART00000178490	0	+	15075125	15077128	0,0,255	5	28,378,60,175,297	0,834,1284,1435,1706
chr12	15079583	15081810	ENSDART00000177304	0	-	15079583	15081810	0,0,255	2	2086,43	0,2184
chr12	15079583	15081810	ENSDART00000178964	0	-	15079583	15081810	0,0,255	3	606,144,43	0,1942,2184
chr12	15861969	15876987	ENSDART00000174865	0	+	15861969	15876987	0,0,255	2	400,367	0,14651
chr12	19145884	19149282	ENSDART00000176168	0	+	19145884	19149282	0,0,255	2	58,851	0,2547
chr12	22423512	22438423	ENSDART00000177715	0	-	22423512	22438423	0,0,255	2	303,290	0,14621
chr12	22497168	22497903	ENSDART00000178120	0	+	22497168	22497903	0,0,255	2	316,100	0,635
chr12	24159627	24180796	ENSDART00000179462	0	-	24159627	24180796	0,0,255	2	3320,127	0,21042
chr12	24667283	24670648	ENSDART00000177278	0	-	24667283	24670648	0,0,255	4	1681,92,129,661	0,1825,2085,2704
chr12	24982157	24983760	ENSDART00000178452	0	+	24982157	24983760	0,0,255	2	402,1057	0,546
chr12	24982157	24983760	ENSDART00000175219	0	+	24982157	24983760	0,0,255	3	145,95,1057	0,307,546
chr12	25411045	25413020	ENSDART00000176806	0	+	25411045	25413020	0,0,255	2	793,56	0,1919
chr12	28108161	28110773	ENSDART00000174407	0	-	28108161	28110773	0,0,255	4	676,130,96,723	0,1401,1705,1889
chr12	28109938	28110773	ENSDART00000175292	0	-	28109938	28110773	0,0,255	4	24,158,94,259	0,112,393,576
chr12	28615336	28617190	ENSDART00000177865	0	-	28615336	28617190	0,0,255	2	120,161	0,1693
chr12	30516893	30517474	ENSDART00000174537	0	+	30516893	30517474	0,0,255	3	65,48,167	0,220,414
chr12	30521482	30536124	ENSDART00000176121	0	+	30521482	30536124	0,0,255	3	161,117,315	0,3047,14327
chr12	30761556	30771590	ENSDART00000178318	0	-	30761556	30771590	0,0,255	3	2094,83,892	0,8049,9142
chr12	31441644	31452444	ENSDART00000178446	0	+	31441644	31452444	0,0,255	3	38,46,39	0,8979,10761
chr12	31453285	31453624	ENSDART00000178761	0	+	31453285	31453624	0,0,255	2	124,123	0,216
chr12	31468473	31488613	ENSDART00000174721	0	+	31468473	31488613	0,0,255	3	121,9,323	0,2062,19817
chr12	31469561	31470904	ENSDART00000175303	0	-	31469561	31470904	0,0,255	2	217,344	0,999
chr12	33239471	33242302	ENSDART00000174472	0	+	33239471	33242302	0,0,255	4	149,77,32,311	0,269,1070,2520
chr12	35601880	35604490	ENSDART00000175004	0	+	35601880	35604490	0,0,255	2	219,132	0,2478
chr12	35682533	35704137	ENSDART00000176780	0	+	35682533	35704137	0,0,255	2	117,90	0,21514
chr12	36634881	36645890	ENSDART00000176785	0	-	36634881	36645890	0,0,255	2	140,143	0,10866
chr12	36690404	36709466	ENSDART00000175673	0	+	36690404	36709466	0,0,255	4	281,89,100,670	0,1997,6762,18392
chr12	37200607	37223806	ENSDART00000176463	0	+	37200607	37223806	0,0,255	2	604,145	0,23054
chr12	37972438	38032987	ENSDART00000176642	0	-	37972438	38032987	0,0,255	4	699,138,201,206	0,14354,16726,60343
chr12	38263363	38266905	ENSDART00000175694	0	+	38263363	38266905	0,0,255	2	433,416	0,3126
chr12	38263363	38266905	ENSDART00000177838	0	+	38263363	38266905	0,0,255	3	433,137,129	0,3126,3413
chr12	39078687	39080872	ENSDART00000175784	0	+	39078687	39080872	0,0,255	3	94,653,558	0,217,1627
chr12	39689984	39991781	ENSDART00000179414	0	-	39689984	39991781	0,0,255	4	638,128,113,217	0,61535,257709,301580
chr12	39750658	39991781	ENSDART00000175703	0	-	39750658	39991781	0,0,255	3	989,113,217	0,197035,240906
chr12	39891292	39991781	ENSDART00000174993	0	-	39891292	39991781	0,0,255	3	117,113,217	0,56401,100272
chr12	40170476	40171341	ENSDART00000177455	0	-	40170476	40171341	0,0,255	2	336,419	0,446
chr12	40356918	40502404	ENSDART00000177314	0	+	40356918	40502404	0,0,255	5	268,128,30,99,41	0,5785,50249,142119,145445
chr12	40356918	40492263	ENSDART00000176234	0	+	40356918	40492263	0,0,255	4	268,128,30,53	0,5785,50249,135292
chr12	40356918	40474782	ENSDART00000177301	0	+	40356918	40474782	0,0,255	4	268,128,30,79	0,5785,50249,117785
chr12	40918950	40920724	ENSDART00000176047	0	+	40918950	40920724	0,0,255	2	437,1248	0,526
chr12	41414773	41416293	ENSDART00000175155	0	+	41414773	41416293	0,0,255	2	224,14	0,1506
chr12	41416549	41417565	ENSDART00000174560	0	+	41416549	41417565	0,0,255	3	242,175,412	0,333,604
chr12	41420109	41423916	ENSDART00000179628	0	-	41420109	41423916	0,0,255	4	397,144,40,939	0,1736,1978,2868
chr12	42119076	42196435	ENSDART00000175429	0	-	42119076	42196435	0,0,255	4	761,76,115,137	0,35297,49306,77222
chr12	42153021	42196435	ENSDART00000178815	0	-	42153021	42196435	0,0,255	3	1428,115,137	0,15361,43277
chr12	42502571	42540701	ENSDART00000176541	0	+	42502571	42540701	0,0,255	2	212,167	0,37963
chr12	43039898	43042336	ENSDART00000176315	0	-	43039898	43042336	0,0,255	2	137,119	0,2319
chr12	43044234	43075257	ENSDART00000174746	0	+	43044234	43075257	0,0,255	7	149,82,223,167,145,168,312	0,959,12563,21884,22174,25173,30711
chr12	43074859	43087625	ENSDART00000176487	0	+	43074859	43087625	0,0,255	2	398,235	0,12531
chr12	43066054	43093254	ENSDART00000175931	0	-	43066054	43093254	0,0,255	2	497,158	0,27042
chr12	43093192	43110000	ENSDART00000175124	0	-	43093192	43110000	0,0,255	4	35,105,52,107	0,8347,9952,16701
chr12	43101046	43103259	ENSDART00000175573	0	-	43101046	43103259	0,0,255	2	598,115	0,2098
chr12	43137432	43138488	ENSDART00000176145	0	-	43137432	43138488	0,0,255	2	162,312	0,744
chr12	43138125	43178348	ENSDART00000176458	0	-	43138125	43178348	0,0,255	4	137,47,38,480	0,21042,21939,39743
chr12	43167063	43178348	ENSDART00000179289	0	-	43167063	43178348	0,0,255	2	101,480	0,10805
chr12	43206590	43310681	ENSDART00000178532	0	-	43206590	43310681	0,0,255	4	397,173,101,138	0,37713,101425,103953
chr12	43242629	43310681	ENSDART00000179029	0	-	43242629	43310681	0,0,255	4	45,173,101,138	0,1674,65386,67914
chr12	43218495	43218990	ENSDART00000177069	0	-	43218495	43218990	0,0,255	2	292,111	0,384
chr12	43892973	43907139	ENSDART00000177361	0	-	43892973	43907139	0,0,255	2	238,41	0,14125
chr12	44529838	44532209	ENSDART00000176131	0	-	44529838	44532209	0,0,255	5	829,74,24,27,148	0,916,1091,2085,2223
chr12	44535788	44539728	ENSDART00000179162	0	-	44535788	44539728	0,0,255	2	3760,82	0,3858
chr12	44970715	44979138	ENSDART00000174781	0	-	44970715	44979138	0,0,255	3	1978,89,172	0,7317,8251
chr12	45082660	45131509	ENSDART00000177751	0	-	45082660	45131509	0,0,255	3	156,83,336	0,45844,48513
chr12	45121136	45131509	ENSDART00000175448	0	-	45121136	45131509	0,0,255	5	1754,48,297,83,336	0,4104,4250,7368,10037
chr12	45228559	45290766	ENSDART00000178757	0	-	45228559	45290766	0,0,255	4	169,79,95,334	0,4483,60332,61873
chr12	45316563	45388037	ENSDART00000178008	0	+	45342541	45388034	255,0,0	4	636,1201,72,184	0,25973,50172,71290
chr12	45316563	45368134	ENSDART00000179030	0	+	45342541	45366919	255,0,0	3	636,1201,1399	0,25973,50172
chr12	45430858	45496322	ENSDART00000176229	0	-	45430858	45496322	0,0,255	7	408,215,232,520,118,2268,280	0,9021,10836,14674,17892,19283,65184
chr12	45437002	45496322	ENSDART00000175457	0	-	45437002	45496322	0,0,255	6	3092,232,520,118,2268,280	0,4692,8530,11748,13139,59040
chr12	45549792	45553809	ENSDART00000176078	0	-	45549792	45553809	0,0,255	2	167,131	0,3886
chr12	45738487	45739182	ENSDART00000177959	0	-	45738487	45739182	0,0,255	2	382,223	0,472
chr12	45738946	45739885	ENSDART00000177176	0	-	45738946	45739885	0,0,255	2	167,256	0,683
chr12	45885174	45893086	ENSDART00000175073	0	+	45885174	45893086	0,0,255	3	2311,90,2647	0,2443,5265
chr12	45885174	45893086	ENSDART00000174990	0	+	45885174	45893086	0,0,255	4	2311,18,48,2647	0,2413,2503,5265
chr12	45890279	45894309	ENSDART00000174779	0	-	45890279	45894309	0,0,255	2	1700,212	0,3818
chr12	46345801	46346218	ENSDART00000178936	0	-	46345801	46346218	0,0,255	2	43,136	0,281
chr12	47609012	47612472	ENSDART00000178869	0	+	47609012	47612472	0,0,255	2	549,449	0,3011
chr12	47610480	47612472	ENSDART00000177144	0	+	47610480	47612472	0,0,255	2	190,705	0,1287
chr12	47610264	47611578	ENSDART00000174599	0	-	47610264	47611578	0,0,255	2	119,866	0,448
chr12	48194657	48205868	ENSDART00000176864	0	+	48194657	48205868	0,0,255	2	256,68	0,11143
chr12	48639721	48643737	ENSDART00000178135	0	-	48639721	48643737	0,0,255	3	1709,129,477	0,2060,3539
chr12	48639721	48643737	ENSDART00000176040	0	-	48639721	48643737	0,0,255	4	589,622,129,477	0,1087,2060,3539
chr12	49012722	49015553	ENSDART00000176992	0	+	49012722	49015553	0,0,255	3	418,195,712	0,847,2119
chr12	49038473	49068735	ENSDART00000178159	0	-	49038473	49068735	0,0,255	3	495,104,206	0,28143,30056
chr12	49091636	49093525	ENSDART00000178771	0	+	49091636	49093525	0,0,255	2	452,572	0,1317
chr12	49150990	49159174	ENSDART00000175730	0	+	49150990	49159174	0,0,255	4	331,100,109,550	0,4938,7055,7634
chr12	49153272	49159174	ENSDART00000175439	0	+	49153272	49159174	0,0,255	4	124,100,109,550	0,2656,4773,5352
chr19	18020	24593	ENSDART00000177123	0	-	18020	24593	0,0,255	2	293,772	0,5801
chr19	439013	461685	ENSDART00000175111	0	+	439013	461685	0,0,255	3	124,68,241	0,1975,22431
chr19	498198	506224	ENSDART00000177630	0	+	498198	506224	0,0,255	4	596,303,594,304	0,881,3828,7722
chr19	498198	506224	ENSDART00000178704	0	+	498198	506224	0,0,255	5	596,303,594,75,47	0,881,3828,7722,7979
chr19	498198	503604	ENSDART00000174498	0	+	498198	503604	0,0,255	3	596,303,1578	0,881,3828
chr19	510425	513962	ENSDART00000176462	0	+	510425	513962	0,0,255	2	345,244	0,3293
chr19	513629	517555	ENSDART00000175841	0	+	513629	517555	0,0,255	2	233,561	0,3365
chr19	1419602	1426558	ENSDART00000176730	0	-	1419602	1426558	0,0,255	4	186,205,312,325	0,454,1858,6631
chr19	1529588	1567330	ENSDART00000175223	0	-	1529588	1567330	0,0,255	2	194,120	0,37622
chr19	2162652	2176702	ENSDART00000174693	0	-	2162652	2176702	0,0,255	2	71,315	0,13735
chr19	2250749	2266698	ENSDART00000178702	0	-	2250749	2266698	0,0,255	2	428,233	0,15716
chr19	2942034	2952050	ENSDART00000177848	0	+	2942034	2952050	0,0,255	3	572,216,2060	0,6131,7956
chr19	4622304	4644214	ENSDART00000175493	0	-	4622304	4644214	0,0,255	2	1695,568	0,21342
chr19	4772842	4789286	ENSDART00000176222	0	-	4772842	4789286	0,0,255	2	53,181	0,16263
chr19	5480455	5495361	ENSDART00000177213	0	+	5480455	5495361	0,0,255	2	151,196	0,14710
chr19	6049491	6064291	ENSDART00000179321	0	-	6049491	6064291	0,0,255	2	1546,78	0,14722
[truncated: 1,076 more rows]
