# Supplementary material for: A high-resolution mRNA expression time course of embryonic development in zebrafish
Source: eLife. 2017 Nov 16;6:e30860. doi: 10.7554/eLife.30860 (PMC5690287; doi:10.7554/eLife.30860)
Supplement: Supplementary file 13. [file elife-30860-supp13.tsv]

transcript_id	gene_id	1-cell-1	1-cell-2	1-cell-3	1-cell-4	1-cell-5	2-cell-1	2-cell-2	2-cell-3	2-cell-4	2-cell-5	128-cell-1	128-cell-2	128-cell-3	128-cell-4	128-cell-5	1k-cell-1	1k-cell-2	1k-cell-3	1k-cell-4	1k-cell-5	Dome-1	Dome-2	Dome-3	Dome-4	Dome-5	50%-epiboly-1	50%-epiboly-2	50%-epiboly-3	50%-epiboly-4	50%-epiboly-5	Shield-1	Shield-2	Shield-3	Shield-4	Shield-5	75%-epiboly-1	75%-epiboly-2	75%-epiboly-3	75%-epiboly-4	75%-epiboly-5	1-4-somites-1	1-4-somites-2	1-4-somites-3	1-4-somites-4	1-4-somites-5	14-19-somites-1	14-19-somites-2	14-19-somites-3
ENSDART00000000042	ENSDARG00000033231	1129.67872086015	1012.66348505009	1074.81466762961	1016.7533752983	946.710461737217	803.277633134915	663.277887815548	747.320451523908	790.661343123717	676.679390312807	502.389139545192	448.143298682341	484.842938868108	439.337449116579	458.481506516632	356.299397862058	389.44139392584	491.027785799109	457.511452266429	456.184111710119	536.695141359974	493.016244152995	583.154011509332	556.531001154393	526.164325196986	395.242246657828	413.534888440076	490.603130799034	368.899431975392	436.390907371979	309.68514878081	297.393304058458	306.128073187233	282.698475942365	265.136497774135	112.01630223981	127.892609902593	89.8159619020642	143.364830425881	134.944341196196	17.5023349785985	22.4374653122496	22.9083199294572	17.5823508088217	21.8477789768603	15.7677946079305	21.5404319307727	3.92381382690432
ENSDART00000000087	ENSDARG00000000086	28.0343064919339	18.5384619688804	19.8021126073008	15.6724990412069	20.0175097631003	38.9756011343568	43.6000849333297	42.5520541792973	51.4849246685211	36.9545783544615	55.6850325196254	76.5441838625312	57.0403457491892	57.7276039641425	70.6326392432775	46.7767365908289	53.2439405757984	52.1387030620021	58.1474052461523	69.5017344710707	62.7094474730167	70.2128397245751	45.7708090428836	67.2729781615201	64.2367969033357	38.7319796279386	36.2598440803407	36.8182462138112	36.3165243913598	62.4928726576377	22.7709668221184	26.2714932913832	55.3747026584414	44.7436436743312	39.2402016705719	55.0080055641924	62.4115936324655	48.1156938761058	42.5938988946457	41.3539110117374	80.5107409015533	77.0678156377268	103.585446637546	93.4640753521575	66.4932403643573	81.9925319612384	73.8529094769349	93.1905783889775
ENSDART00000000192	ENSDARG00000000183	182.742146021495	154.100965116318	172.718426630346	158.68405279222	137.767567193102	179.668014985206	167.906710062397	201.235756222927	171.003499791874	128.109204962133	134.01123210767	116.451835278039	154.579336980303	103.30202814636	128.021658628441	119.429965763818	130.320883123621	114.177159869954	109.266003264748	164.276826931622	78.1832072390857	97.6874291820175	77.1322893130076	75.6821004317101	88.7766968439359	20.2462620782406	34.5331848384197	39.5796146798471	52.5633905664418	38.1312443334739	27.3251601865421	28.3732127546938	31.3441713160989	8.13520794078749	19.0898278397377	31.0045122270903	23.5322402220772	29.9386539673547	28.0496407354984	28.2947812185571	63.0084059229547	52.6792663852816	52.7887372287492	56.4485999651645	56.994206026592	81.9925319612384	62.5698260846254	59.8381608602908
ENSDART00000000198	ENSDARG00000000189	3.11492294354821	0	0	2.93859357022629	0	0	7.42129105248165	0	0	7.39091567089231	0	7.19646173066533	1.71121037247567	8.50722584734731	6.93713421139333	0	0	18.4795403257729	7.66778970278931	7.58200739684408	0	0	0	0	0	0	0	0	0	0	0	0	0	0	0	0	0	0	0	0	0	0	0	0	0	0	0	0
ENSDART00000000221	ENSDARG00000036830	3.11492294354821	3.47596161916508	2.20023473414453	3.91812476030172	4.71000229720008	0.950624417911142	0	0	2.75812096438506	1.64242570464274	1.83577030284479	0.654223793696848	2.85201728745946	0.607658989096237	0	0	0.507085148340937	1.31996716612664	0	2.52733579894803	3.25763363496191	1.52636608096902	1.69521514973643	7.64465660926365	1.44352352591766	27.2884401924113	25.8998886288148	23.011403883632	22.9367522471746	23.3024270926785	46.6804819853427	42.0343892662131	38.6578112898554	38.6422377187406	24.3925577952204	50.0072777856295	39.9024942896091	56.6695950096358	59.2159082193855	52.2365191727209	58.6328221783051	49.7526404749882	45.8166398589144	48.120118003091	56.0443025928155	127.193543170639	146.680084100023	112.809647523499
ENSDART00000000280	ENSDARG00000076182	0	0	0	0	0	0	0	0	0	0	0	0	0	0.607658989096237	0.630648564672121	0	0	0.659983583063318	0	0	0	0	0	3.82232830463182	0	4.40136132135665	12.0866146934469	5.52273693207168	5.73418806179365	0	17.0782251165888	0	11.4928628159029	9.15210893338593	0	12.0017466685511	0	16.0385646253686	6.23325349677742	5.44130408049176	2.62535024678978	7.80433576078246	0	2.77616065402448	3.79961373510613	5.25593153597682	3.07720456153895	3.92381382690432
ENSDART00000000392	ENSDARG00000000380	0	1.15865387305503	0	2.93859357022629	0	0.950624417911142	0	0	1.83874730959004	0	0	0	0	0.607658989096237	0	0.497624857349243	0.507085148340937	0	0.638982475232442	0	2.44322522622143	0.763183040484512	0.847607574868215	2.29339698277909	1.44352352591766	0.880272264271331	0.863329620960493	1.84091231069056	5.73418806179365	5.29600615742693	1.13854834110592	4.20343892662131	2.08961142107326	3.05070297779531	4.24218396438615	3.00043666713777	9.20826791298671	6.41542585014744	7.27212907957366	7.61782571268846	2.62535024678978	3.90216788039123	3.9840556399056	4.62693442337414	2.8497103013296	1.05118630719536	2.05146970769264	0.980953456726079
ENSDART00000000552	ENSDARG00000000529	365.48429204299	382.355778108158	366.339083235065	309.531856063836	340.297665972706	306.101062567388	269.02180065246	284.566862324051	317.183910904282	253.754771367303	160.323939781779	172.715081535968	122.066339903265	153.130065252252	144.418521309916	105.994094615389	135.39173460703	126.056864365094	132.908354848348	163.013159032148	153.10878084321	180.874380594829	210.206678567317	178.884964656769	200.649770102554	2.64081679281399	75.1096770235629	79.1592293596941	99.39259307109	56.1376652687254	17.0782251165888	52.5429865827664	12.5376685264396	28.4732277927562	39.2402016705719	12.0017466685511	19.4396767051942	14.9693269836774	23.8941384043134	15.2356514253769	42.8807206975664	0	35.8565007591504	13.8808032701224	40.8458476523909	54.6616879741589	61.5440912307791	46.1048124661257
ENSDART00000000804	ENSDARG00000043406	30.1109217876327	35.9182700647058	40.7043425816739	47.0174971236207	35.3250172290006	44.6793476418237	33.3958097361674	35.4600451494144	30.3393306082357	39.4182169114256	31.8200185826431	45.1414417650825	30.8017867045621	39.4978342912554	39.1002110096715	37.3218643011932	35.4959603838656	36.9590806515458	33.8660711873194	34.7508672355354	36.6483783933214	38.9223350647101	31.361480270124	55.8059932476246	51.9668469330356	36.9714350993959	31.9431959755382	22.0909477282867	35.3608263810609	37.0720431019885	17.0782251165888	23.1189140964172	18.8065027896594	20.3380198519687	18.0292818486412	4.00058222285036	5.11570439610373	6.41542585014744	6.23325349677742	7.61782571268846	8.75116748929927	8.77987773088027	10.9561530097404	8.32848196207344	5.6994206026592	10.5118630719536	10.2573485384632	12.752394937439
ENSDART00000000876	ENSDARG00000000796	47.7621518010725	40.5528855569259	26.4028168097344	49.956090693847	43.5675212491008	41.8274743880902	39.8894394070889	44.325056436768	34.0168252274157	45.1667068776752	26.9246311083903	30.094294510055	20.5345244697081	33.421244400293	17.6581598108194	5.47387343084168	14.7054693018872	14.519638827393	12.1406670294164	13.9003468942141	17.9169849922905	22.8954912145354	26.2758348209147	24.4629011496437	21.6528528887648	0	11.2232850724864	0	0	0	0	0	0	0	0	0	0	0	0	0	0	6.82879379068465	13.9441947396696	0	0	0	0	0
ENSDART00000001159	ENSDARG00000004115	145.363070698916	126.293272162998	136.414553516961	141.052491370862	127.170062024402	87.457446447825	96.4767836822615	122.33715576548	124.115443397328	94.4394780169573	129.727768067699	126.919415977188	113.510288040886	115.455207928285	123.607118675736	107.486969187437	111.051647486665	133.31668377879	111.821933165677	112.466443053187	162.881681748095	145.004777692057	131.379174104573	176.59156767399	146.517637880642	95.0694045413037	116.549498829667	104.932001709362	108.949573174079	126.044946546761	58.0659653964019	66.2041630942856	60.5987312111246	52.8788516151187	58.3300295103096	13.0018922242637	12.277690550649	9.62313877522117	13.5053825763511	9.79434734488516	14.8769847318088	19.5108394019561	12.9481808296932	18.5077376934965	11.3988412053184	17.8701672223212	13.3345531000021	12.752394937439
ENSDART00000001331	ENSDARG00000001169	35.3024600268797	17.3798080958254	19.8021126073008	17.6315614213578	18.8400091888003	17.1112395224006	19.4808890127643	19.5030248321779	21.1455940602855	33.6697269451761	21.4173201998559	24.2062803667834	23.3865417571676	15.7991337165022	24.5952940222127	22.8907434380652	18.7621504886147	23.7594089902794	28.1152289102275	30.3280295873763	26.0610690796952	21.3691251335663	31.361480270124	22.1695041668646	15.1569970221354	7.04217811417065	3.45331848384197	5.52273693207168	13.3797721441852	5.29600615742693	10.2469350699533	10.5085973165533	0	5.08450496299218	6.36327594657923	4.00058222285036	1.02314087922075	0	0	3.26478244829505	0.875116748929927	3.90216788039123	0	0	0	1.05118630719536	3.07720456153895	0
ENSDART00000001649	ENSDARG00000001431	5.19153823924701	9.2692309844402	5.50058683536134	4.89765595037716	2.35500114860004	8.55561976120028	16.6979048680837	7.97851015861824	11.9518575123353	9.85455422785641	9.79077494850557	22.2436089856928	16.5417002672649	12.1531797819247	11.9823227287703	17.4168700072235	15.7196395985691	13.1996716612664	19.8084567322057	22.7460221905322	16.2881681748095	10.6845625667832	16.1045439224961	23.6984354887173	14.4352352591766	36.0911628351246	13.8132739353679	27.6136846603584	30.5823363295662	29.6576344815908	38.7106435976013	36.7800906079365	32.3889770266356	30.5070297779531	26.5136497774135	27.0039300042399	54.2264665986995	35.2848421758109	20.7775116559247	20.6769555058687	39.3802537018467	36.0950528936189	28.8844033893156	43.4931835797169	25.6473927119664	76.7366004252616	73.8529094769349	78.4762765380863
ENSDART00000001678	ENSDARG00000001452	185.857068965043	236.365390103225	192.520539237647	201.783425155539	168.382582124903	215.791742865829	184.604614930481	163.116207687306	189.390972887774	166.706209021238	107.08660099928	123.648297008704	105.524639636	122.139456808344	107.840904558933	51.7529851643213	59.3289623558897	64.6783911402052	60.0643526718496	72.6609042197557	39.9060120282833	45.7909824290707	39.8375560188061	48.9258022992873	36.0880881479414	15.844900756884	12.9499443144074	18.4091231069056	27.7152422986693	20.1248233982223	26.1866118454362	22.0680543647619	22.9857256318059	25.4225248149609	31.8163797328961	41.0059677842162	37.8562125311676	38.4925551008847	42.5938988946457	32.6478244829505	91.8872586376423	90.7254032190961	82.6691545280412	85.1355933900841	80.7417918710053	91.4532087259967	67.698500353857	75.5334161679081
ENSDART00000001803	ENSDARG00000001557	57.1069206317171	77.6298094946867	73.7078635938419	73.4648392556573	81.2475396267014	76.0499534328913	70.5022649985757	69.1470880413581	71.7111450740115	64.875815333388	56.296955953907	54.3005748768384	47.9138904293189	60.7658989096237	59.9116136438515	32.8432405850501	46.6518336473662	44.8788836483056	40.2558959396439	39.1737048836944	59.4518138380548	67.9232906031216	64.4181756899844	61.1572528741092	57.7409410367063	55.4571526490938	41.4398218061036	56.1478254760621	43.0064104634524	42.3680492594154	56.927417055296	58.8481449726983	51.1954798162949	62.0309605485046	47.7245695993442	63.0091700098931	72.643002424673	74.8466349183869	76.8767931269215	59.8543448854093	56.0074719315153	67.3123959367487	64.740904148466	72.1801770046365	66.4932403643573	46.252197516596	50.2610078384696	52.9714866632083
ENSDART00000002075	ENSDARG00000008491	0	1.15865387305503	0	0.979531190075431	0	0	0	0	0.91937365479502	0	0.611923434281598	1.3084475873937	0.570403457491892	2.43063595638495	1.26129712934424	0	0	0	0	0	0	0	0	0	0.721761762958828	0	0	0	0	0	0	0	0	0	0	0	0	0	0	0	3.50046699571971	0	3.9840556399056	0	0	2.10237261439073	2.05146970769264	0.980953456726079
ENSDART00000002094	ENSDARG00000011326	0	0	0	0	0	0	0	0	0	0	0	0	0.570403457491892	0	0.630648564672121	0	0	0	0	0	0.814408408740476	2.28954912145354	0.847607574868215	0.764465660926364	1.44352352591766	5.28163358562798	4.31664810480246	6.44319308741696	4.77849005149471	3.17760369445616	2.27709668221184	3.15257919496598	5.22402855268316	5.08450496299218	5.30272995548269	7.00101888998812	6.13884527532448	8.55390113352992	6.23325349677742	7.61782571268846	7.00093399143942	2.92662591029342	4.980069549882	5.55232130804896	3.79961373510613	5.25593153597682	4.10293941538527	5.88572074035648
ENSDART00000002096	ENSDARG00000013221	0	0	0	0	0	0	0	0	0	0	0	5.23379034957478	0	0	0	0	0	0	0	0	0	0	3.39043029947286	0	0	0	6.04330734672345	0	0	0	5.6927417055296	0	0	0	0	0	0	0	0	0	0	7.80433576078246	0	9.25386884674827	0	0	0	0
ENSDART00000002186	ENSDARG00000006074	123.558610094079	113.548079559392	106.71138460601	102.85077495792	120.105058578602	148.297409194138	173.472678351759	204.781760737868	163.648510553514	191.342594590879	203.770503615772	225.052985031716	207.626858527049	210.857669216394	194.239757919013	196.561818652951	184.578993996101	219.114549577022	178.915093065084	199.027694167157	167.768132200538	164.08435370417	185.626058896139	181.942827300475	229.520240620907	176.054452854266	226.192360691649	204.341266486652	212.164958286365	175.827404426574	112.716285769486	126.103167798639	119.107851001176	119.994317126615	119.841696993909	59.0085877870428	63.4347345116863	66.2927337848569	64.4102861333667	50.0599975405242	70.8844566633241	79.0188995779224	68.7249597883716	72.1801770046365	85.491309039888	51.5081290525728	73.8529094769349	65.7238816006473
ENSDART00000002231	ENSDARG00000007671	0	2.31730774611005	2.20023473414453	0	1.17750057430002	3.80249767164457	7.42129105248165	4.4325056436768	7.35498923836016	2.4636385569641	4.28346403997119	14.3929234613307	12.5488760648216	8.50722584734731	13.8742684227867	11.4453717190326	17.2408950435919	23.0994254072161	20.4474392074382	11.3730110952661	5.70085886118333	0	2.54282272460465	0	0	0	0	0	3.82279204119577	0	0	0	0	0	0	0	0	5.3461882084562	0	0	8.75116748929927	13.6575875813693	8.9641251897876	8.32848196207344	5.6994206026592	0	10.2573485384632	0
ENSDART00000002241	ENSDARG00000019588	14.5363070698916	12.7451926036053	11.0011736707227	16.6520302312823	8.24250402010014	3.80249767164457	18.5532276312041	24.8220316045901	16.5487257863104	13.9606184894632	25.7007842398271	24.2062803667834	31.372190162054	29.1676314766194	34.6856710569666	19.9049942939697	23.833001972024	27.059326905596	23.6423515836004	34.1190332857983	42.3492372545048	17.5532099311438	41.5327711685426	35.9298860635391	32.4792793331473	22.0068066067833	23.3098997659333	19.3295792622509	28.6709403089683	22.2432258611931	25.0480635043302	16.8137557064852	22.9857256318059	31.5239307705515	16.9687358575446	4.00058222285036	12.277690550649	8.55390113352992	7.27212907957366	4.35304326439341	0	5.85325182058684	0	7.40309507739862	6.64932403643573	4.20474522878146	4.10293941538527	5.88572074035648
ENSDART00000002401	ENSDARG00000007764	409.093213252664	351.072123535673	284.930398071717	456.461534575151	399.172694687707	231.952357970319	272.732446178701	219.852279926369	222.488424460395	234.866875763911	102.191213525027	107.94692595998	126.6295675632	113.632230960996	119.192578723031	95.0463477537055	83.6690494762546	96.3576031272444	40.8948784148763	109.939107254239	24.4322522622143	22.1323081740508	17.7997590722325	39.752214368171	18.0440440739707	13.20408396407	13.8132739353679	10.1250177087981	14.3354701544841	0	0	8.40687785324262	6.26883426321979	11.1859109185828	8.48436792877231	0	2.04628175844149	0	0	5.44130408049176	0	11.7065036411737	0	0	18.0481652417541	4.20474522878146	10.2573485384632	5.88572074035648
ENSDART00000002463	ENSDARG00000008765	394.556906182773	374.245200996773	317.933919083885	433.932317203416	385.042687796107	250.01422191063	217.072763285088	219.852279926369	247.31151313986	254.575984219624	69.1473480738206	104.675806991496	79.8564840488648	95.4024612881092	103.426364606228	104.501220043341	118.150839563438	131.996716612664	116.294810492305	102.988933807132	83.0696576915286	89.2924157366879	116.122237756945	97.8516045985747	139.300020251054	61.6190584989932	70.7930289187604	71.7955801169319	38.2279204119577	93.2097083707139	55.7888687141901	40.9835295345578	44.9266455530751	50.8450496299218	42.4218396438615	16.0023288914014	19.4396767051942	31.007891609046	52.9826547226081	34.8243461151473	15.7521014807387	33.1684269833255	15.9362225596224	29.6123803095945	13.2986480728715	14.7166083007351	14.3602879538485	32.3714640719606
ENSDART00000002501	ENSDARG00000008310	20.766152956988	27.8076929533206	17.6018778731563	30.3654668923384	24.7275120603004	15.2099906865783	9.27661381560207	15.9570203172365	21.1455940602855	14.7818313417846	23.2530905027007	28.1316231289645	32.5129970770378	26.7369955202344	28.3791854102454	28.8622417262561	28.9038534554334	29.6992612378493	26.1982814845301	25.2733579894803	27.6898858971762	13.7372947287212	24.5806196711782	21.4050385059382	24.5398999406002	22.8870788710546	29.3532071126568	43.2614393012282	32.493732350164	24.3616283241639	26.1866118454362	31.5257919496598	30.2993656055623	24.4056238223625	30.7558337417996	29.0042211156651	22.5090993428564	21.3847528338248	30.1273919010909	33.7360852990489	34.1295532082672	29.2662591029342	35.8565007591504	25.9108327708952	23.7475858444133	14.7166083007351	29.7463107615432	44.1429055526736
ENSDART00000002545	ENSDARG00000020840	72.6815353494581	62.5673091449714	53.9057509865411	52.8946842640733	52.9875258435009	75.0993290149802	93.6937995375809	86.8771106160653	96.5342337534771	70.6243052996376	206.218197352898	206.734718808204	174.543457992519	204.173420336336	198.023649307046	149.785082062122	152.632629650622	200.635009251249	171.886285837527	185.75918122268	160.438456521874	147.294326813511	166.13108467417	165.124582760095	145.074114354724	199.821803989592	170.939264950178	197.898073399235	194.962394100984	183.241813046972	346.1186956962	377.258643664262	294.63521037133	328.459020609295	334.07198719541	286.0416289338	287.50258706103	265.170935139428	300.235043428112	296.006941978752	168.897532543476	170.719844767116	180.278517705728	170.271186780168	171.932521513553	167.138622844063	165.143311469257	177.55257566742
ENSDART00000002624	ENSDARG00000014817	52.9536900403195	44.028847176091	74.8079809609142	65.6285897350539	71.8275350323013	65.5930848358688	49.166053222691	43.4385553080326	49.6461773589311	49.272771139282	53.8492622167806	67.3850507507753	75.2932563889297	92.9718253317242	51.0825337384418	133.861086626946	103.952455409892	89.0977837135479	92.6524589087042	68.8699005213337	98.5434174575976	97.6874291820175	155.959793775752	102.438398564133	121.255976177083	339.785094008734	280.58212681216	277.977758914275	208.342166245169	240.438679547182	247.064990019985	269.020091303764	206.871530686253	237.954832268034	261.954859800845	239.034787815309	213.836443757136	271.586360989575	253.485642202282	237.240857909441	278.287126159717	208.765981600931	190.238656805492	257.257553939602	282.12131983163	240.721664347738	320.029274400051	235.428829614259
ENSDART00000002641	ENSDARG00000042368	9.34476883064462	4.6346154922201	6.60070420243361	6.85671833052802	4.71000229720008	6.65437092537799	4.63830690780103	0.88650112873536	7.35498923836016	2.4636385569641	4.89538747425278	10.4675806991496	9.69685877736216	9.72254382553979	10.0903770347539	13.9334960057788	17.2408950435919	17.1595731596463	14.6965969303462	11.3730110952661	3.25763363496191	6.86864736436061	7.62846817381394	6.88019094833728	6.49585586662945	6.16190584989932	5.17997772576296	9.2045615534528	10.5126781132884	6.35520738891231	6.83129004663552	8.40687785324262	8.35844568429305	7.11830694818905	10.6054599109654	6.00087333427553	4.09256351688298	11.7616140586036	3.11662674838871	6.52956489659011	8.75116748929927	11.7065036411737	6.9720973698348	11.1046426160979	14.248551506648	10.5118630719536	14.3602879538485	12.752394937439
ENSDART00000002682	ENSDARG00000032765	13.4979994220422	9.2692309844402	9.90105630365041	0	0	0.950624417911142	2.78298414468062	0.88650112873536	7.35498923836016	0.821212852321368	4.28346403997119	0	0	0	0	2.98574914409546	4.0566811867275	3.95990149837991	5.11185980185954	0	21.1746186272524	51.1332637124623	34.7519105695968	32.1075577589073	0	117.956483412358	59.569743846274	0	52.5633905664418	70.9664825095208	59.2045137375079	0	35.5233941582455	33.5577327557484	24.3925577952204	27.0039300042399	37.8562125311676	62.015783218092	76.8767931269215	40.265650195639	66.5088729186745	23.4130072823474	37.8485285791032	76.8071114280107	0	36.7915207518377	20.5146970769264	40.2190917257692
ENSDART00000002714	ENSDARG00000011049	45.6855365053737	42.8701933030359	45.104812049963	28.4064045121875	28.2600137832005	32.3212302089788	37.1064552624083	39.8925507930912	39.5330671561859	39.4182169114256	137.070849279078	140.658115644822	134.044812510595	108.770959048226	122.976470111064	124.406214337311	146.04052272219	165.655879348893	171.247303362295	161.117657182937	169.396949018019	167.137085866108	166.13108467417	198.761071840855	178.996917213789	113.555122091002	101.872895273338	126.102493282303	105.126781132884	102.742519454082	55.7888687141901	53.5938463144217	44.9266455530751	67.1154655114968	48.7851155904408	37.0053855613658	46.0413395649336	29.9386539673547	46.7494012258306	46.7952150922291	36.7549034550569	42.9238466843035	37.8485285791032	31.4631540789441	38.9460407848379	23.126098758298	34.8749850307748	32.3714640719606
ENSDART00000002750	ENSDARG00000005454	2065.19391157246	1805.18273421973	1760.18778731563	1894.41332160588	1652.03330574293	1304.25670137409	1260.69181754032	1239.32857797203	1248.50942321164	1398.52548750329	219.680512907094	198.884033283842	192.796368632259	168.929198968754	196.13170361303	109.975093474183	114.601243525052	147.836322606183	119.489722868467	133.316963394508	105.058684727521	79.3710362103892	91.5416180857673	88.6780166674583	63.5150351403769	85.3864096343191	45.7564699109061	33.1364215924301	67.8545587312249	62.4928726576377	62.6201587608256	64.1024436309749	125.376685264396	77.2844754374812	14.8476438753515	54.0078600084798	57.2958892363618	29.9386539673547	74.799041961329	68.5604314141962	80.5107409015533	23.4130072823474	68.7249597883716	93.4640753521575	50.3448819901563	79.8901593468477	51.2867426923159	98.0953456726079
ENSDART00000002787	ENSDARG00000015236	112.137225967735	101.961540828842	103.411032504793	91.0964006770151	104.797551112702	118.828052238893	127.089609273748	120.564153508009	113.082959539787	111.684947915706	34.2677123197695	22.8978327793897	37.6466281944648	27.3446545093307	23.3339968928685	30.8527411556531	38.5384712739112	39.5990149837991	29.3931938606924	38.5418709339574	41.5348288457643	54.9491789148849	46.6184166177518	35.1654204026128	40.4186587256944	51.0557913277372	39.7131625641827	42.3409831458829	32.493732350164	39.1904455649593	19.3553217988006	44.1361087295237	28.209754184489	45.7605446669296	33.9374717150892	33.0048033385154	25.5785219805187	39.5617927425759	29.0885163182946	47.8834759083275	28.0037359657577	37.0705948637167	23.9043338394336	25.9108327708952	15.1984549404245	19.9725398367119	25.6433713461579	24.523836418152
ENSDART00000002867	ENSDARG00000019746	79.949688884404	48.6634626683111	74.8079809609142	65.6285897350539	123.637560301502	152.099906865783	212.434456377287	178.186726875807	166.406631517899	131.394056371419	118.71314625063	125.610968389795	108.947060380951	86.8952354407619	122.345821546391	115.448966905024	87.7257306629821	122.756946449777	37.6999660387141	94.775092460551	53.7509549768714	89.2924157366879	62.7229605402479	77.9754974144892	98.8813615253595	102.111582655474	88.0596213379703	84.6819662917658	69.7659547518228	88.9729034447724	67.1743521252493	72.5093214842176	81.4948454218572	53.8957526077171	66.8143974390819	76.0110622341568	74.6892841831145	45.9772185927233	64.4102861333667	60.9426057015077	41.1304871997066	68.2879379068465	21.9123060194808	55.5232130804896	76.9421781358992	58.8664332029404	64.621295792318	61.800067773743
ENSDART00000002908	ENSDARG00000018270	0	0	0	0	0	0	0	0	0	0	0	0	0	0	0	0	3.04251089004562	0	0	0	0	0	0	0	0	0	0	0	0	0	0	0	0	0	0	0	0	0	0	0	0	0	0	0	1.89980686755307	0	0	4.9047672836304
ENSDART00000002938	ENSDARG00000008592	176.512300134398	173.798080958254	127.613614580383	174.356551833427	115.395056281402	126.433047582182	110.391704405665	113.472144478126	120.437948778148	98.5455422785641	121.160839987756	134.115877707854	136.326426340562	122.74711579744	119.823227287703	98.5297217551502	101.417029668187	84.4778986321047	98.4033011857961	99.19793010871	57.8229970205738	64.107375400699	52.5516696418293	55.8059932476246	52.6886086959945	20.2462620782406	14.6766035563284	23.011403883632	24.8481482677725	20.1248233982223	6.83129004663552	9.45773758489794	15.6720856580495	14.2366138963781	14.8476438753515	33.0048033385154	35.8099307727261	11.7616140586036	25.9718895699059	25.0299987702621	30.6290862125474	30.241801073032	36.8525146691268	43.4931835797169	36.0963304835083	45.2010112094006	36.9264547384674	40.2190917257692
ENSDART00000002939	ENSDARG00000037140	0	0	0	0	0	0	0	0	0	0	0	0	0	0	0	0	0	0	0	0	0	0	0	0	0	0	0	0	0	0	0	0	0	5.08450496299218	0	0	0	0	0	0	0	0	0	0	0	0	10.2573485384632	0
ENSDART00000003001	ENSDARG00000006316	174.4356848387	156.418272862428	157.316783491334	168.479364692974	190.755093036603	280.434203283787	226.34937710069	222.511783312575	237.198402937115	285.782072607836	55.0731090853438	47.104113146173	59.8923630366486	57.7276039641425	69.3713421139333	64.1936065980524	80.626538586209	119.457028534461	72.8440021764984	82.7702474155478	162.881681748095	148.057509853995	195.797349794558	123.078971409145	137.134734962177	579.219149890536	463.608006455785	462.989446138676	393.747580243164	528.541414511207	716.146906555624	718.788056452244	528.671689531535	616.242001514652	659.659606462047	953.138714594097	877.8548743714	938.790649404909	1115.75237592316	837.960828395731	1522.70314313807	1620.37521233246	1503.98100406436	1615.72550064225	1995.7471143645	2887.60878586566	3339.79268412361	2311.12634404664
ENSDART00000003008	ENSDARG00000027419	0	0	0	0	1.17750057430002	0	0	0	0	0.821212852321368	0	0	0	0	0	0.497624857349243	0	0	0.638982475232442	0	0	0	0	2.29339698277909	0	0	0	0.92045615534528	0	1.05920123148539	0	0	0	1.01690099259844	1.06054599109654	2.00029111142518	0	1.06923764169124	0	0	0	0.975541970097807	1.9920278199528	0	0	0	0	0
ENSDART00000003076	ENSDARG00000008880	0	0	0	0	0	0	6.49362967092145	3.54600451494144	1.83874730959004	0	0	0	0	0	0	0	0.507085148340937	0	0	0	8.14408408740476	5.34228128339158	6.78086059894572	0	7.21761762958828	7.04217811417065	4.31664810480246	7.36364924276224	0	5.29600615742693	0	7.35601812158729	4.17922284214652	9.15210893338593	0	0	9.20826791298671	4.27695056676496	1.03887558279624	2.1765216321967	0	1.95108394019561	8.9641251897876	10.1792557314231	0	30.4844029086656	29.7463107615432	37.276231355591
ENSDART00000003097	ENSDARG00000005626	0	0	0	0	0	0	0	1.77300225747072	0	0	0	1.3084475873937	0	0	0	1.99049942939697	0	0	1.91694742569733	0	0	0	0	0	0	0	0	0	0	0	0	0	0	0	0	4.00058222285036	0	0	0	0	0	0	0	5.55232130804896	0	7.35830415036755	0	0.980953456726079
ENSDART00000003133	ENSDARG00000021399	35.3024600268797	52.1394242874761	39.6042252146016	42.1198411732435	32.9700160804006	26.617483701512	25.0468573021256	41.6655530505619	31.2587042630307	39.4182169114256	52.6254153482174	43.8329941776888	46.2026800568432	52.2586730622764	61.8035593378679	36.3266145864948	35.4959603838656	48.1788015636222	43.4508083158061	42.9647085821164	28.5042943059167	35.1064198622876	33.9043029947286	31.3430920979809	31.7575175701884	25.5278956638686	19.8565812820913	22.0909477282867	27.7152422986693	27.53923201862	23.9095151632243	25.2206335597279	21.9409199212693	16.270415881575	26.5136497774135	31.0045122270903	42.9719169272713	28.8694163256635	21.816387238721	27.2065204024588	41.1304871997066	33.1684269833255	36.8525146691268	30.5377671942693	31.3468133146256	30.4844029086656	33.8492501769285	20.6000225912477
ENSDART00000003181	ENSDARG00000044632	15.574614717741	31.2836545724857	37.4039904804571	22.5292173717349	16.4850080402003	13.308741850756	15.7702434865235	12.411015802295	19.3068467506954	9.03334137553504	23.2530905027007	10.4675806991496	21.1049279272	9.11488483644355	15.1355655521309	0.497624857349243	1.01417029668187	1.97995074918995	0	2.52733579894803	15.473759766069	13.7372947287212	10.1712908984186	15.2893132185273	10.1046646814236	7.04217811417065	8.63329620960493	2.76136846603584	8.60128209269048	8.47360985188308	4.55419336442368	3.15257919496598	3.13441713160989	1.01690099259844	0	1.00014555571259	2.04628175844149	4.27695056676496	5.19437791398118	2.1765216321967	8.75116748929927	6.82879379068465	4.980069549882	8.32848196207344	10.4489377715419	14.7166083007351	13.3345531000021	14.7143018508912
ENSDART00000003211	ENSDARG00000014324	950.051497782203	960.524060762616	806.386030063972	890.393851778567	806.587893395514	541.855918209351	576.077717948888	602.820767540045	637.125942772949	511.615606996212	356.13943875189	306.176735450125	312.010691248065	312.336720395466	276.854719891061	167.201952069346	150.097203908917	170.275764430336	180.832040490781	180.072675675047	26.8754774884357	51.1332637124623	48.3136317674883	38.2232830463182	41.1404204886532	18.4857175496979	17.2665924192099	23.011403883632	36.3165243913598	12.7104147778246	7.96983838774144	12.6103167798639	0	7.11830694818905	10.6054599109654	0	11.2545496714282	0	0	8.70608652878681	1.75023349785985	0	0	10.1792557314231	11.3988412053184	7.35830415036755	0	0
ENSDART00000003252	ENSDARG00000016415	1.0383076478494	1.15865387305503	3.3003521012168	1.95906238015086	2.35500114860004	5.70374650746685	6.49362967092145	1.77300225747072	5.51624192877012	4.10606426160684	7.34308121137918	2.61689517478739	6.27443803241081	3.64595393457742	11.3516741640982	2.98574914409546	7.09919207677312	7.91980299675982	6.38982475232442	6.95017344710707	31.7619279408786	34.343236821803	27.9710499706511	27.5207637933491	23.0963764146825	33.4503460423106	36.2598440803407	36.8182462138112	38.2279204119577	44.4864517223862	37.5720952564954	44.1361087295237	43.8818398425385	37.6253367261421	40.3007476616685	61.0088788984679	63.4347345116863	50.2541691594883	73.7601663785328	66.3839097819994	87.5116748929927	94.6275710994873	126.493766567003	103.643331083581	90.2408262087707	93.5555813403874	93.3418717000149	98.0953456726079
ENSDART00000003296	ENSDARG00000008237	17.6512300134398	9.2692309844402	13.2014084048672	8.81578071067888	0	23.7656104477785	25.0468573021256	22.162528218384	24.8230886794655	16.4242570464273	99.7435197879005	105.984254578889	89.553342826227	74.7420556588371	73.7858820666382	97.0368471831024	99.3886890748237	120.776995700587	100.320248611493	122.575786248979	77.3687988303452	67.9232906031216	47.4660241926201	82.5622913800474	77.2285086365946	44.0136132135665	44.0298106689851	51.5455446993357	56.3861826076376	18.0064209352516	69.4514488074611	91.4247966540135	53.2850912373682	68.1323665040952	43.4823856349581	120.017466685511	116.638060231165	122.962328794493	78.954544292514	57.6778232532126	213.528486738902	246.812118434745	212.150962824973	206.361275282486	230.826534407698	209.186075131877	206.17270562311	195.20973788849
ENSDART00000003314	ENSDARG00000002403	302.147525524176	295.456737629031	243.125938122971	251.739515849386	222.547608542704	204.384249850895	227.277038482251	246.44731378843	240.875897556295	210.23049019427	485.255283385307	482.817159748274	416.964927426573	433.260859225617	472.986423504091	307.034536984483	317.435302861427	370.250790098521	384.66745008993	353.195177902987	183.241891966607	206.822603971303	183.083236171535	194.938743536223	217.972052413566	429.572864964409	419.578195786799	360.81881289535	390.880486212267	433.213303677523	770.797226928708	745.059549743627	773.156225797107	860.298239738277	822.983689090914	691.100578997399	667.087853251926	935.582936479836	670.074750903573	645.338663946323	372.799735044149	397.045581829808	366.533118871315	385.886330909403	379.011470076837	383.683002126308	366.187342823136	354.124197878115
ENSDART00000003317	ENSDARG00000016304	141.209840107519	156.418272862428	119.912793010877	109.707493288448	101.265049389802	120.729301074715	105.753397497864	96.6286230321542	126.873564361713	94.4394780169573	96.0719791822109	75.2357362751375	79.8564840488648	97.2254382553979	73.155233501966	47.7719863055274	50.7085148340937	89.0977837135479	73.4829846517309	52.4422178281715	108.316318362483	114.477456072677	128.836351379969	74.1531691098574	102.490170340154	119.717027940901	117.412828450627	121.500212505577	138.576211493347	119.689739157849	148.01128434377	131.357466456916	113.883822448493	126.095723082206	132.568248887067	95.013827792696	65.4810162701278	81.2620607685343	86.2266733720876	72.9134746785896	111.139827114101	97.5541970097807	106.573488367475	106.419491737605	157.683970006905	126.142356863444	139.499940123099	121.638228634034
ENSDART00000003335	ENSDARG00000019060	8.30646118279522	9.2692309844402	8.80093893657814	0	7.06500344580012	6.65437092537799	5.56596828936124	6.20550790114752	4.5968682739751	0	11.6265452513504	11.7760282865433	10.267262234854	12.760838771021	15.766214116803	17.9144948645728	16.7338098952509	17.8195567427096	10.8627020789515	13.2685129444771	11.4017177223667	9.92137952629866	11.866506048155	13.7603818966746	14.4352352591766	26.4081679281399	27.6265478707358	23.011403883632	30.5823363295662	32.8352381760469	22.7709668221184	28.3732127546938	45.9714512636118	32.54083176315	34.9980177061858	22.003202225677	33.7636490142846	29.9386539673547	40.5161477290532	43.5304326439341	35.879786706127	39.9972207740101	39.840556399056	28.6869934249196	37.9961373510613	29.4332166014702	32.8235153230822	29.4286037017824
ENSDART00000003418	ENSDARG00000006235	41.5323059139761	31.2836545724857	31.9034036450958	33.3040604625647	40.0350195262007	82.7043243582693	73.2852491432563	78.0120993287117	59.7592875616763	75.5515824135658	93.0123620108029	90.282883530165	92.4053601136864	85.0722584734732	87.0295019247527	70.1651048862433	82.6548791795728	93.7176687949912	86.2626341563797	102.988933807132	83.8840661002691	88.5292326962034	105.950946858527	98.616070259501	80.8373174513888	105.63267171256	114.822839587746	118.738844039541	111.816667204976	118.630537926363	119.547575816122	90.3739369223581	104.480571053663	110.84220819323	102.872961136364	105.015283349822	112.545496714282	120.82385351111	118.431816438771	104.473038345442	77.8853906547635	91.7009451891939	81.6731406180648	81.4340458513848	75.0423712683461	88.2996498044106	95.3933414077076	77.4953230813603
ENSDART00000003420	ENSDARG00000001912	0	4.6346154922201	1.10011736707227	0	4.71000229720008	1.90124883582228	0	4.4325056436768	0	2.4636385569641	1.2238468685632	1.96267138109054	1.14080691498378	1.21531797819247	3.1532428233606	3.4833740014447	0	0	1.91694742569733	1.26366789947401	0	5.34228128339158	1.69521514973643	0	3.60880881479414	0	0	0	0	2.11840246297077	0	0	0	0	0	0	0	0	0	0	0	0	0	0	0	0	0	0
ENSDART00000003422	ENSDARG00000019004	2097.38144865579	2084.41831762599	1858.09823298506	1962.00097372109	1697.95582814063	1307.10857462782	1482.40288773321	1490.20839740414	1418.59354934872	1243.31625841455	718.398111846596	747.1235724018	642.27429313587	628.927053714605	654.613210129662	435.919375037937	466.011251325321	495.647670880552	564.860508105479	544.640864673299	846.984745090095	760.893491363058	654.353047798262	850.850280611044	855.287689106211	790.484493315655	821.889799154389	930.581173054078	862.039605289646	866.426607355045	1248.98753019319	1215.84470952521	1207.79540138035	1210.11218119214	1177.20605011716	1074.15632683532	1102.94586779996	1282.0159323878	1023.29244905429	1095.87864181104	507.567714379358	561.912174776337	563.743873046642	519.142042302578	549.994088156613	509.825358989752	500.558608677003	535.600587372439
ENSDART00000003428	ENSDARG00000015524	14.5363070698916	8.11057711138518	8.80093893657814	25.4678109419612	25.9050126346005	40.8768499701791	38.0341166439685	22.162528218384	29.4199569534406	0.821212852321368	89.9527448393949	57.5716938453226	50.1955042592865	58.3352629532387	76.3084763253266	40.3076134452887	33.9747049388428	34.9791299023559	11.501684554184	75.1882400187038	120.53244449359	47.3173485100397	85.6083650616897	91.7358793111637	104.65545562903	118.83675567663	88.9229509589307	99.4092647772903	96.5254990401932	45.5456529538716	83.1140289007322	69.3567422892516	136.869548080299	133.214030030395	136.810432851453	103.014992238397	133.008314298697	121.893091152801	168.29784441299	146.915210173277	211.778253241042	128.771540052911	181.274531615705	145.285740893948	140.585708198927	121.937611634662	173.349190300028	144.200158138734
ENSDART00000003463	ENSDARG00000075827	0	0	0	0	0	0	0	0	0	0	0	0	0	0	0	0	0	0	0	0	0	0	0	0	0	0	0	0	0	0	0	0	0	0	0	0	0	0	0	0	1.75023349785985	0	0	4.62693442337414	0	0	0	0
ENSDART00000003503	ENSDARG00000026165	6.22984588709641	0	0	0	0	0	0	6.20550790114752	0	0	0	0	0	0	0	3.4833740014447	3.04251089004562	0	0	4.42283764815905	0	3.81591520242256	0	4.58679396555819	0	26.4081679281399	25.0365590078543	28.5341408157037	22.9367522471746	24.3616283241639	28.463708527648	49.3904073878004	31.3441713160989	33.5577327557484	50.9062075726338	29.0042211156651	41.9487760480506	10.6923764169124	37.3995209806645	27.2065204024588	130.392395590559	133.6492499034	98.6053770876636	166.569639241469	153.884356271798	446.75418055803	428.757168907761	489.495774906314
ENSDART00000003508	ENSDARG00000005616	0	0	0	0	0	0	0	0	0	0	0	0	0	0	0	0	0	0	0	0	0	0	0	0	0	0	0	0	0	0	0	0	0	0	0	0	0	0	0	0	1.75023349785985	0	0	0	0	0	0	0
ENSDART00000003511	ENSDARG00000009693	222.197836639772	336.009623185957	234.324999186393	188.069988494483	228.435111414204	83.6549487761805	118.740656839706	140.953679468922	149.857905731588	149.460739122489	141.966236753331	185.145333616208	158.001757725254	147.661134350386	126.760361499096	77.629477746482	148.068863315554	133.976667361854	150.160881679624	140.898970791352	61.0806306555357	65.633741481668	36.4471257193333	73.388703448931	132.082402621466	0	39.7131625641827	46.9432639226093	71.6773507724207	80.4992935928893	23.9095151632243	57.797285241043	33.4337827371722	2.03380198519687	49.8456615815373	47.0068411184917	61.3884527532448	57.738832651327	19.7386360731285	6.52956489659011	47.2563044422161	31.2173430431298	10.9561530097404	10.1792557314231	30.3969098808491	11.563049379149	11.2830833923095	23.5428829614259
ENSDART00000003517	ENSDARG00000008480	21.8044606048374	19.6971158419354	18.7019952402285	22.5292173717349	24.7275120603004	26.617483701512	36.1787938808481	31.0275395057376	24.8230886794655	33.6697269451761	42.2227169654303	45.7956655587793	39.9282420244324	48.6127191276989	45.4066966563927	58.7197331672107	55.2722811691622	47.5188179805589	37.6999660387141	42.3328746323794	31.7619279408786	55.7123619553694	43.227986318279	44.3390083337291	50.523323407118	24.6476233995973	38.8498329432222	29.454596971049	19.1139602059788	22.2432258611931	27.3251601865421	37.8309503395918	11.4928628159029	27.4563268001578	13.787097884255	16.0023288914014	16.3702540675319	12.8308517002949	22.8552628215172	20.6769555058687	32.3793197104073	19.5108394019561	18.9242642895516	27.7616065402448	23.7475858444133	26.2796576798841	21.5404319307727	23.5428829614259
ENSDART00000003543	ENSDARG00000024112	56.0686129838677	35.9182700647058	45.104812049963	47.9970283136961	34.1475166547006	10.4568685970226	20.4085503943245	12.411015802295	11.9518575123353	9.03334137553504	23.2530905027007	20.2809376046023	19.3937175547243	18.2297696728871	24.5952940222127	16.9192451498743	19.2692356369556	24.4193925733428	24.2813340588328	24.0096900900062	24.4322522622143	17.5532099311438	22.8854045214418	20.6405728450118	18.0440440739707	18.4857175496979	15.5399331772889	17.4886669515603	10.5126781132884	21.1840246297077	11.3854834110592	7.35601812158729	15.6720856580495	8.13520794078749	9.54491391986885	15.0021833356888	17.3933949467527	10.6923764169124	13.5053825763511	6.52956489659011	40.2553704507766	39.0216788039123	40.8365703090324	37.0154753869931	61.7437231954747	42.0474522878146	34.8749850307748	55.9143470333865
ENSDART00000003548	ENSDARG00000009899	0	0	0	0	0	0	0	0	0	0	0	0	0	0	0	0	0	0	0	0	0	0	0	0	0	0	0	0	0	0	0	0	0	0	0	0	0	0	0	0	8.75116748929927	13.6575875813693	14.940208649646	9.25386884674827	7.59922747021227	11.563049379149	7.18014397692423	3.92381382690432
ENSDART00000003583	ENSDARG00000008720	0	0	1.10011736707227	0	0	0	0.927661381560207	0	0	0.821212852321368	0	1.96267138109054	1.14080691498378	0	0	0.995249714698487	1.01417029668187	0	1.27796495046488	0.631833949737006	0.814408408740476	0.763183040484512	0	0	0	0	0	0.92045615534528	0.955698010298942	3.17760369445616	4.55419336442368	5.25429865827664	4.17922284214652	3.05070297779531	6.36327594657923	6.00087333427553	10.2314087922075	0	6.23325349677742	0	9.6262842382292	8.77987773088027	0	9.25386884674827	11.3988412053184	12.6142356863444	11.2830833923095	10.7904880239869
ENSDART00000003621	ENSDARG00000017163	905.404268924679	924.60579069791	1036.31055978208	1081.40243384328	1080.94552720742	856.512600537939	779.235560510574	774.801986514704	855.017498959368	854.882579266544	154.816628873244	145.2376822007	163.135388842681	198.704489434469	182.257435190243	133.861086626946	118.150839563438	196.675107752869	137.381232174975	138.371634992404	39.0916036195429	51.1332637124623	52.5516696418293	36.6943517244655	41.862182251612	8.80272264271331	15.5399331772889	17.4886669515603	9.55698010298942	16.9472197037662	0	6.30515838993196	9.40325139482968	5.08450496299218	8.48436792877231	2.00029111142518	4.09256351688298	4.27695056676496	3.11662674838871	3.26478244829505	0	0	0	1.85077376934965	0.949903433776533	0	0	1.96190691345216
ENSDART00000003634	ENSDARG00000017809	383.135522056429	412.480778807589	396.042252146016	389.853413650022	302.617647595105	279.483578865876	312.62188558579	329.778419889554	280.408964712481	295.636626835692	192.143958364422	191.03334775948	177.96587873747	165.283245034176	196.762352177702	126.396713766708	143.505096980485	139.916519609423	168.052390986132	156.694819534778	181.613075149126	165.610719785139	133.921996829178	192.645346553444	200.649770102554	132.0408396407	145.039376321363	156.477546408698	148.133191596336	103.801720685568	200.384508034642	197.561629551201	158.810468001568	196.261891571498	154.839714700095	180.026200028266	198.489330568825	202.085914279644	147.520332757066	153.444775069868	62.1332891740248	97.5541970097807	92.6292936278052	76.8071114280107	75.9922747021227	47.3033838237914	43.0808638615454	59.8381608602908
ENSDART00000003706	ENSDARG00000009160	3.11492294354821	10.4278848574952	12.1012910377949	13.713436661056	1.17750057430002	9.50624417911142	10.2042751971623	14.1840180597658	10.1131102027452	4.10606426160684	3.67154060568959	3.92534276218109	0	10.330202814636	7.56778277606545	6.46912314554016	0	0	0.638982475232442	6.31833949737006	0	0	0	0.764465660926364	0	0	0	0	0	0	0	0	0	0	0	0	0	0	0	0	0	0	0	0	0	0	0	0
ENSDART00000003752	ENSDARG00000016173	19.7278453091386	24.3317313341555	18.7019952402285	17.6315614213578	29.4375143575005	38.0249767164457	32.4681483546072	35.4600451494144	55.1624192877012	41.8818554683897	127.891997764854	128.227863564582	127.770374478184	97.8330972444941	109.102201688277	129.880087768152	144.012182128826	146.516355440057	167.4134085109	157.326653484515	205.2309190026	224.375813902447	252.587057310728	236.219889226247	229.520240620907	327.461282308935	357.418463077644	430.773480701591	428.152708613926	406.733272890388	536.256268660889	659.939911479545	539.119746636902	525.737813173392	567.392105236648	647.094174546045	627.185358962317	508.957117445031	643.06398575087	607.24953538288	914.497002631774	989.199557679177	923.304894548122	923.536110905477	960.352371548075	973.398520462907	1124.20539981556	1143.79173054261
ENSDART00000003825	ENSDARG00000018997	0	0	0	0	0	0	0	0.88650112873536	0	0	0	0	0	0	0	0	0	0.659983583063318	0	0	0	0	0	0	1.44352352591766	0	0	0	0	0	1.13854834110592	0	0	0	0	0	0	0	0	0	0	0	5.9760834598584	0	0	14.7166083007351	11.2830833923095	15.6952553076173
ENSDART00000003826	ENSDARG00000005482	30.1109217876327	64.8846168910814	36.3038731133848	56.812809024375	70.6500344580012	38.0249767164457	15.7702434865235	45.2115575655034	56.0817929424962	36.9545783544615	23.2530905027007	34.6738610659329	42.2098558544	36.4595393457742	40.9921567036879	33.3408654423993	39.5526415705931	29.6992612378493	35.1440361377843	52.4422178281715	9.77290090488571	16.7900268906593	13.5617211978914	0	7.21761762958828	11.4435394355273	10.3599554515259	13.8068423301792	0	0	0	0	5.22402855268316	8.13520794078749	5.30272995548269	0	12.277690550649	5.3461882084562	0	5.44130408049176	41.1304871997066	31.2173430431298	33.8644729391976	24.0600590015455	20.8978755430837	36.7915207518377	58.4668866692401	34.3333709854128
ENSDART00000003834	ENSDARG00000013705	53.9919976881689	42.8701933030359	45.104812049963	51.9151530739979	47.1000229720008	96.9636906269365	83.4895243404186	97.5151241608896	100.211728372657	82.1212852321367	160.93586321606	151.125696343972	137.467233255546	154.95304221954	143.157224180571	162.723328353203	138.941330645417	145.856371856993	172.525268312759	155.431151635304	201.158876958898	183.927112756767	177.149983147457	166.653514081947	163.118158428695	57.2176971776365	64.7497215720369	75.477404738313	62.1203706694312	49.7824578798131	48.9575786675546	51.492126851111	47.0162569741484	66.0985645188984	72.1171273945646	56.008151119905	55.2496074779203	38.4925551008847	41.5550233118495	47.8834759083275	25.3783857189679	29.2662591029342	31.8724451192448	30.5377671942693	22.7976824106368	50.4569427453775	28.7205759076969	21.5809760479737
ENSDART00000003839	ENSDARG00000019233	0	1.15865387305503	11.0011736707227	6.85671833052802	4.71000229720008	0	0	2.65950338620608	8.27436289315518	0	18.9696264627295	23.5520565730865	11.9784726073297	13.9761567492134	22.0726997635242	33.8384902997485	21.8046613786603	19.7995074918995	30.0321763359248	27.1688598386913	0	0	0	0	0	0	0	0	0	0	0	0	0	0	0	0	0	0	0	0	0	0	0	0	0	0	0	0
ENSDART00000003847	ENSDARG00000002589	5.19153823924701	2.31730774611005	1.10011736707227	2.93859357022629	3.53250172290006	3.80249767164457	0	4.4325056436768	5.51624192877012	1.64242570464274	2.44769373712639	3.92534276218109	0	3.03829494548118	2.52259425868848	2.98574914409546	3.04251089004562	3.95990149837991	2.55592990092977	4.42283764815905	4.07204204370238	2.28954912145354	4.23803787434108	9.17358793111637	5.77409410367063	0.880272264271331	4.31664810480246	1.84091231069056	1.91139602059788	2.11840246297077	0	3.15257919496598	4.17922284214652	6.10140595559062	2.12109198219308	1.00014555571259	4.09256351688298	3.20771292507372	3.11662674838871	1.08826081609835	0	4.87770985048904	2.9880417299292	4.62693442337414	0	4.20474522878146	6.15440912307791	3.92381382690432
ENSDART00000003884	ENSDARG00000007271	16.6129223655904	23.1730774611005	18.7019952402285	34.2835916526401	11.7750057430002	17.1112395224006	25.0468573021256	15.9570203172365	24.8230886794655	31.206088388212	49.5657981768094	55.6090224642321	59.8923630366486	48.6127191276989	55.4970736911466	45.7814868761304	55.2722811691622	43.558916482179	46.6457206919683	51.1785499286975	48.0500961156881	32.816870740834	28.8186575455193	36.6943517244655	33.9228028590649	41.3727964207526	34.5331848384197	31.2955092817395	36.3165243913598	22.2432258611931	61.4816104197197	72.5093214842176	68.9571768954177	49.8281486373234	67.8749434301784	54.0078600084798	46.0413395649336	63.0850208597832	36.3606453978683	58.766084069311	50.7567714379358	29.2662591029342	30.8764312092684	29.6123803095945	29.4470064470725	37.8427070590331	21.5404319307727	45.1238590093996
ENSDART00000003922	ENSDARG00000021991	261.653527258049	237.52404397628	223.32382551567	262.514358940216	273.180133237605	224.347362627029	254.179218547497	239.355304758547	250.98900775904	193.806233147843	144.413930490457	138.695444263732	127.199971020692	127.60838771021	137.481387098522	102.013095756595	117.643754415097	96.3576031272444	107.34905583905	114.361944902398	146.593513573286	133.55703208479	142.39807257786	142.95507859323	127.030070280754	130.280295112157	171.802594571138	133.466142525066	123.285043328564	149.347373639439	150.288381025981	112.44199128712	117.018239580103	112.876010178426	132.568248887067	116.01688446266	115.614919351944	143.277843986626	116.354065273178	146.915210173277	98.0130758801518	113.162868531346	104.581460547522	111.046426160979	77.8920815696757	81.9925319612384	84.1102580153981	92.2096249322514
ENSDART00000003926	ENSDARG00000021366	6.22984588709641	5.79326936527513	3.3003521012168	4.89765595037716	3.53250172290006	8.55561976120028	2.78298414468062	3.54600451494144	11.0324838575402	7.39091567089231	7.95500464566077	14.3929234613307	7.98564840488648	0	8.82907990540969	11.4453717190326	10.6487881151597	6.59983583063318	9.58473712848664	7.58200739684408	11.4017177223667	12.9741116882367	13.5617211978914	13.7603818966746	9.38290291846477	15.844900756884	12.0866146934469	16.568210796215	14.3354701544841	19.0656221667369	10.2469350699533	19.9663349014512	9.40325139482968	12.2028119111812	16.9687358575446	21.0030566699644	27.6248037389601	21.3847528338248	18.6997604903323	20.6769555058687	10.5014009871591	15.6086715215649	5.9760834598584	15.7315770394721	18.0481652417541	16.8189809151258	15.3860228076948	17.6571622210694
ENSDART00000003929	ENSDARG00000018524	38.4173829704279	34.7596161916508	30.8032862780235	48.9765595037716	44.7450218234008	39.926225552268	26.902180065246	23.0490293471194	39.5330671561859	30.3848755358906	27.5365545426719	24.8605041604802	28.5201728745946	36.4595393457742	37.8389138803273	50.7577354496228	42.5951524606387	33.6591627362292	31.3101412863897	26.5370258889543	39.0916036195429	28.2377724979269	47.4660241926201	37.4588173853919	29.592232281312	55.4571526490938	75.1096770235629	62.5910185634791	49.696296535545	52.9600615742693	63.7587071019315	70.4076020209069	53.2850912373682	79.318277422678	81.6620413144335	105.015283349822	94.1289608883086	64.1542585014744	104.92643386242	84.8843436556714	71.759573412254	66.3368539666509	52.7887372287492	52.7470524264651	71.24275753324	77.7877867324569	65.6470306461644	71.6096023410038
ENSDART00000003940	ENSDARG00000020261	290.726141397833	266.490390802656	292.631219641223	229.210298477651	260.227626920305	229.100484716585	204.085503943245	201.235756222927	207.778445983674	204.48200022802	151.757011701836	166.172843598999	142.030460915481	145.230498394001	182.257435190243	133.363461769597	141.476756387121	189.415288339172	183.387970391711	156.062985585041	138.449429485881	124.398835598975	122.055490781023	146.777406897862	132.082402621466	209.504798896577	192.52250547419	202.500354175962	210.253562265767	189.597020435884	227.709668221184	243.799457744036	244.484536265572	227.78582234205	248.16776191659	284.041337822375	326.381940471418	302.594252598621	268.029900361429	274.241725656785	296.664577887245	305.344636640614	295.816131262991	269.287583440375	312.518229712479	283.820302942748	300.540312176971	328.619408003237
ENSDART00000003947	ENSDARG00000004830	0	0	0	0	0	0	0	6.20550790114752	0	0	12.238468685632	3.92534276218109	10.267262234854	0	6.93713421139333	6.46912314554016	1.52125544502281	0	0	0	7.32967567866429	7.63183040484512	0	0	10.1046646814236	24.6476233995973	12.0866146934469	5.52273693207168	29.6266383192672	22.2432258611931	51.2346753497664	87.2213577273921	26.1201427634158	32.54083176315	58.3300295103096	98.0142644598337	134.031455177918	111.200714735889	101.809807114031	116.443907322524	175.023349785985	192.181768109268	206.174879365115	195.256632666389	180.481652417541	110.374562255513	151.808758369255	165.781134186707
ENSDART00000003962	ENSDARG00000007217	6.22984588709641	5.79326936527513	9.90105630365041	1.95906238015086	8.24250402010014	4.75312208955571	6.49362967092145	8.8650112873536	15.6293521315153	6.56970281857094	21.4173201998559	25.5147279541771	22.8161382996757	21.2680646183683	18.2888083754915	15.9239954351758	24.8471722687059	19.7995074918995	23.0033691083679	22.7460221905322	31.7619279408786	22.8954912145354	36.4471257193333	30.5786264370546	26.7051852294766	76.5836869916058	70.7930289187604	65.3523870295149	74.5444448033175	86.8545009818016	79.6983838774144	97.7299550439454	67.912371184881	86.4365843708671	84.8436792877231	105.015283349822	83.8975520961012	139.000893419861	69.6046640473479	95.7669518166549	76.1351571569036	107.309616710759	88.6452379878996	87.9117540441086	109.238894884301	81.9925319612384	76.9301140384738	87.3048576486211
ENSDART00000003994	ENSDARG00000094210	3.11492294354821	0	2.20023473414453	0.979531190075431	1.17750057430002	1.90124883582228	3.71064552624083	1.77300225747072	3.67749461918008	2.4636385569641	0.611923434281598	1.3084475873937	2.28161382996757	0	1.89194569401636	1.49287457204773	1.01417029668187	0	0.638982475232442	2.52733579894803	1.62881681748095	0	2.54282272460465	0.764465660926364	0	0.880272264271331	1.72665924192099	1.84091231069056	0.955698010298942	3.17760369445616	0	0	0	0	0	0	0	1.06923764169124	0	0	1.75023349785985	0.975541970097807	0	2.77616065402448	0	1.05118630719536	0	0
ENSDART00000003998	ENSDARG00000020465	1891.79653438161	1989.40870003548	2003.3137254386	2093.2581531912	2128.92103833444	1548.56717677725	1460.13901457577	1596.58853285238	1369.86674564458	1238.38898130062	675.563471446884	809.274832803001	656.534379573167	793.602639759685	652.090615870973	478.715112769972	470.57501766039	496.307654463615	566.777455531177	491.566812895391	886.076348709638	745.629830553368	806.074803699673	873.019784777908	898.593394883741	1911.07108573306	1833.71211492009	1952.28750548734	1709.74374042481	1823.94452061783	2715.43779353762	2657.62426135632	2304.84139744381	2559.53979837026	2864.53472195175	1964.28587141953	2350.15459957005	2190.86792782535	2175.40547037532	2250.52336769139	1238.29019973585	1524.77209926287	1286.84997168951	1154.88283207418	1134.18469992918	1086.92664164001	960.087823200154	1046.67733832673
ENSDART00000004034	ENSDARG00000018397	5.19153823924701	10.4278848574952	14.3015257719395	20.5701549915841	4.71000229720008	15.2099906865783	13.9149207234031	10.6380135448243	9.1937365479502	12.3181927848205	11.6265452513504	11.7760282865433	11.4080691498378	7.29190786915484	6.93713421139333	16.421620292525	15.2125544502281	9.23977016288645	14.0576144551137	10.1093431957921	5.70085886118333	6.86864736436061	9.32368332355037	9.93805359204274	7.93937939254711	0	0.863329620960493	5.52273693207168	11.4683761235873	0	3.41564502331776	4.20343892662131	8.35844568429305	0	0	2.00029111142518	6.13884527532448	4.27695056676496	6.23325349677742	3.26478244829505	16.6272182296686	19.5108394019561	11.9521669197168	18.5077376934965	18.0481652417541	9.46067676475828	15.3860228076948	10.7904880239869
ENSDART00000004122	ENSDARG00000015891	0	5.79326936527513	0	4.89765595037716	2.35500114860004	0	1.85532276312041	0	0	1.64242570464274	5.50731090853438	7.19646173066533	3.99282420244324	0	5.67583708204909	0	0	1.97995074918995	0	2.52733579894803	8.14408408740476	9.15819648581414	8.47607574868215	10.7025192529691	2.88704705183531	0	3.45331848384197	0	6.6898860720926	2.11840246297077	0	0	3.13441713160989	1.01690099259844	0	2.00029111142518	3.06942263766224	0	1.03887558279624	0	3.50046699571971	9.75541970097807	6.9720973698348	6.47770819272379	5.6994206026592	10.5118630719536	10.2573485384632	7.84762765380863
ENSDART00000004181	ENSDARG00000017047	1.0383076478494	11.5865387305503	1.10011736707227	0	0	0.950624417911142	0	8.8650112873536	0	6.56970281857094	1.2238468685632	0.654223793696848	0.570403457491892	0.607658989096237	1.26129712934424	5.97149828819092	5.57793663175031	7.91980299675982	5.75084227709198	0.631833949737006	0	0	0	3.05786264370546	0	22.8870788710546	21.5832405240123	14.7272984855245	19.1139602059788	14.8288172407954	17.0782251165888	22.0680543647619	33.4337827371722	22.3718218371656	20.1503738308342	48.0069866742043	28.6479446181809	34.2156045341197	24.9330139871097	34.8243461151473	5.25070049357956	10.7309616710759	11.9521669197168	12.9554163854476	6.64932403643573	0	1.02573485384632	0.980953456726079
ENSDART00000004220	ENSDARG00000045628	3.11492294354821	13.9038464766603	0	2.93859357022629	9.42000459440016	5.70374650746685	8.34895243404186	0	7.35498923836016	2.4636385569641	0.611923434281598	0	0	0	0.630648564672121	1.49287457204773	0	1.31996716612664	4.4728773266271	0	27.6898858971762	13.7372947287212	12.7141136230232	11.4669849138955	7.21761762958828	98.590493598389	94.9662583056542	68.1137554955507	59.2532766385344	80.4992935928893	155.981122731511	127.154027530295	166.124107975324	102.707000252442	116.660059020619	95.013827792696	104.360369680516	105.854526527433	124.665069935548	108.826081609835	62.1332891740248	49.7526404749882	53.7847511387256	37.9408622716679	62.6936266292512	39.9450796734238	40.0036593000064	63.7619746871951
ENSDART00000004238	ENSDARG00000019230	709.164123481142	650.004822783869	600.664082421458	660.204022110841	633.495308973411	770.956402925936	643.796998802783	586.863747222808	669.304020690774	691.461221654591	193.979728667267	212.622732951476	187.09233405734	219.972554052838	230.817374669996	182.130697789823	212.468677154853	310.192284039759	254.954007617745	270.424930487439	537.509549768714	438.830248278594	674.695629595099	487.729091671021	499.459139967509	1522.8710171894	1272.54786129577	1337.42279371669	1215.64786910025	1408.73763787556	2211.0608784277	2227.82263110929	1832.58921628125	1976.85552961136	2050.03540078961	2667.38819708548	2752.24896510381	2202.62954188396	3320.24636261677	2696.71030229172	4197.05992786793	4859.17455305718	4276.88372943866	4458.51401036332	5188.37255528742	7111.27536817664	8980.30864542451	6748.95978227542
ENSDART00000004424	ENSDARG00000016763	35.3024600268797	41.7115394299809	26.4028168097344	36.242654032791	28.2600137832005	32.3212302089788	29.6851642099266	34.573544020679	34.9361988822108	39.4182169114256	40.9988700968671	41.8703227965983	39.9282420244324	52.2586730622764	44.1453995270485	71.657979458291	61.3573029492534	62.6984403910152	45.3677557415034	57.4968894260676	39.9060120282833	38.9223350647101	37.2947332942015	41.2811456900237	39.6968969627356	80.9850483129624	83.7429732331678	63.5114747188243	70.7216527621217	66.7296775835793	91.0838672884736	70.4076020209069	89.8532911061503	67.1154655114968	73.1776733856611	66.0096066770309	52.1801848402581	58.8080702930182	83.1100466236989	65.2956489659011	78.7605074036934	70.2390218470421	69.720973698348	60.1501475038638	84.5414056061115	55.7128742813543	73.8529094769349	65.7238816006473
ENSDART00000004462	ENSDARG00000018441	0	0	0	0	0	0	0	0	0	0	0	0	0	0	0	0	0	0	0	0	0	0	0	0	0	0	6.90663696768394	0	0	8.47360985188308	0	0	0	0	0	0	0	0	0	0	39.3802537018467	27.3151751627386	0	33.3139278482938	0	26.2796576798841	38.9779244461601	35.3143244421389
ENSDART00000004474	ENSDARG00000002659	86.1795347715004	75.3125017485766	75.9080983279865	117.543742809052	104.797551112702	111.223056895604	160.485419009916	156.910699786159	88.2598708603219	151.103164827132	85.0573573651421	94.2082262923461	124.347953733232	89.933530386243	88.2907990540969	125.401464052009	125.757116788552	82.4979478829147	97.1253362353313	107.411771455291	113.202768814926	113.714273032192	112.731807457473	114.669849138955	151.569970221354	251.757867581601	264.178864013911	237.477688079082	173.937037874407	216.077051223019	237.956603291137	285.833847010249	292.545598950257	244.056238223625	229.077934076852	286.0416289338	273.178614751939	223.470667113469	256.60226895067	259.006074231408	219.654303981412	223.399111152398	190.238656805492	217.465917898584	232.726341275251	142.961337778569	192.838152523108	185.400203321229
ENSDART00000004483	ENSDARG00000003968	33.2258447311809	38.2355778108158	41.8044599487462	63.669527354903	41.2125201005007	53.2349674030239	58.442667038293	59.3955756252691	58.8399139068813	72.2667310042803	48.9538747425278	65.4223793696848	63.8851872390919	62.5888758769124	56.7583708204909	85.5914754640698	72.513176212754	76.5580956353449	68.3711248498714	67.6062326218597	41.5348288457643	48.0805315505243	38.1423408690697	39.752214368171	41.862182251612	14.9646284926126	24.1732293868938	17.4886669515603	13.3797721441852	26.4800307871346	22.7709668221184	15.7628959748299	14.6272799475128	13.2197129037797	19.0898278397377	12.0017466685511	4.09256351688298	4.27695056676496	13.5053825763511	6.52956489659011	0.875116748929927	0.975541970097807	0	0.925386884674827	3.79961373510613	0	0	0.980953456726079
ENSDART00000004504	ENSDARG00000016153	56.0686129838677	35.9182700647058	57.2061030877579	51.9151530739979	55.342526992101	43.7287232239125	22.263873157445	34.573544020679	42.2911881205709	53.3788354008889	50.177721611091	37.9449800344172	38.2170316519567	44.9667651931215	36.577616750983	39.8099885879395	38.0313861255703	23.7594089902794	37.0609835634817	35.3827011852724	11.4017177223667	19.8427590525973	12.7141136230232	32.1075577589073	36.8098499109002	26.4081679281399	18.9932516611308	21.1704915729414	28.6709403089683	0	22.7709668221184	9.45773758489794	18.8065027896594	0	16.9687358575446	7.00101888998812	9.20826791298671	4.27695056676496	0	11.9708689770819	5.25070049357956	8.77987773088027	10.9561530097404	10.1792557314231	5.6994206026592	5.25593153597682	3.07720456153895	0
ENSDART00000004539	ENSDARG00000027141	39.4556906182773	33.6009623185957	38.5041078475294	48.9765595037716	32.9700160804006	51.3337185672017	69.5746036170155	62.9415801402105	57.0011665972912	53.3788354008889	100.967366656464	92.8997787049524	90.6941497412108	94.7948022990129	105.948958864916	102.013095756595	85.1903049212774	89.0977837135479	127.157512571256	72.6609042197557	131.934162215957	125.925201679944	102.560516559054	130.723628018408	153.013493747272	131.160567376428	139.8593985956	116.897931728851	130.930627410955	127.104147778246	111.57773742838	115.594570482086	87.763679685077	104.740802237639	109.236237082943	122.017757796936	108.452933197399	233.09380588869	116.354065273178	105.56129916154	104.138893122661	119.99166232203	106.573488367475	107.34487862228	133.936384162491	110.374562255513	114.882303630788	88.2858111053471
ENSDART00000004625	ENSDARG00000019706	33.2258447311809	15.0625003497153	20.9022299743731	21.5496861816595	21.1950103374004	15.2099906865783	25.9745186836858	25.7085327333254	22.0649677150805	27.1000241266051	14.0742389884768	16.3555948424212	16.5417002672649	21.8757236074645	16.3968626814751	24.3836180101129	19.2692356369556	21.1194746580262	15.3355794055786	17.0595166428992	17.10257658355	25.9482233764734	26.2758348209147	25.22736681057	28.1487087553943	17.6054452854266	19.8565812820913	21.1704915729414	13.3797721441852	16.9472197037662	22.7709668221184	10.5085973165533	10.4480571053663	18.3042178667719	23.3320118041238	11.0016011128385	15.3471131883112	7.48466349183868	11.4276314107586	10.8826081609835	9.6262842382292	8.77987773088027	7.9681112798112	10.1792557314231	8.5491309039888	6.30711784317218	10.2573485384632	3.92381382690432
ENSDART00000004692	ENSDARG00000003795	9.34476883064462	31.2836545724857	29.7031689109512	14.6929678511315	15.3075074659003	41.8274743880902	39.8894394070889	37.2330474068851	41.3718144657759	29.5636626835692	195.815498970111	212.622732951476	143.171267830465	170.752175936043	223.880240458603	105.49646975804	13.6912990052053	261.353498893074	255.592990092977	249.574410146118	328.206588722412	188.506210999674	131.379174104573	158.244391811757	116.92540559933	237.673511353259	127.772783902153	108.613826330743	86.0128209269048	294.457942352937	5.6927417055296	122.950588603673	204.78191926518	86.4365843708671	253.470491872073	374.054437836508	127.892609902593	155.03945804523	272.185402692614	270.97694320849	368.424151299499	376.559200457754	258.963616593864	289.646094903221	530.996019481082	744.239905494318	843.154049861673	823.019950193181
ENSDART00000004716	ENSDARG00000019763	355.101215564496	315.153853470967	273.929224400995	352.631228427155	294.375143575005	320.360428836055	278.298414468062	328.005417632083	312.587042630307	364.618506430687	794.276617697514	760.862272069434	876.139710707546	874.421285309485	843.177130966626	1049.49082414955	1002.00025312169	1290.92788847185	1069.01768106388	1093.07273304502	647.454684948679	764.709406565481	735.723374985611	749.940813368764	720.318239432911	349.468088915718	360.008451940525	335.046040545682	403.304560346154	313.523564519674	224.294023197866	261.664073182176	260.156621923621	195.2449905789	219.533020156983	205.029838921081	219.97528903246	114.408427660963	184.91985373773	171.94520894354	102.388659624801	95.6031130695851	94.621321447758	78.6578851973603	70.2928540994635	36.7915207518377	41.0293941538527	38.2571848123171
ENSDART00000004739	ENSDARG00000017454	232.580913118266	266.490390802656	276.129459135139	201.783425155539	249.630121751604	266.17483701512	253.251557165936	282.79386006658	337.410131309772	278.391156936944	211.113584827151	219.164970888444	198.500403207178	200.527466401758	201.176892130407	185.116446933918	188.128590034488	195.355140586742	206.391339500079	216.087210810056	246.765747848364	242.692206874075	261.06313305941	243.100080174584	282.208849316902	304.57420343788	289.215423021765	299.148250487216	285.753705079384	300.813149741849	346.1186956962	398.275838297369	320.755353134746	372.185763291028	384.978194768043	300.043666713777	345.821617176612	301.52501495693	348.023320236739	344.978678703177	202.151969002813	215.594775391615	221.115088014761	203.585114628462	186.181073020201	178.701672223212	171.297720592335	184.419249864503
ENSDART00000004745	ENSDARG00000012796	8.30646118279522	8.11057711138518	18.7019952402285	4.89765595037716	9.42000459440016	9.50624417911142	11.1319365787225	17.7300225747072	16.5487257863104	16.4242570464273	11.6265452513504	9.15913311175587	11.9784726073297	3.64595393457742	11.9823227287703	10.4501220043341	8.62044752179593	3.95990149837991	6.38982475232442	15.7958487434252	8.14408408740476	26.7114064169579	20.3425817968372	13.7603818966746	10.1046646814236	20.2462620782406	25.8998886288148	33.1364215924301	18.1582621956799	20.1248233982223	14.801128434377	14.7120362431746	18.8065027896594	13.2197129037797	9.54491391986885	9.0013100014133	9.20826791298671	4.27695056676496	6.23325349677742	9.79434734488516	7.87605074036934	17.5597554617605	10.9561530097404	20.3585114628462	15.1984549404245	19.9725398367119	25.6433713461579	15.6952553076173
ENSDART00000004769	ENSDARG00000009214	19.7278453091386	22.0144235880455	38.5041078475294	0	5.8875028715001	9.50624417911142	5.56596828936124	17.7300225747072	18.3874730959004	9.85455422785641	3.05961717140799	0	14.2600864372973	6.6842488800586	0	8.45962257493714	9.63461781847781	39.5990149837991	26.1982814845301	22.7460221905322	46.4212792982071	41.2118841861636	49.1612393423565	53.5125962648455	29.592232281312	87.1469541628617	77.6996658864443	72.7160362722771	95.5698010298942	82.6176960558601	88.8067706062618	80.9161993374602	98.2117367904433	91.5210893338593	98.6307771719781	59.0085877870428	86.9669747337634	69.5004467099306	105.965309445216	83.7960828395731	67.3839896676044	35.1195109235211	56.7727928686548	56.4485999651645	48.4450751226032	87.2484634972152	101.547750530785	84.3619972784428
ENSDART00000004812	ENSDARG00000092947	0	5.79326936527513	3.3003521012168	0	4.71000229720008	24.7162348656897	0	7.09200902988288	3.67749461918008	4.10606426160684	3.67154060568959	0	1.71121037247567	3.64595393457742	4.41453995270485	4.47862371614319	0	3.29991791531659	5.11185980185954	2.52733579894803	8.95849249614524	6.86864736436061	0	19.1116415231591	15.1569970221354	358.270811558432	419.578195786799	356.216532118623	337.361397635527	392.963656881078	989.398508421045	819.670590691155	1069.88104758951	831.825011945521	1109.33110668698	2348.34176481316	1702.50642302332	1475.54794553391	2003.99099921394	1981.7229461151	1824.6184215189	2499.33852739058	1932.26698535422	1878.5353758899	2337.71235052405	2969.6013178269	2542.79670268502	2659.3648211844
ENSDART00000004816	ENSDARG00000056490	52.9536900403195	70.6778862563565	60.5064551889747	48.9765595037716	61.2300298636011	49.4324697313794	48.2383918411307	50.5305643379155	46.888056394546	52.5576225485675	31.2080951483615	19.6267138109054	22.8161382996757	30.9906084439081	33.4243739276224	36.824239443844	25.8613425653878	36.2990970684825	38.977930989179	13.9003468942141	30.1331111233976	34.343236821803	30.5138726952557	36.6943517244655	54.853893984871	32.5700737780392	19.8565812820913	24.8523161943226	8.60128209269048	22.2432258611931	0	0	6.26883426321979	0	0	0	7.16198615454522	0	0	0	7.00093399143942	0	0	18.5077376934965	0	5.25593153597682	0	0
ENSDART00000004896	ENSDARG00000031770	218.044606048374	151.783657370208	184.819717668141	192.96764444486	191.932593610903	272.829207940498	289.430351046784	276.588352165432	327.297021107027	282.49722119855	520.74684257364	525.995930132266	436.358644981297	489.165486222471	493.797826138271	383.668765016267	368.14381769552	485.747917134602	492.016505928981	458.07961355933	455.254300485926	451.804359966831	361.928434468728	474.733175435272	540.599560456162	360.911628351246	363.461770424367	473.114463847474	444.399574789008	380.253242103253	453.142239760156	489.700634951382	495.237906794363	514.551902254809	448.610954233836	369.053710057945	364.238153002586	459.772185927233	361.52870281309	372.185199105636	200.401735504953	202.912729780344	157.370197776271	205.435888397812	215.628079467273	181.855231144798	165.143311469257	185.400203321229
ENSDART00000004899	ENSDARG00000012140	158.861070120959	267.649044675711	150.716079288901	221.374048957047	209.595102225404	78.9018266866248	82.5618629588584	106.380135448243	79.9855079671667	83.7637109367795	186.024724021606	198.884033283842	173.402651077535	220.580213041934	198.023649307046	169.192451498743	187.621504886147	203.274943583502	194.250672470663	194.604856518998	171.840174244241	157.215706339809	183.083236171535	169.711376725653	159.509349613901	217.427249275019	232.235668038373	266.932285050131	250.392878698323	270.096314028773	232.263861585608	250.104616133968	283.142347555427	377.27026825402	244.9861239433	159.023143358302	179.049653863631	127.239279361258	168.29784441299	158.886079150359	60.383055676165	81.9455254882158	72.7090154282772	85.1355933900841	79.7918884372288	107.221003333927	74.8786443307812	85.3429507351689
ENSDART00000005025	ENSDARG00000004392	149.516301290314	113.548079559392	133.114201415744	152.806865651767	174.270084996403	110.272432477692	109.464043024104	95.7421219034189	95.6148600986821	90.3334137553504	40.9988700968671	36.6365324470235	30.2313832470703	36.4595393457742	51.7131823031139	29.3598665836054	34.4817900871837	14.519638827393	39.6169134644114	25.2733579894803	10.5873093136262	25.1850403359889	15.2569363476279	16.81824454038	15.8787587850942	14.0843562283413	12.0866146934469	11.9659300194886	12.4240741338862	13.76961600931	17.0782251165888	13.6611765115193	9.40325139482968	18.3042178667719	9.54491391986885	13.0018922242637	17.3933949467527	4.27695056676496	12.4665069935548	14.1473906092786	12.251634485019	18.5352974318583	11.9521669197168	20.3585114628462	17.0982618079776	32.5867755230563	60.5183563769328	36.2952778988649
ENSDART00000005027	ENSDARG00000011498	124.596917741928	136.721157020493	78.108333062131	109.707493288448	52.9875258435009	47.5312208955571	48.2383918411307	58.5090744965337	86.4211235507319	64.0546024810667	31.2080951483615	35.3280848596298	25.6681555871351	13.9761567492134	32.1630767982782	16.9192451498743	11.1558732635006	22.4394418241528	19.1694742569733	30.9598635371133	17.9169849922905	19.8427590525973	10.1712908984186	18.3471758622327	20.2093293628472	0	0	0	0	0	0	0	3.13441713160989	0	0	0	3.06942263766224	3.20771292507372	3.11662674838871	0	1.75023349785985	2.92662591029342	0	0	4.74951716888267	2.10237261439073	0	4.9047672836304
ENSDART00000005105	ENSDARG00000002165	40.4939982661267	48.6634626683111	44.0046946828907	35.2631228427155	23.5500114860004	46.5805964776459	30.6128255914868	17.7300225747072	27.5812096438506	34.4909397974974	23.2530905027007	11.7760282865433	13.1192795223135	21.2680646183683	13.8742684227867	23.8859931527637	22.3117465270012	42.2389493160523	52.3965629690603	43.5965425318534	18.731393401031	23.6586742550199	17.7997590722325	18.3471758622327	18.7658058369295	34.3306183065819	39.7131625641827	46.022807767264	55.4304845973386	63.5520738891231	15.9396767754829	13.6611765115193	17.7616970791227	18.3042178667719	8.48436792877231	11.0016011128385	16.3702540675319	17.1078022670598	18.6997604903323	13.0591297931802	15.7521014807387	14.6331295514671	25.8963616593864	16.6569639241469	18.0481652417541	5.25593153597682	6.15440912307791	3.92381382690432
ENSDART00000005112	ENSDARG00000071083	0	0	14.3015257719395	0	0	4.75312208955571	0	15.9570203172365	0	0	2.44769373712639	0	2.85201728745946	0	4.41453995270485	6.46912314554016	5.57793663175031	0	0	0	4.88645045244286	4.57909824290707	0	0	4.33057057775297	0	0	0	0	0	0	0	0	7.11830694818905	0	0	0	0	0	0	0	0	0	0	0	0	0	0
ENSDART00000005119	ENSDARG00000017445	370.675830282237	322.105776709297	372.939787437499	349.692634856929	307.327649892305	356.484156716678	297.779303480826	258.858329590725	354.878230750878	301.385116801942	401.421772888728	376.178681375687	363.347002422335	391.332388977977	404.24572995483	302.058288410991	304.251089004562	452.748737981436	373.165765535746	409.42839942958	501.675579784133	501.411257598324	613.667884204588	520.601115090854	577.409410367063	720.062712173949	735.55683705834	754.77404738313	678.545587312249	817.703350706718	963.211896575609	914.247966540135	820.172482771255	855.213734775285	862.223890761486	944.137404592684	923.896213936334	760.227963242472	1045.10883629301	938.080823476779	1037.88846423089	1216.50083671197	1097.60732879399	1103.06116653239	1292.81857336986	1254.06526448407	1449.36334848485	1221.28705362397
ENSDART00000005191	ENSDARG00000011146	3.11492294354821	0	0	3.91812476030172	10.5975051687002	2.85187325373343	0	9.75151241608896	0	4.9272771139282	7.95500464566077	0	5.13363111742702	16.4067927055984	11.9823227287703	18.9097445792712	14.7054693018872	13.1996716612664	12.1406670294164	15.1640147936882	26.8754774884357	27.4745894574424	24.5806196711782	11.4669849138955	20.2093293628472	84.5061373700478	56.9797549833925	97.5683524665997	85.0571229166058	96.3873120651701	103.607899040639	140.815204041814	88.8084853956136	103.723901245041	99.6913231630746	165.024016692577	121.753764627269	151.831745120156	157.909088585028	116.443907322524	100.638426126942	93.6520291293895	113.54558573731	128.628776969801	132.036577294938	101.96507179795	171.297720592335	144.200158138734
ENSDART00000005195	ENSDARG00000052623	36.3407676747291	37.0769239377608	23.1024647085176	37.2221852228664	42.3900206748007	47.5312208955571	39.8894394070889	55.8495711103277	47.807430049341	46.809132582318	53.8492622167806	54.3005748768384	59.3219595791567	53.4739910404688	56.7583708204909	56.7292337378137	57.3006217625259	57.4185717265087	60.0643526718496	57.4968894260676	81.4408408740476	82.4237683723273	65.2657832648526	67.2729781615201	70.0108910070063	79.2245037844198	94.1029286846937	81.9205978257299	92.7027069989974	90.0321046762578	87.6682222651559	119.798009408707	87.763679685077	83.3858813930718	97.5702311808815	93.0135366812708	93.1058200090879	115.477665302654	98.6931803656425	106.649559977638	77.8853906547635	94.6275710994873	69.720973698348	76.8071114280107	77.8920815696757	70.4294825820894	77.9558488923202	71.6096023410038
ENSDART00000005299	ENSDARG00000015709	489.042902137068	476.206741825615	456.548707334991	425.116536492737	368.557679755906	395.459757851035	430.434881043936	425.520541792973	438.541233337224	366.26093213533	425.898710259992	393.188500011806	372.473457742205	350.011577719432	385.956921579338	322.46090756231	340.76121968511	411.82975583151	419.172503752482	442.915598765642	364.854967115733	397.618364092431	392.442307163984	408.224662934679	392.638399049603	1012.31310391203	903.906113145636	970.160787733925	933.716956062067	1026.36599330934	1204.58414489006	1098.14841957982	1210.92981851196	1208.07837920694	1150.69240033974	1089.15851017101	1028.25658361685	755.951012675707	1047.18658745861	964.19908306314	152.270314313807	197.059477959757	206.174879365115	168.420413010819	168.132907778446	66.2247373533079	71.8014397692423	71.6096023410038
ENSDART00000005345	ENSDARG00000011521	0	2.31730774611005	0	0	0	0	5.56596828936124	0	0	0	0	0	0	0	0	1.49287457204773	0	0	3.19491237616221	0.631833949737006	0	0	0	0	5.0523323407118	0	0	0	0	0	0	0	0	0	9.54491391986885	0	0	8.55390113352992	0	0	26.2535024678978	35.1195109235211	0	36.0900885023183	0	0	27.6948410538506	0
ENSDART00000005355	ENSDARG00000009253	66.4516894623617	74.1538478755216	104.511149871865	106.768899718222	83.6025407753015	94.111817373203	91.8384767744605	81.5581038436531	68.0336504548315	70.6243052996376	56.9088793881886	57.5716938453226	27.9497694171027	36.4595393457742	63.0648564672121	37.3218643011932	25.3542574170469	42.2389493160523	44.728773266271	26.5370258889543	48.0500961156881	32.816870740834	28.8186575455193	42.8100770118764	40.4186587256944	66.9006920846211	52.66310687859	36.8182462138112	60.2089746488334	72.0256837410062	134.348704250499	129.255746993605	72.0915940270276	101.690099259844	114.538967038426	78.011353345582	139.147159574021	156.108695686921	188.036480486119	138.209123644491	145.269380322368	129.747082023008	138.44593348672	133.255711393175	153.884356271798	125.091170556248	132.319796146175	123.600135547486
ENSDART00000005366	ENSDARG00000013655	233.619220766115	213.192312642125	227.724294983959	244.882797518858	216.660105671204	179.668014985206	145.642836904952	173.754221232131	161.809763243923	144.533462008561	89.9527448393949	72.6188411003501	78.715677133881	64.4118528442011	81.3536648427036	78.1271026038312	79.6123682895271	77.2180792184082	73.4829846517309	70.1335684208077	101.80105109256	102.266527424925	89.8464029360308	131.488093679335	111.873073258618	131.160567376428	109.642861861983	123.341124816268	108.949573174079	134.518556398644	130.933059227181	157.628959748299	158.810468001568	112.876010178426	136.810432851453	108.01572001696	82.8744112168804	94.0929124688292	75.8379175441253	94.6786910005566	13.1267512339489	19.5108394019561	16.9322364695988	21.283898347521	24.6974892781899	23.126098758298	5.12867426923159	19.6190691345216
ENSDART00000005405	ENSDARG00000005115	225.31275958332	231.730774611005	236.525233920538	219.414986576897	239.032616582904	248.112973074808	307.983578677989	281.907358937844	267.537733545351	258.682048481231	179.90548967879	182.528438441421	205.345244697081	153.737724241348	153.878249779998	181.633072932474	145.533437573849	157.736076352133	174.442215738457	158.590321383989	150.665555616988	155.68934025884	123.750705930759	133.781490662114	189.823343658172	54.5768803848225	89.7862805798912	78.2387732043488	89.8356129681006	76.2624886669477	53.5117720319783	37.8309503395918	51.1954798162949	43.7267426817328	40.3007476616685	57.0082966756176	58.3190301155825	33.1463668924285	51.9437791398118	53.3247799888192	65.6337561697445	50.728182445086	53.7847511387256	67.5532425812624	53.1945922914859	51.5081290525728	66.6727655000107	62.7810212304691
ENSDART00000005453	ENSDARG00000063535	2161.75652282246	2072.83177889544	2057.21947642514	1791.56254664796	1666.16331263453	1472.51722334436	1429.52618898428	1533.64695271217	1286.20374305823	1249.0647483808	741.651202349297	694.785668906052	627.443803241081	701.846132406154	697.497312527366	424.971628176254	495.929275077437	454.068705147563	528.43850701723	547.168200472248	757.399820128643	625.046910156815	715.380793188774	688.783560494654	653.19439547774	860.906274457362	925.489353669648	1003.29720932636	1003.48291081389	949.044303410905	1154.4880178814	1225.30244711011	1052.11935051039	1153.16572560663	1046.75889321228	849.123576799988	962.775567346722	1063.89145348278	873.694365131635	976.169952040221	1013.38519526086	1077.97387695808	1073.70299495456	1023.47789445036	981.250247091159	852.51209513544	727.246011377039	872.067623029484
ENSDART00000005464	ENSDARG00000012747	314.607217298369	276.918275660151	236.525233920538	246.841859899009	228.435111414204	204.384249850895	211.506794995727	248.220316045901	188.471599232979	224.191108683733	108.922371302124	117.760282865433	104.383832721016	118.493502873766	128.652307193113	106.491719472738	91.7824118497096	98.9975374594977	116.294810492305	97.302428259499	108.316318362483	116.76700519413	139.007642278387	144.484009915083	156.622302562066	139.963290019142	113.096180345825	134.386598680411	117.55085526677	130.281751472702	97.9151573351091	97.7299550439454	89.8532911061503	108.808406208033	75.2987653678542	75.0109166784442	81.8512703376597	104.785288885742	87.2655489548839	58.766084069311	65.6337561697445	55.605892295575	82.6691545280412	40.7170229256924	62.6936266292512	53.6105016669636	59.4926215230864	62.7810212304691
ENSDART00000005491	ENSDARG00000006120	2.0766152956988	0	0	3.91812476030172	1.17750057430002	0.950624417911142	0	1.77300225747072	0	0	0	0	0	0.607658989096237	0	0	1.01417029668187	1.31996716612664	0	1.26366789947401	0	0	0	0	0	0.880272264271331	1.72665924192099	3.68182462138112	0	0	0	0	4.17922284214652	4.06760397039375	11.6660059020619	0	5.11570439610373	0	0	0	28.0037359657577	4.87770985048904	14.940208649646	0	15.1984549404245	15.7677946079305	1.02573485384632	28.4476502450563
ENSDART00000005548	ENSDARG00000011818	3.11492294354821	4.6346154922201	3.3003521012168	3.91812476030172	4.71000229720008	2.85187325373343	3.71064552624083	2.65950338620608	1.83874730959004	4.10606426160684	1.2238468685632	1.96267138109054	2.28161382996757	2.43063595638495	0.630648564672121	1.49287457204773	1.01417029668187	2.63993433225327	0.638982475232442	1.26366789947401	1.62881681748095	0	0	0.764465660926364	1.44352352591766	0	0.863329620960493	0.92045615534528	1.91139602059788	0	0	0	1.04480571053663	1.01690099259844	0	0	0	1.06923764169124	0	1.08826081609835	0	0	0	0	0	0	0	0
ENSDART00000005562	ENSDARG00000004415	0	0	0	0	0	0	0	0	0	0	0	0	0	0	0	0	0	0	0	0	0	0	0	0	0	0	0	0	0	0	0	0	0	0	0	0	0	0	0	0	0	0	0	0	0	0	0	0
ENSDART00000005583	ENSDARG00000003098	0	50.9807704144211	30.8032862780235	29.3859357022629	11.7750057430002	24.7162348656897	0	31.914040634473	24.8230886794655	16.4242570464273	59.9684965595966	60.18858902011	35.9354178219892	58.942921942335	39.7308595743436	36.824239443844	87.7257306629821	70.618243387775	73.4829846517309	58.7605573255416	53.7509549768714	66.3969245221525	40.6851635936743	106.260726868765	98.8813615253595	32.5700737780392	61.296403088195	110.454738641434	86.0128209269048	79.4400923614039	102.469350699533	62.0007241676643	58.5091197900513	115.926713156222	59.3905755014061	187.027218918254	195.419907931162	95.1621501105204	67.5269128817554	79.4430395751797	206.527552747463	249.738744345039	236.055296664407	223.018239206633	206.129045129508	141.910151471374	115.908038484634	101.038206042786
ENSDART00000005609	ENSDARG00000008639	11.4213841263434	0	0	6.85671833052802	12.9525063173002	24.7162348656897	21.3362117758848	20.3895259609133	24.8230886794655	14.7818313417846	35.4915591883327	35.9823086533266	38.2170316519567	32.2059264221005	39.7308595743436	29.3598665836054	35.4959603838656	40.2589985668624	29.3931938606924	39.1737048836944	26.8754774884357	24.4218572955044	15.2569363476279	35.1654204026128	20.931091125806	0	7.76996658864443	14.7272984855245	0	0	0	17.8646154381406	9.40325139482968	0	0	0	0	0	20.7775116559247	11.9708689770819	30.6290862125474	23.4130072823474	0	31.4631540789441	0	0	40.0036593000064	0
ENSDART00000005740	ENSDARG00000031756	0	0	0	0	0	0	0	0	0	0	0	0	0	0	0	0	0	0	0	0	0	0	0	0	0	0	0	0	0	1.05920123148539	0	0	0	0	0	1.00014555571259	0	1.06923764169124	0	0	0	0	0	0	1.89980686755307	0	0	0
ENSDART00000005853	ENSDARG00000011462	66.4516894623617	61.4086552719163	62.7066899231192	65.6285897350539	43.5675212491008	26.617483701512	33.3958097361674	31.914040634473	38.6136935013908	41.0606426160684	16.5219327256031	17.6640424298149	23.3865417571676	26.1293365311382	14.5049169874588	15.9239954351758	23.833001972024	16.4995895765829	19.8084567322057	25.9051919392173	22.8034354447333	19.0795760121128	31.361480270124	20.6405728450118	32.4792793331473	32.5700737780392	50.9364476366691	39.5796146798471	49.696296535545	54.0192628057547	50.0961270086605	18.9154751697959	41.7922284214652	42.7098416891343	31.8163797328961	27.0039300042399	49.1107622025958	34.2156045341197	41.5550233118495	21.765216321967	70.8844566633241	54.6303503254772	39.840556399056	56.4485999651645	52.2446888577093	44.1498249022053	46.1580684230843	50.02862629303
ENSDART00000005857	ENSDARG00000020982	0	5.79326936527513	7.70082156950587	0	0	4.75312208955571	14.8425821049633	0	2.75812096438506	0	23.8650139369823	20.2809376046023	10.267262234854	17.6221106837909	8.19843134073757	0	10.6487881151597	18.4795403257729	25.5592990092977	19.5868524418472	0	6.1054643238761	5.93325302407751	0	2.16528528887648	0	5.17997772576296	0	2.86709403089683	0	0	11.5594570482086	0	0	0	4.00058222285036	0	0	0	0	1.75023349785985	1.95108394019561	0.9960139099764	0.925386884674827	0	0	0	0
ENSDART00000005903	ENSDARG00000009447	0	0	0	0	0	0	0	0	0	0	0	0	1.71121037247567	1.82297696728871	0	4.97624857349243	6.08502178009125	4.61988508144323	1.91694742569733	5.05467159789605	4.07204204370238	4.57909824290707	4.23803787434108	12.9959162357482	3.60880881479414	15.844900756884	12.0866146934469	20.2500354175962	17.202564185381	9.53281108336847	14.801128434377	9.45773758489794	10.4480571053663	10.1690099259844	13.787097884255	23.0033477813896	37.8562125311676	10.6923764169124	9.34988024516613	16.3239122414753	18.3774517275285	11.7065036411737	19.920278199528	14.8061901547972	28.497103013296	44.1498249022053	22.566166784619	23.5428829614259
ENSDART00000005929	ENSDARG00000004988	2.0766152956988	3.47596161916508	0	1.95906238015086	0	0	2.78298414468062	4.4325056436768	0	0	1.83577030284479	4.57956655587793	0	0	0	3.4833740014447	1.01417029668187	0	5.75084227709198	3.79100369842204	2.44322522622143	1.52636608096902	3.39043029947286	0.764465660926364	0	1.76054452854266	6.90663696768394	8.28410539810752	0.955698010298942	5.29600615742693	3.41564502331776	2.10171946331065	2.08961142107326	3.05070297779531	4.24218396438615	0	2.04628175844149	3.20771292507372	0	1.08826081609835	5.25070049357956	6.82879379068465	3.9840556399056	9.25386884674827	3.79961373510613	11.563049379149	16.4117576615411	7.84762765380863
ENSDART00000006021	ENSDARG00000027501	148.477993642464	161.052888354649	128.713731947455	174.356551833427	158.962577530503	156.853028955338	126.161947892188	148.93218962754	143.422290148023	130.572843519097	93.6242854450845	85.0490931805902	66.7372045265513	65.0195118332973	53.6051279971303	36.824239443844	52.7368554274575	41.578965732989	47.9236856424332	63.8152289234376	31.7619279408786	10.6845625667832	38.9899484439379	13.7603818966746	17.3222823110119	2.64081679281399	2.58998886288148	0	4.77849005149471	0	10.2469350699533	9.45773758489794	0	2.03380198519687	8.48436792877231	0	0	0	5.19437791398118	8.70608652878681	25.3783857189679	29.2662591029342	29.880417299292	19.4331245781714	11.3988412053184	19.9725398367119	3.07720456153895	19.6190691345216
ENSDART00000006061	ENSDARG00000004724	6.22984588709641	3.47596161916508	1.10011736707227	4.89765595037716	3.53250172290006	5.70374650746685	5.56596828936124	7.09200902988288	2.75812096438506	5.74848996624957	4.28346403997119	3.27111896848424	4.56322765993513	0	4.41453995270485	3.4833740014447	4.56376633506843	0	1.27796495046488	5.05467159789605	10.5873093136262	5.34228128339158	6.78086059894572	5.35125962648455	7.21761762958828	1.76054452854266	3.45331848384197	0	0	2.11840246297077	4.55419336442368	0	5.22402855268316	0	4.24218396438615	0	0	0	0	0	8.75116748929927	5.85325182058684	5.9760834598584	9.25386884674827	2.8497103013296	13.6654219935397	18.4632273692337	19.6190691345216
ENSDART00000006079	ENSDARG00000020009	453.740442110189	478.524049571725	399.342604247233	367.324196278287	362.670176884406	318.459180000232	404.46036236025	435.272054209062	399.008166181039	349.015462236581	269.858234518185	248.605041604802	196.789192834703	180.474719761582	201.176892130407	166.704327211997	160.238906875736	198.655058502059	210.225234351474	219.246380558741	187.31393401031	193.085309242582	108.493769583132	252.2736681057	228.07671709499	149.646284926126	135.542750490797	170.284388738877	172.981339864109	146.169769944983	96.7766089940032	112.44199128712	123.287073843322	139.315435985986	102.872961136364	79.0114989012945	103.337228801295	129.37775464464	85.1877977892914	102.296516713245	68.2591064165343	62.4346860862597	66.7329319684188	74.956337658661	57.9441094603685	43.0986385950099	52.3124775461622	50.02862629303
ENSDART00000006091	ENSDARG00000018698	384.173829704279	440.28847176091	378.44037427286	380.058101749267	382.687686647507	255.717968418097	316.33253111203	309.388893928641	303.393306082357	271.000241266051	288.827860980914	253.18460816068	246.984697093989	298.968222635348	278.116017020405	203.030941798491	215.511188044898	217.794582410895	261.343832370069	223.6692182069	262.239507614433	267.114064169579	196.644957369426	298.906073422209	262.721281717013	312.496653816322	269.358841739674	343.33014594379	295.310685182373	324.115576834528	526.009333590935	479.192037634829	535.985329505292	488.112476447249	487.851155904408	666.096940104584	697.782079628549	666.135050773643	565.148317041153	747.635180659568	552.198668574784	629.224570713086	675.297430963999	527.470524264651	567.09234996459	516.132476832924	560.05123020009	547.372028853152
ENSDART00000006099	ENSDARG00000014976	0	0	0	0	0	0	0	5.31900677241216	0	1.64242570464274	0	0	0	0	0	0	0	1.31996716612664	0	0	0	0	7.62846817381394	0	0	0	0	0	0	1.05920123148539	0	0	2.08961142107326	4.06760397039375	5.30272995548269	0	0	6.41542585014744	0	2.1765216321967	0	13.6575875813693	13.9441947396696	5.55232130804896	5.6994206026592	12.6142356863444	0	6.86667419708255
ENSDART00000006211	ENSDARG00000008723	47.7621518010725	49.8221165413661	33.003521012168	36.242654032791	38.8575189519007	102.667437134403	70.5022649985757	67.3740857838874	109.405464920607	88.6909880507077	93.0123620108029	88.9744359427713	76.4340633039135	94.7948022990129	81.9843134073757	53.245859736369	61.3573029492534	64.6783911402052	62.6202825727794	75.8200739684408	122.161261311071	93.871513979595	108.493769583132	119.256643104513	90.9419821328124	55.4571526490938	56.9797549833925	78.2387732043488	89.8356129681006	88.9729034447724	58.0659653964019	65.1533033626303	85.6740682640038	69.1492674966937	83.7831332966265	13.0018922242637	19.4396767051942	7.48466349183868	14.5442581591473	13.0591297931802	10.5014009871591	10.7309616710759	11.9521669197168	10.1792557314231	15.1984549404245	8.40949045756291	5.12867426923159	9.80953456726079
ENSDART00000006373	ENSDARG00000013979	147.439685994615	96.1682714635671	149.615961921828	122.441398759429	149.542572936103	79.8524511045359	105.753397497864	108.153137705714	76.3080133479866	118.254650734277	81.9977401937341	91.5913311175587	97.5389912311135	85.6799174625694	81.3536648427036	69.6674800288941	84.6832197729365	97.0175867103077	79.2338269288229	84.6657492647589	40.7204204370238	52.6596297934313	56.7897075161704	57.3349245694773	58.4627027996651	24.6476233995973	26.7632182497753	36.8182462138112	33.449430360463	48.7232566483277	31.8793535509658	13.6611765115193	14.6272799475128	18.3042178667719	23.3320118041238	36.0052400056532	26.6016628597394	20.3155151921336	24.9330139871097	33.7360852990489	34.1295532082672	48.7770985048904	42.8285981289852	36.0900885023183	30.3969098808491	35.7403344446424	36.9264547384674	26.4857433316041
ENSDART00000006380	ENSDARG00000002216	0	0	0	0	0	1.90124883582228	0	0	0	0	0	0	0	0	0	0	0.507085148340937	0	0	0	0	3.81591520242256	0	0	2.88704705183531	7.92245037844198	10.3599554515259	5.52273693207168	6.6898860720926	11.6512135463392	33.0179018920717	33.6275114129705	41.7922284214652	29.4901287853547	42.4218396438615	40.0058222285036	55.2496074779203	49.1849315177971	36.3606453978683	50.0599975405242	52.5070049357956	52.6792663852816	51.7927233187728	50.8962786571155	59.8439163279216	43.0986385950099	43.0808638615454	46.1048124661257
ENSDART00000006429	ENSDARG00000007959	38.4173829704279	45.187501049146	16.501760506084	27.4268733221121	28.2600137832005	34.2224790448011	41.7447621702093	39.8925507930912	55.1624192877012	43.5242811730325	18.3577030284479	26.8231755415708	31.372190162054	37.6748573239667	32.1630767982782	30.8527411556531	36.5101306805475	31.0192284039759	38.3389485139465	34.7508672355354	21.1746186272524	36.6327859432566	33.0566954198604	31.3430920979809	25.261661703559	26.4081679281399	31.0798663545777	37.7387023691565	26.7595442883704	18.0064209352516	45.5419336442368	31.5257919496598	21.9409199212693	19.3211188593703	26.5136497774135	27.0039300042399	38.8793534103883	32.0771292507372	42.5938988946457	31.5595636668522	45.5060709443562	37.0705948637167	34.860486849174	27.7616065402448	43.6955579537205	65.1735510461126	69.7499700615496	47.0857659228518
ENSDART00000006463	ENSDARG00000004046	61.2601512231147	61.4086552719163	51.7055162523966	35.2631228427155	65.9400321608012	73.1980801791579	71.4299263801359	50.5305643379155	82.7436289315518	74.7303695612444	182.353183415916	194.958690521661	176.254668364995	188.98194560893	182.888083754915	221.443061520413	185.086079144442	242.213974984238	265.177727221464	259.051919392173	126.233303354774	133.55703208479	139.855249853256	139.897215949525	141.46530553993	88.0272264271331	54.389766120511	49.7046323886451	44.9178064840503	64.6112751206085	91.0838672884736	78.8144798741495	78.3604282902473	81.3520794078749	89.0858632521092	104.015137794109	92.0826791298671	119.754615869419	101.809807114031	116.443907322524	94.5126088844321	104.382990800465	111.553557917357	80.50865896671	117.78802578829	94.6067676475828	117.959508192327	122.61918209076
ENSDART00000006490	ENSDARG00000010779	111.098918319886	99.6442330827322	101.210797770649	106.768899718222	113.040055132802	95.0624417911142	115.957672695026	111.699142220655	169.164752482284	114.969799324991	316.976338957868	295.709154750975	278.356887256043	250.963162496746	259.196560080242	198.552318082348	250.500063280423	209.874779414135	205.113374549614	291.27545082876	112.388360406186	118.293371275099	79.6751120376122	185.765155605107	157.344064325025	117.076211148087	106.189543378141	122.420668660922	198.78518614218	103.801720685568	122.963220839439	137.662624846848	210.005947817863	166.771762786144	128.326064922681	122.017757796936	167.795104192202	157.177933328612	111.159687359197	118.62042895472	95.3877256333621	105.358532770563	59.760834598584	82.3594327360596	37.0462339172848	55.7128742813543	93.3418717000149	86.323904191895
ENSDART00000006549	ENSDARG00000020289	3621.61707569871	3579.08181386697	3358.65832167163	3284.36808032292	2977.89895240475	2844.26825839014	2555.70710619837	2561.98826204519	2798.57340519604	2416.00821152946	1040.26983827872	899.557716333166	840.774696343048	921.818686458991	865.880479294822	517.529851643213	557.28657802669	656.023681564938	618.535036025004	616.038100993581	254.909831935769	299.930934910413	261.06313305941	245.393477157363	238.181381776413	102.111582655474	94.9662583056542	80.0796855150394	125.196439349161	118.630537926363	116.131930792804	152.374661090022	119.107851001176	127.112624074805	132.568248887067	74.0107711227316	65.4810162701278	63.0850208597832	71.6824152129403	58.766084069311	74.3849236590438	49.7526404749882	63.7448902384896	84.2102065054093	73.142564400793	58.8664332029404	63.5955609384717	68.6667419708255
ENSDART00000006604	ENSDARG00000020679	0	0	0	1.95906238015086	2.35500114860004	1.90124883582228	1.85532276312041	1.77300225747072	0	1.64242570464274	0	2.61689517478739	1.14080691498378	1.21531797819247	0	1.99049942939697	4.0566811867275	2.63993433225327	0	0	12.2161261311071	6.1054643238761	13.5617211978914	4.58679396555819	12.9917117332589	38.7319796279386	47.4831291528271	47.8637200779546	49.696296535545	36.0128418705031	47.8190303264487	51.492126851111	47.0162569741484	47.7943466521265	47.7245695993442	40.0058222285036	34.7867898935054	23.5232281172073	28.0496407354984	30.4713028507538	18.3774517275285	24.3885492524452	15.9362225596224	26.83621965557	19.9479721093072	19.9725398367119	14.3602879538485	22.5619295046998
ENSDART00000006619	ENSDARG00000079578	159.899377768808	125.134618289943	160.617135592551	140.072960180787	130.702563747302	134.988667343382	43.6000849333297	73.5795936850349	82.7436289315518	146.997100565525	101.579290090745	161.593277043121	122.066339903265	122.139456808344	199.28494643639	197.0594435103	166.831013804168	309.532300456696	208.947269401009	154.16748373583	144.964696755805	116.76700519413	174.607160422852	175.827102013064	114.038358547495	46.6544300063805	77.6996658864443	27.6136846603584	65.943162710627	77.3216898984331	46.6804819853427	40.9835295345578	29.2545598950257	21.3549208445672	39.2402016705719	21.0030566699644	12.277690550649	20.3155151921336	12.4665069935548	7.61782571268846	4.37558374464964	8.77987773088027	4.980069549882	8.32848196207344	8.5491309039888	16.8189809151258	18.4632273692337	19.6190691345216
ENSDART00000006628	ENSDARG00000004529	3959.06706124977	3689.1539318072	3672.19177128723	3593.89993638676	3864.55688485267	3062.9118745097	2551.99646067213	2749.92650133709	2554.93938667536	2519.48103092196	1114.31257382679	1091.89951168004	1018.17017162303	1291.8830108186	1107.41887956424	845.464632636364	869.651029404707	991.295341761104	1055.59904908399	972.392448645253	925.167952329181	913.530099459961	1106.12788520302	882.193372709025	894.262824305988	299.292569852252	330.655244827869	444.58032303177	401.393164325556	313.523564519674	85.391125582944	108.238552360499	74.1812054481008	123.045020104411	86.9647712699161	17.002474447114	19.4396767051942	24.5924657588985	48.8271523914231	26.1182595863604	20.1276852253883	23.4130072823474	18.9242642895516	22.2092852321958	13.2986480728715	14.7166083007351	12.3088182461558	12.752394937439
ENSDART00000006657	ENSDARG00000016782	0	0	2.20023473414453	0	3.53250172290006	0.950624417911142	0	0.88650112873536	2.75812096438506	2.4636385569641	9.79077494850557	4.57956655587793	8.55605186237838	7.29190786915484	5.67583708204909	7.46437286023865	5.57793663175031	11.2197209120764	7.02880722755687	8.21384134658108	5.70085886118333	6.86864736436061	3.39043029947286	5.35125962648455	2.16528528887648	6.16190584989932	12.9499443144074	11.0454738641434	15.2911681647831	12.7104147778246	15.9396767754829	13.6611765115193	7.31363997375642	14.2366138963781	6.36327594657923	9.0013100014133	17.3933949467527	31.007891609046	7.27212907957366	20.6769555058687	21.8779187232482	12.6820456112715	12.9481808296932	6.47770819272379	6.64932403643573	8.40949045756291	10.2573485384632	10.7904880239869
ENSDART00000006669	ENSDARG00000012949	0	0	0	0	0	1.90124883582228	0	0	0	0	0	0	0	0	0	0	1.01417029668187	0	0	0	0	4.57909824290707	0	0	0	3.52108905708532	0	1.84091231069056	0	2.11840246297077	3.41564502331776	7.35601812158729	0	0	0	3.00043666713777	8.18512703376597	8.55390113352992	12.4665069935548	23.9417379541637	45.5060709443562	57.5569762357706	57.7688067786312	32.388540963619	43.6955579537205	59.9176195101357	62.5698260846254	116.733461350403
ENSDART00000006724	ENSDARG00000019969	0	0	0	0	0	0	0	0	1.83874730959004	0	0	0	0	0	0	0	0	0	0	0	0	1.52636608096902	0	0	0	0	7.76996658864443	11.9659300194886	8.60128209269048	3.17760369445616	9.10838672884736	16.8137557064852	0	14.2366138963781	4.24218396438615	37.0053855613658	18.4165358259734	24.5924657588985	24.9330139871097	18.500433873672	8.75116748929927	20.486381372054	38.8445424890796	8.32848196207344	35.1464270497317	14.7166083007351	15.3860228076948	19.6190691345216
ENSDART00000006737	ENSDARG00000011582	44.6472288575243	42.8701933030359	46.2049294170352	27.4268733221121	35.3250172290006	31.3706057910677	38.9617780255287	0	16.5487257863104	8.21212852321367	4.89538747425278	20.9351613982991	38.7874351094486	9.11488483644355	11.9823227287703	0	0	0	1.91694742569733	0	0	19.0795760121128	8.47607574868215	0	7.21761762958828	7.92245037844198	0	0	14.3354701544841	5.29600615742693	11.3854834110592	8.40687785324262	13.5824742369762	20.3380198519687	21.2109198219308	37.0053855613658	15.3471131883112	33.1463668924285	21.816387238721	8.70608652878681	73.5098069101139	61.4591441161619	54.780765048702	82.3594327360596	42.745654519944	84.0949045756291	28.7205759076969	78.4762765380863
ENSDART00000006748	ENSDARG00000014474	72.6815353494581	48.6634626683111	46.2049294170352	75.4239016358082	76.5375373295013	63.6918360000465	93.6937995375809	74.4660948137702	82.7436289315518	76.3727952658872	95.4600557479293	88.9744359427713	96.3981843161297	100.263733200879	77.5697734546709	87.0843500361176	93.3036672947324	89.7577672966112	116.294810492305	102.988933807132	48.8645045244286	54.1859958744003	50.0088469172247	34.4009547416864	49.8015616441592	28.1687124566826	23.3098997659333	24.8523161943226	31.5380343398651	19.0656221667369	15.9396767754829	17.8646154381406	28.209754184489	20.3380198519687	23.3320118041238	29.0042211156651	24.5553811012979	19.2462775504423	34.2828942322758	20.6769555058687	27.1286192168277	17.5597554617605	25.8963616593864	26.83621965557	37.0462339172848	32.5867755230563	22.566166784619	33.3524175286867
ENSDART00000006802	ENSDARG00000007385	56.0686129838677	56.7740397796962	68.2072767584806	47.9970283136961	67.1175327351012	66.5437092537799	56.5873442751726	54.9630699815923	83.6630025863468	61.5909639241026	244.157450278358	215.239628126263	202.493227409622	180.474719761582	221.988294764587	234.381307811494	215.511188044898	256.073630228567	270.928569498556	260.947421241384	294.001435555312	270.166796331517	304.291119377689	351.654204026128	345.723884457279	338.904821744462	333.24523369075	391.193866021744	372.722224016587	398.259663038505	469.081916535639	542.243621534149	413.743061372506	458.622347661895	475.124604011249	465.067683406354	514.639862248035	408.448779126054	479.960519251861	460.334325209603	606.455907008439	635.077822533673	614.540582455439	586.69528488384	691.529699789316	588.664332029404	638.00707909241	606.229236256717
ENSDART00000006817	ENSDARG00000001913	0	0	0	0	0	0.950624417911142	0.927661381560207	3.54600451494144	0.91937365479502	0	0.611923434281598	1.3084475873937	1.71121037247567	1.21531797819247	0.630648564672121	0.497624857349243	0	2.63993433225327	1.91694742569733	0	7.32967567866429	5.34228128339158	11.0188984732868	4.58679396555819	2.16528528887648	6.16190584989932	1.72665924192099	10.1250177087981	8.60128209269048	6.35520738891231	3.41564502331776	7.35601812158729	7.31363997375642	3.05070297779531	6.36327594657923	2.00029111142518	9.20826791298671	5.3461882084562	8.31100466236989	6.52956489659011	26.2535024678978	19.5108394019561	25.8963616593864	23.1346721168707	21.8477789768603	35.7403344446424	41.0293941538527	32.3714640719606
ENSDART00000006867	ENSDARG00000020573	232.580913118266	193.495196800189	227.724294983959	235.087485618103	234.322614285704	180.618639403117	191.098244601403	223.398284441311	202.262204054904	172.454698987487	341.453276329132	303.559840275337	312.581094705557	272.231227115114	256.043317256881	304.048787840388	298.166067224471	274.55317055434	332.909869596103	327.921819913506	270.383591701838	273.98271153394	211.901893717054	327.95576853741	313.96636688709	184.857175496979	212.379086756281	219.989021127522	181.582621956799	209.721843834106	174.197896189206	172.340995991474	133.735130948689	145.416841941576	145.294800780226	123.017903352648	111.522355835061	90.8851995437555	105.965309445216	104.473038345442	92.7623753865723	76.092273667629	93.6253075377816	79.5832720820351	81.6916953047819	87.2484634972152	115.908038484634	107.904880239869
ENSDART00000006930	ENSDARG00000004131	154.707839529561	183.067311942694	159.517018225479	123.420929949504	113.040055132802	142.593662686671	148.425821049633	164.002708816042	148.019158421998	133.036482076062	149.30931796471	132.153206326763	142.600864372973	129.431364677498	133.69749571049	93.0558483243085	103.445370261551	117.477077785271	118.850740393234	114.361944902398	111.573951997445	108.371991748801	84.7607574868215	112.376452156176	102.490170340154	26.4081679281399	26.7632182497753	39.5796146798471	49.696296535545	48.7232566483277	14.801128434377	10.5085973165533	13.5824742369762	13.2197129037797	18.0292818486412	6.00087333427553	10.2314087922075	13.9000893419861	11.4276314107586	10.8826081609835	37.6300202039869	39.0216788039123	48.8046815888436	58.2993737345141	36.0963304835083	39.9450796734238	49.2352729846233	48.0667193795779
ENSDART00000006942	ENSDARG00000043249	29.0726141397833	26.6490390802656	24.2025820755899	29.3859357022629	29.4375143575005	21.8643616119563	15.7702434865235	22.162528218384	12.8712311671303	17.2454698987487	10.4026983827872	10.4675806991496	12.5488760648216	18.8374286619833	10.7210255994261	14.4311208631281	13.6912990052053	24.4193925733428	17.2525268312759	22.7460221905322	15.473759766069	19.8427590525973	19.494974221969	17.5827102013064	14.4352352591766	38.7319796279386	37.1231737013012	23.011403883632	25.8038462780714	32.8352381760469	31.8793535509658	44.1361087295237	31.3441713160989	52.8788516151187	49.8456615815373	44.0064044513539	30.6942263766224	29.9386539673547	56.0992814709968	45.7069542761308	44.6309541954263	47.8015565347926	43.8246120389616	39.7916360410176	53.1945922914859	42.0474522878146	48.2095381307769	57.8762539468387
ENSDART00000006948	ENSDARG00000014867	129.788455981175	74.1538478755216	113.312088808444	110.687024478524	110.685053984202	178.717390567295	154.919450720555	154.251196399953	153.535400350768	150.28195197481	87.5050511022685	96.1708976734366	86.7013255387675	92.9718253317242	99.6424732181951	126.396713766708	139.955500942099	178.195567427096	112.46091564091	133.316963394508	326.577771904931	248.797671197951	300.053081503348	243.86454583551	299.531131627914	617.070857254203	541.307672342229	550.432780896478	486.450287242162	637.639141354202	935.886736389067	1048.75801219202	869.278351166477	885.720764553238	949.188662031402	1266.18427353214	1213.4450827558	723.87388342497	1506.36959505454	1194.91037607599	1979.51408607949	1960.83935989659	2118.5215865198	2092.29974624978	2312.06495781208	3568.77751292826	4078.32177889296	3127.27962004274
ENSDART00000006983	ENSDARG00000004587	9.34476883064462	3.47596161916508	4.40046946828907	5.87718714045259	7.06500344580012	8.55561976120028	8.34895243404186	9.75151241608896	10.1131102027452	13.9606184894632	25.7007842398271	6.54223793696848	23.3865417571676	23.6987005747532	20.81140263418	14.9287457204773	29.9180237521153	19.7995074918995	8.94575465325419	22.1141882407952	29.3187027146571	25.1850403359889	38.9899484439379	19.1116415231591	34.6445646220238	36.0911628351246	50.0731180157086	44.1818954565735	31.5380343398651	45.5456529538716	44.4033853031309	53.5938463144217	64.7779540532711	43.7267426817328	49.8456615815373	47.0068411184917	49.1107622025958	51.3234068011796	42.5938988946457	54.4130408049176	72.6346901611839	70.2390218470421	70.7169876083244	77.7324983126855	75.0423712683461	67.2759236605033	69.7499700615496	71.6096023410038
ENSDART00000006990	ENSDARG00000004979	8.30646118279522	11.5865387305503	9.90105630365041	3.91812476030172	2.35500114860004	22.8149860298674	11.1319365787225	27.4815349907962	17.4680994411054	23.8151727173197	12.238468685632	12.4302520802401	20.5345244697081	15.1914747274059	16.3968626814751	11.9429965763818	17.7479801919328	16.4995895765829	17.2525268312759	16.4276826931622	37.4627868020619	38.1591520242256	37.2947332942015	27.5207637933491	26.7051852294766	29.0489847209539	25.8998886288148	35.8977900584659	25.8038462780714	30.7168357130762	38.7106435976013	29.4240724863492	28.209754184489	34.5746337483468	24.3925577952204	45.0065500070665	41.9487760480506	44.9079809510321	43.6327744774419	42.4421718278357	41.1304871997066	46.8260145646948	42.8285981289852	44.4185704643917	37.0462339172848	35.7403344446424	21.5404319307727	33.3524175286867
ENSDART00000007013	ENSDARG00000008487	0	3.47596161916508	2.20023473414453	0	0	0.950624417911142	0.927661381560207	0	0	0	1.2238468685632	0	0	3.64595393457742	1.89194569401636	0	3.04251089004562	3.29991791531659	7.02880722755687	0	0	3.81591520242256	5.93325302407751	6.88019094833728	0.721761762958828	3.52108905708532	4.31664810480246	6.44319308741696	6.6898860720926	9.53281108336847	18.2167734576947	5.25429865827664	4.17922284214652	20.3380198519687	23.3320118041238	31.0045122270903	11.2545496714282	56.6695950096358	23.8941384043134	37.000867747344	14.0018679828788	2.92662591029342	17.9282503795752	24.0600590015455	5.6994206026592	22.0749124511026	25.6433713461579	1.96190691345216
ENSDART00000007057	ENSDARG00000007657	52.9536900403195	45.187501049146	58.3062204548302	58.7718714045259	56.520027566401	114.074930149337	91.8384767744605	114.358645606861	118.599201468558	105.936457949456	109.534294736406	103.367359404102	122.636743360757	125.785410742921	130.544252887129	111.96559290358	112.572902931688	124.736897198967	100.320248611493	118.784782550557	49.6789129331691	41.9750672266482	66.960998414589	51.2191992820664	39.6968969627356	52.8163358562798	33.6698552174592	44.1818954565735	45.8735044943492	43.4272504909008	69.4514488074611	48.339547656145	83.5844568429305	62.0309605485046	57.2694835192131	86.0125177912827	60.365311874024	54.5311197262533	67.5269128817554	63.1191273337044	45.5060709443562	46.8260145646948	43.8246120389616	45.3439573490665	46.5452682550501	51.5081290525728	69.7499700615496	46.1048124661257
ENSDART00000007170	ENSDARG00000019326	121.48199479838	121.658656670778	140.81502298525	116.564211618976	125.992561450102	96.0130662090253	109.464043024104	107.266636576979	83.6630025863468	102.651606540171	140.130466450486	155.70526289985	162.564985385189	142.799862437616	158.923438297374	112.960842618278	102.431199964869	126.716847948157	130.991407422651	113.730110952661	57.8229970205738	53.4228128339158	39.8375560188061	45.1034739946555	41.862182251612	48.4149745349232	38.8498329432222	39.5796146798471	43.9621084737513	40.2496467964446	44.4033853031309	42.0343892662131	36.5681998687821	42.7098416891343	45.6034776171511	51.007423341342	45.0181986857128	50.2541691594883	40.5161477290532	50.0599975405242	46.3811876932861	38.0461368338145	43.8246120389616	41.6424098103672	40.8458476523909	43.0986385950099	55.3896821077012	50.02862629303
ENSDART00000007189	ENSDARG00000010300	56.0686129838677	57.9326936527513	75.9080983279865	42.1198411732435	52.9875258435009	50.3830941492905	50.0937146042512	66.487584655152	52.4042983233161	55.0212611055316	51.4015684796542	49.0667845272636	66.7372045265513	54.0816500295651	46.0373452210648	40.3076134452887	52.2297702791165	52.1387030620021	47.2847031672007	58.1287233758046	37.4627868020619	34.343236821803	31.361480270124	24.4629011496437	24.5398999406002	20.2462620782406	18.1299220401703	20.2500354175962	15.2911681647831	19.0656221667369	28.463708527648	24.1697738280725	21.9409199212693	25.4225248149609	27.57419576851	25.0036388928147	33.7636490142846	32.0771292507372	23.8941384043134	28.2947812185571	21.8779187232482	29.2662591029342	24.90034774941	26.83621965557	25.6473927119664	17.8701672223212	20.5146970769264	17.6571622210694
ENSDART00000007204	ENSDARG00000012899	273.074911384393	254.903852072106	277.229576502211	240.964672758556	263.760128643205	216.74236728374	197.591874272324	187.938239291896	177.439115375439	203.660787375699	75.2665824166366	85.7033169742871	76.4340633039135	78.9956685825108	111.624795946965	54.7387343084168	51.7226851307756	71.2782269708383	47.9236856424332	56.2332215265936	37.4627868020619	43.5014333076172	55.9420999413022	39.752214368171	28.8704705183531	108.273488505374	88.9229509589307	87.4433347578016	99.39259307109	112.275330537451	152.565477708193	143.96778323678	128.511102396006	118.977416134017	109.236237082943	145.021105578325	108.452933197399	136.862418136479	134.014950180715	129.503037115704	137.393329581999	149.257921424965	129.481808296932	108.270265506955	151.034645970469	132.449474706616	163.091841761565	112.809647523499
ENSDART00000007208	ENSDARG00000014792	0	0	0	0	0	0.950624417911142	0.927661381560207	0	0	0.821212852321368	0	0	0	0	0	0	0	0	0.638982475232442	0	0	0	0	0.764465660926364	0	0	0	0	0	0	0	0	0	0	0	1.00014555571259	0	0	0	0	0	0	0.9960139099764	0	0	0	1.02573485384632	1.96190691345216
ENSDART00000007260	ENSDARG00000017811	56.0686129838677	60.2500013988613	57.2061030877579	79.3420263961099	94.2000459440016	45.6299720597348	37.1064552624083	35.4600451494144	35.8555725370058	41.0606426160684	26.3127076741087	18.9724900172086	20.5345244697081	21.2680646183683	20.81140263418	33.3408654423993	33.4676197905019	38.9390314007358	24.2813340588328	29.0643616879023	21.1746186272524	35.8696029027721	28.8186575455193	29.8141607761282	32.4792793331473	29.0489847209539	25.0365590078543	27.6136846603584	25.8038462780714	27.53923201862	20.4938701399066	30.4749322180045	19.851308500196	19.3211188593703	23.3320118041238	22.003202225677	14.3239723090904	7.48466349183868	15.5831337419435	21.765216321967	13.1267512339489	23.4130072823474	20.9162921095044	16.6569639241469	6.64932403643573	11.563049379149	24.6176364923116	30.4095571585085
ENSDART00000007321	ENSDARG00000006368	0	4.6346154922201	3.3003521012168	1.95906238015086	2.35500114860004	0	0	0	0	0	1.2238468685632	1.3084475873937	4.56322765993513	0	0	1.49287457204773	3.54959603838656	0.659983583063318	0	7.58200739684408	0	0	0	0	0	1.76054452854266	0	0	0	0	0	0	0	0	0	0	0	0	0	0	0	0	0	0	0	0	0	0
ENSDART00000007333	ENSDARG00000038731	29.0726141397833	24.3317313341555	30.8032862780235	29.3859357022629	24.7275120603004	30.4199813731565	23.1915345390052	19.5030248321779	20.2262204054904	20.5303213080342	25.7007842398271	28.7858469226613	30.2313832470703	29.1676314766194	31.532428233606	26.8717422968591	34.4817900871837	29.039277654786	28.7542113854599	24.0096900900062	16.2881681748095	21.3691251335663	16.1045439224961	10.7025192529691	18.7658058369295	22.8870788710546	29.3532071126568	25.7727723496679	37.2722224016587	18.0064209352516	36.4335469153894	27.3223530230385	31.3441713160989	30.5070297779531	29.6952877507031	39.005676672791	46.0413395649336	33.1463668924285	31.1662674838871	43.5304326439341	44.6309541954263	31.2173430431298	36.8525146691268	28.6869934249196	37.9961373510613	37.8427070590331	40.0036593000064	37.276231355591
ENSDART00000007373	ENSDARG00000034883	78.9113812365546	77.6298094946867	95.7102109352873	84.2396823464871	95.3775465183017	83.6549487761805	76.9958946694972	81.5581038436531	79.9855079671667	87.048562346065	67.3115777709758	73.9272886877438	74.1524494739459	53.4739910404688	79.4617191486872	64.6912314554016	61.8643880975943	64.0184075571418	61.9813000975469	63.8152289234376	46.4212792982071	40.4487011456791	45.7708090428836	42.04561135095	44.0274675404885	16.7251730211553	21.5832405240123	27.6136846603584	33.449430360463	26.4800307871346	17.0782251165888	24.1697738280725	20.8961142107326	21.3549208445672	21.2109198219308	22.003202225677	31.7173672558431	28.8694163256635	16.6220093247398	16.3239122414753	23.628152221108	31.2173430431298	15.9362225596224	24.9854458862203	24.6974892781899	21.0237261439073	18.4632273692337	26.4857433316041
ENSDART00000007498	ENSDARG00000052708	0	0	0	0	0	0	0	0	0	0	0	0	0	0	0	0	1.52125544502281	1.97995074918995	1.91694742569733	0	0	0.763183040484512	0.847607574868215	0	0	1.76054452854266	0	0.92045615534528	3.82279204119577	0	3.41564502331776	2.10171946331065	0	2.03380198519687	2.12109198219308	1.00014555571259	0	3.20771292507372	1.03887558279624	4.35304326439341	1.75023349785985	0	3.9840556399056	0.925386884674827	3.79961373510613	17.8701672223212	7.18014397692423	9.80953456726079
ENSDART00000007584	ENSDARG00000020609	0	0	0	0	0	0	2.78298414468062	0	0	0	3.05961717140799	0	2.85201728745946	4.25361292367366	0	0	1.01417029668187	3.29991791531659	2.55592990092977	0	0	0	0	0	2.16528528887648	0	0	0	0	0	4.55419336442368	0	0	4.06760397039375	0	0	0	0	0	0	0	0	0	0	0	18.9213535295166	7.18014397692423	22.5619295046998
ENSDART00000007587	ENSDARG00000016514	104.86907243279	92.692309844402	105.611267238938	119.502805189203	82.4250402010014	86.5068220299139	81.6342015772982	70.9200902988288	107.566717611017	84.5849237891009	67.9235012052574	76.5441838625312	70.7300287289946	73.5267376806446	76.3084763253266	59.2173580245599	63.3856435426171	60.0585060587619	66.454177424174	72.0290702700187	96.9146006401167	80.1342192508738	77.9798968878758	80.2688943972683	71.454414532924	149.646284926126	112.232850724864	122.420668660922	131.886325421254	124.985745315275	105.884995722851	136.611765115193	155.676050869958	103.723901245041	100.751869154171	83.0120811241449	108.452933197399	75.9158725600781	89.3433001204763	102.296516713245	93.6374921355022	67.3123959367487	76.6930710681828	82.3594327360596	95.9402468114299	84.0949045756291	73.8529094769349	84.3619972784428
ENSDART00000007624	ENSDARG00000059960	9.34476883064462	20.8557697149905	9.90105630365041	20.5701549915841	38.8575189519007	8.55561976120028	25.0468573021256	26.5950338620608	8.27436289315518	9.85455422785641	21.4173201998559	30.7485183037518	15.4008933522811	23.6987005747532	33.4243739276224	24.3836180101129	10.6487881151597	21.7794582410895	23.0033691083679	25.9051919392173	31.7619279408786	22.8954912145354	15.2569363476279	20.6405728450118	8.66114115550594	2.64081679281399	6.04330734672345	10.1250177087981	5.73418806179365	2.11840246297077	2.27709668221184	2.10171946331065	0	0	0	4.00058222285036	3.06942263766224	0	1.03887558279624	0	0	0	0.9960139099764	0	0	2.10237261439073	0	2.94286037017824
ENSDART00000007636	ENSDARG00000093176	923.055498938118	826.120211488233	862.492015784658	917.820725100679	905.497941636716	1898.39696256855	1359.0239239857	1831.51133196725	1765.19741720644	1296.69509381544	489.538747425278	452.722865238219	367.91023008227	453.313605865793	501.996257479008	454.331494759859	492.37967903905	714.10223687451	461.984329593056	602.137754099367	636.867375635052	699.838848124297	755.21834920758	667.378521988716	614.941022040922	180.455814175623	136.406080111758	195.136704933199	141.443305524243	228.787466000843	75.1441905129907	62.0007241676643	68.9571768954177	68.1323665040952	82.72258730553	22.003202225677	25.5785219805187	16.0385646253686	32.2051430666833	30.4713028507538	1.75023349785985	3.90216788039123	0	3.70154753869931	9.49903433776533	0	3.07720456153895	3.92381382690432
ENSDART00000007756	ENSDARG00000078386	32.1875370833315	37.0769239377608	28.603051543879	39.1812476030172	34.1475166547006	38.0249767164457	30.6128255914868	30.1410383770022	27.5812096438506	29.5636626835692	42.2227169654303	30.7485183037518	30.8017867045621	33.421244400293	40.3615081390157	39.8099885879395	40.059726718934	40.2589985668624	43.4508083158061	46.7557122805385	43.9780540719857	35.1064198622876	44.0755938931472	43.5745426728028	55.5756557478298	61.6190584989932	75.1096770235629	58.9091939420979	63.0760686797302	51.9008603427839	51.2346753497664	94.5773758489794	55.3747026584414	85.4196833782687	74.2382193767577	81.0117900127197	53.2033257194788	44.9079809510321	66.4880372989591	77.266517942983	65.6337561697445	54.6303503254772	56.7727928686548	57.3739868498393	84.5414056061115	71.4806688892847	98.4705459692465	103.981066412964
ENSDART00000007797	ENSDARG00000007180	107.983995376338	90.375002098292	69.3073941255529	143.011553751013	123.637560301502	80.803075522447	88.1278312482196	108.153137705714	64.3561558356514	82.9424980844581	37.3273294911775	24.8605041604802	39.3578385669405	40.7131522694479	32.7937253629503	48.2696111628766	42.5951524606387	29.039277654786	32.5881062368546	34.1190332857983	30.9475195321381	25.1850403359889	27.9710499706511	29.0496951152019	35.3663263849826	13.20408396407	14.6766035563284	23.9318600389773	25.8038462780714	13.76961600931	18.2167734576947	13.6611765115193	13.5824742369762	14.2366138963781	16.9687358575446	16.0023288914014	14.3239723090904	12.8308517002949	14.5442581591473	14.1473906092786	27.1286192168277	23.4130072823474	30.8764312092684	22.2092852321958	25.6473927119664	30.4844029086656	22.566166784619	19.6190691345216
ENSDART00000007806	ENSDARG00000007184	2.0766152956988	5.79326936527513	5.50058683536134	4.89765595037716	0	8.55561976120028	6.49362967092145	4.4325056436768	1.83874730959004	5.74848996624957	1.83577030284479	7.85068552436217	5.13363111742702	6.07658989096237	11.3516741640982	2.48812428674622	3.54959603838656	6.59983583063318	10.2237196037191	9.4775092460551	8.14408408740476	7.63183040484512	5.08564544920929	1.52893132185273	2.88704705183531	3.52108905708532	1.72665924192099	3.68182462138112	4.77849005149471	5.29600615742693	3.41564502331776	4.20343892662131	6.26883426321979	7.11830694818905	1.06054599109654	8.00116444570071	2.04628175844149	9.62313877522117	8.31100466236989	7.61782571268846	122.51634485019	109.260700650954	112.549571827333	114.747973699679	100.689763980313	163.985063922477	152.834493223101	169.704948013612
ENSDART00000007914	ENSDARG00000004692	50.8770747446207	38.2355778108158	49.505281518252	30.3654668923384	58.875028715001	64.6424604179576	71.4299263801359	54.076568852857	85.5017498959368	74.7303695612444	83.8335104965789	87.6659883553776	75.8636598464216	86.8952354407619	87.0295019247527	72.1556043156403	73.5273465094359	105.597373290131	107.34905583905	80.2429116165998	65.1526726992381	61.8178262792455	64.4181756899844	69.5663751442992	63.5150351403769	87.1469541628617	74.2463474026024	81.9205978257299	80.2786328651111	87.913702213287	84.2525772418381	58.8481449726983	66.8675654743444	95.588693304253	112.417875056233	92.0133911255582	84.9206929753219	102.646813602359	111.159687359197	85.9726044717698	73.5098069101139	85.8476933686071	79.681112798112	74.956337658661	84.5414056061115	56.7640605885497	83.0845231615518	68.6667419708255
ENSDART00000007927	ENSDARG00000014244	69.5666124059099	63.7259630180264	49.505281518252	58.7718714045259	54.1650264178009	57.9880894925796	30.6128255914868	27.4815349907962	31.2587042630307	27.9212369789265	12.8503921199136	25.5147279541771	22.2457348421838	9.72254382553979	15.766214116803	27.3693671542084	13.6912990052053	20.4594910749629	16.6135443560435	11.3730110952661	31.7619279408786	37.3959689837411	19.494974221969	27.5207637933491	56.2974175107886	69.5415088774351	44.8931402899456	109.534282486088	70.7216527621217	60.374470194667	48.9575786675546	53.5938463144217	88.8084853956136	89.4872873486624	71.0565814034681	82.0119355684323	69.5735797870107	59.8773079347095	45.7105256430344	60.9426057015077	25.3783857189679	50.728182445086	31.8724451192448	23.1346721168707	41.7957510861675	35.7403344446424	44.1065987153917	41.2000451824953
ENSDART00000007957	ENSDARG00000014690	0	0	0	0	0	0	0	0	0	0	0	0	0	0	0	0	0	0	0	0	3.25763363496191	0	0	0	0	9.68299490698464	5.17997772576296	0	12.4240741338862	0	0	0	5.22402855268316	15.2535148889765	0	5.00072777856295	4.09256351688298	12.8308517002949	9.34988024516613	10.8826081609835	8.75116748929927	3.90216788039123	3.9840556399056	23.1346721168707	8.5491309039888	17.8701672223212	9.23161368461686	8.82858111053471
ENSDART00000007961	ENSDARG00000034852	0	0	0	0	0	0	0	0	0	0	0	0	0	0	0	0	0	0	0	0	0	4.57909824290707	6.78086059894572	0	0	3.52108905708532	0	0	0	0	13.662580093271	0	8.35844568429305	17.2873168741734	12.7265518931585	32.0046577828029	24.5553811012979	12.8308517002949	18.6997604903323	25.0299987702621	40.2553704507766	39.0216788039123	40.8365703090324	37.9408622716679	37.9961373510613	18.9213535295166	11.2830833923095	22.5619295046998
ENSDART00000007972	ENSDARG00000012823	1.0383076478494	1.15865387305503	1.10011736707227	0.979531190075431	0	0	0.927661381560207	0.88650112873536	2.75812096438506	0.821212852321368	7.95500464566077	4.57956655587793	4.56322765993513	7.29190786915484	1.26129712934424	1.49287457204773	8.62044752179593	3.95990149837991	3.83389485139466	4.42283764815905	3.25763363496191	2.28954912145354	1.69521514973643	3.05786264370546	3.60880881479414	0.880272264271331	0.863329620960493	0.92045615534528	1.91139602059788	3.17760369445616	1.13854834110592	1.05085973165533	0	0	0	0	0	1.06923764169124	1.03887558279624	0	0.875116748929927	0	0.9960139099764	0.925386884674827	0.949903433776533	1.05118630719536	0	2.94286037017824
ENSDART00000008038	ENSDARG00000018423	102.792457137091	114.706733432447	103.411032504793	116.564211618976	100.087548815502	55.1362162388462	50.0937146042512	79.7851015861824	55.1624192877012	55.0212611055316	47.118104439683	48.4125607335667	49.0546973443027	45.5744241822178	43.5147509623763	35.3313648717963	40.059726718934	36.2990970684825	42.1728433653412	52.4422178281715	21.9890270359929	14.5004777692057	27.1234423957829	27.5207637933491	23.0963764146825	9.68299490698464	7.76996658864443	11.9659300194886	16.246866175082	6.35520738891231	4.55419336442368	1.05085973165533	6.26883426321979	1.01690099259844	3.18163797328961	7.00101888998812	7.16198615454522	4.27695056676496	7.27212907957366	7.61782571268846	40.2553704507766	36.0950528936189	41.8325842190088	45.3439573490665	39.8959442186144	63.0711784317218	58.4668866692401	57.8762539468387
ENSDART00000008047	ENSDARG00000025507	0	9.2692309844402	12.1012910377949	7.83624952060345	12.9525063173002	18.0618639403117	25.0468573021256	17.7300225747072	23.9037150246705	19.7091084557128	52.0134919139358	45.1414417650825	43.9210662268757	38.8901753021592	56.1277222558188	44.2886123040827	43.1022376089797	48.1788015636222	50.479615543363	60.0242252250156	73.2967567866429	69.4496566840906	72.0466438637983	60.3927872131828	64.2367969033357	77.4639592558771	80.2896547493258	79.1592293596941	67.8545587312249	98.5057145281408	127.517414203863	136.611765115193	141.048770922445	154.568950874962	148.476438753515	127.018485575499	131.985173419476	121.893091152801	126.742821101141	127.326515483507	86.6365581440628	89.7498612489983	93.6253075377816	69.404016350612	75.9922747021227	70.4294825820894	81.0330534538591	65.7238816006473
ENSDART00000008077	ENSDARG00000012467	547.188130416635	697.509631579125	686.473237053095	703.30339447416	755.955368700613	524.74467868695	579.788363475129	410.450022604472	580.124776175658	500.939839916034	178.681642810227	150.471472550275	232.1542071992	184.728332685256	189.825217966308	192.580819794157	231.737912791808	166.315862931956	177.637128114619	267.265760738754	146.593513573286	145.004777692057	199.187780094031	185.765155605107	201.371531865513	117.076211148087	107.916202620062	144.511616389209	137.620513483048	136.636958861615	81.9754805596263	79.8653396058049	39.702617000392	73.2168714670874	80.6014953233369	37.0053855613658	38.8793534103883	51.3234068011796	39.477272146257	35.9126069312456	52.5070049357956	62.4346860862597	62.7488763285132	53.67243931114	58.8940128941451	57.815246895745	58.4668866692401	64.7429281439212
ENSDART00000008096	ENSDARG00000005612	339.526600846754	288.504814390701	312.433332248524	315.409043204289	288.487640703505	261.421714925564	232.843006771612	234.92279911487	240.875897556295	237.330514320875	184.188953718761	151.779920137669	175.113861450011	167.713880990561	177.842895237538	138.33971034309	158.717651430713	122.096962866714	120.767687818932	142.794472640563	162.067273339355	154.162974177871	175.454767997721	183.471758622327	186.936296606337	117.956483412358	101.009565652378	74.5569485829677	98.436895060791	129.222550241217	120.686124157228	116.645430213741	111.79421102742	130.1633270526	108.175691091847	120.017466685511	129.938891661035	98.3698630355941	126.742821101141	115.355646506425	114.64029410982	95.6031130695851	97.6093631776872	99.9417835448813	112.088605185631	101.96507179795	134.371265853868	103.000112956238
ENSDART00000008133	ENSDARG00000002897	5.19153823924701	1.15865387305503	7.70082156950587	10.7748430908297	9.42000459440016	14.2593662686671	10.2042751971623	17.7300225747072	6.43561558356514	11.4969799324991	5.50731090853438	7.19646173066533	7.41524494739459	9.11488483644355	4.41453995270485	8.45962257493714	15.2125544502281	7.91980299675982	8.94575465325419	13.2685129444771	24.4322522622143	23.6586742550199	29.6662651203875	32.1075577589073	19.4875675998884	28.1687124566826	36.2598440803407	39.5796146798471	32.493732350164	25.4208295556492	38.7106435976013	31.5257919496598	39.702617000392	39.659138711339	24.3925577952204	31.0045122270903	37.8562125311676	43.8387433093409	43.6327744774419	43.5304326439341	52.5070049357956	54.6303503254772	78.6850988881356	58.2993737345141	67.4431437981339	71.4806688892847	69.7499700615496	66.7048350573734
ENSDART00000008144	ENSDARG00000015208	0	0	0	0	0	0	7.42129105248165	82.4446049723885	0	0	0	0	0	0	0	0	0	0	0	0	0	0	0	0	0	0	0	0	0	0	0	0	0	0	0	0	0	0	0	0	0	0	0	0	0	0	0	0
ENSDART00000008174	ENSDARG00000014179	43.6089212096749	44.028847176091	44.0046946828907	35.2631228427155	25.9050126346005	28.5187325373343	26.902180065246	22.162528218384	29.4199569534406	29.5636626835692	17.1338561598847	12.4302520802401	13.6896829798054	10.9378618037323	13.8742684227867	11.4453717190326	12.1700435601825	13.1996716612664	15.3355794055786	13.2685129444771	11.4017177223667	13.7372947287212	16.1045439224961	8.40912227019001	5.77409410367063	1.76054452854266	1.72665924192099	1.84091231069056	3.82279204119577	2.11840246297077	2.27709668221184	1.05085973165533	0	3.05070297779531	2.12109198219308	0	0	1.06923764169124	1.03887558279624	0	1.75023349785985	0	1.9920278199528	2.77616065402448	0.949903433776533	1.05118630719536	1.02573485384632	0
ENSDART00000008201	ENSDARG00000005799	40.4939982661267	35.9182700647058	41.8044599487462	43.099372363319	81.2475396267014	48.4818453134682	31.540486973047	28.3680361195315	35.8555725370058	33.6697269451761	22.0292436341375	29.4400707163582	23.9569452146594	32.2059264221005	27.7485368455733	46.2791117334796	35.4959603838656	38.9390314007358	34.5050536625519	32.8553653863243	16.2881681748095	19.8427590525973	28.8186575455193	27.5207637933491	33.9228028590649	16.7251730211553	21.5832405240123	19.3295792622509	21.9810542368757	19.0656221667369	13.662580093271	11.5594570482086	18.8065027896594	16.270415881575	10.6054599109654	2.00029111142518	5.11570439610373	2.13847528338248	3.11662674838871	5.44130408049176	12.251634485019	8.77987773088027	7.9681112798112	6.47770819272379	6.64932403643573	16.8189809151258	13.3345531000021	8.82858111053471
ENSDART00000008277	ENSDARG00000013006	20.766152956988	89.2163482252369	70.4075114926251	50.9356218839224	48.2775235463008	146.396160358316	127.089609273748	132.088668181569	158.132268624743	100.187967983207	220.904359775657	207.388942601901	192.796368632259	181.690037739775	188.563920836964	135.851586056343	180.015227661033	197.995074918995	184.026952866943	181.336343574521	253.281015118288	226.6653630239	280.558107281379	214.814850720308	230.963764146825	135.561928697785	104.46288413622	136.227510991101	108.949573174079	87.913702213287	87.6682222651559	106.136832897188	73.1363997375642	84.4027823856702	92.2675012253988	96.0139733484086	114.591778472724	89.8159619020642	96.61542920005	74.0017354946879	65.6337561697445	70.2390218470421	69.720973698348	82.3594327360596	90.2408262087707	69.378296274894	62.5698260846254	71.6096023410038
ENSDART00000008374	ENSDARG00000009031	66.4516894623617	60.2500013988613	88.0093893657814	99.912181387694	124.815060875802	59.8893383284019	75.1405719063767	78.0120993287117	50.5655510137261	97.7243294262427	61.1923434281598	90.282883530165	71.3004321864864	86.8952354407619	84.5069076660642	88.5772246081653	108.516221744961	45.5388672313689	53.6745279195252	54.3377196773826	97.7290090488572	123.635652558491	97.4748711098448	119.256643104513	85.1678880291417	123.238116997986	128.636113523113	113.216107107469	61.1646726591323	103.801720685568	101.330802358427	105.085973165533	64.7779540532711	84.4027823856702	86.9647712699161	41.0059677842162	43.9950578064921	39.5617927425759	46.7494012258306	43.5304326439341	45.5060709443562	46.8260145646948	35.8565007591504	29.6123803095945	51.2947854239328	49.4057564381821	33.8492501769285	36.2952778988649
ENSDART00000008401	ENSDARG00000015970	41.5323059139761	42.8701933030359	9.90105630365041	17.6315614213578	15.3075074659003	12.3581174328448	13.9149207234031	0	6.43561558356514	4.10606426160684	14.0742389884768	12.4302520802401	11.4080691498378	10.9378618037323	13.2436198581145	18.9097445792712	12.6771287085234	11.8797044951397	17.8915093065084	8.84567529631809	14.6593513573286	17.5532099311438	13.5617211978914	13.7603818966746	13.7134734962177	71.3020534059778	45.7564699109061	38.6591585245018	49.696296535545	67.7888788150647	62.6201587608256	62.0007241676643	74.1812054481008	73.2168714670874	85.9042252788196	119.017321129798	89.0132564922049	137.93165577817	105.965309445216	113.179124874229	140.018679828788	128.771540052911	153.386142136366	99.0163966602065	130.136770427385	138.756592549788	111.805099069249	122.61918209076
ENSDART00000008421	ENSDARG00000004874	0	0	0	0	0	0	0	0	0	0	0	0	0	0	0	0	0	0	0	0	0	0.763183040484512	0	0	0	0	0	0.92045615534528	0	0	0	1.05085973165533	0	0	0	0	0	0	0	0	0.875116748929927	3.90216788039123	0	0	0	0	0	0
ENSDART00000008490	ENSDARG00000003017	223.236144287621	301.250006994307	319.034036450958	294.838888212705	281.422637257705	340.323541612189	319.115515256711	294.318374740139	308.909548011127	253.754771367303	360.422902791861	320.569658911455	304.59544630067	350.619236708529	334.243739276224	294.593915550752	252.528403873787	343.191463192925	364.220010882492	331.712823611928	241.064888987181	254.139952481342	282.253322431116	246.157942818289	261.277758191096	235.912966824717	198.565812820913	205.261722641997	234.146012523241	193.833825361826	231.125313244502	173.391855723129	181.796193633374	205.414000504884	216.351382183694	157.022852246877	154.494272762333	215.986003621631	170.375595578583	161.062600782556	105.889126620521	134.624791873497	123.505724837074	117.524134353703	132.986480728715	132.449474706616	134.371265853868	117.71441480713
ENSDART00000008554	ENSDARG00000017315	745.504891155871	798.312518534912	710.675819128685	807.133700622155	774.795377889414	560.868406567574	502.792468805632	501.759638864214	462.444948361895	505.867117029962	258.231689266834	226.361432619109	223.598155336822	218.757236074645	250.998128739504	186.111696648617	171.901865287578	199.315042085122	186.582882767873	208.505203413212	297.259069190274	290.009555384115	284.79614515572	266.034050002375	345.723884457279	242.074872674616	239.142305006056	275.216390448239	245.614388646828	243.616283241639	158.258219413723	159.73067921161	142.093576632982	154.568950874962	123.023334967198	55.0080055641924	64.457875390907	51.3234068011796	60.2547838021817	66.3839097819994	77.0102739058336	71.2145638171399	67.7289458783952	69.404016350612	71.24275753324	68.3271099676987	71.8014397692423	63.7619746871951
ENSDART00000008590	ENSDARG00000013056	0	0	0	0	0	0	0	0	0	0	0	0	0	0	0	0	0	0	0	0	6.51526726992381	8.39501344532963	0	9.17358793111637	5.77409410367063	12.3238116997986	10.3599554515259	10.1250177087981	13.3797721441852	14.8288172407954	10.2469350699533	19.9663349014512	11.4928628159029	22.3718218371656	9.54491391986885	12.0017466685511	0	10.6923764169124	8.31100466236989	3.26478244829505	7.00093399143942	5.85325182058684	5.9760834598584	8.32848196207344	1.89980686755307	5.25593153597682	3.07720456153895	1.96190691345216
ENSDART00000008595	ENSDARG00000007863	160.937685416657	168.004811592979	154.016431390117	160.643115172371	130.702563747302	127.383672000093	133.58323894467	140.067178340187	134.228553600073	117.433437881956	424.674863391429	490.667845272636	393.007982211913	407.131522694479	432.624915365075	363.266145864948	342.789560278474	467.928360391892	468.37415434538	429.015251871427	778.574438755895	618.941445832939	740.80902043482	697.957148425771	808.373174513888	1455.97032510478	1407.2272821656	1542.68451635869	1414.43305524243	1436.27686989418	2353.37942106594	2433.79113851374	1986.17565573014	2183.28643110884	2349.10937027883	2087.30377477217	2141.43386020902	2340.56119766213	2320.84805196679	2007.84120570146	472.563044422161	488.746527019002	473.10660723879	487.678888223634	497.749399298903	495.108750689016	504.661548092388	438.486195156557
ENSDART00000008682	ENSDARG00000017834	915.787345403173	901.43271323681	711.775936495757	751.300422787856	687.660335391212	1012.41500507537	1223.58536227791	1288.08614005248	1051.7634610855	993.667551308855	777.754684971911	799.461475897548	682.202535160302	563.907541881308	754.886331912529	481.700861914068	431.022376089797	487.727867883792	527.160542066765	556.645709718303	139.263837894621	124.398835598975	107.646162008263	114.669849138955	89.4984586068947	24.6476233995973	19.8565812820913	32.2159654370848	64.9874647003281	31.7760369445616	37.5720952564954	29.4240724863492	12.5376685264396	19.3211188593703	30.7558337417996	20.0029111142518	33.7636490142846	28.8694163256635	0	0	0	11.7065036411737	18.9242642895516	0	24.6974892781899	0	30.7720456153895	18.6381156777955
ENSDART00000008692	ENSDARG00000045834	0	0	0	0	0	0	0	0	0	0	0	0	0	0	0	0	0	0	0	0	0.814408408740476	0.763183040484512	3.39043029947286	1.52893132185273	0.721761762958828	0	1.72665924192099	0	2.86709403089683	1.05920123148539	0	0	0	0	0	0	0	1.06923764169124	0	0	0.875116748929927	0	0.9960139099764	0	0	0	1.02573485384632	0
ENSDART00000008737	ENSDARG00000004204	0	0	0	0	0	0	0	0	0	0	0	1.96267138109054	1.71121037247567	0	0	0	1.52125544502281	0	0	0	0	0	0	0	0	0	0	0	0	0	0	0	0	0	2.12109198219308	0	0	0	0	0	0	0.975541970097807	0	0	0	7.35830415036755	11.2830833923095	12.752394937439
ENSDART00000008752	ENSDARG00000013522	0	0	0	0	0	7.60499534328913	0	0	4.5968682739751	0	0	0	1.14080691498378	0	0	0	0	0	0	0	0	0	0	0	0	0	0	0	0	0	0	0	1.04480571053663	0	0	0	0	0	0	0	3.50046699571971	0	0	0	2.8497103013296	3.15355892158609	4.10293941538527	2.94286037017824
ENSDART00000008807	ENSDARG00000006691	4189.57135907234	3751.72124095217	4050.63214556009	4143.41693401907	3918.72191127047	3908.96760645062	3256.09144927633	3219.77209956683	3373.18193944293	3337.40903183404	937.466701319408	790.956566579489	983.945964173513	918.172732524414	975.613329547771	821.578639483601	839.733005652592	1360.2261646935	1110.55154195398	1107.60491388897	2080.81348433192	1891.16757432062	2388.55814597863	1756.74208880879	1965.35728053689	2952.43317436604	2406.96298323785	2714.42520211323	2307.05499686165	2666.00949964872	2628.90811961357	2600.87783584693	2173.19587791619	2270.73991647231	2654.54661571464	2717.3954748711	2675.51339916225	1733.2342171815	3343.10162543829	2403.96814276126	3206.42776807925	3333.42691182421	3061.74675926745	3382.28906348649	3812.912383179	5574.44098705702	6359.55609384717	4675.22417475649
ENSDART00000008840	ENSDARG00000030832	0	0	0	0	0	0	0	0	0	0	0	0	0	0	0	0	0	0	0	0	3.25763363496191	0	0	0	0	0	4.31664810480246	1.84091231069056	0	0	0	0	0	0	0	1.00014555571259	0	3.20771292507372	3.11662674838871	0	0	0	0	0	0	0	0	8.82858111053471
ENSDART00000008841	ENSDARG00000017886	0	0	0	0	0	0	0	0	0	0	1.83577030284479	3.27111896848424	0	3.03829494548118	1.89194569401636	0	5.07085148340937	4.61988508144323	3.83389485139466	3.79100369842204	0	3.81591520242256	0	3.05786264370546	0	4.40136132135665	3.45331848384197	3.68182462138112	2.86709403089683	5.29600615742693	3.41564502331776	6.30515838993196	1.04480571053663	0	0	6.00087333427553	8.18512703376597	10.6923764169124	0	0	5.25070049357956	3.90216788039123	5.9760834598584	7.40309507739862	5.6994206026592	3.15355892158609	0	2.94286037017824
ENSDART00000008847	ENSDARG00000017037	42.5706135618255	26.6490390802656	18.7019952402285	23.5087485618103	0	34.2224790448011	34.3234711177276	13.2975169310304	35.8555725370058	18.8878956033915	113.205835342096	108.601149753677	109.517463838443	93.5794843208205	107.210255994261	124.406214337311	109.023306893301	135.956618111043	134.825302274045	149.744646087671	59.4518138380548	62.58100931973	80.5227196124805	74.1531691098574	76.5067468736358	69.5415088774351	74.2463474026024	91.1251593791827	64.0317666900291	72.0256837410062	92.2224156295795	106.136832897188	80.4500397113206	97.6224952894499	85.9042252788196	112.01630223981	103.337228801295	106.923764169124	66.4880372989591	77.266517942983	77.8853906547635	65.3613119965531	66.7329319684188	64.7770819272379	83.5915021723349	57.815246895745	64.621295792318	88.2858111053471
ENSDART00000008854	ENSDARG00000021343	201.431683682784	178.432696450474	161.717252959623	190.029050874634	186.045090739403	141.64303826876	126.161947892188	88.650112873536	109.405464920607	119.075863586598	20.8053967655743	24.2062803667834	23.3865417571676	22.4833825965608	19.5501055048357	32.8432405850501	24.340087120365	22.4394418241528	23.0033691083679	20.2186863915842	28.5042943059167	29.0009555384115	32.2090878449922	29.0496951152019	31.7575175701884	55.4571526490938	49.2097883947481	41.4205269905376	45.8735044943492	55.07846403724	45.5419336442368	54.644706046077	61.6435369216612	58.9802575707093	62.5722134746958	56.008151119905	50.1339030818166	44.9079809510321	69.6046640473479	62.030866517606	69.1342231654642	82.9210674583136	92.6292936278052	77.7324983126855	77.8920815696757	89.3508361116059	64.621295792318	62.7810212304691
ENSDART00000008898	ENSDARG00000003200	38.4173829704279	37.0769239377608	39.6042252146016	33.3040604625647	36.5025178033006	28.5187325373343	37.1064552624083	36.3465462781498	31.2587042630307	35.3121526498188	70.9831183766654	76.5441838625312	67.8780114415351	72.3114197024522	82.6149619720478	92.5582234669592	92.7965821463915	66.6583418893951	99.0422836610286	87.8249190134439	45.6068708894667	48.0805315505243	48.3136317674883	59.6283215522564	49.8015616441592	48.4149745349232	54.389766120511	45.1023516119187	38.2279204119577	45.5456529538716	64.8972554430375	62.0007241676643	54.3298969479048	66.0985645188984	59.3905755014061	57.0082966756176	46.0413395649336	65.2234961431657	73.7601663785328	68.5604314141962	43.7558374464964	39.9972207740101	47.8086676788672	49.9708917724407	54.1444957252624	66.2247373533079	56.4154169615475	50.02862629303
ENSDART00000008980	ENSDARG00000077526	10.383076478494	0	0	0	1.17750057430002	0	4.63830690780103	0	0	0	0	0	0	0	0	0	0	0	0	3.15916974868503	0	0	0	0	0	0	0	0	0	0	0	0	0	0	0	0	0	0	0	0	0	0	0	0	0	0	0	0
ENSDART00000008987	ENSDARG00000009796	0	24.3317313341555	17.6018778731563	0	0	19.963112776134	44.5277463148899	0	2.75812096438506	0	11.6265452513504	1.3084475873937	3.42242074495135	0	0	18.412119721922	0.507085148340937	19.1395239088362	0	0	0	0	0	3.05786264370546	0	0	0	0	0	0	0	0	0	2.03380198519687	0	0	3.06942263766224	3.20771292507372	0	0	0	0	0	0	0	2.10237261439073	4.10293941538527	0
ENSDART00000009028	ENSDARG00000007276	0	1.15865387305503	0	0	0	0	0	0	0.91937365479502	0	0	0	0	0	0	0	0	0	0	0	0	1.52636608096902	0	0	0	0	0.863329620960493	1.84091231069056	0.955698010298942	0	0	0	0	1.01690099259844	0	0	1.02314087922075	0	1.03887558279624	0	0	0	0	0	0	0	3.07720456153895	0
ENSDART00000009081	ENSDARG00000019113	7.26815353494581	8.11057711138518	23.1024647085176	13.713436661056	9.42000459440016	12.3581174328448	2.78298414468062	11.5245146735597	9.1937365479502	2.4636385569641	8.56692807994237	11.7760282865433	10.8376656923459	10.9378618037323	9.45972847008181	11.9429965763818	8.113362373455	5.93985224756986	7.66778970278931	9.4775092460551	21.1746186272524	24.4218572955044	20.3425817968372	29.8141607761282	24.5398999406002	22.0068066067833	25.8998886288148	27.6136846603584	32.493732350164	40.2496467964446	64.8972554430375	45.1869684611791	43.8818398425385	33.5577327557484	14.8476438753515	32.0046577828029	40.9256351688298	31.007891609046	47.7882768086269	45.7069542761308	41.1304871997066	44.8749306244991	26.8923755693628	37.9408622716679	51.2947854239328	28.3820302942748	30.7720456153895	38.2571848123171
ENSDART00000009104	ENSDARG00000004861	0	0	0	0	0	0	0	0.88650112873536	0	0	1.83577030284479	0	0	0	0	0	3.04251089004562	2.63993433225327	0	0	0.814408408740476	0	0.847607574868215	0	0	1.76054452854266	2.58998886288148	0	1.91139602059788	0	3.41564502331776	5.25429865827664	2.08961142107326	2.03380198519687	0	2.00029111142518	0	0	3.11662674838871	3.26478244829505	0	0	3.9840556399056	3.70154753869931	1.89980686755307	5.25593153597682	2.05146970769264	1.96190691345216
ENSDART00000009151	ENSDARG00000039935	0	0	0	0	0	0	0	0	0	0	3.05961717140799	0	2.28161382996757	0	1.26129712934424	0	0	0	0	0	0	0	0	0	0	14.9646284926126	0	0	9.55698010298942	0	0	0	0	0	21.2109198219308	0	0	0	0	0	0	9.75541970097807	21.9123060194808	15.7315770394721	0.949903433776533	0	34.8749850307748	15.6952553076173
ENSDART00000009172	ENSDARG00000016934	61.2601512231147	63.7259630180264	53.9057509865411	56.812809024375	48.2775235463008	69.3955825075134	57.5150056567328	55.8495711103277	69.8723977644215	64.875815333388	42.2227169654303	43.178770383992	45.6322765993513	27.9523134984269	26.4872397162291	31.8479908703516	30.9321940487972	46.1988508144323	39.6169134644114	15.1640147936882	24.4322522622143	27.4745894574424	33.0566954198604	22.9339698277909	8.66114115550594	14.0843562283413	7.76996658864443	16.568210796215	10.5126781132884	14.8288172407954	2.27709668221184	0	9.40325139482968	6.10140595559062	0	9.0013100014133	6.13884527532448	9.62313877522117	9.34988024516613	9.79434734488516	30.6290862125474	33.1684269833255	25.8963616593864	37.0154753869931	28.497103013296	32.5867755230563	35.9007198846211	40.2190917257692
ENSDART00000009223	ENSDARG00000041022	256.461989018802	228.25481299184	240.925703388827	209.619674676142	202.530098779604	118.828052238893	144.715175523392	132.088668181569	99.2923547178621	142.069823451597	267.410540781058	249.913489192196	264.096800818746	219.972554052838	271.809531373684	228.907434380652	220.074954379967	275.213154137404	286.264148904134	272.32043233665	210.117369455043	170.953001068531	169.521514973643	163.595651438242	158.787587850942	62.4993307632645	43.1664810480246	57.0682816314074	54.4747865870397	55.07846403724	71.728545489673	81.9670590691155	64.7779540532711	63.0478615411031	97.5702311808815	51.007423341342	61.3884527532448	39.5617927425759	67.5269128817554	56.5895624371143	32.3793197104073	40.9727627441079	50.7967094087964	45.3439573490665	45.5953648212736	76.7366004252616	56.4154169615475	49.047672836304
ENSDART00000009234	ENSDARG00000012723	32.1875370833315	34.7596161916508	31.9034036450958	34.2835916526401	44.7450218234008	30.4199813731565	22.263873157445	39.0060496643558	24.8230886794655	38.5970040591043	37.3273294911775	32.0569658911455	33.6538039920216	35.2442213675817	34.6856710569666	58.7197331672107	55.7793663175031	40.2589985668624	35.1440361377843	37.9100369842204	46.4212792982071	35.1064198622876	33.9043029947286	36.6943517244655	50.523323407118	69.5415088774351	65.6130511929974	47.8637200779546	34.4051283707619	62.4928726576377	52.3732236908723	42.0343892662131	51.1954798162949	31.5239307705515	33.9374717150892	35.0050944499406	29.6710854974016	49.1849315177971	32.2051430666833	50.0599975405242	54.2572384336555	26.3396331926408	21.9123060194808	23.1346721168707	32.2967167484021	34.689148137447	31.7977804692359	27.4666967883302
ENSDART00000009237	ENSDARG00000004415	0	0	0	0	0	0	0	0	0	0	0	0	0	0	0	0	0	0	0	0	0	0	0	0	0	0	0	0	0	0	0	0	0	0	0	0	0	0	0	0	0	0	0	0	0	0	0	0
ENSDART00000009256	ENSDARG00000017143	262.691834905899	244.47596721461	267.328520198561	239.985141568481	260.227626920305	323.212302089788	276.443091704942	288.999367967727	268.457107200146	252.11234566266	175.622025638819	155.70526289985	152.868126607827	188.98194560893	156.400844038686	120.425215478517	121.700435601825	145.856371856993	152.077829105321	129.525959696086	179.984258331645	183.163929716283	235.634905813364	163.595651438242	161.674634902778	138.202745490599	147.629365184244	150.954809476626	144.31039955514	141.932965019042	201.523056375748	183.900453039682	156.720856580495	164.737960800947	191.958824388473	225.032750035333	207.697598481811	232.024568246999	228.552628215172	189.357382001113	239.7819892068	278.029461477875	243.027394034241	306.303058827368	304.919002242267	318.509451080195	315.926334984666	287.419362820741
ENSDART00000009337	ENSDARG00000022456	71.6432277016087	68.3605785102465	73.7078635938419	65.6285897350539	68.2950333094012	48.4818453134682	32.4681483546072	35.4600451494144	44.1299354301609	40.239429763747	47.7300278739646	45.1414417650825	45.6322765993513	46.7897421604102	42.8841023977042	37.3218643011932	39.0455564222522	54.1186538111921	38.3389485139465	34.1190332857983	51.30772975065	45.7909824290707	34.7519105695968	49.6902679602137	44.0274675404885	49.2952467991945	47.4831291528271	41.4205269905376	43.9621084737513	57.1968665002108	37.5720952564954	31.5257919496598	28.209754184489	29.4901287853547	41.361293652765	16.0023288914014	11.2545496714282	12.8308517002949	20.7775116559247	15.2356514253769	10.5014009871591	10.7309616710759	18.9242642895516	12.9554163854476	13.2986480728715	21.0237261439073	20.5146970769264	37.276231355591
ENSDART00000009385	ENSDARG00000019636	158.861070120959	98.4855792096771	126.513497213311	93.055463057166	129.525063173002	79.8524511045359	134.51090032623	119.677652379274	93.776112789092	128.930417814455	29.3723248455167	35.9823086533266	58.7515561216648	37.0671983348704	47.9292909150812	45.7814868761304	52.7368554274575	61.3784732248886	40.8948784148763	33.4871993360613	79.8120240565667	76.3183040484512	20.3425817968372	92.5003449720901	72.1761762958828	56.3374249133652	38.8498329432222	69.9546678062413	49.696296535545	34.9536406390177	6.83129004663552	19.9663349014512	30.2993656055623	32.54083176315	59.3905755014061	32.0046577828029	0	0	12.4665069935548	15.2356514253769	30.6290862125474	40.9727627441079	40.8365703090324	47.1947311184162	23.7475858444133	31.5355892158609	46.1580684230843	37.276231355591
ENSDART00000009386	ENSDARG00000033418	211.814760161278	156.418272862428	187.019952402285	167.499833502899	175.447585570703	169.211146388183	134.51090032623	170.208216717189	114.921706849377	158.494080498024	77.7142761537629	90.282883530165	73.0116425589621	81.4263045388957	83.8762591013921	57.226858595163	79.1052831411862	49.4987687297489	72.205019701266	61.9197270742266	40.7204204370238	48.0805315505243	37.2947332942015	39.752214368171	40.4186587256944	62.4993307632645	58.7064142253135	60.7501062527885	55.4304845973386	65.6704763520939	78.5598355363085	100.882534238911	88.8084853956136	74.2337724596859	101.812415145268	101.014701126972	98.2215244051916	98.3698630355941	98.6931803656425	107.737820793737	102.388659624801	107.309616710759	107.569502277451	106.419491737605	108.288991450525	86.1972771900198	115.908038484634	105.942973326417
ENSDART00000009393	ENSDARG00000012405	14.5363070698916	17.3798080958254	6.60070420243361	4.89765595037716	0	6.65437092537799	9.27661381560207	11.5245146735597	8.27436289315518	8.21212852321367	6.73115777709758	11.1218044928464	11.9784726073297	4.25361292367366	5.04518851737697	7.46437286023865	9.12753267013687	0	10.8627020789515	8.21384134658108	13.0305345398476	15.2636608096902	9.32368332355037	22.1695041668646	7.93937939254711	16.7251730211553	21.5832405240123	13.8068423301792	4.77849005149471	12.7104147778246	0	12.6103167798639	14.6272799475128	24.4056238223625	9.54491391986885	9.0013100014133	14.3239723090904	8.55390113352992	10.3887558279624	9.79434734488516	17.5023349785985	9.75541970097807	21.9123060194808	23.1346721168707	24.6974892781899	134.551847321007	115.908038484634	118.695368263856
ENSDART00000009477	ENSDARG00000008243	1005.08180311822	1078.70675581423	1058.31290712352	960.920097463998	861.930420387615	808.030755224471	719.86523209072	763.277471841145	764.918880789456	675.858177460485	588.670343778897	544.968420149474	540.172074244821	570.591790761366	546.772305570729	440.39799875408	457.390803803525	586.72540534329	559.74864830362	559.173045517251	716.679399691619	625.8100931973	705.209502290355	649.79581178741	701.552433595981	514.959274598728	492.097883947481	657.20569491653	580.108692251458	569.850262539137	754.857550153225	658.88905174789	615.390563506076	685.391269011346	660.720152453143	597.086896760416	642.532472150629	499.333978669809	611.897718266983	584.396058244815	915.372119380704	914.082825981646	963.145450947178	869.863671594337	879.61057967707	974.449706770102	944.701800392459	988.801084379888
ENSDART00000009484	ENSDARG00000021252	30.1109217876327	47.504808795256	23.1024647085176	20.5701549915841	40.0350195262007	74.1487045970691	64.0086353276543	46.0980586942387	73.5498923836016	67.3394538903521	301.678253100828	275.428217146373	250.977521296432	234.556369791147	271.809531373684	235.874182383541	215.511188044898	317.452103453456	321.408185041919	330.449155712454	390.916036195429	413.645207942605	455.165267704232	376.881570836698	418.62182251612	584.500783476164	630.23062330116	642.478396431006	631.716384807601	690.599202928471	1056.57286054629	1024.58823836394	982.117367904433	989.444665798279	1077.51472695408	1413.20567022189	1502.99395157528	1211.44624803618	1412.87079260288	1415.82732174396	1813.24190378281	1991.08116096962	1900.39454023497	1855.40070377303	1990.04769376184	1873.21399942214	1950.9476920157	1986.43074987031
ENSDART00000009528	ENSDARG00000008239	90.332765362898	97.3269253366221	74.8079809609142	96.9735878174677	85.9575419239015	110.272432477692	90.9108153929003	121.450654636744	102.969849337042	106.757670801778	51.4015684796542	45.1414417650825	38.7874351094486	26.1293365311382	43.5147509623763	32.8432405850501	28.9038534554334	52.7986866450654	35.1440361377843	42.9647085821164	30.9475195321381	29.764138578896	40.6851635936743	27.5207637933491	28.8704705183531	19.3659898139693	11.2232850724864	16.568210796215	25.8038462780714	14.8288172407954	4.55419336442368	0	6.26883426321979	0	4.24218396438615	13.0018922242637	7.16198615454522	0	0	9.79434734488516	23.628152221108	29.2662591029342	40.8365703090324	24.9854458862203	38.9460407848379	42.0474522878146	29.7463107615432	36.2952778988649
ENSDART00000009564	ENSDARG00000075713	0	0	0	0	0	0	0	0	0	0	0	0	0	0	1.89194569401636	0	0	0	3.83389485139466	2.52733579894803	0	0	0	0	0	0	0	0	0	0	0	0	0	0	0	0	0	0	0	0	3.50046699571971	0	3.9840556399056	0	0	7.35830415036755	11.2830833923095	9.80953456726079
ENSDART00000009609	ENSDARG00000017235	80.9879965322534	75.3125017485766	117.712558276733	161.622646362446	206.062600502504	81.7536999403582	90.9108153929003	71.8065914275641	71.7111450740115	96.0819037216	26.3127076741087	39.2534276218109	43.9210662268757	52.2586730622764	27.7485368455733	80.1176020332282	58.8218772075487	44.2189000652423	51.1185980185954	34.1190332857983	67.5958979254595	64.107375400699	66.1133908397208	51.9836649429928	59.1844645626239	116.195938883816	138.996068974639	74.5569485829677	71.6773507724207	74.144086203977	89.9453189473677	101.933393970567	100.301348211517	113.892911171025	132.568248887067	142.020668911188	93.1058200090879	119.754615869419	136.092701346307	88.1491261039665	187.274984271004	163.891050976432	138.44593348672	210.062822821186	207.078948563284	295.383352321897	273.871205976967	246.219317638246
ENSDART00000009698	ENSDARG00000018814	255.423681370953	244.47596721461	225.524060249815	257.616702989838	203.707599353904	141.64303826876	176.255662496439	162.229706558571	181.116609994619	182.309253215344	121.160839987756	111.872268722161	130.622391765643	116.670525906477	119.823227287703	102.510720613944	106.487881151597	107.577324039321	100.959231086726	119.416616500294	96.1001922313762	87.0028666152344	77.9798968878758	112.376452156176	90.9419821328124	15.844900756884	29.3532071126568	39.5796146798471	4.77849005149471	12.7104147778246	22.7709668221184	0	19.851308500196	0	9.54491391986885	0	20.4628175844149	21.3847528338248	8.31100466236989	0	9.6262842382292	0	0	0	0	0	0	0
ENSDART00000009794	ENSDARG00000053474	163.014300712356	162.211542227704	147.415727187684	175.336083023502	188.400091888003	127.383672000093	142.859852760272	123.223656894215	120.437948778148	116.612225029634	53.237338782499	34.0196372722361	39.9282420244324	22.4833825965608	38.4695624449994	32.3456157277008	35.4959603838656	23.7594089902794	37.0609835634817	37.2782030344834	17.10257658355	18.3163929716283	20.3425817968372	22.1695041668646	26.7051852294766	12.3238116997986	12.0866146934469	12.8863861748339	14.3354701544841	10.5920123148539	3.41564502331776	4.20343892662131	8.35844568429305	8.13520794078749	4.24218396438615	7.00101888998812	10.2314087922075	6.41542585014744	5.19437791398118	8.70608652878681	26.2535024678978	26.3396331926408	24.90034774941	30.5377671942693	23.7475858444133	30.4844029086656	32.8235153230822	31.3905106152345
ENSDART00000009796	ENSDARG00000024966	0	0	0	0	0	0	0	0	0	0	0	5.23379034957478	0	0	0	0	0	0	0	0	0	0	0	0	0	4.40136132135665	4.31664810480246	0	1.91139602059788	0	5.6927417055296	6.30515838993196	0	4.06760397039375	7.42382193767577	10.0014555571259	0	0	0	3.26478244829505	0	7.80433576078246	7.9681112798112	8.32848196207344	9.49903433776533	6.30711784317218	0	9.80953456726079
ENSDART00000009859	ENSDARG00000013653	0	1.15865387305503	2.20023473414453	4.89765595037716	0	0	5.56596828936124	0	5.51624192877012	1.64242570464274	0	0	3.42242074495135	12.760838771021	0	2.98574914409546	3.54959603838656	7.2598194136965	12.7796495046488	0	2.44322522622143	6.86864736436061	0	12.9959162357482	2.88704705183531	0	0.863329620960493	0	1.91139602059788	2.11840246297077	3.41564502331776	1.05085973165533	1.04480571053663	0	0	0	1.02314087922075	0	2.07775116559247	0	0	2.92662591029342	0	2.77616065402448	4.74951716888267	4.20474522878146	5.12867426923159	0
ENSDART00000009886	ENSDARG00000008487	9.34476883064462	0	5.50058683536134	1.95906238015086	8.24250402010014	15.2099906865783	0	4.4325056436768	2.75812096438506	0	13.4623155541952	22.8978327793897	10.267262234854	17.6221106837909	23.9646454575406	11.9429965763818	7.60627722511406	1.97995074918995	5.75084227709198	9.4775092460551	8.14408408740476	20.6059420930818	5.08564544920929	17.5827102013064	15.8787587850942	27.2884401924113	24.1732293868938	23.9318600389773	21.9810542368757	19.0656221667369	37.5720952564954	96.6790953122901	49.1058683952217	55.929554592914	47.7245695993442	78.011353345582	111.522355835061	98.3698630355941	101.809807114031	102.296516713245	56.0074719315153	67.3123959367487	77.6890849781592	104.568717968255	94.9903433776533	72.5318551964801	93.3418717000149	69.6476954275516
ENSDART00000009938	ENSDARG00000004714	0	0	0	0	0	0	0	0	0	0	0	0	0	0	0	0	0	0	0	0	0	0.763183040484512	0	0	0	0	1.72665924192099	0	0.955698010298942	5.29600615742693	6.83129004663552	0	0	14.2366138963781	23.3320118041238	0	21.4859584636357	34.2156045341197	10.3887558279624	4.35304326439341	24.503268970038	2.92662591029342	29.880417299292	44.4185704643917	36.0963304835083	25.2284713726887	23.5919016384653	34.3333709854128
ENSDART00000010022	ENSDARG00000026017	7.26815353494581	10.4278848574952	8.80093893657814	0	15.3075074659003	10.4568685970226	0	0	0	0	4.28346403997119	3.27111896848424	0	5.46893090186613	0	0	0	0	0	0	0	0	0	0	0	0	0	0	0	0	0	0	0	0	0	0	0	4.27695056676496	0	6.52956489659011	0	0	0	4.62693442337414	0	0	0	0
ENSDART00000010046	ENSDARG00000014577	328.105216720411	348.754815789563	299.231923843657	243.903266328782	267.292630366105	171.112395224006	205.940826706366	193.257246064308	216.05280887683	173.275911839809	88.7288979708317	87.0117645616807	83.8493082513081	72.9190786915484	87.6601504894248	74.6437286023865	75.5556871027996	87.117832964358	90.0965290077744	96.670594309762	75.7399820128643	71.7392058055441	64.4181756899844	75.6821004317101	71.454414532924	106.512943976831	129.499443144074	108.613826330743	133.797721441852	103.801720685568	142.31854263824	120.848869140363	101.346153922053	138.298534993387	106.054599109654	96.0139733484086	76.735565941556	85.5390113352993	64.4102861333667	78.3547787590813	34.1295532082672	51.7037244151838	37.8485285791032	38.8662491563427	37.9961373510613	23.126098758298	25.6433713461579	33.3524175286867
ENSDART00000010052	ENSDARG00000007409	45.6855365053737	48.6634626683111	38.5041078475294	43.099372363319	45.9225223977008	58.9387139104908	64.0086353276543	56.736072239063	67.1142768000364	58.3061125148171	29.3723248455167	30.094294510055	34.7946109070054	23.091041585657	35.3163196216388	34.833740014447	27.3825980104106	39.5990149837991	30.0321763359248	41.0692067329054	20.3602102185119	24.4218572955044	29.6662651203875	19.8761071840855	10.1046646814236	6.16190584989932	4.31664810480246	11.0454738641434	17.202564185381	10.5920123148539	5.6927417055296	4.20343892662131	7.31363997375642	5.08450496299218	7.42382193767577	6.00087333427553	3.06942263766224	8.55390113352992	7.27212907957366	2.1765216321967	0	0	2.9880417299292	6.47770819272379	4.74951716888267	6.30711784317218	0	0
ENSDART00000010092	ENSDARG00000007804	117.328764206982	89.2163482252369	114.412206175516	137.13436661056	94.2000459440016	62.7412115821354	50.0937146042512	41.6655530505619	58.8399139068813	55.0212611055316	21.4173201998559	21.589385191996	25.6681555871351	10.330202814636	20.1807540695079	7.46437286023865	9.63461781847781	10.5597373290131	14.0576144551137	17.6913505926362	9.77290090488571	15.2636608096902	17.7997590722325	7.64465660926365	15.8787587850942	13.20408396407	23.3098997659333	23.9318600389773	22.9367522471746	11.6512135463392	18.2167734576947	12.6103167798639	14.6272799475128	29.4901287853547	13.787097884255	18.0026200028266	28.6479446181809	21.3847528338248	18.6997604903323	21.765216321967	83.1360911483431	66.3368539666509	85.6571962579704	71.2547901199617	77.8920815696757	110.374562255513	88.2131974307833	80.4381834515385
ENSDART00000010140	ENSDARG00000010266	119.405379502681	120.500002797723	134.214318782817	135.175304230409	150.720073510403	123.581174328448	118.740656839706	119.677652379274	143.422290148023	119.89707643892	316.364415523586	301.597168894247	301.173025555719	288.030360831616	301.450013913274	279.665169830275	306.279429597926	326.031890033279	382.111520189001	351.299676053776	288.300576694129	314.431412679619	219.530361890868	379.939433480403	345.00212269432	207.744254368034	186.479198127466	171.204844894222	186.361112008294	183.241813046972	193.553217988006	226.985702037551	203.737113554643	193.211188593703	197.261554343956	242.035224482447	246.5769518922	228.816855321926	196.347485148489	268.800421576293	174.148233037055	215.594775391615	184.262573345634	210.988209705861	183.331362718871	131.39828839942	172.323455446181	183.438296407777
ENSDART00000010144	ENSDARG00000002768	8.30646118279522	9.2692309844402	9.90105630365041	11.7543742809052	11.7750057430002	3.80249767164457	9.27661381560207	5.31900677241216	7.35498923836016	5.74848996624957	3.05961717140799	3.92534276218109	2.85201728745946	7.29190786915484	5.67583708204909	4.47862371614319	0.507085148340937	4.61988508144323	5.75084227709198	1.89550184921102	8.14408408740476	6.1054643238761	5.93325302407751	17.5827102013064	6.49585586662945	10.563267171256	12.0866146934469	2.76136846603584	7.64558408239154	8.47360985188308	9.10838672884736	8.40687785324262	11.4928628159029	26.4394258075593	4.24218396438615	5.00072777856295	9.20826791298671	11.7616140586036	10.3887558279624	5.44130408049176	4.37558374464964	5.85325182058684	8.9641251897876	2.77616065402448	6.64932403643573	9.46067676475828	2.05146970769264	7.84762765380863
ENSDART00000010199	ENSDARG00000013813	0	0	0	0	0	0	0	0	0	0	0	0	0	0	0	0	0	0	0	0	0	0	0	0	0	0	0	0	0	0	0	0	0	0	0	0	1.02314087922075	0	1.03887558279624	0	3.50046699571971	0	0	3.70154753869931	1.89980686755307	5.25593153597682	2.05146970769264	3.92381382690432
ENSDART00000010211	ENSDARG00000008706	119.405379502681	132.086541528273	125.413379846238	133.216241850259	123.637560301502	188.223634746406	201.302519798565	193.257246064308	184.794104613799	229.118385797662	118.71314625063	152.434143931366	140.319250543005	176.828765827005	144.418521309916	174.168700072235	175.958546474305	167.635830098083	170.608320887062	160.4858232332	215.818228316226	201.480322687911	252.587057310728	200.290003162708	228.798478857949	382.918434958029	365.188429666288	323.080110526193	292.443591151476	310.345960825218	446.310949713521	439.259367831927	351.054718740308	332.526624579689	301.195061471417	321.046723383741	281.363741785705	381.717838083773	310.623799256075	305.801289323637	206.527552747463	198.035019929855	185.25858725561	175.823508088217	233.676244709027	196.571839445533	238.996220946192	189.324017148133
ENSDART00000010257	ENSDARG00000020596	0	39.3942316838709	0	26.4473421320366	44.7450218234008	42.7780988060014	54.7320215120522	44.325056436768	41.3718144657759	49.272771139282	61.8042668624414	54.3005748768384	58.1811526641729	43.1437882258328	65.5874507259006	49.7624857349243	52.7368554274575	52.7986866450654	62.6202825727794	60.0242252250156	47.2356877069476	47.3173485100397	47.4660241926201	35.9298860635391	57.7409410367063	76.5836869916058	58.7064142253135	60.7501062527885	66.898860720926	78.3808911299185	126.378865862757	129.255746993605	127.466296685469	123.045020104411	111.357329065137	161.023434469727	159.609977158436	125.100804077875	161.025715333417	149.091731805474	147.019613820228	159.013341125943	171.314392515941	155.464996625371	129.186866993609	112.476934869904	105.650689946171	114.771554436951
ENSDART00000010286	ENSDARG00000017316	0	0	16.501760506084	0	0	19.0124883582228	0	21.2760270896486	0	17.2454698987487	0	0	0	17.0144516946946	0	0	0	0	0	0	0	0	0	0	24.5398999406002	0	0	0	0	0	0	0	0	0	0	0	0	0	0	0	0	0	0	0	0	0	0	0
ENSDART00000010294	ENSDARG00000003680	2.0766152956988	0	0	0	0	0	0.927661381560207	0	0	0	0	0	0	0	0.630648564672121	0	0	0	0	0	0	0	0	0	0	0	1.72665924192099	0	1.91139602059788	0	0	0	0	0	2.12109198219308	0	0	0	0	0	0	0	0	0	0	0	0	0
ENSDART00000010395	ENSDARG00000014794	11.4213841263434	0	0	6.85671833052802	0	26.617483701512	22.263873157445	16.8435214459718	0	15.603044194106	1.83577030284479	5.88801414327163	23.3865417571676	21.2680646183683	13.8742684227867	2.48812428674622	8.113362373455	8.57978657982313	5.11185980185954	6.31833949737006	17.10257658355	17.5532099311438	11.0188984732868	0	18.7658058369295	18.4857175496979	20.7199109030518	15.6477546408698	23.8924502574736	28.5984332501054	19.3553217988006	13.6611765115193	17.7616970791227	28.4732277927562	14.8476438753515	57.0082966756176	8.18512703376597	0	37.3995209806645	20.6769555058687	0	20.486381372054	78.6850988881356	60.1501475038638	56.994206026592	50.4569427453775	27.6948410538506	86.323904191895
ENSDART00000010452	ENSDARG00000041599	0	0	0	0	0	0	16.6979048680837	0	0	0	1.83577030284479	0	0	0	0	2.48812428674622	0	0	2.55592990092977	1.89550184921102	0	0	0	3.05786264370546	0	2.64081679281399	0	0	3.82279204119577	0	0	0	4.17922284214652	0	0	0	0	0	0	0	0	0	0	0	0	12.6142356863444	4.10293941538527	0
ENSDART00000010626	ENSDARG00000001777	403.901675013417	463.46154922201	443.347298930124	480.949814327037	367.380179181606	235.754855641963	396.111409926208	313.821399572317	286.844580296046	352.300313645867	307.797487443644	325.80344926103	269.230431936173	227.264461921993	212.528566294505	196.064193795602	202.326974188034	185.455386840792	286.264148904134	239.465066950325	257.35305716199	251.850403359889	205.121033118108	288.968019830166	300.252893390873	316.898015137679	321.158618997303	330.443759768956	353.608263810609	275.3923201862	375.720952564954	327.868236276462	400.16058713553	384.388575202209	359.525090981726	269.039154486686	225.090993428564	282.278737406488	242.058010791523	254.653030967014	248.533156696099	235.105614793572	342.628785031881	259.108327708952	198.529817659295	252.284713726887	266.691062000043	325.676547633058
ENSDART00000010647	ENSDARG00000011510	403.901675013417	440.28847176091	430.145890525257	546.578404062091	609.945297487411	385.002889254012	477.745611503506	344.848939078055	351.200736131698	357.227590759795	209.277814524306	219.819194682141	196.218789377211	226.656802932896	234.601266058029	221.940686377763	209.933251413148	194.035173420615	178.276110589851	160.4858232332	172.654582652981	193.848492283066	189.016489195612	185.00068994418	204.258578917348	448.058582514107	333.24523369075	287.182320467727	357.431055851804	307.168357130762	371.16675920053	435.055928905305	403.29500426714	364.05055535024	410.43129855436	476.069284519192	368.330716519469	384.925551008847	354.256573733517	508.21780111793	330.794131095512	342.41523150433	273.90382524351	357.199337484483	330.566394954234	276.461998792381	364.135873115443	353.143244421389
ENSDART00000010658	ENSDARG00000014556	3.11492294354821	0	2.20023473414453	0	4.71000229720008	8.55561976120028	3.71064552624083	7.97851015861824	8.27436289315518	7.39091567089231	2.44769373712639	10.4675806991496	8.55605186237838	13.9761567492134	5.04518851737697	11.4453717190326	12.1700435601825	8.57978657982313	7.02880722755687	5.68650554763306	16.2881681748095	6.1054643238761	13.5617211978914	8.40912227019001	14.4352352591766	16.7251730211553	12.9499443144074	8.28410539810752	11.4683761235873	4.23680492594154	5.6927417055296	12.6103167798639	11.4928628159029	9.15210893338593	3.18163797328961	10.0014555571259	11.2545496714282	6.41542585014744	3.11662674838871	7.61782571268846	7.00093399143942	13.6575875813693	0	5.55232130804896	0	8.40949045756291	10.2573485384632	4.9047672836304
ENSDART00000010699	ENSDARG00000021107	1166.01948853488	1305.80291493301	1201.32816484292	1084.3410274135	1072.70302318732	939.216924896208	883.133635245317	886.50112873536	880.759961293629	777.688571148335	354.303668449045	351.318177215207	314.862708535524	373.102619305089	335.505036405568	247.319554102574	249.992978132082	390.710281173484	367.414923258654	341.82216680772	514.706114323981	480.042132464758	589.934872108278	478.555503739904	555.034795715339	849.462735021834	768.363362654839	864.308329869218	827.634476918884	883.373827058811	1205.72269323117	1101.30099877478	1003.01348211517	1070.79674520615	1202.65915390347	743.108147894454	874.785451733738	749.53558682556	884.083120959597	794.430395751797	403.428821256696	471.186771557241	415.337800460159	449.738025951966	498.69930273268	484.596887617063	466.709358500075	425.733800219118
ENSDART00000010824	ENSDARG00000038475	1.0383076478494	1.15865387305503	1.10011736707227	0.979531190075431	1.17750057430002	1.90124883582228	0	3.54600451494144	0	0	3.67154060568959	1.96267138109054	1.71121037247567	2.43063595638495	3.78389138803273	3.4833740014447	2.02834059336375	2.63993433225327	3.19491237616221	3.79100369842204	2.44322522622143	4.57909824290707	3.39043029947286	4.58679396555819	2.88704705183531	3.52108905708532	2.58998886288148	6.44319308741696	3.82279204119577	4.23680492594154	2.27709668221184	5.25429865827664	1.04480571053663	4.06760397039375	13.787097884255	4.00058222285036	5.11570439610373	3.20771292507372	13.5053825763511	7.61782571268846	8.75116748929927	11.7065036411737	15.9362225596224	7.40309507739862	16.1483583742011	13.6654219935397	13.3345531000021	14.7143018508912
ENSDART00000010982	ENSDARG00000035056	0	4.6346154922201	0	3.91812476030172	0	0	0	0	0	0	0	0	12.5488760648216	6.07658989096237	6.30648564672121	5.47387343084168	10.1417029668187	5.27986866450654	5.75084227709198	9.4775092460551	9.77290090488571	5.34228128339158	0	3.82232830463182	0	0	0	0.92045615534528	4.77849005149471	0	0	0	4.17922284214652	0	7.42382193767577	3.00043666713777	0	13.9000893419861	14.5442581591473	15.2356514253769	14.8769847318088	0	0	19.4331245781714	13.2986480728715	6.30711784317218	0	5.88572074035648
ENSDART00000010986	ENSDARG00000069752	0	0	0	0	0	0	0	0	0	0	0	11.7760282865433	0	0	0	0	0	0	0	0	0	6.86864736436061	0	6.11572528741092	0	7.04217811417065	0	0	8.60128209269048	0	0	0	0	0	29.6952877507031	0	1.02314087922075	0	9.34988024516613	0	27.1286192168277	0	23.9043338394336	22.2092852321958	0	0	0	0
ENSDART00000010997	ENSDARG00000005162	1257.39056154563	1196.88945086584	1259.63438529775	1260.65664162708	1316.44564206742	992.451892299232	978.682757546018	1045.18483077899	912.938039211455	854.882579266544	491.374517728123	530.575496688144	458.604379823481	460.605513734947	447.129832352534	393.123637305902	401.104352337681	416.449640912954	498.406330681305	463.766119106963	618.135982234022	612.835981509063	617.905922078929	675.787644258906	664.742583685081	805.449121808268	851.243006267046	810.001416703847	663.254419147466	897.143443068121	964.350444916715	1030.89339675388	887.0400482456	919.278497308987	909.94846036083	761.11076789728	811.350717222052	1179.36911878544	735.523912619735	750.899963107863	433.182790720314	523.866037942523	505.975066268011	497.858143955057	496.799495865127	378.427070590331	409.268206684681	398.267103430788
ENSDART00000011030	ENSDARG00000007743	0	5.79326936527513	12.1012910377949	7.83624952060345	14.1300068916002	7.60499534328913	8.34895243404186	3.54600451494144	8.27436289315518	5.74848996624957	5.50731090853438	0	8.55605186237838	1.21531797819247	6.30648564672121	0.995249714698487	5.57793663175031	5.27986866450654	5.75084227709198	3.79100369842204	4.07204204370238	7.63183040484512	5.08564544920929	9.17358793111637	4.33057057775297	0	0	0	0	0	1.13854834110592	0	2.08961142107326	0	0	0	3.06942263766224	0	0	2.1765216321967	3.50046699571971	0	0	0	0	0	2.05146970769264	0
ENSDART00000011087	ENSDARG00000007278	174.4356848387	71.8365401294116	202.421595541297	143.991084941088	158.962577530503	120.729301074715	99.2597678269421	93.9691196459481	118.599201468558	84.5849237891009	21.4173201998559	44.4872179713856	74.1524494739459	24.9140185529457	78.8310705840151	14.9287457204773	0	0	6.38982475232442	37.2782030344834	17.9169849922905	33.5800537813185	0	13.7603818966746	26.7051852294766	30.8095292494966	16.4032627982494	27.6136846603584	11.4683761235873	19.0656221667369	62.6201587608256	45.1869684611791	80.4500397113206	82.3689804004733	60.4511214925027	60.0087333427553	72.643002424673	69.5004467099306	58.1770326365892	71.8252138624912	79.6356241526234	106.334074740661	72.7090154282772	86.9863671594338	54.1444957252624	84.0949045756291	89.2389322846297	93.1905783889775
ENSDART00000011096	ENSDARG00000014480	0	0	0	2.93859357022629	2.35500114860004	2.85187325373343	1.85532276312041	0	1.83874730959004	2.4636385569641	2.44769373712639	4.57956655587793	1.14080691498378	5.46893090186613	3.1532428233606	3.4833740014447	4.56376633506843	11.8797044951397	6.38982475232442	4.42283764815905	17.10257658355	16.7900268906593	7.62846817381394	13.7603818966746	7.21761762958828	11.4435394355273	9.49662583056542	6.44319308741696	16.246866175082	14.8288172407954	11.3854834110592	7.35601812158729	12.5376685264396	9.15210893338593	18.0292818486412	15.0021833356888	12.277690550649	10.6923764169124	17.660884907536	10.8826081609835	56.8825886804453	48.7770985048904	57.7688067786312	67.5532425812624	48.4450751226032	47.3033838237914	45.132333569238	42.1809986392214
ENSDART00000011138	ENSDARG00000009637	1.0383076478494	0	2.20023473414453	0	0	1.90124883582228	0	1.77300225747072	0	0	1.2238468685632	0.654223793696848	0	0	0	1.49287457204773	0	0	0	0	0	0	0	0	0.721761762958828	7.04217811417065	0.863329620960493	0	1.91139602059788	0	4.55419336442368	0	4.17922284214652	5.08450496299218	0	0	0	2.13847528338248	3.11662674838871	4.35304326439341	4.37558374464964	0	3.9840556399056	4.62693442337414	5.6994206026592	3.15355892158609	0	11.771441480713
ENSDART00000011178	ENSDARG00000017274	0	2.31730774611005	0	0	0	0	4.63830690780103	1.77300225747072	0	1.64242570464274	0	0	1.14080691498378	0.607658989096237	0.630648564672121	2.98574914409546	0.507085148340937	1.97995074918995	1.91694742569733	1.89550184921102	3.25763363496191	3.81591520242256	2.54282272460465	3.82232830463182	2.88704705183531	4.40136132135665	0	1.84091231069056	3.82279204119577	5.29600615742693	2.27709668221184	5.25429865827664	4.17922284214652	5.08450496299218	2.12109198219308	0	2.04628175844149	3.20771292507372	5.19437791398118	1.08826081609835	3.50046699571971	0	1.9920278199528	5.55232130804896	1.89980686755307	0	3.07720456153895	1.96190691345216
ENSDART00000011192	ENSDARG00000091402	3.11492294354821	0	1.10011736707227	0	0	1.90124883582228	1.85532276312041	0	1.83874730959004	4.10606426160684	4.28346403997119	0.654223793696848	1.14080691498378	6.6842488800586	3.78389138803273	2.98574914409546	0.507085148340937	0.659983583063318	0	0.631833949737006	0	0	0	0	0	0	0	0	0	0	6.83129004663552	0	9.40325139482968	0	0	19.0027655585392	3.06942263766224	5.3461882084562	5.19437791398118	0	44.6309541954263	39.0216788039123	33.8644729391976	38.8662491563427	70.2928540994635	17.8701672223212	62.5698260846254	51.9905332064822
ENSDART00000011229	ENSDARG00000007720	599.103512809105	546.884628081972	611.665256092181	623.96136807805	642.915313567811	544.707791463084	459.192383872302	454.77507904124	499.219894553696	513.258032700855	152.368935136118	161.593277043121	168.8394234176	208.427033260009	199.28494643639	161.728078638504	166.831013804168	211.194746580262	180.193058015549	191.445686770313	241.879297395921	253.376769440858	293.272220904403	249.215805461995	287.261181657614	291.370119473811	273.675489844476	287.182320467727	252.304274718921	259.504301713919	168.505154483676	127.154027530295	134.779936659225	117.960515141419	137.87097884255	50.0072777856295	55.2496074779203	54.5311197262533	85.1877977892914	59.8543448854093	63.8835226718847	61.4591441161619	75.6970571582064	75.8817245433358	90.2408262087707	92.504395033192	107.702159653863	99.076299129334
ENSDART00000011251	ENSDARG00000003599	386.250444999978	291.980776009866	295.93157174244	325.204355105043	296.730144723605	497.176570567527	391.473103018407	393.6065011585	484.509916076975	449.203430219788	245.381297146921	196.267138109054	231.583803741708	234.556369791147	232.709320364013	185.614071791268	205.876570226421	263.993433225327	226.838778707517	223.037384257163	614.87834859906	574.676829484838	694.190603817068	506.84073319418	523.27727814515	1082.73488505374	931.532661016372	920.45615534528	882.109263505924	1018.95158468894	1130.57850271818	1202.18353301369	1105.40444174776	1178.58825042159	1317.1981209419	1722.25064693708	1733.20064939994	1217.86167388632	2143.20032730864	1613.89079027386	3126.79214392663	3155.87827326641	3117.52353822613	3216.6448111297	3738.81991534443	5335.82169532367	6019.01212237019	4947.92923572634
ENSDART00000011319	ENSDARG00000016871	624.022896357491	699.826939325235	697.474410723818	710.160112804688	558.13527221821	636.918360000465	538.97126268648	684.378871383698	655.513415868849	630.69147058281	302.290176535109	285.895797845522	237.858241774119	269.800591158729	242.169048834094	202.533316941142	205.876570226421	271.253252639024	246.00825296449	214.823542910582	435.708498676155	409.829292740183	380.575801115829	382.997296124109	397.690731390314	637.317119332444	610.374042019068	714.273976547938	651.786043023879	624.928726576377	957.519154870079	921.603984661722	1023.9095963259	978.258754879696	869.647712699161	770.112077898694	878.878015250621	778.405003151223	912.132761695096	762.870832084944	656.337561697445	709.219012261106	638.444916294872	605.203022577337	668.732017378679	617.046362323679	652.367367046258	591.514934405826
ENSDART00000011320	ENSDARG00000011360	65.4133818145123	74.1538478755216	67.1071593914083	55.8332778342996	76.5375373295013	94.111817373203	100.187429208502	73.5795936850349	109.405464920607	103.472819392492	84.4454339308605	95.5166738797398	87.2717289962594	87.5028944298581	76.3084763253266	89.5724743228638	88.2328158113231	89.7577672966112	109.90498573998	94.775092460551	45.6068708894667	44.2646163481017	39.8375560188061	37.4588173853919	49.0797998812003	59.8585139704505	76.8363362654839	53.3864570100263	73.5887467930185	59.3152689631816	133.210155909393	121.899728872018	107.614988185273	93.5548913190562	110.29678307404	96.0139733484086	102.314087922075	137.93165577817	108.043060610809	99.03173426495	50.7567714379358	77.0678156377268	58.7648206886076	60.1501475038638	69.3429506656869	74.6342278108708	71.8014397692423	66.7048350573734
ENSDART00000011344	ENSDARG00000030012	0	0	0	0	0	0	0	0	0	0	0	0	0	0	0	0	0	0	0	0	0	0	0.847607574868215	0	0	0	0	0	0.955698010298942	0	1.13854834110592	0	1.04480571053663	1.01690099259844	0	1.00014555571259	0	0	1.03887558279624	0	0	1.95108394019561	1.9920278199528	1.85077376934965	1.89980686755307	0	3.07720456153895	0.980953456726079
ENSDART00000011362	ENSDARG00000020761	3.11492294354821	0	2.20023473414453	6.85671833052802	3.53250172290006	8.55561976120028	1.85532276312041	2.65950338620608	1.83874730959004	4.10606426160684	6.11923434281598	1.96267138109054	1.71121037247567	0.607658989096237	9.45972847008181	5.97149828819092	2.02834059336375	5.93985224756986	4.4728773266271	8.21384134658108	21.1746186272524	11.4477456072677	20.3425817968372	16.0537788794537	18.0440440739707	35.2108905708532	22.4465701449728	17.4886669515603	25.8038462780714	25.4208295556492	35.2949985742835	32.5766516813151	22.9857256318059	28.4732277927562	30.7558337417996	22.003202225677	32.7405081350639	35.2848421758109	27.0107651527022	27.2065204024588	26.2535024678978	39.0216788039123	30.8764312092684	31.4631540789441	26.5972961457429	36.7915207518377	34.8749850307748	24.523836418152
ENSDART00000011414	ENSDARG00000079626	6.22984588709641	3.47596161916508	9.90105630365041	6.85671833052802	2.35500114860004	29.4693569552454	5.56596828936124	12.411015802295	8.27436289315518	10.6757670801778	23.2530905027007	13.7386996676338	24.5273486721513	28.5599724875231	13.8742684227867	27.8669920115576	20.2834059336375	26.3993433225327	21.725404157903	31.5916974868503	30.9475195321381	29.764138578896	17.7997590722325	25.22736681057	28.1487087553943	58.0979694419078	63.023062330116	41.4205269905376	36.3165243913598	44.4864517223862	47.8190303264487	52.5429865827664	61.6435369216612	80.3351784152765	54.0878455459235	28.0040755599525	40.9256351688298	69.5004467099306	44.6716500602382	52.2365191727209	42.0056039486365	45.850472594597	37.8485285791032	50.8962786571155	34.1965236159552	52.5593153597682	42.055129007699	30.4095571585085
ENSDART00000011453	ENSDARG00000002230	0	1.15865387305503	0	0	0	0	0	0	0	0	0	0	0	0	0	0	0	0	0	0	0	0	1.69521514973643	0	0	0	0	0	0	4.23680492594154	4.55419336442368	0	5.22402855268316	0	0	0	0	0	7.27212907957366	13.0591297931802	2.62535024678978	19.5108394019561	14.940208649646	15.7315770394721	12.3487446390949	15.7677946079305	13.3345531000021	15.6952553076173
ENSDART00000011699	ENSDARG00000020482	288.649526102134	223.62019749962	284.930398071717	334.020135815722	356.782674012906	392.607884597302	387.762457492166	418.42853276309	433.944365063249	375.294273510865	146.861624227583	130.84475873937	146.593688575416	159.206655143214	119.192578723031	191.585570079459	176.465631622646	211.854730163325	201.279479698219	173.12250222794	292.372618737831	282.377724979269	238.177728537969	240.042217530878	227.354955332031	523.761997241442	408.354910714313	383.830216778982	418.595728510937	540.192628057547	505.515463451029	511.768689316144	415.832672793579	384.388575202209	473.003512029056	401.058367840748	363.215012123365	285.486450331561	521.515542563711	397.215197875898	151.395197564877	192.181768109268	162.350267326153	185.077376934965	217.527886334826	166.087436536868	228.738872407729	218.752620849916
ENSDART00000011725	ENSDARG00000015946	382.09721440858	428.701933030359	427.945655791112	365.365133898136	369.735180330206	389.756011343568	400.749716834009	403.358013574589	442.218727956405	394.182169114256	226.411670684191	207.388942601901	207.626858527049	208.427033260009	174.059003849505	126.396713766708	160.745992024077	186.775354006919	203.196427123917	199.027694167157	257.35305716199	234.297193428745	216.987539166263	235.45542356532	299.531131627914	271.12385739557	311.661993166738	305.591443574633	285.753705079384	348.477205158692	319.932083850764	321.56307788653	324.934575976892	334.560426564886	226.956842094659	219.031876701057	225.090993428564	210.639815413174	212.969494473229	231.799553828949	83.1360911483431	102.43190686027	99.60139099764	86.0609802747589	72.1926609670165	74.6342278108708	78.9815837461665	84.3619972784428
ENSDART00000011751	ENSDARG00000019117	0	2.31730774611005	0	0	0	0	0	0	0	0	0	0	0	0	0	0	1.01417029668187	5.27986866450654	0	1.89550184921102	0	0	1.69521514973643	0	2.88704705183531	0	0	0	0	0	0	0	0	3.05070297779531	4.24218396438615	0	0	2.13847528338248	0	1.08826081609835	18.3774517275285	4.87770985048904	9.960139099764	13.8808032701224	4.74951716888267	5.25593153597682	40.0036593000064	35.3143244421389
ENSDART00000011863	ENSDARG00000009830	89.2944577150486	112.389425686337	90.2096240999259	90.1168694869397	88.3125430725015	113.124305731426	127.089609273748	134.748171567775	129.631685326098	120.718289291241	602.132659333092	583.567623977588	549.298529564692	510.433550840839	552.448142652778	642.931315695222	720.567995792472	700.902565213244	767.417952754163	835.916315502059	921.910318694219	870.791849192828	714.533185613906	1084.01230719359	1037.17165337184	1205.09272978745	1251.82795039271	1377.00240839654	1210.86937904876	1298.58070980108	1371.95075103263	1518.49231224195	1474.22085756719	1525.35148889765	1385.07306437208	1559.22692135593	1500.94766981683	1447.74776684994	1246.65069935548	1564.91905354943	1228.66391549762	1377.4652617781	1559.75778302304	1322.37785820033	1248.17311198236	1214.12018481065	1175.49214250788	1213.43942597016
ENSDART00000011878	ENSDARG00000003032	148.477993642464	128.610579909108	139.714905618178	155.745459221994	140.122568341702	156.853028955338	139.149207234031	140.953679468922	172.842247101464	156.03044194106	93.0123620108029	78.5068552436217	97.5389912311135	95.4024612881092	97.1198789595066	100.520221184547	103.952455409892	140.576503192487	97.7643187105637	119.416616500294	147.407921982026	132.030666003821	111.884199882604	124.607902730997	124.143023228918	117.956483412358	121.729476555429	116.897931728851	122.329345318265	122.867342852305	83.1140289007322	90.3739369223581	92.9877082377602	89.4872873486624	93.3280472164954	73.010625567019	60.365311874024	54.5311197262533	63.3714105505704	50.0599975405242	105.014009871591	112.187326561248	116.533627467239	119.374908123053	150.084742536692	146.114896700156	181.555069130798	175.590668753968
ENSDART00000011910	ENSDARG00000019223	227.389374879019	223.62019749962	264.028168097344	246.841859899009	275.535134386205	196.779254507606	164.196064536157	160.4567043011	164.567884208309	157.672867645703	69.1473480738206	85.7033169742871	67.8780114415351	87.5028944298581	79.4617191486872	92.5582234669592	81.6407088828909	75.8981120522816	70.2880722755687	74.5564060689668	91.2137417789333	75.5551210079667	73.7418590135347	84.0912227019001	82.2808409773064	89.7877709556757	89.7862805798912	101.250177087981	65.943162710627	84.7360985188308	71.728545489673	104.035113433877	70.0019826059543	57.9633565781109	77.4198573500473	119.017321129798	120.730623748048	190.324300221041	109.081936193605	130.591297931802	63.8835226718847	48.7770985048904	54.780765048702	73.1055638893113	46.5452682550501	58.8664332029404	45.132333569238	51.9905332064822
ENSDART00000011919	ENSDARG00000002970	85.141227123651	103.120194701897	101.210797770649	89.1373382968642	105.975051687002	124.53179874636	142.859852760272	132.088668181569	138.825421874048	128.109204962133	197.039345838675	215.89385191996	176.254668364995	199.919807412662	195.501055048358	138.33971034309	156.68931083735	185.455386840792	199.362532272522	169.331498529518	237.807255352219	213.691251335663	233.092083088759	217.872713364014	263.443043479972	379.397345900944	399.721614504708	387.512041400363	340.228491666423	330.47078422344	561.304332165219	568.515114825532	538.074940926365	576.582862803313	587.542479067482	470.068411184917	450.181986857128	527.134157353782	482.038270417454	401.568241140292	147.894730569158	134.624791873497	148.406072586484	113.822586815004	127.287060126055	115.63049379149	133.345531000021	135.371577028199
ENSDART00000011931	ENSDARG00000002591	899.174423037582	970.951945620111	983.504926162607	927.616037001433	878.415428427815	812.783877314026	812.631370246741	745.547449266438	796.177585052487	670.109687494236	417.33178218005	420.011675553376	386.733544179503	397.408978868939	414.336106989583	273.196046684735	273.318894955765	340.551528860672	333.548852071335	375.309366143782	207.674144228821	213.691251335663	211.901893717054	235.45542356532	237.459620013454	244.71568946743	259.862215909108	295.466425865835	339.272793656124	272.214716491744	423.539982891402	443.462806758548	448.221649820215	448.45333773591	419.976212474229	474.068993407767	496.223326422062	616.950119255846	372.956334223849	500.599975405242	359.6729838102	488.746527019002	449.202273399356	387.737104678753	432.206062368323	341.635549838493	352.852789723133	343.333709854128
ENSDART00000012018	ENSDARG00000018890	394.556906182773	352.230777408728	315.733684349741	342.835916526401	345.007668269906	723.425182030379	674.40982439427	722.498419919318	664.707152416799	655.327856152451	354.303668449045	345.430163071936	333.115619175265	327.528195122872	284.422502667127	282.153294117021	258.106340505537	341.211512443735	361.664080981562	301.384794024552	453.625483668445	473.173485100397	493.307608573301	464.030656182303	533.381942826574	721.823256702491	739.010155542182	714.273976547938	656.564533075373	789.104917456612	939.302381412384	967.841812854556	736.588025928325	772.844754374812	747.684923723059	697.101452331675	595.467991706474	545.311197262533	819.672834826231	646.426924762421	222.279654228201	242.909950554354	235.05928275443	261.884488362976	273.572188927642	282.769116635553	304.643251592356	224.638341590272
ENSDART00000012116	ENSDARG00000011273	0	0	0	0	0	0	0	0	0	0	1.83577030284479	0	1.14080691498378	1.82297696728871	3.78389138803273	0	0	0	1.91694742569733	0	0	0	0	0	3.60880881479414	1.76054452854266	0	0	0.955698010298942	2.11840246297077	0	2.10171946331065	2.08961142107326	0	0	2.00029111142518	0	0	0	1.08826081609835	7.00093399143942	9.75541970097807	2.9880417299292	11.1046426160979	10.4489377715419	13.6654219935397	16.4117576615411	22.5619295046998
ENSDART00000012167	ENSDARG00000006290	2.0766152956988	5.79326936527513	3.3003521012168	2.93859357022629	3.53250172290006	3.80249767164457	3.71064552624083	3.54600451494144	3.67749461918008	7.39091567089231	3.05961717140799	7.19646173066533	3.42242074495135	7.89956685825108	4.41453995270485	4.47862371614319	4.0566811867275	5.27986866450654	7.02880722755687	6.31833949737006	12.2161261311071	13.7372947287212	16.1045439224961	4.58679396555819	11.5481882073413	17.6054452854266	16.4032627982494	17.4886669515603	19.1139602059788	14.8288172407954	21.6324184810125	17.8646154381406	14.6272799475128	22.3718218371656	19.0898278397377	34.004948894228	30.6942263766224	39.5617927425759	57.138157053793	25.0299987702621	70.0093399143942	72.1901057872378	55.7767789586784	62.0009212732134	78.8419850034523	81.9925319612384	74.8786443307812	72.5905557977299
ENSDART00000012241	ENSDARG00000014943	739.275045268774	733.427901643831	707.375467027468	609.268400226918	684.127833668312	901.191948179762	828.401613733265	960.96722354913	913.85741286625	898.406860439576	1087.3879427184	1146.20008655688	1058.66881710495	1046.99643821282	1092.28331401211	750.418284882659	802.208704675363	896.917689383049	966.141502551453	938.273415359454	823.366901236622	776.157152172749	772.170500704944	838.618830036222	947.673194764942	779.921226144399	758.866736824273	860.626505247837	886.887753557418	808.170539623349	1069.09689229846	1113.91131555465	1081.37391040541	1088.08406208033	1088.12018686505	741.107856783029	675.272980285692	625.504020389376	609.819967101391	719.34039944101	325.543430601933	381.436910308243	349.600882401716	335.915439136962	385.660794113272	265.950135720427	251.305039192348	256.028852205507
ENSDART00000012287	ENSDARG00000003084	1.0383076478494	0	0	0	0	0	3.71064552624083	3.54600451494144	0	4.9272771139282	7.34308121137918	18.9724900172086	13.6896829798054	13.3684977601172	6.30648564672121	4.97624857349243	8.62044752179593	7.91980299675982	12.1406670294164	5.68650554763306	10.5873093136262	12.2109286477522	11.0188984732868	8.40912227019001	3.60880881479414	2.64081679281399	5.17997772576296	0.92045615534528	2.86709403089683	2.11840246297077	0	0	1.04480571053663	0	1.06054599109654	0	0	0	0	2.1765216321967	0	0	1.9920278199528	0	0	0	0	0
ENSDART00000012335	ENSDARG00000005883	0	1.15865387305503	0	0	1.17750057430002	0	2.78298414468062	0.88650112873536	1.83874730959004	0	3.67154060568959	1.3084475873937	2.28161382996757	1.21531797819247	1.89194569401636	1.99049942939697	0	0	0.638982475232442	0.631833949737006	1.62881681748095	0.763183040484512	2.54282272460465	2.29339698277909	5.0523323407118	7.92245037844198	4.31664810480246	4.6022807767264	6.6898860720926	3.17760369445616	4.55419336442368	1.05085973165533	1.04480571053663	1.01690099259844	7.42382193767577	11.0016011128385	10.2314087922075	13.9000893419861	16.6220093247398	9.79434734488516	42.0056039486365	25.364091222543	33.8644729391976	30.5377671942693	27.5471995795195	31.5355892158609	18.4632273692337	19.6190691345216
ENSDART00000012374	ENSDARG00000015399	0	0	0	0	0	0	0	0	0	0	0	0	0	0	0	0	0	0	0	0	0	0	0	0	0.721761762958828	0	0	0	0	0	0	0	0	0	1.06054599109654	0	0	0	2.07775116559247	0	0	0	0	0	0	1.05118630719536	1.02573485384632	0.980953456726079
ENSDART00000012399	ENSDARG00000013861	105.907380080639	77.6298094946867	84.7090372645646	89.1373382968642	88.3125430725015	118.828052238893	103.898074734743	126.769661409156	120.437948778148	112.506160768027	81.9977401937341	62.1512604012005	84.9901151662919	62.5888758769124	70.0019906786054	44.7862371614319	65.9210692843218	75.8981120522816	69.0101073251038	76.4519079181778	92.0281501876738	77.0814870889357	73.7418590135347	75.6821004317101	86.6114115550594	35.2108905708532	54.389766120511	52.466000854681	67.8545587312249	28.5984332501054	38.7106435976013	35.7292308762811	38.6578112898554	35.5915347409453	37.1191096883788	44.0064044513539	20.4628175844149	17.1078022670598	34.2828942322758	29.3830420346555	15.7521014807387	16.5842134916627	33.8644729391976	19.4331245781714	36.0963304835083	18.9213535295166	20.5146970769264	21.5809760479737
ENSDART00000012438	ENSDARG00000003035	200.393376034935	188.860581307969	194.720773971791	182.19280135403	158.962577530503	175.865517313561	180.89396940424	168.435214459718	163.648510553514	186.41531747695	561.133789236225	518.7994684016	464.878817855892	441.768085072964	525.960902936549	468.264990765638	494.915104780755	535.906669447414	580.83506998629	547.800034421984	504.118805010355	489.200328950572	514.497797945007	662.027262362232	615.662783803881	632.915758011087	710.520278050485	733.603555810188	720.596299765402	690.599202928471	820.893353937368	857.501541030747	761.663362981204	841.994021871505	744.50328574977	640.093155656057	780.656490845429	809.412894760269	583.848077531485	692.133879038552	469.062577426441	543.376877344479	538.843525297232	465.469602991438	462.602972249172	334.277245688126	361.058668553904	409.057591454775
ENSDART00000012457	ENSDARG00000003380	9.34476883064462	8.11057711138518	7.70082156950587	7.83624952060345	4.71000229720008	18.0618639403117	14.8425821049633	14.1840180597658	13.7906048219253	20.5303213080342	8.56692807994237	8.50490931805902	8.55605186237838	7.29190786915484	9.45972847008181	1.99049942939697	3.04251089004562	5.27986866450654	6.38982475232442	4.42283764815905	4.88645045244286	12.9741116882367	10.1712908984186	6.88019094833728	7.21761762958828	10.563267171256	4.31664810480246	3.68182462138112	16.246866175082	13.76961600931	10.2469350699533	9.45773758489794	15.6720856580495	14.2366138963781	8.48436792877231	8.00116444570071	14.3239723090904	9.62313877522117	5.19437791398118	10.8826081609835	9.6262842382292	13.6575875813693	11.9521669197168	13.8808032701224	20.8978755430837	9.46067676475828	12.3088182461558	16.6762087643433
ENSDART00000012478	ENSDARG00000005870	11.4213841263434	0	12.1012910377949	0	14.1300068916002	26.617483701512	28.7575028283664	25.7085327333254	26.6618359890556	29.5636626835692	25.0888608055455	34.0196372722361	30.8017867045621	33.421244400293	39.1002110096715	30.3551162983038	33.9747049388428	40.9189821499257	31.9491237616221	42.3328746323794	32.576336349619	26.7114064169579	38.1423408690697	34.4009547416864	30.3139940442708	63.3796030275358	59.569743846274	61.6705624081338	45.8735044943492	60.374470194667	56.927417055296	87.2213577273921	65.8227597638078	50.8450496299218	76.3593113589508	63.0091700098931	58.3190301155825	60.9465455764007	68.5657884645516	52.2365191727209	35.879786706127	39.9972207740101	38.8445424890796	40.7170229256924	46.5452682550501	34.689148137447	42.055129007699	37.276231355591
ENSDART00000012483	ENSDARG00000002685	502.540901559111	463.46154922201	460.94917680328	472.134033616358	446.272717659708	367.891649731612	308.911240059549	329.778419889554	357.636351715263	354.763952202831	153.592782004681	116.451835278039	140.889654000497	151.914747274059	151.986304085981	108.482218902135	123.728776195189	159.716027101323	123.323617719861	142.794472640563	139.263837894621	150.347058975449	124.598313505628	152.128666524347	162.396396665736	57.2176971776365	72.5196881606814	92.045615534528	67.8545587312249	76.2624886669477	37.5720952564954	33.6275114129705	30.2993656055623	34.5746337483468	30.7558337417996	12.0017466685511	5.11570439610373	3.20771292507372	5.19437791398118	0	1.75023349785985	4.87770985048904	0	0	0	1.05118630719536	1.02573485384632	0
ENSDART00000012546	ENSDARG00000044062	0	0	0	0	0	0	0	0	0	0	0	0	0	0	0	0	0	0	0	0	0	0	0	0	0	0	0	0	0	0	0	0	0	0	0	3.00043666713777	0	0	0	0	6.12581724250949	0	0	0	0	0	0	0
ENSDART00000012552	ENSDARG00000003631	22.8427682526868	56.7740397796962	26.4028168097344	48.9765595037716	11.7750057430002	50.3830941492905	116.885334076586	96.6286230321542	107.566717611017	69.8030924473162	130.33969150198	126.919415977188	100.961411976065	109.378618037323	121.715172981719	41.8004880173364	61.3573029492534	93.7176687949912	89.457546532542	73.2927381694927	18.731393401031	17.5532099311438	0	3.82232830463182	2.88704705183531	0	0	6.44319308741696	23.8924502574736	19.0656221667369	4.55419336442368	2.10171946331065	3.13441713160989	21.3549208445672	12.7265518931585	20.0029111142518	11.2545496714282	27.8001786839723	0	0	0	20.486381372054	17.9282503795752	5.55232130804896	25.6473927119664	7.35830415036755	8.20587883077054	19.6190691345216
ENSDART00000012582	ENSDARG00000019496	12.4596917741928	37.0769239377608	33.003521012168	26.4473421320366	28.2600137832005	32.3212302089788	18.5532276312041	17.7300225747072	11.9518575123353	18.8878956033915	26.3127076741087	28.7858469226613	40.4986454819243	29.7752904657156	40.3615081390157	45.7814868761304	28.9038534554334	46.1988508144323	33.227088712087	36.6463690847464	35.833969984581	51.1332637124623	61.0277453905115	59.6283215522564	56.2974175107886	39.6122518922099	55.2530957414715	74.5569485829677	59.2532766385344	73.0848849724916	56.927417055296	67.2550228259409	73.1363997375642	76.2675744448827	59.3905755014061	45.0065500070665	29.6710854974016	22.4539904755161	51.9437791398118	43.5304326439341	70.0093399143942	69.2634798769443	85.6571962579704	63.8516950425631	81.6916953047819	86.1972771900198	134.371265853868	96.1334387591558
ENSDART00000012586	ENSDARG00000013961	0	0	0	0	0	0	0	0	0	0	0	0	0	0	0	0	0	0	0	0	0	0	0	0	0	33.4503460423106	31.9431959755382	27.6136846603584	34.4051283707619	36.0128418705031	18.2167734576947	56.7464255093877	50.1506741057583	57.9633565781109	43.4823856349581	94.0136822369834	41.9487760480506	81.2620607685343	44.6716500602382	109.914342425934	0	0	0	27.7616065402448	0	0	0	0
ENSDART00000012630	ENSDARG00000010246	1827.42146021495	1776.21638739335	1811.89330356802	1778.82864117698	1661.45331033733	1357.49166877711	1409.11763858995	1530.10094819723	1364.35050371581	1360.74969629651	678.623088618292	624.78372298049	658.245589945643	626.49641775822	673.532667069825	507.079729638879	530.918150312961	650.083829317368	553.997806026528	627.411112088847	721.565850144062	686.101553395576	659.438693247472	822.565051156768	876.218780232017	1026.39746014037	1006.64233803993	1133.08152723004	994.881628721199	942.689096021993	856.188352511652	1054.01231085029	1035.4024591418	973.174249916704	896.161362476575	882.128380138504	829.767253048025	608.396218122316	779.156687097177	876.049956959173	1075.51848443488	1054.56086967573	1047.80663329517	1085.47881572357	1066.74155613105	961.835471083758	994.962808230928	977.029642899175
ENSDART00000012659	ENSDARG00000016538	41.5323059139761	27.8076929533206	42.9045773158184	37.2221852228664	38.8575189519007	35.1731034627122	31.540486973047	29.2545372482669	25.7424623342606	29.5636626835692	29.9842482797983	21.589385191996	19.3937175547243	15.7991337165022	18.9194569401636	17.9144948645728	16.7338098952509	25.7393597394694	22.3643866331355	21.4823542910582	10.5873093136262	12.9741116882367	20.3425817968372	12.9959162357482	13.7134734962177	9.68299490698464	9.49662583056542	6.44319308741696	4.77849005149471	4.23680492594154	6.83129004663552	8.40687785324262	9.40325139482968	7.11830694818905	5.30272995548269	5.00072777856295	7.16198615454522	0	7.27212907957366	1.08826081609835	3.50046699571971	0.975541970097807	0	0.925386884674827	1.89980686755307	1.05118630719536	3.07720456153895	0.980953456726079
ENSDART00000012789	ENSDARG00000010096	2.0766152956988	0	0	0	0	0	0	0	0.91937365479502	0	0.611923434281598	0	0.570403457491892	0	0	0.497624857349243	0	0	0	0	0	0	0	0	0	0	0	0	0	0	0	0	0	0	0	0	0	0	0	0	0.875116748929927	0	0	0	0	1.05118630719536	0	0
ENSDART00000012820	ENSDARG00000008395	1238.70102388434	1185.30291213529	1132.02077071736	1186.21227118135	1086.83303007892	770.956402925936	767.175962550291	765.050474098616	877.082466674449	754.694611283337	373.885218346056	336.925253753877	288.624149490897	303.829494548118	341.180873487617	270.707922397988	269.769298917379	331.311758697786	315.018360289594	296.961956376393	141.707063120843	152.636608096902	173.759552847984	172.004773708432	150.126446695436	70.4217811417065	49.2097883947481	64.4319308741696	89.8356129681006	63.5520738891231	63.7587071019315	74.6110409475282	58.5091197900513	76.2675744448827	60.4511214925027	80.0116444570071	56.272748357141	53.461882084562	87.2655489548839	65.2956489659011	63.8835226718847	57.5569762357706	73.7050293382536	66.6278556965876	67.4431437981339	62.0199921245265	85.1359928692444	78.4762765380863
ENSDART00000012835	ENSDARG00000002167	0	0	0	0	0	0	0	0	0	2.4636385569641	0	0	0	0	0	0	0	0	0	0	0	0	0	2.29339698277909	0	0	0	0	0	0	0	0	0	0	0	0	0	0	7.27212907957366	0	0	2.92662591029342	5.9760834598584	0	0	0	3.07720456153895	0
ENSDART00000012859	ENSDARG00000013966	0	2.31730774611005	1.10011736707227	0	2.35500114860004	3.80249767164457	0.927661381560207	0	0.91937365479502	2.4636385569641	3.05961717140799	3.27111896848424	0	6.6842488800586	5.67583708204909	3.4833740014447	0	7.91980299675982	6.38982475232442	7.58200739684408	15.473759766069	13.7372947287212	23.73301209631	12.9959162357482	15.1569970221354	39.6122518922099	32.8065255964987	22.0909477282867	33.449430360463	48.7232566483277	74.0056421718848	96.6790953122901	86.7188739745404	68.1323665040952	74.2382193767577	92.0133911255582	107.429792318178	60.9465455764007	111.159687359197	90.3256477361632	141.768913326648	161.939967036236	158.366211686248	175.823508088217	177.631942116212	207.083702517487	253.356508900041	170.685901470338
ENSDART00000012923	ENSDARG00000009941	0	0	0	0	0	0	0.927661381560207	0	0	0	0	0	0	0	0	0	0	0	0	0	0.814408408740476	0	0.847607574868215	0	0	0	0	0	0.955698010298942	0	0	0	0	0	1.06054599109654	0	0	0	0	0	0	0.975541970097807	0	0	0	0	0	0
ENSDART00000012940	ENSDARG00000007195	2.0766152956988	3.47596161916508	2.20023473414453	1.95906238015086	2.35500114860004	1.90124883582228	1.85532276312041	3.54600451494144	1.83874730959004	1.64242570464274	4.28346403997119	4.57956655587793	4.56322765993513	3.64595393457742	1.89194569401636	1.99049942939697	4.56376633506843	3.29991791531659	5.75084227709198	4.42283764815905	7.32967567866429	8.39501344532963	11.866506048155	8.40912227019001	7.93937939254711	14.0843562283413	13.8132739353679	14.7272984855245	12.4240741338862	10.5920123148539	18.2167734576947	12.6103167798639	21.9409199212693	16.270415881575	9.54491391986885	16.0023288914014	23.5322402220772	23.5232281172073	11.4276314107586	20.6769555058687	15.7521014807387	11.7065036411737	13.9441947396696	14.8061901547972	18.9980686755307	17.8701672223212	25.6433713461579	12.752394937439
ENSDART00000013003	ENSDARG00000012667	0	0	0	0	0	0	0	0	4.5968682739751	0	0	0	2.28161382996757	0	0	0	0	0	0	0	0	0	0	0	3.60880881479414	0	0	0	0	0	0	0	0	0	0	0	0	0	0	0	0	0	0	12.0300295007728	0	0	0	15.6952553076173
ENSDART00000013059	ENSDARG00000016016	0	0	0	0	0	0	0	0	0	0	0	0	0	1.21531797819247	0	0	1.52125544502281	0	0	0	1.62881681748095	0	0	0	0	1.76054452854266	4.31664810480246	4.6022807767264	1.91139602059788	0	9.10838672884736	5.25429865827664	2.08961142107326	5.08450496299218	0	2.00029111142518	5.11570439610373	4.27695056676496	0	11.9708689770819	12.251634485019	0	4.980069549882	6.47770819272379	3.79961373510613	5.25593153597682	5.12867426923159	4.9047672836304
ENSDART00000013079	ENSDARG00000012194	42.5706135618255	42.8701933030359	34.1036383792403	31.3449980824138	35.3250172290006	28.5187325373343	37.1064552624083	50.5305643379155	33.0974515726207	35.3121526498188	30.5961717140799	32.7111896848424	37.076224736973	26.1293365311382	37.2082653156551	30.3551162983038	24.340087120365	29.6992612378493	26.1982814845301	33.4871993360613	26.8754774884357	22.1323081740508	26.2758348209147	19.8761071840855	27.4269469924355	20.2462620782406	17.2665924192099	14.7272984855245	15.2911681647831	0	17.0782251165888	0	10.4480571053663	13.2197129037797	0	0	0	0	10.3887558279624	9.79434734488516	34.1295532082672	37.0705948637167	44.820625948938	46.2693442337414	40.8458476523909	52.5593153597682	27.6948410538506	48.0667193795779
ENSDART00000013170	ENSDARG00000013343	0	0	0	0	0	0	0	0	0	0	0.611923434281598	0	0	0	0	0	4.0566811867275	0	0	0	0	0.763183040484512	1.69521514973643	0	0	1.76054452854266	1.72665924192099	0.92045615534528	0.955698010298942	3.17760369445616	0	0	0	0	0	0	0	0	0	0	1.75023349785985	1.95108394019561	3.9840556399056	1.85077376934965	0.949903433776533	0	4.10293941538527	3.92381382690432
ENSDART00000013264	ENSDARG00000018319	61.2601512231147	64.8846168910814	52.8056336194688	62.6899961648276	76.5375373295013	62.7412115821354	54.7320215120522	62.9415801402105	60.6786612164713	68.1606667426735	72.2069652452286	85.7033169742871	75.2932563889297	75.9573736370296	75.0471791959824	72.6532291729895	93.3036672947324	67.3183254724584	92.6524589087042	84.0339153150218	77.3687988303452	106.082442627347	94.0844408103719	77.9754974144892	68.5673674810887	95.0694045413037	91.5129398218122	113.216107107469	90.7913109783995	94.2689096021993	153.704026049299	162.883258406576	138.959159501372	149.48444591197	139.992070824743	140.020377799762	127.892609902593	261.963222214354	115.315189690382	182.827817104523	92.7623753865723	86.8232353387049	75.6970571582064	94.3894622368324	74.0924678345696	76.7366004252616	70.7757049153959	81.4191369082646
ENSDART00000013343	ENSDARG00000010301	0	0	0	0	0	23.7656104477785	32.4681483546072	0	22.9843413698755	5.74848996624957	26.3127076741087	35.9823086533266	19.3937175547243	0	9.45972847008181	12.4406214337311	12.6771287085234	1.31996716612664	0.638982475232442	5.05467159789605	17.9169849922905	19.8427590525973	15.2569363476279	10.7025192529691	27.4269469924355	0	0	63.5114747188243	19.1139602059788	43.4272504909008	0	22.0680543647619	11.4928628159029	7.11830694818905	0	22.003202225677	17.3933949467527	0	0	22.8534771380654	0	0	1.9920278199528	0	0	0	0	0
ENSDART00000013360	ENSDARG00000014554	0	2.31730774611005	0	0	1.17750057430002	0	1.85532276312041	0	2.75812096438506	4.10606426160684	1.83577030284479	3.27111896848424	1.71121037247567	1.82297696728871	3.78389138803273	4.97624857349243	4.56376633506843	1.31996716612664	2.55592990092977	3.79100369842204	16.2881681748095	14.5004777692057	15.2569363476279	9.17358793111637	12.9917117332589	31.6898015137679	26.7632182497753	23.011403883632	20.0696582162778	14.8288172407954	13.662580093271	21.0171946331065	21.9409199212693	15.2535148889765	13.787097884255	13.0018922242637	22.5090993428564	22.4539904755161	33.2440186494796	16.3239122414753	19.2525684764584	14.6331295514671	15.9362225596224	12.0300295007728	24.6974892781899	12.6142356863444	13.3345531000021	12.752394937439
ENSDART00000013409	ENSDARG00000019791	34.2641523790303	25.4903852072106	39.6042252146016	27.4268733221121	18.8400091888003	60.8399627463131	38.0341166439685	31.914040634473	35.8555725370058	44.3454940253538	61.1923434281598	56.2632462579289	50.1955042592865	48.6127191276989	63.0648564672121	48.7672360202258	62.8785583942762	77.8780628014715	72.205019701266	58.7605573255416	72.4823483779024	58.7650941173074	71.1990362889301	81.0333600581946	59.1844645626239	71.3020534059778	61.296403088195	75.477404738313	69.7659547518228	83.6768972873454	77.4212871952026	55.6955657777323	62.6883426321979	74.2337724596859	71.0565814034681	26.0037844485273	22.5090993428564	26.730941042281	17.660884907536	22.8534771380654	110.264710365171	119.99166232203	126.493766567003	127.703390085126	144.385321934033	127.193543170639	142.577144684638	154.009692705994
ENSDART00000013411	ENSDARG00000011166	0	0	0	0	0	0	0	0	0	0	0	0	0	0	0	0	0	0	0	0	0	5.34228128339158	0	0	0	35.2108905708532	44.8931402899456	25.7727723496679	10.5126781132884	26.4800307871346	50.0961270086605	90.3739369223581	91.9429025272235	75.2506734522843	74.2382193767577	97.0141189041211	114.591778472724	120.82385351111	103.887558279624	108.826081609835	19.2525684764584	37.0705948637167	25.8963616593864	29.6123803095945	22.7976824106368	18.9213535295166	12.3088182461558	13.7333483941651
ENSDART00000013434	ENSDARG00000013063	24.9193835483856	10.4278848574952	27.5029341768067	32.3245292724892	18.8400091888003	85.5561976120028	76.9958946694972	96.6286230321542	88.2598708603219	76.3727952658872	130.951614936262	149.163024962881	138.037636713038	113.0245719719	129.282955757785	89.5724743228638	112.065817783347	132.656700195727	118.850740393234	118.784782550557	157.180822886912	164.847536744655	116.969845331814	166.653514081947	171.057537821242	180.455814175623	167.485946466336	184.091231069056	153.86737965813	153.584178565381	169.643702824782	214.375385257687	198.51308500196	185.075980652915	188.777186415184	130.018922242637	101.290947042854	93.0236748271379	119.470692021567	97.9434734488516	97.1379591312219	79.0188995779224	108.565516187428	93.4640753521575	83.5915021723349	69.378296274894	54.3639472538549	67.6857885140995
ENSDART00000013506	ENSDARG00000090768	601.180128104804	508.649050271156	568.760678776362	565.189496673524	462.757725699908	315.607306746499	269.02180065246	253.539322818313	331.893889381002	316.166948143726	334.110195117752	284.587350258129	324.559567312886	303.829494548118	362.62292468647	282.153294117021	263.177191988946	400.610034919434	297.765833458318	307.703133521922	276.084450563021	299.167751869929	298.357866353612	233.926492243468	277.15651697619	275.525218716927	267.632182497753	274.295934292894	215.032052317262	279.629125112142	234.54095826782	216.477104720997	196.423473580887	210.498505467876	197.261554343956	115.016738906948	140.170300453242	80.1928231268431	186.997604903323	121.885211403015	34.1295532082672	26.3396331926408	24.90034774941	31.4631540789441	42.745654519944	18.9213535295166	28.7205759076969	33.3524175286867
ENSDART00000013525	ENSDARG00000019345	198.316760739236	254.903852072106	173.818543997418	211.578737056293	195.465095333803	191.07550800014	256.962202692177	243.787810402224	229.843413698755	201.197148818735	294.94709532373	327.111896848424	307.44746358813	275.269522060595	312.1710395127	263.741174395099	275.85432069747	260.693515310011	286.903131379367	274.215934185861	256.53864875325	284.667274100723	221.225577040604	301.199470404988	285.095896368737	35.2108905708532	45.7564699109061	52.466000854681	57.3418806179365	38.1312443334739	17.0782251165888	39.9326698029024	37.6130055793187	45.7605446669296	51.9667535637304	41.0059677842162	26.6016628597394	36.3540798175022	45.7105256430344	41.3539110117374	35.879786706127	41.9483047142057	42.8285981289852	38.8662491563427	47.4951716888267	48.3545701309867	28.7205759076969	46.1048124661257
ENSDART00000013714	ENSDARG00000013477	0	0	0	0	0	0	0	0	0	0	0	0	0	0	0	0	0	0	0	0	0	0.763183040484512	0	0	0	0	0	0.92045615534528	0	0	2.27709668221184	1.05085973165533	0	0	0	0	0	0	0	0	14.8769847318088	17.5597554617605	14.940208649646	12.9554163854476	14.248551506648	15.7677946079305	21.5404319307727	10.7904880239869
ENSDART00000013717	ENSDARG00000014420	0	0	0	0	0	0	0	0	0	0	0	0	0	0	0	0	0	0	0	0.631833949737006	0	0	0	0	0	0	0	0	0	1.05920123148539	0	1.05085973165533	0	2.03380198519687	0	0	0	2.13847528338248	1.03887558279624	0	14.0018679828788	20.486381372054	13.9441947396696	18.5077376934965	13.2986480728715	11.563049379149	17.4374925153874	9.80953456726079
ENSDART00000013768	ENSDARG00000005078	219.082913696224	247.951928833775	215.623003946164	256.637171799763	224.902609691304	146.396160358316	198.519535653884	178.186726875807	140.664169183638	157.672867645703	75.2665824166366	91.5913311175587	74.1524494739459	74.7420556588371	78.200422019343	104.501220043341	77.5840276961634	71.9382105539017	76.0389145526607	92.2477566616029	57.8229970205738	80.1342192508738	73.7418590135347	66.5085125005937	87.3331733180182	64.2598752918071	58.7064142253135	57.9887377867527	65.943162710627	64.6112751206085	45.5419336442368	34.6783711446258	45.9714512636118	43.7267426817328	44.5429316260546	38.0055311170784	37.8562125311676	48.1156938761058	42.5938988946457	33.7360852990489	38.5051369529168	36.0950528936189	35.8565007591504	32.388540963619	38.9460407848379	42.0474522878146	40.0036593000064	49.047672836304
ENSDART00000013785	ENSDARG00000010658	29.0726141397833	28.9663468263756	39.6042252146016	27.4268733221121	32.9700160804006	23.7656104477785	26.902180065246	22.162528218384	27.5812096438506	21.3515341603556	23.2530905027007	16.3555948424212	21.1049279272	13.9761567492134	17.6581598108194	32.8432405850501	23.3259168236831	28.3792940717227	30.0321763359248	24.6415240397432	22.8034354447333	26.7114064169579	31.361480270124	32.8720234198337	27.4269469924355	29.0489847209539	29.3532071126568	25.7727723496679	20.0696582162778	25.4208295556492	26.1866118454362	22.0680543647619	25.0753370528791	27.4563268001578	26.5136497774135	16.0023288914014	24.5553811012979	26.730941042281	27.0107651527022	17.4121730575736	16.6272182296686	17.5597554617605	14.940208649646	19.4331245781714	21.8477789768603	24.1772850654934	37.9521895923138	34.3333709854128
ENSDART00000013797	ENSDARG00000003383	45.6855365053737	32.4423084455407	36.3038731133848	43.099372363319	49.4550241206009	41.8274743880902	30.6128255914868	23.0490293471194	44.1299354301609	22.1727470126769	32.4319420169247	35.3280848596298	41.0690489394162	33.421244400293	25.2259425868848	39.3123637305902	36.0030455322065	33.6591627362292	19.1694742569733	36.0145351350094	27.6898858971762	18.3163929716283	18.6473666471007	19.8761071840855	17.3222823110119	12.3238116997986	12.0866146934469	10.1250177087981	18.1582621956799	11.6512135463392	6.83129004663552	7.35601812158729	4.17922284214652	6.10140595559062	13.787097884255	8.00116444570071	11.2545496714282	6.41542585014744	5.19437791398118	5.44130408049176	13.1267512339489	10.7309616710759	5.9760834598584	10.1792557314231	11.3988412053184	18.9213535295166	15.3860228076948	14.7143018508912
ENSDART00000013863	ENSDARG00000018478	0	0	0	0	0	0	1.85532276312041	0.88650112873536	0	0	0	0	0	0	0	0	0	0	0	0	3.25763363496191	0	3.39043029947286	0.764465660926364	2.88704705183531	0.880272264271331	0	0	1.91139602059788	1.05920123148539	2.27709668221184	1.05085973165533	1.04480571053663	3.05070297779531	2.12109198219308	0	1.02314087922075	1.06923764169124	3.11662674838871	1.08826081609835	3.50046699571971	0.975541970097807	0	0.925386884674827	3.79961373510613	1.05118630719536	2.05146970769264	0.980953456726079
ENSDART00000013865	ENSDARG00000004280	97.6009188978438	108.913464067172	93.5099762011427	102.85077495792	76.5375373295013	97.9143150448476	99.2597678269421	109.926139963185	107.566717611017	108.400096506421	134.623155541952	140.003891851125	123.207146818249	129.431364677498	132.436198581145	123.410964622612	136.405904903712	153.11619127069	128.435477521721	126.366789947401	148.222330390767	137.372947287212	176.302375572589	148.306338219715	150.848208458395	97.7102213341177	124.319465418311	117.818387884196	115.639459246172	118.630537926363	128.655962544969	167.086697333197	144.183188054055	137.281634000789	136.810432851453	153.022270024026	153.471131883112	104.785288885742	137.131576929103	131.679558747901	171.522882790266	181.450806438192	174.30243424587	198.958180205088	189.03078332153	175.548113301626	226.687402700036	223.657388133546
ENSDART00000013894	ENSDARG00000011493	158.861070120959	37.0769239377608	126.513497213311	184.151863734181	173.092584422103	58.9387139104908	61.2256511829736	64.7145823976813	83.6630025863468	41.0606426160684	25.7007842398271	14.3929234613307	23.3865417571676	26.1293365311382	20.81140263418	59.2173580245599	51.7226851307756	32.9991791531659	37.0609835634817	0	19.5458018097714	6.86864736436061	0	16.81824454038	14.4352352591766	3.52108905708532	12.0866146934469	0	0	9.53281108336847	5.6927417055296	8.40687785324262	1.04480571053663	15.2535148889765	9.54491391986885	18.0026200028266	0	4.27695056676496	0	0	4.37558374464964	0	25.8963616593864	18.5077376934965	0	4.20474522878146	7.18014397692423	31.3905106152345
ENSDART00000014052	ENSDARG00000018061	278.26644962364	234.048082357115	267.328520198561	289.941232262328	300.262646446505	243.359850985252	235.625990916292	220.738781055105	196.745962126134	229.118385797662	88.7288979708317	90.282883530165	95.2573774011459	117.88584388467	101.534418912211	89.0748494655145	89.7540712563459	118.797044951397	86.9016166316122	100.461598008184	83.0696576915286	80.1342192508738	142.39807257786	90.206947989311	113.316596784536	58.9782417061792	47.4831291528271	61.6705624081338	60.2089746488334	73.0848849724916	20.4938701399066	37.8309503395918	26.1201427634158	26.4394258075593	43.4823856349581	19.0027655585392	28.6479446181809	40.6310303842671	32.2051430666833	17.4121730575736	44.6309541954263	39.0216788039123	36.8525146691268	35.1647016176434	40.8458476523909	56.7640605885497	62.5698260846254	55.9143470333865
ENSDART00000014254	ENSDARG00000014956	245.040604892459	258.379813691271	261.8279333632	253.698578229537	221.370107968404	181.569263821028	162.340741773036	143.613182855128	193.987841161749	172.454698987487	70.3711949423838	70.0019459255627	69.0188183565189	66.2348298114898	54.8664251264745	47.2743614481781	47.1589187957072	60.7184896418253	70.9270547508011	75.8200739684408	49.6789129331691	32.816870740834	32.2090878449922	30.5786264370546	44.0274675404885	34.3306183065819	16.4032627982494	23.9318600389773	28.6709403089683	25.4208295556492	30.7408052098598	28.3732127546938	34.4785884477088	18.3042178667719	37.1191096883788	39.005676672791	32.7405081350639	19.2462775504423	37.3995209806645	41.3539110117374	38.5051369529168	47.8015565347926	28.8844033893156	41.6424098103672	50.3448819901563	49.4057564381821	58.4668866692401	42.1809986392214
ENSDART00000014404	ENSDARG00000004455	0	0	0	0	0	0	0	0	0	0	0	0	0	0	0	0	1.52125544502281	0	0	0	0	0	0	0	2.88704705183531	0.880272264271331	0	0	0	0	0	0	0	0	0	0	16.3702540675319	0	0	0	0	0	8.9641251897876	0	19.9479721093072	26.2796576798841	19.48896222308	0
ENSDART00000014440	ENSDARG00000014804	0	0	0	0	0	0	0	2.65950338620608	0	0	0	0	0	0	0	0	0	1.31996716612664	0	1.89550184921102	0	0	0	0	0	0	0	0	0	0	0	0	0	0	0	4.00058222285036	0	1.06923764169124	0	0	1.75023349785985	0	0	0	0	0	0	0
ENSDART00000014465	ENSDARG00000062972	175.473992486549	206.240389403794	181.519365566924	124.40046113958	78.8925384781014	96.0130662090253	109.464043024104	127.656162537892	121.357322432943	85.4061366414222	51.4015684796542	78.5068552436217	73.582046016454	35.851880356678	65.5874507259006	23.8859931527637	39.0455564222522	71.9382105539017	100.320248611493	70.1335684208077	101.80105109256	56.4755449958539	44.9232014680154	106.260726868765	75.0632233477181	45.7741577421092	65.6130511929974	132.54568636972	82.190028885709	122.867342852305	69.4514488074611	71.4584617525622	96.1221253693701	103.723901245041	82.72258730553	99.0144100155463	158.586836279216	158.247170970304	34.2828942322758	130.591297931802	31.5042029614774	62.4346860862597	84.661182347994	67.5532425812624	18.9980686755307	0	0	0
ENSDART00000014528	ENSDARG00000023546	0	0	0	0	0	6.65437092537799	9.27661381560207	12.411015802295	8.27436289315518	13.9606184894632	9.17885151422397	13.7386996676338	21.6753313846919	10.330202814636	11.3516741640982	25.3788677248114	32.9605346421609	34.3191463192925	27.476246434995	31.5916974868503	28.5042943059167	29.0009555384115	26.2758348209147	23.6984354887173	33.2010410961061	12.3238116997986	6.04330734672345	12.8863861748339	15.2911681647831	6.35520738891231	5.6927417055296	1.05085973165533	1.04480571053663	3.05070297779531	2.12109198219308	0	0	2.13847528338248	0	1.08826081609835	0	0	0.9960139099764	0.925386884674827	0.949903433776533	3.15355892158609	0	1.96190691345216
ENSDART00000014538	ENSDARG00000020122	0	0	0	0	0	0	0	0	0	0	0	0	0	0	0	0	0	0	0	0	0	0	0	0	0	0	0	0	0	0	0	0	0	0	0	0	0	0	1.03887558279624	0	1.75023349785985	4.87770985048904	0	2.77616065402448	1.89980686755307	5.25593153597682	2.05146970769264	3.92381382690432
ENSDART00000014669	ENSDARG00000030781	120.443687150531	141.355772512713	115.512323542588	125.379992329655	146.010071213203	79.8524511045359	86.2725084850992	82.4446049723885	93.776112789092	108.400096506421	37.3273294911775	36.6365324470235	33.6538039920216	34.6365623784855	35.9469681863109	33.8384902997485	26.8755128620697	38.9390314007358	38.977930989179	37.2782030344834	32.576336349619	24.4218572955044	33.9043029947286	45.8679396555819	30.3139940442708	44.0136132135665	43.1664810480246	41.4205269905376	35.3608263810609	46.604854185357	76.2827388540967	69.3567422892516	52.2402855268316	33.5577327557484	56.2089375281165	59.0085877870428	73.6661433038937	66.2927337848569	61.293659384978	59.8543448854093	49.0065379400759	62.4346860862597	66.7329319684188	51.8216655417903	63.6435300630277	54.6616879741589	57.4411518153938	59.8381608602908
ENSDART00000014685	ENSDARG00000011769	5.19153823924701	0	0	0	1.17750057430002	7.60499534328913	0	5.31900677241216	3.67749461918008	0	0	2.61689517478739	0	1.82297696728871	0	2.48812428674622	0	4.61988508144323	0	0	8.14408408740476	16.0268438501747	13.5617211978914	16.81824454038	10.8264264443824	30.8095292494966	31.0798663545777	27.6136846603584	18.1582621956799	32.8352381760469	38.7106435976013	29.4240724863492	27.1649484739524	29.4901287853547	37.1191096883788	46.0066955627791	41.9487760480506	42.7695056676496	32.2051430666833	44.6186934600324	37.6300202039869	55.605892295575	39.840556399056	47.1947311184162	50.3448819901563	39.9450796734238	28.7205759076969	42.1809986392214
ENSDART00000014691	ENSDARG00000015835	193.125222499989	231.730774611005	188.120069769358	217.455924196746	194.287594759503	185.371761492673	171.617355588638	195.916749450515	185.713478268594	215.157767308198	118.71314625063	98.1335690545272	114.65109495587	114.239889950093	133.066847145818	90.070099180213	73.020261361095	108.237307622384	81.1507743545202	100.461598008184	64.3382642904976	62.58100931973	115.274630182077	77.2110317535628	91.6637438957712	193.659898139693	197.702483199953	136.227510991101	122.329345318265	147.228971176469	272.113053524315	295.291584595147	249.708564818255	251.174545171814	293.771239533741	239.034787815309	231.229838703889	178.562686162437	259.718895699059	214.387380771375	149.644964067018	145.355753544573	146.414044766531	149.912675317322	165.283197477117	157.677946079305	203.095501061571	193.247830975038
ENSDART00000014723	ENSDARG00000005513	561.724437486527	536.456743224477	543.4579793337	533.84449859111	545.18276590091	344.126039283833	363.643261571601	303.183386027493	296.038316843996	400.751871932827	208.665891090025	200.846704664932	256.681555871351	272.231227115114	257.304614386225	236.371807240891	248.471722687059	333.951693030039	332.27088712087	334.240159410876	448.739033216002	495.305793274448	600.106163006696	515.24985546437	531.938419300656	1214.77572469444	1264.77789470712	1280.35451208528	1045.53362326704	1327.17914305119	1690.74428654229	1783.30896461909	1428.24940630357	1591.45005341655	1492.18820947283	2042.29722476511	1962.38420634539	2397.23079267176	2237.73800534309	1973.01685958631	2720.73797242314	3224.16621117325	2811.74726786338	2910.34175230233	3517.4924152745	3837.88120757027	4740.94649447768	3688.38499729006
ENSDART00000014726	ENSDARG00000006025	175.473992486549	180.750004196584	178.219013465707	211.578737056293	221.370107968404	98.8649394627587	83.4895243404186	95.7421219034189	91.937365479502	114.969799324991	58.1327262567518	88.9744359427713	77.0044667614054	63.8041938551049	71.8939363726218	89.0748494655145	81.6407088828909	89.7577672966112	76.6778970278931	69.5017344710707	59.4518138380548	48.0805315505243	55.094492366434	50.4547336211401	54.853893984871	37.8517073636672	44.8931402899456	49.7046323886451	49.696296535545	46.604854185357	21.6324184810125	19.9663349014512	18.8065027896594	20.3380198519687	23.3320118041238	9.0013100014133	8.18512703376597	13.9000893419861	10.3887558279624	11.9708689770819	40.2553704507766	39.9972207740101	35.8565007591504	41.6424098103672	46.5452682550501	36.7915207518377	38.9779244461601	36.2952778988649
ENSDART00000014851	ENSDARG00000087402	0	0	0	3.91812476030172	0	0	0	0	0	0	0	0	0	1.21531797819247	0	0	0	0	0	0	0	0	0	0	0	0	1.72665924192099	0	0	0	4.55419336442368	0	0	0	0	0	0	0	0	0	2.62535024678978	0	0	0	3.79961373510613	0	0	0
ENSDART00000014877	ENSDARG00000014891	2.0766152956988	0	9.90105630365041	8.81578071067888	4.71000229720008	1.90124883582228	1.85532276312041	0	5.51624192877012	0	0	0.654223793696848	2.28161382996757	1.21531797819247	0	0	1.52125544502281	0	0	0	0	0	0	0	0	1.76054452854266	0	0	2.86709403089683	0	3.41564502331776	0	3.13441713160989	1.01690099259844	1.06054599109654	2.00029111142518	0	0	2.07775116559247	2.1765216321967	3.50046699571971	1.95108394019561	0	0	1.89980686755307	4.20474522878146	3.07720456153895	0
ENSDART00000014916	ENSDARG00000015495	10.383076478494	0	0	0	0	8.55561976120028	14.8425821049633	0	20.2262204054904	14.7818313417846	6.11923434281598	0	15.4008933522811	15.1914747274059	10.7210255994261	9.45487228963562	11.6629584118416	0	0	10.1093431957921	40.7204204370238	30.5273216193805	39.8375560188061	35.9298860635391	33.9228028590649	60.7387862347218	57.843084604353	59.8296500974432	56.3861826076376	54.0192628057547	48.9575786675546	52.5429865827664	55.3747026584414	67.1154655114968	50.9062075726338	59.0085877870428	60.365311874024	48.1156938761058	54.0215303054043	50.0599975405242	34.1295532082672	27.3151751627386	35.8565007591504	37.9408622716679	45.5953648212736	39.9450796734238	29.7463107615432	26.4857433316041
ENSDART00000014922	ENSDARG00000021255	0	0	0	0	0	0	0	0	0	0	0	0	0	0	0.630648564672121	0	0.507085148340937	0	0	0.631833949737006	0	0	0	0.764465660926364	0	0	0	0	0	1.05920123148539	1.13854834110592	0	0	1.01690099259844	0	1.00014555571259	0	1.06923764169124	2.07775116559247	0	2.62535024678978	3.90216788039123	0.9960139099764	0	2.8497103013296	5.25593153597682	5.12867426923159	5.88572074035648
ENSDART00000014944	ENSDARG00000091006	1.0383076478494	2.31730774611005	1.10011736707227	0	0	1.90124883582228	0	1.77300225747072	0	2.4636385569641	2.44769373712639	1.96267138109054	1.71121037247567	1.21531797819247	0	1.99049942939697	0	0	1.27796495046488	0	2.44322522622143	3.05273216193805	7.62846817381394	9.17358793111637	2.16528528887648	17.6054452854266	6.90663696768394	8.28410539810752	10.5126781132884	10.5920123148539	15.9396767754829	0	13.5824742369762	15.2535148889765	20.1503738308342	0	14.3239723090904	9.62313877522117	20.7775116559247	16.3239122414753	0	0	14.940208649646	32.388540963619	36.0963304835083	0	35.9007198846211	0
ENSDART00000014983	ENSDARG00000033738	1131.75533615585	1041.62983187647	1026.40950347843	1196.98711427218	1012.65049389802	1031.42749343359	865.508068995673	1056.70934545255	781.467606575767	782.615848262263	241.09783310695	251.876160573286	200.211613579654	203.565761347239	280.638611279094	190.59032036476	206.890740523102	265.973383974517	196.16761989636	184.495513323206	132.748570624698	137.372947287212	115.274630182077	133.781490662114	116.92540559933	164.610913418739	95.8295879266147	158.318458719388	130.930627410955	99.5649157596262	188.999024623583	146.06950270009	110.749405316883	148.467544919372	179.232272495315	159.023143358302	138.124018694801	164.662596820451	255.563393367874	191.53390363331	237.15663896001	271.20066768719	210.15893500502	271.138357209724	282.12131983163	359.505717060814	415.422615807759	383.552801579897
ENSDART00000015051	ENSDARG00000002760	0	0	0	0	0	0	3.71064552624083	0	0	0.821212852321368	0.611923434281598	0	1.71121037247567	2.43063595638495	0	0	1.01417029668187	0	0	1.26366789947401	0.814408408740476	0	0	1.52893132185273	0.721761762958828	0	0	0	0	0	0	0	0	0	0	0	0	0	0	0	0	0	0.9960139099764	0	0.949903433776533	0	0	0
ENSDART00000015103	ENSDARG00000015749	0	5.79326936527513	9.90105630365041	10.7748430908297	0	5.70374650746685	0	0	0	0	0	0	5.70403457491892	0	0	0	4.0566811867275	0	0	5.68650554763306	11.4017177223667	3.81591520242256	23.73301209631	7.64465660926365	7.93937939254711	10.563267171256	25.8998886288148	19.3295792622509	8.60128209269048	16.9472197037662	5.6927417055296	6.30515838993196	12.5376685264396	10.1690099259844	6.36327594657923	16.0023288914014	20.4628175844149	12.8308517002949	16.6220093247398	20.6769555058687	36.7549034550569	25.364091222543	33.8644729391976	26.83621965557	29.4470064470725	33.6379618302516	42.055129007699	45.1238590093996
ENSDART00000015117	ENSDARG00000040732	228.427682526868	213.192312642125	316.833801716813	220.394517766972	222.547608542704	92.2105685373808	133.58323894467	168.435214459718	129.631685326098	142.069823451597	15.9100092913215	51.683679702051	64.4555906965838	33.421244400293	34.6856710569666	43.7909874467334	52.7368554274575	23.0994254072161	60.0643526718496	37.9100369842204	28.5042943059167	34.343236821803	15.2569363476279	45.1034739946555	32.4792793331473	20.2462620782406	24.1732293868938	31.2955092817395	40.1393164325556	18.0064209352516	13.662580093271	10.5085973165533	9.40325139482968	9.15210893338593	12.7265518931585	0	0	9.62313877522117	9.34988024516613	13.0591297931802	0	8.77987773088027	9.960139099764	3.70154753869931	6.64932403643573	0	0	7.84762765380863
ENSDART00000015134	ENSDARG00000011661	48.8004594489219	57.9326936527513	68.2072767584806	58.7718714045259	65.9400321608012	50.3830941492905	52.8766987489318	67.3740857838874	60.6786612164713	48.4515582869607	88.1169745365501	85.0490931805902	82.7085013363243	85.0722584734732	92.0746904421297	79.1223523185297	79.1052831411862	83.1579314659781	74.7609496021958	61.9197270742266	83.8840661002691	103.792893505894	66.960998414589	103.202864225059	124.864784991877	111.794577562459	143.312717079442	129.784317903685	146.221795575738	115.452934231907	118.409027475016	141.866063773469	123.287073843322	159.653455837955	119.841696993909	128.018631131211	134.031455177918	119.754615869419	101.809807114031	133.856080380097	52.5070049357956	59.5080601759662	66.7329319684188	47.1947311184162	57.9441094603685	50.4569427453775	44.1065987153917	37.276231355591
ENSDART00000015139	ENSDARG00000002267	202.469991330633	229.413466864895	213.42276921202	215.496861816595	221.370107968404	97.9143150448476	78.8512174326176	98.4016252896249	113.082959539787	89.5122009030291	307.185564009362	299.634497513156	282.349711458486	306.260130504503	312.1710395127	230.4003089527	232.244997940149	329.331807948596	343.772571675054	273.584100236124	458.511934120888	365.564676392081	468.726988902123	405.166800290973	417.178298990203	494.713012520488	434.254799343128	495.205411575761	460.64644096409	473.462950473967	543.087558707524	523.328146364353	508.820381031339	513.53500126221	529.212449557173	354.051526722257	372.423280036352	383.856313367155	337.634564408777	373.273459921735	261.659907930048	298.515842849929	259.95963050384	276.690678517773	273.572188927642	261.745390491646	300.540312176971	300.17175775818
ENSDART00000015547	ENSDARG00000003701	938.63011365586	827.278865361288	930.699292543138	1205.80289498286	1319.97814379032	936.365051642475	892.410249060919	836.85706552618	852.259377994983	1021.58878828778	274.141698558156	344.775939278239	394.719192584389	402.877909770805	351.901899087043	334.901528996041	304.251089004562	254.093679479377	210.225234351474	186.391015172417	94.4713754138952	83.9501344532963	110.188984732868	79.5044287363419	83.0026027402652	31.6898015137679	25.8998886288148	23.9318600389773	20.0696582162778	18.0064209352516	22.7709668221184	9.45773758489794	18.8065027896594	11.1859109185828	10.6054599109654	11.0016011128385	2.04628175844149	8.55390113352992	10.3887558279624	5.44130408049176	7.87605074036934	10.7309616710759	10.9561530097404	11.1046426160979	1.89980686755307	4.20474522878146	14.3602879538485	13.7333483941651
ENSDART00000015559	ENSDARG00000016721	333.296754959658	385.831739727323	328.935092754608	323.245292724892	293.197643000705	130.235545253826	148.425821049633	167.548713330983	127.792938016508	147.818313417846	142.578160187612	158.322158074637	128.340777935676	101.479051179072	134.328144275162	105.994094615389	121.700435601825	107.577324039321	135.464284749278	111.83460910345	139.263837894621	122.872469518006	113.579415032341	145.248475576009	127.030070280754	86.2666818985904	73.3830177816419	120.579756350232	84.1014249063069	98.5057145281408	107.023544063957	109.289412092154	131.645519527616	109.825307200631	115.599513029523	129.018776686924	109.47607407662	118.685378227728	103.887558279624	145.826949357179	124.26657834805	136.575875813693	115.537613557262	140.658806470574	112.088605185631	129.29591578503	117.959508192327	144.200158138734
ENSDART00000015591	ENSDARG00000010655	32.1875370833315	49.8221165413661	47.3050467841075	35.2631228427155	42.3900206748007	30.4199813731565	43.6000849333297	39.0060496643558	34.0168252274157	29.5636626835692	11.6265452513504	12.4302520802401	9.12645531987027	20.0527466401758	16.3968626814751	10.9477468616834	11.1558732635006	13.8596552443297	15.3355794055786	15.7958487434252	28.5042943059167	23.6586742550199	22.0377969465736	13.7603818966746	23.0963764146825	38.7319796279386	39.7131625641827	41.4205269905376	32.493732350164	49.7824578798131	54.6503203730842	38.8818100712471	44.9266455530751	49.8281486373234	43.4823856349581	49.0071322299169	43.9950578064921	47.0464562344146	46.7494012258306	51.1482583566225	40.2553704507766	38.0461368338145	39.840556399056	40.7170229256924	53.1945922914859	47.3033838237914	49.2352729846233	51.0095797497561
ENSDART00000015628	ENSDARG00000008275	0	0	0	0.979531190075431	0	0	0	0.88650112873536	0.91937365479502	0.821212852321368	0	3.92534276218109	0	2.43063595638495	0	1.99049942939697	1.52125544502281	1.97995074918995	1.27796495046488	1.26366789947401	0	0	5.93325302407751	2.29339698277909	0	16.7251730211553	11.2232850724864	2.76136846603584	13.3797721441852	11.6512135463392	12.5240317521651	15.7628959748299	14.6272799475128	19.3211188593703	9.54491391986885	14.0020377799762	12.277690550649	11.7616140586036	10.3887558279624	14.1473906092786	8.75116748929927	18.5352974318583	7.9681112798112	9.25386884674827	13.2986480728715	11.563049379149	11.2830833923095	17.6571622210694
ENSDART00000015629	ENSDARG00000001994	0	0	1.10011736707227	0	0	0	0	2.65950338620608	0	0	0	0	1.14080691498378	0	0	1.99049942939697	1.52125544502281	0	3.19491237616221	1.89550184921102	0	0.763183040484512	2.54282272460465	3.05786264370546	0	0	2.58998886288148	0.92045615534528	0.955698010298942	2.11840246297077	4.55419336442368	1.05085973165533	4.17922284214652	7.11830694818905	2.12109198219308	2.00029111142518	1.02314087922075	0	0	4.35304326439341	9.6262842382292	9.75541970097807	15.9362225596224	9.25386884674827	16.1483583742011	50.4569427453775	42.055129007699	56.8953004901126
ENSDART00000015632	ENSDARG00000006859	98.6392265456932	76.4711556216317	123.213145112094	98.9326501976186	80.0700390524014	87.457446447825	108.536381642544	97.5151241608896	99.2923547178621	105.115245097135	62.416190296723	54.9547986705352	72.4412391014702	55.9046269968538	55.4970736911466	57.226858595163	60.8502178009125	79.8580135506615	58.1474052461523	58.1287233758046	103.42986791004	119.056554315584	95.7796559601083	103.202864225059	92.38550565873	120.597300205172	120.002817313508	127.943405592994	109.905271184378	109.097726842995	85.391125582944	112.44199128712	107.614988185273	84.4027823856702	89.0858632521092	105.015283349822	100.267806163633	87.6774866186817	124.665069935548	111.002603242032	148.769847318088	144.380211574476	138.44593348672	154.539609740696	164.33329404334	194.469466831142	204.121235915417	188.343063691407
ENSDART00000015655	ENSDARG00000039979	17.6512300134398	18.5384619688804	18.7019952402285	15.6724990412069	12.9525063173002	22.8149860298674	14.8425821049633	18.6165237034426	16.5487257863104	8.21212852321367	15.9100092913215	11.1218044928464	13.1192795223135	11.5455207928285	11.9823227287703	17.4168700072235	13.1842138568644	16.4995895765829	13.4186319798813	15.1640147936882	6.51526726992381	10.6845625667832	5.93325302407751	4.58679396555819	9.38290291846477	4.40136132135665	6.04330734672345	2.76136846603584	2.86709403089683	2.11840246297077	3.41564502331776	1.05085973165533	0	0	1.06054599109654	2.00029111142518	1.02314087922075	0	0	1.08826081609835	0	0	0	0	0	1.05118630719536	0	0
ENSDART00000015732	ENSDARG00000017441	7.26815353494581	3.47596161916508	8.80093893657814	6.85671833052802	3.53250172290006	2.85187325373343	4.63830690780103	8.8650112873536	2.75812096438506	5.74848996624957	4.89538747425278	5.88801414327163	3.42242074495135	3.03829494548118	0	4.47862371614319	4.0566811867275	1.97995074918995	1.91694742569733	3.79100369842204	10.5873093136262	9.15819648581414	9.32368332355037	7.64465660926365	11.5481882073413	11.4435394355273	15.5399331772889	9.2045615534528	2.86709403089683	13.76961600931	5.6927417055296	13.6611765115193	8.35844568429305	15.2535148889765	11.6660059020619	6.00087333427553	9.20826791298671	23.5232281172073	23.8941384043134	7.61782571268846	0	8.77987773088027	8.9641251897876	5.55232130804896	2.8497103013296	13.6654219935397	15.3860228076948	10.7904880239869
ENSDART00000015801	ENSDARG00000015907	88.2561500671992	93.850963717457	66.007042024336	82.2806199663362	102.442549964102	82.7043243582693	79.7788788141778	84.2176072298592	66.1949031452414	62.4121767764239	89.9527448393949	92.8997787049524	89.553342826227	92.9718253317242	85.7682047954085	99.0273466124994	103.445370261551	79.1980299675982	105.432108413353	82.7702474155478	75.7399820128643	79.3710362103892	78.827504462744	111.611986495249	83.7243645032241	91.5483154842184	101.872895273338	81.9205978257299	71.6773507724207	77.3216898984331	77.4212871952026	101.933393970567	78.3604282902473	93.5548913190562	112.417875056233	131.019067798349	118.684341989607	163.59335917876	101.809807114031	130.591297931802	82.2609743994131	89.7498612489983	77.6890849781592	81.4340458513848	85.491309039888	69.378296274894	66.6727655000107	77.4953230813603
ENSDART00000015820	ENSDARG00000009499	9.34476883064462	9.2692309844402	11.0011736707227	8.81578071067888	11.7750057430002	6.65437092537799	8.34895243404186	8.8650112873536	3.67749461918008	2.4636385569641	1.2238468685632	8.50490931805902	3.42242074495135	5.46893090186613	8.19843134073757	10.4501220043341	27.8896831587515	11.2197209120764	8.94575465325419	28.4325277381653	4.88645045244286	0	1.69521514973643	9.17358793111637	3.60880881479414	7.04217811417065	6.90663696768394	0.92045615534528	0.955698010298942	2.11840246297077	0	0	7.31363997375642	3.05070297779531	2.12109198219308	21.0030566699644	15.3471131883112	25.6617034005898	17.660884907536	13.0591297931802	63.0084059229547	52.6792663852816	58.7648206886076	49.9708917724407	49.3949785563797	74.6342278108708	83.0845231615518	73.5715092544559
ENSDART00000016019	ENSDARG00000018882	140.171532459669	112.389425686337	124.313262479166	123.420929949504	108.330052835602	48.4818453134682	50.0937146042512	60.2820767540045	60.6786612164713	26.2788112742838	136.458925844796	122.994073215007	127.770374478184	103.909687135456	116.03933589967	98.0320968978009	113.58707322837	109.557274788511	97.1253362353313	101.725265907658	51.30772975065	41.2118841861636	20.3425817968372	26.7562981324228	15.8787587850942	9.68299490698464	11.2232850724864	0	6.6898860720926	3.17760369445616	15.9396767754829	7.35601812158729	16.7168913685861	9.15210893338593	4.24218396438615	21.0030566699644	29.6710854974016	11.7616140586036	13.5053825763511	13.0591297931802	19.2525684764584	17.5597554617605	7.9681112798112	14.8061901547972	14.248551506648	5.25593153597682	8.20587883077054	23.5428829614259
ENSDART00000016071	ENSDARG00000017748	24.9193835483856	0	0	0	0	0.950624417911142	0	0	39.5330671561859	0	37.3273294911775	0	0.570403457491892	21.2680646183683	1.26129712934424	0	5.07085148340937	0	7.66778970278931	0	0	0	0	0	0	0	0	0	0	0	0	0	0	0	0	0	0	0	0	0	0	0	0	0	0	0	0	0
ENSDART00000016112	ENSDARG00000013804	25.9576911962351	33.6009623185957	34.1036383792403	19.5906238015086	29.4375143575005	40.8768499701791	51.0213759858114	24.8220316045901	53.3236719781112	45.1667068776752	63.6400371652862	50.3752321146573	59.8923630366486	44.9667651931215	57.389019385163	77.629477746482	65.4139841359809	102.297455374814	83.0677217802175	115.625612801872	74.9255736041238	98.450612222502	114.427022607209	84.8556883628265	49.8015616441592	148.766012661855	132.952761627916	157.398002564043	124.240741338862	166.294593343205	256.173376748832	230.138281232517	220.454004923229	187.109782638112	171.808450557639	282.04104671095	284.433164423367	186.047349654276	313.740426004463	225.269988932359	196.026151760304	252.665370255332	175.298448155846	217.465917898584	218.477789768603	240.721664347738	255.407978607733	292.324130104372
ENSDART00000016121	ENSDARG00000039502	0	0	0	0	0	0	0	0	0.91937365479502	0	0	0	0.570403457491892	0	0	0	0.507085148340937	0	0	0	0.814408408740476	0	0.847607574868215	0	0.721761762958828	0	1.72665924192099	0	0.955698010298942	2.11840246297077	0	2.10171946331065	1.04480571053663	0	2.12109198219308	3.00043666713777	0	1.06923764169124	2.07775116559247	2.1765216321967	0	0	0	0	0	1.05118630719536	0	1.96190691345216
ENSDART00000016181	ENSDARG00000013087	174.4356848387	163.370196100759	165.01760506084	145.950147321239	118.927558004302	73.1980801791579	76.9958946694972	60.2820767540045	92.856739134297	48.4515582869607	41.6107935311487	31.4027420974487	37.076224736973	40.1054932803516	35.9469681863109	13.9334960057788	16.7338098952509	20.4594910749629	8.30677217802175	13.9003468942141	30.1331111233976	18.3163929716283	21.1901893717054	29.8141607761282	18.7658058369295	16.7251730211553	18.1299220401703	22.0909477282867	22.9367522471746	25.4208295556492	17.0782251165888	19.9663349014512	18.8065027896594	20.3380198519687	22.2714658130273	23.0033477813896	20.4628175844149	31.007891609046	22.8552628215172	20.6769555058687	48.131421191146	54.6303503254772	50.7967094087964	42.567796695042	57.9441094603685	52.5593153597682	51.2867426923159	54.9333935766604
ENSDART00000016197	ENSDARG00000013295	0	1.15865387305503	0	0	0	0.950624417911142	0.927661381560207	0	0	0	0.611923434281598	0	0.570403457491892	0.607658989096237	0	0	0	0	0	0.631833949737006	0	1.52636608096902	0	0.764465660926364	0	0	0	0	0.955698010298942	0	0	0	0	1.01690099259844	1.06054599109654	0	0	1.06923764169124	0	0	27.1286192168277	15.6086715215649	22.9083199294572	10.1792557314231	20.8978755430837	9.46067676475828	8.20587883077054	16.6762087643433
ENSDART00000016208	ENSDARG00000075211	0	82.2644249869068	67.1071593914083	37.2221852228664	0	29.4693569552454	64.9362967092145	57.6225733677984	69.8723977644215	38.5970040591043	208.053967655743	79.8153028310154	96.3981843161297	64.4118528442011	148.202412697948	0	88.739900959664	58.7385388926353	138.65919712544	70.1335684208077	166.953723791798	143.478411611088	92.3892256606355	165.124582760095	166.00520548053	323.059920987578	328.928585585948	389.352953711054	188.272508028892	230.905868463814	370.028210859424	486.548055756416	472.252181162557	557.261743943943	336.193079177603	297.043230046639	395.955520258429	462.979898852307	200.502987479674	375.449981553931	215.278720236762	209.741523571029	96.6133492677108	154.539609740696	125.387253258502	96.7091402619735	94.3676065538613	107.904880239869
ENSDART00000016219	ENSDARG00000009771	527.460285107496	546.884628081972	545.658214067845	526.008249070507	459.225223977008	471.509711283926	432.290203807056	475.164605002153	482.671168767385	420.46098038854	236.202445632697	192.341795346873	220.17573459187	222.403190009223	216.94310624721	137.84208548574	118.150839563438	189.415288339172	155.272741481484	176.913505926362	88.7705165527119	74.7919379674822	100.017693834449	65.7440468396673	54.1321322219121	16.7251730211553	22.4465701449728	13.8068423301792	33.449430360463	15.8880184722808	28.463708527648	17.8646154381406	17.7616970791227	33.5577327557484	24.3925577952204	25.0036388928147	35.8099307727261	27.8001786839723	50.9049035570156	37.000867747344	48.131421191146	50.728182445086	53.7847511387256	49.0455048877658	48.4450751226032	71.4806688892847	66.6727655000107	61.800067773743
ENSDART00000016230	ENSDARG00000019328	2.0766152956988	4.6346154922201	1.10011736707227	5.87718714045259	1.17750057430002	1.90124883582228	4.63830690780103	3.54600451494144	0	2.4636385569641	0	7.19646173066533	5.13363111742702	1.21531797819247	0	0	4.56376633506843	4.61988508144323	5.75084227709198	2.52733579894803	8.95849249614524	7.63183040484512	5.08564544920929	6.88019094833728	0	8.80272264271331	4.31664810480246	0	9.55698010298942	7.4144086203977	3.41564502331776	18.9154751697959	7.31363997375642	7.11830694818905	11.6660059020619	4.00058222285036	7.16198615454522	3.20771292507372	4.15550233118495	4.35304326439341	10.5014009871591	7.80433576078246	10.9561530097404	9.25386884674827	8.5491309039888	36.7915207518377	42.055129007699	27.4666967883302
ENSDART00000016317	ENSDARG00000003259	0	0	0	0	0	0	0	0	0	0	0	0	0	0	0	0	0	0	0	0	0	0	0	0	2.16528528887648	0	0	0	0	0	0	0	0	0	0	0	0	0	0	0	0	0	0	0	0	0	0	0
ENSDART00000016369	ENSDARG00000009534	428.821058561803	363.817316139278	385.041078475294	442.748097914095	336.765164249806	351.731034627122	372.919875387203	410.450022604472	386.136935013908	341.624546565689	237.42629250126	210.660061570385	224.168558794313	212.680646183683	211.267269165161	173.671075214886	169.873524694214	204.594910749629	203.196427123917	183.863679373469	250.837789892067	209.112153092756	140.702857428124	244.629011496437	248.286046457837	242.074872674616	241.732293868938	243.920881166499	190.183904049489	298.694747278879	332.456115602929	412.987874540544	321.800158845282	332.526624579689	330.89034922212	403.058658952173	430.742310151934	283.347975048179	398.928223793755	355.861286864161	430.557440473524	475.088939437632	452.190315129285	519.142042302578	431.256158934546	488.801632845844	442.091722007763	432.600474416201
ENSDART00000016417	ENSDARG00000017775	104.86907243279	88.0576943521819	75.9080983279865	84.2396823464871	84.7800413496015	66.5437092537799	54.7320215120522	39.8925507930912	64.3561558356514	57.4848996624957	82.6096636280157	101.404688023011	89.553342826227	91.7565073535318	90.8133933127854	92.5582234669592	66.4281544326628	81.8379642998514	81.7897568297526	94.775092460551	78.9976156478262	99.2137952629866	119.512668056418	103.202864225059	111.15131149566	103.872127184017	104.46288413622	97.5683524665997	134.753419452151	98.5057145281408	84.2525772418381	147.120362431746	124.331879553859	128.129525067403	127.265518931585	114.016593351235	83.8975520961012	80.1928231268431	139.209328094696	130.591297931802	192.525684764584	177.548638557801	133.465863936838	138.808032701224	154.834259705575	207.083702517487	196.941091938493	175.590668753968
ENSDART00000016501	ENSDARG00000018485	0	0	0	0	0	0	0	0	0	0	0	0	0	0	0	0	0	0	0	0	0	0	0	0	0	9.68299490698464	0	0	0	0	0	4.20343892662131	15.6720856580495	0	0	0	0	0	0	16.3239122414753	0	0	0	0	0	0	0	0
ENSDART00000016592	ENSDARG00000010553	346.7947543817	359.182700647058	342.136501159475	383.976226509569	397.995194113407	258.569841671831	279.226075849622	281.020857809109	223.40779811519	257.039622776588	114.429682210659	99.4420166419209	92.9757635711783	103.30202814636	99.011824653523	99.0273466124994	94.3178375914143	108.237307622384	95.8473712848664	89.0885869129179	114.017177223667	126.688384720429	121.207883206155	134.54595632304	160.952873139819	117.076211148087	111.369521103904	115.05701941816	129.974929400656	106.979324380024	86.5296739240499	89.3230771907028	71.0467883164909	89.4872873486624	82.72258730553	67.0097522327435	76.735565941556	103.71605124405	72.7212907957366	51.1482583566225	77.8853906547635	69.2634798769443	47.8086676788672	56.4485999651645	71.24275753324	53.6105016669636	65.6470306461644	57.8762539468387
ENSDART00000016614	ENSDARG00000014230	64.3750741666629	75.3125017485766	67.1071593914083	56.812809024375	74.1825361809013	97.9143150448476	94.6214609191411	93.0826185172128	106.647343956222	75.5515824135658	222.12820664422	218.510747094747	224.168558794313	207.819374270913	236.493211752045	172.178200642838	192.692356369556	248.813810814871	288.820078805064	239.465066950325	311.918420547602	261.008599845703	313.61480270124	359.298860635391	327.679840383308	300.172842116524	273.675489844476	358.977900584659	343.09558569732	342.121997769779	303.992407075281	219.629683915963	268.515067607914	284.732277927562	277.863049667293	134.019504465487	127.892609902593	103.71605124405	152.714710671047	117.532168138622	209.152902994253	217.545859331811	196.214740265351	210.062822821186	233.676244709027	237.568105426152	290.282963638508	227.58120196045
ENSDART00000016629	ENSDARG00000020279	239.849066653212	215.509620388235	192.520539237647	187.090457304407	137.767567193102	168.260521970272	194.808890127643	187.938239291896	140.664169183638	139.606184894632	83.8335104965789	78.5068552436217	77.5748702188973	74.7420556588371	88.2907990540969	69.1698551715448	45.1305782023434	56.7585881434454	69.6490898003362	92.8795906113399	81.4408408740476	91.5819648581414	89.8464029360308	77.9754974144892	83.7243645032241	32.5700737780392	0	38.6591585245018	64.9874647003281	42.3680492594154	48.9575786675546	43.0852489978684	53.2850912373682	35.5915347409453	28.6347417596065	54.0078600084798	37.8562125311676	34.2156045341197	58.1770326365892	46.7952150922291	63.0084059229547	61.4591441161619	64.740904148466	56.4485999651645	64.5934334968043	34.689148137447	60.5183563769328	48.0667193795779
ENSDART00000016791	ENSDARG00000016443	0	0	0	0	0	0	0	0	0	0	0	0	0	0	0	0	0	0	0	0	0	4.57909824290707	3.39043029947286	0	8.66114115550594	7.92245037844198	31.0798663545777	23.011403883632	16.246866175082	39.1904455649593	5.6927417055296	45.1869684611791	27.1649484739524	25.4225248149609	31.8163797328961	60.0087333427553	57.2958892363618	74.8466349183869	41.5550233118495	64.2073881498028	2.62535024678978	0	0	0	5.6994206026592	5.25593153597682	0	9.80953456726079
ENSDART00000016793	ENSDARG00000010823	367.560907338688	338.326930932067	333.335562222897	354.590290807306	341.475166547006	268.076085850942	283.864382757423	253.539322818313	287.763953950841	245.542642844089	177.457795941663	164.864396011606	147.7344954904	155.560701208637	157.031492603358	154.761330635615	135.39173460703	181.495485342412	162.30154870904	163.644992981885	188.12834241905	217.507166538086	196.644957369426	210.22805675475	223.024384754278	139.963290019142	122.59280617639	173.966213360258	129.974929400656	147.228971176469	112.716285769486	107.187692628843	121.197462422249	110.84220819323	125.144426949392	81.0117900127197	71.6198615454522	55.6003573679445	75.8379175441253	79.4430395751797	91.0121418887124	81.9455254882158	96.6133492677108	89.7625278134582	100.689763980313	97.7603265691689	72.8271746230886	93.1905783889775
ENSDART00000016890	ENSDARG00000020232	58.1452282795665	71.8365401294116	63.8068072901915	62.6899961648276	78.8925384781014	105.519310388137	73.2852491432563	82.4446049723885	114.921706849377	87.048562346065	132.787385239107	133.461653914157	146.023285117924	147.661134350386	135.589441404506	154.761330635615	159.224736579054	187.435337589982	189.777795144035	161.117657182937	165.324906974317	174.005733230469	200.882995243767	152.893132185273	146.517637880642	135.561928697785	121.729476555429	162.000283340769	161.512963740521	140.873763787556	168.505154483676	172.340995991474	131.645519527616	147.450643926773	177.111180513122	237.034496703884	190.304203535059	187.116587295967	206.736240976451	176.298252207933	175.898466534915	181.450806438192	184.262573345634	186.00276381964	231.776437841474	183.957603759189	258.485183169272	179.514482580873
ENSDART00000016960	ENSDARG00000020656	26.9959988440845	28.9663468263756	35.2037557463126	11.7543742809052	23.5500114860004	38.0249767164457	40.8171007886491	39.0060496643558	45.049309084956	35.3121526498188	50.7896450453726	41.2160990029014	53.0475215467459	47.3974011495065	46.0373452210648	52.2506100216705	58.3147920592078	69.2982762216484	56.8694402956874	59.3923912752786	66.781489516719	74.7919379674822	59.3325302407751	58.0993902304037	62.7932733774181	33.4503460423106	36.2598440803407	28.5341408157037	28.6709403089683	24.3616283241639	9.10838672884736	3.15257919496598	0	4.06760397039375	0	0	0	0	0	0	0	0	0	0	0	0	0	0
ENSDART00000017017	ENSDARG00000010981	84.1029194758016	62.5673091449714	75.9080983279865	75.4239016358082	65.9400321608012	59.8893383284019	45.4554076964501	49.6440632091802	59.7592875616763	53.3788354008889	31.2080951483615	30.7485183037518	31.9425936195459	30.9906084439081	33.4243739276224	47.2743614481781	25.8613425653878	45.5388672313689	33.8660711873194	46.1238783308015	43.9780540719857	43.5014333076172	55.9420999413022	31.3430920979809	50.523323407118	39.6122518922099	50.0731180157086	54.3069131653715	21.0253562265767	37.0720431019885	36.4335469153894	19.9663349014512	25.0753370528791	19.3211188593703	24.3925577952204	18.0026200028266	16.3702540675319	13.9000893419861	18.6997604903323	11.9708689770819	7.87605074036934	13.6575875813693	9.960139099764	8.32848196207344	10.4489377715419	13.6654219935397	17.4374925153874	7.84762765380863
ENSDART00000017090	ENSDARG00000010785	0	1.15865387305503	1.10011736707227	0	0	0	0	0.88650112873536	0	1.64242570464274	0	0	0	0	0	0	0	1.97995074918995	0.638982475232442	0.631833949737006	3.25763363496191	2.28954912145354	4.23803787434108	5.35125962648455	0.721761762958828	1.76054452854266	4.31664810480246	5.52273693207168	0	2.11840246297077	0	0	0	4.06760397039375	1.06054599109654	7.00101888998812	7.16198615454522	16.0385646253686	8.31100466236989	8.70608652878681	32.3793197104073	29.2662591029342	27.8883894793392	6.47770819272379	21.8477789768603	60.9688058173311	45.132333569238	49.047672836304
ENSDART00000017128	ENSDARG00000013222	104.86907243279	92.692309844402	150.716079288901	103.830306147996	169.560082699203	115.025554567248	100.187429208502	106.380135448243	102.050475682247	90.3334137553504	87.5050511022685	103.367359404102	75.2932563889297	95.4024612881092	97.1198789595066	85.5914754640698	68.9635801743675	89.0977837135479	76.0389145526607	91.6159227118659	105.873093136262	112.187906951223	98.322478684713	81.0333600581946	72.8979380588417	60.7387862347218	69.9296992977999	56.1478254760621	73.5887467930185	64.6112751206085	61.4816104197197	76.7127604108389	59.553925500588	34.5746337483468	34.9980177061858	45.0065500070665	59.3421709948033	68.4312090682394	60.2547838021817	58.766084069311	52.5070049357956	68.2879379068465	56.7727928686548	65.7024688119127	39.8959442186144	49.4057564381821	66.6727655000107	62.7810212304691
ENSDART00000017138	ENSDARG00000008414	0	0	0	0	0	0	2.78298414468062	0.88650112873536	0	0.821212852321368	0.611923434281598	0.654223793696848	0.570403457491892	1.21531797819247	0.630648564672121	0.995249714698487	0.507085148340937	0	0	0	0.814408408740476	0	0	0.764465660926364	0	0	2.58998886288148	0.92045615534528	0.955698010298942	0	2.27709668221184	0	1.04480571053663	1.01690099259844	1.06054599109654	0	1.02314087922075	1.06923764169124	1.03887558279624	1.08826081609835	2.62535024678978	4.87770985048904	1.9920278199528	4.62693442337414	1.89980686755307	6.30711784317218	6.15440912307791	0.980953456726079
ENSDART00000017155	ENSDARG00000010423	0	0	0	0	1.17750057430002	0	5.56596828936124	2.65950338620608	5.51624192877012	4.9272771139282	1.83577030284479	0	1.71121037247567	1.82297696728871	0	0	0	0	1.27796495046488	5.05467159789605	0	0	0	0	0	2.64081679281399	0	0	2.86709403089683	3.17760369445616	0	7.35601812158729	0	0	0	0	0	3.20771292507372	0	0	5.25070049357956	5.85325182058684	8.9641251897876	2.77616065402448	5.6994206026592	5.25593153597682	7.18014397692423	7.84762765380863
ENSDART00000017172	ENSDARG00000012261	80.9879965322534	89.2163482252369	94.610093568215	122.441398759429	107.152552261302	109.321808059781	80.706540195738	93.9691196459481	124.115443397328	79.6576466751726	247.828990884047	248.605041604802	231.013400284216	220.580213041934	213.789863423849	213.978688660175	214.497017748216	211.854730163325	242.174358113096	205.977867614264	151.479964025729	163.321170663686	166.13108467417	269.09191264608	208.589149495101	411.087147414711	477.421280391152	475.87583231351	386.101996160773	369.6612297884	431.509821279144	657.838192016235	567.329500821391	663.019447174181	544.060093432524	538.078308973373	658.90272621816	898.159619020642	311.662674838871	680.16301006147	518.944232115447	563.863258716533	526.891358377515	455.290347260015	440.755193272311	333.22605938093	372.341751946213	446.333822810366
ENSDART00000017176	ENSDARG00000016484	2111.91775572568	2024.16831622713	2013.21478174225	1851.31394924257	2213.70107968404	2046.69437176269	1574.24136450767	1596.58853285238	1715.55123984751	1699.91060430523	799.172005171767	719.646173066533	677.639307500367	858.622151592983	793.9865429222	584.709207385361	624.221817607694	740.501580197043	724.60612691359	730.400045895979	1092.12167612098	1024.19164033022	1284.12547592535	992.276427882421	1041.50222394959	1736.77717740734	1696.44270518737	1989.10575170115	1645.71197373478	1697.89957407107	2345.4095826782	2464.26607073174	2037.37113554643	2059.22451001183	1919.58824388473	1890.27510029679	1784.35769336098	2274.26846387727	1777.51612216436	1901.19164572382	1329.30234162456	1616.47304445207	1380.47527922729	1366.79642866472	1422.00544036347	1305.57339353664	1453.46628790023	1237.96326238831
ENSDART00000017229	ENSDARG00000056181	0	0	0	0	0	0	0	0	0	0	0	0	2.85201728745946	0	0	1.49287457204773	4.0566811867275	0	0	2.52733579894803	0	6.1054643238761	5.93325302407751	4.58679396555819	6.49585586662945	0	0	0	5.73418806179365	0	2.27709668221184	5.25429865827664	2.08961142107326	0	0	0	0	0	0	0	4.37558374464964	10.7309616710759	0	13.8808032701224	6.64932403643573	15.7677946079305	15.3860228076948	20.6000225912477
ENSDART00000017259	ENSDARG00000035056	0	0	0	0	0	0.950624417911142	0	0	0	0	0	0	0	0	0	0	0	1.31996716612664	0	0	0	0	0	0	0	0	0	0	0	0	0	0	0	0	0	0	0	0	0	0	0.875116748929927	0	0	0	0	0	1.02573485384632	0
ENSDART00000017299	ENSDARG00000013004	0	0	0	0	0	0	3.71064552624083	0	0	4.9272771139282	3.67154060568959	6.54223793696848	0	0	6.30648564672121	0	0	1.31996716612664	0	0	14.6593513573286	0	0	30.5786264370546	26.7051852294766	73.9428701987918	82.8796436122073	87.4433347578016	89.8356129681006	86.8545009818016	124.101769180545	127.154027530295	115.973433869566	125.078822089608	138.931524833647	193.02809225253	193.373626172721	171.078022670599	188.036480486119	200.239990162097	239.7819892068	238.032240703865	251.991519224029	260.033714593626	240.325568745463	223.902683432613	203.095501061571	255.047898748781
ENSDART00000017309	ENSDARG00000060123	70.6049200537593	72.9951940024666	64.9069246572638	50.9356218839224	62.4075304379011	42.7780988060014	68.6469422354553	47.8710609517094	34.9361988822108	60.7697510717812	109.534294736406	97.4793452608303	78.1452736763892	97.2254382553979	85.1375562307363	43.2933625893842	59.3289623558897	44.2189000652423	47.2847031672007	49.9148820292235	31.7619279408786	30.5273216193805	18.6473666471007	32.1075577589073	25.9834234665178	9.68299490698464	15.5399331772889	16.568210796215	25.8038462780714	11.6512135463392	10.2469350699533	0	8.35844568429305	0	0	0	1.02314087922075	0	2.07775116559247	4.35304326439341	8.75116748929927	15.6086715215649	11.9521669197168	7.40309507739862	15.1984549404245	26.2796576798841	28.7205759076969	32.3714640719606
ENSDART00000017359	ENSDARG00000011564	538.88166923384	560.788474558632	531.356688295905	539.721685731563	520.455253840609	374.54602065699	336.741081506355	355.486952622879	341.087625928952	342.44575941801	304.737870272236	305.522511656428	265.23760773373	303.829494548118	280.638611279094	211.490564373428	208.411995968125	225.054401824591	232.589620984609	222.405550307426	661.299627897267	512.095820165108	606.887023605642	577.171573999405	648.863824899987	1549.27918511754	1746.51582320308	1628.2869388058	1473.68633188097	1731.79401347861	2707.46795514988	2657.62426135632	2478.27914539289	2592.08063013341	2772.26722072635	2182.31760256487	2183.38263625707	2709.4481840456	2210.72724019039	2267.93554074896	770.977855807266	835.063926403723	764.938682861875	719.025609392341	787.469946600746	644.377206310758	733.400420500117	618.00067773743
ENSDART00000017375	ENSDARG00000012125	0	0	0	0	0	0	0	0	0	0	0	0	0	0	0	0.995249714698487	0	0	0	0	0	0	0	0	0	0	0	0	0	0	0	0	3.13441713160989	2.03380198519687	0	0	3.06942263766224	0	2.07775116559247	0	0	0	2.9880417299292	2.77616065402448	2.8497103013296	0	0	0
ENSDART00000017384	ENSDARG00000009031	14.5363070698916	41.7115394299809	27.5029341768067	20.5701549915841	0	9.50624417911142	40.8171007886491	65.6010835264166	24.8230886794655	23.8151727173197	61.8042668624414	75.8899600688343	43.3506627693838	40.7131522694479	47.9292909150812	32.3456157277008	58.3147920592078	32.9991791531659	72.205019701266	53.0740517779085	49.6789129331691	21.3691251335663	19.494974221969	42.04561135095	31.0357558072296	33.4503460423106	51.7997772576296	65.3523870295149	49.696296535545	50.8416591112985	30.7408052098598	50.4412671194557	32.3889770266356	41.6929406965359	30.7558337417996	15.0021833356888	19.4396767051942	33.1463668924285	12.4665069935548	25.0299987702621	7.87605074036934	4.87770985048904	7.9681112798112	12.9554163854476	9.49903433776533	4.20474522878146	7.18014397692423	8.82858111053471
ENSDART00000017402	ENSDARG00000019613	6.22984588709641	4.6346154922201	4.40046946828907	0	1.17750057430002	4.75312208955571	0	1.77300225747072	0.91937365479502	2.4636385569641	1.2238468685632	2.61689517478739	3.42242074495135	2.43063595638495	5.04518851737697	2.48812428674622	4.56376633506843	2.63993433225327	7.02880722755687	0.631833949737006	31.7619279408786	32.816870740834	28.8186575455193	17.5827102013064	30.3139940442708	30.8095292494966	37.1231737013012	25.7727723496679	28.6709403089683	34.9536406390177	25.0480635043302	23.1189140964172	22.9857256318059	33.5577327557484	25.4531037863169	36.0052400056532	23.5322402220772	23.5232281172073	27.0107651527022	23.9417379541637	31.5042029614774	30.241801073032	23.9043338394336	24.9854458862203	29.4470064470725	24.1772850654934	40.0036593000064	29.4286037017824
ENSDART00000017436	ENSDARG00000019228	10.383076478494	2.31730774611005	6.60070420243361	5.87718714045259	5.8875028715001	19.0124883582228	11.1319365787225	20.3895259609133	15.6293521315153	27.1000241266051	17.1338561598847	13.084475873937	24.5273486721513	20.660405629272	17.6581598108194	15.9239954351758	13.6912990052053	10.5597373290131	17.2525268312759	15.7958487434252	15.473759766069	19.8427590525973	14.4093287727597	16.0537788794537	14.4352352591766	22.8870788710546	16.4032627982494	28.5341408157037	20.0696582162778	0	7.96983838774144	6.30515838993196	10.4480571053663	20.3380198519687	14.8476438753515	7.00101888998812	0	0	0	0	0	0	0	0	0	0	0	0
ENSDART00000017443	ENSDARG00000002131	0	3.47596161916508	5.50058683536134	0	0	2.85187325373343	2.78298414468062	0	0	0	0	3.27111896848424	0	0	1.26129712934424	0	0	1.97995074918995	1.27796495046488	0	2.44322522622143	0	0	0	2.16528528887648	0	0	2.76136846603584	4.77849005149471	0	0	0	0	0	0	0	0	0	0	0	0.875116748929927	0	0	1.85077376934965	0	0	7.18014397692423	2.94286037017824
ENSDART00000017451	ENSDARG00000019549	7.26815353494581	0	7.70082156950587	3.91812476030172	12.9525063173002	1.90124883582228	5.56596828936124	6.20550790114752	2.75812096438506	6.56970281857094	7.34308121137918	11.7760282865433	12.5488760648216	13.3684977601172	18.9194569401636	7.96199771758789	10.6487881151597	17.1595731596463	7.02880722755687	19.5868524418472	4.88645045244286	11.4477456072677	0	6.11572528741092	7.21761762958828	1.76054452854266	8.63329620960493	1.84091231069056	5.73418806179365	1.05920123148539	11.3854834110592	10.5085973165533	16.7168913685861	15.2535148889765	12.7265518931585	6.00087333427553	11.2545496714282	0	5.19437791398118	7.61782571268846	3.50046699571971	6.82879379068465	6.9720973698348	3.70154753869931	0	8.40949045756291	5.12867426923159	4.9047672836304
ENSDART00000017485	ENSDARG00000009753	286.572910806435	324.423084455407	375.140022171643	343.815447716476	310.860151615205	333.669170686811	337.668742887915	296.977878126346	272.134601819326	316.988160996048	105.250830696435	118.414506659129	127.199971020692	116.062866917381	99.6424732181951	114.951342047675	119.672095008461	134.636650944917	132.908354848348	99.19793010871	197.086834915195	172.4793671495	221.225577040604	194.174277875297	240.34666706529	411.967419678983	408.354910714313	416.046182216067	373.677922026886	371.77963225137	478.190303264487	429.801630247029	400.16058713553	419.980109943154	449.671500224932	390.05676672791	374.469561794793	596.634604063712	485.154897165842	389.59737216321	251.158506942889	267.298499806799	258.963616593864	257.257553939602	315.367940013809	267.001322027622	332.338092646207	268.781247142946
ENSDART00000017551	ENSDARG00000039647	6.22984588709641	3.47596161916508	2.20023473414453	1.95906238015086	1.17750057430002	2.85187325373343	3.71064552624083	1.77300225747072	2.75812096438506	0.821212852321368	3.67154060568959	3.92534276218109	5.70403457491892	4.86127191276989	5.04518851737697	1.99049942939697	2.53542574170469	1.31996716612664	0.638982475232442	1.26366789947401	4.07204204370238	1.52636608096902	2.54282272460465	3.82232830463182	2.16528528887648	2.64081679281399	1.72665924192099	0.92045615534528	0.955698010298942	2.11840246297077	1.13854834110592	2.10171946331065	4.17922284214652	3.05070297779531	1.06054599109654	3.00043666713777	0	1.06923764169124	2.07775116559247	0	0	0.975541970097807	1.9920278199528	0	0	3.15355892158609	0	1.96190691345216
ENSDART00000017553	ENSDARG00000009106	281.381372567188	296.615391502086	254.127111793694	294.838888212705	264.937629217505	185.371761492673	207.796149469486	226.944288956252	182.035983649414	187.236530329272	143.190083621894	124.302520802401	131.763198680627	123.354774786536	112.88609307631	112.960842618278	111.051647486665	126.056864365094	128.435477521721	113.730110952661	152.294372434469	137.372947287212	135.617211978914	138.368284627672	167.448729006448	152.28710171894	150.219354047126	185.011687224401	175.848433895005	179.00500812103	143.457090979346	149.222081895056	152.541633738348	157.619653852758	167.566266593253	80.0116444570071	96.1752426467501	63.0850208597832	82.0711710409027	100.119995081048	112.890060611961	104.382990800465	132.469850026861	105.49410485293	110.188798318078	114.579307484295	107.702159653863	152.047785792542
ENSDART00000017572	ENSDARG00000011764	184.818761317194	190.019235181024	180.419248199852	166.520302312823	182.512589016503	192.976756835962	155.847112102115	141.840180597658	196.745962126134	186.41531747695	233.142828461289	199.538257077539	197.359596292195	209.034692249105	201.807540695079	172.675825500187	176.465631622646	212.514713746388	232.589620984609	209.768871312686	225.591129221112	229.718095185838	264.453563358883	240.042217530878	249.729569983755	184.857175496979	177.845901917861	232.875407302356	222.677636399654	192.77462413034	191.276121305795	170.239276528163	146.272799475128	181.008376682522	139.992070824743	89.0129544584204	89.0132564922049	107.993001810815	91.4210512860688	90.3256477361632	111.139827114101	85.8476933686071	78.6850988881356	80.50865896671	86.4412124736645	88.2996498044106	63.5955609384717	76.5143696246342
ENSDART00000017646	ENSDARG00000020847	73.7198429973076	78.7884633677417	66.007042024336	68.5671833052802	71.8275350323013	65.5930848358688	69.5746036170155	62.9415801402105	81.8242552767568	59.9485382194598	148.697394530428	136.732772882641	135.185619425578	113.0245719719	119.192578723031	93.5534731816577	100.909944519847	112.857192703827	107.988038314283	117.521114651083	62.7094474730167	68.6864736436061	48.3136317674883	56.570458908551	65.6803204292534	31.6898015137679	31.0798663545777	33.1364215924301	40.1393164325556	45.5456529538716	44.4033853031309	45.1869684611791	49.1058683952217	40.6760397039375	42.4218396438615	68.0098977884561	52.1801848402581	48.1156938761058	61.293659384978	74.0017354946879	64.7586394208146	70.2390218470421	70.7169876083244	71.2547901199617	40.8458476523909	53.6105016669636	51.2867426923159	59.8381608602908
ENSDART00000017763	ENSDARG00000041086	1.0383076478494	0	0	0	0	1.90124883582228	0	0	0	0	3.05961717140799	1.3084475873937	0	1.82297696728871	1.26129712934424	0.995249714698487	0	0	0	0.631833949737006	0	0	2.54282272460465	0.764465660926364	0.721761762958828	1.76054452854266	0	0	0.955698010298942	1.05920123148539	1.13854834110592	1.05085973165533	1.04480571053663	2.03380198519687	2.12109198219308	0	1.02314087922075	2.13847528338248	0	1.08826081609835	1.75023349785985	0	1.9920278199528	0.925386884674827	0.949903433776533	2.10237261439073	0	1.96190691345216
ENSDART00000017805	ENSDARG00000020872	5.19153823924701	0	0	3.91812476030172	4.71000229720008	9.50624417911142	0	3.54600451494144	6.43561558356514	9.03334137553504	16.5219327256031	15.7013710487243	28.5201728745946	24.3063595638495	19.5501055048357	8.95724743228638	29.4109386037744	12.539688078203	15.3355794055786	17.0595166428992	6.51526726992381	0	3.39043029947286	18.3471758622327	6.49585586662945	2.64081679281399	2.58998886288148	5.52273693207168	2.86709403089683	0	6.83129004663552	5.25429865827664	0	3.05070297779531	10.6054599109654	0	5.11570439610373	4.27695056676496	6.23325349677742	4.35304326439341	0	0	3.9840556399056	0	0	0	0	0
ENSDART00000017838	ENSDARG00000020467	812.994888266082	723.000016786336	759.080983279865	704.282925664235	757.132869274913	567.522777492952	642.869337421223	619.664288986017	554.382313841397	551.033823907638	305.349793706517	308.793630624912	254.399942041384	309.298425449985	273.7014770677	217.462062661619	218.553698934944	199.975025668185	276.679411775648	265.370258889543	542.396000221157	434.251150035687	501.783684321983	499.196076584916	528.329610485862	1012.31310391203	1023.04560083818	1041.95636785086	1015.90698494778	1044.37241424459	1606.49170930045	1854.76742637165	1354.06820085547	1530.43599386065	1381.89142639879	1571.22866802448	1653.39566082073	2095.70577771483	1262.23383309743	1525.74166416989	709.719683382171	818.47971291206	803.783225350954	705.144806122218	715.27728563373	660.145000918689	609.286503184713	688.629326621708
ENSDART00000017850	ENSDARG00000020986	39.4556906182773	47.504808795256	56.1059857206856	82.2806199663362	93.0225453697016	58.9387139104908	36.1787938808481	38.1195485356205	45.049309084956	49.272771139282	29.3723248455167	26.1689517478739	27.9497694171027	34.6365623784855	29.0098339749176	51.2553603069721	40.059726718934	25.7393597394694	26.8372639597626	26.5370258889543	18.731393401031	16.7900268906593	12.7141136230232	16.0537788794537	19.4875675998884	25.5278956638686	13.8132739353679	17.4886669515603	13.3797721441852	13.76961600931	11.3854834110592	24.1697738280725	14.6272799475128	10.1690099259844	12.7265518931585	20.0029111142518	12.277690550649	14.9693269836774	11.4276314107586	10.8826081609835	13.1267512339489	11.7065036411737	13.9441947396696	14.8061901547972	14.248551506648	16.8189809151258	17.4374925153874	13.7333483941651
ENSDART00000017852	ENSDARG00000009436	8.30646118279522	6.95192323833015	16.501760506084	17.6315614213578	11.7750057430002	25.6668592836008	25.9745186836858	25.7085327333254	35.8555725370058	31.206088388212	116.877375947785	108.601149753677	111.799077668411	116.670525906477	105.948958864916	101.515470899246	105.980796003256	102.297455374814	127.796495046489	128.894125746349	91.2137417789333	98.450612222502	93.2368332355037	117.72771178266	116.92540559933	71.3020534059778	55.2530957414715	71.7955801169319	45.8735044943492	58.2560677316962	91.0838672884736	96.6790953122901	90.8980968166869	87.4534853634655	68.935489421275	109.015865572672	102.314087922075	90.8851995437555	97.6543047828462	83.7960828395731	83.1360911483431	74.1411897274334	87.6492240779232	72.1801770046365	77.8920815696757	69.378296274894	60.5183563769328	72.5905557977299
ENSDART00000017859	ENSDARG00000006477	101.754149489241	125.134618289943	114.412206175516	150.847803271616	189.577592462303	91.2599441194696	97.4044450638217	86.8771106160653	105.727970301427	119.075863586598	116.265452513504	147.200353581791	114.65109495587	122.139456808344	105.318310300244	123.908589479962	113.079988080029	58.7385388926353	74.1219671269633	73.9245721192298	100.986642683819	106.082442627347	68.6562135643254	94.0292762939428	92.38550565873	110.034033033916	111.369521103904	87.4433347578016	103.215385112286	90.0321046762578	125.240317521651	122.950588603673	82.5396511323939	92.5379903264577	96.509685189785	62.0090244541805	60.365311874024	109.062239452507	70.6435396301441	102.296516713245	58.6328221783051	51.7037244151838	53.7847511387256	53.67243931114	54.1444957252624	51.5081290525728	63.5955609384717	64.7429281439212
ENSDART00000017941	ENSDARG00000016630	742.389968212323	720.682709040226	713.976171229902	698.405738523782	657.045320459411	749.09204131398	687.397083736113	768.596478613557	664.707152416799	666.003623232629	577.043798527547	557.398672229714	481.420518123157	552.362021088479	520.2850658545	360.280396720852	386.905968184135	408.529837916194	456.872469791196	447.970270363538	615.6927570078	486.147596788634	508.564544920929	610.808063080165	594.731692678075	683.091277074553	725.196881606814	751.092222761749	729.197581858093	791.223319919583	883.513512698194	988.859007487663	851.516654087354	917.24469532379	894.040270494382	749.109021228729	735.638292159716	792.305092493209	627.480852008927	717.163877808814	506.692597630428	491.673152929295	524.899330557563	468.245763645463	438.855386404758	421.525709185341	379.521895923138	426.714753675844
ENSDART00000017966	ENSDARG00000008014	44.6472288575243	35.9182700647058	26.4028168097344	30.3654668923384	18.8400091888003	24.7162348656897	31.540486973047	9.75151241608896	28.5005832986456	36.9545783544615	29.9842482797983	48.4125607335667	44.4914696843675	48.0050601386027	41.62280526836	62.2031071686554	44.1164079056615	58.7385388926353	78.5948444535904	51.8103838784345	19.5458018097714	23.6586742550199	48.3136317674883	50.4547336211401	28.1487087553943	0	0	2.76136846603584	10.5126781132884	2.11840246297077	0	0	0	0	0	0	0	0	4.15550233118495	2.1765216321967	0	3.90216788039123	0	2.77616065402448	0	5.25593153597682	2.05146970769264	4.9047672836304
ENSDART00000017977	ENSDARG00000014986	168.205838951603	159.894234481593	185.919835035213	125.379992329655	124.815060875802	154.001155701605	192.025905982963	203.895259609133	225.24654542478	179.845614658379	189.696264627295	124.956744596098	164.276195757665	139.761567492134	129.282955757785	138.33971034309	155.675140540668	149.816273355373	212.142181777171	180.704509624784	250.023381483326	245.744939036013	177.997590722325	277.50103491627	233.129049435702	220.068066067833	273.675489844476	346.091514409825	325.893021511939	227.728264769358	253.89628006662	307.901901375011	344.785884477088	352.864644431657	273.620865702907	233.033914481033	183.142217380514	132.585467569714	127.781696683937	199.151729345998	85.7614413951328	113.162868531346	113.54558573731	101.792557314231	77.8920815696757	60.9688058173311	69.7499700615496	56.8953004901126
ENSDART00000018408	ENSDARG00000013613	5.19153823924701	9.2692309844402	11.0011736707227	9.79531190075431	5.8875028715001	5.70374650746685	4.63830690780103	5.31900677241216	2.75812096438506	1.64242570464274	1.2238468685632	1.96267138109054	3.42242074495135	3.03829494548118	0	7.46437286023865	5.07085148340937	3.95990149837991	5.75084227709198	0	4.07204204370238	4.57909824290707	11.866506048155	4.58679396555819	2.88704705183531	2.64081679281399	5.17997772576296	5.52273693207168	3.82279204119577	4.23680492594154	3.41564502331776	3.15257919496598	0	8.13520794078749	3.18163797328961	3.00043666713777	3.06942263766224	4.27695056676496	3.11662674838871	0	0	0.975541970097807	0.9960139099764	0	0.949903433776533	2.10237261439073	6.15440912307791	5.88572074035648
ENSDART00000018420	ENSDARG00000010555	0	0	0	0	0	0	0.927661381560207	0	0	0.821212852321368	0	0	0	0	0	0	0	0	0	0	0	0	0	0	0	0	0	0	0	0	0	0	0	0	0	0	0	0	0	1.08826081609835	0.875116748929927	0	0	0.925386884674827	0	1.05118630719536	1.02573485384632	0.980953456726079
ENSDART00000018461	ENSDARG00000012450	380.020599112881	324.423084455407	316.833801716813	346.754041286703	292.020142426405	323.212302089788	265.311155126219	286.339864581521	270.295854509736	250.469919958017	176.2339490731	141.966563232216	133.474409053103	159.206655143214	170.275112461473	145.804083203328	148.575948463895	166.315862931956	181.471022966014	175.649838026888	168.582540609279	209.112153092756	163.588261949566	207.934659771971	229.520240620907	189.258536818336	190.795846232269	219.989021127522	164.380057771418	219.254654917475	159.396767754829	219.629683915963	213.140364949473	137.281634000789	188.777186415184	123.017903352648	139.147159574021	114.408427660963	146.481457174269	129.503037115704	104.138893122661	111.21178459115	115.537613557262	101.792557314231	103.539474281642	72.5318551964801	97.4448111154002	79.4572299948124
ENSDART00000018469	ENSDARG00000018721	0	0	0	0	0	0	0.927661381560207	0	0	0	0.611923434281598	0	0	1.21531797819247	0	0	0	0	0	0	0	0	0	0	0	0	0	0	0	0	0	0	0	0	0	0	0	0	0	0	0	0	0	0	0	0	0	0
ENSDART00000018545	ENSDARG00000020469	3.11492294354821	18.5384619688804	7.70082156950587	1.95906238015086	3.53250172290006	3.80249767164457	7.42129105248165	2.65950338620608	10.1131102027452	4.10606426160684	2.44769373712639	13.7386996676338	20.5345244697081	8.50722584734731	10.0903770347539	8.95724743228638	16.22672474691	11.8797044951397	13.4186319798813	13.9003468942141	21.1746186272524	0.763183040484512	24.5806196711782	26.7562981324228	19.4875675998884	7.04217811417065	0	9.2045615534528	4.77849005149471	3.17760369445616	1.13854834110592	2.10171946331065	3.13441713160989	1.01690099259844	0	0	3.06942263766224	0	0	0	1.75023349785985	1.95108394019561	2.9880417299292	4.62693442337414	0	0	0	0
ENSDART00000018651	ENSDARG00000017741	24.9193835483856	4.6346154922201	14.3015257719395	0	0	86.5068220299139	39.8894394070889	42.5520541792973	67.1142768000364	43.5242811730325	46.5061810054014	60.8428128138068	47.343486971827	52.2586730622764	46.6679937857369	95.5439726110547	68.9635801743675	75.2381284692183	86.9016166316122	71.3972363202817	190.571567645271	161.794804582717	183.930843746403	178.120498995843	155.178779036148	354.749722501346	374.685055496854	403.159796041233	360.298149882701	338.944394075323	445.172401372415	441.361087295237	401.205392846066	493.196981410242	480.427333966732	391.056912283622	389.816674983104	341.086807699506	463.338509927121	350.419982783669	227.530354721781	302.41801073032	243.027394034241	222.092852321959	274.522092361418	254.387086341278	218.481523869266	266.819340229494
ENSDART00000018676	ENSDARG00000015575	79.949688884404	59.0913475258063	74.8079809609142	81.3010887762608	93.0225453697016	69.3955825075134	48.2383918411307	54.076568852857	57.0011665972912	55.0212611055316	36.1034826226143	39.2534276218109	35.3650143644973	37.0671983348704	40.9921567036879	32.3456157277008	29.4109386037744	30.3592448209126	37.0609835634817	34.1190332857983	26.8754774884357	35.8696029027721	22.8854045214418	20.6405728450118	23.8181381776413	9.68299490698464	8.63329620960493	5.52273693207168	14.3354701544841	11.6512135463392	17.0782251165888	7.35601812158729	17.7616970791227	14.2366138963781	25.4531037863169	13.0018922242637	16.3702540675319	17.1078022670598	27.0107651527022	25.0299987702621	31.5042029614774	29.2662591029342	25.8963616593864	16.6569639241469	33.2466201821787	25.2284713726887	21.5404319307727	26.4857433316041
ENSDART00000018729	ENSDARG00000010583	9.34476883064462	22.0144235880455	84.7090372645646	84.2396823464871	0	39.926225552268	23.1915345390052	8.8650112873536	68.9530241096265	24.636385569641	71.595041810947	73.9272886877438	72.4412391014702	78.9956685825108	90.1827447481133	85.5914754640698	84.1761346245956	48.1788015636222	59.4253701966172	65.0788968229117	0	54.9491789148849	84.7607574868215	74.1531691098574	20.931091125806	49.2952467991945	82.0163139912468	50.6250885439904	73.5887467930185	98.5057145281408	30.7408052098598	59.8990047043536	75.2260111586374	59.9971585633077	51.9667535637304	0	0	34.2156045341197	28.0496407354984	0	24.503268970038	0	0	11.1046426160979	5.6994206026592	0	0	11.771441480713
ENSDART00000018743	ENSDARG00000002750	0	0	5.50058683536134	0	0	0	0	0	0	0	0	5.88801414327163	2.28161382996757	0	3.78389138803273	5.97149828819092	2.53542574170469	0	3.19491237616221	0	8.95849249614524	3.05273216193805	0	16.0537788794537	10.1046646814236	6.16190584989932	4.31664810480246	9.2045615534528	0	14.8288172407954	0	0	8.35844568429305	13.2197129037797	5.30272995548269	9.0013100014133	5.11570439610373	20.3155151921336	34.2828942322758	19.5886946897703	17.5023349785985	4.87770985048904	4.980069549882	8.32848196207344	7.59922747021227	5.25593153597682	6.15440912307791	9.80953456726079
ENSDART00000018792	ENSDARG00000011555	527.460285107496	490.110588302276	515.955045156893	516.212937169752	521.632754414909	433.484734567481	447.13278591202	464.526591457329	413.718144657759	435.242811730325	209.889737958588	203.46359983972	181.958702939913	192.627899543507	184.149380884259	191.087945222109	148.575948463895	166.315862931956	170.608320887062	184.495513323206	198.715651732676	186.979844918705	219.530361890868	241.571148852731	227.354955332031	226.229971917732	260.725545530069	277.977758914275	206.430770224572	220.31385614896	222.016926515654	217.527964452653	181.796193633374	130.1633270526	121.962788976102	86.0125177912827	43.9950578064921	86.6082489769905	39.477272146257	76.1782571268846	109.389593616241	93.6520291293895	81.6731406180648	80.50865896671	97.8400536789829	108.272189641122	99.4962808230928	82.4000903649907
ENSDART00000018801	ENSDARG00000002701	0	0	0	0	0	0	0	0	0	0	0	0	0	0	0	1.49287457204773	0	0	0	0	4.88645045244286	6.1054643238761	7.62846817381394	11.4669849138955	10.1046646814236	2.64081679281399	5.17997772576296	9.2045615534528	3.82279204119577	9.53281108336847	4.55419336442368	5.25429865827664	19.851308500196	6.10140595559062	5.30272995548269	12.0017466685511	10.2314087922075	9.62313877522117	8.31100466236989	9.79434734488516	6.12581724250949	5.85325182058684	1.9920278199528	7.40309507739862	9.49903433776533	6.30711784317218	5.12867426923159	4.9047672836304
ENSDART00000018822	ENSDARG00000010160	0	0	0	0	0	0	0	0	0	0	0	0.654223793696848	0	0	0	0	0	0	0.638982475232442	0	2.44322522622143	5.34228128339158	3.39043029947286	0.764465660926364	2.16528528887648	2.64081679281399	3.45331848384197	4.6022807767264	4.77849005149471	9.53281108336847	7.96983838774144	4.20343892662131	7.31363997375642	4.06760397039375	6.36327594657923	6.00087333427553	5.11570439610373	5.3461882084562	3.11662674838871	6.52956489659011	6.12581724250949	7.80433576078246	3.9840556399056	10.1792557314231	10.4489377715419	13.6654219935397	10.2573485384632	10.7904880239869
ENSDART00000018827	ENSDARG00000003142	6.22984588709641	11.5865387305503	14.3015257719395	8.81578071067888	5.8875028715001	9.50624417911142	8.34895243404186	5.31900677241216	9.1937365479502	6.56970281857094	3.67154060568959	1.96267138109054	3.99282420244324	4.86127191276989	1.26129712934424	4.97624857349243	5.57793663175031	4.61988508144323	3.83389485139466	5.68650554763306	3.25763363496191	0.763183040484512	0.847607574868215	1.52893132185273	3.60880881479414	0.880272264271331	0.863329620960493	1.84091231069056	5.73418806179365	1.05920123148539	4.55419336442368	0	2.08961142107326	1.01690099259844	2.12109198219308	5.00072777856295	11.2545496714282	8.55390113352992	6.23325349677742	7.61782571268846	20.1276852253883	20.486381372054	17.9282503795752	19.4331245781714	17.0982618079776	23.126098758298	24.6176364923116	24.523836418152
ENSDART00000018895	ENSDARG00000017762	1592.76393180098	1547.96157440151	1710.68250579738	1403.66819537809	1474.23071902363	1507.69032680707	1266.25778582968	1346.59521454901	1430.54540686105	1166.12225029634	840.782798702916	788.339671404702	728.975618674638	631.35768967099	707.58768956212	466.77211619359	510.127659230983	591.345290424733	673.487528894994	629.938447887795	925.167952329181	868.502300071375	1039.16688678843	989.983030899642	1066.04212389019	1279.03559998624	1212.97811744949	1527.95721787317	1309.30627410955	1461.69769944983	1629.26267612257	1545.81466526499	1493.02736035685	1573.14583554978	1578.09243475165	1177.17131907372	1257.4401405623	1269.1850806875	1148.99639457264	1186.2042895472	845.362779466309	861.403559596364	892.428463338854	868.012897824988	869.161641905528	766.31481794542	807.253329977052	824.000903649907
ENSDART00000019004	ENSDARG00000004034	51.9153823924701	48.6634626683111	59.4063378219024	60.7309337846767	67.1175327351012	44.6793476418237	36.1787938808481	46.0980586942387	45.968682739751	43.5242811730325	38.5511763597407	35.3280848596298	31.372190162054	41.9284702476403	39.1002110096715	49.7624857349243	37.0172158288884	49.4987687297489	42.1728433653412	39.1737048836944	43.9780540719857	45.7909824290707	52.5516696418293	42.04561135095	41.1404204886532	51.9360635920085	50.9364476366691	52.466000854681	45.8735044943492	59.3152689631816	45.5419336442368	54.644706046077	43.8818398425385	49.8281486373234	40.3007476616685	47.0068411184917	55.2496074779203	38.4925551008847	35.321769815072	32.6478244829505	62.1332891740248	65.3613119965531	64.740904148466	58.2993737345141	56.994206026592	58.8664332029404	52.3124775461622	62.7810212304691
ENSDART00000019006	ENSDARG00000007220	8.30646118279522	6.95192323833015	11.0011736707227	9.79531190075431	7.06500344580012	2.85187325373343	10.2042751971623	17.7300225747072	8.27436289315518	13.9606184894632	16.5219327256031	17.009818636118	17.6825071822486	14.5838157383097	13.8742684227867	11.9429965763818	10.1417029668187	14.519638827393	9.58473712848664	10.1093431957921	32.576336349619	22.8954912145354	32.2090878449922	31.3430920979809	18.0440440739707	29.0489847209539	31.9431959755382	37.7387023691565	48.740598525246	30.7168357130762	20.4938701399066	29.4240724863492	37.6130055793187	33.5577327557484	27.57419576851	21.0030566699644	20.4628175844149	19.2462775504423	21.816387238721	28.2947812185571	65.6337561697445	58.5325182058684	40.8365703090324	57.3739868498393	57.9441094603685	76.7366004252616	89.2389322846297	96.1334387591558
ENSDART00000019029	ENSDARG00000006370	515.000593333303	435.653856268689	403.743073715522	431.973254823265	335.587663675506	270.927959104675	246.757927495015	239.355304758547	262.021491616581	258.682048481231	83.8335104965789	58.2259176390194	70.7300287289946	66.842488800586	84.5069076660642	49.7624857349243	48.173089092389	76.5580956353449	53.6745279195252	63.8152289234376	38.2771952108024	38.9223350647101	22.8854045214418	28.2852294542755	11.5481882073413	14.9646284926126	9.49662583056542	14.7272984855245	11.4683761235873	22.2432258611931	19.3553217988006	10.5085973165533	12.5376685264396	19.3211188593703	22.2714658130273	36.0052400056532	39.9024942896091	38.4925551008847	43.6327744774419	26.1182595863604	35.0046699571971	47.8015565347926	64.740904148466	25.9108327708952	53.1945922914859	54.6616879741589	61.5440912307791	61.800067773743
ENSDART00000019035	ENSDARG00000016363	1.0383076478494	1.15865387305503	0	0	0	5.70374650746685	0.927661381560207	0.88650112873536	0.91937365479502	0	4.89538747425278	5.23379034957478	5.13363111742702	7.29190786915484	0	0.995249714698487	0.507085148340937	1.31996716612664	0.638982475232442	0	0	0	0	0	0	0	0	0	0	0	0	0	0	0	0	0	0	0	0	0	0	0	0	0	0	0	0	0
ENSDART00000019045	ENSDARG00000046098	0	1.15865387305503	0	1.95906238015086	4.71000229720008	1.90124883582228	2.78298414468062	4.4325056436768	1.83874730959004	3.28485140928547	9.79077494850557	6.54223793696848	6.27443803241081	5.46893090186613	10.0903770347539	6.46912314554016	5.57793663175031	3.95990149837991	6.38982475232442	3.79100369842204	8.95849249614524	5.34228128339158	10.1712908984186	12.2314505748218	8.66114115550594	6.16190584989932	4.31664810480246	2.76136846603584	4.77849005149471	7.4144086203977	3.41564502331776	3.15257919496598	11.4928628159029	6.10140595559062	1.06054599109654	7.00101888998812	7.16198615454522	8.55390113352992	3.11662674838871	9.79434734488516	20.1276852253883	15.6086715215649	24.90034774941	20.3585114628462	11.3988412053184	17.8701672223212	20.5146970769264	22.5619295046998
ENSDART00000019078	ENSDARG00000002330	22.8427682526868	9.2692309844402	24.2025820755899	22.5292173717349	15.3075074659003	20.9137371940451	11.1319365787225	14.1840180597658	19.3068467506954	23.8151727173197	34.8796357540511	30.7485183037518	35.3650143644973	24.3063595638495	36.577616750983	24.3836180101129	27.3825980104106	31.0192284039759	33.8660711873194	34.7508672355354	16.2881681748095	25.1850403359889	20.3425817968372	12.9959162357482	12.9917117332589	3.52108905708532	0.863329620960493	4.6022807767264	5.73418806179365	2.11840246297077	4.55419336442368	1.05085973165533	0	0	2.12109198219308	0	3.06942263766224	1.06923764169124	1.03887558279624	0	0	0.975541970097807	0	0	0	0	0	0.980953456726079
ENSDART00000019140	ENSDARG00000001910	0	0	0	1.95906238015086	0	0	0	3.54600451494144	0	2.4636385569641	0.611923434281598	0	0	0	3.78389138803273	0	0	0	0	6.31833949737006	0	0	2.54282272460465	3.05786264370546	5.77409410367063	2.64081679281399	0	0	0	2.11840246297077	0	0	0	0	0	7.00101888998812	0	0	9.34988024516613	9.79434734488516	11.3765177360891	15.6086715215649	16.9322364695988	22.2092852321958	21.8477789768603	19.9725398367119	38.9779244461601	33.3524175286867
ENSDART00000019149	ENSDARG00000007320	119.405379502681	113.548079559392	95.7102109352873	127.339054709806	111.862554558502	199.63112776134	174.400339733319	178.186726875807	190.310346542569	195.448658852485	56.296955953907	54.3005748768384	61.0331699516324	70.4884427351635	71.2632878079497	63.6959817407031	68.4564950260265	82.4979478829147	62.6202825727794	64.4470628731747	181.613075149126	148.057509853995	172.064337698248	138.368284627672	146.517637880642	683.971549338824	586.200812632174	578.046465556836	508.431341479037	632.343135196775	905.145931179207	994.113306145939	795.097145718376	828.774308967726	870.708258690258	1260.18340019786	1269.71783111295	916.336658929393	1441.95930892118	1197.08689770819	2174.66512109087	2231.06448561369	2288.83996512577	2251.46629041385	2565.68917463042	3671.79377103341	4300.90624217761	3253.82261596041
ENSDART00000019165	ENSDARG00000021239	0	0	0	9.79531190075431	18.8400091888003	19.0124883582228	14.8425821049633	22.162528218384	17.4680994411054	18.0666827510701	96.0719791822109	79.1610790373186	82.1380978788324	74.7420556588371	85.1375562307363	80.1176020332282	68.9635801743675	67.9783090555217	88.8185640573095	81.5065795160738	126.233303354774	109.89835782977	105.103339283659	118.492177443586	121.255976177083	64.2598752918071	65.6130511929974	40.5000708351923	82.190028885709	68.8480800465501	47.8190303264487	81.9670590691155	78.3604282902473	94.5717923116546	88.0253172610127	83.0120811241449	65.4810162701278	40.6310303842671	52.9826547226081	57.6778232532126	47.2563044422161	84.8721513985092	50.7967094087964	55.5232130804896	68.3930472319104	89.3508361116059	89.2389322846297	117.71441480713
ENSDART00000019202	ENSDARG00000013453	0	37.0769239377608	42.9045773158184	23.5087485618103	23.5500114860004	32.3212302089788	40.8171007886491	41.6655530505619	34.0168252274157	41.0606426160684	182.353183415916	137.386996676338	134.615215968086	148.876452328578	149.463709827293	119.429965763818	114.094158376711	129.35678228041	101.598213561958	133.316963394508	170.21135742676	177.821648432891	158.502616500356	164.360117099168	163.118158428695	80.1047760486911	163.169298361533	177.648037981639	148.133191596336	152.524977333895	103.607899040639	106.136832897188	114.928628159029	113.892911171025	110.29678307404	125.018194464074	80.8281294584389	94.0929124688292	86.2266733720876	105.56129916154	17.5023349785985	0	0	0	9.49903433776533	0	10.2573485384632	0
ENSDART00000019259	ENSDARG00000004232	4.15323059139761	0	0	0	0	0	0	0	0	0	0	0	0	0	0.630648564672121	0	0	0	0	0	8.14408408740476	6.86864736436061	0	0	0	22.8870788710546	22.4465701449728	21.1704915729414	23.8924502574736	29.6576344815908	0	0	17.7616970791227	10.1690099259844	11.6660059020619	11.0016011128385	9.20826791298671	0	0	0	43.7558374464964	44.8749306244991	34.860486849174	33.3139278482938	34.1965236159552	37.8427070590331	38.9779244461601	52.9714866632083
ENSDART00000019270	ENSDARG00000011301	0	0	0	0	0	7.60499534328913	5.56596828936124	10.6380135448243	0	0	50.177721611091	63.4597079885942	60.4627664941405	55.2969680077575	60.5422622085236	48.2696111628766	48.68017424073	82.4979478829147	76.0389145526607	65.0788968229117	61.0806306555357	69.4496566840906	72.0466438637983	77.9754974144892	76.5067468736358	34.3306183065819	32.8065255964987	49.7046323886451	39.1836184222566	39.1904455649593	25.0480635043302	26.2714932913832	25.0753370528791	24.4056238223625	23.3320118041238	25.0036388928147	25.5785219805187	0	21.816387238721	25.0299987702621	67.3839896676044	63.4102280563575	72.7090154282772	49.0455048877658	92.1406330763237	91.4532087259967	106.676424800017	89.2667645620732
ENSDART00000019350	ENSDARG00000033965	28.0343064919339	63.7259630180264	0	13.713436661056	0	42.7780988060014	30.6128255914868	27.4815349907962	103.889222991837	68.9818795949949	135.235078976233	92.2455549112555	76.4340633039135	112.416912982804	108.471553123605	86.0891003214191	87.7257306629821	88.4378001304846	139.298179600672	94.775092460551	107.501909953743	54.9491789148849	127.141136230232	147.541872558788	129.19535556963	78.3442315201484	45.7564699109061	34.0568777477754	38.2279204119577	0	145.734187661558	37.8309503395918	65.8227597638078	157.619653852758	94.3885932075919	88.0128089027078	196.443048810383	122.962328794493	153.753586253843	134.944341196196	136.518212833069	138.526959753889	154.382156046342	154.539609740696	128.236963559832	113.528121177099	37.9521895923138	153.028739249268
ENSDART00000019413	ENSDARG00000070723	321.875370833315	301.250006994307	368.53931796921	295.81841940278	261.405127494605	246.211724238986	166.051387299277	185.27873590569	226.165919079575	214.336554455877	105.250830696435	100.750464229315	107.235850008476	103.30202814636	105.948958864916	88.5772246081653	100.909944519847	147.17633902312	102.237196037191	116.257446751609	116.460402449888	127.451567760913	172.064337698248	122.314505748218	139.300020251054	76.5836869916058	60.4330734672345	85.6024224471111	94.6141030195953	85.7952997503162	92.2224156295795	66.2041630942856	63.7331483427345	85.4196833782687	74.2382193767577	57.0082966756176	58.3190301155825	54.5311197262533	79.9934198753102	47.8834759083275	79.6356241526234	89.7498612489983	80.6771267080884	71.2547901199617	90.2408262087707	98.8115128763642	127.191121876943	107.904880239869
ENSDART00000019427	ENSDARG00000007808	1.0383076478494	1.15865387305503	4.40046946828907	1.95906238015086	1.17750057430002	72.2474557612468	54.7320215120522	77.1255981999763	78.1467606575767	66.5182410380308	70.9831183766654	62.8054841948974	54.7587319192216	58.942921942335	66.8487478552448	13.4358711484296	11.6629584118416	16.4995895765829	19.1694742569733	15.7958487434252	0	0	0	0	0	0	0	0	0	0	0	0	0	0	0	0	0	0	0	0	0	0	0	0	0	0	0	0
ENSDART00000019440	ENSDARG00000013016	0	1.15865387305503	0	0.979531190075431	0	1.90124883582228	1.85532276312041	3.54600451494144	0.91937365479502	2.4636385569641	1.2238468685632	3.92534276218109	2.28161382996757	2.43063595638495	1.26129712934424	0.497624857349243	0	0.659983583063318	1.27796495046488	1.26366789947401	13.8449429485881	6.86864736436061	15.2569363476279	9.93805359204274	12.2699499703001	12.3238116997986	12.9499443144074	25.7727723496679	12.4240741338862	16.9472197037662	19.3553217988006	14.7120362431746	17.7616970791227	6.10140595559062	15.9081898664481	13.0018922242637	15.3471131883112	26.730941042281	16.6220093247398	19.5886946897703	28.0037359657577	26.3396331926408	20.9162921095044	21.283898347521	34.1965236159552	28.3820302942748	22.566166784619	31.3905106152345
ENSDART00000019442	ENSDARG00000029011	24.9193835483856	15.0625003497153	16.501760506084	10.7748430908297	15.3075074659003	45.6299720597348	49.166053222691	34.573544020679	41.3718144657759	41.8818554683897	119.325069684912	123.648297008704	111.799077668411	116.670525906477	127.391010063768	96.0415974684039	99.8957742231646	150.476256938437	139.937162075905	136.476133143193	162.881681748095	164.08435370417	145.788502877333	144.484009915083	162.396396665736	136.442200962056	117.412828450627	185.011687224401	150.044587616934	140.873763787556	133.210155909393	138.713484578503	113.883822448493	130.1633270526	126.204972940488	91.0132455698456	104.360369680516	74.8466349183869	99.7320559484387	106.649559977638	148.769847318088	149.257921424965	184.262573345634	136.957258931874	165.283197477117	174.49692699443	177.452129715413	170.685901470338
ENSDART00000019458	ENSDARG00000079698	4.15323059139761	0	0	2.93859357022629	0	0	3.71064552624083	2.65950338620608	4.5968682739751	0	0	1.96267138109054	0.570403457491892	1.82297696728871	1.26129712934424	2.48812428674622	3.04251089004562	0	0	2.52733579894803	0	0	1.69521514973643	0	1.44352352591766	0	0	1.84091231069056	0	4.23680492594154	0	0	0	4.06760397039375	0	3.00043666713777	2.04628175844149	3.20771292507372	3.11662674838871	0	0	0	3.9840556399056	1.85077376934965	0	0	6.15440912307791	5.88572074035648
ENSDART00000019476	ENSDARG00000003681	594.950282217707	581.644244273623	572.061030877579	616.125118557446	578.15278198131	591.28838794073	573.294733804208	577.112234806719	510.252378411236	480.409518608	353.691745014764	341.504820309755	322.277953482919	300.791199602637	344.334116310978	328.93003070785	333.154942459996	341.211512443735	376.999660387141	357.618015551146	456.883117303407	361.748761189659	452.622444979627	391.406418394299	402.743063731026	629.394668954002	706.203629945683	626.830641790136	622.159404704611	634.461537659746	763.965936882072	822.823169886121	734.498414507252	704.712387870716	754.048199669639	813.118336794335	764.286236777897	910.990470720937	900.705130284337	746.546919843469	1072.89313418809	1113.0933878816	1090.63523142416	1056.79182229865	1081.94001107147	1019.6507179795	1135.48848320787	1057.46782635071
ENSDART00000019644	ENSDARG00000052207	0	0	0	0	0	0	0	0	0	0	0	0	0	0	0	0	0	0	0	0	0	0	0	0	0	0	0	0	0	0	0	0	0	0	0	0	0	0	0	0	0	0	0	0	0	0	0	0
ENSDART00000019705	ENSDARG00000015686	1.0383076478494	1.15865387305503	1.10011736707227	0	0	0	0	0	0.91937365479502	1.64242570464274	0	1.96267138109054	2.85201728745946	0	1.26129712934424	2.98574914409546	4.0566811867275	2.63993433225327	2.55592990092977	1.89550184921102	0.814408408740476	3.05273216193805	0.847607574868215	0	2.16528528887648	0	3.45331848384197	1.84091231069056	1.91139602059788	1.05920123148539	1.13854834110592	1.05085973165533	3.13441713160989	0	2.12109198219308	0	0	0	0	0	12.251634485019	11.7065036411737	15.9362225596224	19.4331245781714	16.1483583742011	15.7677946079305	16.4117576615411	26.4857433316041
ENSDART00000019744	ENSDARG00000002877	68.5283047580605	103.120194701897	85.8091546316369	72.4853080655819	49.4550241206009	87.457446447825	120.595979602827	130.315665924098	146.180411112408	109.221309358742	196.427422404393	132.80743012046	125.488760648216	128.216046699306	104.0570131709	93.5534731816577	82.6548791795728	99.657521042561	127.796495046489	128.262291796612	43.1636456632452	71.7392058055441	36.4471257193333	75.6821004317101	81.5590792143476	17.6054452854266	18.1299220401703	19.3295792622509	48.740598525246	16.9472197037662	21.6324184810125	16.8137557064852	32.3889770266356	33.5577327557484	18.0292818486412	28.0040755599525	10.2314087922075	39.5617927425759	29.0885163182946	30.4713028507538	37.6300202039869	35.1195109235211	41.8325842190088	25.9108327708952	23.7475858444133	30.4844029086656	24.6176364923116	16.6762087643433
ENSDART00000019750	ENSDARG00000016903	218.044606048374	216.66827426129	201.321478174225	192.96764444486	180.157587867903	254.767344000186	259.745186836858	288.112866838992	258.343996997401	233.224450059268	551.34301428772	495.247411828514	459.745186738465	479.442942396931	462.896046469337	489.165234774306	457.897888951866	601.245044170683	615.979106124075	542.745362824088	574.972336570776	580.019110768229	522.126266118821	678.845506902612	704.439480647816	688.372910660181	709.656948429525	793.433205907632	693.836755477032	652.467958594997	782.182710339767	765.025884645078	837.934179850378	900.974279442215	862.223890761486	689.100287885974	737.684573918158	590.219178213565	736.562788202532	676.898227613175	500.566780387918	537.523625523892	560.755831316713	518.216655417903	493.949785563797	367.915207518377	417.474085515451	412.000451824953
ENSDART00000019759	ENSDARG00000002894	6.22984588709641	16.2211542227704	4.40046946828907	13.713436661056	15.3075074659003	15.2099906865783	19.4808890127643	15.0705191885011	21.1455940602855	13.9606184894632	45.2823341368382	39.2534276218109	50.7659077167784	45.5744241822178	68.1100449845891	66.1841060274494	46.1447484990253	52.1387030620021	54.3135103947576	61.2878931244896	50.4933213419095	48.0805315505243	66.1133908397208	48.9258022992873	57.7409410367063	42.2530686850239	49.2097883947481	47.8637200779546	44.9178064840503	51.9008603427839	45.5419336442368	51.492126851111	48.061062684685	46.7774456595281	30.7558337417996	43.0062588956413	51.1570439610373	45.9772185927233	41.5550233118495	41.3539110117374	53.3821216847255	43.8993886544013	38.8445424890796	53.67243931114	39.8959442186144	56.7640605885497	57.4411518153938	51.9905332064822
ENSDART00000019828	ENSDARG00000017140	18.6895376612892	15.0625003497153	19.8021126073008	20.5701549915841	27.0825132089005	12.3581174328448	17.6255662496439	12.411015802295	16.5487257863104	19.7091084557128	11.0146218170688	11.1218044928464	11.9784726073297	12.1531797819247	10.7210255994261	9.95249714698487	11.1558732635006	9.89975374594977	10.2237196037191	6.95017344710707	8.14408408740476	5.34228128339158	9.32368332355037	8.40912227019001	12.2699499703001	6.16190584989932	18.9932516611308	12.8863861748339	19.1139602059788	12.7104147778246	21.6324184810125	17.8646154381406	24.0305313423425	20.3380198519687	14.8476438753515	26.0037844485273	24.5553811012979	19.2462775504423	16.6220093247398	22.8534771380654	17.5023349785985	25.364091222543	27.8883894793392	18.5077376934965	18.0481652417541	18.9213535295166	21.5404319307727	22.5619295046998
ENSDART00000019845	ENSDARG00000054063	291.764449045682	276.918275660151	267.328520198561	274.268733221121	282.600137832005	264.273588179297	264.383493744659	242.901309273489	291.441448570021	284.139646903193	145.025853924739	119.068730452826	111.799077668411	128.216046699306	112.255444511638	95.5439726110547	113.079988080029	136.616601694107	105.432108413353	126.998623897138	159.624048113133	155.68934025884	152.569363476279	127.665765374703	167.448729006448	198.061259461049	180.435890780743	210.784459574069	179.671225936201	195.952227824796	181.029186235841	226.985702037551	222.543616344302	193.211188593703	196.20100835286	142.020668911188	112.545496714282	115.477665302654	168.29784441299	132.767819563999	108.514476867311	153.160089305356	119.521669197168	144.360354009273	140.585708198927	160.831505000891	162.066106907718	149.104925422364
ENSDART00000019846	ENSDARG00000003533	0	0	0	0	0	0	0	0	0.91937365479502	0	0	0	0	0	0	0	0.507085148340937	0	0.638982475232442	0	0	0	0	0	0	0	0	0	0	0	0	0	0	0	0	0	0	0	0	0	0	0	0	0	0	0	0	0
ENSDART00000019861	ENSDARG00000014634	18.6895376612892	13.9038464766603	23.1024647085176	18.6110926114332	12.9525063173002	79.8524511045359	58.442667038293	67.3740857838874	80.9048816219617	78.0152209705299	107.698524433561	114.489163896948	112.939884583395	93.5794843208205	116.03933589967	79.1223523185297	77.5840276961634	77.2180792184082	77.955861978358	71.3972363202817	57.0085886118333	61.054643238761	74.5894665884029	68.0374438224464	67.8456057181299	136.442200962056	159.715979877691	127.943405592994	134.753419452151	150.406574870925	270.974505183209	249.053756402313	302.993656055623	290.833683883153	301.195061471417	287.041774489513	288.52572794025	274.794073914649	290.885163182946	318.860419116817	203.027085751743	245.836576464647	189.242642895516	210.988209705861	181.431555851318	158.7291323865	185.658008546184	204.038318999024
ENSDART00000019898	ENSDARG00000013075	2.0766152956988	4.6346154922201	4.40046946828907	0	0	6.65437092537799	6.49362967092145	5.31900677241216	8.27436289315518	5.74848996624957	14.0742389884768	16.3555948424212	9.12645531987027	14.5838157383097	13.2436198581145	17.9144948645728	13.1842138568644	15.8396059935196	14.0576144551137	16.4276826931622	24.4322522622143	29.0009555384115	35.599518144465	22.9339698277909	28.1487087553943	17.6054452854266	25.0365590078543	25.7727723496679	22.9367522471746	20.1248233982223	22.7709668221184	32.5766516813151	34.4785884477088	15.2535148889765	26.5136497774135	32.0046577828029	45.0181986857128	22.4539904755161	28.0496407354984	27.2065204024588	75.2600404079737	79.0188995779224	71.7130015183008	75.8817245433358	95.9402468114299	107.221003333927	124.113917315404	102.019159499512
ENSDART00000019907	ENSDARG00000009629	106.945687728488	152.942311243263	118.812675643805	162.602177552522	151.897574084703	158.754277791161	168.834371443958	168.435214459718	160.890389589128	128.930417814455	134.01123210767	119.722954246523	117.50311224333	102.086710168168	109.102201688277	135.851586056343	140.46258609044	126.716847948157	113.099898116142	122.575786248979	143.335879938324	138.899313368181	107.646162008263	131.488093679335	150.848208458395	147.885740397584	124.319465418311	137.147967146447	112.772365215275	126.044946546761	120.686124157228	129.255746993605	128.511102396006	134.230931022994	126.204972940488	124.018048908361	150.40170924545	128.308517002949	138.170452511899	150.179992621573	84.011207897273	70.2390218470421	63.7448902384896	75.8817245433358	91.1907296425472	85.1460908828245	68.7242352077033	62.7810212304691
ENSDART00000019939	ENSDARG00000010255	83.0646118279522	66.0432707641364	66.007042024336	87.1782759167134	77.7150379038014	72.2474557612468	46.3830690780103	66.487584655152	65.2755294904464	56.6636868101744	107.698524433561	113.180716309555	108.376656923459	112.416912982804	124.237767240408	76.6342280317835	74.0344316577768	98.9975374594977	82.4287393049851	91.6159227118659	45.6068708894667	43.5014333076172	50.8564544920929	48.9258022992873	44.0274675404885	39.6122518922099	37.9865033222617	43.2614393012282	31.5380343398651	32.8352381760469	27.3251601865421	25.2206335597279	25.0753370528791	24.4056238223625	25.4531037863169	10.0014555571259	15.3471131883112	11.7616140586036	14.5442581591473	9.79434734488516	19.2525684764584	30.241801073032	32.8684590292212	24.0600590015455	23.7475858444133	21.0237261439073	28.7205759076969	26.4857433316041
ENSDART00000019949	ENSDARG00000011170	4.15323059139761	6.95192323833015	3.3003521012168	5.87718714045259	9.42000459440016	1.90124883582228	1.85532276312041	5.31900677241216	7.35498923836016	2.4636385569641	0	4.57956655587793	1.14080691498378	5.46893090186613	3.78389138803273	1.99049942939697	4.56376633506843	1.31996716612664	1.27796495046488	4.42283764815905	12.2161261311071	12.9741116882367	18.6473666471007	9.17358793111637	8.66114115550594	18.4857175496979	10.3599554515259	20.2500354175962	11.4683761235873	15.8880184722808	9.10838672884736	15.7628959748299	11.4928628159029	19.3211188593703	13.787097884255	13.0018922242637	25.5785219805187	18.1770399087511	21.816387238721	14.1473906092786	42.8807206975664	37.0705948637167	31.8724451192448	39.7916360410176	35.1464270497317	44.1498249022053	42.055129007699	40.2190917257692
ENSDART00000019991	ENSDARG00000010596	71.6432277016087	67.2019246371915	68.2072767584806	61.7104649747522	94.2000459440016	101.716812716492	78.8512174326176	89.5366140022713	90.0986181699119	82.9424980844581	49.5657981768094	49.7210083209604	52.477118089254	60.7658989096237	61.1729107731957	34.833740014447	20.7904910819784	23.7594089902794	30.0321763359248	23.3778561402692	23.6178438534738	25.1850403359889	25.4282272460465	17.5827102013064	33.9228028590649	26.4081679281399	28.4898774916963	23.9318600389773	21.9810542368757	30.7168357130762	27.3251601865421	24.1697738280725	39.702617000392	30.5070297779531	30.7558337417996	38.0055311170784	19.4396767051942	51.3234068011796	51.9437791398118	43.5304326439341	51.6318881868657	67.3123959367487	41.8325842190088	28.6869934249196	61.7437231954747	50.4569427453775	61.5440912307791	76.5143696246342
ENSDART00000019992	ENSDARG00000025275	32.1875370833315	33.6009623185957	14.3015257719395	13.713436661056	20.0175097631003	0	15.7702434865235	19.5030248321779	14.7099784767203	16.4242570464273	9.79077494850557	14.3929234613307	14.2600864372973	12.760838771021	15.1355655521309	6.96674800288941	12.6771287085234	10.5597373290131	8.30677217802175	0	3.25763363496191	0	0	0	4.33057057775297	0	0.863329620960493	0	0	0	0	0	0	0	0	0	0	0	0	0	0	0	0	0	0	0	0	0
ENSDART00000020033	ENSDARG00000009494	999.890264878974	924.60579069791	958.202226719945	899.209632489246	774.795377889414	477.213457791393	538.04360130492	523.922167082598	507.494257446851	516.54288411014	230.083211289881	210.005837776688	233.295014114184	193.8432175217	251.628777304176	130.875337482851	150.604289057258	178.855551010159	164.218496134738	199.027694167157	125.418894946033	106.082442627347	92.3892256606355	113.140917817102	108.264264443824	154.927918511754	169.212605708257	174.886669515603	182.538319967098	176.886605658059	306.269503757493	319.461358423219	324.934575976892	283.715376934964	251.34939988988	375.054583392221	402.094365533753	472.603037627528	369.83970747546	418.980414197865	357.92275031234	429.238466843035	377.489271881055	406.244842372249	349.564463629764	318.509451080195	284.12855451543	351.181337507936
ENSDART00000020048	ENSDARG00000011459	23.8810759005362	25.4903852072106	29.7031689109512	29.3859357022629	31.7925155061006	11.4074930149337	16.6979048680837	14.1840180597658	18.3874730959004	20.5303213080342	22.0292436341375	23.5520565730865	29.6609797895784	22.4833825965608	23.9646454575406	18.9097445792712	21.8046613786603	27.059326905596	21.0864216826706	31.5916974868503	17.9169849922905	19.8427590525973	9.32368332355037	22.9339698277909	15.8787587850942	8.80272264271331	12.9499443144074	0	10.5126781132884	11.6512135463392	17.0782251165888	12.6103167798639	0	9.15210893338593	11.6660059020619	21.0030566699644	29.6710854974016	23.5232281172073	24.9330139871097	25.0299987702621	71.759573412254	65.3613119965531	56.7727928686548	50.8962786571155	57.9441094603685	51.5081290525728	69.7499700615496	63.7619746871951
ENSDART00000020084	ENSDARG00000029150	997.813649583275	893.322136125424	1017.60856454185	935.452286522037	873.705426130615	1212.99675725462	1166.07035662118	1187.02501137665	1160.24955235132	1156.26769606849	1643.01442104609	1507.98584447123	1360.98264957565	1523.40108566427	1623.28940546604	1058.94569643919	1136.88490258038	1230.86938241309	1296.49544224663	1357.17932403509	2259.98333425482	1926.27399418291	2072.40052055279	2167.26014872624	1979.07075403311	3007.01005475087	2815.31789395217	2853.41408157037	2364.39687747958	3097.10440086327	5128.02172834106	5281.62101129967	4615.95162915084	4367.58976321028	4674.88672875354	5021.73083523291	5191.41682116607	4739.93046561727	4541.96404798515	5284.5945229736	4694.12624126013	5345.96999613598	5175.28827623737	5197.8981312185	5085.78298443956	6811.68727062596	7177.06677236269	6341.8640977341
ENSDART00000020096	ENSDARG00000056633	0	0	0	0	0	0	0	0	0	0	0	0	0	0	0	0	0	0	0	0	0	0	0	0	0	0	0	0	0	0	0	0	0	0	0	0	0	0	0	0	0	8.77987773088027	7.9681112798112	10.1792557314231	0	0	0	6.86667419708255
ENSDART00000020099	ENSDARG00000007783	0	0	11.0011736707227	0	27.0825132089005	8.55561976120028	0	0	2.75812096438506	0	0	0	0	0	0	0	0	3.95990149837991	5.11185980185954	0	0	0	0	0	0	0	0	0	0	0	0	0	0	0	0	0	0	0	0	0	0	0	0	0	0	0	0	0
ENSDART00000020116	ENSDARG00000016181	264.768450201598	290.822122136811	265.128285464416	267.412014890593	250.807622325904	315.607306746499	350.656002229758	359.919458266556	315.345163594692	284.960859755514	355.527515317608	356.551967564782	336.538039920216	294.106950722579	334.874387840896	261.253050108353	264.698447433969	246.833860065681	315.018360289594	304.543963773237	227.219946038593	225.138996942931	211.901893717054	223.223972990498	221.58086122836	226.229971917732	195.975823958032	257.727723496678	236.057408543839	223.491459843416	337.010308967352	286.884706741904	321.800158845282	352.864644431657	285.286871604969	326.047451162304	285.456305302588	347.502233549653	286.729660851761	316.68389748462	192.525684764584	204.86381372054	186.254601165587	167.495026126144	149.134839102916	154.524387157719	147.70581895387	172.64780838379
ENSDART00000020136	ENSDARG00000013946	556.532899247279	512.125011890321	557.75950510564	549.516997632317	413.302701579307	487.670326388416	450.84343143826	445.910067753886	498.300520898901	437.706450287289	660.265385589844	629.363289536368	624.591785953621	554.184998055768	597.224190744499	495.136733062497	525.847298829552	518.087112704705	634.509597905815	578.128064009361	593.703729971807	584.598209011136	464.488951027782	617.688254028503	700.830671833022	308.975564759237	327.201926344027	424.330287614174	459.690742953791	303.990753436306	292.606923664222	396.174118834058	403.29500426714	328.459020609295	309.679429400189	324.047160050879	289.548868819471	214.916765979939	302.312794593705	311.242593404129	187.274984271004	167.793218856823	179.282503795752	194.331245781714	157.683970006905	160.831505000891	155.91169778464	194.228784431764
ENSDART00000020153	ENSDARG00000020123	55.0303053360183	53.2980781605312	1.10011736707227	25.4678109419612	14.1300068916002	54.1855918209351	36.1787938808481	69.1470880413581	39.5330671561859	57.4848996624957	163.383556953187	213.276956745172	141.460057457989	154.345383230444	134.328144275162	87.0843500361176	145.026352425508	214.494664495578	242.813340588328	219.246380558741	181.613075149126	192.322126202097	150.026540751674	204.112331467339	197.04096128776	112.67484982673	121.729476555429	139.909335612483	147.177493586037	122.867342852305	109.300640746168	81.9670590691155	114.928628159029	88.470386356064	102.872961136364	86.0125177912827	105.383510559737	100.508338318977	104.92643386242	111.002603242032	126.016811845909	118.040578381835	121.513697017121	101.792557314231	114.938315486961	93.5555813403874	88.2131974307833	95.1524853024297
ENSDART00000020167	ENSDARG00000013926	0	0	0	0	1.17750057430002	0	0	5.31900677241216	0	0	0	5.23379034957478	0	0	0	2.48812428674622	0	2.63993433225327	3.83389485139466	3.79100369842204	4.88645045244286	4.57909824290707	4.23803787434108	9.17358793111637	0.721761762958828	0	0.863329620960493	2.76136846603584	8.60128209269048	9.53281108336847	9.10838672884736	10.5085973165533	10.4480571053663	5.08450496299218	2.12109198219308	4.00058222285036	3.06942263766224	0	7.27212907957366	0	6.12581724250949	9.75541970097807	12.9481808296932	2.77616065402448	8.5491309039888	5.25593153597682	0	8.82858111053471
ENSDART00000020212	ENSDARG00000008188	6.22984588709641	0	0	0	0	0	0	0	0	0	3.67154060568959	0	2.28161382996757	0	0	0	0	0	0	0	4.07204204370238	0	0	0	0	4.40136132135665	9.49662583056542	6.44319308741696	3.82279204119577	30.7168357130762	4.55419336442368	11.5594570482086	10.4480571053663	27.4563268001578	0	7.00101888998812	10.2314087922075	24.5924657588985	27.0107651527022	14.1473906092786	10.5014009871591	11.7065036411737	7.9681112798112	16.6569639241469	15.1984549404245	19.9725398367119	33.8492501769285	8.82858111053471
ENSDART00000020256	ENSDARG00000007715	1.0383076478494	0	0	0	0	0	0	0	0.91937365479502	0	0.611923434281598	0.654223793696848	0.570403457491892	4.25361292367366	0.630648564672121	3.98099885879395	0	1.97995074918995	0.638982475232442	6.31833949737006	0.814408408740476	6.86864736436061	1.69521514973643	4.58679396555819	0.721761762958828	0.880272264271331	0.863329620960493	6.44319308741696	1.91139602059788	1.05920123148539	2.27709668221184	2.10171946331065	2.08961142107326	2.03380198519687	0	0	0	0	0	1.08826081609835	0	0.975541970097807	0.9960139099764	0	2.8497103013296	1.05118630719536	0	1.96190691345216
ENSDART00000020261	ENSDARG00000009021	4.15323059139761	6.95192323833015	2.20023473414453	5.87718714045259	2.35500114860004	1.90124883582228	0	0	5.51624192877012	0.821212852321368	1.2238468685632	0.654223793696848	0	0	1.89194569401636	0.497624857349243	0	1.31996716612664	0	0.631833949737006	1.62881681748095	1.52636608096902	0.847607574868215	1.52893132185273	0.721761762958828	0.880272264271331	2.58998886288148	0	0.955698010298942	0	0	1.05085973165533	1.04480571053663	0	0	0	0	0	0	0	11.3765177360891	13.6575875813693	11.9521669197168	7.40309507739862	10.4489377715419	28.3820302942748	30.7720456153895	33.3524175286867
ENSDART00000020283	ENSDARG00000012674	69.5666124059099	74.1538478755216	62.7066899231192	49.956090693847	52.9875258435009	37.0743522985345	37.1064552624083	29.2545372482669	29.4199569534406	35.3121526498188	35.4915591883327	42.5245465902951	37.6466281944648	32.2059264221005	39.7308595743436	31.8479908703516	34.9888752355247	41.578965732989	33.8660711873194	32.8553653863243	39.9060120282833	35.1064198622876	33.9043029947286	35.1654204026128	25.9834234665178	51.9360635920085	41.4398218061036	38.6591585245018	35.3608263810609	31.7760369445616	60.3430620786138	59.8990047043536	35.5233941582455	59.9971585633077	47.7245695993442	45.0065500070665	54.2264665986995	48.1156938761058	63.3714105505704	35.9126069312456	46.3811876932861	39.9972207740101	40.8365703090324	44.4185704643917	52.2446888577093	51.5081290525728	45.132333569238	50.02862629303
ENSDART00000020297	ENSDARG00000002060	89.2944577150486	63.7259630180264	94.610093568215	80.3215575861854	101.265049389802	37.0743522985345	25.9745186836858	39.8925507930912	32.1780779178257	46.809132582318	0	4.57956655587793	5.70403457491892	0	4.41453995270485	9.45487228963562	14.1983841535462	5.27986866450654	8.30677217802175	17.6913505926362	8.14408408740476	0	12.7141136230232	9.17358793111637	5.77409410367063	0	0	0	0	0	4.55419336442368	3.15257919496598	5.22402855268316	3.05070297779531	0	7.00101888998812	5.11570439610373	7.48466349183868	0	0	13.1267512339489	0	0	0	0	0	5.12867426923159	0
ENSDART00000020311	ENSDARG00000015128	149.516301290314	107.754810194117	103.411032504793	125.379992329655	118.927558004302	114.074930149337	108.536381642544	131.202167052833	111.244212230197	160.136506202667	33.0438654512063	26.8231755415708	38.2170316519567	34.6365623784855	40.3615081390157	45.7814868761304	47.1589187957072	74.5781448861549	56.2304578204549	51.1785499286975	133.562979033438	112.951089991708	162.740654374697	98.616070259501	126.308308517795	555.45179875521	475.694621149231	446.421235342461	401.393164325556	484.054962788821	753.719001812119	781.839640351563	580.911975058367	633.529318388826	697.839262141522	1033.1503590511	922.873073057113	799.789755985048	1230.02869003074	915.227346338714	1648.71995498398	1844.74986545495	1536.84946309358	1782.29513988372	2169.5794427456	3040.03080040899	4016.77768766218	2681.9267506891
ENSDART00000020333	ENSDARG00000007196	95.524303602145	156.418272862428	126.513497213311	94.0349942472414	108.330052835602	172.063019641917	156.774773483675	156.024198657423	176.519741720644	151.924377679453	234.366675329852	200.846704664932	192.796368632259	213.895964161875	198.023649307046	143.315958916582	159.224736579054	210.534762997198	208.947269401009	196.500358368209	230.477579673555	206.059420930818	246.653804286651	217.108247703088	246.842522931919	279.926580038283	265.042193634871	304.670987419288	274.285328955796	297.635546047393	358.642727448365	348.885430909569	312.396907450453	384.388575202209	369.070004901595	312.045413382328	322.289376954535	278.001786839723	351.139946985128	296.006941978752	271.286192168277	272.176209657288	283.863964343274	285.944547364522	309.66851941115	303.79284277946	307.720456153895	279.571735166933
ENSDART00000020344	ENSDARG00000014222	871.140116545648	1018.45675441537	888.894832594392	825.744793233589	719.452850897312	808.030755224471	857.159116561631	805.829526020442	913.85741286625	768.6552297728	493.82221146525	501.789649765482	436.358644981297	499.495689037107	461.634749339993	303.551162983038	294.109386037744	442.848984235486	414.060643950623	377.83670194273	375.44227642936	354.116930784814	392.442307163984	401.344471986341	366.654975583085	549.28989290531	492.961213568441	571.603272469419	533.27948974681	591.034287168845	844.802869100593	860.654120225713	810.769231376426	814.537695071348	872.829350672451	894.130126807055	932.0813409701	1001.87567026469	959.921038503723	914.139085522615	588.078455280911	686.781546948856	662.349250134306	653.323140580428	657.333176173361	593.920263565381	624.672525992408	576.800632554935
ENSDART00000020425	ENSDARG00000005368	4.15323059139761	2.31730774611005	2.20023473414453	0	1.17750057430002	1.90124883582228	1.85532276312041	5.31900677241216	1.83874730959004	1.64242570464274	4.28346403997119	3.92534276218109	1.71121037247567	1.82297696728871	0	3.4833740014447	1.52125544502281	0.659983583063318	5.11185980185954	0.631833949737006	2.44322522622143	0	3.39043029947286	3.82232830463182	2.16528528887648	5.28163358562798	11.2232850724864	11.9659300194886	10.5126781132884	6.35520738891231	6.83129004663552	5.25429865827664	10.4480571053663	2.03380198519687	8.48436792877231	4.00058222285036	3.06942263766224	11.7616140586036	0	3.26478244829505	21.8779187232482	26.3396331926408	25.8963616593864	16.6569639241469	24.6974892781899	55.7128742813543	31.7977804692359	33.3524175286867
ENSDART00000020472	ENSDARG00000018351	0	0	0	0	0	0	0	0	0	0	0	0	0	0	0	0	0	0	0	0	0	0.763183040484512	0	0	0	0	0.863329620960493	0	0	0	0	0	0	0	0	0	0	0	1.03887558279624	0	0	0	0	0	0	1.05118630719536	2.05146970769264	0.980953456726079
ENSDART00000020497	ENSDARG00000013828	46.7238441532231	64.8846168910814	62.7066899231192	51.9151530739979	47.1000229720008	68.4449580896022	87.2001698666594	85.9906094873299	109.405464920607	91.9758394599932	158.488169478934	131.498982533066	142.600864372973	106.340323091841	100.273121782867	88.5772246081653	114.094158376711	126.716847948157	152.077829105321	130.78962759556	78.9976156478262	82.4237683723273	52.5516696418293	94.7937419548692	106.820740917907	34.3306183065819	31.0798663545777	40.5000708351923	42.0507124531535	18.0064209352516	26.1866118454362	33.6275114129705	22.9857256318059	32.54083176315	29.6952877507031	27.0039300042399	17.3933949467527	20.3155151921336	20.7775116559247	26.1182595863604	16.6272182296686	15.6086715215649	12.9481808296932	11.1046426160979	10.4489377715419	9.46067676475828	8.20587883077054	9.80953456726079
ENSDART00000020576	ENSDARG00000010792	421.552905026857	446.081741126185	371.839670070426	363.406071517985	368.557679755906	576.078397254152	535.260617160239	562.928216746953	608.625359474303	597.021743637634	1081.88063180987	940.11959154237	893.251814432302	950.986317935611	969.30684390105	718.570294012307	750.486019544587	863.918510229883	942.499150967853	905.41804997313	752.5133696762	757.077576160636	680.628882619177	861.552799864013	881.992874335688	455.981032892549	473.96796190731	539.387307032334	493.140173314254	461.811736927628	325.624825556293	410.886155077233	375.085250082651	443.368832772918	378.614918821464	341.049634497993	315.12739079999	393.479452142377	330.362435329203	318.860419116817	181.149167028495	212.668149481322	202.190823725209	190.629698243014	179.531748983765	208.134888824682	190.786682815415	183.438296407777
ENSDART00000020598	ENSDARG00000015206	449.587211518791	395.100970711764	447.747768398413	413.362162211832	462.757725699908	536.152171701884	508.358437094993	516.830158052715	522.204235923571	528.861076894961	297.394789060857	305.522511656428	335.397233005232	312.944379384562	323.522713676798	317.484658988817	283.460597922584	291.712743713987	331.631904645638	307.703133521922	266.311549658136	297.64138578896	289.034183030061	367.707982905581	412.125966649491	405.805513829084	372.095066633972	421.568919148138	353.608263810609	301.872350973335	354.088534083941	339.427693324671	338.517050213869	415.91250597276	312.861067373479	187.027218918254	216.905866394798	201.016676637953	142.325954843084	244.858683622129	108.514476867311	149.257921424965	141.433975216649	146.211127778623	121.587639523396	104.067444412341	140.525674976946	120.657275177308
ENSDART00000020603	ENSDARG00000017602	0	4.6346154922201	2.20023473414453	1.95906238015086	2.35500114860004	1.90124883582228	7.42129105248165	0.88650112873536	3.67749461918008	0	4.28346403997119	2.61689517478739	2.28161382996757	5.46893090186613	2.52259425868848	4.47862371614319	3.54959603838656	8.57978657982313	3.83389485139466	6.95017344710707	30.1331111233976	18.3163929716283	16.1045439224961	26.7562981324228	26.7051852294766	67.7809643488925	70.7930289187604	47.8637200779546	42.0507124531535	72.0256837410062	67.1743521252493	78.8144798741495	92.9877082377602	65.0816635262999	72.1171273945646	56.008151119905	57.2958892363618	54.5311197262533	47.7882768086269	55.5013016210159	39.3802537018467	30.241801073032	28.8844033893156	32.388540963619	23.7475858444133	30.4844029086656	23.5919016384653	34.3333709854128
ENSDART00000020631	ENSDARG00000003429	75.7964582930064	86.8990404791269	77.0082156950587	69.5467144953556	104.797551112702	125.482423164271	118.740656839706	127.656162537892	103.889222991837	130.572843519097	81.9977401937341	107.292702166283	89.553342826227	91.1488483644355	97.7505275241788	80.6152268905774	76.0627722511406	95.0376359611178	97.1253362353313	83.4020813652848	127.862120172255	102.266527424925	122.055490781023	128.430231035629	137.856496725136	178.69526964708	234.825656901254	254.045898875297	220.766240379056	208.662642602621	348.395792378412	352.038010104535	248.663759107718	286.766079912759	312.861067373479	260.037844485273	318.196813437652	351.779184116418	365.684205144275	368.920416657341	292.288994142596	347.292941354819	319.720465102424	298.899963749969	321.067360616468	216.544379282245	220.532993576958	240.333596897889
ENSDART00000020663	ENSDARG00000002194	0	0	0	0	0	0	0	0.88650112873536	0.91937365479502	0	0	0	0	0	0	0	0	0	0	0	0	0	0	0	0	0	0	0	0	0	0	0	0	0	0	0	0	0	0	0	0	0	0	0	0	1.05118630719536	0	0
ENSDART00000020665	ENSDARG00000016769	11.4213841263434	9.2692309844402	12.1012910377949	10.7748430908297	12.9525063173002	11.4074930149337	15.7702434865235	14.1840180597658	18.3874730959004	14.7818313417846	29.9842482797983	29.4400707163582	28.5201728745946	34.6365623784855	32.1630767982782	30.8527411556531	34.9888752355247	32.3391955701026	33.8660711873194	33.4871993360613	22.8034354447333	30.5273216193805	37.2947332942015	30.5786264370546	28.1487087553943	14.0843562283413	12.9499443144074	17.4886669515603	15.2911681647831	0	9.10838672884736	9.45773758489794	12.5376685264396	0	10.6054599109654	0	0	0	2.07775116559247	0	6.12581724250949	3.90216788039123	8.9641251897876	0	8.5491309039888	9.46067676475828	8.20587883077054	9.80953456726079
ENSDART00000020667	ENSDARG00000012981	427.782750913954	337.168277059012	358.638261665559	420.21888054236	396.817693539107	410.669748537613	445.277463148899	310.275395057376	298.796437808381	362.976080726044	524.418383179329	486.742502510455	610.331699516324	405.30854572719	551.186845523434	332.911029566644	357.495029580361	343.851446775989	412.143696524925	355.090679752198	385.215177334245	467.068020776521	316.157625425844	408.989128595605	336.340981538814	216.546977010747	232.235668038373	267.852741205477	237.013106554138	184.301014278457	198.10741135243	205.968507404444	194.333862159813	211.515406460475	214.230290201501	189.027510029679	117.661201110386	183.908874370893	153.753586253843	143.650427724982	69.1342231654642	62.4346860862597	66.7329319684188	53.67243931114	59.8439163279216	60.9688058173311	51.2867426923159	47.0857659228518
ENSDART00000020741	ENSDARG00000011665	11.4213841263434	15.0625003497153	16.501760506084	11.7543742809052	10.5975051687002	16.1606151044894	25.0468573021256	26.5950338620608	31.2587042630307	18.8878956033915	136.458925844796	134.770101501551	133.474409053103	127.60838771021	143.157224180571	135.353961198994	144.519267277167	159.716027101323	139.937162075905	156.062985585041	151.479964025729	180.874380594829	162.740654374697	171.240308047506	176.109870161954	392.601429865014	383.318351706459	407.762076817959	356.475357841505	415.206882742271	623.924490926044	730.347513500452	650.913957664321	638.613823351818	664.96233641753	791.115134568658	771.448222932442	610.534693405698	813.439581329453	807.489525544977	833.111144981291	867.256811416951	827.687559190388	908.72992075068	922.356234197014	663.298559840275	756.992322138583	728.848418347477
ENSDART00000020792	ENSDARG00000003757	324.990293776863	288.504814390701	272.829107033922	314.429512014213	248.452621177304	259.520466089742	230.987684008491	237.582302501076	249.15026044945	242.257791434803	108.310447867843	105.330030785192	98.1093946886054	119.708820851959	102.795716041556	98.0320968978009	93.3036672947324	119.457028534461	111.821933165677	124.47128809819	67.5958979254595	54.1859958744003	69.5038211391936	55.8059932476246	57.0191792737474	36.9714350993959	24.1732293868938	32.2159654370848	32.493732350164	32.8352381760469	17.0782251165888	15.7628959748299	28.209754184489	29.4901287853547	25.4531037863169	39.005676672791	37.8562125311676	27.8001786839723	29.0885163182946	38.0891285634423	35.0046699571971	28.2907171328364	19.920278199528	24.9854458862203	34.1965236159552	24.1772850654934	24.6176364923116	28.4476502450563
ENSDART00000020946	ENSDARG00000007885	63.3367665188135	97.3269253366221	53.9057509865411	67.5876521152047	58.875028715001	76.0499534328913	56.5873442751726	70.9200902988288	55.1624192877012	58.3061125148171	34.2677123197695	24.8605041604802	38.2170316519567	36.4595393457742	32.1630767982782	39.3123637305902	33.9747049388428	50.8187358958755	41.5338608901088	34.1190332857983	8.14408408740476	12.9741116882367	14.4093287727597	12.2314505748218	7.21761762958828	7.92245037844198	12.0866146934469	2.76136846603584	9.55698010298942	6.35520738891231	12.5240317521651	10.5085973165533	12.5376685264396	11.1859109185828	12.7265518931585	10.0014555571259	16.3702540675319	10.6923764169124	13.5053825763511	13.0591297931802	7.00093399143942	0	7.9681112798112	4.62693442337414	11.3988412053184	11.563049379149	18.4632273692337	7.84762765380863
ENSDART00000020969	ENSDARG00000004574	111.098918319886	111.230771813282	100.110680403576	117.543742809052	137.767567193102	116.92680340307	134.51090032623	114.358645606861	125.034817052123	119.075863586598	134.623155541952	126.265192183492	118.073515700822	125.785410742921	124.86841580508	130.377712625502	120.686265305143	139.916519609423	128.435477521721	141.530804741089	57.8229970205738	60.2914601982764	59.3325302407751	68.8019094833728	56.2974175107886	7.92245037844198	6.90663696768394	10.1250177087981	23.8924502574736	16.9472197037662	0	7.35601812158729	3.13441713160989	5.08450496299218	4.24218396438615	15.0021833356888	11.2545496714282	18.1770399087511	17.660884907536	13.0591297931802	28.8788527146876	0	36.8525146691268	43.4931835797169	37.9961373510613	28.3820302942748	34.8749850307748	33.3524175286867
ENSDART00000021035	ENSDARG00000017740	31.1492294354821	22.0144235880455	28.603051543879	22.5292173717349	35.3250172290006	41.8274743880902	35.2511324992879	37.2330474068851	36.7749461918008	35.3121526498188	64.2519605995678	63.4597079885942	65.5963976115675	56.51228598595	60.5422622085236	66.6817308847986	68.9635801743675	69.2982762216484	68.3711248498714	82.1384134658108	80.6264324653071	85.4765005342653	87.3035802114262	89.4424823283847	88.7766968439359	83.6258651057764	96.6929175475752	84.6819662917658	88.8799149578016	97.4465132966555	103.607899040639	99.8316745072561	110.749405316883	117.960515141419	102.872961136364	122.017757796936	140.170300453242	143.277843986626	115.315189690382	120.796950586917	106.764243369451	120.967204292128	112.549571827333	108.270265506955	91.1907296425472	92.504395033192	96.4190762615539	92.2096249322514
ENSDART00000021060	ENSDARG00000010432	196.240145443537	169.163465466034	176.018778731563	186.110926114332	197.820096482403	191.07550800014	191.098244601403	177.300225747072	159.051642279538	168.34863472588	73.4308121137917	77.198407656228	73.582046016454	85.0722584734732	58.6503165145072	61.2078574539569	58.3147920592078	68.6382926385851	62.6202825727794	53.7058857276455	78.9976156478262	74.0287549269977	65.2657832648526	86.3846196846792	81.5590792143476	80.9850483129624	78.5629955074048	91.1251593791827	74.5444448033175	63.5520738891231	72.8670938307789	87.2213577273921	67.912371184881	82.3689804004733	81.6620413144335	54.0078600084798	69.5735797870107	81.2620607685343	92.4599268688651	55.5013016210159	58.6328221783051	52.6792663852816	68.7249597883716	60.1501475038638	51.2947854239328	43.0986385950099	53.3382124000085	48.0667193795779
ENSDART00000021069	ENSDARG00000006413	169.244146599453	140.197118639658	151.816196655973	183.172332544106	219.015106819804	114.074930149337	103.898074734743	107.266636576979	121.357322432943	156.851654793381	27.5365545426719	30.094294510055	24.5273486721513	38.8901753021592	19.5501055048357	46.7767365908289	51.2155999824347	50.1587523128122	33.8660711873194	44.2283764815904	55.3797717943524	64.8705584411835	62.7229605402479	50.4547336211401	80.1155556884299	194.540170403964	156.262661393849	134.386598680411	108.949573174079	177.945806889545	169.643702824782	184.951312771338	123.287073843322	140.332336978584	153.779168708998	226.032895591045	210.767021119474	184.978112012585	287.768536434558	188.269121185015	371.049501546289	394.118955919514	349.600882401716	384.960944024728	440.755193272311	736.88160134395	923.161368461686	646.448327982486
ENSDART00000021128	ENSDARG00000031240	11.4213841263434	3.47596161916508	2.20023473414453	8.81578071067888	1.17750057430002	0	0	0	0	0	0	0	0	0	0	0	0	0	1.91694742569733	0	0	0	0	0	0	0	0	0	0	0	0	0	0	2.03380198519687	0	0	3.06942263766224	0	0	0	0	0	0	0	2.8497103013296	3.15355892158609	0	1.96190691345216
ENSDART00000021209	ENSDARG00000019339	12.4596917741928	11.5865387305503	12.1012910377949	16.6520302312823	5.8875028715001	13.308741850756	13.9149207234031	10.6380135448243	21.1455940602855	22.1727470126769	17.1338561598847	18.9724900172086	13.1192795223135	17.6221106837909	22.0726997635242	10.9477468616834	6.08502178009125	14.519638827393	14.0576144551137	7.58200739684408	16.2881681748095	19.8427590525973	14.4093287727597	19.1116415231591	14.4352352591766	18.4857175496979	20.7199109030518	16.568210796215	26.7595442883704	11.6512135463392	20.4938701399066	24.1697738280725	19.851308500196	21.3549208445672	26.5136497774135	34.004948894228	22.5090993428564	35.2848421758109	24.9330139871097	34.8243461151473	32.3793197104073	33.1684269833255	22.9083199294572	28.6869934249196	36.0963304835083	38.8938933662285	48.2095381307769	36.2952778988649
ENSDART00000021231	ENSDARG00000020764	365.48429204299	393.942316838709	352.037557463126	380.058101749267	360.315175735806	269.026710268853	295.923980717706	273.928848779226	261.102117961786	265.251751299802	181.129336547353	199.538257077539	156.290547352778	181.690037739775	192.347812224997	167.699576926695	153.646799947304	178.855551010159	203.835409599149	171.227000378729	87.141699735231	86.2396835747498	72.8942514386665	90.206947989311	87.3331733180182	28.1687124566826	27.6265478707358	38.6591585245018	41.0950144428545	25.4208295556492	18.2167734576947	27.3223530230385	0	18.3042178667719	28.6347417596065	17.002474447114	11.2545496714282	25.6617034005898	19.7386360731285	15.2356514253769	7.00093399143942	0	7.9681112798112	16.6569639241469	8.5491309039888	5.25593153597682	13.3345531000021	13.7333483941651
ENSDART00000021266	ENSDARG00000002168	438.165827392448	480.841357317835	436.74659472769	427.075598872888	397.995194113407	371.694147403256	389.617780255287	348.394943592996	386.136935013908	331.769992337832	195.20357553583	175.986200504452	161.994581927697	183.513014707064	150.725006956637	126.894338624057	147.561778167213	206.574861498819	188.499830193571	167.435996680307	277.713267380502	257.955867683765	283.100930005984	265.269584341448	323.349269805555	356.510267029889	354.828474214762	387.512041400363	358.386753862103	364.365223630973	422.401434550296	401.428417492335	422.101507056799	399.642090091186	424.218396438615	310.045122270903	310.011686403886	305.801965523695	336.595688825981	275.329986472883	158.396131556317	161.939967036236	165.338309056082	150.838062201997	199.479721093072	226.005056047003	218.481523869266	190.304970604859
ENSDART00000021286	ENSDARG00000008835	25.9576911962351	6.95192323833015	34.1036383792403	27.4268733221121	23.5500114860004	18.0618639403117	5.56596828936124	13.2975169310304	0	11.4969799324991	0	5.88801414327163	13.6896829798054	4.25361292367366	6.30648564672121	9.95249714698487	5.07085148340937	23.0994254072161	9.58473712848664	5.05467159789605	21.1746186272524	4.57909824290707	4.23803787434108	11.4669849138955	10.8264264443824	13.20408396407	16.4032627982494	10.1250177087981	13.3797721441852	16.9472197037662	27.3251601865421	28.3732127546938	11.4928628159029	26.4394258075593	15.9081898664481	0	7.16198615454522	0	11.4276314107586	6.52956489659011	0	7.80433576078246	0	0	3.79961373510613	2.10237261439073	2.05146970769264	2.94286037017824
ENSDART00000021340	ENSDARG00000013438	4.15323059139761	4.6346154922201	6.60070420243361	4.89765595037716	3.53250172290006	4.75312208955571	3.71064552624083	1.77300225747072	6.43561558356514	4.9272771139282	3.67154060568959	3.92534276218109	2.28161382996757	2.43063595638495	2.52259425868848	0	1.01417029668187	1.31996716612664	2.55592990092977	2.52733579894803	0	3.81591520242256	5.93325302407751	3.05786264370546	3.60880881479414	4.40136132135665	11.2232850724864	3.68182462138112	10.5126781132884	1.05920123148539	22.7709668221184	12.6103167798639	8.35844568429305	10.1690099259844	14.8476438753515	12.0017466685511	19.4396767051942	17.1078022670598	17.660884907536	17.4121730575736	28.0037359657577	20.486381372054	10.9561530097404	19.4331245781714	24.6974892781899	14.7166083007351	13.3345531000021	20.6000225912477
ENSDART00000021396	ENSDARG00000004311	152.631224233862	150.625003497153	116.61244090966	155.745459221994	140.122568341702	91.2599441194696	96.4767836822615	92.1961173884774	91.017991824707	108.400096506421	55.6850325196254	67.3850507507753	70.1596252715027	67.4501477896823	66.2180992905727	59.7149828819092	52.7368554274575	85.7978657982313	58.7863877213847	78.9792437171258	52.1221381593905	50.3700806719778	46.6184166177518	48.161336638361	48.3580381182415	28.1687124566826	30.2165367336172	26.6932285050131	32.493732350164	36.0128418705031	15.9396767754829	21.0171946331065	19.851308500196	15.2535148889765	29.6952877507031	18.0026200028266	23.5322402220772	18.1770399087511	25.9718895699059	20.6769555058687	14.8769847318088	19.5108394019561	20.9162921095044	33.3139278482938	24.6974892781899	14.7166083007351	25.6433713461579	23.5428829614259
ENSDART00000021462	ENSDARG00000016867	709.164123481142	633.783668561099	613.865490826325	646.490585449785	587.57278657571	535.201547283973	489.805209463789	524.808668211333	526.801104197546	440.991301696574	234.366675329852	206.734718808204	217.323717304411	226.656802932896	216.312457682537	184.618822076569	194.213611814579	206.574861498819	182.110005441246	182.600011473995	63.5238558817572	75.5551210079667	96.6272635349765	64.979581178741	61.3497498515004	58.0979694419078	53.5264364995505	45.1023516119187	56.3861826076376	63.5520738891231	52.3732236908723	51.492126851111	51.1954798162949	45.7605446669296	55.14839153702	35.0050944499406	52.1801848402581	37.4233174591934	49.8660279742194	53.3247799888192	34.1295532082672	25.364091222543	38.8445424890796	38.8662491563427	26.5972961457429	30.4844029086656	20.5146970769264	29.4286037017824
ENSDART00000021520	ENSDARG00000010194	179.627223077947	165.687503846869	161.717252959623	167.499833502899	202.530098779604	211.989245194185	217.072763285088	286.339864581521	215.133435222035	223.369895831412	203.770503615772	202.155152252326	209.338068899524	178.651742794294	224.510889023275	141.823084344534	165.816843507486	206.574861498819	198.72354979729	200.291362066631	263.053916023174	170.189818028046	234.787298238496	196.467674858076	235.294334724578	442.776948928479	462.744676834824	428.012112235555	401.393164325556	456.515730770201	621.647394243832	771.33104303501	574.643140795147	570.481456847723	600.269030960641	786.114406790095	892.178846680491	813.689845327034	679.424631148739	762.870832084944	770.102739058336	901.400780370374	888.444407698948	851.355933900841	916.656813594355	756.854141180662	743.657769038581	666.067397117008
ENSDART00000021594	ENSDARG00000017314	3.11492294354821	1.15865387305503	0	0	0	0	0	0	0	1.64242570464274	0.611923434281598	0	0	0	0	0	0	0	0	0	0.814408408740476	0	0	0	0	0	0.863329620960493	0.92045615534528	0	0	2.27709668221184	0	0	8.13520794078749	1.06054599109654	0	3.06942263766224	0	0	3.26478244829505	0	1.95108394019561	0	0	0	0	3.07720456153895	0
ENSDART00000021683	ENSDARG00000034056	87.2178424193498	76.4711556216317	103.411032504793	88.1578071067888	82.4250402010014	74.1487045970691	88.1278312482196	75.3525959425056	82.7436289315518	74.7303695612444	146.861624227583	134.770101501551	160.283371555222	124.570092764729	156.400844038686	130.875337482851	132.856308865326	170.935748013399	175.081198213689	140.267136841615	125.418894946033	125.925201679944	103.408124133922	91.7358793111637	111.15131149566	87.1469541628617	94.9662583056542	78.2387732043488	98.436895060791	106.979324380024	111.57773742838	129.255746993605	128.511102396006	104.740802237639	113.47842104733	114.016593351235	155.517413641553	142.208606344935	128.820572266733	130.591297931802	134.767979335209	132.673707933302	124.50173874705	151.763449086672	115.888218920737	133.500661013811	153.860228076948	130.466809744569
ENSDART00000021880	ENSDARG00000014165	241.925681948911	177.274042577419	209.022299743731	246.841859899009	190.755093036603	172.063019641917	152.136466575874	161.343205429836	159.971015934333	162.600144759631	61.8042668624414	51.683679702051	73.0116425589621	60.1582399205274	60.5422622085236	56.2316088804645	51.2155999824347	75.2381284692183	58.7863877213847	58.7605573255416	120.53244449359	103.029710465409	120.360275631287	101.673932903206	115.481882073413	193.659898139693	172.665924192099	162.000283340769	180.6269239465	194.893026593311	214.047088127913	192.307330892925	202.692307844106	190.160485615908	240.743939978914	360.052400056532	323.312517833756	237.370756455455	319.973679501241	324.301723197309	402.553704507766	475.088939437632	422.309897829993	468.245763645463	501.54901303401	440.447062714858	496.455669261618	378.648034296267
ENSDART00000021942	ENSDARG00000017272	174.4356848387	180.750004196584	154.016431390117	148.888740891466	148.365072361803	138.791165015027	166.051387299277	146.272686241334	167.326005172694	152.745590531774	102.803136959308	85.7033169742871	102.67262234854	89.3258713971468	94.5972847008181	78.1271026038312	90.7682415530277	87.7778165474213	84.3456867306824	101.093431957921	125.418894946033	125.925201679944	123.750705930759	139.132750288598	111.873073258618	133.801384169242	118.276158071587	147.272984855245	138.576211493347	134.518556398644	107.023544063957	140.815204041814	104.480571053663	119.994317126615	99.6913231630746	88.0128089027078	67.5272980285692	84.469773693608	68.5657884645516	83.7960828395731	43.7558374464964	40.9727627441079	39.840556399056	47.1947311184162	51.2947854239328	40.9962659806192	40.0036593000064	42.1809986392214
ENSDART00000021947	ENSDARG00000007366	0	0	0	0	0	0	0	0	0	0.821212852321368	0	0	0	0	0	0	0	0	0	0.631833949737006	0	0	0	0	0	0	0.863329620960493	0	0.955698010298942	2.11840246297077	0	0	0	0	0	0	0	0	0	0	7.00093399143942	2.92662591029342	1.9920278199528	2.77616065402448	4.74951716888267	3.15355892158609	1.02573485384632	1.96190691345216
ENSDART00000021949	ENSDARG00000075021	43.6089212096749	33.6009623185957	27.5029341768067	30.3654668923384	30.6150149318005	22.8149860298674	35.2511324992879	36.3465462781498	25.7424623342606	31.206088388212	32.4319420169247	28.7858469226613	29.0905763320865	32.2059264221005	30.2711311042618	27.3693671542084	28.3967683070925	27.7193104886594	24.2813340588328	24.0096900900062	40.7204204370238	34.343236821803	25.4282272460465	33.63648908076	28.1487087553943	34.3306183065819	31.0798663545777	27.6136846603584	29.6266383192672	28.5984332501054	30.7408052098598	27.3223530230385	34.4785884477088	23.388722829764	30.7558337417996	30.0043666713777	39.9024942896091	47.0464562344146	44.6716500602382	40.265650195639	49.0065379400759	59.5080601759662	42.8285981289852	62.9263081578882	69.3429506656869	52.5593153597682	40.0036593000064	61.800067773743
ENSDART00000021953	ENSDARG00000008235	40.4939982661267	26.6490390802656	49.505281518252	38.2017164129418	22.3725109117004	51.3337185672017	46.3830690780103	41.6655530505619	45.049309084956	55.842473957853	111.370065039251	103.367359404102	99.2502016035891	99.0484152226866	81.9843134073757	63.6959817407031	70.4848356193903	105.597373290131	95.2083888096339	90.9840887621289	111.573951997445	109.135174789285	96.6272635349765	108.554123851544	127.030070280754	71.3020534059778	86.3329620960493	93.8865278452186	95.5698010298942	80.4992935928893	96.7766089940032	70.4076020209069	94.0325139482968	88.470386356064	93.3280472164954	86.0125177912827	97.1983835259709	83.4005360519168	92.4599268688651	100.119995081048	72.6346901611839	69.2634798769443	65.7369180584424	62.0009212732134	56.0443025928155	52.5593153597682	61.5440912307791	73.5715092544559
ENSDART00000021977	ENSDARG00000030756	6028.41420341363	6026.15879375919	5710.70925247214	5682.26043362758	5135.08000452239	4370.02044913752	4003.78652281385	4390.84009062624	4253.94190073656	3742.26696802847	1889.61956506157	1731.07615812186	1585.72161182746	1710.56005430591	1574.09881742161	1302.78187654032	1315.37887479639	1466.48352156669	1553.36639729007	1596.01255703568	428.37882299749	386.933801525648	423.803787434108	427.336304457838	378.203163790426	169.892547004367	181.299220401703	154.636634098007	221.721938389355	113.334531768936	178.752089553629	148.171222163401	146.272799475128	135.247832015592	164.384628619963	220.03202225677	180.072794742851	175.354973237363	197.386360731285	225.269988932359	272.161308917207	314.124514371494	333.664659842094	306.303058827368	266.922864891206	386.836561047894	314.90060013082	363.933732445375
ENSDART00000022015	ENSDARG00000015823	45.6855365053737	55.6153859066412	50.6053988853243	55.8332778342996	74.1825361809013	60.8399627463131	49.166053222691	43.4385553080326	27.5812096438506	58.3061125148171	69.1473480738206	60.18858902011	74.1524494739459	68.6654657678747	73.7858820666382	72.1556043156403	54.7651960208212	51.4787194789388	56.8694402956874	58.7605573255416	61.8950390642762	48.8437145910088	48.3136317674883	48.161336638361	56.2974175107886	52.8163358562798	28.4898774916963	47.8637200779546	36.3165243913598	33.8944394075323	6.83129004663552	10.5085973165533	17.7616970791227	0	51.9667535637304	32.0046577828029	11.2545496714282	12.8308517002949	19.7386360731285	27.2065204024588	12.251634485019	6.82879379068465	15.9362225596224	12.0300295007728	7.59922747021227	14.7166083007351	16.4117576615411	5.88572074035648
ENSDART00000022044	ENSDARG00000006008	0	1.15865387305503	0	0.979531190075431	4.71000229720008	4.75312208955571	0.927661381560207	0.88650112873536	1.83874730959004	0	1.83577030284479	5.23379034957478	3.42242074495135	5.46893090186613	7.56778277606545	5.97149828819092	5.57793663175031	0	5.11185980185954	5.05467159789605	8.14408408740476	8.39501344532963	10.1712908984186	15.2893132185273	12.9917117332589	7.92245037844198	8.63329620960493	11.0454738641434	12.4240741338862	3.17760369445616	14.801128434377	11.5594570482086	7.31363997375642	8.13520794078749	9.54491391986885	11.0016011128385	8.18512703376597	10.6923764169124	8.31100466236989	11.9708689770819	6.12581724250949	7.80433576078246	11.9521669197168	12.9554163854476	3.79961373510613	15.7677946079305	12.3088182461558	11.771441480713
ENSDART00000022154	ENSDARG00000010400	0	5.79326936527513	2.20023473414453	0	2.35500114860004	0	1.85532276312041	0	1.83874730959004	0	1.83577030284479	0	2.85201728745946	1.82297696728871	1.89194569401636	0.995249714698487	2.02834059336375	0	1.91694742569733	2.52733579894803	0	0	4.23803787434108	2.29339698277909	2.88704705183531	0	1.72665924192099	0	2.86709403089683	0	6.83129004663552	0	2.08961142107326	2.03380198519687	4.24218396438615	0	0	0	4.15550233118495	0	4.37558374464964	0	8.9641251897876	3.70154753869931	13.2986480728715	30.4844029086656	12.3088182461558	29.4286037017824
ENSDART00000022163	ENSDARG00000020521	0	0	2.20023473414453	0	0	0	0	0	0	0	0	1.96267138109054	0	0	0	0	0	0	0	0	3.25763363496191	0	0	3.05786264370546	0.721761762958828	4.40136132135665	0	1.84091231069056	1.91139602059788	5.29600615742693	5.6927417055296	5.25429865827664	0	0	0	6.00087333427553	6.13884527532448	5.3461882084562	2.07775116559247	0	9.6262842382292	4.87770985048904	7.9681112798112	10.1792557314231	8.5491309039888	13.6654219935397	18.4632273692337	20.6000225912477
ENSDART00000022170	ENSDARG00000003984	1.0383076478494	22.0144235880455	26.4028168097344	17.6315614213578	16.4850080402003	23.7656104477785	25.0468573021256	25.7085327333254	32.1780779178257	3.28485140928547	110.146218170688	123.648297008704	101.531815433557	96.6177792663017	103.426364606228	110.472718331532	128.292542530257	124.076913615904	131.630389897883	122.575786248979	96.9146006401167	109.89835782977	111.036592307736	146.777406897862	133.525926147383	143.484379076227	145.039376321363	142.670704078518	185.405413997995	137.6961600931	170.782251165888	183.900453039682	157.765662291031	171.856267749136	163.324082628867	129.018776686924	125.846328144152	83.4005360519168	121.54844318716	113.179124874229	90.1370251397825	104.382990800465	111.553557917357	116.598747469028	97.8400536789829	81.9925319612384	56.4154169615475	83.3810438217167
ENSDART00000022204	ENSDARG00000016022	0	0	0	0.979531190075431	2.35500114860004	0.950624417911142	0	0	1.83874730959004	0	2.44769373712639	2.61689517478739	2.28161382996757	4.86127191276989	2.52259425868848	3.4833740014447	5.57793663175031	4.61988508144323	8.30677217802175	5.68650554763306	4.88645045244286	3.81591520242256	5.08564544920929	2.29339698277909	2.88704705183531	4.40136132135665	12.9499443144074	7.36364924276224	2.86709403089683	2.11840246297077	4.55419336442368	5.25429865827664	4.17922284214652	6.10140595559062	7.42382193767577	15.0021833356888	10.2314087922075	12.8308517002949	6.23325349677742	18.500433873672	20.1276852253883	14.6331295514671	18.9242642895516	24.0600590015455	16.1483583742011	30.4844029086656	21.5404319307727	24.523836418152
ENSDART00000022242	ENSDARG00000034270	0	0	0	0	0	0	0	0	2.75812096438506	0	20.8053967655743	22.2436089856928	9.69685877736216	10.9378618037323	16.3968626814751	0	0.507085148340937	0	17.2525268312759	34.7508672355354	0	8.39501344532963	0	14.5248475576009	3.60880881479414	0	0	0	0	0	0	0	0	0	0	0	0	0	0	0	0	0	0	0	0	0	0	0
ENSDART00000022307	ENSDARG00000016706	18.6895376612892	13.9038464766603	14.3015257719395	8.81578071067888	11.7750057430002	26.617483701512	20.4085503943245	15.0705191885011	22.0649677150805	22.9939598649983	69.7592715081022	68.0392745444722	88.9829393687351	69.273124756971	71.2632878079497	77.629477746482	89.2469861080049	88.4378001304846	109.90498573998	99.19793010871	100.172234275079	71.7392058055441	91.5416180857673	92.5003449720901	78.6720321625123	72.1823256702491	113.959509966785	91.1251593791827	108.949573174079	70.9664825095208	102.469350699533	126.103167798639	132.690325238152	115.926713156222	106.054599109654	193.02809225253	163.702540675319	147.554794553391	196.347485148489	169.768687311343	256.409207436469	245.836576464647	290.836061713109	166.569639241469	229.876630973921	187.111162680775	165.143311469257	179.514482580873
ENSDART00000022379	ENSDARG00000003607	11.4213841263434	11.5865387305503	18.7019952402285	16.6520302312823	20.0175097631003	22.8149860298674	19.4808890127643	23.0490293471194	21.1455940602855	23.8151727173197	19.5815498970111	15.7013710487243	21.1049279272	22.4833825965608	16.3968626814751	28.8622417262561	27.3825980104106	17.1595731596463	20.4474392074382	22.7460221905322	30.1331111233976	24.4218572955044	23.73301209631	21.4050385059382	29.592232281312	39.6122518922099	38.8498329432222	31.2955092817395	32.493732350164	42.3680492594154	35.2949985742835	44.1361087295237	32.3889770266356	43.7267426817328	34.9980177061858	44.0064044513539	37.8562125311676	49.1849315177971	40.5161477290532	43.5304326439341	45.5060709443562	32.1928850132276	38.8445424890796	60.1501475038638	48.4450751226032	40.9962659806192	43.0808638615454	55.9143470333865
ENSDART00000022413	ENSDARG00000019774	13.4979994220422	6.95192323833015	8.80093893657814	11.7543742809052	21.1950103374004	3.80249767164457	5.56596828936124	4.4325056436768	8.27436289315518	4.10606426160684	3.67154060568959	1.96267138109054	6.27443803241081	8.50722584734731	5.04518851737697	3.4833740014447	4.0566811867275	2.63993433225327	0	3.15916974868503	9.77290090488571	2.28954912145354	0	3.05786264370546	9.38290291846477	7.92245037844198	12.9499443144074	0	0	0	10.2469350699533	5.25429865827664	5.22402855268316	0	2.12109198219308	2.00029111142518	0	0	0	0	0	0	0	0	0	0	0	0
ENSDART00000022471	ENSDARG00000009870	8.30646118279522	10.4278848574952	5.50058683536134	9.79531190075431	5.8875028715001	15.2099906865783	15.7702434865235	14.1840180597658	23.9037150246705	18.8878956033915	24.4769373712639	20.9351613982991	27.3793659596108	27.9523134984269	20.1807540695079	18.412119721922	22.3117465270012	20.4594910749629	21.0864216826706	16.4276826931622	18.731393401031	21.3691251335663	12.7141136230232	25.22736681057	32.4792793331473	22.8870788710546	31.0798663545777	20.2500354175962	31.5380343398651	21.1840246297077	29.6022568687539	22.0680543647619	29.2545598950257	21.3549208445672	19.0898278397377	25.0036388928147	29.6710854974016	21.3847528338248	15.5831337419435	26.1182595863604	20.1276852253883	24.3885492524452	21.9123060194808	17.5823508088217	14.248551506648	21.0237261439073	12.3088182461558	21.5809760479737
ENSDART00000022495	ENSDARG00000010953	2.0766152956988	0	0	2.93859357022629	0	4.75312208955571	0	6.20550790114752	0	0	2.44769373712639	5.23379034957478	7.98564840488648	6.6842488800586	0	2.98574914409546	3.54959603838656	4.61988508144323	3.19491237616221	6.31833949737006	0	3.81591520242256	0	0	0	0	0	0	0	0	0	0	0	0	0	0	0	0	0	1.08826081609835	8.75116748929927	3.90216788039123	7.9681112798112	7.40309507739862	16.1483583742011	12.6142356863444	9.23161368461686	20.6000225912477
ENSDART00000022549	ENSDARG00000015790	0	0	0	0	0	0	0	0	0	0	2.44769373712639	0	1.14080691498378	0	0	0	0	0	0	0	14.6593513573286	7.63183040484512	12.7141136230232	20.6405728450118	17.3222823110119	53.6966081205512	17.2665924192099	23.011403883632	48.740598525246	31.7760369445616	67.1743521252493	57.797285241043	62.6883426321979	34.5746337483468	74.2382193767577	144.020960022613	100.267806163633	63.0850208597832	135.053825763511	115.355646506425	84.8863246462029	78.0433576078246	86.6532101679468	103.643331083581	135.836191030044	58.8664332029404	91.2904019923223	64.7429281439212
ENSDART00000022586	ENSDARG00000017708	160.937685416657	165.687503846869	192.520539237647	164.561239932672	157.785076956203	91.2599441194696	112.247027168785	97.5151241608896	100.211728372657	122.360714995884	207.442044221462	177.948871885543	197.929999749686	167.713880990561	209.375323471144	160.235204066456	170.887694990896	241.553991401174	241.535375637863	199.027694167157	153.10878084321	152.636608096902	141.550465002992	152.893132185273	147.96116140656	39.6122518922099	49.2097883947481	53.3864570100263	66.898860720926	52.9600615742693	30.7408052098598	25.2206335597279	29.2545598950257	33.5577327557484	42.4218396438615	30.0043666713777	31.7173672558431	25.6617034005898	38.4383965634608	20.6769555058687	31.5042029614774	33.1684269833255	24.90034774941	24.0600590015455	33.2466201821787	25.2284713726887	36.9264547384674	40.2190917257692
ENSDART00000022605	ENSDARG00000014506	34.2641523790303	28.9663468263756	11.0011736707227	37.2221852228664	21.1950103374004	19.0124883582228	16.6979048680837	29.2545372482669	14.7099784767203	18.0666827510701	2.44769373712639	6.54223793696848	1.71121037247567	6.07658989096237	3.1532428233606	9.95249714698487	4.56376633506843	7.91980299675982	5.11185980185954	3.79100369842204	2.44322522622143	4.57909824290707	5.08564544920929	0.764465660926364	4.33057057775297	4.40136132135665	0	0.92045615534528	2.86709403089683	1.05920123148539	0	2.10171946331065	6.26883426321979	3.05070297779531	0	7.00101888998812	3.06942263766224	2.13847528338248	3.11662674838871	2.1765216321967	13.1267512339489	11.7065036411737	10.9561530097404	15.7315770394721	13.2986480728715	24.1772850654934	18.4632273692337	15.6952553076173
ENSDART00000022620	ENSDARG00000063538	8.30646118279522	6.95192323833015	20.9022299743731	12.7339054709806	15.3075074659003	17.1112395224006	12.0595979602827	14.1840180597658	15.6293521315153	16.4242570464273	7.95500464566077	5.88801414327163	5.13363111742702	10.9378618037323	14.5049169874588	8.45962257493714	2.02834059336375	6.59983583063318	8.94575465325419	5.68650554763306	52.1221381593905	28.2377724979269	55.094492366434	27.5207637933491	46.9145145923238	159.329279833111	165.759287224415	150.954809476626	159.601567719923	142.992166250527	217.462733151231	149.222081895056	217.319587791619	138.298534993387	216.351382183694	71.0103344555938	137.10087781558	116.546902944345	103.887558279624	141.473906092786	17.5023349785985	23.4130072823474	19.920278199528	37.0154753869931	19.9479721093072	55.7128742813543	9.23161368461686	29.4286037017824
ENSDART00000022625	ENSDARG00000018958	2.0766152956988	6.95192323833015	2.20023473414453	0	1.17750057430002	2.85187325373343	3.71064552624083	8.8650112873536	2.75812096438506	3.28485140928547	4.28346403997119	5.88801414327163	7.41524494739459	7.29190786915484	7.56778277606545	6.46912314554016	8.62044752179593	9.23977016288645	10.8627020789515	7.58200739684408	10.5873093136262	12.9741116882367	16.9521514973643	8.40912227019001	8.66114115550594	33.4503460423106	45.7564699109061	28.5341408157037	32.493732350164	27.53923201862	27.3251601865421	42.0343892662131	39.702617000392	40.6760397039375	34.9980177061858	48.0069866742043	45.0181986857128	44.9079809510321	27.0107651527022	35.9126069312456	45.5060709443562	43.8993886544013	42.8285981289852	47.1947311184162	36.0963304835083	45.2010112094006	42.055129007699	41.2000451824953
ENSDART00000022634	ENSDARG00000007244	10.383076478494	8.11057711138518	15.4016431390117	2.93859357022629	3.53250172290006	3.80249767164457	2.78298414468062	6.20550790114752	9.1937365479502	7.39091567089231	0	1.96267138109054	0.570403457491892	4.25361292367366	4.41453995270485	4.47862371614319	5.57793663175031	3.29991791531659	3.83389485139466	6.31833949737006	21.1746186272524	9.92137952629866	11.0188984732868	19.1116415231591	11.5481882073413	13.20408396407	8.63329620960493	18.4091231069056	16.246866175082	12.7104147778246	18.2167734576947	24.1697738280725	19.851308500196	31.5239307705515	20.1503738308342	29.0042211156651	18.4165358259734	28.8694163256635	24.9330139871097	23.9417379541637	30.6290862125474	28.2907171328364	32.8684590292212	45.3439573490665	32.2967167484021	23.126098758298	23.5919016384653	32.3714640719606
ENSDART00000022676	ENSDARG00000016375	0	0	0	0	0	0	0	0	0	0	0	0	0	0	0	0	0	0	0	0	0	0	0	0	0	0	9.49662583056542	17.4886669515603	12.4240741338862	12.7104147778246	29.6022568687539	33.6275114129705	29.2545598950257	28.4732277927562	36.0585636972823	23.0033477813896	14.3239723090904	49.1849315177971	42.5938988946457	39.1773893795407	92.7623753865723	48.7770985048904	45.8166398589144	71.2547901199617	25.6473927119664	60.9688058173311	64.621295792318	47.0857659228518
ENSDART00000022684	ENSDARG00000020311	462.046903292984	486.634626683111	537.957392498339	530.905905020884	460.402724551308	293.742945134543	294.068657954586	292.545372482669	306.151427046742	303.848755358906	96.0719791822109	122.339849421311	116.362305328346	108.770959048226	121.715172981719	121.918090050565	102.93828511321	136.616601694107	114.377863066607	126.998623897138	149.851147208248	148.057509853995	149.178933176806	169.711376725653	175.388108398995	216.546977010747	208.062438651479	150.954809476626	177.759829915603	207.603441371136	209.492894763489	196.510769819546	195.37866787035	189.143584623309	212.109198219308	231.033623369608	209.743880240253	202.085914279644	236.863632877542	170.856948127441	140.893796577718	139.502501723986	143.426003036602	132.3303245085	150.084742536692	116.681680098685	115.908038484634	88.2858111053471
ENSDART00000022761	ENSDARG00000018032	0	2.31730774611005	1.10011736707227	0.979531190075431	0	0	0	0.88650112873536	0	0	1.83577030284479	3.27111896848424	1.71121037247567	2.43063595638495	5.67583708204909	1.99049942939697	1.52125544502281	0	2.55592990092977	0.631833949737006	4.07204204370238	0.763183040484512	0	5.35125962648455	2.16528528887648	2.64081679281399	0.863329620960493	4.6022807767264	1.91139602059788	3.17760369445616	1.13854834110592	3.15257919496598	3.13441713160989	2.03380198519687	1.06054599109654	2.00029111142518	2.04628175844149	2.13847528338248	0	2.1765216321967	0	1.95108394019561	0	0	1.89980686755307	8.40949045756291	5.12867426923159	5.88572074035648
ENSDART00000022799	ENSDARG00000009525	77.8730735887052	105.437502448007	75.9080983279865	91.0964006770151	127.170062024402	57.0374650746685	70.5022649985757	67.3740857838874	78.1467606575767	81.3000723798154	45.8942575711198	63.4597079885942	40.4986454819243	57.7276039641425	40.3615081390157	43.7909874467334	47.6660039440481	41.578965732989	54.9524928699901	50.5467159789605	51.30772975065	52.6596297934313	34.7519105695968	38.2232830463182	49.0797998812003	46.6544300063805	40.5764921851432	57.0682816314074	39.1836184222566	60.374470194667	31.8793535509658	42.0343892662131	18.8065027896594	32.54083176315	37.1191096883788	45.0065500070665	45.0181986857128	53.461882084562	36.3606453978683	34.8243461151473	48.131421191146	38.0461368338145	21.9123060194808	63.8516950425631	33.2466201821787	70.4294825820894	33.8492501769285	60.8191143170169
ENSDART00000022803	ENSDARG00000004405	0	0	0	0	8.24250402010014	0	0	0	0	0	0	0	0	0	0	0	0	0	0	0	0	3.81591520242256	0	3.82232830463182	0	0	0	0.92045615534528	0	4.23680492594154	3.41564502331776	3.15257919496598	0	0	0	0	0	6.41542585014744	0	6.52956489659011	0	5.85325182058684	0	0	0	3.15355892158609	0	4.9047672836304
ENSDART00000022874	ENSDARG00000019398	297.994294932778	327.899046074572	311.333214881452	282.104982741724	251.985122900204	247.162348656897	191.098244601403	202.122257351662	248.230886794655	204.48200022802	121.160839987756	111.872268722161	120.355129530789	136.723272546653	126.760361499096	94.5487228963562	88.2328158113231	131.996716612664	106.710073363818	110.570941203976	162.067273339355	158.742072420778	191.559311920217	157.479926150831	183.327487791542	247.356506260244	231.372338417412	218.148108816831	189.228206039191	239.379478315697	283.498536935374	316.308779228253	240.305313423425	219.650614401262	232.259572050142	251.03653448386	232.252979583109	161.454883895377	289.84628760015	273.153464840686	312.416679367984	311.197888461201	325.696548562283	296.123803095945	350.514367063541	362.659275982401	442.091722007763	359.028965161745
ENSDART00000022999	ENSDARG00000007438	1593.80223944883	1542.16830503624	1608.37159065966	1538.8434996085	1540.17075118443	1059.94622597092	1019.49985833467	1045.18483077899	1046.24721915673	996.95240271814	365.318290266114	355.243519977388	357.072564389924	364.595393457742	368.929410333191	244.333804958478	261.655936543924	372.890724430775	322.686149992383	325.394484114558	181.613075149126	195.374858364035	209.359070992449	209.463591093824	166.00520548053	212.145615689391	241.732293868938	221.829933438213	192.095300070087	206.54424013965	303.992407075281	358.343168494467	309.262490318843	301.002693809137	331.950895213216	373.054292280796	370.37699827791	394.548689784068	424.900113363661	392.862154611505	499.691663638988	514.110618241545	405.377661360395	527.470524264651	569.94206026592	612.841617094897	630.826935115486	636.638793415225
ENSDART00000023039	ENSDARG00000020235	828.569502983823	473.889434079505	576.461500345868	687.630895432953	687.660335391212	494.324697313794	379.413505058125	363.465462781498	353.958857096083	467.270112970858	269.858234518185	320.569658911455	317.144322365492	310.513743428177	345.595413440322	308.029786699182	336.197453350041	214.494664495578	252.398077716815	216.087210810056	158.809639704393	143.478411611088	149.178933176806	185.765155605107	217.250290650607	94.1891322770324	107.916202620062	40.5000708351923	83.145726896008	73.0848849724916	108.162092405062	37.8309503395918	87.763679685077	88.470386356064	56.2089375281165	18.0026200028266	36.8330716519469	64.1542585014744	27.0107651527022	35.9126069312456	37.6300202039869	6.82879379068465	53.7847511387256	23.1346721168707	34.1965236159552	32.5867755230563	18.4632273692337	50.02862629303
ENSDART00000023040	ENSDARG00000019335	2.0766152956988	0	5.50058683536134	2.93859357022629	0	8.55561976120028	2.78298414468062	2.65950338620608	4.5968682739751	0	1.83577030284479	1.3084475873937	3.99282420244324	1.21531797819247	3.78389138803273	1.49287457204773	2.02834059336375	1.31996716612664	0	3.79100369842204	11.4017177223667	11.4477456072677	13.5617211978914	14.5248475576009	12.2699499703001	59.8585139704505	77.6996658864443	40.5000708351923	39.1836184222566	62.4928726576377	84.2525772418381	98.7808147756007	80.4500397113206	63.0478615411031	88.0253172610127	82.0119355684323	69.5735797870107	84.469773693608	105.965309445216	77.266517942983	72.6346901611839	63.4102280563575	50.7967094087964	54.5978261958148	59.8439163279216	66.2247373533079	43.0808638615454	44.1429055526736
ENSDART00000023099	ENSDARG00000021573	5.19153823924701	0	2.20023473414453	1.95906238015086	0	2.85187325373343	3.71064552624083	4.4325056436768	0	4.10606426160684	4.28346403997119	1.96267138109054	2.85201728745946	1.82297696728871	1.26129712934424	5.47387343084168	5.57793663175031	3.29991791531659	5.11185980185954	4.42283764815905	1.62881681748095	6.1054643238761	0	3.82232830463182	1.44352352591766	0	1.72665924192099	2.76136846603584	0.955698010298942	0	1.13854834110592	0	0	2.03380198519687	1.06054599109654	0	0	0	0	0	0	0	0	0	0	0	0	0.980953456726079
ENSDART00000023156	ENSDARG00000020850	7466.47029568505	6425.89437996317	6515.99516516904	7455.21188766411	6777.69330567092	3755.91707516692	3759.81157946352	3750.78627567931	3486.26489898271	3903.22468708346	1795.38335618221	1638.17637941691	1800.7637153019	1835.73780605973	1751.94171265915	1542.63705778265	1509.08540146263	1756.87629811455	1795.54075540316	1635.18626191937	5144.61791801359	4473.01580027972	5207.70093999031	4602.08327877671	5094.91628472637	15315.8571260569	15507.1266516924	14714.4120993497	13004.1828261377	14642.397824054	23940.2559684342	24769.8147348477	21136.419524156	21525.7602113237	24181.5091429922	23891.4770348623	23496.4302913044	16217.127311531	25025.4739139785	24242.0979394069	15214.7797968957	15541.3591256282	14859.5315229379	14563.7387910124	15576.5165070676	16999.7849599634	18522.7199907568	15725.6648647758
ENSDART00000023278	ENSDARG00000019532	0	0	0	0	0	0	1.85532276312041	0	0	0	0	0	0	2.43063595638495	0	0	0	0	7.66778970278931	1.89550184921102	4.88645045244286	0	5.08564544920929	5.35125962648455	0	0	0	0	2.86709403089683	0	0	0	0	0	0	0	0	0	0	0	0	0	0	0	0	0	0	0
ENSDART00000023336	ENSDARG00000019778	223.236144287621	171.480773212144	184.819717668141	165.540771122748	180.157587867903	279.483578865876	227.277038482251	256.198826204519	271.215228164531	257.039622776588	81.3858167594525	87.0117645616807	84.4197117088	88.7182124080506	75.6778277606545	67.1793557421478	71.4990059160722	95.0376359611178	84.9846692059149	90.3522548123919	279.342084197983	222.086264780993	283.948537580852	216.343782042161	229.520240620907	889.074986914044	826.206447259191	831.171908276788	740.66595798168	850.538588882764	1428.87816808793	1478.55964243905	1303.91752674972	1254.85582486647	1429.61599599813	1853.26971473543	1820.16762413371	1136.59961311779	2096.45092608281	1730.33469759638	2813.50034780972	3076.85937368848	2915.33271450092	3094.49374235262	3314.21308044632	5021.51698947225	5838.48278809324	4677.18608166995
ENSDART00000023337	ENSDARG00000009252	5.19153823924701	0	1.10011736707227	0	3.53250172290006	3.80249767164457	0	1.77300225747072	0	0	0	4.57956655587793	0	1.82297696728871	0	0	0	1.31996716612664	0	0.631833949737006	0.814408408740476	0	1.69521514973643	8.40912227019001	6.49585586662945	4.40136132135665	0	5.52273693207168	1.91139602059788	3.17760369445616	1.13854834110592	1.05085973165533	0	0	3.18163797328961	2.00029111142518	6.13884527532448	0	6.23325349677742	0	21.0028019743182	10.7309616710759	7.9681112798112	15.7315770394721	6.64932403643573	13.6654219935397	18.4632273692337	13.7333483941651
ENSDART00000023449	ENSDARG00000002197	0	0	0	0	0	0	0	0	0	0	0	0	0	0	0	1.49287457204773	0	0	0	0	0	0	2.54282272460465	0	0	2.64081679281399	0	2.76136846603584	3.82279204119577	0	0	0	0	4.06760397039375	0	0	0	3.20771292507372	0	0	7.00093399143942	0	0	0	4.74951716888267	0	2.05146970769264	5.88572074035648
ENSDART00000023453	ENSDARG00000006600	246.078912540308	258.379813691271	236.525233920538	238.02607918833	188.400091888003	241.45860214943	266.238816507779	277.474853294168	259.263370652196	219.263831569805	219.680512907094	232.249446762381	201.92282395213	199.919807412662	200.546243565734	144.80883348863	169.366439545873	174.235665928716	182.110005441246	209.768871312686	201.158876958898	201.480322687911	170.369122548511	225.517369973278	218.693814176525	186.617720025522	185.615868506506	208.023091108033	192.095300070087	193.833825361826	174.197896189206	172.340995991474	153.586439448885	154.568950874962	144.234254789129	70.0101888998812	76.735565941556	70.5696843516219	49.8660279742194	77.266517942983	61.2581724250949	63.4102280563575	0	37.0154753869931	40.8458476523909	0	42.055129007699	47.0857659228518
ENSDART00000023568	ENSDARG00000008022	80.9879965322534	64.8846168910814	77.0082156950587	61.7104649747522	70.6500344580012	103.618061552314	90.9108153929003	95.7421219034189	76.3080133479866	101.83039368785	269.858234518185	228.978327793897	212.760489644476	219.972554052838	233.970617493357	173.671075214886	166.323928655827	196.675107752869	180.193058015549	179.44084172531	165.324906974317	137.372947287212	125.445921080496	130.723628018408	144.352352591766	58.9782417061792	69.9296992977999	50.6250885439904	88.8799149578016	44.4864517223862	102.469350699533	94.5773758489794	86.7188739745404	87.4534853634655	111.357329065137	71.0103344555938	72.643002424673	93.0236748271379	102.848682696827	65.2956489659011	91.8872586376423	81.9455254882158	90.6372658078524	73.1055638893113	86.4412124736645	107.221003333927	113.856568776941	101.038206042786
ENSDART00000023571	ENSDARG00000011740	591.835359274159	561.947128431687	502.753636752026	598.493557136088	532.230259583609	423.027865970458	357.14963190068	483.143115160771	347.523241512517	380.221550624793	235.590522198415	244.025475048924	268.089625021189	201.135125390854	249.73683161016	203.030941798491	214.497017748216	204.594910749629	191.0557600945	223.6692182069	323.320138269969	264.824515048126	249.196627011255	311.901989657957	310.357558072296	401.404152507727	496.414532052283	518.216815459393	412.861540449143	450.160523381289	668.327876229175	789.195658473151	628.973037743052	766.743348419221	667.083428399723	546.079473419074	671.180416768809	533.549583203929	562.031690292764	560.454320290651	563.575186310873	547.27904522487	503.983038448058	582.993737345141	635.485397196501	528.746712519268	557.999760492397	562.086330704043
ENSDART00000023580	ENSDARG00000027734	9.34476883064462	4.6346154922201	0	1.95906238015086	0	0	0	0	0	0	1.83577030284479	0	0	0	0	3.98099885879395	0	0	0	0	0	0	0	0	0	7.92245037844198	8.63329620960493	6.44319308741696	5.73418806179365	5.29600615742693	20.4938701399066	12.6103167798639	9.40325139482968	6.10140595559062	9.54491391986885	15.0021833356888	7.16198615454522	12.8308517002949	23.8941384043134	10.8826081609835	25.3783857189679	12.6820456112715	10.9561530097404	18.5077376934965	11.3988412053184	22.0749124511026	20.5146970769264	14.7143018508912
ENSDART00000023674	ENSDARG00000056023	0	0	0	0	0	0	0	0	0	0	0	0	0	0	0	0	0	0	0	0	0	0	0	0	0	0	0	0	0	0	0	0	2.08961142107326	0	0	14.0020377799762	21.4859584636357	13.9000893419861	21.816387238721	20.6769555058687	30.6290862125474	21.4619233421518	26.8923755693628	29.6123803095945	27.5471995795195	34.689148137447	52.3124775461622	43.1619520959475
ENSDART00000023709	ENSDARG00000035676	476.583210362876	326.740392201517	216.723121313237	587.718714045259	445.095217085408	475.312208955571	226.34937710069	300.523882641287	83.6630025863468	276.748731232301	97.9077494850557	1.3084475873937	107.806253465968	68.6654657678747	116.669984464342	112.463217760929	85.6973900696184	138.596552443297	102.876178512423	39.1737048836944	159.624048113133	241.92902383359	75.4370741632712	159.008857472684	4.33057057775297	246.476233995973	197.702483199953	266.932285050131	130.930627410955	253.149094325007	87.6682222651559	56.7464255093877	91.9429025272235	21.3549208445672	134.68934086926	102.014846682684	28.6479446181809	14.9693269836774	23.8941384043134	121.885211403015	0	91.7009451891939	12.9481808296932	86.0609802747589	116.838122354514	128.244729477834	104.624955092324	43.1619520959475
ENSDART00000023745	ENSDARG00000015010	0	0	0	0	0	0	0	0	0	0	0	6.54223793696848	0	0	0	0	0	0	0	0	0	0	5.93325302407751	0	0	0	12.0866146934469	11.0454738641434	0	8.47360985188308	0	0	0	0	0	0	15.3471131883112	0	0	8.70608652878681	1.75023349785985	17.5597554617605	0	0.925386884674827	1.89980686755307	6.30711784317218	4.10293941538527	0
ENSDART00000023763	ENSDARG00000016528	69.5666124059099	50.9807704144211	56.1059857206856	63.669527354903	47.1000229720008	32.3212302089788	26.902180065246	35.4600451494144	31.2587042630307	34.4909397974974	20.8053967655743	13.084475873937	27.3793659596108	35.2442213675817	23.3339968928685	34.3361151570978	23.833001972024	26.3993433225327	28.1152289102275	20.8505203413212	11.4017177223667	28.2377724979269	22.8854045214418	12.2314505748218	21.6528528887648	0	10.3599554515259	0	12.4240741338862	0	3.41564502331776	4.20343892662131	0	0	2.12109198219308	2.00029111142518	11.2545496714282	6.41542585014744	6.23325349677742	4.35304326439341	13.1267512339489	10.7309616710759	15.9362225596224	10.1792557314231	6.64932403643573	8.40949045756291	13.3345531000021	12.752394937439
ENSDART00000023779	ENSDARG00000020008	359.254446155893	334.850969312902	303.632393311946	292.879825832554	279.067636109105	276.631705612142	281.081398612743	285.453363452786	262.021491616581	298.921478244978	294.94709532373	288.51269302031	265.808011191222	238.809982714821	322.261416547454	232.888433239446	256.077999912173	298.31257954462	307.989553062037	287.484447130338	289.114985102869	277.035443695878	256.825095185069	360.827791957244	316.131652175967	402.284424771998	423.894843891602	521.898640080774	447.266668819905	427.917297520096	645.556909407057	739.80525108535	630.017843453589	668.103952137173	614.056128844896	819.119210128611	810.327576342831	615.880881614155	620.208722929353	724.781703521502	796.356241526234	849.69705595519	863.544059949538	751.41415035596	785.570139733193	612.841617094897	627.749730553947	717.076976866764
ENSDART00000023784	ENSDARG00000012387	20.766152956988	27.8076929533206	8.80093893657814	21.5496861816595	25.9050126346005	31.3706057910677	36.1787938808481	35.4600451494144	76.3080133479866	32.8485140928547	69.7592715081022	52.3379034957478	65.5963976115675	82.6416225170882	81.3536648427036	53.7434845937183	65.4139841359809	58.078555309572	78.5948444535904	65.7107307726487	109.130726771224	115.240639113161	132.226781679442	82.5622913800474	84.4461262661829	102.111582655474	98.4195767894962	73.6364924276224	71.6773507724207	139.814562556071	124.101769180545	142.916923505124	115.973433869566	134.230931022994	108.175691091847	135.0196500212	121.753764627269	132.585467569714	120.509567604363	120.796950586917	200.401735504953	195.108394019561	189.242642895516	163.793478587444	184.281266152647	188.16234898797	202.069766207725	181.476389494325
ENSDART00000023803	ENSDARG00000021112	41.5323059139761	30.1250006994307	24.2025820755899	28.4064045121875	28.2600137832005	104.568685970226	111.319365787225	118.791151250538	122.276696087738	130.572843519097	116.877375947785	130.190534945673	137.467233255546	128.216046699306	115.408687334998	145.306458345979	132.856308865326	204.594910749629	187.860847718338	171.858834328466	167.768132200538	151.110242015933	169.521514973643	158.244391811757	176.831631924913	108.273488505374	94.1029286846937	107.693370175398	92.7027069989974	99.5649157596262	130.933059227181	127.154027530295	107.614988185273	103.723901245041	124.083880958295	131.019067798349	128.915750781814	141.139368703244	130.898323432326	125.14999385131	95.3877256333621	120.967204292128	101.593418817593	106.419491737605	97.8400536789829	98.8115128763642	125.139652169251	107.904880239869
ENSDART00000023814	ENSDARG00000004470	664.516894623617	643.052899545539	646.869011838493	641.592929499407	567.55527681261	425.879739224191	410.026330649611	435.272054209062	388.895055978293	418.818554683897	294.94709532373	284.587350258129	281.779308000994	294.106950722579	322.892065112126	203.528566655841	223.624550418353	300.952513876873	270.928569498556	284.95711133139	221.51908717741	175.532099311438	244.110981562046	197.996606179928	168.892252532366	88.0272264271331	67.3397104349184	69.9546678062413	82.190028885709	88.9729034447724	79.6983838774144	88.2722174590475	66.8675654743444	66.0985645188984	72.1171273945646	87.0126633469953	103.337228801295	63.0850208597832	101.809807114031	90.3256477361632	154.020547811667	172.670928707312	158.366211686248	144.360354009273	148.184935669139	228.107428661394	169.246250884642	201.095458628846
ENSDART00000023831	ENSDARG00000019498	123.558610094079	99.6442330827322	128.713731947455	127.339054709806	109.507553409902	89.3586952836473	111.319365787225	108.153137705714	94.695486443887	121.539502143562	77.7142761537629	81.1237504184091	74.7228529314378	74.1343966697409	78.8310705840151	63.6959817407031	61.3573029492534	71.2782269708383	74.1219671269633	69.5017344710707	74.9255736041238	77.0814870889357	77.1322893130076	68.8019094833728	70.7326527699652	59.8585139704505	47.4831291528271	71.7955801169319	61.1646726591323	76.2624886669477	79.6983838774144	90.3739369223581	87.763679685077	82.3689804004733	81.6620413144335	74.0107711227316	59.3421709948033	43.8387433093409	56.0992814709968	62.030866517606	34.1295532082672	31.2173430431298	47.8086676788672	33.3139278482938	35.1464270497317	48.3545701309867	54.3639472538549	30.4095571585085
ENSDART00000023833	ENSDARG00000008292	24.9193835483856	44.028847176091	38.5041078475294	43.099372363319	41.2125201005007	48.4818453134682	39.8894394070889	42.5520541792973	63.4367821808564	55.842473957853	171.950485033129	179.911543266633	186.521930599849	177.436424816101	198.023649307046	177.154449216331	164.802673210805	188.095321173046	200.001514747754	200.291362066631	272.82681692806	307.562765315258	335.652599647813	254.567065088479	281.487087553943	491.191923463403	503.321169019967	474.034920002819	491.228777293656	493.58777387219	807.230773844097	820.72145042281	701.064631770079	767.760249411819	756.169291651832	917.133474588444	829.767253048025	866.082489769905	905.899508198318	866.255609614288	943.375855346461	986.272931768883	945.217200567603	957.775425638446	1001.19821920047	995.47343291401	1093.43335420018	1023.1344553653
ENSDART00000023985	ENSDARG00000015922	39.4556906182773	42.8701933030359	45.104812049963	53.8742154541487	49.4550241206009	44.6793476418237	40.8171007886491	29.2545372482669	38.6136935013908	24.636385569641	104.026983827872	83.7406455931965	90.6941497412108	70.4884427351635	100.903770347539	102.013095756595	99.8957742231646	93.0576852119278	91.3744939582393	114.993778852135	103.42986791004	90.0555987771724	74.5894665884029	100.145001581354	85.1678880291417	61.6190584989932	68.2030400558789	77.3183170490035	83.145726896008	82.6176960558601	52.3732236908723	49.3904073878004	48.061062684685	48.811247644725	57.2694835192131	38.0055311170784	48.0876213233751	20.3155151921336	31.1662674838871	40.265650195639	11.3765177360891	21.4619233421518	25.8963616593864	21.283898347521	20.8978755430837	24.1772850654934	14.3602879538485	19.6190691345216
ENSDART00000024009	ENSDARG00000094673	2.0766152956988	2.31730774611005	1.10011736707227	0	2.35500114860004	5.70374650746685	0	7.97851015861824	1.83874730959004	2.4636385569641	3.67154060568959	0	0.570403457491892	1.21531797819247	5.04518851737697	1.49287457204773	0	3.29991791531659	0	3.79100369842204	8.14408408740476	6.86864736436061	10.1712908984186	0	0	117.076211148087	126.046124660232	137.147967146447	112.772365215275	109.097726842995	185.583379600265	107.187692628843	126.421490974932	151.518247897167	125.144426949392	177.025763361128	151.42485012467	292.9711138234	148.559208339862	208.946076690884	112.014943863031	112.187326561248	59.760834598584	99.0163966602065	124.437349824726	89.3508361116059	92.3161368461686	118.695368263856
ENSDART00000024062	ENSDARG00000008454	3.11492294354821	0	3.3003521012168	2.93859357022629	2.35500114860004	0	1.85532276312041	1.77300225747072	0	2.4636385569641	1.2238468685632	0	1.14080691498378	1.21531797819247	1.26129712934424	0	0	0	0	0	0	0.763183040484512	1.69521514973643	0	0	0	0	0	0	1.05920123148539	0	0	0	0	0	0	0	0	0	0	0	0	0	0	0	0	0	0
ENSDART00000024075	ENSDARG00000008884	367.560907338688	309.360584105692	346.536970627764	365.365133898136	312.037652189505	263.322963761386	273.660107560261	265.950338620608	279.489591057686	281.676008346229	131.563538370544	131.498982533066	122.636743360757	106.947982080938	140.634629921883	80.6152268905774	72.0060910644131	85.137882215168	107.988038314283	110.570941203976	101.80105109256	109.135174789285	73.7418590135347	126.13683405285	134.247687910342	13.20408396407	37.9865033222617	40.5000708351923	45.8735044943492	32.8352381760469	5.6927417055296	0	0	0	0	3.00043666713777	0	0	0	0	0	6.82879379068465	5.9760834598584	12.0300295007728	0	6.30711784317218	0	0
ENSDART00000024136	ENSDARG00000010680	0	0	0	0	0	0	0	0	0	0	0	0	0	0	0.630648564672121	0	0	0	0	0	0.814408408740476	2.28954912145354	2.54282272460465	4.58679396555819	0	16.7251730211553	12.0866146934469	13.8068423301792	7.64558408239154	13.76961600931	6.83129004663552	18.9154751697959	14.6272799475128	8.13520794078749	18.0292818486412	15.0021833356888	16.3702540675319	11.7616140586036	17.660884907536	7.61782571268846	8.75116748929927	3.90216788039123	4.980069549882	2.77616065402448	4.74951716888267	3.15355892158609	3.07720456153895	0.980953456726079
ENSDART00000024185	ENSDARG00000010332	2807.58387978478	2661.42794640739	2717.2898966685	2646.69327558382	2539.86873876514	2040.99062525522	1935.10164193459	1843.03584664081	1800.13361608865	1781.21067668505	747.158513257831	730.113753765682	650.830344998248	663.563616093091	710.74093238548	523.998974788753	493.393849335732	644.803960652862	615.340123648842	641.311458983061	144.150288347064	164.847536744655	160.197831650093	150.599735202494	110.429549732701	28.1687124566826	29.3532071126568	35.8977900584659	66.898860720926	27.53923201862	11.3854834110592	23.1189140964172	21.9409199212693	15.2535148889765	9.54491391986885	0	8.18512703376597	10.6923764169124	0	9.79434734488516	0	0	5.9760834598584	0	6.64932403643573	4.20474522878146	0	0
ENSDART00000024193	ENSDARG00000012040	60.2218435752653	45.187501049146	61.606572556047	42.1198411732435	76.5375373295013	60.8399627463131	51.0213759858114	54.076568852857	53.3236719781112	36.9545783544615	105.250830696435	108.601149753677	98.6797981460973	88.1105534189543	87.0295019247527	137.344460628391	140.969671238781	116.817094202207	137.381232174975	101.093431957921	193.829201280233	173.242550189984	139.007642278387	215.579316381235	238.903143539372	336.264004951648	336.698552174592	323.080110526193	316.33604140895	283.865930038083	198.10741135243	220.680543647619	225.678033475912	259.309753112601	231.199026059045	163.023725581152	181.095935622072	145.416319270009	168.29784441299	190.445642817212	107.639360118381	80.969983518118	91.6332797178288	84.2102065054093	101.639667414089	86.1972771900198	62.5698260846254	65.7238816006473
ENSDART00000024206	ENSDARG00000006983	0	0	2.20023473414453	0	0	0	0	1.77300225747072	0.91937365479502	0	0	0	0	0	0	0	0.507085148340937	0	0	0	2.44322522622143	3.05273216193805	1.69521514973643	2.29339698277909	1.44352352591766	5.28163358562798	6.90663696768394	4.6022807767264	3.82279204119577	3.17760369445616	6.83129004663552	6.30515838993196	4.17922284214652	7.11830694818905	7.42382193767577	6.00087333427553	6.13884527532448	5.3461882084562	4.15550233118495	6.52956489659011	17.5023349785985	13.6575875813693	21.9123060194808	16.6569639241469	21.8477789768603	21.0237261439073	15.3860228076948	19.6190691345216
ENSDART00000024225	ENSDARG00000015854	0	0	0	0	0	0	0	0	0	0	0	0	0	0	0	0.995249714698487	0	0	0	0	0	0	0	0	0	0	0	0	0	0	0	0	0	0	0	0	0	0	0	0	0.875116748929927	0	0.9960139099764	0	0	4.20474522878146	3.07720456153895	0
ENSDART00000024282	ENSDARG00000020258	46.7238441532231	46.346154922201	50.6053988853243	55.8332778342996	61.2300298636011	38.9756011343568	45.4554076964501	40.7790519218266	49.6461773589311	28.7424498312479	44.0584872682751	45.7956655587793	49.0546973443027	46.7897421604102	52.343830867786	27.8669920115576	30.9321940487972	29.6992612378493	29.3931938606924	25.2733579894803	59.4518138380548	46.5541654695552	55.094492366434	50.4547336211401	58.4627027996651	268.483040602756	250.365590078543	254.966355030643	281.930913038188	241.497880778668	458.834981465686	547.497920192425	483.74504397846	458.622347661895	501.638253788663	657.095630103171	713.12919281686	670.412001340408	675.269128817554	717.163877808814	427.056973477804	438.993886544013	440.238148209569	395.140199756151	413.207993692792	364.761648596791	371.316017092367	317.82891997925
ENSDART00000024304	ENSDARG00000010519	32.1875370833315	16.2211542227704	28.603051543879	22.5292173717349	22.3725109117004	40.8768499701791	56.5873442751726	55.8495711103277	45.968682739751	43.5242811730325	84.4454339308605	75.2357362751375	66.1668010690594	82.6416225170882	73.155233501966	67.1793557421478	81.6407088828909	71.2782269708383	78.5948444535904	77.7155758176518	117.274810858629	88.5292326962034	113.579415032341	107.789658190617	108.986026206783	112.67484982673	112.232850724864	136.227510991101	129.974929400656	126.044946546761	84.2525772418381	87.2213577273921	108.65979389581	93.5548913190562	94.3885932075919	60.0087333427553	50.1339030818166	63.0850208597832	48.8271523914231	71.8252138624912	149.644964067018	131.698165963204	172.310406425917	148.987288432647	164.33329404334	138.756592549788	112.830833923095	147.143018508912
ENSDART00000024320	ENSDARG00000004757	1295.80794451605	1323.18272302884	1216.72980798193	1340.97819921327	1365.90066618802	1118.88493988141	1205.03213464671	1215.39304749618	1235.63819204451	1071.68277227938	402.645619757291	481.50871216088	424.380172373967	424.145974389173	453.436317999255	369.237644153139	392.483904815885	460.668540978196	506.074120384094	482.089303649336	1355.99000055289	1201.25010572262	1305.31566529705	1135.23150647565	1166.36700894147	3513.16660670688	3326.40902956078	3402.9264063115	3112.70841954365	3646.82984000418	5182.67204871415	5528.57304823868	4259.67288185784	4760.11354635328	5340.90961116217	5323.77479305811	5452.31774536736	6338.44073994567	5649.40541924593	5034.29453527097	3539.84724942155	4187.02613565979	3444.21610069839	3786.68313208939	3965.84683601703	4309.86385950099	4826.08248734693	4040.54728825472
ENSDART00000024328	ENSDARG00000012903	0	0	0	0	0	0	0	0	0	0	0	0	0	0	0	0	0	0	0	0	0	1.52636608096902	0	0	0.721761762958828	3.52108905708532	2.58998886288148	0	0	1.05920123148539	2.27709668221184	0	0	0	0	1.00014555571259	0	0	0	0	0	0	0	0	0	0	0	0
ENSDART00000024330	ENSDARG00000015793	0	0	0	0	0	0	0.927661381560207	0	0.91937365479502	0.821212852321368	0	0	0.570403457491892	1.21531797819247	0	0.995249714698487	0.507085148340937	0.659983583063318	1.27796495046488	0	0	1.52636608096902	0.847607574868215	0	0	4.40136132135665	5.17997772576296	0.92045615534528	8.60128209269048	8.47360985188308	6.83129004663552	12.6103167798639	12.5376685264396	12.2028119111812	4.24218396438615	26.0037844485273	32.7405081350639	27.8001786839723	16.6220093247398	32.6478244829505	43.7558374464964	23.4130072823474	32.8684590292212	30.5377671942693	58.8940128941451	40.9962659806192	28.7205759076969	37.276231355591
ENSDART00000024367	ENSDARG00000003512	0	0	0	1.95906238015086	0	2.85187325373343	0.927661381560207	0	0	0	2.44769373712639	0	0	2.43063595638495	4.41453995270485	0	3.04251089004562	7.2598194136965	3.83389485139466	0	1.62881681748095	0	1.69521514973643	0	5.77409410367063	0	0	0	0	1.05920123148539	1.13854834110592	0	0	0	2.12109198219308	1.00014555571259	1.02314087922075	0	0	0	0	5.85325182058684	5.9760834598584	0	2.8497103013296	2.10237261439073	2.05146970769264	0
ENSDART00000024450	ENSDARG00000002271	126.673533037627	137.879810893548	118.812675643805	152.806865651767	135.412566044502	94.111817373203	105.753397497864	102.834130933302	89.1792445151169	96.0819037216	371.43752460893	361.13153412066	370.76224736973	375.533255261474	346.226062004994	362.270896150249	371.186328585566	398.630084170244	362.303063456795	361.409019249568	294.001435555312	344.195551258515	283.948537580852	288.203554169239	324.071031568514	251.757867581601	247.775601215661	242.079968855809	247.525784667426	231.965069695299	215.185636469019	239.596018817415	210.005947817863	234.904129290239	232.259572050142	146.021251134038	126.869469023373	163.59335917876	119.470692021567	112.09086405813	44.6309541954263	50.728182445086	45.8166398589144	50.8962786571155	53.1945922914859	55.7128742813543	30.7720456153895	49.047672836304
ENSDART00000024453	ENSDARG00000073710	483.851363897821	473.889434079505	398.242486880161	418.259818162209	310.860151615205	512.386561254105	610.401189066616	674.627358967609	571.850413282502	560.067165283173	668.832313669787	609.082351931765	572.685071321859	520.156094666379	629.387267542777	329.427655565199	415.302736491228	527.326882867591	593.614719490939	578.128064009361	432.450865041193	429.67205179278	311.071979976635	408.224662934679	444.605245982638	383.7987072223	342.741859521316	482.319025400927	482.627495200966	382.371644566224	530.563526955359	574.820273215464	563.150277979244	621.326506477645	618.298312809282	620.090244541805	710.059770179198	686.450565965776	525.671044894896	625.749969256552	343.920882329461	413.62979532147	403.385633540442	378.483235832004	338.165622424446	312.202333237023	332.338092646207	313.905106152345
ENSDART00000024572	ENSDARG00000020642	7.26815353494581	16.2211542227704	11.0011736707227	10.7748430908297	8.24250402010014	17.1112395224006	15.7702434865235	15.9570203172365	21.1455940602855	21.3515341603556	59.9684965595966	52.9921272894447	37.6466281944648	51.6510140731801	52.343830867786	27.8669920115576	53.2439405757984	60.7184896418253	50.479615543363	53.7058857276455	65.9670811079786	63.3441923602145	55.9420999413022	71.0953064661519	68.5673674810887	34.3306183065819	38.8498329432222	42.3409831458829	23.8924502574736	54.0192628057547	28.463708527648	14.7120362431746	39.702617000392	26.4394258075593	26.5136497774135	16.0023288914014	15.3471131883112	17.1078022670598	15.5831337419435	9.79434734488516	0	30.241801073032	14.940208649646	11.1046426160979	23.7475858444133	14.7166083007351	11.2830833923095	27.4666967883302
ENSDART00000024590	ENSDARG00000012306	12.4596917741928	13.9038464766603	13.2014084048672	0	8.24250402010014	11.4074930149337	18.5532276312041	14.1840180597658	11.0324838575402	0	39.1630997940223	37.9449800344172	32.5129970770378	32.8135854111968	45.4066966563927	55.7339840231152	47.6660039440481	48.1788015636222	36.4220010882492	46.7557122805385	30.9475195321381	36.6327859432566	43.227986318279	48.161336638361	39.6968969627356	36.0911628351246	11.2232850724864	22.0909477282867	11.4683761235873	12.7104147778246	0	12.6103167798639	0	12.2028119111812	0	0	0	0	0	0	0	0	0	0	0	0	0	0
ENSDART00000024593	ENSDARG00000008818	0	0	0	0	0	0	0	0	0	0	21.4173201998559	1.96267138109054	9.12645531987027	9.11488483644355	10.7210255994261	0	0	1.31996716612664	7.66778970278931	0	0	0	0	1.52893132185273	38.2533734368179	0	0	0	0	0	0	0	0	0	0	0	0	0	0	0	0	0	0	0	0	0	0	0
ENSDART00000024606	ENSDARG00000001829	0	0	0	0	0	0	0	0	0	0	0	0	0	0	0	0	5.57793663175031	17.8195567427096	0	0	8.95849249614524	17.5532099311438	32.2090878449922	10.7025192529691	3.60880881479414	32.5700737780392	52.66310687859	57.9887377867527	12.4240741338862	55.07846403724	64.8972554430375	43.0852489978684	0	11.1859109185828	21.2109198219308	12.0017466685511	29.6710854974016	105.854526527433	38.4383965634608	46.7952150922291	11.3765177360891	82.9210674583136	49.80069549882	31.4631540789441	34.1965236159552	59.9176195101357	24.6176364923116	60.8191143170169
ENSDART00000024619	ENSDARG00000003068	11.4213841263434	4.6346154922201	18.7019952402285	2.93859357022629	20.0175097631003	12.3581174328448	12.9872593418429	5.31900677241216	6.43561558356514	12.3181927848205	4.28346403997119	1.96267138109054	3.42242074495135	0	3.78389138803273	11.9429965763818	9.63461781847781	13.8596552443297	19.1694742569733	12.6366789947401	26.0610690796952	15.2636608096902	17.7997590722325	33.63648908076	25.261661703559	52.8163358562798	59.569743846274	62.5910185634791	66.898860720926	46.604854185357	44.4033853031309	43.0852489978684	50.1506741057583	53.8957526077171	54.0878455459235	55.0080055641924	42.9719169272713	49.1849315177971	40.5161477290532	35.9126069312456	53.3821216847255	46.8260145646948	50.7967094087964	37.0154753869931	44.6454613874971	46.252197516596	48.2095381307769	49.047672836304
ENSDART00000024647	ENSDARG00000011605	560.686129838677	587.437513638898	432.346125259401	586.739182855183	488.662738334509	396.410382268946	427.651896899255	422.861038406767	488.187410696155	357.227590759795	228.247440987036	196.267138109054	176.254668364995	176.221106837909	182.257435190243	150.282706919471	174.944376177623	229.674286906035	213.420146727636	196.500358368209	100.986642683819	96.924246141533	83.9131499119533	120.785574426366	98.1595997624006	50.1755190634659	47.4831291528271	47.8637200779546	66.898860720926	32.8352381760469	48.9575786675546	39.9326698029024	32.3889770266356	63.0478615411031	41.361293652765	66.0096066770309	91.0595382506464	63.0850208597832	60.2547838021817	96.8552126327533	25.3783857189679	9.75541970097807	0	18.5077376934965	15.1984549404245	0	13.3345531000021	12.752394937439
ENSDART00000024750	ENSDARG00000006408	405.978290309116	368.451931631498	352.037557463126	442.748097914095	472.177730294308	315.607306746499	315.40486973047	332.43792327576	276.731470093301	387.612466295685	172.562408467411	190.379123965783	177.395475279978	191.412581565315	214.420511988521	201.538067226444	186.100249441124	199.975025668185	187.221865243106	173.12250222794	219.890270359929	199.953956606942	235.634905813364	214.050385059382	263.443043479972	295.771480795167	277.992137949279	304.670987419288	242.747294615931	280.688326343627	256.173376748832	269.020091303764	224.633227765376	249.140743186617	222.714658130273	177.025763361128	185.188499138955	205.293627204718	194.269733982896	207.857815874785	100.638426126942	113.162868531346	116.533627467239	105.49410485293	137.735997897597	147.166083007351	158.988902346179	118.695368263856
[truncated: 8,978 more rows]
[truncated: 42 more columns]
