# Supplementary material for: A high-resolution mRNA expression time course of embryonic development in zebrafish
Source: eLife. 2017 Nov 16;6:e30860. doi: 10.7554/eLife.30860 (PMC5690287; doi:10.7554/eLife.30860)
Supplement: Supplementary file 15. [file elife-30860-supp15.bed]

1	537627	596152	TCONS_00000063	0	+	596152	596152	0	20	93,92,55,94,69,130,120,78,108,26,59,210,140,100,68,113,66,154,48,158,	0,1401,4467,7425,8210,10922,11512,13332,16538,30497,47980,49437,53273,53953,54365,55430,55669,56204,57282,58367,
1	1424312	1429850	TCONS_00000084	0	+	1429850	1429850	0	2	123,2092,	0,3446,
1	1424323	1431350	TCONS_00000085	0	+	1431350	1431350	0	2	112,1221,	0,5806,
1	1424338	1431350	TCONS_00000086	0	+	1431350	1431350	0	2	97,1258,	0,5754,
1	23092609	23219297	TCONS_00000626	0	+	23219297	23219297	0	36	1714,72,72,72,72,72,72,164,133,72,72,72,144,164,151,75,144,144,167,133,69,72,72,72,164,125,98,140,94,138,241,131,155,289,209,1576,	0,2665,5080,11608,65505,66033,67647,69817,70348,74738,74901,77952,79494,81498,84183,86655,86823,87223,90160,90597,90965,91972,93462,93707,95766,96325,100010,105463,106214,114023,114260,114582,119192,119497,119965,125112,
1	23093967	23219297	TCONS_00000627	0	+	23219297	23219297	0	37	356,72,72,72,72,72,72,164,133,72,72,72,144,164,151,75,144,144,167,133,69,72,72,72,164,125,98,140,94,138,241,131,155,289,209,41,1576,	0,1307,3722,10250,64147,64675,66289,68459,68990,73380,73543,76594,78136,80140,82825,85297,85465,85865,88802,89239,89607,90614,92104,92349,94408,94967,98652,104105,104856,112665,112902,113224,117834,118139,118607,120788,123754,
1	29279647	29506758	TCONS_00000790	0	+	29506758	29506758	0	45	172,69,153,91,33,55,125,87,68,154,60,108,81,171,75,36,91,47,90,47,223,90,52,43,82,111,72,120,57,83,85,99,90,47,151,90,183,82,83,81,170,169,54,81,203,	0,469,2176,2420,3955,4072,5562,5805,5978,9294,12074,16680,19718,19886,25189,34452,34579,34990,44682,49027,76425,76746,79398,82927,83051,92179,92508,94562,95054,95219,97093,97264,99694,103011,117349,121401,128849,129194,134580,155480,166832,171732,187060,199223,226908,
1	33236467	33468627	TCONS_00000898	0	+	33468627	33468627	0	18	656,65,667,156,336,125,163,109,71,126,186,62,210,150,194,150,109,2083,	0,32317,73939,165594,168419,207416,207617,208232,212269,212436,213290,215998,219830,224926,226641,228192,228736,230077,
1	33236468	33468627	TCONS_00000899	0	+	33468627	33468627	0	18	655,65,667,156,336,125,163,109,71,126,186,62,210,165,194,150,109,2083,	0,32316,73938,165593,168418,207415,207616,208231,212268,212435,213289,215997,219829,224910,226640,228191,228735,230076,
1	33764286	33824155	TCONS_00000907	0	+	33824155	33824155	0	6	213,82,565,139,158,1322,	0,30942,43398,49283,56236,58547,
1	53523469	53594697	TCONS_00001508	0	+	53594697	53594697	0	38	190,118,49,126,74,127,144,138,104,82,156,111,123,107,154,123,135,190,94,103,95,129,162,156,113,255,192,69,143,539,79,87,187,140,79,92,99,1210,	0,667,2970,3328,3554,4386,4589,7940,8165,8617,10299,10574,10886,11289,12474,13367,14012,15748,16742,18269,20736,26484,40368,40762,41027,42066,44551,47424,50016,51790,57153,59141,59848,61179,61418,62115,67607,70018,
1	7964987	7968621	TCONS_00002096	0	-	7968621	7968621	0	6	648,182,439,240,125,154,	0,730,998,1748,2387,3480,
1	7965792	7968537	TCONS_00002097	0	-	7968537	7968537	0	5	107,439,240,146,70,	0,193,943,1582,2675,
1	20638530	20651541	TCONS_00002512	0	-	20651541	20651541	0	5	2114,135,115,248,90,	0,4767,5856,10108,12921,
1	20638530	20716980	TCONS_00002514	0	-	20716980	20716980	0	16	2114,135,115,248,199,368,207,108,105,168,159,54,197,240,141,301,	0,4767,6389,10108,12921,13573,14379,14665,20565,20756,21058,24287,24492,36515,77799,78149,
1	20638530	20716980	TCONS_00002513	0	-	20716980	20716980	0	16	2114,250,115,248,199,368,207,108,105,168,159,54,197,240,141,301,	0,4652,6389,10108,12921,13573,14379,14665,20565,20756,21058,24287,24492,36515,77799,78149,
1	20644284	20716961	TCONS_00002515	0	-	20716961	20716961	0	15	217,115,248,199,368,207,108,105,168,159,54,197,240,141,282,	0,635,4354,7167,7819,8625,8911,14811,15002,15304,18533,18738,30761,72045,72395,
1	46018135	46052509	TCONS_00003178	0	-	46052509	46052509	0	5	1818,103,167,117,332,	0,2910,6136,7242,34042,
1	46030897	46047351	TCONS_00003181	0	-	46047351	46047351	0	3	671,55,504,	0,4356,15950,
1	46030897	46052478	TCONS_00003182	0	-	46052478	46052478	0	3	671,55,301,	0,4356,21280,
1	55200461	55211319	TCONS_00003510	0	-	55211319	55211319	0	4	757,177,116,560,	0,7011,7801,10298,
10	213775	228912	TCONS_00003761	0	+	228912	228912	0	5	286,170,214,130,5148,	0,1670,2290,3541,9989,
10	213775	228912	TCONS_00003760	0	+	228912	228912	0	6	286,170,214,130,106,5148,	0,1670,2290,3541,6524,9989,
10	213877	228912	TCONS_00003762	0	+	228912	228912	0	5	184,161,214,130,5148,	0,1577,2188,3439,9887,
10	2871742	2894929	TCONS_00003856	0	+	2894929	2894929	0	19	903,139,135,121,155,114,132,132,84,146,89,184,157,185,162,141,82,193,1037,	0,3659,5615,5833,6872,7884,8419,9988,10205,11552,14214,14388,15939,16444,17873,20205,21058,21931,22150,
10	2871742	2894929	TCONS_00003855	0	+	2894929	2894929	0	19	903,139,135,121,155,114,132,132,84,149,89,184,157,185,162,141,82,161,840,	0,3659,5615,5833,6872,7884,8419,9988,10205,11549,14214,14388,15939,16444,17873,20205,21058,21931,22347,
10	2871742	2894929	TCONS_00003854	0	+	2894929	2894929	0	18	903,139,135,121,155,114,132,132,84,149,89,184,157,185,162,141,82,1256,	0,3659,5615,5833,6872,7884,8419,9988,10205,11549,14214,14388,15939,16444,17873,20205,21058,21931,
10	16543508	16588279	TCONS_00004265	0	+	16588279	16588279	0	10	643,210,159,125,195,91,199,98,131,6188,	0,2139,9106,13455,20813,25953,28764,29084,33978,38583,
10	17736075	17737961	TCONS_00004298	0	+	17737961	17737961	0	2	315,422,	0,1464,
10	27100044	27102831	TCONS_00004588	0	+	27102831	27102831	0	2	207,1453,	0,1334,
10	35697716	35718256	TCONS_00004765	0	+	35718256	35718256	0	2	267,709,	0,19831,
10	35697716	35731279	TCONS_00004766	0	+	35731279	35731279	0	2	267,661,	0,32902,
10	10361069	10374189	TCONS_00005525	0	-	10374189	10374189	0	3	344,111,169,	0,5131,12951,
10	33425739	33435784	TCONS_00006095	0	-	33435784	33435784	0	7	522,133,43,75,177,90,69,	0,649,886,3567,3824,5827,9976,
10	35706783	35724724	TCONS_00006184	0	-	35724724	35724724	0	4	1149,532,104,199,	0,13581,17556,17742,
10	38086259	38206417	TCONS_00006244	0	-	38206417	38206417	0	7	3719,120,23,36,98,51,491,	0,4723,9958,10348,11380,44546,119667,
10	38107724	38108446	TCONS_00006245	0	-	38108446	38108446	0	2	209,426,	0,296,
10	38107724	38109151	TCONS_00006247	0	-	38109151	38109151	0	2	209,254,	0,1173,
10	38107724	38109151	TCONS_00006246	0	-	38109151	38109151	0	2	209,439,	0,988,
10	43671440	43711816	TCONS_00006446	0	-	43711816	43711816	0	3	171,55,382,	0,21036,39994,
11	2936704	3138535	TCONS_00006661	0	+	3138535	3138535	0	20	424,41,47,104,40,77,64,104,105,42,76,54,62,47,182,128,103,58,74,11100,	0,65142,69343,76725,78618,81185,117982,130849,133135,143112,143246,150695,152965,164545,165427,167720,170388,184966,188366,190731,
11	42758925	42802827	TCONS_00007761	0	+	42802827	42802827	0	2	89,213,	0,43689,
11	42758925	42802827	TCONS_00007760	0	+	42802827	42802827	0	2	89,210,	0,43692,
11	2100989	2115750	TCONS_00008009	0	-	2115750	2115750	0	3	895,338,124,	0,1325,14637,
11	24939731	24976035	TCONS_00008692	0	-	24976035	24976035	0	42	5674,147,96,105,171,126,204,193,116,125,350,197,119,127,390,91,146,177,243,256,137,124,118,88,77,133,180,171,150,119,139,104,99,64,93,21,97,28,157,144,104,106,	0,5764,6001,6375,8941,9195,9403,11735,12038,12866,13283,15656,15941,16365,17105,17627,19052,19291,19551,21790,25147,25417,27070,27530,27996,28152,28487,28783,29044,29442,29632,29857,30059,30242,30517,30694,32469,32791,33006,34198,35832,36198,
11	25237666	25238569	TCONS_00008705	0	-	25238569	25238569	0	2	282,421,	0,482,
11	27239409	27260808	TCONS_00008745	0	-	27260808	27260808	0	5	2295,272,223,3059,39,	0,8883,12414,13803,21360,
11	37896676	37923253	TCONS_00009037	0	-	37923253	37923253	0	2	869,1638,	0,24939,
12	16831504	16845275	TCONS_00009730	0	+	16845275	16845275	0	7	557,353,254,177,124,126,3713,	0,3067,3795,5719,5981,7528,10058,
12	17594637	17617884	TCONS_00009750	0	+	17617884	17617884	0	3	81,121,886,	0,16744,22361,
12	27032899	27051474	TCONS_00010013	0	+	27051474	27051474	0	4	343,78,2525,643,	0,11737,15318,17932,
12	17583343	17585575	TCONS_00011136	0	-	17585575	17585575	0	5	269,110,133,68,178,	0,371,1271,1767,2054,
12	17583343	17585643	TCONS_00011137	0	-	17585643	17585643	0	5	269,110,133,68,110,	0,371,1271,1767,2190,
12	36006703	36094028	TCONS_00011571	0	-	36094028	36094028	0	14	1879,210,145,3454,150,122,85,134,88,119,80,142,134,564,	0,3354,3650,3890,7683,7950,8257,9831,11690,14291,15140,26099,39640,86761,
13	15051180	15101506	TCONS_00012465	0	+	15101506	15101506	0	7	68,353,254,177,124,126,7067,	0,35620,37665,38009,40956,41289,43259,
13	15084621	15101506	TCONS_00012468	0	+	15101506	15101506	0	6	407,353,254,172,459,7067,	0,2179,4224,4573,7515,9818,
13	22150532	22243586	TCONS_00012629	0	+	22243586	22243586	0	23	165,91,617,93,135,114,83,106,147,150,169,180,189,535,137,162,120,142,851,128,138,220,2241,	0,15138,35763,47548,51011,59423,61572,66451,70121,70784,73944,74872,76109,76569,77176,80258,80620,83255,83674,86186,86501,88277,90813,
13	22150532	22243586	TCONS_00012628	0	+	22243586	22243586	0	22	165,91,617,93,135,114,83,106,147,150,169,180,189,535,137,162,120,142,851,128,138,2241,	0,15138,35763,47548,51011,59423,61572,66451,70121,70784,73944,74872,76109,76569,77176,80258,80620,83255,83674,86186,86501,90813,
13	22173465	22186706	TCONS_00012630	0	+	22186706	22186706	0	2	127,411,	0,12830,
13	27654878	27675668	TCONS_00012799	0	+	27675668	27675668	0	2	540,3543,	0,17247,
13	46717297	46885834	TCONS_00013249	0	+	46885834	46885834	0	48	184,237,156,43,101,83,77,143,224,207,96,91,66,138,141,61,188,75,266,92,149,79,37,74,179,227,119,272,235,92,135,83,79,75,71,91,54,194,87,118,78,68,139,87,96,172,135,367,	0,4505,11334,13741,14376,18293,18499,23370,23825,26325,29445,31000,32357,35208,38059,43593,50819,53638,57694,67071,71917,83093,86917,87093,90277,92591,93151,95721,102880,104874,110259,112908,113322,115745,120077,120350,120530,123747,128716,131080,133100,133259,139682,142322,153781,156577,161081,168170,
13	46760890	46885834	TCONS_00013252	0	+	46885834	46885834	0	33	61,192,62,266,92,149,79,37,74,179,227,119,272,235,92,135,83,79,75,71,91,54,194,87,118,78,68,139,87,96,172,135,367,	0,7226,10058,14101,23478,28324,39500,43324,43500,46684,48998,49558,52128,59287,61281,66666,69315,69729,72152,76484,76757,76937,80154,85123,87487,89507,89666,96089,98729,110188,112984,117488,124577,
13	2261360	2296388	TCONS_00013508	0	-	2296388	2296388	0	16	1007,121,113,82,105,93,113,139,117,75,137,59,114,183,113,474,	0,2370,2837,3155,4261,5188,6822,7690,10195,12744,12893,14410,17106,22007,25684,34554,
14	35407942	35473304	TCONS_00015803	0	+	35473304	35473304	0	15	366,141,240,197,304,168,105,108,207,368,199,248,115,250,1713,	0,466,31820,45434,47634,49263,51060,51238,51438,51771,55389,56330,57726,61836,63649,
14	35408070	35473304	TCONS_00015804	0	+	35473304	35473304	0	16	238,141,240,197,54,159,168,105,108,207,368,199,248,115,250,1713,	0,338,31692,45306,47506,47651,49135,50932,51110,51310,51643,55261,56202,58145,61708,63521,
14	35408106	35473304	TCONS_00015805	0	+	35473304	35473304	0	16	202,141,240,197,54,159,168,105,108,207,368,199,248,115,135,1713,	0,302,31656,45270,47470,47615,49099,50896,51074,51274,51607,55225,56166,57562,61672,63485,
14	38375371	38404048	TCONS_00015860	0	+	38404048	38404048	0	4	165,55,114,2188,	0,16256,24031,26489,
14	7418466	7437654	TCONS_00016499	0	-	7437654	7437654	0	3	434,74,226,	0,14759,18962,
14	12228452	12248816	TCONS_00016653	0	-	12248816	12248816	0	4	1971,248,115,140,	0,2272,3703,20224,
14	12228452	12531038	TCONS_00016654	0	-	12531038	12531038	0	16	1971,248,115,248,199,374,207,108,105,168,162,54,188,240,159,135,	0,2272,19434,20344,58020,71323,73583,101476,103713,116293,119586,120986,168237,243166,301867,302451,
14	12228452	12531183	TCONS_00016655	0	-	12531183	12531183	0	16	1971,248,115,248,199,374,207,108,105,168,162,54,188,240,159,280,	0,2272,3703,20344,58020,71323,73583,101476,103713,116293,119586,120986,168237,243166,301867,302451,
14	24830490	25011813	TCONS_00016910	0	-	25011813	25011813	0	7	6916,557,154,201,114,82,167,	0,71948,78959,103246,113737,144441,181156,
14	24830490	25011931	TCONS_00016912	0	-	25011931	25011931	0	8	6916,78,557,154,201,114,82,285,	0,41723,71948,78959,103246,113737,144441,181156,
14	31126295	31128938	TCONS_00017068	0	-	31128938	31128938	0	2	920,111,	0,2532,
14	31126295	31128984	TCONS_00017070	0	-	31128984	31128984	0	2	920,212,	0,2477,
14	31126295	31128984	TCONS_00017069	0	-	31128984	31128984	0	2	920,357,	0,2332,
14	31126295	31129673	TCONS_00017071	0	-	31129673	31129673	0	2	920,33,	0,3345,
14	46481154	46482535	TCONS_00017450	0	-	46482535	46482535	0	2	618,160,	0,1221,
15	1569734	1609557	TCONS_00017725	0	+	1609557	1609557	0	24	180,136,191,192,177,165,128,141,151,165,234,186,162,226,80,153,127,190,145,174,183,233,184,1627,	0,1109,4665,6066,8162,12327,13983,16446,17194,17907,19749,20101,21905,23282,23605,25099,26122,28995,31092,31728,33670,35550,37296,38196,
15	20607843	20713641	TCONS_00018201	0	+	20713641	20713641	0	24	252,76,169,165,68,149,135,125,68,164,133,135,160,65,146,129,183,369,125,83,110,97,168,5915,	0,7191,51819,59767,61300,61587,63622,67962,68471,69028,69411,73528,81077,84635,84796,85056,85906,91490,94185,94441,96519,96738,98057,99883,
15	21510503	21561025	TCONS_00018226	0	+	21561025	21561025	0	3	344,52,1168,	0,816,49354,
15	21510503	21579055	TCONS_00018227	0	+	21579055	21579055	0	4	344,52,141,4734,	0,816,49354,63818,
15	27008192	27240503	TCONS_00018383	0	+	27240503	27240503	0	23	63,89,55,76,107,82,73,108,77,77,84,171,94,134,265,151,125,166,101,101,197,98,3389,	0,779,1060,1839,4576,16191,20769,42508,42726,46460,48457,52818,57241,84926,91815,110294,129916,130653,131269,142165,146676,148781,228922,
15	29795500	29876845	TCONS_00018473	0	+	29876845	29876845	0	11	282,131,151,137,70,82,132,143,123,79,303,	0,2520,2712,3180,3396,3574,4225,4483,4705,5382,81042,
15	29823288	29876845	TCONS_00018474	0	+	29876845	29876845	0	2	551,303,	0,53254,
15	29867018	29876845	TCONS_00018475	0	+	29876845	29876845	0	2	112,303,	0,9524,
15	35395277	35488964	TCONS_00018625	0	+	35488964	35488964	0	35	334,135,110,105,123,123,126,123,123,138,117,123,231,132,129,129,135,135,136,72,59,47,136,58,11,22,209,129,129,129,129,129,126,129,2364,	0,7596,11645,11827,35067,39692,46517,46722,48663,50978,52232,52822,54955,55359,58459,60433,63847,64548,68304,68526,69300,69804,70582,70770,71011,71526,71761,74464,74884,82625,85715,85925,87649,87856,91323,
15	35406935	35430932	TCONS_00018626	0	+	35430932	35430932	0	3	97,105,588,	0,169,23409,
15	24971236	24985678	TCONS_00019835	0	-	24985678	24985678	0	3	2043,101,195,	0,14036,14247,
15	24971236	24985878	TCONS_00019836	0	-	24985878	24985878	0	3	2043,101,250,	0,14036,14392,
15	24971236	24987189	TCONS_00019838	0	-	24987189	24987189	0	3	2043,101,871,	0,14036,15082,
16	24927629	24985823	TCONS_00021357	0	+	24985823	24985823	0	3	258,100,3288,	0,30014,54906,
16	24927629	25032559	TCONS_00021358	0	+	25032559	25032559	0	7	258,100,78,101,157,166,1476,	0,30014,69701,70333,73313,73557,103454,
16	24980984	24985823	TCONS_00021360	0	+	24985823	24985823	0	3	525,92,3288,	0,646,1551,
16	24980984	24985823	TCONS_00021359	0	+	24985823	24985823	0	3	525,263,3288,	0,646,1551,
16	24980984	25004423	TCONS_00021361	0	+	25004423	25004423	0	11	525,263,387,87,72,24,78,101,157,166,1010,	0,646,1551,11430,12145,12405,16346,16978,19958,20202,22429,
16	24981200	25004423	TCONS_00021362	0	+	25004423	25004423	0	11	309,92,387,87,72,24,78,101,157,166,1010,	0,430,1335,11214,11929,12189,16130,16762,19742,19986,22213,
16	25096916	25123823	TCONS_00021375	0	+	25123823	25123823	0	5	233,78,54,1962,6812,	0,923,17886,18019,20095,
16	25425432	25445994	TCONS_00021413	0	+	25445994	25445994	0	16	162,162,264,177,157,1259,233,85,150,174,89,139,125,121,149,487,	0,2915,3469,5126,5390,7225,8777,9090,10763,12448,13828,13996,14698,16148,17436,20075,
16	29277797	29292379	TCONS_00021543	0	+	29292379	29292379	0	4	299,297,200,1628,	0,3808,9558,12954,
16	42993823	42996922	TCONS_00021913	0	+	42996922	42996922	0	2	175,251,	0,2848,
16	42994670	42996922	TCONS_00021914	0	+	42996922	42996922	0	2	196,251,	0,2001,
16	45934725	45936350	TCONS_00021977	0	+	45936350	45936350	0	3	204,130,568,	0,299,1057,
16	45935092	45936350	TCONS_00021978	0	+	45936350	45936350	0	2	62,658,	0,600,
16	51876705	52013721	TCONS_00022132	0	+	52013721	52013721	0	58	57,54,54,54,45,54,45,54,45,54,45,54,45,54,54,54,54,54,45,54,45,54,54,54,54,54,45,45,54,54,54,54,54,108,54,108,54,54,57,54,54,54,54,108,108,108,54,63,54,36,18,36,27,66,169,110,201,4649,	0,9468,12336,14280,21887,35356,37852,44199,49524,60689,63200,65922,66071,68275,71532,74059,74202,74344,74477,79876,80015,80157,82739,87674,87933,92351,92489,92731,96329,97218,97486,100597,101718,104082,105267,105402,106353,106533,108382,108537,111133,111274,111583,112784,112971,114584,118980,120041,121196,122016,122139,122262,124399,124906,125156,129936,130152,132367,
16	5886894	5945439	TCONS_00022478	0	-	5945439	5945439	0	15	2892,103,288,314,234,77,138,75,131,79,109,101,117,77,248,	0,9138,14076,19831,22210,24250,26071,26540,26757,31085,32596,33435,34731,35821,58297,
16	5886894	5958430	TCONS_00022479	0	-	5958430	5958430	0	16	2892,103,288,314,234,77,138,75,131,79,109,101,117,77,195,155,	0,9138,14076,19831,22210,24250,26071,26540,26757,31085,32596,33435,34731,35821,64892,71381,
16	5886894	5974240	TCONS_00022480	0	-	5974240	5974240	0	16	2892,103,288,314,234,77,138,75,131,79,109,101,117,77,195,328,	0,9138,14076,19831,22210,24250,26071,26540,26757,31085,32596,33435,34731,35821,64892,87018,
16	5900720	5936670	TCONS_00022481	0	-	5936670	5936670	0	14	173,288,314,234,77,138,75,131,79,109,101,117,77,246,	0,250,6005,8384,10424,12245,12714,12931,17259,18770,19609,20905,21995,35704,
16	7872562	7963906	TCONS_00022545	0	-	7963906	7963906	0	4	44,1078,58,226,	0,45408,67283,91118,
16	7916758	7963906	TCONS_00022551	0	-	7963906	7963906	0	3	2290,58,226,	0,23087,46922,
16	7916758	7963906	TCONS_00022550	0	-	7963906	7963906	0	3	2287,58,226,	0,23087,46922,
16	16757224	16796325	TCONS_00022840	0	-	16796325	16796325	0	37	306,133,84,93,90,103,75,91,172,91,60,159,215,163,102,193,76,207,90,52,216,133,168,186,162,162,113,130,118,88,83,89,74,172,187,237,112,	0,433,1292,1520,1754,2083,2274,3901,4078,4371,6327,7427,7680,8007,9547,9761,10419,12506,12818,13073,13247,26682,26898,27181,27939,28487,28835,29130,30356,30622,30817,31044,31301,31644,31971,36418,38989,
16	17798212	17799927	TCONS_00022894	0	-	17799927	17799927	0	2	1104,120,	0,1595,
16	17798212	17799954	TCONS_00022895	0	-	17799954	17799954	0	2	1104,160,	0,1582,
16	54680223	54725186	TCONS_00024129	0	-	54725186	54725186	0	3	1429,40,689,	0,22093,44274,
17	22740289	22927281	TCONS_00024728	0	+	22927281	22927281	0	20	345,178,130,141,103,165,140,113,67,114,96,123,228,99,53,166,198,112,101,572,	0,5947,13454,20072,22510,40274,40618,44785,49870,90183,105853,149967,156660,158058,158559,163580,177436,178741,184724,186420,
17	22740856	22927281	TCONS_00024729	0	+	22927281	22927281	0	20	172,178,130,141,103,165,140,113,67,114,96,123,228,99,53,166,198,112,101,572,	0,5380,12887,19505,21943,39707,40051,44218,49303,89616,105286,149400,156093,157491,157992,163013,176869,178174,184157,185853,
17	23534677	23557656	TCONS_00024775	0	+	23557656	23557656	0	7	742,353,254,177,124,126,3145,	0,8584,10977,15151,18120,18920,19834,
17	5806253	5816098	TCONS_00025762	0	-	5816098	5816098	0	2	1812,58,	0,9787,
17	12023382	12042799	TCONS_00025983	0	-	12042799	12042799	0	10	1042,139,95,167,135,287,108,104,163,125,	0,4576,4833,6354,8461,11684,14092,14845,16453,19292,
17	12023382	12062399	TCONS_00025985	0	-	12062399	12062399	0	21	1042,149,139,95,167,135,287,108,104,163,124,61,91,122,143,68,109,155,228,204,231,	0,3981,4576,4833,6354,8461,11684,14092,14845,16453,19292,19529,19688,24245,24436,26111,29460,30571,32982,36177,38786,
17	19810184	19943882	TCONS_00026195	0	-	19943882	19943882	0	3	4579,122,231,	0,88516,133467,
17	44241527	44295858	TCONS_00026861	0	-	44295858	44295858	0	5	294,120,74,148,125,	0,45230,45459,49659,54206,
18	6898108	6910394	TCONS_00027403	0	+	6910394	6910394	0	9	210,60,230,81,134,197,145,128,1418,	0,3476,3623,5405,5602,5818,9208,9919,10868,
18	10695259	10715726	TCONS_00027513	0	+	10715726	10715726	0	2	388,711,	0,19756,
18	20688023	20733744	TCONS_00027798	0	+	20733744	20733744	0	27	147,111,112,216,90,164,126,247,93,177,192,95,87,712,138,38,281,80,151,228,101,228,156,90,173,106,475,	0,2883,3844,5334,5833,8112,8712,10136,13158,13603,14682,21015,21534,22174,24944,25563,25707,26084,28826,34098,34575,36986,40062,40300,43440,43712,45246,
18	20688023	20733744	TCONS_00027797	0	+	20733744	20733744	0	28	147,111,112,216,94,2,164,126,247,93,177,192,95,87,712,138,38,281,80,151,228,101,228,156,90,173,106,475,	0,2883,3844,5334,5833,7634,8112,8712,10136,13158,13603,14682,21015,21534,22174,24944,25563,25707,26084,28826,34098,34575,36986,40062,40300,43440,43712,45246,
18	45795208	45856643	TCONS_00028431	0	+	45856643	45856643	0	29	29,190,152,156,145,234,174,148,149,108,348,72,125,73,204,144,97,185,147,130,283,187,90,190,160,79,114,165,1216,	0,3991,15820,17714,21354,26412,26840,29169,30404,30634,32856,33284,35759,39227,41098,42132,43709,45336,45864,47617,49066,49446,51148,51343,53071,56988,57280,57938,60219,
18	45951768	45973571	TCONS_00028445	0	+	45973571	45973571	0	2	1819,115,	0,21688,
18	45956959	45985719	TCONS_00028448	0	+	45985719	45985719	0	13	200,115,266,83,6,136,145,120,136,98,112,148,595,	0,3356,7495,10634,10950,12049,14135,20255,23124,24889,25877,27959,28165,
18	45957023	45985719	TCONS_00028450	0	+	45985719	45985719	0	14	136,115,266,83,6,136,145,15,120,136,98,112,148,595,	0,3292,7431,10570,10886,11985,14071,16783,20191,23060,24825,25813,27895,28101,
18	45957023	45985719	TCONS_00028449	0	+	45985719	45985719	0	11	136,115,266,83,136,145,120,136,98,112,801,	0,3292,7431,10570,11985,14071,20191,23060,24825,25813,27895,
18	46835607	47026438	TCONS_00029689	0	-	47026438	47026438	0	22	7261,124,108,91,201,104,143,119,147,193,175,116,81,96,104,85,21,214,27,90,1039,206,	0,7417,10200,13584,15515,18123,18308,18537,19311,19744,20046,22357,22624,23284,23467,24988,37791,47243,100322,102031,119539,190625,
19	20174478	20179194	TCONS_00030463	0	+	20179194	20179194	0	3	75,526,1161,	0,2736,3555,
19	27755624	27773459	TCONS_00030638	0	+	27773459	27773459	0	11	83,233,128,93,184,119,132,110,145,148,553,	0,2631,4407,4686,6016,6987,11287,14199,14402,14656,17282,
19	27766079	27770643	TCONS_00030643	0	+	27770643	27770643	0	4	964,110,145,363,	0,3744,3947,4201,
19	34533082	34550402	TCONS_00030780	0	+	34550402	34550402	0	2	346,1948,	0,15372,
19	34533082	34563074	TCONS_00030781	0	+	34563074	34563074	0	5	346,168,207,130,810,	0,852,15372,28698,29182,
19	42486674	42549522	TCONS_00030930	0	+	42549522	42549522	0	10	96,107,72,114,96,177,162,108,60,1106,	0,15057,15278,20913,43377,48869,59035,59371,59688,61742,
19	42486674	42549522	TCONS_00030929	0	+	42549522	42549522	0	11	96,107,72,114,96,177,72,162,108,60,1106,	0,15057,15278,20913,43377,48869,54803,59035,59371,59688,61742,
19	43316921	43347789	TCONS_00030978	0	+	43347789	43347789	0	20	152,257,45,69,109,79,60,138,100,99,38,57,176,120,128,81,228,79,116,669,	0,8192,9768,11922,12438,15868,16658,17105,17993,18453,18636,19215,19792,22502,22706,23145,25937,26252,29349,30199,
19	43316921	43347789	TCONS_00030977	0	+	43347789	43347789	0	20	152,257,45,69,109,79,60,138,100,99,38,57,176,123,128,81,228,79,116,669,	0,8192,9768,11922,12438,15868,16658,17105,17993,18453,18636,19215,19792,22499,22706,23145,25937,26252,29349,30199,
19	43316975	43347789	TCONS_00030979	0	+	43347789	43347789	0	20	98,257,45,69,109,79,60,138,100,99,38,57,176,123,149,81,228,79,116,669,	0,8138,9714,11868,12384,15814,16604,17051,17939,18399,18582,19161,19738,22445,22652,23091,25883,26198,29295,30145,
19	92479	103199	TCONS_00031190	0	-	103199	103199	0	27	1637,51,105,36,614,37,268,86,67,221,103,93,123,44,103,76,144,109,69,186,107,102,165,165,165,142,147,	0,1718,1884,2071,2200,2909,3032,3395,3567,3767,4074,4486,5578,6959,7118,7392,7556,7791,8367,8537,8820,9186,9374,9627,9902,10147,10573,
19	92479	107192	TCONS_00031192	0	-	107192	107192	0	30	1637,51,105,36,614,37,268,86,67,221,103,104,123,44,103,76,144,109,69,186,107,102,165,165,165,156,96,150,830,299,	0,1718,1884,2071,2200,2909,3032,3395,3567,3767,4074,4486,5578,6959,7118,7392,7556,7791,8367,8537,8820,9186,9374,9627,9902,10147,10389,10573,11403,14414,
19	92479	107196	TCONS_00031193	0	-	107196	107196	0	30	1637,51,105,36,626,37,268,86,67,221,103,104,123,44,103,76,144,109,69,186,107,102,165,165,165,156,96,150,830,303,	0,1718,1884,2071,2188,2909,3032,3395,3567,3767,4074,4486,5578,6959,7118,7392,7556,7791,8367,8537,8820,9186,9374,9627,9902,10147,10389,10573,11403,14414,
19	29093870	29196143	TCONS_00032228	0	-	29196143	29196143	0	4	1473,149,186,99,	0,9220,55884,102174,
19	29093870	29196158	TCONS_00032229	0	-	29196158	29196158	0	5	1473,149,80,186,114,	0,9220,55705,55884,102174,
19	36523834	37087903	TCONS_00032442	0	-	37087903	37087903	0	71	4894,178,133,88,113,162,66,180,112,74,174,174,180,177,183,174,189,174,174,174,195,186,189,147,189,114,81,146,178,189,210,117,70,119,105,61,125,204,96,114,117,195,188,139,183,203,127,192,157,170,189,216,117,189,188,139,195,327,183,113,104,122,125,88,78,113,208,195,113,217,737,	0,9193,11469,15575,19671,20543,20823,26929,28576,28781,29961,30894,31805,35049,41936,48174,48480,56643,56932,58874,60121,60702,63805,74161,80365,101372,104507,106792,108136,112076,116259,118569,123182,127952,128197,131411,140918,147026,152080,160858,166330,166804,176788,179682,182001,200824,230648,237896,239823,240083,243636,244818,251717,252140,254441,255570,258321,263337,267355,276515,278695,29…
19	36523834	37087903	TCONS_00032441	0	-	37087903	37087903	0	71	4894,178,133,88,113,162,66,180,112,74,174,174,180,177,183,174,189,174,174,174,195,186,189,147,189,114,81,146,178,189,210,117,70,119,105,97,125,204,96,114,117,195,188,139,192,203,127,192,157,170,189,216,117,189,188,139,195,327,183,113,104,122,125,88,78,113,208,195,113,217,737,	0,9193,11469,15575,19671,20543,20823,26929,28576,28781,29961,30894,31805,35049,41936,48174,48480,56643,56932,58874,60121,60702,63805,74161,80365,101372,104507,106792,108136,112076,116259,118569,123182,127952,128197,131375,140918,147026,152080,160858,166330,166804,176788,179682,182001,200824,230648,237896,239823,240083,243636,244818,251717,252140,254441,255570,258321,263337,267355,276515,278695,29…
19	41125891	41238904	TCONS_00032486	0	-	41238904	41238904	0	16	4814,42,219,67,61,154,127,92,113,111,169,104,108,163,66,389,	0,11964,12095,15667,15833,18591,33211,49596,54395,57430,57615,60501,62917,63772,71502,112624,
2	19847113	19905274	TCONS_00033291	0	+	19905274	19905274	0	7	220,366,95,51,373,174,102,	0,750,1398,1672,1858,2520,58059,
2	21698179	21725335	TCONS_00033360	0	+	21725335	21725335	0	7	655,161,102,57,93,186,2213,	0,11679,14890,19049,20136,23064,24943,
2	21698234	21725335	TCONS_00033361	0	+	21725335	21725335	0	8	600,161,33,102,57,93,186,2213,	0,11624,12022,14835,18994,20081,23009,24888,
2	36063720	36096068	TCONS_00033840	0	+	36096068	36096068	0	23	115,32,118,133,172,72,151,136,163,157,71,61,120,418,142,401,345,150,78,157,171,155,2680,	0,6574,6976,7221,10287,14299,14489,14743,14973,15926,16808,16987,17152,18243,18742,19614,21410,24488,26199,26609,26851,27378,29668,
2	36063734	36096068	TCONS_00033841	0	+	36096068	36096068	0	22	101,32,118,133,172,72,151,136,163,157,71,61,120,418,142,401,345,78,157,171,155,2680,	0,6560,6962,7207,10273,14285,14475,14729,14959,15912,16794,16973,17138,18229,18728,19600,21396,26185,26595,26837,27364,29654,
2	38390943	38410247	TCONS_00033945	0	+	38410247	38410247	0	3	228,307,773,	0,5599,18531,
2	1941743	2109088	TCONS_00034598	0	-	2109088	2109088	0	12	6306,42,142,95,67,61,187,95,125,111,103,937,	0,12187,12313,13849,14541,16035,26983,41221,51495,59813,96220,166408,
2	1941743	2109136	TCONS_00034600	0	-	2109136	2109136	0	13	6306,42,142,95,67,61,154,187,95,125,111,103,985,	0,12187,12313,13849,14541,16035,18349,26983,41221,51495,59813,96220,166408,
2	4273062	4277632	TCONS_00034674	0	-	4277632	4277632	0	2	4054,373,	0,4197,
2	4273062	4277882	TCONS_00034675	0	-	4277882	4277882	0	2	4054,561,	0,4259,
2	4719023	4801742	TCONS_00034684	0	-	4801742	4801742	0	13	6877,26,16,30,19,19,27,22,23,33,15,333,434,	0,17084,25125,28577,30046,40363,41423,58078,61594,67696,69047,71648,82285,
2	19860370	19918491	TCONS_00035139	0	-	19918491	19918491	0	7	92,180,373,51,83,207,371,	0,56146,56451,56890,57055,57246,57750,
2	20486506	20488343	TCONS_00035155	0	-	20488343	20488343	0	3	1487,82,29,	0,1623,1808,
2	20486506	20490418	TCONS_00035156	0	-	20490418	20490418	0	3	1487,82,654,	0,1623,3258,
2	24600868	24614260	TCONS_00035308	0	-	24614260	24614260	0	39	127,135,96,105,297,204,309,125,166,184,197,119,127,390,91,146,177,243,256,137,124,206,77,310,171,150,119,139,104,99,64,93,106,28,157,144,212,32,24,	0,1142,1358,1739,1930,2316,2598,3823,4150,4401,4833,5112,5313,5531,5997,6178,6548,6988,7313,7661,7894,8102,8410,8602,9023,9286,9514,9734,9953,10146,10334,10915,11093,11565,11833,12074,12818,13156,13368,
2	26989274	26990553	TCONS_00035407	0	-	26990553	26990553	0	2	801,143,	0,1136,
2	45346615	45365381	TCONS_00036060	0	-	45365381	45365381	0	2	5203,44,	0,18722,
2	45346615	45386882	TCONS_00036062	0	-	45386882	45386882	0	3	5206,231,121,	0,19036,40146,
2	56858431	56897349	TCONS_00036413	0	-	56897349	56897349	0	9	5036,152,117,167,26,112,145,73,284,	0,10564,10910,11431,11949,13579,25387,38456,38634,
20	5031172	5051511	TCONS_00036821	0	+	5051511	5051511	0	12	137,255,82,132,106,58,170,203,34,69,1406,2020,	0,1086,1469,3518,3797,7298,10638,13090,14905,15054,16488,18319,
20	5031194	5051511	TCONS_00036824	0	+	5051511	5051511	0	11	115,255,82,132,106,58,170,203,34,69,3851,	0,1064,1447,3496,3775,7276,10616,13068,14883,15032,16466,
20	5031194	5051511	TCONS_00036823	0	+	5051511	5051511	0	12	115,255,82,132,106,58,170,203,34,69,1010,2415,	0,1064,1447,3496,3775,7276,10616,13068,14883,15032,16466,17902,
20	5031204	5051511	TCONS_00036825	0	+	5051511	5051511	0	12	105,255,82,132,106,58,170,203,34,69,121,640,	0,1054,1437,3486,3765,7266,10606,13058,14873,15022,16456,19667,
20	19643678	19645969	TCONS_00038748	0	-	19645969	19645969	0	2	277,553,	0,1738,
20	19643678	19646848	TCONS_00038749	0	-	19646848	19646848	0	2	277,159,	0,3011,
20	25986938	26003051	TCONS_00038924	0	-	26003051	26003051	0	13	986,98,114,123,89,76,104,131,67,313,225,1557,420,	0,1635,2004,3968,4207,4921,5644,5851,6069,7689,10191,11939,15693,
20	25986938	26003051	TCONS_00038923	0	-	26003051	26003051	0	13	986,218,114,123,89,76,104,131,67,313,225,1557,420,	0,1635,2004,3968,4207,4921,5644,5851,6069,7689,10191,11939,15693,
20	39002063	39004014	TCONS_00039336	0	-	39004014	39004014	0	2	1420,414,	0,1537,
21	21857430	22045874	TCONS_00040569	0	+	22045874	22045874	0	18	114,115,204,159,240,185,54,159,168,105,111,207,374,199,248,933,334,479,	0,3032,6886,15288,102551,120122,121110,121620,133842,136525,144219,150531,153954,176413,179164,184210,185850,187965,
21	21870034	22045874	TCONS_00040570	0	+	22045874	22045874	0	16	256,159,240,185,54,159,168,105,111,207,374,199,248,115,138,479,	0,2684,89947,107518,108506,109016,121238,123921,131615,137927,141350,163809,166560,171606,173246,175361,
21	21970914	22045874	TCONS_00040571	0	+	22045874	22045874	0	13	62,185,54,159,168,105,111,207,374,199,248,960,479,	0,6638,7626,8136,20358,23041,30735,37047,40470,62929,65680,71544,74481,
21	7666974	7703728	TCONS_00041484	0	-	7703728	7703728	0	9	290,175,77,147,96,113,126,153,154,	0,1895,3628,14166,16165,17950,18138,21388,36600,
21	18892682	18909901	TCONS_00041749	0	-	18909901	18909901	0	19	300,44,99,167,161,67,64,135,134,119,108,168,423,254,144,24,52,88,133,	0,399,2726,2922,3336,3579,3735,3887,4392,4896,5471,7762,8796,13390,15295,15575,15685,15848,17086,
21	18892682	18910012	TCONS_00041750	0	-	18910012	18910012	0	18	300,99,167,161,67,64,135,134,119,108,168,423,254,144,24,52,88,244,	0,2726,2922,3336,3579,3735,3887,4392,4896,5471,7762,8796,13390,15295,15575,15685,15848,17086,
21	39221464	39239812	TCONS_00042480	0	-	39239812	39239812	0	2	814,96,	0,18252,
21	43898215	43957792	TCONS_00042692	0	-	43957792	43957792	0	18	4153,240,95,76,49,41,43,84,123,95,84,103,73,66,55,60,95,177,	0,6713,10145,11264,13247,17239,22263,23395,26818,27075,30490,32534,33376,35686,37744,38383,55732,59400,
21	43898215	43957883	TCONS_00042693	0	-	43957883	43957883	0	18	4153,240,95,76,49,53,43,84,123,95,84,103,73,66,55,60,95,268,	0,6713,10145,11264,13247,17227,22263,23395,26818,27075,30490,32534,33376,35686,37744,38383,55732,59400,
21	43898215	43957904	TCONS_00042696	0	-	43957904	43957904	0	20	1561,104,1485,240,95,76,49,53,43,84,123,95,84,103,73,66,55,60,95,289,	0,2276,2668,6713,10145,11264,13247,17227,22263,23395,26818,27075,30490,32534,33376,35686,37744,38383,55732,59400,
21	43898215	43957904	TCONS_00042695	0	-	43957904	43957904	0	19	1561,1732,240,95,76,49,53,43,84,123,95,84,103,73,66,55,60,95,289,	0,2421,6713,10145,11264,13247,17227,22263,23395,26818,27075,30490,32534,33376,35686,37744,38383,55732,59400,
22	12306302	12395893	TCONS_00043551	0	+	12395893	12395893	0	4	100,193,211,45,	0,26623,27943,89546,
22	12327787	12395893	TCONS_00043552	0	+	12395893	12395893	0	4	223,193,211,45,	0,5138,6458,68061,
22	12336527	12366510	TCONS_00043554	0	+	12366510	12366510	0	15	53,218,255,167,105,276,118,155,152,104,149,154,125,85,1285,	0,184,5211,5584,7593,12763,13322,17690,20491,20720,23224,23459,25588,25841,28698,
22	18218825	18278866	TCONS_00043700	0	+	18278866	18278866	0	5	208,49,59,1066,1267,	0,5546,14927,35926,58774,
22	18219007	18278866	TCONS_00043701	0	+	18278866	18278866	0	5	26,45,59,1066,1267,	0,5368,14745,35744,58592,
22	18222313	18255462	TCONS_00043702	0	+	18255462	18255462	0	4	667,49,59,711,	0,2058,11439,32438,
22	18228177	18278866	TCONS_00043703	0	+	18278866	18278866	0	4	256,59,1066,1267,	0,5575,26574,49422,
22	18229790	18278866	TCONS_00043704	0	+	18278866	18278866	0	4	544,59,1066,1267,	0,3962,24961,47809,
22	29138185	29177683	TCONS_00044046	0	+	29177683	29177683	0	17	120,215,216,181,188,97,183,109,117,88,164,151,137,155,168,74,1424,	0,4166,4823,6206,8942,9635,9818,16055,20007,26417,26583,26903,31250,31813,34337,34617,38074,
22	29138215	29177683	TCONS_00044047	0	+	29177683	29177683	0	18	90,215,216,181,188,97,183,109,117,88,164,151,137,75,155,168,74,1424,	0,4136,4793,6176,8912,9605,9788,16025,19977,26387,26553,26873,31220,31519,31783,34307,34587,38044,
22	29138258	29177683	TCONS_00044048	0	+	29177683	29177683	0	19	47,41,215,216,181,188,97,183,109,117,88,164,151,137,75,155,168,74,1424,	0,509,4093,4750,6133,8869,9562,9745,15982,19934,26344,26510,26830,31177,31476,31740,34264,34544,38001,
22	35299290	35340300	TCONS_00044181	0	+	35340300	35340300	0	22	463,154,84,160,107,175,345,48,96,116,202,105,75,58,133,146,65,239,62,157,94,3537,	0,3086,7831,7986,9698,13088,13449,16898,18728,19819,21339,21625,22102,26434,26857,28889,29120,31239,33031,33346,33581,37473,
22	35299456	35340300	TCONS_00044182	0	+	35340300	35340300	0	21	297,154,84,160,107,175,345,96,116,202,105,75,58,133,146,65,239,62,157,94,3537,	0,2920,7665,7820,9532,12922,13283,18562,19653,21173,21459,21936,26268,26691,28723,28954,31073,32865,33180,33415,37307,
22	20926257	21021865	TCONS_00045248	0	-	21021865	21021865	0	18	4591,102,29,79,71,55,36,46,68,68,67,60,84,90,85,59,73,245,	0,7480,8488,8608,8767,10601,10735,10848,10977,13262,13445,13596,15347,23058,59374,71445,80888,95363,
22	20926257	21021880	TCONS_00045249	0	-	21021880	21021880	0	18	4591,102,29,79,71,55,36,46,68,68,67,60,84,90,85,62,73,260,	0,7480,8488,8608,8767,10601,10735,10848,10977,13262,13445,13596,15347,23058,59374,71442,80888,95363,
22	20926257	21029775	TCONS_00045251	0	-	21029775	21029775	0	18	4591,102,29,79,71,55,36,46,68,68,67,60,84,90,85,62,73,90,	0,7480,8488,8608,8767,10601,10735,10848,10977,13262,13445,13596,15347,23058,59374,71442,80888,103428,
22	22810509	22846899	TCONS_00045309	0	-	22846899	22846899	0	5	1045,65,72,149,337,	0,3213,9103,24123,36053,
22	24339256	24341466	TCONS_00045374	0	-	24341466	24341466	0	2	487,195,	0,2015,
22	28830266	28832018	TCONS_00045534	0	-	28832018	28832018	0	2	30,1263,	0,489,
22	36853850	36888280	TCONS_00045706	0	-	36888280	36888280	0	7	1446,143,3133,141,83,102,176,	0,3637,5865,10824,11645,25834,34254,
22	36853850	36888457	TCONS_00045707	0	-	36888457	36888457	0	7	1446,215,3133,141,83,102,353,	0,3637,5865,10824,11645,25834,34254,
23	18796371	18830994	TCONS_00046328	0	+	18830994	18830994	0	43	43,137,104,144,157,28,97,93,64,99,104,139,119,150,171,180,133,77,88,118,124,137,256,243,177,146,91,390,127,119,197,184,166,125,116,193,204,126,171,105,96,138,636,	0,163,588,1440,1700,1940,2171,2778,2967,3218,4360,4562,4769,4978,7517,7771,8247,8459,8822,9002,10268,10478,14870,15233,15556,16465,19157,19328,19832,20103,23027,24768,25039,25291,26829,27032,28023,28308,30845,31122,31315,31578,33987,
23	20936382	21012544	TCONS_00046423	0	+	21012544	21012544	0	9	509,236,130,129,197,166,197,250,3015,	0,1403,1880,2311,25188,39400,39686,68096,73147,
23	20936393	21012544	TCONS_00046424	0	+	21012544	21012544	0	9	498,236,145,129,197,166,197,250,3015,	0,1392,1869,2300,25177,39389,39675,68085,73136,
23	22645553	22667168	TCONS_00046488	0	+	22667168	22667168	0	5	338,195,80,52,2895,	0,4043,5650,7863,18720,
23	22645553	22667168	TCONS_00046487	0	+	22667168	22667168	0	5	334,195,80,52,2892,	0,4043,5650,7863,18723,
23	22645605	22667168	TCONS_00046489	0	+	22667168	22667168	0	5	282,195,80,52,2895,	0,3991,5598,7811,18668,
23	24141290	24187272	TCONS_00046528	0	+	24187272	24187272	0	11	536,262,100,317,77,196,172,141,117,94,1049,	0,20187,21734,22069,23383,23992,25903,26165,28417,44611,44933,
23	24143797	24187272	TCONS_00046530	0	+	24187272	24187272	0	13	215,262,100,119,121,77,196,172,141,117,94,446,530,	0,17680,19227,19562,19758,20876,21485,23396,23658,25910,42104,42426,42945,
23	30803564	30826150	TCONS_00046709	0	+	30826150	30826150	0	12	519,83,3,118,148,74,85,167,97,106,913,3721,	0,6439,6662,6768,7015,11930,14049,17164,17430,17636,17830,18865,
23	35988415	36050568	TCONS_00046852	0	+	36050568	36050568	0	5	189,52,170,268,1671,	0,40004,57805,58165,60482,
23	36007986	36046827	TCONS_00046856	0	+	36046827	36046827	0	4	51,52,170,247,	0,20433,38234,38594,
23	36010649	36046523	TCONS_00046857	0	+	36046523	36046523	0	3	382,52,303,	0,17770,35571,
23	36648043	36676731	TCONS_00046880	0	+	36676731	36676731	0	4	1613,156,193,1070,	0,24717,25505,27618,
23	302097	339142	TCONS_00047308	0	-	339142	339142	0	21	6033,74,109,278,157,143,185,1226,194,142,110,171,87,181,171,141,190,92,39,163,186,	0,6460,6797,7307,9045,9657,10240,12820,15857,16362,18531,20073,20805,21432,24072,24851,26755,27394,28335,29082,36859,
23	310486	439572	TCONS_00047309	0	-	439572	439572	0	9	106,2035,84,63,84,75,98,100,235,	0,98891,102158,103445,104180,104441,107128,113974,128851,
23	5493315	5509582	TCONS_00047489	0	-	5509582	5509582	0	2	2255,88,	0,16179,
23	5493315	5510083	TCONS_00047490	0	-	5510083	5510083	0	2	2255,43,	0,16725,
23	7237680	7283507	TCONS_00047548	0	-	7283507	7283507	0	3	594,187,63,	0,45075,45764,
23	7237680	7283572	TCONS_00047550	0	-	7283572	7283572	0	4	594,187,94,285,	0,45075,45369,45607,
23	7237680	7283572	TCONS_00047549	0	-	7283572	7283572	0	4	594,187,94,291,	0,45075,45369,45601,
23	18106225	18148050	TCONS_00047761	0	-	18148050	18148050	0	7	731,65,87,62,153,106,618,	0,1775,2966,13266,15301,15554,41207,
23	18455953	18459025	TCONS_00047773	0	-	18459025	18459025	0	3	166,30,229,	0,238,2843,
23	20422121	20428489	TCONS_00047880	0	-	20428489	20428489	0	3	601,25,178,	0,6054,6190,
23	24742493	24755703	TCONS_00047986	0	-	24755703	24755703	0	7	1143,186,93,57,102,152,405,	0,3135,3425,6858,7094,8026,12805,
23	25524743	25760852	TCONS_00048009	0	-	25760852	25760852	0	89	1818,145,94,71,102,169,162,165,141,177,120,107,179,287,120,138,129,123,123,133,107,117,126,123,120,117,94,149,189,206,188,120,86,184,188,141,123,129,126,123,150,114,120,129,126,190,205,190,375,125,152,127,130,135,132,126,144,150,95,181,228,132,245,165,205,198,246,198,183,168,81,117,126,141,129,190,223,181,237,144,190,223,163,255,129,120,138,123,596,	0,4272,7253,7465,7635,7844,9992,10951,12831,13603,14257,14453,16725,16988,19590,19821,20342,20548,23374,23592,25044,26853,28640,29165,29382,29591,29790,33244,33471,36402,38526,39043,39250,40165,40445,43786,44040,45217,48270,49775,50006,50629,50833,53232,53454,54047,54391,55235,63119,63568,64114,64433,66403,66616,67253,67483,68208,71140,71376,72878,73920,78514,80817,81146,82269,85130,86322,88570,9…
23	32482235	32535449	TCONS_00048294	0	-	32535449	32535449	0	5	430,87,47,37,140,	0,866,33708,50404,53074,
23	40338671	40363886	TCONS_00048509	0	-	40363886	40363886	0	8	1647,5919,227,160,210,77,139,96,	0,1760,11129,13505,17054,19215,22093,25119,
23	40341759	40363886	TCONS_00048510	0	-	40363886	40363886	0	7	4591,227,80,210,77,139,96,	0,8041,10497,13966,16127,19005,22031,
24	21042756	21058370	TCONS_00049192	0	+	21058370	21058370	0	7	94,88,65,32,83,97,7702,	0,4213,4400,5114,5258,5433,7912,
24	25988992	26054584	TCONS_00049305	0	+	26054584	26054584	0	4	539,329,234,4123,	0,8503,44377,61469,
24	25995813	26054584	TCONS_00049306	0	+	26054584	26054584	0	4	66,329,234,4123,	0,1682,37556,54648,
24	30343478	30348120	TCONS_00049396	0	+	30348120	30348120	0	3	525,109,1867,	0,2463,2775,
24	30343478	30380964	TCONS_00049397	0	+	30380964	30380964	0	4	525,109,209,2921,	0,2463,29677,34565,
24	30343716	30348120	TCONS_00049398	0	+	30348120	30348120	0	2	287,2179,	0,2225,
24	10761047	10909548	TCONS_00050029	0	-	10909548	10909548	0	28	1382,123,515,59,79,153,226,108,68,116,86,187,92,134,164,49,88,70,101,87,76,86,130,50,75,146,73,642,	0,5474,5680,7293,7694,10921,15612,15919,16178,18058,20800,23365,24525,26852,39238,42834,43112,45956,46121,46984,48614,53070,59972,60304,64124,69706,78346,147859,
24	10761047	10910360	TCONS_00050030	0	-	10910360	10910360	0	29	1382,123,515,59,75,181,226,108,68,116,86,187,92,134,164,49,88,70,101,87,76,86,130,50,75,146,73,127,56,	0,5474,5680,7293,7694,10893,15612,15919,16178,18058,20800,23365,24525,26852,39238,42834,43112,45956,46121,46984,48614,53070,59972,60304,64124,69706,78346,147859,149257,
24	20305601	20326671	TCONS_00050205	0	-	20326671	20326671	0	3	909,186,390,	0,18901,20680,
24	20305601	20387167	TCONS_00050207	0	-	20387167	20387167	0	6	909,186,14,102,158,188,	0,18901,20680,38477,51087,81378,
24	20305601	20387365	TCONS_00050209	0	-	20387365	20387365	0	8	909,186,93,57,102,33,158,386,	0,18901,20680,25016,38477,45370,51087,81378,
24	20305601	20387394	TCONS_00050213	0	-	20387394	20387394	0	6	909,186,15,102,158,415,	0,18901,30388,38477,51087,81378,
24	20305601	20387394	TCONS_00050210	0	-	20387394	20387394	0	7	909,186,93,57,102,158,415,	0,18901,20680,25016,38477,51087,81378,
24	38249609	38304106	TCONS_00050820	0	-	38304106	38304106	0	4	626,66,77,160,	0,726,21700,54337,
25	12349990	12378897	TCONS_00051425	0	+	12378897	12378897	0	3	155,58,3413,	0,8531,25494,
25	29728947	29751060	TCONS_00051908	0	+	29751060	29751060	0	6	48,18,96,141,96,1680,	0,1699,6985,10559,20117,20433,
25	29729714	29751060	TCONS_00051909	0	+	29751060	29751060	0	6	693,18,96,141,96,1680,	0,932,6218,9792,19350,19666,
25	29730108	29751060	TCONS_00051910	0	+	29751060	29751060	0	5	556,96,141,96,1680,	0,5824,9398,18956,19272,
25	29730374	29751060	TCONS_00051911	0	+	29751060	29751060	0	6	33,18,93,141,96,1680,	0,272,5561,9132,18690,19006,
25	32628805	32672661	TCONS_00051991	0	+	32672661	32672661	0	15	120,147,167,184,126,117,186,108,106,125,126,63,183,126,6527,	0,3087,4761,6958,7463,8709,10809,15606,15813,20022,28835,30022,30168,30787,37329,
25	34135365	34153923	TCONS_00052032	0	+	34153923	34153923	0	8	130,77,187,214,125,172,175,632,	0,4964,8700,10121,12529,13766,15229,17926,
25	34140373	34175192	TCONS_00052033	0	+	34175192	34175192	0	26	33,187,214,125,172,175,124,73,101,174,135,51,141,30,293,229,129,132,129,252,175,21,145,203,133,1777,	0,3692,5113,7521,8758,10221,12918,20385,20535,22242,24642,25004,26443,26825,26937,27391,29412,29833,30767,30975,31306,32073,32217,32545,32830,33042,
25	34243166	34299071	TCONS_00052035	0	+	34299071	34299071	0	25	22,131,95,157,122,138,76,149,187,90,175,55,82,129,79,72,89,160,134,141,121,105,97,73,2512,	0,979,1689,3291,4173,7588,12483,14168,14845,15306,17475,27639,36737,38406,40850,41463,43019,46085,48802,49136,50037,51262,51449,53231,53393,
25	8448371	8475923	TCONS_00052492	0	-	8475923	8475923	0	4	419,184,184,280,	0,21462,25767,27272,
25	8448371	8475923	TCONS_00052491	0	-	8475923	8475923	0	4	419,187,184,280,	0,21462,25767,27272,
25	13571392	13580282	TCONS_00052634	0	-	13580282	13580282	0	3	5163,1590,519,	0,5328,8371,
25	25411137	25412211	TCONS_00052996	0	-	25412211	25412211	0	3	395,63,29,	0,874,1045,
25	31135500	31218134	TCONS_00053156	0	-	31218134	31218134	0	34	506,160,177,142,208,145,207,242,185,370,97,218,225,164,232,144,208,121,128,201,16,64,80,113,177,189,121,203,64,189,74,139,173,28,	0,2750,7059,7509,10154,10445,12304,15975,16306,16580,23766,26132,29599,32245,35789,38153,43303,43601,45950,48269,48481,48674,50191,52390,52596,54431,58053,64226,67109,67265,70383,78587,80787,82606,
25	34619224	34641039	TCONS_00053256	0	-	34641039	34641039	0	2	256,215,	0,21600,
3	23567485	23618858	TCONS_00054180	0	+	23618858	23618858	0	5	432,204,67,601,2107,	0,28114,42107,47993,49266,
3	23580290	23593434	TCONS_00054183	0	+	23593434	23593434	0	2	101,811,	0,12333,
3	23964032	23980864	TCONS_00054190	0	+	23980864	23980864	0	10	65,69,85,92,56,78,52,39,33,1599,	0,1605,2925,6116,6448,7862,8895,13296,13545,15233,
3	23964611	23970534	TCONS_00054192	0	+	23970534	23970534	0	5	87,69,85,92,54,	0,1026,2346,5537,5869,
3	35829463	35831694	TCONS_00054608	0	+	35831694	35831694	0	2	594,438,	0,1793,
3	35829463	35835560	TCONS_00054609	0	+	35835560	35835560	0	2	594,260,	0,5837,
3	35829653	35835560	TCONS_00054610	0	+	35835560	35835560	0	3	404,110,260,	0,1603,5647,
3	43010197	43054669	TCONS_00054782	0	+	43054669	43054669	0	2	372,1462,	0,43010,
3	40384248	40387924	TCONS_00056932	0	-	40387924	40387924	0	6	686,182,439,240,125,90,	0,771,1038,1765,2095,3586,
3	40384248	40387946	TCONS_00056933	0	-	40387946	40387946	0	6	686,182,439,240,130,112,	0,771,1038,1765,2095,3586,
3	40385020	40387920	TCONS_00056934	0	-	40387920	40387920	0	4	181,439,24,86,	0,266,993,2814,
3	40385020	40387921	TCONS_00056935	0	-	40387921	40387921	0	6	181,439,44,240,130,87,	0,266,855,993,1323,2814,
3	45611822	45669879	TCONS_00057083	0	-	45669879	45669879	0	12	3461,42,148,61,160,169,107,109,108,97,146,129,	0,3550,9650,32363,32544,34395,34678,37062,39329,39570,51936,57928,
3	45611822	45669879	TCONS_00057082	0	-	45669879	45669879	0	14	3461,42,148,89,70,61,160,169,107,92,108,97,146,129,	0,3550,9650,10990,14664,32363,32544,34395,34678,37079,39329,39570,51936,57928,
3	50384278	50386306	TCONS_00057197	0	-	50386306	50386306	0	2	363,280,	0,1748,
3	51644914	51657356	TCONS_00057214	0	-	51657356	51657356	0	11	1329,201,145,3307,150,122,85,134,88,119,341,	0,1428,1708,1951,6063,7434,7656,8074,11239,11735,12101,
3	51644914	51691623	TCONS_00057215	0	-	51691623	51691623	0	13	1329,201,145,3307,150,122,85,134,88,119,80,142,137,	0,1428,1708,1951,6063,7434,7656,8074,11239,11735,12101,34866,46572,
4	317902	343139	TCONS_00057613	0	+	343139	343139	0	14	170,691,129,162,181,108,158,225,235,145,172,94,3233,2979,	0,919,11918,12797,13183,13521,16182,16812,17756,18078,18493,18758,18943,22258,
4	317902	343139	TCONS_00057614	0	+	343139	343139	0	13	170,691,129,162,181,108,158,225,235,145,145,94,6294,	0,919,11918,12797,13183,13521,16182,16812,17756,18078,18520,18758,18943,
4	317902	343139	TCONS_00057611	0	+	343139	343139	0	15	170,691,129,162,181,108,158,225,235,145,172,94,413,2529,2979,	0,919,11918,12797,13183,13521,16182,16812,17756,18078,18493,18758,18943,19647,22258,
4	3464721	3727719	TCONS_00057711	0	+	3727719	3727719	0	12	136,132,770,217,136,155,138,201,140,936,247,342,	0,794,4004,98539,174582,176843,179212,197376,221743,229197,256245,262656,
4	3464721	3727719	TCONS_00057710	0	+	3727719	3727719	0	12	136,132,770,217,136,155,138,201,140,936,247,290,	0,794,4004,98539,174582,176843,179212,197376,221743,229197,256245,262708,
4	13584803	13587299	TCONS_00058086	0	+	13587299	13587299	0	2	456,1855,	0,641,
4	22642785	22698768	TCONS_00058320	0	+	22698768	22698768	0	4	2303,231,34,1251,	0,50018,51602,54732,
4	18618735	18673541	TCONS_00061117	0	-	18673541	18673541	0	8	2392,469,200,139,158,240,89,355,	0,6318,9041,15905,23872,24533,47170,54451,
4	18618735	18673568	TCONS_00061118	0	-	18673568	18673568	0	8	2392,469,200,139,158,240,2354,382,	0,6318,9041,15905,23872,24533,44905,54451,
5	2840015	2841306	TCONS_00063480	0	+	2841306	2841306	0	2	121,360,	0,931,
5	7779821	7829207	TCONS_00063591	0	+	7829207	7829207	0	8	94,144,144,68,63,57,57,3311,	0,9400,19098,37150,37296,43058,43981,46075,
5	7779821	7829207	TCONS_00063590	0	+	7829207	7829207	0	9	94,144,144,68,63,84,57,57,3311,	0,9400,19098,37150,37296,42436,43058,43981,46075,
5	12090185	12132715	TCONS_00063706	0	+	12132715	12132715	0	13	168,112,94,55,141,161,99,146,172,113,88,4253,2830,	0,6591,6823,13081,20806,22990,25359,28010,30295,30947,33782,35411,39700,
5	12090185	12132715	TCONS_00063705	0	+	12132715	12132715	0	13	168,112,94,55,141,161,99,146,172,113,88,3966,2830,	0,6591,6823,13081,20806,22990,25359,28010,30295,30947,33782,35411,39700,
5	24016636	24028586	TCONS_00064015	0	+	24028586	24028586	0	14	112,1000,163,143,337,198,102,99,83,101,107,128,114,2016,	0,852,2413,4167,4425,4984,5266,6007,6211,6379,6632,8272,8496,9934,
5	25264190	25467538	TCONS_00064046	0	+	25467538	25467538	0	25	502,80,202,214,125,172,175,124,73,101,135,51,141,30,293,229,204,141,129,252,175,151,194,133,5866,	0,87996,90897,92521,93290,98157,128257,131332,154753,162096,162461,165264,166847,169714,171693,172304,176634,182865,186415,188855,189221,193426,195203,195742,197482,
5	25264443	25467538	TCONS_00064047	0	+	25467538	25467538	0	25	249,80,202,214,125,172,175,124,73,101,135,51,141,30,293,229,168,141,129,252,175,151,194,133,5866,	0,87743,90644,92268,93037,97904,128004,131079,154500,161843,162208,165011,166594,169461,171440,172051,176381,182612,186162,188602,188968,193173,194950,195489,197229,
5	25346950	25467538	TCONS_00064048	0	+	25467538	25467538	0	27	85,80,202,214,125,172,175,124,73,101,135,51,141,30,293,229,204,141,45,129,129,252,175,151,194,133,5866,	0,5236,8137,9761,10530,15397,45497,48572,71993,79336,79701,82504,84087,86954,88933,89544,93874,100105,101127,102158,103655,106095,106461,110666,112443,112982,114722,
5	29327376	29409045	TCONS_00064197	0	+	29409045	29409045	0	6	231,44,130,162,52,181,	0,23126,60785,69644,70672,81488,
5	29327376	29409045	TCONS_00064196	0	+	29409045	29409045	0	5	231,44,130,52,181,	0,23126,60785,70672,81488,
5	63068016	63183156	TCONS_00065076	0	+	63183156	63183156	0	25	283,183,161,51,59,95,69,61,91,68,82,106,370,49,251,84,112,44,123,765,71,105,62,167,3669,	0,4758,8138,16391,18174,18599,19003,21416,28042,36120,47477,48354,51035,51476,53426,55423,75671,81814,90096,99003,104836,107904,109382,109620,111471,
5	63086176	63167784	TCONS_00065077	0	+	63167784	63167784	0	16	73,95,69,61,91,65,82,106,370,49,251,84,112,44,123,765,	0,439,843,3256,9882,17963,29317,30194,32875,33316,35266,37263,57511,63654,71936,80843,
5	63103807	63183156	TCONS_00065078	0	+	63183156	63183156	0	16	397,82,106,370,49,251,84,112,44,123,765,71,105,62,167,3669,	0,11686,12563,15244,15685,17635,19632,39880,46023,54305,63212,69045,72113,73591,73829,75680,
5	64411411	64413005	TCONS_00065119	0	+	64413005	64413005	0	2	538,950,	0,644,
5	1322098	1325857	TCONS_00065365	0	-	1325857	1325857	0	2	387,166,	0,3593,
5	1568334	1580882	TCONS_00065386	0	-	1580882	1580882	0	3	235,104,80,	0,5616,12468,
5	1568334	1604378	TCONS_00065387	0	-	1604378	1604378	0	9	235,104,157,126,125,75,176,72,271,	0,5616,18747,22002,26793,28394,28566,30521,35773,
5	3238283	3244467	TCONS_00065447	0	-	3244467	3244467	0	3	539,64,449,	0,1034,5735,
5	3239353	3255083	TCONS_00065449	0	-	3255083	3255083	0	4	28,184,96,190,	0,4665,7529,15540,
5	4245990	4309354	TCONS_00065492	0	-	4309354	4309354	0	12	687,92,106,93,97,81,49,152,127,68,94,183,	0,3377,3588,9547,10201,18913,23232,24609,28309,43972,58638,63181,
5	4245990	4309354	TCONS_00065490	0	-	4309354	4309354	0	11	687,92,106,93,97,49,152,127,68,94,183,	0,3377,3588,9547,10201,23232,24609,28309,43972,58638,63181,
5	21729845	21731245	TCONS_00065988	0	-	21731245	21731245	0	2	881,172,	0,1228,
5	22848551	22889452	TCONS_00066036	0	-	22889452	22889452	0	6	1388,248,248,199,374,258,	0,4464,18471,33829,36584,40643,
5	22848551	22925441	TCONS_00066037	0	-	22925441	22925441	0	16	1388,248,115,248,199,374,207,108,105,168,162,54,188,240,159,299,	0,4464,10138,18471,33829,36584,40643,44861,46630,46968,50522,50773,55915,64915,76214,76591,
5	22984254	23013947	TCONS_00066040	0	-	23013947	23013947	0	34	1413,78,127,93,220,203,129,149,102,128,172,93,81,88,71,204,90,93,104,118,109,108,80,99,124,74,152,205,77,97,135,76,83,196,	0,3347,3650,5729,5908,6207,10263,10493,10722,10910,12905,13159,13331,13974,14228,14424,15284,15661,16106,16324,17397,17668,17869,18085,20741,20961,21200,24081,25033,25188,25512,28354,28735,29497,
5	22984254	23014027	TCONS_00066041	0	-	23014027	23014027	0	34	1413,78,127,93,220,169,129,149,102,128,172,93,81,88,71,204,90,93,104,118,109,108,80,99,124,74,152,205,77,97,135,76,83,276,	0,3347,3650,5729,5908,6207,10263,10493,10722,10910,12905,13159,13331,13974,14228,14424,15284,15661,16106,16324,17397,17668,17869,18085,20741,20961,21200,24081,25033,25188,25512,28354,28735,29497,
5	36520987	36647558	TCONS_00066557	0	-	36647558	36647558	0	22	10995,78,138,113,64,54,141,39,49,60,69,105,65,101,97,88,131,137,106,127,145,298,	0,13100,13362,16096,20178,20660,36284,38138,39288,43151,45803,48266,68074,68280,72707,75466,77910,86250,86539,86737,88196,126273,
5	36520987	36647558	TCONS_00066556	0	-	36647558	36647558	0	21	10995,78,138,113,64,54,141,49,60,69,105,65,101,97,88,131,137,106,127,145,298,	0,13100,13362,16096,20178,20660,36284,39288,43151,45803,48266,68074,68280,72707,75466,77910,86250,86539,86737,88196,126273,
5	41671656	41672364	TCONS_00066752	0	-	41672364	41672364	0	2	344,100,	0,608,
5	47458643	47521184	TCONS_00066989	0	-	47521184	47521184	0	4	308,46,70,287,	0,10903,44261,62254,
5	47458643	47523736	TCONS_00066990	0	-	47523736	47523736	0	4	308,46,70,346,	0,10903,44261,64747,
5	47458643	47523766	TCONS_00066991	0	-	47523766	47523766	0	5	308,46,98,74,376,	0,10903,16716,44257,64747,
5	47458643	47524110	TCONS_00066992	0	-	47524110	47524110	0	4	308,46,70,398,	0,10903,44261,65069,
5	54933637	54955022	TCONS_00067178	0	-	54955022	54955022	0	13	907,170,68,16,40,54,214,114,73,57,98,111,58,	0,5500,6011,6411,8779,9244,9842,10476,12421,17565,17708,19478,21327,
5	54933637	54955026	TCONS_00067179	0	-	54955026	54955026	0	15	907,170,68,33,16,40,54,308,129,114,73,57,98,111,62,	0,5500,6011,6168,6411,8779,9244,9842,10241,10476,12421,17565,17708,19478,21327,
5	54933637	54955030	TCONS_00067181	0	-	54955030	54955030	0	16	907,170,68,33,16,40,54,308,129,114,73,44,57,98,111,66,	0,5500,6011,6168,6411,8779,9244,9842,10241,10476,12421,16680,17565,17708,19478,21327,
5	57211041	57254017	TCONS_00067267	0	-	57254017	57254017	0	13	5142,103,78,45,158,301,18,1239,56,60,74,36,62,	0,6907,8052,9905,14781,16449,19263,19606,23385,26988,38521,38678,42914,
5	64490066	64636805	TCONS_00067436	0	-	64636805	64636805	0	61	1875,219,110,169,63,27,36,18,36,54,63,54,108,108,108,54,54,54,54,57,54,54,108,54,108,54,54,54,54,54,45,45,54,54,54,54,54,45,54,45,54,54,54,54,54,45,54,45,54,45,54,45,54,45,54,54,54,54,1181,71,53,	0,3100,3994,5547,5874,7444,7604,7738,9341,9467,9614,10992,11866,12926,13138,13329,13500,14574,14729,14875,15056,15272,16465,16994,18763,20795,22407,22597,24943,26903,27047,29007,30821,37981,40601,44387,45830,45982,46945,50000,51999,52162,52887,55478,55648,57548,57773,59306,65276,68838,71131,73313,77341,83152,101090,103872,112111,122281,129260,139635,146686,
6	8927486	8937567	TCONS_00068045	0	+	8937567	8937567	0	6	332,137,129,156,181,1128,	0,414,1200,1418,6783,8953,
6	10630327	10632031	TCONS_00068116	0	+	10632031	10632031	0	2	211,148,	0,1556,
6	10630334	10632031	TCONS_00068117	0	+	10632031	10632031	0	2	208,141,	0,1556,
6	10668066	10672027	TCONS_00068121	0	+	10672027	10672027	0	2	101,3258,	0,703,
6	13790965	13863297	TCONS_00068209	0	+	13863297	13863297	0	22	369,51,111,106,127,349,144,35,287,80,65,210,258,148,74,78,120,167,54,65,74,5538,	0,9563,15886,18405,18596,21171,23098,23351,26342,35086,42777,46453,46914,49516,49891,54027,56579,57120,63944,65022,65458,66794,
6	13834055	13863297	TCONS_00068212	0	+	13863297	13863297	0	12	239,210,258,148,74,78,120,167,54,65,74,5538,	0,3363,3824,6426,6801,10937,13489,14030,20854,21932,22368,23704,
6	24299097	24505304	TCONS_00068467	0	+	24505304	24505304	0	16	268,153,188,138,184,163,148,190,293,156,153,183,297,157,108,6590,	0,21557,70410,119025,144611,153228,154851,160841,161793,164706,165736,166307,169180,174302,185897,199617,
6	24299097	24505304	TCONS_00068466	0	+	24505304	24505304	0	16	268,153,188,138,184,163,148,190,287,156,153,183,297,157,108,6590,	0,21557,70410,119025,144611,153228,154851,160841,161799,164706,165736,166307,169180,174302,185897,199617,
6	41455442	41463854	TCONS_00068925	0	+	41463854	41463854	0	9	448,98,67,100,117,156,70,143,1001,	0,1420,2001,2159,2333,2528,5663,5821,7411,
6	41455467	41505426	TCONS_00068927	0	+	41505426	41505426	0	16	423,98,67,100,117,156,70,143,174,96,105,15,60,151,122,2754,	0,1395,1976,2134,2308,2503,5638,5796,30483,33029,38724,38935,40407,44230,44474,47205,
6	41455467	41505426	TCONS_00068926	0	+	41505426	41505426	0	15	423,98,67,100,117,156,70,143,174,96,105,81,151,122,2754,	0,1395,1976,2134,2308,2503,5638,5796,30483,33029,38724,40386,44230,44474,47205,
6	47467638	47471319	TCONS_00069043	0	+	47471319	47471319	0	3	247,864,320,	0,2003,3361,
6	47467638	47477444	TCONS_00069045	0	+	47477444	47477444	0	3	247,166,541,	0,2003,9265,
6	47467638	47477444	TCONS_00069044	0	+	47477444	47477444	0	3	247,166,546,	0,2003,9260,
6	52948856	53040546	TCONS_00069201	0	+	53040546	53040546	0	25	259,48,169,135,107,91,133,98,162,165,108,81,156,166,197,65,196,75,199,92,93,192,102,92,2230,	0,509,2070,2695,5759,5952,7742,7993,8653,11374,13266,13472,15359,15785,18144,20298,22237,27421,30795,32833,40229,40969,83460,84888,89460,
6	54703197	54745934	TCONS_00069252	0	+	54745934	54745934	0	13	308,98,431,142,205,169,118,174,171,154,196,85,582,	0,5264,13442,19156,21400,23477,27553,30599,32578,34894,36635,38668,42155,
6	40650251	40660117	TCONS_00070700	0	-	40660117	40660117	0	5	304,69,155,58,226,	0,2096,2388,3990,9640,
6	40657192	40660136	TCONS_00070701	0	-	40660136	40660136	0	2	443,245,	0,2699,
7	23020975	23223452	TCONS_00072031	0	+	23223452	23223452	0	8	253,101,66,91,84,588,201,2831,	0,16998,65774,123853,157425,165507,190567,199646,
7	24787274	24829147	TCONS_00072116	0	+	24829147	24829147	0	13	1609,197,102,93,131,60,109,54,51,120,128,102,1595,	0,13566,17678,17916,18474,18697,24553,34235,34406,35821,38404,38618,40278,
7	25794024	25808821	TCONS_00072153	0	+	25808821	25808821	0	3	164,215,2019,	0,3601,12778,
7	39957344	40228369	TCONS_00072645	0	+	40228369	40228369	0	24	269,48,114,118,121,385,237,41,419,87,80,65,216,213,148,74,78,120,167,43,11,65,74,864,	0,38134,64378,84678,87297,89889,92206,92570,92692,100220,104978,176522,231874,237623,242916,245359,249876,254406,255459,260991,261463,262121,264374,270161,
7	39957404	40228369	TCONS_00072646	0	+	40228369	40228369	0	23	209,48,114,118,121,385,237,41,419,87,80,65,216,213,148,74,78,120,167,54,65,74,864,	0,38074,64318,84618,87237,89829,92146,92510,92632,100160,104918,176462,231814,237563,242856,245299,249816,254346,255399,260931,262061,264314,270101,
7	40183694	40228369	TCONS_00072648	0	+	40228369	40228369	0	12	289,216,213,148,74,78,120,167,54,65,74,864,	0,5524,11273,16566,19009,23526,28056,29109,34641,35771,38024,43811,
7	14108458	14135906	TCONS_00073876	0	-	14135906	14135906	0	5	548,241,66,186,444,	0,20333,23270,25569,27004,
7	29041225	29070085	TCONS_00074348	0	-	29070085	29070085	0	27	2205,133,203,145,21,175,252,129,138,132,229,293,30,141,51,135,174,101,73,124,175,172,125,214,199,77,117,	0,4993,5218,5512,5774,8887,10790,11430,11643,13765,13986,15798,16256,18392,19488,19872,20826,22234,22744,24030,24347,24814,25449,26978,27321,27979,28743,
7	29041225	29070214	TCONS_00074349	0	-	29070214	29070214	0	27	2205,133,203,145,21,175,252,129,138,132,229,293,30,141,51,135,174,101,73,124,175,172,125,214,199,77,85,	0,4993,5218,5512,5774,8887,10790,11430,11643,13765,13986,15798,16256,18392,19488,19872,20826,22234,22744,24030,24347,24814,25449,26978,27321,27979,28904,
7	29915485	29919277	TCONS_00074377	0	-	29919277	29919277	0	2	3011,685,	0,3107,
7	50012210	50016775	TCONS_00074889	0	-	50016775	50016775	0	2	3448,806,	0,3759,
7	50012210	50019893	TCONS_00074890	0	-	50019893	50019893	0	2	3448,100,	0,7583,
8	7786900	7809486	TCONS_00075758	0	+	7809486	7809486	0	5	1363,211,231,106,465,	0,10117,14957,20130,22121,
8	7789612	7802092	TCONS_00075760	0	+	7802092	7802092	0	4	78,211,64,235,	0,7405,8118,12245,
8	7789623	7809486	TCONS_00075761	0	+	7809486	7809486	0	5	67,211,231,106,465,	0,7394,12234,17407,19398,
8	53118932	53149230	TCONS_00077054	0	+	53149230	53149230	0	3	290,438,190,	0,16716,30108,
8	53118961	53137238	TCONS_00077055	0	+	53137238	53137238	0	2	261,1590,	0,16687,
8	11505146	11512567	TCONS_00077489	0	-	11512567	11512567	0	3	664,79,136,	0,741,7285,
8	11510297	11512568	TCONS_00077490	0	-	11512568	11512568	0	2	692,137,	0,2134,
8	23100911	23102605	TCONS_00077900	0	-	23102605	23102605	0	2	1263,352,	0,1342,
8	30150096	30192096	TCONS_00078080	0	-	30192096	30192096	0	5	249,154,87,117,34,	0,13573,15495,35777,41966,
8	30150096	30233608	TCONS_00078081	0	-	30233608	30233608	0	7	249,154,87,117,84,63,233,	0,13573,15495,35777,82603,83129,83279,
8	30150096	30307349	TCONS_00078082	0	-	30307349	30307349	0	16	249,154,87,117,84,63,61,44,108,103,107,190,267,121,167,849,	0,13573,15495,35777,82603,83129,93055,100225,103034,103231,116201,124705,150571,152333,152558,156404,
9	7570141	7641240	TCONS_00079081	0	+	7641240	7641240	0	23	312,51,111,94,154,295,126,32,266,87,80,65,210,213,148,74,78,120,167,54,65,74,752,	0,11184,18160,20461,21086,22157,25481,26501,26758,30041,30264,30438,52274,53966,55875,59049,59215,59546,59747,64148,64281,70176,70347,
9	38647918	38671686	TCONS_00079878	0	+	38671686	38671686	0	31	211,1423,236,82,148,203,140,198,269,163,161,224,260,101,132,105,153,198,69,135,154,274,98,391,249,130,174,106,149,145,513,	0,479,4773,5122,5934,6203,6571,7577,7912,8327,8601,12267,12571,12912,13524,13761,14815,15088,15371,15530,15739,16014,17838,18886,20314,20649,20865,21640,21830,23018,23255,
9	38648010	38671686	TCONS_00079879	0	+	38671686	38671686	0	31	119,1423,236,82,148,203,140,198,269,163,161,224,152,101,132,105,153,198,69,135,154,274,98,391,249,130,174,106,149,145,513,	0,387,4681,5030,5842,6111,6479,7485,7820,8235,8509,12175,12587,12820,13432,13669,14723,14996,15279,15438,15647,15922,17746,18794,20222,20557,20773,21548,21738,22926,23163,
9	41888365	41940320	TCONS_00079962	0	+	41940320	41940320	0	7	396,155,102,57,93,186,2640,	0,21094,31125,35952,43798,46385,49315,
9	41911846	41940320	TCONS_00079964	0	+	41940320	41940320	0	6	1470,102,57,93,186,2640,	0,7644,12471,20317,22904,25834,
9	1640456	1647596	TCONS_00080430	0	-	1647596	1647596	0	2	2196,245,	0,6895,
9	1935972	1958755	TCONS_00080443	0	-	1958755	1958755	0	4	1665,542,63,211,	0,1879,4745,22572,
9	1935972	1959054	TCONS_00080444	0	-	1959054	1959054	0	4	1665,545,63,510,	0,1879,4745,22572,
9	1952158	1955126	TCONS_00080446	0	-	1955126	1955126	0	2	501,310,	0,2658,
9	11577029	11581368	TCONS_00080745	0	-	11581368	11581368	0	4	1206,72,159,81,	0,1873,3349,4258,
9	11600106	11601307	TCONS_00080750	0	-	11601307	11601307	0	2	820,283,	0,918,
9	29841294	29851164	TCONS_00081213	0	-	29851164	29851164	0	2	676,1175,	0,8695,
9	29841294	29851879	TCONS_00081214	0	-	29851879	29851879	0	3	676,43,1890,	0,3992,8695,
9	34111666	34129128	TCONS_00081402	0	-	34129128	34129128	0	3	751,56,401,	0,7903,17061,
9	34111666	34146814	TCONS_00081404	0	-	34146814	34146814	0	5	751,56,65,78,343,	0,7903,27648,29688,34805,
9	44292568	44487894	TCONS_00081613	0	-	44487894	44487894	0	13	302,200,97,106,32,57,178,75,143,64,132,234,423,	0,3526,9297,13462,14630,14919,15201,29999,97931,113420,126769,155462,194903,
9	44345599	44487914	TCONS_00081614	0	-	44487914	44487914	0	6	1024,143,64,132,234,443,	0,44900,60389,73738,102431,141872,
9	53892658	53898565	TCONS_00081842	0	-	53898565	53898565	0	3	1931,2423,179,	0,2414,5728,
9	53892658	53898583	TCONS_00081843	0	-	53898583	53898583	0	2	4837,197,	0,5728,
KN150001.1	14932	17664	TCONS_00082800	0	+	17664	17664	0	2	267,1111,	0,1621,
KN150487.1	15406	18369	TCONS_00083729	0	+	18369	18369	0	3	137,128,1441,	0,291,1522,
KN150702.1	177160	211884	TCONS_00084187	0	+	211884	211884	0	17	153,59,63,60,117,83,167,94,114,194,135,112,196,186,171,146,546,	0,7173,13961,14110,14311,16047,18581,18931,19377,22682,23136,23369,25441,25880,27672,29838,34178,
KN150702.1	177160	211884	TCONS_00084186	0	+	211884	211884	0	16	153,63,60,117,83,167,94,114,194,135,112,196,186,171,146,546,	0,13961,14110,14311,16047,18581,18931,19377,22682,23136,23369,25441,25880,27672,29838,34178,
