# Supplementary material for: A high-resolution mRNA expression time course of embryonic development in zebrafish
Source: eLife. 2017 Nov 16;6:e30860. doi: 10.7554/eLife.30860 (PMC5690287; doi:10.7554/eLife.30860)
Supplement: Supplementary file 16. [file elife-30860-supp16.xlsx]

## Sheet: suppl_table.txt
Assembly Transcript ID	Ensembl Genebuild miRNAs	Ensembl and Havana miRNA Transcript IDs	Ensembl and Havana Loci Biotypes	miRBase miRNAs
TCONS_00000063	1	ENSDART00000116068	miRNA	dre-miR-155
TCONS_00000084	1	ENSDART00000118322	miRNA	dre-miR-459-5p, dre-miR-459-3p
TCONS_00000085	1	ENSDART00000118322	miRNA	dre-miR-459-5p, dre-miR-459-3p
TCONS_00000086	1	ENSDART00000118322	miRNA	dre-miR-459-5p, dre-miR-459-3p
TCONS_00000626	1	ENSDART00000118841	miRNA	dre-miR-218a
TCONS_00000627	1	ENSDART00000118841	miRNA	dre-miR-218a
TCONS_00000790	1	ENSDART00000118020	miRNA	dre-miR-740
TCONS_00000898	1	ENSDART00000117082	miRNA	dre-miR-734
TCONS_00000899	1	ENSDART00000117082	miRNA	dre-miR-734
TCONS_00000907	1	ENSDART00000118140	miRNA	NA
TCONS_00001508	1	ENSDART00000118137	miRNA	NA
TCONS_00002096	1	ENSDART00000157971	miRNA	NA
TCONS_00002097	1	ENSDART00000157971	miRNA	NA
TCONS_00002512	1	ENSDART00000123963	miRNA	NA
TCONS_00002513	1	ENSDART00000123963	miRNA	NA
TCONS_00002514	1	ENSDART00000123963	miRNA	NA
TCONS_00002515	1	ENSDART00000123963	miRNA	NA
TCONS_00003178	2	ENSDART00000117230, ENSDART00000117434	miRNA	dre-miR-16b, dre-miR-15a-3p, dre-miR-15a-5p
TCONS_00003181	2	ENSDART00000117230, ENSDART00000117434	miRNA	dre-miR-16b, dre-miR-15a-3p, dre-miR-15a-5p
TCONS_00003182	2	ENSDART00000117230, ENSDART00000117434	miRNA	dre-miR-16b, dre-miR-15a-3p, dre-miR-15a-5p
TCONS_00003510	1	ENSDART00000115481	miRNA	NA
TCONS_00003760	1	ENSDART00000163314	miRNA	NA
TCONS_00003761	1	ENSDART00000163314	miRNA	NA
TCONS_00003762	1	ENSDART00000163314	miRNA	NA
TCONS_00003854	1	ENSDART00000158600	miRNA	NA
TCONS_00003855	1	ENSDART00000158600	miRNA	NA
TCONS_00003856	1	ENSDART00000158600	miRNA	NA
TCONS_00004265	1	ENSDART00000123479	miRNA	NA
TCONS_00004298	1	ENSDART00000118226	miRNA	dre-miR-218b
TCONS_00004588	2	ENSDART00000115900, ENSDART00000116363	miRNA	dre-miR-194a, dre-miR-192
TCONS_00004765	2	ENSDART00000122276, ENSDART00000124182	miRNA	dre-miR-132-3p, dre-miR-132-3p
TCONS_00004766	2	ENSDART00000122276, ENSDART00000124182	miRNA	dre-miR-132-3p, dre-miR-132-3p
TCONS_00005525	1	ENSDART00000116152	miRNA	dre-miR-219-5p
TCONS_00006095	3	ENSDART00000118094, ENSDART00000115588, ENSDART00000118778	miRNA	dre-miR-454a, dre-miR-301a, dre-miR-130a
TCONS_00006184	1	ENSDART00000121222	miRNA	dre-miR-2184
TCONS_00006244	3	ENSDART00000118670, ENSDART00000118603, ENSDART00000118721	miRNA	dre-miR-125b-5p, dre-miR-125b-3-3p, dre-let-7c-5p, dre-let-7c-3p, dre-miR-99
TCONS_00006245	1	ENSDART00000118670	miRNA	dre-miR-125b-5p, dre-miR-125b-3-3p
TCONS_00006246	1	ENSDART00000118670	miRNA	dre-miR-125b-5p, dre-miR-125b-3-3p
TCONS_00006247	1	ENSDART00000118670	miRNA	dre-miR-125b-5p, dre-miR-125b-3-3p
TCONS_00006446	1	ENSDART00000116225	miRNA	dre-miR-9-5p, dre-miR-9-3p
TCONS_00006661	1	ENSDART00000118634	miRNA	dre-miR-724
TCONS_00007760	1	ENSDART00000166139	miRNA	NA
TCONS_00007761	1	ENSDART00000166139	miRNA	NA
TCONS_00008009	1	ENSDART00000169385	miRNA	dre-miR-196c
TCONS_00008692	1	ENSDART00000118183	miRNA	dre-miR-499-3p, dre-miR-499-5p
TCONS_00008705	1	ENSDART00000115860	miRNA	dre-miR-726
TCONS_00008745	2	ENSDART00000117504, ENSDART00000118379	miRNA	dre-let-7f, dre-let-7a
TCONS_00009037	1	ENSDART00000115765	miRNA	dre-miR-135c
TCONS_00009730	1	ENSDART00000117528	miRNA	dre-miR-107a-3p, dre-miR-107a-5p
TCONS_00009750	1	ENSDART00000119008	miRNA	dre-miR-338
TCONS_00010013	1	ENSDART00000117249	miRNA	dre-miR-10a-5p, dre-miR-10a-3p
TCONS_00011136	1	ENSDART00000119274	miRNA	dre-miR-2192
TCONS_00011137	1	ENSDART00000119274	miRNA	dre-miR-2192
TCONS_00011571	1	ENSDART00000170088	miRNA	dre-miR-338
TCONS_00012465	1	ENSDART00000116601	miRNA	dre-miR-103
TCONS_00012468	1	ENSDART00000116601	miRNA	dre-miR-103
TCONS_00012628	1	ENSDART00000117778	miRNA	NA
TCONS_00012629	1	ENSDART00000117778	miRNA	NA
TCONS_00012630	1	ENSDART00000117778	miRNA	NA
TCONS_00012799	2	ENSDART00000118804, ENSDART00000117766	miRNA	dre-miR-30e-5p, dre-miR-30e-3p, dre-miR-30c-5p, dre-miR-30c-3p
TCONS_00013249	1	ENSDART00000118691	miRNA	NA
TCONS_00013252	1	ENSDART00000118691	miRNA	NA
TCONS_00013508	1	ENSDART00000161517	miRNA	NA
TCONS_00015803	1	ENSDART00000126078	miRNA	NA
TCONS_00015804	1	ENSDART00000126078	miRNA	NA
TCONS_00015805	1	ENSDART00000126078	miRNA	NA
TCONS_00015860	2	ENSDART00000116314, ENSDART00000115736	miRNA	dre-miR-143, dre-miR-145-5p, dre-miR-145-3p, dre-miR-143
TCONS_00016499	1	ENSDART00000119237	miRNA	NA
TCONS_00016653	1	ENSDART00000123262	miRNA	NA
TCONS_00016654	2	ENSDART00000123262, ENSDART00000117696	miRNA	NA
TCONS_00016655	2	ENSDART00000123262, ENSDART00000117696	miRNA	NA
TCONS_00016910	1	ENSDART00000115485	miRNA	dre-miR-458-3p, dre-miR-458-5p
TCONS_00016912	1	ENSDART00000115485	miRNA	dre-miR-458-3p, dre-miR-458-5p
TCONS_00017068	4	ENSDART00000116324, ENSDART00000116256, ENSDART00000117588, ENSDART00000117229	miRNA	dre-miR-363-3p, dre-miR-363-5p, dre-miR-19c-3p, dre-miR-19c-5p, dre-miR-20b-5p, dre-miR-20b-3p, dre-miR-18c
TCONS_00017069	4	ENSDART00000116324, ENSDART00000116256, ENSDART00000117588, ENSDART00000117229	miRNA	dre-miR-363-3p, dre-miR-363-5p, dre-miR-19c-3p, dre-miR-19c-5p, dre-miR-20b-5p, dre-miR-20b-3p, dre-miR-18c
TCONS_00017070	4	ENSDART00000116324, ENSDART00000116256, ENSDART00000117588, ENSDART00000117229	miRNA	dre-miR-363-3p, dre-miR-363-5p, dre-miR-19c-3p, dre-miR-19c-5p, dre-miR-20b-5p, dre-miR-20b-3p, dre-miR-18c
TCONS_00017071	4	ENSDART00000116324, ENSDART00000116256, ENSDART00000117588, ENSDART00000117229	miRNA	dre-miR-363-3p, dre-miR-363-5p, dre-miR-19c-3p, dre-miR-19c-5p, dre-miR-20b-5p, dre-miR-20b-3p, dre-miR-18c
TCONS_00017450	1	ENSDART00000122928	miRNA	NA
TCONS_00017725	2	ENSDART00000116593, ENSDART00000115535	miRNA	dre-miR-15c, dre-miR-16a
TCONS_00018201	1	ENSDART00000161995	miRNA	NA
TCONS_00018226	1	ENSDART00000118244	miRNA	dre-miR-125b-5p, dre-miR-125b-1-3p
TCONS_00018227	1	ENSDART00000118244	miRNA	dre-miR-125b-5p, dre-miR-125b-1-3p
TCONS_00018383	1	ENSDART00000162516	miRNA	NA
TCONS_00018473	3	ENSDART00000117287, ENSDART00000117495, ENSDART00000118659	miRNA	dre-miR-99, dre-let-7c-5p, dre-let-7c-3p, dre-miR-125c-5p, dre-miR-125c-3p
TCONS_00018474	3	ENSDART00000117287, ENSDART00000117495, ENSDART00000118659	miRNA	dre-miR-99, dre-let-7c-5p, dre-let-7c-3p, dre-miR-125c-5p, dre-miR-125c-3p
TCONS_00018475	1	ENSDART00000118659	miRNA	dre-miR-125c-5p, dre-miR-125c-3p
TCONS_00018625	1	ENSDART00000159736	miRNA	NA
TCONS_00018626	1	ENSDART00000159736	miRNA	NA
TCONS_00019835	1	ENSDART00000116582	miRNA	dre-miR-22a-3p, dre-miR-22a-5p
TCONS_00019836	1	ENSDART00000116582	miRNA	dre-miR-22a-3p, dre-miR-22a-5p
TCONS_00019838	1	ENSDART00000116582	miRNA	dre-miR-22a-3p, dre-miR-22a-5p
TCONS_00021357	2	ENSDART00000118051, ENSDART00000116302	miRNA	dre-let-7d-5p, dre-let-7d-3p, dre-miR-125a
TCONS_00021358	2	ENSDART00000118051, ENSDART00000116302	miRNA	dre-let-7d-5p, dre-let-7d-3p, dre-miR-125a
TCONS_00021359	1	ENSDART00000116302	miRNA	dre-miR-125a
TCONS_00021360	1	ENSDART00000116302	miRNA	dre-miR-125a
TCONS_00021361	1	ENSDART00000116302	miRNA	dre-miR-125a
TCONS_00021362	1	ENSDART00000116302	miRNA	dre-miR-125a
TCONS_00021375	1	ENSDART00000163091	miRNA	NA
TCONS_00021413	2	ENSDART00000117298, ENSDART00000118397	miRNA	dre-miR-30d, dre-miR-30b
TCONS_00021543	1	ENSDART00000117447	miRNA	dre-miR-9-5p, dre-miR-9-3p
TCONS_00021913	1	ENSDART00000122236	miRNA	dre-miR-92b-5p, dre-miR-92b-3p
TCONS_00021914	1	ENSDART00000122236	miRNA	dre-miR-92b-5p, dre-miR-92b-3p
TCONS_00021977	1	ENSDART00000118017	miRNA	NA
TCONS_00021978	1	ENSDART00000118017	miRNA	NA
TCONS_00022132	1	ENSDART00000117735	miRNA	dre-miR-455-2-5p, dre-miR-455-3p
TCONS_00022478	1	ENSDART00000168361	miRNA	NA
TCONS_00022479	1	ENSDART00000168361	miRNA	NA
TCONS_00022480	1	ENSDART00000168361	miRNA	NA
TCONS_00022481	1	ENSDART00000168361	miRNA	NA
TCONS_00022545	1	ENSDART00000118744	miRNA	NA
TCONS_00022550	1	ENSDART00000118744	miRNA	NA
TCONS_00022551	1	ENSDART00000118744	miRNA	NA
TCONS_00022840	1	ENSDART00000118585	miRNA	NA
TCONS_00022894	1	ENSDART00000115728	miRNA	dre-miR-190b
TCONS_00022895	1	ENSDART00000115728	miRNA	dre-miR-190b
TCONS_00024129	2	ENSDART00000169797, ENSDART00000166594	miRNA	NA
TCONS_00024728	1	ENSDART00000115636	miRNA	dre-miR-456
TCONS_00024729	1	ENSDART00000115636	miRNA	dre-miR-456
TCONS_00024775	1	ENSDART00000116824	miRNA	dre-miR-107b
TCONS_00025762	2	ENSDART00000116834, ENSDART00000117558	miRNA	dre-miR-133c-3p, dre-miR-133c-5p, dre-miR-206-3p
TCONS_00025983	1	ENSDART00000118352	miRNA	NA
TCONS_00025985	1	ENSDART00000118352	miRNA	NA
TCONS_00026195	1	ENSDART00000119270	miRNA	dre-miR-2187-5p, dre-miR-2187-3p
TCONS_00026861	1	ENSDART00000165576	miRNA	NA
TCONS_00027403	1	ENSDART00000170058	miRNA	NA
TCONS_00027513	1	ENSDART00000124977	miRNA	NA
TCONS_00027797	1	ENSDART00000162326	miRNA	NA
TCONS_00027798	1	ENSDART00000162326	miRNA	NA
TCONS_00028431	1	ENSDART00000161431	miRNA	NA
TCONS_00028445	1	ENSDART00000127327	miRNA	dre-miR-737-5p, dre-miR-737-3p
TCONS_00028448	1	ENSDART00000127327	miRNA	dre-miR-737-5p, dre-miR-737-3p
TCONS_00028449	1	ENSDART00000127327	miRNA	dre-miR-737-5p, dre-miR-737-3p
TCONS_00028450	1	ENSDART00000127327	miRNA	dre-miR-737-5p, dre-miR-737-3p
TCONS_00029689	1	ENSDART00000114547	miRNA	NA
TCONS_00030463	1	ENSDART00000171057	miRNA	dre-miR-196a-5p, dre-miR-196a-3p
TCONS_00030638	1	ENSDART00000162592	miRNA	NA
TCONS_00030643	1	ENSDART00000162592	miRNA	NA
TCONS_00030780	1	ENSDART00000116600	miRNA	dre-miR-187, dre-miR-187
TCONS_00030781	1	ENSDART00000116600	miRNA	dre-miR-187, dre-miR-187
TCONS_00030929	2	ENSDART00000170857, ENSDART00000164861	miRNA	NA
TCONS_00030930	2	ENSDART00000170857, ENSDART00000164861	miRNA	NA
TCONS_00030977	1	ENSDART00000118370	miRNA	dre-miR-128-3p
TCONS_00030978	1	ENSDART00000118370	miRNA	dre-miR-128-3p
TCONS_00030979	1	ENSDART00000118370	miRNA	dre-miR-128-3p
TCONS_00031190	1	ENSDART00000116021	miRNA	NA
TCONS_00031192	1	ENSDART00000116021	miRNA	NA
TCONS_00031193	1	ENSDART00000116021	miRNA	NA
TCONS_00032228	1	ENSDART00000158205	miRNA	dre-miR-7145
TCONS_00032229	1	ENSDART00000158205	miRNA	dre-miR-7145
TCONS_00032441	1	ENSDART00000115465	miRNA	NA
TCONS_00032442	1	ENSDART00000115465	miRNA	NA
TCONS_00032486	1	ENSDART00000116300	miRNA	dre-miR-489
TCONS_00033291	1	ENSDART00000119481	miRNA	NA
TCONS_00033360	1	ENSDART00000123714	miRNA	dre-miR-26a-5p, dre-miR-26a-2-3p
TCONS_00033361	1	ENSDART00000123714	miRNA	dre-miR-26a-5p, dre-miR-26a-2-3p
TCONS_00033840	1	ENSDART00000159201	miRNA	NA
TCONS_00033841	1	ENSDART00000159201	miRNA	NA
TCONS_00033945	1	ENSDART00000117559	miRNA	NA
TCONS_00034598	1	ENSDART00000116274	miRNA	dre-miR-460-5p, dre-miR-460-3p
TCONS_00034600	1	ENSDART00000116274	miRNA	dre-miR-460-5p, dre-miR-460-3p
TCONS_00034674	2	ENSDART00000172332, ENSDART00000160047	miRNA	dre-miR-1, dre-miR-133a-3p, dre-miR-133a-5p
TCONS_00034675	2	ENSDART00000172332, ENSDART00000160047	miRNA	dre-miR-1, dre-miR-133a-3p, dre-miR-133a-5p
TCONS_00034684	1	ENSDART00000162197	miRNA	NA
TCONS_00035139	1	ENSDART00000121135	miRNA	NA
TCONS_00035155	1	ENSDART00000117302	miRNA	dre-miR-137-3p, dre-miR-137-5p
TCONS_00035156	1	ENSDART00000117302	miRNA	dre-miR-137-3p, dre-miR-137-5p
TCONS_00035308	1	ENSDART00000116848	miRNA	dre-miR-736
TCONS_00035407	1	ENSDART00000116821	miRNA	dre-miR-124-3p
TCONS_00036060	2	ENSDART00000116578, ENSDART00000117346	miRNA	NA
TCONS_00036062	2	ENSDART00000116578, ENSDART00000117346	miRNA	NA
TCONS_00036413	1	ENSDART00000161231	miRNA	dre-miR-7148-5p, dre-miR-7148-3p
TCONS_00036821	1	ENSDART00000167662	miRNA	dre-miR-7146-5p, dre-miR-7146-3p
TCONS_00036823	1	ENSDART00000167662	miRNA	dre-miR-7146-5p, dre-miR-7146-3p
TCONS_00036824	1	ENSDART00000167662	miRNA	dre-miR-7146-5p, dre-miR-7146-3p
TCONS_00036825	1	ENSDART00000167662	miRNA	dre-miR-7146-5p, dre-miR-7146-3p
TCONS_00038748	2	ENSDART00000116485, ENSDART00000117540	miRNA	dre-miR-133b-5p, dre-miR-133b-3p, dre-miR-206-3p, dre-miR-206-5p
TCONS_00038749	2	ENSDART00000116485, ENSDART00000117540	miRNA	dre-miR-133b-5p, dre-miR-133b-3p, dre-miR-206-3p, dre-miR-206-5p
TCONS_00038923	1	ENSDART00000170054	miRNA	NA
TCONS_00038924	1	ENSDART00000170054	miRNA	NA
TCONS_00039336	1	ENSDART00000117965	miRNA	dre-miR-124-3p, dre-miR-124-5p
TCONS_00040569	1	ENSDART00000127363	miRNA	NA
TCONS_00040570	1	ENSDART00000127363	miRNA	NA
TCONS_00040571	1	ENSDART00000127363	miRNA	NA
TCONS_00041484	1	ENSDART00000172005	miRNA	dre-miR-126b-3p, dre-miR-126b-5p
TCONS_00041749	1	ENSDART00000167539	miRNA	NA
TCONS_00041750	1	ENSDART00000167539	miRNA	NA
TCONS_00042480	1	ENSDART00000117873	miRNA	NA
TCONS_00042692	1	ENSDART00000122017	miRNA	NA
TCONS_00042693	1	ENSDART00000122017	miRNA	NA
TCONS_00042695	1	ENSDART00000122017	miRNA	NA
TCONS_00042696	1	ENSDART00000122017	miRNA	NA
TCONS_00043551	1	ENSDART00000115722	miRNA	dre-miR-128-5p, dre-miR-128-3p
TCONS_00043552	1	ENSDART00000115722	miRNA	dre-miR-128-5p, dre-miR-128-3p
TCONS_00043554	1	ENSDART00000115722	miRNA	dre-miR-128-5p, dre-miR-128-3p
TCONS_00043700	1	ENSDART00000118607	miRNA	dre-miR-9-5p, dre-miR-9-4-3p
TCONS_00043701	1	ENSDART00000118607	miRNA	dre-miR-9-5p, dre-miR-9-4-3p
TCONS_00043702	1	ENSDART00000118607	miRNA	dre-miR-9-5p, dre-miR-9-4-3p
TCONS_00043703	1	ENSDART00000118607	miRNA	dre-miR-9-5p, dre-miR-9-4-3p
TCONS_00043704	1	ENSDART00000118607	miRNA	dre-miR-9-5p, dre-miR-9-4-3p
TCONS_00044046	1	ENSDART00000118456	miRNA	NA
TCONS_00044047	1	ENSDART00000118456	miRNA	NA
TCONS_00044048	1	ENSDART00000118456	miRNA	NA
TCONS_00044181	1	ENSDART00000126410	miRNA	NA
TCONS_00044182	1	ENSDART00000126410	miRNA	NA
TCONS_00045248	1	ENSDART00000116832	miRNA	NA
TCONS_00045249	1	ENSDART00000116832	miRNA	NA
TCONS_00045251	1	ENSDART00000116832	miRNA	NA
TCONS_00045309	2	ENSDART00000117492, ENSDART00000117303	miRNA	dre-miR-181a-3p, dre-miR-181a-5p
TCONS_00045374	1	ENSDART00000169736	miRNA	dre-miR-725-3p, dre-miR-725-3p, dre-miR-725-5p, dre-miR-725-5p
TCONS_00045534	3	ENSDART00000117535, ENSDART00000118882, ENSDART00000116538	miRNA	dre-miR-217, dre-miR-216a, dre-miR-216b
TCONS_00045706	1	ENSDART00000115427	miRNA	NA
TCONS_00045707	1	ENSDART00000115427	miRNA	NA
TCONS_00046328	1	ENSDART00000118125	miRNA	NA
TCONS_00046423	1	ENSDART00000115908	miRNA	NA
TCONS_00046424	1	ENSDART00000115908	miRNA	NA
TCONS_00046487	1	ENSDART00000116058	miRNA	dre-miR-34a
TCONS_00046488	1	ENSDART00000116058	miRNA	dre-miR-34a
TCONS_00046489	1	ENSDART00000116058	miRNA	dre-miR-34a
TCONS_00046528	4	ENSDART00000115463, ENSDART00000117439, ENSDART00000117300, ENSDART00000158481	miRNA	dre-miR-200b-5p, dre-miR-200b-3p, dre-miR-200a-5p, dre-miR-200a-3p, dre-miR-429a, dre-miR-7149-5p, dre-miR-7149-3p
TCONS_00046530	4	ENSDART00000115463, ENSDART00000117439, ENSDART00000117300, ENSDART00000158481	miRNA	dre-miR-200b-5p, dre-miR-200b-3p, dre-miR-200a-5p, dre-miR-200a-3p, dre-miR-429a, dre-miR-7149-5p, dre-miR-7149-3p
TCONS_00046709	1	ENSDART00000166265	miRNA	NA
TCONS_00046852	2	ENSDART00000116000, ENSDART00000115942	miRNA	dre-miR-196a-5p, dre-miR-10b-5p, dre-miR-10b-2-3p
TCONS_00046856	1	ENSDART00000115942	miRNA	dre-miR-10b-5p, dre-miR-10b-2-3p
TCONS_00046857	1	ENSDART00000115942	miRNA	dre-miR-10b-5p, dre-miR-10b-2-3p
TCONS_00046880	1	ENSDART00000119619	miRNA	dre-miR-2191
TCONS_00047308	1	ENSDART00000115702	miRNA	NA
TCONS_00047309	1	ENSDART00000115702	miRNA	NA
TCONS_00047489	2	ENSDART00000118487, ENSDART00000115791	miRNA	dre-let-7a, dre-let-7e
TCONS_00047490	2	ENSDART00000118487, ENSDART00000115791	miRNA	dre-let-7a, dre-let-7e
TCONS_00047548	2	ENSDART00000116854, ENSDART00000129036	miRNA	dre-miR-133a-3p, dre-miR-133a-2-5p, dre-miR-1
TCONS_00047549	2	ENSDART00000116854, ENSDART00000129036	miRNA	dre-miR-133a-3p, dre-miR-133a-2-5p, dre-miR-1
TCONS_00047550	2	ENSDART00000116854, ENSDART00000129036	miRNA	dre-miR-133a-3p, dre-miR-133a-2-5p, dre-miR-1
TCONS_00047761	1	ENSDART00000117712	miRNA	dre-miR-135c
TCONS_00047773	1	ENSDART00000115522	miRNA	dre-let-7g
TCONS_00047880	1	ENSDART00000116206	miRNA	NA
TCONS_00047986	1	ENSDART00000118685	miRNA	dre-miR-26b
TCONS_00048009	1	ENSDART00000118439	miRNA	NA
TCONS_00048294	2	ENSDART00000158539, ENSDART00000171630	miRNA	NA
TCONS_00048509	1	ENSDART00000115947	miRNA	NA
TCONS_00048510	1	ENSDART00000115947	miRNA	NA
TCONS_00049192	1	ENSDART00000168464	miRNA	NA
TCONS_00049305	2	ENSDART00000117966, ENSDART00000118784	miRNA	dre-miR-727-5p, dre-miR-727-3p, dre-miR-728
TCONS_00049306	2	ENSDART00000117966, ENSDART00000118784	miRNA	dre-miR-727-5p, dre-miR-727-3p, dre-miR-728
TCONS_00049396	1	ENSDART00000164662	miRNA	dre-miR-137-5p, dre-miR-137-5p, dre-miR-137-3p, dre-miR-137-3p
TCONS_00049397	1	ENSDART00000164662	miRNA	dre-miR-137-5p, dre-miR-137-5p, dre-miR-137-3p, dre-miR-137-3p
TCONS_00049398	1	ENSDART00000164662	miRNA	dre-miR-137-5p, dre-miR-137-5p, dre-miR-137-3p, dre-miR-137-3p
TCONS_00050029	1	ENSDART00000168773	miRNA	dre-miR-7147
TCONS_00050030	1	ENSDART00000168773	miRNA	dre-miR-7147
TCONS_00050205	1	ENSDART00000117568	miRNA	dre-miR-26a-5p
TCONS_00050207	1	ENSDART00000117568	miRNA	dre-miR-26a-5p
TCONS_00050209	1	ENSDART00000117568	miRNA	dre-miR-26a-5p
TCONS_00050210	1	ENSDART00000117568	miRNA	dre-miR-26a-5p
TCONS_00050213	1	ENSDART00000117568	miRNA	dre-miR-26a-5p
TCONS_00050820	1	ENSDART00000165047	miRNA	dre-miR-735-3p, dre-miR-735-5p
TCONS_00051425	1	ENSDART00000169982	miRNA	dre-miR-7a
TCONS_00051908	1	ENSDART00000116619	miRNA	NA
TCONS_00051909	1	ENSDART00000116619	miRNA	NA
TCONS_00051910	1	ENSDART00000116619	miRNA	NA
TCONS_00051911	1	ENSDART00000116619	miRNA	NA
TCONS_00051991	1	ENSDART00000118929	miRNA	dre-miR-190a
TCONS_00052032	1	ENSDART00000167415	miRNA	NA
TCONS_00052033	1	ENSDART00000167415	miRNA	NA
TCONS_00052035	1	ENSDART00000117312	miRNA	dre-miR-140-5p, dre-miR-140-3p
TCONS_00052491	1	ENSDART00000117512	miRNA	dre-miR-9-3p, dre-miR-9-5p
TCONS_00052492	1	ENSDART00000117512	miRNA	dre-miR-9-3p, dre-miR-9-5p
TCONS_00052634	1	ENSDART00000168423	miRNA	NA
TCONS_00052996	1	ENSDART00000116620	miRNA	dre-miR-210-3p, dre-miR-210-5p
TCONS_00053156	1	ENSDART00000164332	miRNA	NA
TCONS_00053256	1	ENSDART00000170220	miRNA	NA
TCONS_00054180	1	ENSDART00000118208	miRNA	dre-miR-10c-5p, dre-miR-10c-3p
TCONS_00054183	1	ENSDART00000118208	miRNA	dre-miR-10c-5p, dre-miR-10c-3p
TCONS_00054190	1	ENSDART00000117109	miRNA	dre-miR-152
TCONS_00054192	1	ENSDART00000117109	miRNA	dre-miR-152
TCONS_00054608	2	ENSDART00000161383, ENSDART00000169686	miRNA	dre-miR-193a-3p, dre-miR-193a-5p, dre-miR-365
TCONS_00054609	2	ENSDART00000161383, ENSDART00000169686	miRNA	dre-miR-193a-3p, dre-miR-193a-5p, dre-miR-365
TCONS_00054610	2	ENSDART00000161383, ENSDART00000169686	miRNA	dre-miR-193a-3p, dre-miR-193a-5p, dre-miR-365
TCONS_00054782	2	ENSDART00000163150, ENSDART00000171992	miRNA	dre-miR-365, dre-miR-193b-3p, dre-miR-193b-5p
TCONS_00056932	1	ENSDART00000158637	miRNA	NA
TCONS_00056933	1	ENSDART00000158637	miRNA	NA
TCONS_00056934	1	ENSDART00000158637	miRNA	NA
TCONS_00056935	1	ENSDART00000158637	miRNA	NA
TCONS_00057082	1	ENSDART00000160333	miRNA	NA
TCONS_00057083	1	ENSDART00000160333	miRNA	NA
TCONS_00057197	1	ENSDART00000116683	miRNA	dre-miR-199-5p, dre-miR-199-3-3p
TCONS_00057214	1	ENSDART00000118957	miRNA	NA
TCONS_00057215	1	ENSDART00000118957	miRNA	NA
TCONS_00057611	1	ENSDART00000171968	miRNA	NA
TCONS_00057613	1	ENSDART00000171968	miRNA	NA
TCONS_00057614	1	ENSDART00000171968	miRNA	NA
TCONS_00057710	1	ENSDART00000116829	miRNA	NA
TCONS_00057711	1	ENSDART00000116829	miRNA	NA
TCONS_00058086	1	ENSDART00000117423	miRNA	dre-miR-729
TCONS_00058320	1	ENSDART00000165302	miRNA	NA
TCONS_00061117	2	ENSDART00000117021, ENSDART00000117708	miRNA	dre-let-7b, dre-let-7a
TCONS_00061118	2	ENSDART00000117021, ENSDART00000117708	miRNA	dre-let-7b, dre-let-7a
TCONS_00063480	1	ENSDART00000118394	miRNA	dre-miR-142a-5p, dre-miR-142a-3p
TCONS_00063590	1	ENSDART00000124258	miRNA	NA
TCONS_00063591	1	ENSDART00000124258	miRNA	NA
TCONS_00063705	1	ENSDART00000116702	miRNA	dre-miR-22b-5p, dre-miR-22b-3p
TCONS_00063706	1	ENSDART00000116702	miRNA	dre-miR-22b-5p, dre-miR-22b-3p
TCONS_00064015	1	ENSDART00000117697	miRNA	dre-miR-1306
TCONS_00064046	1	ENSDART00000117882	miRNA	dre-miR-204-5p, dre-miR-204-3p
TCONS_00064047	1	ENSDART00000117882	miRNA	dre-miR-204-5p, dre-miR-204-3p
TCONS_00064048	1	ENSDART00000117882	miRNA	dre-miR-204-5p, dre-miR-204-3p
TCONS_00064196	3	ENSDART00000117606, ENSDART00000116467, ENSDART00000117665	miRNA	dre-miR-100-5p, dre-miR-100-2-3p, dre-let-7a, dre-miR-125b-5p, dre-miR-125b-2-3p
TCONS_00064197	3	ENSDART00000117606, ENSDART00000116467, ENSDART00000117665	miRNA	dre-miR-100-5p, dre-miR-100-2-3p, dre-let-7a, dre-miR-125b-5p, dre-miR-125b-2-3p
TCONS_00065076	1	ENSDART00000158622	miRNA	NA
TCONS_00065077	1	ENSDART00000158622	miRNA	NA
TCONS_00065078	1	ENSDART00000158622	miRNA	NA
TCONS_00065119	1	ENSDART00000169760	miRNA	dre-miR-219-5p
TCONS_00065365	1	ENSDART00000118567	miRNA	dre-miR-199-3p, dre-miR-199-5p
TCONS_00065386	1	ENSDART00000116515	miRNA	dre-miR-101b
TCONS_00065387	1	ENSDART00000116515	miRNA	dre-miR-101b
TCONS_00065447	1	ENSDART00000169306	miRNA	NA
TCONS_00065449	1	ENSDART00000169306	miRNA	NA
TCONS_00065490	1	ENSDART00000167594	miRNA	NA
TCONS_00065492	1	ENSDART00000167594	miRNA	NA
TCONS_00065988	1	ENSDART00000118531	miRNA	dre-miR-223
TCONS_00066036	1	ENSDART00000125687	miRNA	NA
TCONS_00066037	1	ENSDART00000125687	miRNA	NA
TCONS_00066040	1	ENSDART00000159992	miRNA	NA
TCONS_00066041	1	ENSDART00000159992	miRNA	NA
TCONS_00066556	1	ENSDART00000118483	miRNA	NA
TCONS_00066557	1	ENSDART00000118483	miRNA	NA
TCONS_00066752	2	ENSDART00000117141, ENSDART00000119000	miRNA	dre-miR-451, dre-miR-144-3p, dre-miR-144-5p
TCONS_00066989	1	ENSDART00000117420	miRNA	dre-miR-9-3p, dre-miR-9-5p
TCONS_00066990	1	ENSDART00000117420	miRNA	dre-miR-9-3p, dre-miR-9-5p
TCONS_00066991	1	ENSDART00000117420	miRNA	dre-miR-9-3p, dre-miR-9-5p
TCONS_00066992	1	ENSDART00000117420	miRNA	dre-miR-9-3p, dre-miR-9-5p
TCONS_00067178	1	ENSDART00000118962	miRNA	dre-miR-7b
TCONS_00067179	1	ENSDART00000118962	miRNA	dre-miR-7b
TCONS_00067181	1	ENSDART00000118962	miRNA	dre-miR-7b
TCONS_00067267	2	ENSDART00000118560, ENSDART00000115761	miRNA	dre-miR-34c-3p, dre-miR-34c-5p, dre-miR-34b
TCONS_00067436	1	ENSDART00000157465	miRNA	dre-miR-455-3p, dre-miR-455-5p
TCONS_00068045	1	ENSDART00000165527	miRNA	NA
TCONS_00068116	1	ENSDART00000118116	miRNA	dre-miR-10d-5p, dre-miR-10d-3p
TCONS_00068117	1	ENSDART00000118116	miRNA	dre-miR-10d-5p, dre-miR-10d-3p
TCONS_00068121	1	ENSDART00000116760	miRNA	NA
TCONS_00068209	1	ENSDART00000116440	miRNA	dre-miR-153b-5p, dre-miR-153b-3p
TCONS_00068212	1	ENSDART00000116440	miRNA	dre-miR-153b-5p, dre-miR-153b-3p
TCONS_00068466	1	ENSDART00000158089	miRNA	NA
TCONS_00068467	1	ENSDART00000158089	miRNA	NA
TCONS_00068925	1	ENSDART00000117363	miRNA	dre-let-7j
TCONS_00068926	1	ENSDART00000117363	miRNA	dre-let-7j
TCONS_00068927	1	ENSDART00000117363	miRNA	dre-let-7j
TCONS_00069043	1	ENSDART00000116097	miRNA	dre-miR-29b
TCONS_00069044	1	ENSDART00000116097	miRNA	dre-miR-29b
TCONS_00069045	1	ENSDART00000116097	miRNA	dre-miR-29b
TCONS_00069201	1	ENSDART00000160294	miRNA	NA
TCONS_00069252	1	ENSDART00000117564	miRNA	NA
TCONS_00070700	3	ENSDART00000118019, ENSDART00000118678, ENSDART00000118915	miRNA	dre-miR-429b, dre-miR-141-3p, dre-miR-141-5p, dre-miR-200c-3p, dre-miR-200c-5p
TCONS_00070701	2	ENSDART00000118678, ENSDART00000118915	miRNA	dre-miR-141-3p, dre-miR-141-5p, dre-miR-200c-3p, dre-miR-200c-5p
TCONS_00072031	1	ENSDART00000117516	miRNA	dre-miR-730
TCONS_00072116	1	ENSDART00000122788	miRNA	NA
TCONS_00072153	2	ENSDART00000117970, ENSDART00000116930	miRNA	dre-miR-15b-5p, dre-miR-15b-3p, dre-miR-457a
TCONS_00072645	1	ENSDART00000115985	miRNA	dre-miR-153a-3p, dre-miR-153a-5p
TCONS_00072646	1	ENSDART00000115985	miRNA	dre-miR-153a-3p, dre-miR-153a-5p
TCONS_00072648	1	ENSDART00000115985	miRNA	dre-miR-153a-3p, dre-miR-153a-5p
TCONS_00073876	1	ENSDART00000116774	miRNA	dre-miR-9-5p, dre-miR-9-3p
TCONS_00074348	1	ENSDART00000116726	miRNA	dre-miR-204-5p, dre-miR-204-2-3p
TCONS_00074349	1	ENSDART00000116726	miRNA	dre-miR-204-5p, dre-miR-204-2-3p
TCONS_00074377	1	ENSDART00000118944	miRNA	dre-miR-184
TCONS_00074889	1	ENSDART00000117354	miRNA	dre-miR-129-3p, dre-miR-129-5p
TCONS_00074890	1	ENSDART00000117354	miRNA	dre-miR-129-3p, dre-miR-129-5p
TCONS_00075758	1	ENSDART00000167786	miRNA	NA
TCONS_00075760	1	ENSDART00000167786	miRNA	NA
TCONS_00075761	1	ENSDART00000167786	miRNA	NA
TCONS_00077054	3	ENSDART00000166919, ENSDART00000118297, ENSDART00000116681	miRNA	dre-miR-181b-5p, dre-miR-181b-3p, dre-miR-181a-5p, dre-miR-181a-2-3p
TCONS_00077055	1	ENSDART00000166919	miRNA	NA
TCONS_00077489	1	ENSDART00000115753	miRNA	dre-miR-126a-5p, dre-miR-126a-3p
TCONS_00077490	1	ENSDART00000115753	miRNA	dre-miR-126a-5p, dre-miR-126a-3p
TCONS_00077900	1	ENSDART00000117026	miRNA	dre-miR-124-3p, dre-miR-124-6-5p
TCONS_00078080	3	ENSDART00000115800, ENSDART00000117016, ENSDART00000117569	miRNA	dre-miR-24, dre-miR-27b-3p, dre-miR-27b-5p
TCONS_00078081	3	ENSDART00000115800, ENSDART00000117016, ENSDART00000117569	miRNA	dre-miR-24, dre-miR-27b-3p, dre-miR-27b-5p
TCONS_00078082	3	ENSDART00000115800, ENSDART00000117016, ENSDART00000117569	miRNA	dre-miR-24, dre-miR-27b-3p, dre-miR-27b-5p
TCONS_00079081	1	ENSDART00000115903	miRNA	dre-miR-153c-3p, dre-miR-153c-5p
TCONS_00079878	1	ENSDART00000116033	miRNA	NA
TCONS_00079879	1	ENSDART00000116033	miRNA	NA
TCONS_00079962	1	ENSDART00000117879	miRNA	dre-miR-26a-5p, dre-miR-26a-3p
TCONS_00079964	1	ENSDART00000117879	miRNA	dre-miR-26a-5p, dre-miR-26a-3p
TCONS_00080430	1	ENSDART00000118007	miRNA	dre-miR-148
TCONS_00080443	1	ENSDART00000116867	miRNA	dre-miR-10b-5p, dre-miR-10b-3p
TCONS_00080444	1	ENSDART00000116867	miRNA	dre-miR-10b-5p, dre-miR-10b-3p
TCONS_00080446	1	ENSDART00000116867	miRNA	dre-miR-10b-5p, dre-miR-10b-3p
TCONS_00080745	1	ENSDART00000118657	miRNA	dre-miR-1788-5p, dre-miR-1788-3p
TCONS_00080750	1	ENSDART00000116843	miRNA	dre-miR-375
TCONS_00081213	2	ENSDART00000116904, ENSDART00000116915	miRNA	dre-miR-16c-5p, dre-miR-16c-3p, dre-miR-15a-5p
TCONS_00081214	2	ENSDART00000116904, ENSDART00000116915	miRNA	dre-miR-16c-5p, dre-miR-16c-3p, dre-miR-15a-5p
TCONS_00081402	2	ENSDART00000128720, ENSDART00000129500	miRNA	dre-miR-221-3p, dre-miR-221-5p, dre-miR-222a-3p, dre-miR-222a-5p
TCONS_00081404	2	ENSDART00000128720, ENSDART00000129500	miRNA	dre-miR-221-3p, dre-miR-221-5p, dre-miR-222a-3p, dre-miR-222a-5p
TCONS_00081613	1	ENSDART00000116731	miRNA	NA
TCONS_00081614	1	ENSDART00000116731	miRNA	NA
TCONS_00081842	6	ENSDART00000117768, ENSDART00000117589, ENSDART00000118387, ENSDART00000117180, ENSDART00000117626, ENSDART00000116209	miRNA	dre-miR-92a-3p, dre-miR-92a-2-5p, dre-miR-18b-5p, dre-miR-18b-3p, dre-miR-17a-5p, dre-miR-17a-2-3p
TCONS_00081843	6	ENSDART00000117768, ENSDART00000117589, ENSDART00000118387, ENSDART00000117180, ENSDART00000117626, ENSDART00000116209	miRNA	dre-miR-92a-3p, dre-miR-92a-2-5p, dre-miR-18b-5p, dre-miR-18b-3p, dre-miR-17a-5p, dre-miR-17a-2-3p
TCONS_00082800	6	ENSDART00000165512, ENSDART00000162113, ENSDART00000164057, ENSDART00000168824, ENSDART00000160452, ENSDART00000165341	miRNA	dre-miR-17a-5p, dre-miR-17a-3p, dre-miR-18a, dre-miR-19a-5p, dre-miR-19a-3p, dre-miR-20a-5p, dre-miR-20a-3p, dre-miR-19b-5p, dre-miR-19b-3p, dre-miR-92a-3p, dre-miR-92a-5p
TCONS_00083729	1	ENSDART00000170522	miRNA	NA
TCONS_00084186	1	ENSDART00000165961	miRNA	NA
TCONS_00084187	1	ENSDART00000165961	miRNA	NA
