# Supplementary material for: A high-resolution mRNA expression time course of embryonic development in zebrafish
Source: eLife. 2017 Nov 16;6:e30860. doi: 10.7554/eLife.30860 (PMC5690287; doi:10.7554/eLife.30860)
Supplement: Supplementary file 17. [file elife-30860-supp17.zip]

Archive with 14 entries (12 files):
- rnaseq/
- rnaseq/PC1.genes.tsv
- rnaseq/PC2.genes.tsv
- rnaseq/PC3.genes.tsv
- rnaseq/PC4.genes.tsv
- rnaseq/PC5.genes.tsv
- rnaseq/PC6.genes.tsv
- detct/
- detct/PC1.genes.tsv
- detct/PC2.genes.tsv
- detct/PC3.genes.tsv
- detct/PC4.genes.tsv
- detct/PC5.genes.tsv
- detct/PC6.genes.tsv
