# Supplementary material for: A high-resolution mRNA expression time course of embryonic development in zebrafish
Source: eLife. 2017 Nov 16;6:e30860. doi: 10.7554/eLife.30860 (PMC5690287; doi:10.7554/eLife.30860)
Supplement: Supplementary file 17. [file elife-30860-supp17.zip › rnaseq/PC1.genes.tsv]

gene_id	gene_name	% variance explained
ENSDARG00000037789	pvalb1	0.020094569432905
ENSDARG00000002193	rho	0.0197920803784392
ENSDARG00000007576	crybb1l1	0.0197385003658381
ENSDARG00000002768	pvalb2	0.0194563484741842
ENSDARG00000029069	tnni2a.4	0.0194073390150121
ENSDARG00000056248	si:dkey-183i3.5	0.0193349459458724
ENSDARG00000053875	cryba1b	0.0193231452451849
ENSDARG00000057460	crygm2d13	0.0191037641084837
ENSDARG00000035458	atp2a1l	0.0191001198929466
ENSDARG00000055192	zgc:136930	0.0190901484979576
ENSDARG00000044861	opn1lw2	0.0190152735479738
ENSDARG00000069817	crygm2d8	0.0189563506216243
ENSDARG00000076693	crygm2d19	0.018948486427193
ENSDARG00000068507	crybb1	0.0188846671320578
ENSDARG00000086912	crygm2d18	0.0188351314214099
ENSDARG00000079302	and2	0.0188096202197415
ENSDARG00000099860	pkmb	0.0187859873631081
ENSDARG00000087765	crygm2d10	0.018750824764518
ENSDARG00000024548	cryba4	0.0187439432895522
ENSDARG00000091148	crygm2d20	0.0187311050121385
ENSDARG00000087164	crygm2d4	0.0185976390835638
ENSDARG00000024433	pvalb4	0.0185181661964583
ENSDARG00000030349	cryba2a	0.0184378692575473
ENSDARG00000045677	opn1sw1	0.0184151628972255
ENSDARG00000069801	crygm2d12	0.0183554283797599
ENSDARG00000088823	crygm2d3	0.018295642975307
ENSDARG00000041925	cryba2b	0.0182226253788635
ENSDARG00000086917	crygm2d2	0.0181648289450653
ENSDARG00000076572	crygm2d7	0.0181284049010217
ENSDARG00000097008	opn1mw1	0.0181186773986979
ENSDARG00000074001	crygmxl2	0.0180847630447759
ENSDARG00000041864	capn3a	0.0180695196646182
ENSDARG00000087324	crygm2d1	0.018051481235526
ENSDARG00000076790	crygm2d16	0.0180471675319104
ENSDARG00000067995	myhz1.2	0.0179241089745419
ENSDARG00000042529	gnat2	0.0178683138822902
ENSDARG00000069826	crygm2d15	0.0177538738400243
ENSDARG00000069792	crygm2d5	0.0176805789384421
ENSDARG00000094310	si:ch211-255g12.6	0.0176529154667856
ENSDARG00000039929	ckmt2b	0.0176005729882346
ENSDARG00000073750	crygm2d9	0.0174804753028777
ENSDARG00000012944	myhz2	0.0174718664627618
ENSDARG00000002589	mylpfb	0.017329192624981
ENSDARG00000067990	myhz1.1	0.0173243425924814
ENSDARG00000053254	mylpfa	0.0172692683452499
ENSDARG00000036840	krt15	0.0172302642128351
ENSDARG00000096257	si:ch73-367p23.2	0.0172272172544764
ENSDARG00000069827	crygm2d11	0.0172005943113681
ENSDARG00000101199	rbp4	0.0170692234004671
ENSDARG00000088687	crygm2d17	0.0170385973849808
ENSDARG00000097613	igfn1.3	0.0170223126039422
ENSDARG00000035809	col1a1b	0.0170139029613741
ENSDARG00000020574	atp2a1	0.0169717920678268
ENSDARG00000086658	crygm2d21	0.0169608102637099
ENSDARG00000098380	ENSDARG00000098380	0.0169563249147471
ENSDARG00000073874	crygm2d6	0.0169191331431503
ENSDARG00000068457	tnnt3b	0.0169015794028905
ENSDARG00000059945	sv2a	0.0168975849115481
ENSDARG00000099197	actc1b	0.0168524287281853
ENSDARG00000038153	lgals2b	0.0167697343960195
ENSDARG00000017441	mylz3	0.0167624873591235
ENSDARG00000027828	grin1a	0.0166933249883761
ENSDARG00000035327	ckma	0.016674655633317
ENSDARG00000070835	tnnc2	0.0166567376421707
ENSDARG00000033683	tpma	0.0166362885010939
ENSDARG00000040565	ckmb	0.0165698129859507
ENSDARG00000104814	wu:fc46h12	0.0165587529367615
ENSDARG00000014196	myl1	0.0165490507245225
ENSDARG00000090268	krtt1c19e	0.0165329892313944
ENSDARG00000069615	ckmt2a	0.0165320170500788
ENSDARG00000032929	cryba1l1	0.0165268294656324
ENSDARG00000013963	mipb	0.0165090863608976
ENSDARG00000087301	crygm2d14	0.0164879076301916
ENSDARG00000103543	gngt2b	0.0164780279672429
ENSDARG00000027355	slc25a4	0.0164644239429915
ENSDARG00000099974	ldb3b	0.0164555933850055
ENSDARG00000041119	ceacam1	0.0164326765043374
ENSDARG00000056151	tyrp1b	0.0164091623943814
ENSDARG00000016793	crybb1l2	0.0163993910013334
ENSDARG00000001950	ak1	0.0163821878821127
ENSDARG00000000503	stx1b	0.0163488720151265
ENSDARG00000079305	hbae3	0.01633355340255
ENSDARG00000011998	bfsp2	0.0163222073617098
ENSDARG00000012405	col1a1a	0.0162971169817319
ENSDARG00000075433	MYOM2	0.0162451769012436
ENSDARG00000014287	eno2	0.0162425259338295
ENSDARG00000103937	ndrg4	0.0161932316859357
ENSDARG00000038439	fabp10a	0.0161724459394481
ENSDARG00000067997	myhz1.3	0.0161698920094016
ENSDARG00000019902	rcvrn2	0.0161474264713997
ENSDARG00000025728	grin1b	0.016138619593561
ENSDARG00000011989	crx	0.0161382244374309
ENSDARG00000102004	apoea	0.0161233612517319
ENSDARG00000069245	matn3a	0.0160905518362338
ENSDARG00000032630	neb	0.0160886187834062
ENSDARG00000102892	h1m	0.0160718697326854
ENSDARG00000007275	si:ch211-251b21.1	0.0160508982880649
ENSDARG00000039051	hhatla	0.0160115652769454
ENSDARG00000054321	ngs	0.0160056969096368
ENSDARG00000028625	jph2	0.0160054530529167
ENSDARG00000105274	CABZ01074130.1	0.0160030279093656
ENSDARG00000073883	clstn3	0.0159949087953906
ENSDARG00000045944	slc6a1a	0.0159723377980465
ENSDARG00000036140	crybgx	0.015968872546205
ENSDARG00000058117	snap25b	0.0159441966518167
ENSDARG00000045639	elavl4	0.0159373274441762
ENSDARG00000020007	col1a2	0.0159232596021485
ENSDARG00000013755	actn3a	0.0158710670626274
ENSDARG00000073699	col9a1a	0.0158418278975331
ENSDARG00000009280	smyd1a	0.0158381589390231
ENSDARG00000034470	aldoab	0.015806396071707
ENSDARG00000041062	calb2a	0.0158012744891966
ENSDARG00000018259	atp1a3a	0.0157749836586854
ENSDARG00000015947	matn4	0.0157707527570216
ENSDARG00000018105	casq1b	0.0157246843602928
ENSDARG00000057571	pgam2	0.0157059395772019
ENSDARG00000020602	grk7a	0.0157001316132154
ENSDARG00000002988	tnnt2d	0.015694399249687
ENSDARG00000003081	mybphb	0.0156710134449642
ENSDARG00000099101	gch2	0.0156465791324811
ENSDARG00000035256	eef2l2	0.0156099571418634
ENSDARG00000099420	nme2b.2	0.0155847340062695
ENSDARG00000055455	gpm6aa	0.015578211625527
ENSDARG00000101809	CABZ01078594.1	0.0155673390708241
ENSDARG00000055874	cpe	0.0155562578655484
ENSDARG00000037539	tnnc1b	0.0155374313516624
ENSDARG00000057328	cth1	0.0155357786372464
ENSDARG00000007654	nsfa	0.0155271339195211
ENSDARG00000011615	mybpc3	0.0154749294109492
ENSDARG00000045180	acta2	0.0154717365181753
ENSDARG00000008982	casq2	0.0154581013633509
ENSDARG00000059259	pabpc4	0.0154109315114921
ENSDARG00000001994	stxbp1a	0.0153838322998626
ENSDARG00000037285	mipa	0.0153556790541316
ENSDARG00000027419	gad1b	0.0153388049310547
ENSDARG00000089963	hbbe1.1	0.0153289726243053
ENSDARG00000105411	si:ch211-113d11.5	0.015322611723335
ENSDARG00000053358	basp1	0.0153100235858959
ENSDARG00000010332	zgc:56231	0.0153038878782974
ENSDARG00000043236	ccna1	0.0152858964399123
ENSDARG00000015931	ENSDARG00000015931	0.0152492609163218
ENSDARG00000074908	col6a1	0.0152422485812922
ENSDARG00000040118	zgc:113232	0.015241605836898
ENSDARG00000007739	atp1a1a.2	0.015222489700373
ENSDARG00000018478	agxtb	0.0152162452198097
ENSDARG00000097224	prr33	0.0152137218290108
ENSDARG00000019566	neurod1	0.0152009286959555
ENSDARG00000097118	si:dkey-33c14.3	0.0151976211556952
ENSDARG00000059775	slc32a1	0.0151930913677461
ENSDARG00000012718	wee2	0.0151698061276181
ENSDARG00000075113	nanog	0.0151645830477259
ENSDARG00000009553	gng3	0.0151587403714418
ENSDARG00000099200	zgc:123103	0.0151579450181989
ENSDARG00000052615	tnmd	0.0151148932789607
ENSDARG00000039099	zgc:113413	0.0151133319105654
ENSDARG00000037421	egr1	0.015112275687379
ENSDARG00000019353	sparc	0.0150939177888487
ENSDARG00000014840	prph2b	0.0150582574506247
ENSDARG00000052765	gria2b	0.015036039841172
ENSDARG00000098739	phc2b	0.0150333425692062
ENSDARG00000054753	col10a1a	0.015029056887036
ENSDARG00000012366	fbp2	0.0150233151240821
ENSDARG00000028000	pfkpa	0.0150170908963097
ENSDARG00000012422	col11a2	0.0150165487293622
ENSDARG00000069093	col2a1a	0.0150120825983976
ENSDARG00000102364	ENSDARG00000102364	0.0150039344363583
ENSDARG00000068589	CABZ01079764.1	0.0149977723719566
ENSDARG00000069401	si:dkeyp-114g9.1	0.0149947453683605
ENSDARG00000027236	rs1a	0.014989898943537
ENSDARG00000070038	rbp2a	0.0149594656319493
ENSDARG00000071011	cdk5r2a	0.0149575513884762
ENSDARG00000039647	slc6a1b	0.0149539201319389
ENSDARG00000053862	crygmx	0.0149484229104995
ENSDARG00000036671	tnni1al	0.014947534098345
ENSDARG00000056873	and3	0.014940513176303
ENSDARG00000006008	dct	0.0149190211333589
ENSDARG00000038574	scg2b	0.0149063160514211
ENSDARG00000042245	myl13	0.0149006698713254
ENSDARG00000055618	acta1b	0.014899971764183
ENSDARG00000061249	myom1a	0.0148988453241689
ENSDARG00000076192	ankrd1b	0.0148959349440152
ENSDARG00000009341	nrap	0.0148957782339572
ENSDARG00000074919	ENSDARG00000074919	0.0148823855681761
ENSDARG00000091996	si:ch211-117m20.5	0.0148754373573153
ENSDARG00000015537	gad2	0.0148509230190136
ENSDARG00000040298	apoa4b.1	0.0148450814166468
ENSDARG00000045822	tnnt2e	0.014828071557382
ENSDARG00000045143	hbbe2	0.0148165276873561
ENSDARG00000071331	ryr3	0.0148150700386684
ENSDARG00000056209	myoz1a	0.0148127094160754
ENSDARG00000015445	lim2.4	0.0148099807955386
ENSDARG00000023174	fez1	0.0148007794655632
ENSDARG00000007480	rpe65a	0.0147977691963407
ENSDARG00000041779	trdn	0.0147855843609924
ENSDARG00000101054	syn2b	0.0147817953969843
ENSDARG00000019986	grhprb	0.0147650922600399
ENSDARG00000031483	col9a1b	0.0147547089779848
ENSDARG00000015866	apoa2	0.0147431553176377
ENSDARG00000016319	c9	0.0147413857575514
ENSDARG00000076052	sez6l2	0.0147295902647191
ENSDARG00000005485	ucmab	0.0147064486197346
ENSDARG00000071095	abi3bpb	0.0147023901620657
ENSDARG00000031952	mb	0.0146894312354379
ENSDARG00000013669	napba	0.0146868047648416
ENSDARG00000042974	sypa	0.0146832261146325
ENSDARG00000077139	col6a3	0.0146733084364015
ENSDARG00000023111	plg	0.0146704457271546
ENSDARG00000038716	casq1a	0.0146704097165578
ENSDARG00000069415	col17a1a	0.0146634924527738
ENSDARG00000105341	si:dkey-9l20.3	0.0146629336094447
ENSDARG00000077293	synpo2la	0.0146512645807954
ENSDARG00000028618	KRT18 (1 of many)	0.014638634917895
ENSDARG00000053502	cryaa	0.0146261152929054
ENSDARG00000020741	fga	0.0146234850276273
ENSDARG00000010312	cp	0.0146187838275258
ENSDARG00000098368	aplp1	0.0146084480001533
ENSDARG00000037845	col9a3	0.0145982679910633
ENSDARG00000044895	fmoda	0.0145919680815581
ENSDARG00000055518	pygma	0.0145424207262878
ENSDARG00000074745	CABZ01044297.1	0.0145307529202586
ENSDARG00000062592	myl10	0.0145073298072162
ENSDARG00000056743	murcb	0.0145036800048148
ENSDARG00000078842	tns1a	0.0145024654059579
ENSDARG00000020609	snap25a	0.0144997526839974
ENSDARG00000104685	grk1b	0.0144948159872281
ENSDARG00000006580	cldnd	0.0144901584036561
ENSDARG00000018997	cplx2l	0.0144807785717203
ENSDARG00000053803	klhl43	0.0144752531632853
ENSDARG00000021948	tnc	0.0144740632506946
ENSDARG00000096095	buc	0.0144697031126108
ENSDARG00000098936	kif5aa	0.0144648591300397
ENSDARG00000091298	pmela	0.0144629882328312
ENSDARG00000037281	fgg	0.0144616441711936
ENSDARG00000012610	saga	0.0144615587204178
ENSDARG00000035891	acana	0.0144581885316077
ENSDARG00000069129	fhdc3	0.0144488621470897
ENSDARG00000003820	nr1d2a	0.0144407795410256
ENSDARG00000099257	si:ch73-119p20.1	0.0144331962453387
ENSDARG00000056108	ndufa4	0.014425356210208
ENSDARG00000099959	smyhc1	0.0144205515017283
ENSDARG00000098392	si:ch73-28h20.1	0.0144185733132185
ENSDARG00000043729	plac8.1	0.0144141707759471
ENSDARG00000052039	caspb	0.0144121730917467
ENSDARG00000100244	ebf3a	0.014410721407598
ENSDARG00000003113	ada	0.0144060086658396
ENSDARG00000104836	myom1b	0.0143877431523835
ENSDARG00000062056	elmod1	0.0143857967843334
ENSDARG00000002685	fam113	0.0143811307247397
ENSDARG00000007697	fabp7a	0.0143777244658195
ENSDARG00000103231	si:ch211-199i15.5	0.0143734909331472
ENSDARG00000045979	ENSDARG00000045979	0.0143598001055513
ENSDARG00000028066	diras1a	0.0143513736839061
ENSDARG00000018263	pdia2	0.0143345609016231
ENSDARG00000089920	ENSDARG00000089920	0.0143324637618038
ENSDARG00000010785	thbs1b	0.014322564499506
ENSDARG00000056744	ela2	0.0143154038886096
ENSDARG00000008969	fgb	0.014309874416498
ENSDARG00000021339	cpa5	0.0143004245945658
ENSDARG00000058462	zgc:158846	0.0142958068151196
ENSDARG00000061918	cplx2	0.0142910566810145
ENSDARG00000028213	ttna	0.014278476719632
ENSDARG00000006747	tmem178b	0.0142740444069847
ENSDARG00000023713	aqp1a.1	0.0142531347552021
ENSDARG00000035340	zgc:194261	0.0142524389233935
ENSDARG00000013721	g6pca.2	0.0142489237305228
ENSDARG00000023082	krt1-19d	0.0142488512822951
ENSDARG00000012593	col5a1	0.0142441841401904
ENSDARG00000076364	EPB41L1	0.0142237930616688
ENSDARG00000067848	nmrk2	0.0142191218023623
ENSDARG00000007663	amph	0.014210790768056
ENSDARG00000036371	acta1a	0.0141955363212704
ENSDARG00000045230	cox6b1	0.0141839115443852
ENSDARG00000037790	pvalb8	0.0141633384397279
ENSDARG00000010472	atp1a2a	0.0141630836882867
ENSDARG00000056511	arr3a	0.0141608245083754
ENSDARG00000105201	adcyap1r1a	0.0141536687448446
ENSDARG00000053262	atp1b4	0.0141534332152475
ENSDARG00000056036	stxbp1b	0.0141502211615546
ENSDARG00000098162	zgc:77748	0.0141485069439379
ENSDARG00000036344	calb2b	0.0141474268012043
ENSDARG00000030411	crygn2	0.0141440836442277
ENSDARG00000070484	zgc:195001	0.014134970093179
ENSDARG00000019253	rhag	0.0141238635574895
ENSDARG00000088514	and1	0.0141174218713425
ENSDARG00000102047	mab21l1	0.0141132245157861
ENSDARG00000045014	tuba2	0.0141101255005551
ENSDARG00000026165	col11a1a	0.0140937782544034
ENSDARG00000052099	agxta	0.0140729389103461
ENSDARG00000075161	defbl1	0.0140712384700972
ENSDARG00000033160	nr1d1	0.0140690201770385
ENSDARG00000053323	zgc:112285	0.0140591394128726
ENSDARG00000053831	vtnb	0.0140544550913395
ENSDARG00000040747	tm4sf4	0.0140493646845382
ENSDARG00000101816	col5a3b	0.0140443550363106
ENSDARG00000098240	meis2a	0.0140400327751853
ENSDARG00000076850	si:ch211-157b11.14	0.0140301150520516
ENSDARG00000099117	si:dkey-33i11.4	0.0140134316632151
ENSDARG00000073742	prss59.2	0.0140116452602864
ENSDARG00000013522	pck1	0.0140084481949967
ENSDARG00000079564	vmhc	0.0140079068773472
ENSDARG00000102456	cfhl4	0.0140058324243539
ENSDARG00000011640	syt5b	0.0140044093549394
ENSDARG00000038658	murca	0.0140040064173167
ENSDARG00000062797	nell2b	0.0139973643262654
ENSDARG00000023151	ucp1	0.0139889528927659
ENSDARG00000038583	abraa	0.0139790287937326
ENSDARG00000044569	cldn19	0.013977957194542
ENSDARG00000005776	guk1b	0.0139743399396088
ENSDARG00000043697	nefmb	0.0139698636759392
ENSDARG00000035171	btg4	0.0139640759434165
ENSDARG00000036830	krt91	0.0139608755956655
ENSDARG00000016081	cldn15la	0.0139577862101108
ENSDARG00000059391	gyg1b	0.0139519155236607
ENSDARG00000027169	kpna7	0.0139486377940635
ENSDARG00000105001	zgc:91999	0.0139478200712298
ENSDARG00000089314	mapta	0.0139472212924685
ENSDARG00000025301	gfap	0.0139460869233143
ENSDARG00000103498	epd	0.0139436529467779
ENSDARG00000035438	myhc4	0.0139369239024857
ENSDARG00000058005	hgd	0.0139231425281888
ENSDARG00000012066	dcn	0.0139227512039038
ENSDARG00000007421	ftcd	0.0139226043058925
ENSDARG00000039502	eef1a1a	0.013920707530162
ENSDARG00000041569	ces2	0.0139146598523245
ENSDARG00000076170	pcsk1nl	0.013903999820598
ENSDARG00000023445	atp2b3b	0.0138963827148369
ENSDARG00000005526	igfn1.1	0.013893284514932
ENSDARG00000004621	gpm6ab	0.0138918457227296
ENSDARG00000070618	tatdn2	0.0138909994051109
ENSDARG00000055172	si:ch211-256m1.8	0.0138873689099562
ENSDARG00000039605	mat1a	0.0138871438015042
ENSDARG00000103071	si:ch211-244c8.4	0.0138847800875775
ENSDARG00000056499	ca6	0.0138685686563964
ENSDARG00000096616	si:ch211-255p10.3	0.0138625435134679
ENSDARG00000093318	si:dkey-57a22.15	0.0138573540711942
ENSDARG00000073787	si:ch73-303b9.1	0.0138571449864799
ENSDARG00000045408	tagln	0.013847857399896
ENSDARG00000018351	hpda	0.0138431234510909
ENSDARG00000055527	cmn	0.013837173386558
ENSDARG00000031678	COL5A2 (1 of many)	0.0138361618976948
ENSDARG00000004060	bhlhe40	0.0138266314514269
ENSDARG00000045442	cpb1	0.0138218282514741
ENSDARG00000014746	rbfox1	0.0138212774245549
ENSDARG00000096628	si:ch73-119o17.1	0.0138148376412152
ENSDARG00000060797	pfkmb	0.0138114086372552
ENSDARG00000056781	ZAN	0.013801676238454
ENSDARG00000039730	zgc:112160	0.0137986020625004
ENSDARG00000004296	ambp	0.0137921916483453
ENSDARG00000043483	otx5	0.0137918818407652
ENSDARG00000045071	chad	0.0137857038935146
ENSDARG00000042934	ctgfa	0.0137833090602145
ENSDARG00000068745	ENSDARG00000068745	0.013752674441147
ENSDARG00000076833	atp1b1b	0.0137442752943963
ENSDARG00000025847	sox12	0.0137420611167584
ENSDARG00000043448	itm2ca	0.013735416323567
ENSDARG00000093549	sepp1a	0.0137298288994753
ENSDARG00000054616	cldni	0.0137289065429151
ENSDARG00000035680	zgc:113424	0.0137278414912116
ENSDARG00000092143	ank1a	0.0137207984045482
ENSDARG00000055514	icn2	0.0137003792698574
ENSDARG00000100722	ENSDARG00000100722	0.013699119514212
ENSDARG00000075393	spock2	0.0136920961296043
ENSDARG00000056765	ela2l	0.0136875405552921
ENSDARG00000024141	cav3	0.0136840001811542
ENSDARG00000000563	ttnb	0.0136794455811434
ENSDARG00000059978	cplx4a	0.0136685740192565
ENSDARG00000053279	apln	0.0136585885999971
ENSDARG00000071429	tdo2a	0.0136554539079601
ENSDARG00000009637	rcvrn3	0.0136551436348828
ENSDARG00000040291	cadm4	0.0136481726031152
ENSDARG00000052223	rcvrna	0.0136435893120179
ENSDARG00000058656	desma	0.0136356822858288
ENSDARG00000038018	prph2a	0.0136336393852264
ENSDARG00000098883	stac3	0.0136313877061149
ENSDARG00000098024	si:dkey-262k9.2	0.0136111647681224
ENSDARG00000061436	col6a2	0.0136074295285527
ENSDARG00000007344	tcap	0.0135995697832569
ENSDARG00000104436	zgc:153426	0.0135971167540676
ENSDARG00000011407	col2a1b	0.0135960328930064
ENSDARG00000031796	ache	0.0135926727315062
ENSDARG00000089310	gc	0.0135842949196953
ENSDARG00000031283	vamp1	0.0135830648722252
ENSDARG00000007276	ela3l	0.0135818169534758
ENSDARG00000034705	pvalb7	0.0135738862634055
ENSDARG00000042993	try	0.013567760856049
ENSDARG00000102340	ptn	0.0135658256679428
ENSDARG00000076928	tet2	0.0135657949493233
ENSDARG00000052470	igfbp2a	0.013564623358391
ENSDARG00000090481	tusc5a	0.0135616172180569
ENSDARG00000028027	trim63a	0.0135556791186018
ENSDARG00000015266	mab21l2	0.0135527875136691
ENSDARG00000096905	si:ch73-23l24.1	0.0135500658669144
ENSDARG00000073704	si:dkeyp-72g9.4	0.0135450285597425
ENSDARG00000014496	trpv6	0.0135226385760477
ENSDARG00000022767	apobb.1	0.0135189676365212
ENSDARG00000103713	cd248a	0.0135188430030871
ENSDARG00000039579	cfd	0.0135108948969522
ENSDARG00000024047	tmem38a	0.0135065630907107
ENSDARG00000087303	cebpd	0.0134987788204843
ENSDARG00000052905	zgc:165423	0.0134985895332689
ENSDARG00000052207	c3a.3	0.0134820423664118
ENSDARG00000004580	nmnat2	0.0134809052172846
ENSDARG00000103639	si:dkey-36i7.3	0.0134781351999156
ENSDARG00000104823	znf648	0.0134703792498736
ENSDARG00000035798	gngt1	0.0134654801730968
ENSDARG00000104139	atp1a3b	0.0134553011949922
ENSDARG00000030270	tnnt3a	0.0134492134782924
ENSDARG00000020072	thbs4b	0.0134422849422303
ENSDARG00000022101	obscnb	0.0134420584607133
ENSDARG00000071586	tgfbi	0.0134355720101135
ENSDARG00000021595	lhfpl3	0.0134274136703685
ENSDARG00000061303	oca2	0.0134271412057033
ENSDARG00000045087	cdk5r1b	0.0134131803026231
ENSDARG00000032705	foxg1b	0.0134007403329253
ENSDARG00000025855	camk2n1a	0.0133918861972735
ENSDARG00000034307	chrne	0.0133893260869038
ENSDARG00000019601	col12a1b	0.0133861681104151
ENSDARG00000087392	si:ch73-160p18.3	0.0133777534654926
ENSDARG00000079274	prss59.1	0.0133575691127494
ENSDARG00000057427	sv2ba	0.0133472104711263
ENSDARG00000103747	cav1	0.013339837472367
ENSDARG00000099607	si:ch73-160p18.4	0.0133393518125051
ENSDARG00000016460	fut9a	0.0133379742619386
ENSDARG00000015654	ca15a	0.0133365951345525
ENSDARG00000004658	ENSDARG00000004658	0.0133311662196915
ENSDARG00000013295	slc2a3a	0.0133308215583461
ENSDARG00000040466	vil1	0.0133300702256523
ENSDARG00000020944	ezra	0.0133279691096539
ENSDARG00000101967	sult4a1	0.0133221198728461
ENSDARG00000079119	si:ch211-229d2.5	0.0133216790986457
ENSDARG00000069048	serpinf1	0.0133187808333876
ENSDARG00000058646	ptprna	0.0133106880802619
ENSDARG00000014053	olfm1b	0.0133101358192873
ENSDARG00000069402	lrrc4.1	0.0133085000814333
ENSDARG00000021184	rbfox1l	0.0133074124497753
ENSDARG00000025348	igfbp5b	0.0133015764979421
ENSDARG00000100133	lect1	0.013298245318025
ENSDARG00000037941	syt5a	0.0132949661878319
ENSDARG00000004358	gnb3a	0.0132916397446756
ENSDARG00000090428	ctrb1	0.0132827831696114
ENSDARG00000070331	muc5.1	0.0132761085347962
ENSDARG00000010042	dnm1a	0.0132742962079051
ENSDARG00000071026	mllt11	0.0132656346131089
ENSDARG00000003701	cldng	0.0132646563307456
ENSDARG00000093413	edil3	0.0132554896705824
ENSDARG00000098809	snap91	0.0132544128480042
ENSDARG00000038296	tmem86b	0.0132512730120888
ENSDARG00000021351	nefma	0.0132495279675443
ENSDARG00000060711	sv2bb	0.0132459167177933
ENSDARG00000014488	ca2	0.0132442247697401
ENSDARG00000012347	nacad	0.0132370547397035
ENSDARG00000014201	otpa	0.0132348279332238
ENSDARG00000055250	si:ch211-132b12.8	0.0132322777903241
ENSDARG00000023797	ryr1b	0.0132300755565894
ENSDARG00000020143	pah	0.013228652581865
ENSDARG00000091209	ucp3	0.0132262604561823
ENSDARG00000055539	epdl2	0.0132257378874012
ENSDARG00000040374	tmem182a	0.0132246018339146
ENSDARG00000054911	tmsb	0.0132203222229711
ENSDARG00000022261	pdzk1	0.0132160908708657
ENSDARG00000045945	syn2a	0.0132154129863436
ENSDARG00000058003	wfdc1	0.0132118661758573
ENSDARG00000090850	serpina1l	0.0132117342053657
ENSDARG00000025034	syngr3b	0.013208135072775
ENSDARG00000003469	neurod4	0.0132074848341694
ENSDARG00000100821	scrt1a	0.013198127567538
ENSDARG00000099371	cygb1	0.0131941681100796
ENSDARG00000099185	chia.2	0.0131941337712359
ENSDARG00000008772	cacng1a	0.0131910993323977
ENSDARG00000044774	pou5f3	0.0131875175850212
ENSDARG00000002696	gnb3b	0.0131846543123199
ENSDARG00000002597	pabpc1l	0.0131764802925055
ENSDARG00000093244	si:ch211-32p8.1	0.0131746237134005
ENSDARG00000055523	slc22a6l	0.0131733145990044
ENSDARG00000056028	slc22a7a	0.013173119981302
ENSDARG00000044132	ogn	0.0131625137923868
ENSDARG00000002084	lamb2	0.0131624689087988
ENSDARG00000052061	col4a6	0.0131597023360354
ENSDARG00000039914	gapdhs	0.0131574421813001
ENSDARG00000077187	impg1a	0.0131559721685798
ENSDARG00000057317	nexn	0.0131454070997116
ENSDARG00000063299	pcloa	0.0131399697033978
ENSDARG00000090369	zgc:86896	0.0131397069226085
ENSDARG00000052769	glrbb	0.0131391715062422
ENSDARG00000036809	ANPEP (1 of many)	0.0131391024419164
ENSDARG00000018721	npnt	0.0131327051948979
ENSDARG00000044684	rbp4l	0.0131272650335733
ENSDARG00000077736	CPLX1 (1 of many)	0.0131255604814178
ENSDARG00000001463	tdh2	0.0131241505037872
ENSDARG00000043035	capn3b	0.0131168603256468
ENSDARG00000056742	crmp1	0.0131117752810529
ENSDARG00000079738	znf219	0.0131109331580494
ENSDARG00000056938	kera	0.0131092558788773
ENSDARG00000070844	gamt	0.0131062011182347
ENSDARG00000038107	sgcg	0.0131019786659454
ENSDARG00000041797	cx28.9	0.0130984709755647
ENSDARG00000055278	cfb	0.0130973484926552
ENSDARG00000054543	samsn1a	0.0130971673411109
ENSDARG00000009978	icn	0.0130914479789175
ENSDARG00000061355	aoc1	0.0130901535730083
ENSDARG00000042041	tal2	0.0130851629167055
ENSDARG00000011422	ryr1a	0.0130846932872796
ENSDARG00000090690	nell2a	0.0130756257288314
ENSDARG00000100691	prss35	0.0130740330374771
ENSDARG00000030490	sptb	0.0130651420353736
ENSDARG00000017163	sinup	0.0130614946234457
ENSDARG00000098573	sgcd	0.0130607648557321
ENSDARG00000097826	si:dkey-239b22.2	0.0130584225404955
ENSDARG00000076332	si:ch211-159i8.4	0.0130561103298017
ENSDARG00000078671	cdk5r2b	0.0130479109069388
ENSDARG00000070266	spock3	0.0130402529387566
ENSDARG00000093844	zgc:136461	0.0130388283962021
ENSDARG00000033845	igsf9ba	0.0130378767357668
ENSDARG00000092517	gpsm1a	0.0130320348050241
ENSDARG00000019856	atp1a1b	0.0130272250488338
ENSDARG00000098011	si:ch211-209m20.7	0.013024514310499
ENSDARG00000062024	kif1ab	0.0130239728881921
ENSDARG00000005139	hhatlb	0.0130102751437904
ENSDARG00000089765	si:ch211-286b5.4	0.0130093512985446
ENSDARG00000088708	ngfra	0.0130088308062547
ENSDARG00000013414	lin7a	0.0130042801156978
ENSDARG00000017634	pdcb	0.0130039853669884
ENSDARG00000105302	lrrn2	0.0130003432437882
ENSDARG00000090722	zgc:172246	0.0129965827938193
ENSDARG00000097959	si:dkey-248g15.3	0.0129937568948672
ENSDARG00000035907	fam49a	0.0129923041206919
ENSDARG00000037498	gria3b	0.0129889598789829
ENSDARG00000026926	rom1b	0.0129830148214364
ENSDARG00000017314	CELA1 (1 of many)	0.0129772337477323
ENSDARG00000033231	mcm6l	0.0129734312511961
ENSDARG00000103648	znf536	0.0129569442408824
ENSDARG00000005739	gpm6ba	0.0129501599304093
ENSDARG00000053561	ms4a17a.11	0.0129484203397152
ENSDARG00000003968	zgc:162969	0.0129481901181935
ENSDARG00000020890	tmod4	0.0129421246212478
ENSDARG00000027740	adcyap1b	0.0129371115901789
ENSDARG00000045064	ablim1b	0.0129325495958004
ENSDARG00000073766	tnni1d	0.0129295974442723
ENSDARG00000042559	tnni1c	0.0129191349747482
ENSDARG00000091560	slc6a19a.2	0.0129140442503949
ENSDARG00000056292	vsx1	0.01291288614797
ENSDARG00000075222	amer2	0.0129062614173347
ENSDARG00000089109	bcl2b	0.0129055746964153
ENSDARG00000057789	lyz	0.0128978525081889
ENSDARG00000036186	mbpa	0.0128977747116874
ENSDARG00000014420	elavl3	0.0128840672064276
ENSDARG00000024160	hao1	0.012878245059747
ENSDARG00000078638	zgc:171750	0.0128750576805474
ENSDARG00000077157	synpo2b	0.012874805962986
ENSDARG00000038424	ENSDARG00000038424	0.0128746277791212
ENSDARG00000068088	tcnl	0.0128738881211119
ENSDARG00000012311	myoz2a	0.0128717269273024
ENSDARG00000011170	ndrg2	0.0128703019022869
ENSDARG00000002587	dpysl3	0.0128688118124598
ENSDARG00000079111	zgc:86725	0.0128675318390147
ENSDARG00000090286	serpina1	0.0128559654440392
ENSDARG00000023228	vsnl1a	0.0128553806873573
ENSDARG00000037496	gria4a	0.0128496125048827
ENSDARG00000101592	prp	0.0128445680665784
ENSDARG00000104572	si:dkey-35h6.1	0.012840328077536
ENSDARG00000078522	si:ch211-80h18.1	0.0128363672864453
ENSDARG00000011076	MREG	0.0128331004334773
ENSDARG00000100406	ITIH4 (1 of many)	0.0128301884463599
ENSDARG00000006757	klhl41b	0.0128282779163807
ENSDARG00000020122	endou2	0.0128232344102927
ENSDARG00000062054	cpt1ab	0.0128226259534458
ENSDARG00000020795	rac3b	0.0128177361563509
ENSDARG00000095896	pou3f3b	0.0128150921958328
ENSDARG00000071583	gtf3ab	0.0128140528117528
ENSDARG00000078624	arhgef9b	0.0128127565476602
ENSDARG00000040510	ca15b	0.0128065750842546
ENSDARG00000024276	pcbp4	0.0128032203678836
ENSDARG00000068974	lim2.1	0.0127946211972185
ENSDARG00000076474	org	0.0127824549842162
ENSDARG00000045799	acanb	0.0127806692599897
ENSDARG00000029457	cacna1sa	0.0127755060205518
ENSDARG00000001882	kbtbd12	0.0127667475739549
ENSDARG00000034423	sncga	0.0127647708835689
ENSDARG00000058285	cpt1b	0.0127605777894322
ENSDARG00000058039	bhlhe22	0.0127527123920736
ENSDARG00000060345	apoda.1	0.0127482557472478
ENSDARG00000011602	si:dkeyp-117h8.2	0.0127370918257032
ENSDARG00000036505	syt4	0.0127347385620962
ENSDARG00000097648	si:dkey-35i13.1	0.012730351356657
ENSDARG00000051814	ptprz1a	0.0127271061019503
ENSDARG00000008209	myt1la	0.0127270068894796
ENSDARG00000014273	camk2d2	0.0127228377319085
ENSDARG00000036247	tmem144b	0.0127198994946439
ENSDARG00000009823	pou3f1	0.0127185973340254
ENSDARG00000063157	mapk8ip2	0.0127181894087059
ENSDARG00000005141	camkvb	0.0127159114109406
ENSDARG00000014803	cryba1l2	0.0127140998829181
ENSDARG00000025386	lsm14b	0.0127059361448099
ENSDARG00000075597	flrt1b	0.0127056536316668
ENSDARG00000103379	pax6a	0.0127051472020008
ENSDARG00000053068	cyp8b1	0.0127022323745263
ENSDARG00000035322	myh7bb	0.0127018645107745
ENSDARG00000101787	zgc:162592	0.0126995125716899
ENSDARG00000077465	SORCS2	0.0126960653763909
ENSDARG00000011519	myl4	0.0126941837049251
ENSDARG00000070155	tuba8l3	0.0126898915459362
ENSDARG00000014792	lrrc4bb	0.0126891253222854
ENSDARG00000001431	actn3b	0.0126883416818954
ENSDARG00000044199	gnat1	0.0126862169765148
ENSDARG00000045580	lum	0.0126829854933059
ENSDARG00000075133	adgrb1a	0.0126825743732922
ENSDARG00000054451	loxl1	0.0126816601070027
ENSDARG00000071374	lrrtm2	0.0126802857893431
ENSDARG00000071173	slc12a10.2	0.0126794870751842
ENSDARG00000091116	pkhd1l1	0.0126714899362294
ENSDARG00000091756	insm1a	0.0126713146934434
ENSDARG00000056175	scrt2	0.0126633981529487
ENSDARG00000002593	slc45a2	0.0126620977918926
ENSDARG00000037921	gng13b	0.0126617686569286
ENSDARG00000053248	inab	0.0126569839238392
ENSDARG00000005749	cand2	0.0126557232829412
ENSDARG00000094561	si:ch211-139a5.9	0.0126544734012947
ENSDARG00000087981	slc6a11b	0.0126393174680226
ENSDARG00000103359	SLITRK5 (1 of many)	0.0126363524438475
ENSDARG00000033234	stmn2a	0.01262541375223
ENSDARG00000051875	islr2	0.0126200637669676
ENSDARG00000003797	asb2a.1	0.0126195914833904
ENSDARG00000103878	anpepb	0.0126186001752234
ENSDARG00000057911	ACTC1 (1 of many)	0.0126183250834954
ENSDARG00000100246	si:ch73-264i18.3	0.0126182748061739
ENSDARG00000019096	myl7	0.0126174974712409
ENSDARG00000093628	s100a11	0.0126108531366121
ENSDARG00000068680	ctrl	0.012605917717449
ENSDARG00000099014	fxyd1	0.0126036008378278
ENSDARG00000021004	c5	0.0125997920381611
ENSDARG00000077608	gpr137bb	0.0125967065680443
ENSDARG00000076312	myot	0.0125948366607056
ENSDARG00000044053	vsnl1b	0.0125880505686648
ENSDARG00000063153	bcl11ab	0.012585962875502
ENSDARG00000004082	cx39.9	0.0125823563528768
ENSDARG00000042690	s1pr1	0.0125806359710979
ENSDARG00000078989	alpk3a	0.0125696731801441
ENSDARG00000092885	zgc:171977	0.0125692339391795
ENSDARG00000076838	apom	0.0125648197937075
ENSDARG00000055752	npas4a	0.0125630161086523
ENSDARG00000044261	si:ch211-243g18.2	0.0125625179058758
ENSDARG00000092730	si:dkey-22i16.3	0.0125622277383469
ENSDARG00000012896	anos1a	0.0125590883236976
ENSDARG00000058603	jph1a	0.0125530401203652
ENSDARG00000095281	zgc:152652	0.0125510111868113
ENSDARG00000053475	ngb	0.0125509316016234
ENSDARG00000071860	nrn1a	0.0125477465475052
ENSDARG00000102414	MYH13 (1 of many)	0.012543304466584
ENSDARG00000045423	si:ch211-146l10.8	0.0125413264939043
ENSDARG00000053130	pcp4a	0.0125374722656187
ENSDARG00000074921	fam117ba	0.0125331213154769
ENSDARG00000092924	zgc:171474	0.0125329443169161
ENSDARG00000035970	ptprn2	0.0125315543750625
ENSDARG00000071549	ecm2	0.012527203805172
ENSDARG00000006215	akr1b1	0.0125263367829054
ENSDARG00000099546	kynu	0.0125242466676677
ENSDARG00000103443	vwde	0.0125236238463577
ENSDARG00000078468	fap	0.0125217977513606
ENSDARG00000095807	hp	0.0125191112640333
ENSDARG00000004386	si:dkey-153k10.9	0.0125155576567345
ENSDARG00000061203	trpc1	0.0125145125707128
ENSDARG00000092283	cxl34b.11	0.0125136748573974
ENSDARG00000059763	gabrd	0.0125130954414479
ENSDARG00000105296	AP3B2	0.01250991473386
ENSDARG00000087616	maptb	0.0124936928223567
ENSDARG00000055630	foxh1	0.0124935056051642
ENSDARG00000017676	mmp2	0.0124910932586758
ENSDARG00000069981	cspg5a	0.0124879340207807
ENSDARG00000075924	RAPGEF4 (1 of many)	0.0124803387838573
ENSDARG00000010008	vim	0.0124781745811804
ENSDARG00000032565	cacng2a	0.0124769904912364
ENSDARG00000007195	GRM2 (1 of many)	0.0124746444936565
ENSDARG00000045524	lamb1b	0.0124739869599002
ENSDARG00000100936	si:dkey-163f14.5	0.0124690741408708
ENSDARG00000063144	shisa7b	0.0124655533779609
ENSDARG00000104200	si:ch211-285j16.4	0.012464046363285
ENSDARG00000097279	si:ch73-274k23.3	0.0124636552873893
ENSDARG00000093176	zgc:77118	0.0124636203947823
ENSDARG00000088332	alx4a	0.0124622647194558
ENSDARG00000016412	agt	0.0124605524950684
ENSDARG00000040045	cldn1	0.0124596849069599
ENSDARG00000038465	stmn3	0.012453741497969
ENSDARG00000077582	ank3b	0.0124527951115376
ENSDARG00000052783	cdc42ep3	0.0124462069629999
ENSDARG00000069503	cldnh	0.0124437916402015
ENSDARG00000027065	slc38a3a	0.0124436573551614
ENSDARG00000052695	nr2f1a	0.0124422697082163
ENSDARG00000069765	syngap1b	0.0124415413250383
ENSDARG00000061858	zgc:153968	0.0124368784024048
ENSDARG00000033655	stmn1b	0.0124366043756982
ENSDARG00000062171	olfml3b	0.0124347552108112
ENSDARG00000032976	cmlc1	0.0124331469887744
ENSDARG00000024492	col9a2	0.0124304499846018
ENSDARG00000077121	cyp26b1	0.0124284537575814
ENSDARG00000098805	vwa11	0.0124147622793884
ENSDARG00000027041	pcdh17	0.0124080108658943
ENSDARG00000011334	ncaldb	0.012400008462065
ENSDARG00000102555	si:dkey-33i11.9	0.0123993864036426
ENSDARG00000015025	nadl1.1	0.0123966513378987
ENSDARG00000091513	si:dkey-22o12.2	0.0123945759453503
ENSDARG00000058649	trim46b	0.012393223786911
ENSDARG00000069473	frem1a	0.012392878121779
ENSDARG00000103775	THBS1 (1 of many)	0.0123917282165917
ENSDARG00000045958	egfl6	0.0123908389945412
ENSDARG00000071592	aqp8a.2	0.012389399800038
ENSDARG00000043010	camk2d1	0.0123887266379137
ENSDARG00000029995	tnni2b.2	0.0123860453524892
ENSDARG00000042552	cacna1sb	0.0123844576618259
ENSDARG00000016494	ddc	0.01237616820437
ENSDARG00000087390	si:ch211-5k11.12	0.0123681791114729
ENSDARG00000070918	ENSDARG00000070918	0.0123679278844922
ENSDARG00000055855	kcnc3a	0.0123582314497497
ENSDARG00000069018	cyp7a1	0.012355429402636
ENSDARG00000036376	cldn7a	0.0123550477734468
ENSDARG00000026473	six1b	0.0123534534397997
ENSDARG00000096508	si:ch211-265g21.1	0.0123519105964611
ENSDARG00000001760	tnxba	0.012348261435419
ENSDARG00000089086	mustn1	0.0123470039593658
ENSDARG00000068787	slc6a17	0.0123398692789933
ENSDARG00000077151	cbln2b	0.012338259110824
ENSDARG00000063036	psd2	0.0123340730023625
ENSDARG00000090064	TMEM179 (1 of many)	0.012328788950765
ENSDARG00000041339	zgc:92380	0.0123287380999661
ENSDARG00000102415	scinla	0.0123269621176229
ENSDARG00000104170	si:dkey-208k4.2	0.0123256207788976
ENSDARG00000045592	tnni2a.1	0.0123231870049468
ENSDARG00000040358	spred3	0.0123206592662894
ENSDARG00000024829	tnw	0.0123153456416971
ENSDARG00000098226	smpd3	0.0123094997434854
ENSDARG00000067701	myoz3a	0.0123059281188056
ENSDARG00000078056	RNF208	0.0122996637431125
ENSDARG00000094460	si:dkey-100j22.4	0.0122994740961459
ENSDARG00000010957	mpp2b	0.0122983609753036
ENSDARG00000089954	ENSDARG00000089954	0.0122962737854293
ENSDARG00000096419	si:ch211-114n24.7	0.0122952985546282
ENSDARG00000100145	ENSDARG00000100145	0.0122940191239107
ENSDARG00000042780	apoba	0.0122910152138558
ENSDARG00000012860	tmprss4b	0.0122892863597971
ENSDARG00000055973	zar1l	0.0122888005831841
ENSDARG00000101584	si:ch211-132d3.4	0.0122870473357999
ENSDARG00000035338	tppp2	0.0122860295474594
ENSDARG00000053526	enpp7.1	0.0122848343285253
ENSDARG00000070037	rgs8	0.012281254848631
ENSDARG00000019752	rom1a	0.0122800986345509
ENSDARG00000087996	pabpn1l	0.0122797073658476
ENSDARG00000056979	lhx9	0.0122791008241187
ENSDARG00000002204	hspb11	0.0122771434632878
ENSDARG00000017274	opn1sw2	0.0122739636063756
ENSDARG00000062688	gpnmb	0.0122736635289654
ENSDARG00000070157	tgm2a	0.012272838267845
ENSDARG00000009018	rhbg	0.0122699414117602
ENSDARG00000076119	emid1	0.0122669199546792
ENSDARG00000101858	DST	0.0122659680718154
ENSDARG00000100443	si:ch211-71k24.8	0.0122654402685919
ENSDARG00000040162	ENSDARG00000040162	0.0122646368779834
ENSDARG00000018264	trim101	0.0122635470979961
ENSDARG00000054931	PPP2R5B	0.0122592071858721
ENSDARG00000067964	slc6a5	0.0122588192846518
ENSDARG00000045302	smpx	0.0122575776287162
ENSDARG00000054683	prdm8b	0.0122539738350022
ENSDARG00000094466	si:ch73-199e17.1	0.0122536973031349
ENSDARG00000003216	anxa2a	0.01225367994383
ENSDARG00000099719	cdkn1d	0.0122530614978514
ENSDARG00000021265	mybpc2b	0.0122524613848364
ENSDARG00000039256	speg	0.0122479146494387
ENSDARG00000043148	slc1a3b	0.0122470766525759
ENSDARG00000074764	ENSDARG00000074764	0.0122467876661006
ENSDARG00000009194	col16a1	0.01224207766086
ENSDARG00000098880	pclob	0.0122377269329097
ENSDARG00000002192	aspn	0.0122339748279668
ENSDARG00000044935	hpdb	0.0122317859272682
ENSDARG00000104801	tubb6	0.0122299291570745
ENSDARG00000044695	wu:fb92b05	0.0122286783933442
ENSDARG00000044588	emp2	0.0122281083701515
ENSDARG00000097110	si:dkey-56f14.4	0.0122244398949467
ENSDARG00000062510	bcl11ba	0.0122241628131914
ENSDARG00000051852	kcnc1a	0.0122204738584005
ENSDARG00000023771	gabrb3	0.012215684384527
ENSDARG00000035544	etnppl	0.0122141729702056
ENSDARG00000043673	BEGAIN	0.012212198038672
ENSDARG00000052713	lrrtm1	0.0122081393056289
ENSDARG00000069559	muc13a	0.0122074997978102
ENSDARG00000100596	ENSDARG00000100596	0.0122050506266494
ENSDARG00000020594	txlnba	0.0122026819727592
ENSDARG00000044975	krt94	0.0122016094627339
ENSDARG00000057032	ppm1nb	0.0122003236481947
ENSDARG00000077069	srgn	0.0121998386716093
ENSDARG00000089124	si:ch211-5k11.2	0.0121944856057083
ENSDARG00000090564	PDZD4 (1 of many)	0.0121926649299151
ENSDARG00000018459	msrb2	0.0121916311504689
ENSDARG00000104186	fbxo43	0.012190426221648
ENSDARG00000070480	agr2	0.0121891708906814
ENSDARG00000076321	COL28A1 (1 of many)	0.0121870151075427
ENSDARG00000103435	sorbs1	0.0121859949121912
ENSDARG00000026882	palm1a	0.0121808738332952
ENSDARG00000089009	frmpd1b	0.0121801688762499
ENSDARG00000042010	PKLR	0.01217838336975
ENSDARG00000063412	cers1	0.0121777863485636
ENSDARG00000093216	si:ch211-146l10.7	0.0121762407788285
ENSDARG00000017882	rdh1	0.0121741798570472
ENSDARG00000016337	lctlb	0.0121717978534357
ENSDARG00000039393	si:ch211-240l19.5	0.0121717100756805
ENSDARG00000036457	cacng6a	0.0121693854333492
ENSDARG00000057013	cadm3	0.0121682557716089
ENSDARG00000052625	fkbp1b	0.0121670252704089
ENSDARG00000103744	HACD1	0.0121661027833555
ENSDARG00000095906	si:dkey-235h8.1	0.0121648816974205
ENSDARG00000088411	notum2	0.0121638032421503
ENSDARG00000089917	sh3tc2	0.0121629509166735
ENSDARG00000004023	isl1	0.0121602350718106
ENSDARG00000035958	tnni2b.1	0.0121598760401008
ENSDARG00000041799	cx43	0.0121591429209753
ENSDARG00000039066	klhl31	0.0121498478246493
ENSDARG00000012667	tfap2b	0.0121485933766753
ENSDARG00000062132	cyp4v8	0.012145246265864
ENSDARG00000104356	SRL (1 of many)	0.012141556822027
ENSDARG00000004988	ppp3ca	0.0121394130766928
ENSDARG00000025495	nhlh2	0.0121340955097362
ENSDARG00000028552	plppr3b	0.0121325329818778
ENSDARG00000088366	zgc:77938	0.0121293331249308
ENSDARG00000031228	podxl	0.0121293126473102
ENSDARG00000016088	rtn2a	0.0121277439076435
ENSDARG00000006427	fabp2	0.0121274661849325
ENSDARG00000044365	angptl3	0.0121228238407265
ENSDARG00000036584	st8sia5	0.0121223489335025
ENSDARG00000093353	si:ch211-263m18.4	0.012121604957113
ENSDARG00000040076	pycard	0.0121206547819028
ENSDARG00000070611	zgc:152986	0.0121191795563871
ENSDARG00000057141	zgc:110045	0.0121168814109493
ENSDARG00000100442	cfh	0.0121117398103686
ENSDARG00000086272	si:dkey-4p15.5	0.0121096034695649
ENSDARG00000046007	tmcc2	0.0121083681539082
ENSDARG00000101200	zgc:112964	0.0121074392280838
ENSDARG00000102106	tgm1l1	0.0121057058894463
ENSDARG00000044566	fabp6	0.012104032210956
ENSDARG00000039987	hivep2a	0.0121033072291006
ENSDARG00000006588	zgc:111983	0.0121027875153715
ENSDARG00000074390	tmem176l.4	0.0120987639581412
ENSDARG00000036139	lctla	0.0120966361362431
ENSDARG00000059227	fabp1b.1	0.0120966250573144
ENSDARG00000070537	stmn2b	0.0120934370404814
ENSDARG00000087508	si:ch211-39i22.1	0.0120915353756601
ENSDARG00000026771	tmem41ab	0.0120859337897153
ENSDARG00000090980	apof	0.01208298485229
ENSDARG00000045447	slc35g2b	0.0120816508481247
ENSDARG00000069017	elnb	0.0120763228147021
ENSDARG00000060265	ppp1r27a	0.0120744528119064
ENSDARG00000089957	lgi2a	0.0120697019252123
ENSDARG00000078674	hspb9	0.0120676005344427
ENSDARG00000033854	abrab	0.0120657740168021
ENSDARG00000077388	obsl1b	0.0120650172141512
ENSDARG00000056639	rltpr	0.012062880644897
ENSDARG00000038258	proca	0.0120619847625193
ENSDARG00000043587	srd5a2a	0.0120599884892762
ENSDARG00000099793	cspg5b	0.0120587395724374
ENSDARG00000099781	agrp2	0.0120506510588661
ENSDARG00000104443	SLITRK1	0.0120483836401166
ENSDARG00000034268	slit3	0.0120452534291592
ENSDARG00000041787	cx32.3	0.012043477886186
ENSDARG00000043719	c3a.6	0.0120388844558871
ENSDARG00000104722	MYL2 (1 of many)	0.0120374480246383
ENSDARG00000096447	si:dkey-192l18.10	0.0120357767616345
ENSDARG00000015985	abcc9	0.0120347166512022
ENSDARG00000053480	aqp9b	0.0120337771985546
ENSDARG00000019342	chrnd	0.0120334120709702
ENSDARG00000070929	sox14	0.0120225454043217
ENSDARG00000037266	myoz2b	0.0120201195724797
ENSDARG00000044091	pitpnab	0.0120173589957716
ENSDARG00000002764	miox	0.0120163111432389
ENSDARG00000094557	nupr1	0.0120147994225948
ENSDARG00000038559	h1f0	0.012012028789308
ENSDARG00000034989	retsatl	0.0120100685995482
ENSDARG00000056877	vamp2	0.0120070724258356
ENSDARG00000099045	cacnb2a	0.0120067107740335
ENSDARG00000079858	tmem163a	0.0120053484364491
ENSDARG00000070050	sfrp2	0.0120036457792034
ENSDARG00000012426	neflb	0.0120013091590681
ENSDARG00000103826	gpib	0.0119913669364082
ENSDARG00000077497	igsf10	0.0119910476932981
ENSDARG00000063054	shank3b	0.0119868546927469
ENSDARG00000101324	apoa1b	0.0119858122848077
ENSDARG00000062693	nrxn3b	0.0119853320271334
ENSDARG00000040930	deptor	0.0119853137831928
ENSDARG00000077852	samd11	0.0119843444160594
ENSDARG00000012071	angptl1a	0.0119843092850376
ENSDARG00000099729	pcdh10a	0.0119831776938793
ENSDARG00000004415	tcf7l2	0.0119787062108695
ENSDARG00000103993	ENSDARG00000103993	0.0119783028138651
ENSDARG00000021789	myoc	0.011978275857494
ENSDARG00000075159	mfi2	0.0119778797501504
ENSDARG00000001870	atp1a1a.4	0.011971056554483
ENSDARG00000092240	si:ch211-243a20.3	0.0119670445691681
ENSDARG00000105040	fam69c	0.011966453336608
ENSDARG00000101865	pcdh1g30	0.0119647580454076
ENSDARG00000038643	alas2	0.0119644965186604
ENSDARG00000056196	slc2a2	0.0119638253076891
ENSDARG00000012504	rlbp1a	0.01196282050948
ENSDARG00000096546	nrp2a	0.0119570209927126
ENSDARG00000020450	cacng8a	0.0119557814699162
ENSDARG00000006811	sult1st6	0.0119535026689428
ENSDARG00000098957	BX908782.1	0.011951535075051
ENSDARG00000041735	tmem237a	0.0119487226321729
ENSDARG00000069989	bnc2	0.0119457896930881
ENSDARG00000062790	ENSDARG00000062790	0.0119456761270142
ENSDARG00000034187	calm1b	0.011942574795325
ENSDARG00000012138	sgce	0.0119391918252987
ENSDARG00000099844	GNAZ	0.0119256423793238
ENSDARG00000070597	prelp	0.011925265183259
ENSDARG00000098158	cpxm1b	0.0119244037314594
ENSDARG00000036041	f2	0.0119151681020081
ENSDARG00000089567	ENSDARG00000089567	0.0119149302261178
ENSDARG00000070394	uroc1	0.0119146134804791
ENSDARG00000001437	slc2a1a	0.0119139660539392
ENSDARG00000081218	5_8S_rRNA	0.0119137359827538
ENSDARG00000003203	rhcga	0.011910466804854
ENSDARG00000025912	bscl2l	0.0119087380680292
ENSDARG00000105188	si:dkey-76i15.1	0.0119077463529668
ENSDARG00000078529	adgrb1b	0.0119050903825971
ENSDARG00000045424	zgc:173856	0.0119049761468729
ENSDARG00000056464	fitm1	0.0118982631223759
ENSDARG00000033832	ampd1	0.011894198342754
ENSDARG00000070709	wu:fi42e03	0.0118922073934868
ENSDARG00000016343	zgc:92518	0.0118861319118505
ENSDARG00000059280	hoxd3a	0.0118861016000024
ENSDARG00000063682	fhod3a	0.0118855070025707
ENSDARG00000056122	gdi1	0.0118828931623257
ENSDARG00000010434	clu	0.0118727919036446
ENSDARG00000057992	fstb	0.0118695786126384
ENSDARG00000039423	si:ch211-217g15.3	0.011869380267576
ENSDARG00000054447	slc29a1b	0.011866741762051
ENSDARG00000100166	CASKIN1 (1 of many)	0.0118619093376433
ENSDARG00000077938	cd248b	0.0118614630344417
ENSDARG00000076949	zgc:173837	0.0118606024228669
ENSDARG00000039516	c8a	0.0118585991458843
ENSDARG00000056087	ecrg4a	0.0118566350074041
ENSDARG00000104826	pcdh1gc5	0.0118528025400832
ENSDARG00000039052	klhl40a	0.0118518026313783
ENSDARG00000055901	steap4	0.0118482626017498
ENSDARG00000002230	sypb	0.0118419999181265
ENSDARG00000100712	si:dkey-19b23.12	0.011838226515579
ENSDARG00000063288	slc2a11b	0.0118376732997765
ENSDARG00000075542	zfhx4	0.011835140053505
ENSDARG00000045560	mybpc1	0.011832533596788
ENSDARG00000007149	nadl1.2	0.0118310407111369
ENSDARG00000042027	prrx1b	0.0118305787293049
ENSDARG00000102908	il16	0.0118269658315305
ENSDARG00000086957	si:dkeyp-118a3.2	0.0118265787322244
ENSDARG00000077162	NWD2	0.0118253026131019
ENSDARG00000060263	pecam1	0.0118234342023341
ENSDARG00000002635	FAM184A (1 of many)	0.0118184636947232
ENSDARG00000010591	foxn4	0.0118158919072713
ENSDARG00000079782	vmhcl	0.0118156464983859
ENSDARG00000100093	ppp2r2ba	0.0118080456442901
ENSDARG00000014973	ntng1a	0.0118029282627012
ENSDARG00000023537	ahr1b	0.0118028938541055
ENSDARG00000100528	map1lc3c	0.0118016572331572
ENSDARG00000005841	tnni2a.2	0.0118006474637792
ENSDARG00000008306	rdh5	0.011800590402774
ENSDARG00000057504	si:dkey-202g17.3	0.0117966985355074
ENSDARG00000056627	cxcl14	0.0117962543277966
ENSDARG00000015174	atp6v0a1b	0.0117956909226799
ENSDARG00000100270	si:ch211-235e15.1	0.0117919480645884
ENSDARG00000052063	col4a5	0.0117902141836003
ENSDARG00000013057	hoxb5a	0.0117870406076678
ENSDARG00000034007	prom1b	0.0117811511084573
ENSDARG00000006607	gpr27	0.0117798570773897
ENSDARG00000078918	comtd1	0.0117788603529833
ENSDARG00000060631	GARNL3	0.0117748723767204
ENSDARG00000088432	si:dkey-162h11.3	0.0117718786263464
ENSDARG00000001913	palmda	0.0117701354119223
ENSDARG00000068275	ptx3a	0.0117681433073008
ENSDARG00000098724	RGR (1 of many)	0.0117670419290139
ENSDARG00000101984	pde6g	0.0117664568736307
ENSDARG00000099931	pcdh1g26	0.0117650017067192
ENSDARG00000099203	atp1b2a	0.0117642583986895
ENSDARG00000055132	lrfn4a	0.0117636074115123
ENSDARG00000076135	mmrn2a	0.0117594831980451
ENSDARG00000092970	si:ch211-11c15.3	0.0117542851474691
ENSDARG00000038981	zgc:153615	0.011753287446331
ENSDARG00000025302	dixdc1a	0.0117532704432689
ENSDARG00000078865	cxxc5a	0.0117530442874564
ENSDARG00000020758	tmem178	0.0117518570574954
ENSDARG00000030632	zgc:110191	0.0117500277272952
ENSDARG00000063264	PCDH9	0.0117426371906352
ENSDARG00000056950	epyc	0.0117417584733188
ENSDARG00000029230	pnp4b	0.0117390852794499
ENSDARG00000044212	CR735126.1	0.0117356420557814
ENSDARG00000012881	slc4a1a	0.0117307913470557
ENSDARG00000069428	slbp2	0.0117241927127611
ENSDARG00000097196	si:ch211-145n14.3	0.0117241327739382
ENSDARG00000071658	ywhag2	0.0117239582095795
ENSDARG00000096770	si:ch73-21k16.6	0.0117217225254606
ENSDARG00000100052	cckb	0.0117214385280778
ENSDARG00000046107	CASKIN1 (1 of many)	0.0117212042818587
ENSDARG00000103476	trpm1b	0.0117209998523877
ENSDARG00000037960	lrrc17	0.0117149050326459
ENSDARG00000021172	cyp2ad2	0.0117144746804073
ENSDARG00000009401	vcanb	0.0117073083967535
ENSDARG00000103295	cyp3a65	0.0117037557134051
ENSDARG00000102100	mrc1a	0.0117014011815642
ENSDARG00000030265	scdb	0.0117003523365485
ENSDARG00000098823	PDZD4 (1 of many)	0.0116991612779325
ENSDARG00000071113	xirp2a	0.0116904179136425
ENSDARG00000104292	ctgfb	0.0116873173248802
ENSDARG00000061647	nrxn1a	0.0116853811916679
ENSDARG00000039133	lamb4	0.0116853006879236
ENSDARG00000093453	ahdc1	0.0116819053198316
ENSDARG00000086214	ntrk3b	0.0116818102401493
ENSDARG00000095802	si:ch1073-155h21.2	0.0116791111191392
ENSDARG00000044155	mafaa	0.011678675994681
ENSDARG00000061383	serpinf2b	0.0116781423424579
ENSDARG00000053499	isl2b	0.0116768306792927
ENSDARG00000037587	SYNPR (1 of many)	0.0116756682071348
ENSDARG00000098057	dscaml1	0.0116750242969627
ENSDARG00000038720	si:ch211-14a17.7	0.0116745963505873
ENSDARG00000013000	ppfia2	0.0116735012171712
ENSDARG00000053375	nptxrb	0.0116719470017787
ENSDARG00000056004	sprn	0.0116667542983313
ENSDARG00000062346	cacna1ea	0.0116660131851519
ENSDARG00000070162	stox2a	0.0116633194454851
ENSDARG00000070726	cnga3a	0.0116628107389264
ENSDARG00000013813	fam219ab	0.0116619139449102
ENSDARG00000079546	BX548000.1	0.0116613383157248
ENSDARG00000094792	twf2a	0.0116584996155646
ENSDARG00000088581	f10	0.0116575703838438
ENSDARG00000076462	ndnfl	0.0116568764777425
ENSDARG00000069966	alox5b.3	0.0116477310129057
ENSDARG00000039949	fibina	0.0116466984815483
ENSDARG00000077709	iqsec2	0.011644982012576
ENSDARG00000070173	gria2a	0.01164489544663
ENSDARG00000101181	s100w	0.0116399784846391
ENSDARG00000036036	mdka	0.0116388278986457
ENSDARG00000058381	zgc:171775	0.0116375499722618
ENSDARG00000043802	ms4a17a.9	0.0116355620522786
ENSDARG00000101128	si:dkey-211f22.5	0.011635428268514
ENSDARG00000020876	pdk2a	0.0116330467859157
ENSDARG00000059781	atcayb	0.0116326942180103
ENSDARG00000037655	pls3	0.0116323988950127
ENSDARG00000056913	pcolcea	0.0116320240288506
ENSDARG00000058365	hspb8	0.0116295173772788
ENSDARG00000057606	arl4ca	0.0116285141871509
ENSDARG00000026247	si:dkey-105e17.1	0.0116261720187939
ENSDARG00000100968	si:ch211-1a19.3	0.0116250476114408
ENSDARG00000099362	ENSDARG00000099362	0.0116244499617997
ENSDARG00000044528	slc15a1b	0.0116230304032337
ENSDARG00000008100	slc7a10a	0.0116228240716497
ENSDARG00000032389	tspan12	0.0116216444719285
ENSDARG00000059163	irbp	0.0116197587664809
ENSDARG00000073978	crabp2a	0.0116180958038342
ENSDARG00000031222	lhx2b	0.0116168259321371
ENSDARG00000070539	arf3a	0.0116160276403062
ENSDARG00000015337	comta	0.0116120892910931
ENSDARG00000102376	cacng2b	0.0116119716941901
ENSDARG00000095421	si:dkey-106l3.6	0.0116110593140044
ENSDARG00000095557	si:dkey-11n6.3	0.0116100377024056
ENSDARG00000037191	ttr	0.0116075932359018
ENSDARG00000099111	zgc:175280	0.0116071660876578
ENSDARG00000042953	cyp2n13	0.0116050848164693
ENSDARG00000042535	actc1a	0.0115970164151731
ENSDARG00000103586	si:dkey-65j6.2	0.0115960278916095
ENSDARG00000012903	slc34a2a	0.0115956706134967
ENSDARG00000076448	serpinf2a	0.0115950484185777
ENSDARG00000045926	crabp1a	0.0115931841496611
ENSDARG00000055216	tuba1c	0.0115901928091847
ENSDARG00000027582	angptl7	0.0115899209215818
ENSDARG00000075752	myo18aa	0.011588325568152
ENSDARG00000004529	zgc:173742	0.0115770123285774
ENSDARG00000055791	SLC3A2 (1 of many)	0.0115766863115864
ENSDARG00000015876	npas3b	0.011575648935847
ENSDARG00000088315	si:ch211-103f14.3	0.0115741732178179
ENSDARG00000019521	mpx	0.0115731329494331
ENSDARG00000020212	slc1a1	0.0115690481539614
ENSDARG00000045685	cntn1b	0.0115686315241153
ENSDARG00000060330	si:ch211-284e13.4	0.0115670135840462
ENSDARG00000019013	barhl1b	0.0115655602103646
ENSDARG00000097827	lrp1aa	0.0115653141152392
ENSDARG00000062744	scn1lab	0.0115626833578653
ENSDARG00000057714	cmah	0.0115570270437193
ENSDARG00000074677	frem3	0.0115514809078775
ENSDARG00000099035	pcdh1g33	0.011548578112553
ENSDARG00000104587	srl	0.0115463571731961
ENSDARG00000006356	slc18a3a	0.0115448316303332
ENSDARG00000100971	fxyd6	0.0115438358966047
ENSDARG00000079656	FAM171A2 (1 of many)	0.0115425473763433
ENSDARG00000061848	col15a1b	0.0115423062182225
ENSDARG00000087961	avd	0.011541856363962
ENSDARG00000056027	hoxb8a	0.0115399610165594
ENSDARG00000012694	c3a.1	0.0115325171233692
ENSDARG00000021154	PRODH2	0.0115308110333122
ENSDARG00000074860	slc5a7a	0.0115303583170575
ENSDARG00000102165	ENSDARG00000102165	0.0115302869424225
ENSDARG00000036214	dazl	0.0115288505328124
ENSDARG00000097503	si:ch73-288o11.5	0.0115273410712766
ENSDARG00000031343	rab6bb	0.0115267563300146
ENSDARG00000071048	wisp3	0.0115230020303399
ENSDARG00000032098	c8g	0.0115209633447947
ENSDARG00000091029	phox2bb	0.0115154321246502
ENSDARG00000058548	bves	0.0115151453022714
ENSDARG00000104839	mansc1	0.011513444173152
ENSDARG00000097706	si:dkey-11a7.3	0.0115087646434355
ENSDARG00000101368	ENSDARG00000101368	0.0115063566805889
ENSDARG00000058999	cdx1b	0.0115062978266785
ENSDARG00000079985	nrip2	0.011505850576161
ENSDARG00000075557	apcdd1l	0.0115055909530886
ENSDARG00000069265	matn3b	0.0115029335383227
ENSDARG00000089769	hapln1a	0.011502929980597
ENSDARG00000034808	kcnip1b	0.0115019208114046
ENSDARG00000101713	scn2b	0.0115011759717088
ENSDARG00000044827	wnt7aa	0.0114981201341483
ENSDARG00000029263	hoxb3a	0.011497897462064
ENSDARG00000099783	pcdh2ac	0.0114976410394332
ENSDARG00000043313	ank2b	0.0114959415161249
ENSDARG00000052708	tnni1b	0.011494563877538
ENSDARG00000037491	bmp15	0.0114938703536641
ENSDARG00000015184	mpp3a	0.0114907974471512
ENSDARG00000104361	barhl2	0.011489062017048
ENSDARG00000033227	lect2l	0.0114886683186602
ENSDARG00000070923	zgc:158296	0.0114885466343286
ENSDARG00000052094	notch1b	0.0114880759037286
ENSDARG00000071684	rx1	0.0114876853667005
ENSDARG00000096887	si:ch211-220p4.1	0.0114856083724468
ENSDARG00000060893	col8a2	0.0114846286083971
ENSDARG00000102730	mapk10	0.0114838583247584
ENSDARG00000020785	lama4	0.0114793406621048
ENSDARG00000069632	emp1	0.0114759551082557
ENSDARG00000095715	si:ch211-202e12.3	0.0114745846656874
ENSDARG00000025254	s100a10b	0.0114712167603864
ENSDARG00000003210	ANO2 (1 of many)	0.0114680756524845
ENSDARG00000067999	GJD2 (1 of many)	0.0114680087394613
ENSDARG00000059054	pdk2b	0.0114671611525935
ENSDARG00000100139	si:ch211-113d22.2	0.0114669941187157
ENSDARG00000103057	zfhx3	0.0114669391861484
ENSDARG00000104582	zgc:77058	0.011465130250216
ENSDARG00000103785	sult2st2	0.0114621860685281
ENSDARG00000070809	znf516	0.0114603518486353
ENSDARG00000079388	agrn	0.0114602566028808
ENSDARG00000101393	si:dkey-31g6.6	0.0114586530113572
ENSDARG00000100940	nr5a2	0.0114580656956371
ENSDARG00000098810	VSTM2B (1 of many)	0.0114553384912139
ENSDARG00000004588	sox4a	0.0114549223503588
ENSDARG00000044615	zak	0.0114527167695921
ENSDARG00000100670	pcdh1g31	0.0114498939167958
ENSDARG00000099137	LTBP4	0.0114467660382271
ENSDARG00000043722	cpa4	0.0114461859529097
ENSDARG00000095463	si:ch73-90k17.1	0.011444871164268
ENSDARG00000051824	tmeff2a	0.0114414154736299
ENSDARG00000087979	si:dkey-245g22.3	0.0114344400499684
ENSDARG00000062549	acmsd	0.0114293099623648
ENSDARG00000041595	ces3	0.0114291003919182
ENSDARG00000061829	UNC13A	0.0114282449124125
ENSDARG00000058601	gdap1	0.0114282239639131
ENSDARG00000071083	si:dkeyp-34c12.1	0.0114277951504397
ENSDARG00000100952	wu:fj16a03	0.0114236322965077
ENSDARG00000061977	ppfibp2a	0.011423280364028
ENSDARG00000102288	ENSDARG00000102288	0.0114199403438848
ENSDARG00000040985	itgbl1	0.0114186938500116
ENSDARG00000061473	tbkbp1	0.0114160141207213
ENSDARG00000017490	cel.1	0.0114149437539647
ENSDARG00000071445	myoz1b	0.0114076240484853
ENSDARG00000034043	irx5a	0.0114062922096814
ENSDARG00000009941	erc1a	0.0114048726138107
ENSDARG00000056934	hepacama	0.0114047012764938
ENSDARG00000027310	lsp1	0.0114027696451141
ENSDARG00000041747	sspn	0.0114025595845247
ENSDARG00000004932	anos1b	0.0113960379861546
ENSDARG00000090768	zp3.2	0.0113887024284861
ENSDARG00000104267	postnb	0.0113861410424331
ENSDARG00000099685	gnb5a	0.0113857388412014
ENSDARG00000075467	shisa3	0.0113853037286474
ENSDARG00000103533	clec14a	0.0113848139006808
ENSDARG00000030733	b3gat2	0.0113829077069905
ENSDARG00000101701	bmp5	0.0113825501349829
ENSDARG00000105060	rdh8b	0.0113822189732861
ENSDARG00000077840	meis2b	0.0113819227740369
ENSDARG00000090035	rtn4r	0.0113787828818221
ENSDARG00000091715	si:dkey-162h11.2	0.0113762323015375
ENSDARG00000039131	atp1a1a.3	0.0113760478853033
ENSDARG00000009021	chrna1	0.011375219753124
ENSDARG00000032242	tnnt2c	0.0113752039940037
ENSDARG00000005343	ccdc85al	0.0113750271541156
ENSDARG00000099558	NPC1L1	0.011372291118758
ENSDARG00000076270	adamts13	0.0113672386039786
ENSDARG00000078717	itga8	0.0113643411137437
ENSDARG00000003994	syt9a	0.0113624417106284
ENSDARG00000033382	grifin	0.0113624318783466
ENSDARG00000103760	cfhl2	0.0113617248064748
ENSDARG00000006896	lhx6	0.011361295914797
ENSDARG00000037002	zgc:152968	0.0113578299539726
ENSDARG00000102051	mtbl	0.0113542796559212
ENSDARG00000023861	dnase1l3l	0.011350374630276
ENSDARG00000029114	ENSDARG00000029114	0.0113483437900299
ENSDARG00000068191	cdh15	0.0113475301673889
ENSDARG00000068691	kctd4	0.0113459384526704
ENSDARG00000055093	cdh27	0.0113458910704146
ENSDARG00000075993	clic5a	0.0113458432807237
ENSDARG00000030687	phka2	0.0113440445607539
ENSDARG00000074216	COLQ (1 of many)	0.0113436909784694
ENSDARG00000004782	fgfr3	0.0113423200160664
ENSDARG00000056105	syt11b	0.0113404357470804
ENSDARG00000036171	rnasel3	0.0113376430670474
ENSDARG00000086778	pdgfba	0.0113274666552307
ENSDARG00000094809	ms4a17a.14	0.011326797096973
ENSDARG00000071475	aox5	0.0113265430571711
ENSDARG00000063518	ENSDARG00000063518	0.0113259646940698
ENSDARG00000087345	CABZ01059415.2	0.0113245117153249
ENSDARG00000033201	CRIP2	0.0113208113876594
ENSDARG00000005704	eps8l3b	0.0113204388758674
ENSDARG00000061963	vrtn	0.0113128286258398
ENSDARG00000077690	mb21d2	0.0113115748006147
ENSDARG00000078394	CABZ01059627.1	0.0113107294000104
ENSDARG00000093899	si:ch211-142k18.1	0.0113082806563659
ENSDARG00000041133	rapsn	0.0113070142550932
ENSDARG00000069737	pou4f2	0.0113036256782366
ENSDARG00000070166	zgc:153499	0.0113015742206083
ENSDARG00000062662	lmod3	0.011295309062008
ENSDARG00000033971	prrx1a	0.0112951594571484
ENSDARG00000079500	kif3cb	0.0112918676342721
ENSDARG00000023479	lrp13	0.0112914804246061
ENSDARG00000030896	foxq1a	0.011285703605672
ENSDARG00000059423	prune2	0.0112844926684256
ENSDARG00000013871	slc5a1	0.0112829175245149
ENSDARG00000071877	dhrs7cb	0.0112810172384691
ENSDARG00000088168	ablim3	0.0112803008114946
ENSDARG00000037425	s100a10a	0.0112796931139683
ENSDARG00000059412	zgc:111976	0.0112796529650198
ENSDARG00000011171	TENM2 (1 of many)	0.0112795955311776
ENSDARG00000041150	slc17a6b	0.0112795721317525
ENSDARG00000022817	pvalb3	0.0112795256041457
ENSDARG00000093255	si:dkey-229d11.3	0.0112787779593348
ENSDARG00000012076	apoa1a	0.0112749370973199
ENSDARG00000071576	si:dkey-102c8.3	0.0112747323910702
ENSDARG00000015854	chata	0.0112740929933223
ENSDARG00000056767	itgb3a	0.011272960967152
ENSDARG00000023940	si:ch73-362m14.4	0.0112723821919827
ENSDARG00000017246	prx	0.0112710704571531
ENSDARG00000097513	si:ch211-84k18.3	0.0112708112993583
ENSDARG00000019692	colq	0.0112701701229292
ENSDARG00000062277	ppp2r2cb	0.0112697443410266
ENSDARG00000092919	zp3c	0.0112645750208595
ENSDARG00000055897	zgc:154093	0.0112638699595009
ENSDARG00000068247	luzp2	0.0112609266934442
ENSDARG00000076862	fam198a	0.0112594020415916
ENSDARG00000034862	f7	0.0112580735701128
ENSDARG00000069583	CNDP1	0.0112543990402426
ENSDARG00000023820	faxdc2	0.0112539472642771
ENSDARG00000042824	nfe2l2a	0.0112512873376878
ENSDARG00000100851	gphnb	0.0112491876681114
ENSDARG00000034229	kcnip3a	0.0112490042290441
ENSDARG00000043685	nabp1b	0.0112484857132682
ENSDARG00000015076	cx44.1	0.0112473207665451
ENSDARG00000011797	fam46bb	0.0112463823670308
ENSDARG00000014871	syngr3a	0.0112451667941472
ENSDARG00000074316	itga1	0.0112436769043312
ENSDARG00000071235	si:ch211-117c9.5	0.0112403855669502
ENSDARG00000014248	pdlim3b	0.0112400562648556
ENSDARG00000078898	pcdh7a	0.0112364711815274
ENSDARG00000002347	cyp11a1	0.0112359048590988
ENSDARG00000100792	zgc:154142	0.0112337449186995
ENSDARG00000042684	serpinc1	0.0112327023096178
ENSDARG00000103900	sept9b	0.0112293898662304
ENSDARG00000070873	ccl25b	0.0112224897258196
ENSDARG00000012204	CDK18	0.0112210978504298
ENSDARG00000003615	slc26a3.2	0.0112175799246238
ENSDARG00000091579	si:ch211-66e2.5	0.0112175000041847
ENSDARG00000070479	tspan13b	0.011215911101125
ENSDARG00000037555	atoh8	0.0112142146888721
ENSDARG00000052578	c6ast4	0.0112130590157595
ENSDARG00000089334	ednrba	0.011211238965664
ENSDARG00000042846	disp2	0.0112079407439043
ENSDARG00000087198	cthrc1a	0.0112073831729294
ENSDARG00000044894	zgc:113307	0.0112019434620492
ENSDARG00000079908	tmem151a	0.0111999299705032
ENSDARG00000008720	lmo3	0.0111964533460865
ENSDARG00000017794	sdr16c5b	0.0111945146381652
ENSDARG00000100635	chia.1	0.0111919010047332
ENSDARG00000069608	palm2	0.0111900070337317
ENSDARG00000099470	muc5.3	0.0111899369807255
ENSDARG00000097738	si:dkey-31n5.4	0.0111895644416001
ENSDARG00000060656	si:ch211-10a23.2	0.0111879707918803
ENSDARG00000038709	MYADM (1 of many)	0.0111879332257038
ENSDARG00000030722	xirp1	0.0111874644067879
ENSDARG00000105463	si:ch211-210k13.6	0.0111859808868088
ENSDARG00000035904	crabp1b	0.0111832910048508
ENSDARG00000103651	map3k12	0.0111816119450228
ENSDARG00000012060	thbs3b	0.0111799556122564
ENSDARG00000076386	epdl1	0.0111797246514175
ENSDARG00000103588	prrt2	0.0111795946866945
ENSDARG00000062208	prrt1	0.01117903089343
ENSDARG00000094392	si:dkey-229d11.5	0.0111779291027509
ENSDARG00000018621	slc6a19a.1	0.0111775899171109
ENSDARG00000024771	slc24a5	0.011174767769144
ENSDARG00000075468	vwa1	0.0111733975329923
ENSDARG00000089418	si:dkey-164f24.2	0.0111718440942961
ENSDARG00000005112	cdh17	0.0111716124532216
ENSDARG00000076500	chgb	0.0111667074140502
ENSDARG00000021405	chd3	0.0111666683812154
ENSDARG00000005159	cyth3b	0.0111650556240962
ENSDARG00000101606	rims2a	0.0111635965912557
ENSDARG00000090326	MAPK8IP1 (1 of many)	0.0111580578890989
ENSDARG00000032156	zgc:171776	0.0111575654286408
ENSDARG00000094422	si:dkey-12l12.1	0.0111545772500054
ENSDARG00000045633	asb15a	0.0111533577395065
ENSDARG00000070734	dyrk4	0.0111528260928237
ENSDARG00000009430	tmem30c	0.0111476030700156
ENSDARG00000018178	pgm2	0.0111444786404218
ENSDARG00000044956	zgc:114123	0.0111430271990007
ENSDARG00000097617	si:ch211-178n15.1	0.0111397474888273
ENSDARG00000003684	obsl1a	0.0111396216287378
ENSDARG00000092057	si:dkey-90l23.1	0.0111395033666961
ENSDARG00000055185	tm4sf5	0.0111393373734825
ENSDARG00000078026	zcchc24	0.0111378498264879
ENSDARG00000078187	slc12a5b	0.0111343841147991
ENSDARG00000075491	si:ch211-26b3.4	0.0111291708555731
ENSDARG00000069922	popdc2	0.0111265682033962
ENSDARG00000043279	aqp12	0.0111253481739889
ENSDARG00000053665	gabrg2	0.0111225540965377
ENSDARG00000104497	pcdh1g29	0.0111218886066902
ENSDARG00000054890	rgra	0.0111207988701549
ENSDARG00000062618	si:ch211-23l10.2	0.011119687412934
ENSDARG00000054537	nhsl1a	0.0111183064076094
ENSDARG00000103024	zgc:175136	0.0111178014828112
ENSDARG00000062359	scn3b	0.0111161726020211
ENSDARG00000021208	serpind1	0.0111151171355104
ENSDARG00000100055	tox2	0.0111148697971694
ENSDARG00000043237	nfil3-2	0.0111144324661555
ENSDARG00000014652	ankrd13b	0.0111129351655433
ENSDARG00000044375	zgc:158291	0.0111111165856356
ENSDARG00000024537	emilin1a	0.0111110903678857
ENSDARG00000015543	s100a1	0.0111106998719495
ENSDARG00000053773	vgll2b	0.011109023132478
ENSDARG00000098969	RELN	0.0111063539037551
ENSDARG00000069160	fam19a5a	0.011101764726613
ENSDARG00000088717	ecrg4b	0.0111017603033848
ENSDARG00000045273	tmem204	0.0110994996261136
ENSDARG00000074865	frmpd3	0.0110985816002078
ENSDARG00000035175	schip1	0.0110980834977954
ENSDARG00000001993	myhb	0.0110971039077462
ENSDARG00000018025	tbx2a	0.0110966706180883
ENSDARG00000012078	meis1b	0.0110961306831626
ENSDARG00000008186	syk	0.0110906373045535
ENSDARG00000028478	si:ch211-173n18.3	0.0110882632091067
ENSDARG00000078659	tmem176	0.0110873991010032
ENSDARG00000075813	asphd1	0.0110872405395574
ENSDARG00000074815	mxra5a	0.0110861856308301
ENSDARG00000101446	PCP4L1 (1 of many)	0.0110847216490273
ENSDARG00000078183	ENSDARG00000078183	0.0110842657804898
ENSDARG00000101510	cetn2	0.0110832334811146
ENSDARG00000052960	nppa	0.0110823263740992
ENSDARG00000013343	kif26ba	0.0110814225393411
ENSDARG00000035899	lingo1b	0.0110812032134803
ENSDARG00000041644	TMEM27	0.0110804661090737
ENSDARG00000029057	tm6sf2	0.0110784242137584
ENSDARG00000030656	sept3	0.0110755107737753
ENSDARG00000021869	rcan2	0.01107450887931
ENSDARG00000017673	nova2	0.0110737794546256
ENSDARG00000099648	ENSDARG00000099648	0.0110725254229825
ENSDARG00000028507	itgb4	0.0110709464996812
ENSDARG00000020749	caprin2	0.0110671911141803
ENSDARG00000052497	zgc:110789	0.0110668188608849
ENSDARG00000028275	sult1st1	0.0110639008792179
ENSDARG00000008131	sox1b	0.0110618582119956
ENSDARG00000013430	bhmt	0.0110603840958528
ENSDARG00000104084	ENSDARG00000104084	0.0110597075472089
ENSDARG00000036894	AIMP1 (1 of many)	0.0110566430943176
ENSDARG00000097693	si:ch211-248a14.8	0.0110565869464753
ENSDARG00000014031	abcc2	0.0110562045542888
ENSDARG00000078599	micu3a	0.0110527604316068
ENSDARG00000055698	pcnxl2	0.0110492551136127
ENSDARG00000001975	hsd11b2	0.0110464591299264
ENSDARG00000090190	bcam	0.0110451065886694
ENSDARG00000019646	twist3	0.0110427553310212
ENSDARG00000062323	adam23a	0.0110392951279746
ENSDARG00000061259	sost	0.0110390284601365
ENSDARG00000059252	zpcx	0.0110381063041891
ENSDARG00000091726	aebp1	0.0110361133432821
ENSDARG00000033307	igf2b	0.011035392196303
ENSDARG00000018569	tnfrsf1a	0.0110348509928812
ENSDARG00000078250	zgc:194398	0.0110347692496474
ENSDARG00000074989	sparcl1	0.0110327856675003
ENSDARG00000015002	cdh4	0.0110292380117971
ENSDARG00000006456	pdgfrl	0.0110288414050279
ENSDARG00000035655	rad21b	0.0110281620187866
ENSDARG00000053547	jakmip2	0.0110274987222887
ENSDARG00000018881	apobec2a	0.0110269154517883
ENSDARG00000008861	tfap2e	0.0110255852643817
ENSDARG00000071601	pvalb9	0.0110237611911513
ENSDARG00000029204	tyrp1a	0.0110235861253963
ENSDARG00000019713	oatx	0.0110225856633347
ENSDARG00000009899	znf385a	0.0110195074152963
ENSDARG00000103591	dkk3a	0.0110186704850871
ENSDARG00000009418	mef2cb	0.0110182417488974
ENSDARG00000027957	fgf12a	0.0110164670350259
ENSDARG00000037144	cpb2	0.0110162734281841
ENSDARG00000003020	lrrc4.2	0.01101586336211
ENSDARG00000042428	gstt1a	0.0110150658582444
ENSDARG00000014106	cfl2	0.0110143699107771
ENSDARG00000099387	hn1a	0.0110136421262551
ENSDARG00000030154	pak7	0.0110131418557611
ENSDARG00000092813	fndc7rs4	0.0110125922454899
ENSDARG00000104418	guca2b	0.0110106165725409
ENSDARG00000055377	gnb5b	0.0110045194787833
ENSDARG00000099902	ENSDARG00000099902	0.0110044829966676
ENSDARG00000042063	si:ch211-145c1.1	0.0110036777888926
ENSDARG00000103862	hoxa3a	0.0110025675655347
ENSDARG00000028148	pax2a	0.011001461049166
ENSDARG00000042215	pias4b	0.010999099532797
ENSDARG00000078541	cers3a	0.0109967022365554
ENSDARG00000020866	apoa4b.2	0.0109965712687456
ENSDARG00000054030	hoxb5b	0.0109947816685418
ENSDARG00000031598	calb1	0.0109912068217119
ENSDARG00000075043	ENSDARG00000075043	0.0109911091827019
ENSDARG00000071493	olfm3a	0.0109903942048345
ENSDARG00000100012	si:ch211-239d6.4	0.0109860358475194
ENSDARG00000078362	TNC (1 of many)	0.0109819106726414
ENSDARG00000011208	COX5B (1 of many)	0.0109811233529039
ENSDARG00000032083	dpysl2b	0.0109806435987726
ENSDARG00000007655	crybb1l3	0.0109801483259528
ENSDARG00000068710	nid1a	0.0109787245353441
ENSDARG00000021633	sh3bgr	0.0109767638350531
ENSDARG00000055036	itih3a	0.010974352480448
ENSDARG00000015536	sox6	0.0109732092196841
ENSDARG00000094730	acbd7	0.0109716581206475
ENSDARG00000035538	atp6v0a2a	0.0109712410442317
ENSDARG00000043342	gpx3	0.0109710799304966
ENSDARG00000036446	PRKAR2B	0.0109699693001124
ENSDARG00000055655	birc5b	0.0109694768985954
ENSDARG00000092945	si:ch211-250g4.3	0.0109690373469581
ENSDARG00000060149	ablim1a	0.010963101956721
ENSDARG00000096721	si:rp71-1c10.11	0.0109620957864867
ENSDARG00000016771	tfa	0.0109584301164448
ENSDARG00000045089	ENSDARG00000045089	0.0109538616644693
ENSDARG00000104992	epgn	0.0109520046485693
ENSDARG00000076804	ttyh1	0.0109509922463115
ENSDARG00000075549	cdh5	0.010947562379018
ENSDARG00000017299	fabp11a	0.0109445313204125
ENSDARG00000078169	cacna2d2b	0.0109428951547633
ENSDARG00000055388	vtna	0.010940361594576
ENSDARG00000079074	frmpd1a	0.0109332553631786
ENSDARG00000059255	evx2	0.0109323880334586
ENSDARG00000058421	lgi1b	0.0109293799157809
ENSDARG00000044280	opn1mw2	0.0109288893632541
ENSDARG00000052271	slc22a18	0.0109277615517174
ENSDARG00000101924	si:dkey-65b13.13	0.0109262676096103
ENSDARG00000105255	zbtb4	0.0109172849211315
ENSDARG00000090338	fam20cb	0.010917160828048
ENSDARG00000043907	fgf11b	0.0109153540953538
ENSDARG00000097157	si:ch211-207n23.2	0.0109153515111282
ENSDARG00000068586	ENSDARG00000068586	0.0109123141017514
ENSDARG00000100267	GRM7	0.0109062523366254
ENSDARG00000008880	usp28	0.0109018019526934
ENSDARG00000077799	ENSDARG00000077799	0.0109012024746331
ENSDARG00000062646	tet3	0.0109007518140714
ENSDARG00000091253	smyd1b	0.0109006806081759
ENSDARG00000053963	npm2b	0.0109000522918646
ENSDARG00000079781	slitrk4	0.0108992747301467
ENSDARG00000103950	pcdh1gc6	0.010898307224448
ENSDARG00000098645	rgn	0.0108967675012829
ENSDARG00000022437	cd81b	0.0108929133938962
ENSDARG00000069828	ABHD12B (1 of many)	0.0108913034726114
ENSDARG00000070567	cadpsb	0.0108858839150573
ENSDARG00000097262	si:ch211-255f14.2	0.0108854430593133
ENSDARG00000078141	ELFN1 (1 of many)	0.010884785145221
ENSDARG00000011884	MFN1	0.0108840157465515
ENSDARG00000099744	gap43	0.0108824897274692
ENSDARG00000058606	sik1	0.0108824487723282
ENSDARG00000008491	RDH13 (1 of many)	0.0108803935402154
ENSDARG00000058556	muc5.2	0.0108797010508325
ENSDARG00000022531	ntn1b	0.0108780573856045
ENSDARG00000052118	ADAMTSL5	0.0108775524194021
ENSDARG00000014565	eif4e1b	0.0108771502723524
ENSDARG00000062446	neurl2	0.0108755705028708
ENSDARG00000041295	lim2.5	0.0108718268809762
ENSDARG00000007753	cpne2	0.0108717975808794
ENSDARG00000013787	gucy1a3	0.0108676442475887
ENSDARG00000060639	apba2b	0.0108670645714338
ENSDARG00000053517	EML5	0.0108670024253153
ENSDARG00000025891	shox	0.010866998771414
ENSDARG00000070498	phyhiplb	0.0108669350755866
ENSDARG00000098662	si:ch73-359m17.9	0.0108668280625707
ENSDARG00000004378	yrk	0.0108661540026675
ENSDARG00000003146	ENSDARG00000003146	0.01086556087211
ENSDARG00000020708	mdkb	0.0108642952126187
ENSDARG00000001909	VILL	0.0108603118351663
ENSDARG00000014953	cnih3	0.0108579505170067
ENSDARG00000058222	mpp4a	0.0108574302365182
ENSDARG00000014302	brinp2	0.010856308421719
ENSDARG00000074613	si:ch211-240l19.6	0.0108544921414138
ENSDARG00000019328	plxna4	0.0108533308908714
ENSDARG00000071462	lama3	0.0108515265055015
ENSDARG00000014462	rab3c	0.010850937932783
ENSDARG00000002311	fabp11b	0.0108504869673422
ENSDARG00000019063	fat1b	0.0108504694176843
ENSDARG00000020952	NAALADL1	0.010849884907707
ENSDARG00000089354	tspan4a	0.0108476188513425
ENSDARG00000006773	elovl4a	0.0108453114569634
ENSDARG00000028099	sh2d3ca	0.010845181284828
ENSDARG00000035859	angptl4	0.0108446710741415
ENSDARG00000068593	CU326366.2	0.0108435774909705
ENSDARG00000058318	c1qtnf9	0.0108424959508592
ENSDARG00000095767	dio3b	0.0108424513010168
ENSDARG00000009438	myog	0.010841731185776
ENSDARG00000073824	RASGRF1	0.010840124333368
ENSDARG00000093357	nyap2b	0.0108356114216253
ENSDARG00000057706	si:ch211-137i24.10	0.0108347406160743
ENSDARG00000030463	tppp3	0.0108333268341442
ENSDARG00000079012	CBFA2T3	0.0108314162344636
ENSDARG00000053091	DAB2	0.0108308587362801
ENSDARG00000019117	parvb	0.0108255709622377
ENSDARG00000010144	plppr3a	0.0108243789062636
ENSDARG00000102702	LRRN3 (1 of many)	0.0108235272145533
ENSDARG00000014233	sept8b	0.0108224285575996
ENSDARG00000092044	si:dkey-22f5.9	0.0108203336945197
ENSDARG00000056929	kdm6bb	0.0108145978310346
ENSDARG00000004158	tmem63c	0.0108110273745014
ENSDARG00000044605	stx12l	0.0108107853447565
ENSDARG00000077236	hspb6	0.010806657918278
ENSDARG00000077688	cpo	0.0108060046230038
ENSDARG00000058256	draxin	0.0108040939272297
ENSDARG00000061379	cmya5	0.0108037571887718
ENSDARG00000058799	mybpha	0.0108005615950364
ENSDARG00000056510	gstk1	0.010799026032558
ENSDARG00000090371	si:dkey-46i9.6	0.0107970022079939
ENSDARG00000087426	si:ch211-151p13.8	0.010794832894903
ENSDARG00000074869	si:ch1073-291c23.2	0.0107934827592373
ENSDARG00000104930	si:dkey-225f23.5	0.010789414399706
ENSDARG00000036577	atp6v0cb	0.0107856897213437
ENSDARG00000018179	acvrl1	0.01078453317611
ENSDARG00000051939	pcxb	0.0107840029787849
ENSDARG00000037995	gdf3	0.0107828486087087
ENSDARG00000100288	impg2b	0.0107818356533981
ENSDARG00000043796	ms4a17a.7	0.0107791246919398
ENSDARG00000069297	upf3a	0.0107790195609329
ENSDARG00000044010	loxl2a	0.0107769251387647
ENSDARG00000043770	si:dkey-192d15.2	0.0107765141327181
ENSDARG00000090833	igfbp6b	0.0107764060561644
ENSDARG00000000241	slc40a1	0.0107756624373922
ENSDARG00000092155	apoc2	0.0107729718815788
ENSDARG00000008829	chga	0.0107691152046589
ENSDARG00000056092	si:dkey-12h9.6	0.0107690994629058
ENSDARG00000040080	fli1b	0.0107679050525721
ENSDARG00000018846	dgat2	0.0107678232783006
ENSDARG00000089429	si:dkey-205h13.2	0.0107677801322089
ENSDARG00000055009	col4a1	0.0107663350241863
ENSDARG00000069113	dbn1	0.0107652686628576
ENSDARG00000036058	gnao1b	0.0107647328772298
ENSDARG00000102185	ENSDARG00000102185	0.0107645038432641
ENSDARG00000098832	fam168a	0.0107621531291322
ENSDARG00000033498	rorb	0.0107618248648004
ENSDARG00000037402	lim2.3	0.0107606635180201
ENSDARG00000100352	aglb	0.0107606242039692
ENSDARG00000022509	cox4i2	0.010759865739772
ENSDARG00000058699	tmeff2b	0.0107591371888574
ENSDARG00000097209	cox8b	0.0107581000542952
ENSDARG00000038794	zgc:113531	0.010755815593827
ENSDARG00000037278	lrata	0.0107540052782282
ENSDARG00000062481	mlphb	0.0107527777238083
ENSDARG00000086254	hhla2b.2	0.0107526909107258
ENSDARG00000070338	hoxc4a	0.0107525414467412
ENSDARG00000099695	si:dkey-61n16.5	0.010751989242031
ENSDARG00000009281	dnm1b	0.0107518010931636
ENSDARG00000076373	vopp1	0.0107515715277963
ENSDARG00000099031	scn4ba	0.0107492095987255
ENSDARG00000101195	cyp1c1	0.0107482789838382
ENSDARG00000056331	ahcyl1	0.0107478992291061
ENSDARG00000079455	nlgn4a	0.0107478012398547
ENSDARG00000042525	ebf2	0.0107474376935189
ENSDARG00000097598	clocka	0.0107459741489581
ENSDARG00000014675	efna3a	0.0107448669553434
ENSDARG00000091009	si:ch211-28p3.4	0.0107436901954155
ENSDARG00000022891	zgc:175214	0.0107402000727395
ENSDARG00000074794	necab3	0.0107391480209374
ENSDARG00000034643	fhl3a	0.0107347640541982
ENSDARG00000056181	ncam1a	0.0107332991714823
ENSDARG00000042055	fam129aa	0.01073216466763
ENSDARG00000006526	fn1b	0.010731794594325
ENSDARG00000044719	nrsn1	0.0107315211100345
ENSDARG00000075513	ccdc136a	0.0107299465611612
ENSDARG00000103969	smyhc2	0.0107266830316532
ENSDARG00000078622	scpp5	0.0107256231971078
ENSDARG00000061909	si:ch73-233f7.1	0.0107217841664848
ENSDARG00000062350	synm	0.0107215256515138
ENSDARG00000100041	si:ch1073-235m4.3	0.0107209929607961
ENSDARG00000006497	rtn1a	0.0107158986088131
ENSDARG00000011400	tnnc1a	0.0107133587784306
ENSDARG00000017429	sphkap	0.0107131101936737
ENSDARG00000089717	qpct	0.010706931810282
ENSDARG00000042129	zp3a.1	0.0107064031030961
ENSDARG00000088589	ponzr3	0.0107060489243916
ENSDARG00000093064	SMIM18	0.0107031709827544
ENSDARG00000054942	lgals2a	0.010702807844797
ENSDARG00000045003	vsg1	0.0107019393231813
ENSDARG00000098769	slitrk6	0.0107010488657948
ENSDARG00000079166	ace	0.0106990521250365
ENSDARG00000019492	shbg	0.0106989679334338
ENSDARG00000078222	aatka	0.0106981416272448
ENSDARG00000005775	scn8aa	0.0106974052334394
ENSDARG00000052016	cabp2a	0.0106972529142994
ENSDARG00000094850	si:dkey-88l16.5	0.0106968170174031
ENSDARG00000055592	capn2b	0.0106943548845016
ENSDARG00000055305	ret	0.0106929587179535
ENSDARG00000088975	si:ch211-14k19.8	0.0106924604804795
ENSDARG00000043646	slc6a8	0.0106922348115717
ENSDARG00000096896	si:ch211-222f23.7	0.0106892837783795
ENSDARG00000103199	si:dkey-247k7.2	0.0106844980664681
ENSDARG00000069335	BCL6B	0.0106844222818987
ENSDARG00000099069	bsk146	0.0106829423926855
ENSDARG00000057737	rxraa	0.010682840325114
ENSDARG00000003971	isl2a	0.0106805708713868
ENSDARG00000015399	foxf1	0.0106792850980956
ENSDARG00000026359	pbld2	0.0106784941635307
ENSDARG00000099961	bnip3	0.0106774341460917
ENSDARG00000077256	nat8l	0.0106759312645918
ENSDARG00000022045	map1ab	0.0106750969316808
ENSDARG00000075015	soul5	0.0106748020620669
ENSDARG00000101629	MGAM	0.0106747709523633
ENSDARG00000094198	si:dkey-100j22.7	0.0106725459573459
ENSDARG00000059601	map1aa	0.0106724283605068
ENSDARG00000053542	kctd12.2	0.0106719951709095
ENSDARG00000076292	tns2a	0.0106701838033805
ENSDARG00000014910	panx1b	0.010664478811598
ENSDARG00000089519	FBLN7	0.0106637455215677
ENSDARG00000029368	srpk2	0.0106636097121847
ENSDARG00000078998	lhfpl4a	0.0106615596701388
ENSDARG00000022689	itgb1b.2	0.0106601793588233
ENSDARG00000039304	six1a	0.0106598029789524
ENSDARG00000013855	slc12a3	0.0106585616197428
ENSDARG00000087517	btbd3b	0.0106578325968122
ENSDARG00000005629	smyd2b	0.0106560665099734
ENSDARG00000056239	tmem45b	0.0106555424822103
ENSDARG00000035552	agtr2	0.0106554232982292
ENSDARG00000040177	rgs16	0.0106540102878851
ENSDARG00000101959	etv1	0.0106514456954189
ENSDARG00000009567	SPEG (1 of many)	0.0106497216780558
ENSDARG00000006383	stxbp5l	0.0106495421460597
ENSDARG00000094522	si:ch211-14c7.2	0.0106494148112583
ENSDARG00000053617	camk2a	0.0106485952470461
ENSDARG00000075455	soga3b	0.0106485702663182
ENSDARG00000088137	ADGRG2 (1 of many)	0.0106482772019683
ENSDARG00000076280	ppp1r1b	0.0106473403459196
ENSDARG00000077301	mlf1	0.0106451923529502
ENSDARG00000101449	grik5	0.010643959963188
ENSDARG00000059534	JPH3 (1 of many)	0.0106437502236777
ENSDARG00000068369	angptl2b	0.0106435051596429
ENSDARG00000100876	sez6a	0.0106433155555021
ENSDARG00000075732	taf4b	0.0106427547574615
ENSDARG00000102490	asb2b	0.0106367742882718
ENSDARG00000099889	DUSP27	0.01063247152556
ENSDARG00000056322	ldb3a	0.0106307847077723
ENSDARG00000043309	obscna	0.0106248053446384
ENSDARG00000008541	chia.4	0.0106231158222217
ENSDARG00000023318	fmn2a	0.0106187563117738
ENSDARG00000061736	ank3a	0.0106181997245864
ENSDARG00000040547	b3gat1a	0.0106126606120435
ENSDARG00000033089	si:dkeyp-8h9.1	0.0106107803212922
ENSDARG00000070584	clic5b	0.0106102708708128
ENSDARG00000061479	thsd7aa	0.010609081456597
ENSDARG00000016301	zgc:65894	0.0106078710519406
ENSDARG00000076361	B4GALNT2 (1 of many)	0.0106068385722866
ENSDARG00000087386	pcp4b	0.0106065078975926
ENSDARG00000037532	mcm3l	0.0106029656151724
ENSDARG00000091006	cobl	0.0106026083053278
ENSDARG00000100582	si:ch211-195b11.3	0.0106002390237617
ENSDARG00000092402	si:ch211-208h1.1	0.0106001494445062
ENSDARG00000034321	uo:ion006	0.010599167190853
ENSDARG00000075629	IFI30 (1 of many)	0.0105979246335507
ENSDARG00000069775	fbxo40.1	0.0105943271100963
ENSDARG00000102956	mmp17b	0.0105925442328901
ENSDARG00000078696	synpo2lb	0.0105916558937277
ENSDARG00000071558	fblim1	0.0105915737153399
ENSDARG00000063068	syne1b	0.0105911513568009
ENSDARG00000006983	celf3b	0.0105909664273867
ENSDARG00000099060	zgc:111868	0.0105908979813891
ENSDARG00000099389	cdo1	0.0105893912401719
ENSDARG00000069251	ENSDARG00000069251	0.0105863273390841
ENSDARG00000079008	FAM189B	0.0105850168802889
ENSDARG00000077817	cxxc4	0.0105808073855523
ENSDARG00000056023	hoxb9a	0.0105804894392066
ENSDARG00000009196	anxa3a	0.010580431170103
ENSDARG00000096908	ENSDARG00000096908	0.0105780701627707
ENSDARG00000054632	fli1a	0.0105765584589677
ENSDARG00000029476	ldlra	0.0105729518918713
ENSDARG00000021250	slc25a48	0.0105695580585429
ENSDARG00000100398	pax7a	0.010568969805238
ENSDARG00000039064	st3gal7	0.0105621869890963
ENSDARG00000041417	atp6ap1a	0.0105600376730792
ENSDARG00000042018	fhl2a	0.01055832677842
ENSDARG00000099276	ugt5b3	0.0105561250614692
ENSDARG00000074469	amigo3	0.0105558797357725
ENSDARG00000090230	tmem108	0.0105531741074279
ENSDARG00000074581	add2	0.0105526964408392
ENSDARG00000102845	dclk2b	0.0105526837948987
ENSDARG00000062942	kcna1a	0.0105521192195564
ENSDARG00000096917	si:ch211-227m13.1	0.0105489852473813
ENSDARG00000069912	hmga2	0.010548855700397
ENSDARG00000045413	gcm2	0.0105466166774331
ENSDARG00000068036	tmem119b	0.0105446572730035
ENSDARG00000045750	syt10	0.010544286132629
ENSDARG00000054878	six2b	0.010543505212093
ENSDARG00000100613	CABZ01089777.1	0.01053911025795
ENSDARG00000025174	HABP4	0.0105372620247431
ENSDARG00000094929	apoa4b.3	0.0105343671353134
ENSDARG00000006220	ugt1a1	0.010534162131934
ENSDARG00000061830	prss12	0.0105331470367807
ENSDARG00000073684	quo	0.0105323539632248
ENSDARG00000013856	amy2a	0.0105294398186092
ENSDARG00000074156	sgca	0.0105290443853355
ENSDARG00000032808	tdrd7a	0.0105242726655396
ENSDARG00000100719	urah	0.0105240785645016
ENSDARG00000071460	ENSDARG00000071460	0.0105229664898738
ENSDARG00000043066	nog2	0.0105214859169146
ENSDARG00000070148	cygb2	0.0105213382475501
ENSDARG00000076171	znf827	0.0105212528025405
ENSDARG00000062376	nlgn3b	0.0105198354085333
ENSDARG00000005578	ugp2a	0.0105182488626859
ENSDARG00000089187	wfdc2	0.0105180507532688
ENSDARG00000041685	ENSDARG00000041685	0.0105177537869757
ENSDARG00000018750	npr1b	0.0105175721438544
ENSDARG00000031337	hoxa10b	0.01051608253894
ENSDARG00000062720	pcdh1a	0.0105159787848471
ENSDARG00000019312	rab39ba	0.010512372364106
ENSDARG00000045156	rgs9b	0.0105116778056317
ENSDARG00000025671	grm6b	0.0105108887228487
ENSDARG00000011066	glra3	0.0105095972758022
ENSDARG00000030758	guca1c	0.0105030777940797
ENSDARG00000105223	pmp22a	0.0105021701867504
ENSDARG00000104569	ENSDARG00000104569	0.0105005482821436
ENSDARG00000035835	eef2k	0.0104987169808525
ENSDARG00000098528	rtn4rl1b	0.0104981414051201
ENSDARG00000077467	sox10	0.0104958761150332
ENSDARG00000033802	cyp27a7	0.0104946909611564
ENSDARG00000007412	slc2a1b	0.0104942490901132
ENSDARG00000076830	si:dkey-65b12.6	0.0104919326069392
ENSDARG00000003991	fhl2b	0.0104907919756951
ENSDARG00000098817	ENSDARG00000098817	0.010489531470439
ENSDARG00000070442	si:ch211-113g11.6	0.0104894556620625
ENSDARG00000039726	YIPF7	0.0104883976162871
ENSDARG00000063519	PLEKHB1	0.0104870990351966
ENSDARG00000058695	ddr2b	0.0104867929704047
ENSDARG00000102565	vasnb	0.0104829158637932
ENSDARG00000074839	impg1b	0.0104817771718324
ENSDARG00000058115	fgfr2	0.0104813257691653
ENSDARG00000087601	gpr153	0.0104809604549985
ENSDARG00000056819	hoxa9b	0.0104806780457168
ENSDARG00000010130	smpdl3b	0.0104804614448447
ENSDARG00000052138	slc1a2a	0.0104802364852639
ENSDARG00000044815	SERINC4	0.0104802111140105
ENSDARG00000019130	plk2b	0.0104796625879622
ENSDARG00000040568	pdzd3a	0.0104787906091225
ENSDARG00000087624	LRRC2	0.0104782106409642
ENSDARG00000070339	hoxc3a	0.0104749795451456
ENSDARG00000039832	gsta.2	0.0104745888145509
ENSDARG00000037747	fscn1b	0.0104716040483157
ENSDARG00000103358	si:ch73-187p21.1	0.0104713188924677
ENSDARG00000075450	mkxa	0.0104712197084602
ENSDARG00000062319	si:dkey-103g5.3	0.0104666820971922
ENSDARG00000040926	nr2f2	0.0104662140984913
ENSDARG00000098476	si:dkey-113d16.9	0.0104661066635638
ENSDARG00000039517	c8b	0.0104648642915097
ENSDARG00000035508	barhl1a	0.0104643868203429
ENSDARG00000009026	ANK2	0.0104619277588943
ENSDARG00000035648	irx4a	0.0104590465034595
ENSDARG00000099446	slit1b	0.0104583668284918
ENSDARG00000088639	cdca9	0.0104565975173942
ENSDARG00000029177	lnx2a	0.0104558687010945
ENSDARG00000021195	st8sia6	0.010455393482927
ENSDARG00000043182	hhla2a.1	0.0104553559403649
ENSDARG00000033760	pmelb	0.0104544160281202
ENSDARG00000063007	apc2	0.0104532195423803
ENSDARG00000012968	rhoub	0.0104525991003649
ENSDARG00000104775	si:ch211-134a4.1	0.01045239150122
ENSDARG00000101481	rbp5	0.0104510858823304
ENSDARG00000071458	si:dkey-121a11.3	0.0104490732947291
ENSDARG00000076411	ptrfa	0.0104488513238893
ENSDARG00000024030	angptl2a	0.0104466924776693
ENSDARG00000015263	adma	0.0104448299319143
ENSDARG00000075718	rpz5	0.0104443841283191
ENSDARG00000007009	hoxa11b	0.0104442066300967
ENSDARG00000070730	gabra5	0.0104435861628421
ENSDARG00000097369	si:ch1073-358o18.3	0.0104422514372235
ENSDARG00000055730	trim35-29	0.0104402162504015
ENSDARG00000053110	pkib	0.0104392448480039
ENSDARG00000104458	rnasekb	0.0104371808802855
ENSDARG00000053724	adcyap1r1b	0.0104370636158989
ENSDARG00000043102	lxn	0.0104370297849305
ENSDARG00000008454	cpeb1b	0.0104345203129776
ENSDARG00000078302	brinp1	0.0104335546748867
ENSDARG00000032836	pvalb5	0.0104331065481565
ENSDARG00000087697	lpl	0.0104330387619287
ENSDARG00000041546	gypc	0.0104329741654841
ENSDARG00000100757	BNC1	0.0104317251643842
ENSDARG00000030110	myod1	0.010430448368935
ENSDARG00000058004	six2a	0.0104274466499178
ENSDARG00000079570	rspo2	0.0104252678132634
ENSDARG00000004455	p2rx5	0.0104249621500484
ENSDARG00000041323	csdc2a	0.0104219541195377
ENSDARG00000070507	trpc4a	0.0104212944472299
ENSDARG00000044954	slit1a	0.0104211923857128
ENSDARG00000092026	zgc:173545	0.0104203367834778
ENSDARG00000040942	pnp6	0.0104173690324466
ENSDARG00000014572	chpt1	0.010414112743585
ENSDARG00000024831	crhbp	0.0104140956896301
ENSDARG00000043864	nptnb	0.0104136589013858
ENSDARG00000078176	PHYHIP	0.0104129197966391
ENSDARG00000104210	EFEMP1 (1 of many)	0.0104121581588032
ENSDARG00000033599	zgc:100906	0.0104112832350504
ENSDARG00000013293	crispld1b	0.0104110287934898
ENSDARG00000036422	ENSDARG00000036422	0.0104095997078453
ENSDARG00000022813	dnd1	0.0104089803890772
ENSDARG00000091260	mylk4a	0.0104062952847408
ENSDARG00000070353	hoxc13a	0.0104062442518514
ENSDARG00000098941	si:ch73-57a19.4	0.0104053497141671
ENSDARG00000093303	IFITM3	0.0104046906138255
ENSDARG00000003259	loxa	0.0104046761232094
ENSDARG00000079034	ENSDARG00000079034	0.0104042127676858
ENSDARG00000058543	lama5	0.0104030857754933
ENSDARG00000056262	slc35g2a	0.0104009818926362
ENSDARG00000040535	CSGALNACT1 (1 of many)	0.0104000697130561
ENSDARG00000104441	hspb7	0.0103990732760591
ENSDARG00000038386	ascl1a	0.0103990335274464
ENSDARG00000105450	si:ch211-63p21.1	0.0103973628578234
ENSDARG00000059903	hs3st3l	0.0103952765965385
ENSDARG00000099003	cyp2aa1	0.0103948393814731
ENSDARG00000045788	avpr1ab	0.0103917164534697
ENSDARG00000088157	SMOC2	0.0103911439056485
ENSDARG00000034572	gpr143	0.0103908712717918
ENSDARG00000098631	ENSDARG00000098631	0.0103906866242697
ENSDARG00000004246	slit2	0.0103900279238593
ENSDARG00000094889	cplx4c	0.0103887467934195
ENSDARG00000099390	lama2	0.0103886525659022
ENSDARG00000097212	si:dkey-24p1.6	0.0103844182047758
ENSDARG00000010710	msi1	0.0103835030673701
ENSDARG00000042296	dlx5a	0.0103831541331938
ENSDARG00000076440	btbd6a	0.0103829665683485
ENSDARG00000088816	si:ch211-120j21.1	0.0103828985856911
ENSDARG00000016704	PBLD (1 of many)	0.0103822714365285
ENSDARG00000044767	ENSDARG00000044767	0.0103819547569598
ENSDARG00000040917	cbfb	0.0103780671270102
ENSDARG00000105408	si:ch211-237b12.4	0.010370723267793
ENSDARG00000056704	RAMP1	0.0103682968960313
ENSDARG00000036031	sept5b	0.0103682848754886
ENSDARG00000029718	p2rx3b	0.0103671008211596
ENSDARG00000104213	si:dkey-283b1.6	0.010366835176079
ENSDARG00000034896	ldb2b	0.0103656683567683
ENSDARG00000100476	si:dkeyp-110c7.4	0.0103655389716016
ENSDARG00000079491	KCNA3	0.0103617111196369
ENSDARG00000033296	gpr37b	0.0103603439455475
ENSDARG00000016598	ckmt1	0.0103593763720472
ENSDARG00000015273	alpi.1	0.0103587988186113
ENSDARG00000036080	cd81a	0.0103578907900721
ENSDARG00000037954	tnnt1	0.0103562801570994
ENSDARG00000095268	si:dkey-261h17.1	0.0103554875611623
ENSDARG00000101095	cpne4a	0.0103536561144042
ENSDARG00000078149	grin2ca	0.010353053788415
ENSDARG00000073811	wu:fi34b01	0.0103504833656617
ENSDARG00000044526	camk1ga	0.0103500009228975
ENSDARG00000024619	ENSDARG00000024619	0.0103482397475418
ENSDARG00000055290	mpeg1.1	0.0103448802044849
ENSDARG00000014490	tac1	0.0103441664766866
ENSDARG00000040081	zgc:66432	0.0103439035340517
ENSDARG00000074396	fscn2b	0.0103403524752936
ENSDARG00000014796	wnt11r	0.0103368617958935
ENSDARG00000098526	gpr75	0.0103363001589627
ENSDARG00000014907	htra1b	0.0103342131812755
ENSDARG00000090870	si:ch1073-263o8.2	0.0103340595610187
ENSDARG00000099461	asb10	0.0103337710385791
ENSDARG00000103413	zgc:109949	0.0103331499786002
ENSDARG00000032737	gria3a	0.010330419904754
ENSDARG00000053122	clvs2	0.0103296923958275
ENSDARG00000003808	aqp3a	0.0103295194849089
ENSDARG00000056478	ACAP2 (1 of many)	0.0103290499384985
ENSDARG00000036180	ccnb2	0.0103288095086684
ENSDARG00000093671	crp4	0.0103287144732443
ENSDARG00000005221	desmb	0.0103282264096665
ENSDARG00000104539	OLFML2A (1 of many)	0.010328094145102
ENSDARG00000097192	si:ch73-59c19.2	0.0103276018378168
ENSDARG00000079446	si:dkey-238f9.1	0.0103268565795547
ENSDARG00000097576	VAMP1 (1 of many)	0.0103242087471412
ENSDARG00000051912	HPX (1 of many)	0.0103226417536391
ENSDARG00000075441	vwa2	0.0103209166015408
ENSDARG00000038742	RBP1 (1 of many)	0.0103178941666912
ENSDARG00000040799	sst1.1	0.0103176898380113
ENSDARG00000090424	camk2n2	0.0103162387551871
ENSDARG00000054058	h1fx	0.010309223738847
ENSDARG00000076351	brinp3a.1	0.0103085585765074
ENSDARG00000076779	fam13b	0.0103081301801663
ENSDARG00000091457	ENSDARG00000091457	0.0103072939850291
ENSDARG00000028784	si:dkey-24p1.6	0.0103015247092181
ENSDARG00000032617	fgfrl1a	0.0103013120217143
ENSDARG00000070575	fam131bb	0.0103012220445986
ENSDARG00000091119	fbxo40.2	0.0103000089694076
ENSDARG00000040214	scrt1b	0.0102990760273809
ENSDARG00000095486	CU467646.2	0.0102987385501694
ENSDARG00000020107	usp2a	0.0102960559838963
ENSDARG00000096889	si:ch211-173b16.4	0.010293696762828
ENSDARG00000099838	CABZ01113374.1	0.0102934176304931
ENSDARG00000052154	lix1	0.010292869673907
ENSDARG00000013847	egfra	0.0102928327983501
ENSDARG00000053301	insm1b	0.010292577978079
ENSDARG00000055926	foxi3a	0.0102871471818432
ENSDARG00000015627	rgs6	0.0102853251507355
ENSDARG00000068701	gpr85	0.0102849533632935
ENSDARG00000044541	ppp1r14ba	0.0102829610961002
ENSDARG00000092039	si:dkey-70p6.1	0.0102820792524837
ENSDARG00000095832	si:ch73-269m23.4	0.010281614813316
ENSDARG00000105416	adgrg4a	0.0102814801502056
ENSDARG00000019125	klhl40b	0.0102750723583399
ENSDARG00000036832	cyt1l	0.0102747062459672
ENSDARG00000054609	slco2b1	0.0102717905219484
ENSDARG00000053771	APBB3	0.0102707291572865
ENSDARG00000099115	FO904953.1	0.0102705455004927
ENSDARG00000090615	BX957297.1	0.0102686711132438
ENSDARG00000093957	si:dkey-251i10.2	0.0102663550298945
ENSDARG00000076843	si:dkey-174i8.1	0.0102658430602712
ENSDARG00000102986	csf1ra	0.0102650031965993
ENSDARG00000073810	thbs2b	0.0102630200087762
ENSDARG00000034344	pcdh19	0.0102621355783436
ENSDARG00000062108	iffo1b	0.0102614970369107
ENSDARG00000078087	CNNM1	0.0102591613987637
ENSDARG00000016404	ptch1	0.0102585127251649
ENSDARG00000099712	MYL3	0.0102576663121004
ENSDARG00000039522	tubb2	0.0102575277389326
ENSDARG00000098044	si:ch211-136a13.3	0.010256355228988
ENSDARG00000098258	SLC16A7	0.010256002256909
ENSDARG00000030782	exoc3l2b	0.0102490588016039
ENSDARG00000102032	CABZ01063601.1	0.0102482584099466
ENSDARG00000019930	tal1	0.0102398603096309
ENSDARG00000035309	entpd3	0.0102395037452827
ENSDARG00000041492	si:ch211-196f5.2	0.0102375915771132
ENSDARG00000094974	pbld1	0.0102353387412081
ENSDARG00000103503	dgat1a	0.0102348673991357
ENSDARG00000091398	COL13A1	0.0102334797702841
ENSDARG00000008398	cacna1c	0.0102327126180101
ENSDARG00000012367	trim46a	0.0102310799005737
ENSDARG00000055223	ablim2	0.0102289403515279
ENSDARG00000086740	phyh	0.0102288253516165
ENSDARG00000074635	abca1a	0.0102278476284169
ENSDARG00000004577	zgc:194665	0.0102278189368748
ENSDARG00000098826	PLCL2	0.0102274052294649
ENSDARG00000091792	akap12a	0.010227143820201
ENSDARG00000089767	rnf130	0.0102250460348875
ENSDARG00000042130	zp3a.2	0.0102245040632568
ENSDARG00000094128	si:dkeyp-10a3.2	0.0102234847748165
ENSDARG00000040610	si:ch73-352p4.8	0.0102228922413547
ENSDARG00000014190	sst2	0.0102228217366389
ENSDARG00000034836	KRT84	0.0102221776405425
ENSDARG00000090689	hbbe1.2	0.010220893403485
ENSDARG00000101363	ano2	0.010218482555954
ENSDARG00000104937	PTPRD	0.0102157858366014
ENSDARG00000076299	EMILIN3	0.010213485501339
ENSDARG00000095965	si:ch211-268b13.5	0.0102119760626487
ENSDARG00000027424	slc25a3a	0.0102119752330223
ENSDARG00000089441	si:ch211-105c13.3	0.0102114572588154
ENSDARG00000070951	hmga1b	0.0102107939928692
ENSDARG00000037889	wnt9b	0.0102070718493901
ENSDARG00000103903	CABZ01067945.1	0.0102020725391301
ENSDARG00000026599	eng2a	0.0102007636710667
ENSDARG00000089399	tmem176l.2	0.010200090789803
ENSDARG00000093129	si:rp71-45k5.2	0.0101992191896996
ENSDARG00000092035	si:ch211-156j16.1	0.0101988688560026
ENSDARG00000041960	OLFM4 (1 of many)	0.0101985911439224
ENSDARG00000063407	ENSDARG00000063407	0.010197472580499
ENSDARG00000056732	her4.1	0.0101970911030423
ENSDARG00000071465	lrrc39	0.0101963241443045
ENSDARG00000095901	COL18A1 (1 of many)	0.0101960448913431
ENSDARG00000053481	entpd5a	0.0101923875945139
ENSDARG00000060862	atxn1b	0.0101907548718506
ENSDARG00000032623	rcan3	0.0101895574757242
ENSDARG00000017790	chrnb2b	0.0101890822941379
ENSDARG00000100844	cldn15lb	0.0101887640949672
ENSDARG00000012126	zgc:109965	0.010186676309607
ENSDARG00000008414	exoc3l2a	0.0101863585656984
ENSDARG00000006137	star	0.0101860602929276
ENSDARG00000010154	vstm4a	0.0101839733337262
ENSDARG00000060018	si:ch1073-44g3.1	0.0101836991142659
ENSDARG00000011141	dpysl5a	0.0101826712768426
ENSDARG00000094488	si:ch211-214j8.15	0.0101825009423814
ENSDARG00000077112	si:ch211-180f4.1	0.0101803314771352
ENSDARG00000039406	prom2	0.0101786902231027
ENSDARG00000014976	lims2	0.010177989002258
ENSDARG00000095833	alk	0.0101776383494185
ENSDARG00000011672	sema3b	0.0101764669357456
ENSDARG00000023157	si:rp71-1g18.7	0.010174876160091
ENSDARG00000093799	setbp1	0.0101736672169365
ENSDARG00000058327	neu3.3	0.0101724009550049
ENSDARG00000105178	erc2	0.01017119904597
ENSDARG00000055715	capn8	0.0101706535074033
ENSDARG00000021987	plecb	0.0101689932645842
ENSDARG00000060148	sh3pxd2aa	0.0101683751766487
ENSDARG00000022615	ENSDARG00000022615	0.0101665558572036
ENSDARG00000026531	alcama	0.0101660082868061
ENSDARG00000086947	si:ch211-147m6.1	0.0101653976788871
ENSDARG00000090086	rab11bb	0.0101622739494036
ENSDARG00000035005	bag2	0.0101612914104862
ENSDARG00000029764	mef2ca	0.0101606054285163
ENSDARG00000030872	cetp	0.0101586514728137
ENSDARG00000060668	tm4sf18	0.0101581913106136
ENSDARG00000053364	pax10	0.0101538827407255
ENSDARG00000098376	si:ch211-207l14.1	0.0101533954440425
ENSDARG00000062174	cacnb4b	0.0101499154905203
[truncated: 138 more rows]
