# Supplementary material for: A high-resolution mRNA expression time course of embryonic development in zebrafish
Source: eLife. 2017 Nov 16;6:e30860. doi: 10.7554/eLife.30860 (PMC5690287; doi:10.7554/eLife.30860)
Supplement: Supplementary file 17. [file elife-30860-supp17.zip › rnaseq/PC2.genes.tsv]

gene_id	gene_name	% variance explained
ENSDARG00000036292	cdx4	0.0247502973774962
ENSDARG00000092900	si:ch211-279m15.1	0.0238510679423231
ENSDARG00000011701	ctsll	0.0237227546938537
ENSDARG00000070546	msgn1	0.0231287216533835
ENSDARG00000079376	zgc:174153	0.0226787583954155
ENSDARG00000090099	si:dkeyp-67a8.4	0.0222699792708288
ENSDARG00000014722	her1	0.0222021288921224
ENSDARG00000007329	tbx16	0.0218751093294754
ENSDARG00000094559	zgc:174855	0.0218069316214937
ENSDARG00000006939	tbx6l	0.0216442293216448
ENSDARG00000041490	afp4	0.0216374696084582
ENSDARG00000068761	mespab	0.0214476084300865
ENSDARG00000044861	opn1lw2	0.0213759883820708
ENSDARG00000089750	si:dkey-26g8.5	0.0212645127514419
ENSDARG00000045677	opn1sw1	0.0206972834089129
ENSDARG00000019365	KRT23	0.0206834092691634
ENSDARG00000006409	mapk12b	0.0201490775429175
ENSDARG00000002193	rho	0.0200590659081577
ENSDARG00000094729	apela	0.0199011371745145
ENSDARG00000010124	sp5l	0.0198566015012449
ENSDARG00000039173	ctslb	0.0198085391565944
ENSDARG00000056561	asb11	0.0197072035571703
ENSDARG00000042698	si:dkey-15j16.6	0.0196918727813763
ENSDARG00000079036	si:dkeyp-11g8.3	0.0196049909235152
ENSDARG00000097008	opn1mw1	0.0195667850514901
ENSDARG00000095254	si:dkey-239j18.2	0.019478486988443
ENSDARG00000040466	vil1	0.0193970820780228
ENSDARG00000010332	zgc:56231	0.0192907323348837
ENSDARG00000010936	abcb4	0.0192411073213896
ENSDARG00000099637	szl	0.0191772241712809
ENSDARG00000074100	zgc:163014	0.0189872410373792
ENSDARG00000079653	cyp2x6	0.0188968317142613
ENSDARG00000004328	LIN28A	0.0188845654454339
ENSDARG00000095744	si:dkey-269i1.4	0.0188615174830982
ENSDARG00000077877	si:dkey-14o18.1	0.0188211402902646
ENSDARG00000100936	si:dkey-163f14.5	0.0188014919088364
ENSDARG00000098739	phc2b	0.0187603425814416
ENSDARG00000035171	btg4	0.0187129061077723
ENSDARG00000044355	CT030712.1	0.018676517573444
ENSDARG00000096628	si:ch73-119o17.1	0.0186624933985955
ENSDARG00000039196	greb1l	0.0186274094577828
ENSDARG00000088002	BX322608.1	0.0185474787277466
ENSDARG00000069129	fhdc3	0.0185277506900495
ENSDARG00000086839	BX324216.1	0.0184950190928114
ENSDARG00000079525	slc39a5	0.018437523114547
ENSDARG00000099761	vox	0.0184310435714695
ENSDARG00000100833	si:dkey-269i1.4	0.0183912558567205
ENSDARG00000006580	cldnd	0.0182287419362043
ENSDARG00000100483	vent	0.0181672554426023
ENSDARG00000076857	her3	0.0181629500788315
ENSDARG00000094456	si:ch211-105d18.8	0.0181165593845306
ENSDARG00000006110	chd	0.0180751857727454
ENSDARG00000045789	srgap1b	0.0180644328818808
ENSDARG00000018260	bmp7a	0.0179765229081378
ENSDARG00000057000	camkvl	0.01788360996146
ENSDARG00000020979	fam65c	0.0178612247546956
ENSDARG00000041065	hspb1	0.0178340116497235
ENSDARG00000058538	alcamb	0.0177940019445404
ENSDARG00000002696	gnb3b	0.0177233989934416
ENSDARG00000057143	nradd	0.0176773956087329
ENSDARG00000094887	si:ch211-170d8.2	0.0176590982042902
ENSDARG00000069827	crygm2d11	0.0176490984631085
ENSDARG00000036140	crybgx	0.0176063146221815
ENSDARG00000037178	zic2b	0.0175749254702425
ENSDARG00000030703	otx1a	0.0175600498199997
ENSDARG00000042683	si:dkey-15j16.3	0.0175299791332831
ENSDARG00000060112	sybu	0.0175059374301271
ENSDARG00000029476	ldlra	0.0175046281760689
ENSDARG00000102277	lama1	0.0174511084536571
ENSDARG00000102076	zgc:158852	0.0173768669294476
ENSDARG00000010770	sox19a	0.0173623882274763
ENSDARG00000008333	znfl2a	0.0173216988922255
ENSDARG00000038439	fabp10a	0.0173175835474207
ENSDARG00000020219	dld	0.017240566073689
ENSDARG00000069615	ckmt2a	0.0172165457284065
ENSDARG00000044956	zgc:114123	0.017153900833336
ENSDARG00000056012	eve1	0.0171216844082231
ENSDARG00000042485	foxd5	0.0170650043947048
ENSDARG00000017163	sinup	0.0170430497484451
ENSDARG00000102389	ved	0.0170325308384565
ENSDARG00000074306	ctslb	0.0170252061280988
ENSDARG00000101576	ta	0.0169686140686156
ENSDARG00000017917	her7	0.0168817952133048
ENSDARG00000025372	admp	0.0168752381013528
ENSDARG00000094310	si:ch211-255g12.6	0.0168235895048954
ENSDARG00000042529	gnat2	0.0167956288677204
ENSDARG00000054103	ripply1	0.0167903119505903
ENSDARG00000096563	si:dkey-269i1.2	0.0167598415010567
ENSDARG00000015123	zgc:101000	0.0167389886882038
ENSDARG00000025595	agmo	0.0166239011015706
ENSDARG00000100630	lye	0.0166092979182506
ENSDARG00000015425	slc24a4a	0.0165895830573607
ENSDARG00000088141	CU570684.4	0.0165853540538549
ENSDARG00000074024	si:ch211-152n14.4	0.0165480954264741
ENSDARG00000104359	anxa1c	0.0165310948158622
ENSDARG00000079126	si:dkey-250i3.3	0.016526306267244
ENSDARG00000016363	her8a	0.016517466173429
ENSDARG00000094197	si:ch211-196c10.11	0.0165114475330953
ENSDARG00000069382	mxtx1	0.0164598985251414
ENSDARG00000019949	serpinh1b	0.0164068934282124
ENSDARG00000039730	zgc:112160	0.0163916061358219
ENSDARG00000015531	slc4a8	0.0163865883551203
ENSDARG00000045371	prdm14	0.0163845782887951
ENSDARG00000056765	ela2l	0.0163273827475934
ENSDARG00000023656	he1a	0.0163198676784126
ENSDARG00000093702	si:dkey-126g1.9	0.0162744352346403
ENSDARG00000018478	agxtb	0.0162557181992154
ENSDARG00000092660	cyp27c1	0.0162159490722728
ENSDARG00000040503	CABZ01070258.1	0.0162030585300043
ENSDARG00000036186	mbpa	0.0162017686446666
ENSDARG00000059956	ptk6b	0.0161990726870989
ENSDARG00000101197	si:dkey-238d18.15	0.0161982505266372
ENSDARG00000018404	krt18	0.01619595662274
ENSDARG00000026236	zgc:56585	0.0161882601065261
ENSDARG00000102778	fgf17	0.0161632940264494
ENSDARG00000103515	vcana	0.0161446470006202
ENSDARG00000014840	prph2b	0.0161325923864491
ENSDARG00000012718	wee2	0.0161244058018768
ENSDARG00000043236	ccna1	0.0160845578589963
ENSDARG00000043729	plac8.1	0.0160677667441627
ENSDARG00000073742	prss59.2	0.0160574609276322
ENSDARG00000025728	grin1b	0.016041114321025
ENSDARG00000103417	si:dkey-269o24.6	0.0160333616132749
ENSDARG00000069018	cyp7a1	0.0160224112818171
ENSDARG00000055192	zgc:136930	0.0160161100251875
ENSDARG00000057328	cth1	0.01600750492936
ENSDARG00000105399	si:ch73-158o8.1	0.0158346952734393
ENSDARG00000069428	slbp2	0.0158300751481662
ENSDARG00000103347	cyp2aa3	0.0157763936455769
ENSDARG00000104960	si:ch211-11n16.3	0.0157253375179851
ENSDARG00000097212	si:dkey-24p1.6	0.0157240327452145
ENSDARG00000105208	TM6SF2 (1 of many)	0.0157132120870389
ENSDARG00000027169	kpna7	0.0156746521094928
ENSDARG00000090721	prdm2a	0.0156728238491045
ENSDARG00000030367	metrn	0.015658721976555
ENSDARG00000021201	noto	0.0156375980430484
ENSDARG00000052610	olig4	0.0156332370228418
ENSDARG00000095863	afp4	0.0156230725855777
ENSDARG00000070611	zgc:152986	0.0155975101771695
ENSDARG00000003250	pik3cd	0.0155931645001768
ENSDARG00000040295	apoeb	0.0155824195500589
ENSDARG00000088375	zgc:174704	0.0155661316578785
ENSDARG00000101787	zgc:162592	0.015561689299492
ENSDARG00000090428	ctrb1	0.0155350871600473
ENSDARG00000045979	ENSDARG00000045979	0.0155190308071358
ENSDARG00000026616	zgc:113425	0.015496696674448
ENSDARG00000094097	si:ch211-209a2.1	0.0154772422960389
ENSDARG00000070543	grin2ab	0.0154646298911565
ENSDARG00000035680	zgc:113424	0.0154644743764152
ENSDARG00000069826	crygm2d15	0.0154604667310066
ENSDARG00000078962	DUOXA2	0.0154490156745835
ENSDARG00000007641	msx1a	0.0154370024786855
ENSDARG00000093318	si:dkey-57a22.15	0.0154279227279965
ENSDARG00000020602	grk7a	0.015390749909486
ENSDARG00000040008	neurod6a	0.0153851553132486
ENSDARG00000019920	lft1	0.0153505270896213
ENSDARG00000079274	prss59.1	0.0153425498969138
ENSDARG00000003399	fgf8a	0.0153239007395184
ENSDARG00000103543	gngt2b	0.0153112376001251
ENSDARG00000074163	zgc:162879	0.0153097925731931
ENSDARG00000089310	gc	0.0153005552487844
ENSDARG00000104566	foxi1	0.015293530451713
ENSDARG00000087837	FO834877.1	0.0152496454601985
ENSDARG00000099609	tpbga	0.0152485273473313
ENSDARG00000007277	myf5	0.0152468440799631
ENSDARG00000071429	tdo2a	0.015230709148752
ENSDARG00000095034	zgc:162928	0.015229949140497
ENSDARG00000012044	polr3gla	0.0152060495497835
ENSDARG00000060248	FGD4 (1 of many)	0.0151864671677449
ENSDARG00000076572	crygm2d7	0.0151781040351432
ENSDARG00000087857	si:ch211-180a12.2	0.0151649303065519
ENSDARG00000030449	crabp2b	0.0151355951264657
ENSDARG00000071724	ankha	0.0151233511177229
ENSDARG00000060977	zgc:153018	0.0151092299991907
ENSDARG00000059053	slc13a4	0.0151067962572535
ENSDARG00000100352	aglb	0.0150960438630483
ENSDARG00000028784	si:dkey-24p1.6	0.0150808811982996
ENSDARG00000101209	lamb1a	0.0150779568390575
ENSDARG00000103322	si:ch73-347e22.8	0.0150776853422278
ENSDARG00000100591	sox32	0.0150694303266566
ENSDARG00000058479	zgc:110425	0.0150499133269418
ENSDARG00000060584	si:dkey-226m8.9	0.0150440410000641
ENSDARG00000045574	lrmp	0.0150384093984294
ENSDARG00000024204	mcm3	0.015038250846048
ENSDARG00000044161	grid1b	0.0150370736897045
ENSDARG00000055678	akap12b	0.0150203972512229
ENSDARG00000075837	si:dkey-1d7.3	0.0150143569778168
ENSDARG00000087061	si:ch211-71k14.1	0.0150114957917806
ENSDARG00000103636	si:dkey-122c11.4	0.0150076981150555
ENSDARG00000079524	si:ch211-168h21.3	0.0150030872881474
ENSDARG00000090160	si:dkey-156k2.3	0.0150015155107491
ENSDARG00000062976	iffo1a	0.0149835482580073
ENSDARG00000105451	si:cabz01068815.1	0.0149824816640846
ENSDARG00000012341	capn9	0.0149799343855551
ENSDARG00000055622	zgc:153345	0.0149583926617862
ENSDARG00000042336	impdh1a	0.0149566560502643
ENSDARG00000002445	prdm1a	0.0149553810636707
ENSDARG00000096601	FAM13C	0.0149550733043033
ENSDARG00000060350	apoda.2	0.014937380580135
ENSDARG00000061355	aoc1	0.0149364471278082
ENSDARG00000079190	sycp2l	0.0149303539824405
ENSDARG00000019122	he1b	0.0149264891237407
ENSDARG00000104540	cyp2aa4	0.014926485857062
ENSDARG00000104204	slc1a8a	0.0149169178151492
ENSDARG00000043271	morc3b	0.0149146888505382
ENSDARG00000098087	si:dkey-30f3.2	0.0148717545231279
ENSDARG00000002760	gdf5	0.0148712500061195
ENSDARG00000015657	zgc:77112	0.0148661575473235
ENSDARG00000017354	epha2a	0.0148479521116234
ENSDARG00000018010	crtap	0.0148297696422206
ENSDARG00000053939	tgfa	0.0148275152041009
ENSDARG00000053569	sox3	0.0148246995386534
ENSDARG00000054033	hoxb1b	0.0148175357969337
ENSDARG00000035147	lrwd1	0.0148165785686593
ENSDARG00000042496	parp12a	0.0147957812949162
ENSDARG00000036214	dazl	0.0147824108078528
ENSDARG00000041108	ctsh	0.0147764524176527
ENSDARG00000003701	cldng	0.0147760011726646
ENSDARG00000002336	dlc	0.0147740637118582
ENSDARG00000062632	duox	0.0147704564861179
ENSDARG00000097613	igfn1.3	0.0147671127392963
ENSDARG00000074050	efnb2b	0.0147654278904681
ENSDARG00000098162	zgc:77748	0.0147636921567208
ENSDARG00000020811	efemp2b	0.0147631768041072
ENSDARG00000035458	atp2a1l	0.0147566454148462
ENSDARG00000089094	ENSDARG00000089094	0.0147364584740707
ENSDARG00000005023	fkbp9	0.0147347137670738
ENSDARG00000040198	fstl5	0.0147277341599702
ENSDARG00000086917	crygm2d2	0.0147242256762917
ENSDARG00000098529	ccne2	0.0147166833549739
ENSDARG00000093354	si:ch211-57i17.2	0.0147136657341804
ENSDARG00000038147	hbbe3	0.0147124651878471
ENSDARG00000088639	cdca9	0.0147035124193117
ENSDARG00000093201	si:dkey-112e17.1	0.0146975633188645
ENSDARG00000076790	crygm2d16	0.0146903952705257
ENSDARG00000094160	ENSDARG00000094160	0.0146863978553869
ENSDARG00000078151	GRIK5 (1 of many)	0.0146845289634076
ENSDARG00000096095	buc	0.0146715025810789
ENSDARG00000045898	si:ch211-152c2.3	0.0146622709753648
ENSDARG00000103339	si:ch211-193l2.5	0.0146586858883527
ENSDARG00000036987	has2	0.0146519381040289
ENSDARG00000103471	si:dkey-199m13.4	0.0146488577927491
ENSDARG00000056781	ZAN	0.0146473175502229
ENSDARG00000070713	prss60.1	0.0146427238907536
ENSDARG00000040526	s1pr5a	0.014640845604001
ENSDARG00000014522	cdh6	0.0146073002931756
ENSDARG00000098332	zgc:112970	0.0145912461498554
ENSDARG00000093844	zgc:136461	0.0145898786780775
ENSDARG00000019335	hes6	0.0145888913696944
ENSDARG00000041294	noxo1a	0.0145827478628845
ENSDARG00000100838	BX640584.3	0.0145774184937037
ENSDARG00000007582	si:ch1073-155h21.1	0.0145738816295708
ENSDARG00000101395	CR388132.1	0.014572171672446
ENSDARG00000057683	mcm6	0.0145656887187828
ENSDARG00000090708	si:dkey-28g23.6	0.0145655034082376
ENSDARG00000052520	sgms2	0.0145600104671785
ENSDARG00000086912	crygm2d18	0.0145573763363833
ENSDARG00000056248	si:dkey-183i3.5	0.0145498265820188
ENSDARG00000089382	zgc:158463	0.0145247682733971
ENSDARG00000069817	crygm2d8	0.0145178235603119
ENSDARG00000020952	NAALADL1	0.0145055441268475
ENSDARG00000057035	stoml3b	0.0144932906430244
ENSDARG00000008174	hoxb1a	0.0144917703560333
ENSDARG00000086756	RGS9BP	0.0144748665112531
ENSDARG00000014324	sh2d5	0.0144637912392815
ENSDARG00000007276	ela3l	0.014461417682297
ENSDARG00000017274	opn1sw2	0.014455549617008
ENSDARG00000102673	si:dkey-26i24.1	0.014441365329844
ENSDARG00000075707	nid2a	0.0144360668334427
ENSDARG00000057460	crygm2d13	0.0144341846472242
ENSDARG00000058992	cers2b	0.0144204849485907
ENSDARG00000077187	impg1a	0.0144029112448286
ENSDARG00000076532	si:ch211-222l21.1	0.0144021527423628
ENSDARG00000103442	si:ch211-193l2.3	0.0143942924925106
ENSDARG00000012860	tmprss4b	0.0143899439277932
ENSDARG00000025899	pnx	0.0143819203627297
ENSDARG00000053526	enpp7.1	0.014367116719201
ENSDARG00000033832	ampd1	0.0143607255133286
ENSDARG00000094558	si:dkeyp-53e4.1	0.0143592365858524
ENSDARG00000073723	zgc:194679	0.0143555197552159
ENSDARG00000102892	h1m	0.0143531961785375
ENSDARG00000099919	GABRG3	0.0143513323208692
ENSDARG00000101637	ccnd1	0.0143377481465519
ENSDARG00000099240	acap3b	0.0143140686249352
ENSDARG00000070794	greb1	0.0143086697055143
ENSDARG00000104685	grk1b	0.0143086553368893
ENSDARG00000102371	CU570769.1	0.0143073372558842
ENSDARG00000017078	mespaa	0.0143018857179065
ENSDARG00000101895	CABZ01090031.1	0.0142974423426658
ENSDARG00000086362	pou6f2	0.0142946991196846
ENSDARG00000038894	tmx3	0.0142936687247748
ENSDARG00000098986	BX548067.1	0.0142813080384291
ENSDARG00000053215	me1	0.0142579973908219
ENSDARG00000098805	vwa11	0.0142573189904464
ENSDARG00000056594	irx1b	0.0142552111625967
ENSDARG00000057741	nr1h4	0.0142464091627803
ENSDARG00000102581	si:dkeyp-44b5.5	0.0142266630989792
ENSDARG00000069105	fgfr4	0.0142237934940384
ENSDARG00000098918	MCOLN2	0.0142067178022476
ENSDARG00000098890	cyp2aa9	0.0141936096372644
ENSDARG00000021339	cpa5	0.0141723788693123
ENSDARG00000103441	znf1060	0.0141606772533426
ENSDARG00000025513	dip2cb	0.0141510594865356
ENSDARG00000004256	wnt11	0.0141508438340268
ENSDARG00000054211	st8sia7.1	0.0141388487384164
ENSDARG00000088823	crygm2d3	0.0141355453424886
ENSDARG00000073750	crygm2d9	0.0141301739487326
ENSDARG00000062262	ednrab	0.0141260563865763
ENSDARG00000011373	mknk2a	0.0141204341731378
ENSDARG00000076895	flrt3	0.0141198338694788
ENSDARG00000087765	crygm2d10	0.0141078935238295
ENSDARG00000103036	CABZ01032351.2	0.0141068303170593
ENSDARG00000061778	fmn2b	0.0140971103998447
ENSDARG00000100366	si:dkey-102m7.3	0.0140922021564388
ENSDARG00000058462	zgc:158846	0.0140814255988838
ENSDARG00000068680	ctrl	0.0140746768962756
ENSDARG00000069792	crygm2d5	0.0140673372236179
ENSDARG00000053853	slc13a2	0.0140624441987903
ENSDARG00000104903	cdkn1cb	0.014060711780018
ENSDARG00000005586	zbtb20	0.0140555882740293
ENSDARG00000086903	gig2o	0.0140531446822271
ENSDARG00000018542	hapln4	0.0140531206589861
ENSDARG00000007347	degs1	0.014049971838824
ENSDARG00000056324	zgc:123295	0.0140431727042623
ENSDARG00000089458	rp1l1a	0.0140415991264837
ENSDARG00000016875	gys1	0.014038030998474
ENSDARG00000039436	il13ra2	0.0140319823005323
ENSDARG00000013871	slc5a1	0.0140276474959128
ENSDARG00000086017	zgc:153681	0.0140232980531554
ENSDARG00000008454	cpeb1b	0.0139813160256019
ENSDARG00000093317	si:ch211-209j10.6	0.0139800422858063
ENSDARG00000038296	tmem86b	0.0139755727326236
ENSDARG00000068432	si:dkey-56m19.5	0.0139717774151404
ENSDARG00000101021	slc22a5	0.0139668890903121
ENSDARG00000039806	tb	0.0139646317582371
ENSDARG00000092033	si:dkey-239h2.3	0.013958346258253
ENSDARG00000104750	BX323023.2	0.0139451773466943
ENSDARG00000097445	si:dkey-195m11.8	0.0139360682924804
ENSDARG00000011785	tbx6	0.0139239613249308
ENSDARG00000095633	si:ch211-133l5.7	0.0139218054156815
ENSDARG00000044039	stx11a	0.0139154180607606
ENSDARG00000099486	CR387997.1	0.0139055417885683
ENSDARG00000005800	ampd3a	0.0139028009955891
ENSDARG00000044803	dhrs3b	0.0138930912213951
ENSDARG00000006350	nkx1.2la	0.0138927640908791
ENSDARG00000069095	gls2a	0.0138886976628164
ENSDARG00000051890	hp	0.0138861185010678
ENSDARG00000068088	tcnl	0.0138799997739915
ENSDARG00000010878	cdkn1ca	0.0138737736029815
ENSDARG00000069017	elnb	0.0138596999708528
ENSDARG00000100528	map1lc3c	0.0138498459893284
ENSDARG00000092337	gas5	0.0138387392418632
ENSDARG00000077710	nlgn1	0.0138360114586156
ENSDARG00000052644	ca10a	0.0138359048286981
ENSDARG00000077044	arl6ip5a	0.0138331355243875
ENSDARG00000074359	si:ch211-155k24.1	0.0138330081954574
ENSDARG00000087636	si:dkeyp-86f7.3	0.0138289099967834
ENSDARG00000105046	ccnf	0.0138244868916493
ENSDARG00000038235	pkdccb	0.0138230177322712
ENSDARG00000104407	BX649453.3	0.0138120353651577
ENSDARG00000099558	NPC1L1	0.0138004121914238
ENSDARG00000038018	prph2a	0.0137968229618533
ENSDARG00000102496	si:ch211-160m12.5	0.013787699598015
ENSDARG00000096152	si:dkey-149m13.4	0.0137711879596146
ENSDARG00000043128	cldne	0.0137646631424891
ENSDARG00000075622	zgc:174938	0.0137606566404298
ENSDARG00000101906	zgc:113442	0.0137600307643427
ENSDARG00000045592	tnni2a.1	0.01375599321356
ENSDARG00000078132	tex2l	0.0137440210173637
ENSDARG00000055655	birc5b	0.0137429123902942
ENSDARG00000076055	rpgrip1	0.0137417510177772
ENSDARG00000086874	si:ch211-232i5.3	0.0137393027765443
ENSDARG00000044685	nr0b2a	0.0137386447223159
ENSDARG00000104186	fbxo43	0.0137293067333269
ENSDARG00000073961	CYSTM1 (1 of many)	0.0137172180185322
ENSDARG00000076571	sp5a	0.0137133268129473
ENSDARG00000104409	tnk2b	0.013707374734618
ENSDARG00000075527	si:dkey-269i1.3	0.0136966903827086
ENSDARG00000057468	kcnc2	0.0136905209745772
ENSDARG00000089806	si:dkey-239j18.3	0.0136896197978547
ENSDARG00000102008	si:dkey-72l17.6	0.013689337507615
ENSDARG00000087102	si:ch1073-164k15.3	0.0136789415749423
ENSDARG00000097815	si:ch73-39o22.3	0.0136731698448123
ENSDARG00000039979	tecrl2b	0.0136622770256157
ENSDARG00000053068	cyp8b1	0.0136569115200419
ENSDARG00000056121	serac1	0.0136465815708958
ENSDARG00000063056	tulp4b	0.0136442508235557
ENSDARG00000102267	znf750	0.0136419953533886
ENSDARG00000078801	MSANTD1	0.0136364750986291
ENSDARG00000017634	pdcb	0.0136352753109923
ENSDARG00000088750	otogl	0.0136308258202382
ENSDARG00000101451	CABZ01033540.1	0.0136197100033359
ENSDARG00000069801	crygm2d12	0.0136188564152994
ENSDARG00000061858	zgc:153968	0.0136175790445569
ENSDARG00000103211	si:dkey-19b23.8	0.0136027546340488
ENSDARG00000077792	cdc42ep1b	0.013600902979927
ENSDARG00000019752	rom1a	0.013599916175804
ENSDARG00000078550	zgc:194839	0.013595192525246
ENSDARG00000003411	foxa2	0.0135896219965547
ENSDARG00000098270	znf1053	0.0135796369284563
ENSDARG00000078518	kazald2	0.0135776381538393
ENSDARG00000096011	si:dkeyp-4f2.3	0.0135755461320468
ENSDARG00000103250	si:dkeyp-35e5.10	0.0135751993248956
ENSDARG00000058358	krt8	0.013572150577044
ENSDARG00000069463	alox12	0.0135604325342326
ENSDARG00000008986	e2f7	0.013556543846393
ENSDARG00000037491	bmp15	0.0135491444236079
ENSDARG00000062000	abtb2b	0.01354287364258
ENSDARG00000078123	SLITRK3 (1 of many)	0.0135379586756775
ENSDARG00000090220	BX324003.1	0.0135319163977739
ENSDARG00000016918	ace2	0.0135245845949158
ENSDARG00000055100	cxcl12b	0.0135160929881602
ENSDARG00000089016	mapkapk3	0.013505055637188
ENSDARG00000014626	dlx3b	0.0134968489501068
ENSDARG00000104569	ENSDARG00000104569	0.0134940247046614
ENSDARG00000040048	GALNTL6	0.0134898813023573
ENSDARG00000012788	foxa3	0.0134896442217391
ENSDARG00000102207	CABZ01102578.1	0.0134711240352571
ENSDARG00000077836	ttc22	0.0134624772698573
ENSDARG00000018065	ntm	0.0134618299842179
ENSDARG00000096978	si:ch1073-147e4.1	0.0134539095403851
ENSDARG00000091481	foxc1a	0.0134534843454367
ENSDARG00000015016	kif26ab	0.0134421176380019
ENSDARG00000087133	nlgn1	0.0134379539051701
ENSDARG00000078254	ftr14l	0.0134177855766394
ENSDARG00000087844	plekhn1	0.013415518915691
ENSDARG00000100350	FO681350.1	0.0134139598940734
ENSDARG00000077513	ppp1r3da	0.0134138031119442
ENSDARG00000087301	crygm2d14	0.0134123738462953
ENSDARG00000102552	si:dkey-103d23.5	0.0134098935896593
ENSDARG00000044199	gnat1	0.0134071933211509
ENSDARG00000092730	si:dkey-22i16.3	0.0133977385476418
ENSDARG00000051762	DNAJA4	0.0133953418790003
ENSDARG00000077847	olfm2a	0.0133903081700505
ENSDARG00000105016	snoR38	0.0133861957342576
ENSDARG00000089158	si:dkeyp-104f11.6	0.0133667864472452
ENSDARG00000041797	cx28.9	0.0133639486419157
ENSDARG00000058917	nnr	0.0133639133991023
ENSDARG00000053246	DEPDC7 (1 of many)	0.0133601523173896
ENSDARG00000018382	prkcha	0.0133582501202197
ENSDARG00000098803	cyp2aa8	0.0133554937418198
ENSDARG00000069744	mos	0.0133512793934984
ENSDARG00000036834	krt92	0.0133502944924199
ENSDARG00000101364	wfikkn1	0.013343511116575
ENSDARG00000016963	slc16a1a	0.0133370542520316
ENSDARG00000019808	evpla	0.0133068758416435
ENSDARG00000021172	cyp2ad2	0.0133027268607752
ENSDARG00000019747	hsd3b2	0.0133000174071088
ENSDARG00000096750	si:dkey-11c5.14	0.0132994460532593
ENSDARG00000091148	crygm2d20	0.0132973542862742
ENSDARG00000079182	NPAS3	0.0132859401887012
ENSDARG00000002601	irx7	0.0132851461700849
ENSDARG00000098745	tfec	0.0132812568341333
ENSDARG00000101623	znf992	0.0132802393519027
ENSDARG00000059163	irbp	0.0132768446314384
ENSDARG00000013004	tdg.1	0.0132739529962209
ENSDARG00000104638	BX324155.1	0.0132736713422271
ENSDARG00000033537	p4ha1a	0.0132674399526853
ENSDARG00000002172	aplnra	0.0132553688200905
ENSDARG00000043816	st6galnac1.2	0.0132537562409372
ENSDARG00000070913	sox2	0.0132533241917399
ENSDARG00000056438	her9	0.0132525629390983
ENSDARG00000103783	cyyr1	0.0132469523790365
ENSDARG00000091477	znf1066	0.0132373503669904
ENSDARG00000087164	crygm2d4	0.0132326341558132
ENSDARG00000078052	emilin3a	0.0132265762113027
ENSDARG00000002330	lhx8a	0.0132201497999658
ENSDARG00000031911	tns3.2	0.0132163154038114
ENSDARG00000060751	taok3a	0.0132052489187967
ENSDARG00000091627	si:dkey-271j15.3	0.0132017588835265
ENSDARG00000078748	si:ch211-137a8.4	0.0131944100538161
ENSDARG00000014179	pfkma	0.0131912298586906
ENSDARG00000025275	gbgt1l1	0.0131879902464684
ENSDARG00000045051	slc16a3	0.0131819446710182
ENSDARG00000092141	si:dkeyp-100a1.6	0.0131743529577276
ENSDARG00000006837	mycn	0.0131732353786737
ENSDARG00000001999	adamts18	0.0131586951245199
ENSDARG00000081580	SNORD99	0.0131579913541835
ENSDARG00000008403	phospho1	0.0131519797634008
ENSDARG00000076474	org	0.013150972356963
ENSDARG00000079009	abca1b	0.0131504971368603
ENSDARG00000070535	ripply2	0.0131400414918664
ENSDARG00000056719	slc6a19b	0.0131362348394254
ENSDARG00000089567	ENSDARG00000089567	0.0131347635424875
ENSDARG00000093494	si:ch211-217k17.9	0.0131345830955084
ENSDARG00000077587	zgc:113984	0.0131300483911817
ENSDARG00000071497	zic3	0.0131266273499126
ENSDARG00000010791	dla	0.0131240067087043
ENSDARG00000093584	zgc:193505	0.0131205665902749
ENSDARG00000076693	crygm2d19	0.0131184584066636
ENSDARG00000088687	crygm2d17	0.013117896286459
ENSDARG00000052223	rcvrna	0.0131160245978137
ENSDARG00000026926	rom1b	0.013115644990046
ENSDARG00000075113	nanog	0.0131052081114459
ENSDARG00000068096	atf5a	0.0130914512222568
ENSDARG00000019492	shbg	0.0130885279174891
ENSDARG00000052905	zgc:165423	0.0130823644894452
ENSDARG00000037122	TENM2 (1 of many)	0.0130788889601704
ENSDARG00000086819	scn1a	0.0130745031051239
ENSDARG00000052139	notch3	0.01307309907726
ENSDARG00000027236	rs1a	0.0130710388563997
ENSDARG00000054753	col10a1a	0.0130698271911075
ENSDARG00000023188	lcp1	0.0130561047437164
ENSDARG00000077920	CSMD3	0.0130540080325187
ENSDARG00000093192	si:ch211-198m1.1	0.0130502598058315
ENSDARG00000001721	oc90	0.0130490684946398
ENSDARG00000012903	slc34a2a	0.0130474242252828
ENSDARG00000077178	zgc:152977	0.0130406558005338
ENSDARG00000092170	apoc1	0.0130398070643953
ENSDARG00000045139	ca7	0.013035525569957
ENSDARG00000089042	foxb1a	0.0130349679280656
ENSDARG00000033447	nxph1	0.0130346877303748
ENSDARG00000009160	kmo	0.0130307020879809
ENSDARG00000054842	hsd17b14	0.0130299726928304
ENSDARG00000021521	rgs14a	0.0130191565235382
ENSDARG00000100076	BX640547.1	0.0130112200886448
ENSDARG00000014358	optc	0.0130081634755654
ENSDARG00000059978	cplx4a	0.0130077912403529
ENSDARG00000088432	si:dkey-162h11.3	0.0130077342686251
ENSDARG00000006640	eomesa	0.0130070499511573
ENSDARG00000103006	si:ch1073-303d10.1	0.0130045043984917
ENSDARG00000094653	si:dkey-149m13.5	0.0129967174967662
ENSDARG00000079588	gatsl3	0.0129903839120896
ENSDARG00000100842	si:ch211-223a21.4	0.0129893800540672
ENSDARG00000037425	s100a10a	0.0129868869441324
ENSDARG00000056744	ela2	0.012977943335455
ENSDARG00000096359	eppk1	0.012967553185345
ENSDARG00000011693	ttc36	0.0129461996506807
ENSDARG00000097595	si:dkey-105i19.5	0.0129390081820401
ENSDARG00000073874	crygm2d6	0.0129303350980983
ENSDARG00000046019	snai1b	0.0129272413318375
ENSDARG00000068941	zgc:113983	0.0129207162500715
ENSDARG00000055752	npas4a	0.0129155283166751
ENSDARG00000006219	gnl3	0.0129105488532851
ENSDARG00000042282	itga6a	0.0128942185589885
ENSDARG00000105422	si:dkey-1k23.3	0.0128940075818718
ENSDARG00000021566	ENSDARG00000021566	0.0128903545463366
ENSDARG00000091212	si:dkey-192p21.6	0.0128900749588558
ENSDARG00000099644	si:ch211-193l2.4	0.0128807907130552
ENSDARG00000061687	atxn1a	0.0128762839665736
ENSDARG00000101407	tgm1l4	0.0128675581878054
ENSDARG00000040123	zfpm2a	0.0128656627484853
ENSDARG00000002707	her11	0.0128637276441526
ENSDARG00000020956	pck2	0.0128595485234122
ENSDARG00000100917	slc30a8	0.0128585656074745
ENSDARG00000071592	aqp8a.2	0.0128549841471073
ENSDARG00000045219	dkk1b	0.0128525755276742
ENSDARG00000103002	nptna	0.0128486116302019
ENSDARG00000045873	frs2a	0.0128456891572372
ENSDARG00000037837	ogfr	0.012843138873607
ENSDARG00000061149	nrn1lb	0.0128420251134805
ENSDARG00000098058	CABZ01073832.1	0.012839561045832
ENSDARG00000018263	pdia2	0.0128339682413239
ENSDARG00000056511	arr3a	0.0128314075665561
ENSDARG00000098909	SHC3	0.0128251408692144
ENSDARG00000078908	fbxo41	0.0128215438415792
ENSDARG00000100309	zgc:136308	0.0128185663071015
ENSDARG00000098153	lhfpl2b	0.012816447840958
ENSDARG00000075058	gabra6a	0.0128159606811596
ENSDARG00000020224	ERGIC2 (1 of many)	0.0128140802005816
ENSDARG00000102241	zgc:136410	0.01281379868588
ENSDARG00000103424	si:dkey-13m3.2	0.0127971171223431
ENSDARG00000031783	adcy8	0.0127957349581373
ENSDARG00000097504	si:ch211-212c13.7	0.0127939491126137
ENSDARG00000042215	pias4b	0.0127927952075709
ENSDARG00000058068	tnfsf10l4	0.0127749164902726
ENSDARG00000104702	cat	0.0127720035483356
ENSDARG00000097776	si:ch1073-80i24.3	0.0127666980553987
ENSDARG00000060682	agr1	0.0127592209186275
ENSDARG00000102311	BX572103.3	0.0127495022810676
ENSDARG00000087324	crygm2d1	0.0127482641892164
ENSDARG00000010962	fkbp7	0.0127333342379738
ENSDARG00000103129	nid1b	0.0127307695253228
ENSDARG00000060316	cish	0.0127294205068447
ENSDARG00000068993	zgc:153631	0.0127262228744988
ENSDARG00000008796	her5	0.0127218090559056
ENSDARG00000102381	ENSDARG00000102381	0.0127092066420117
ENSDARG00000097302	tbpl2	0.0127022692257318
ENSDARG00000059960	plch2a	0.0127006987567818
ENSDARG00000032405	ENSDARG00000032405	0.012696183170826
ENSDARG00000017821	gata5	0.0126952512761064
ENSDARG00000097150	si:dkey-81p22.14	0.0126940632928285
ENSDARG00000101245	znf1063	0.0126922138960743
ENSDARG00000078072	si:ch211-232i5.1	0.0126906482056979
ENSDARG00000102090	CABZ01021453.1	0.0126874523514176
ENSDARG00000103400	si:ch211-161m3.1	0.0126854537951265
ENSDARG00000036670	aplnrb	0.0126853289635619
ENSDARG00000029230	pnp4b	0.0126825276972116
ENSDARG00000074321	tead3a	0.0126811836285172
ENSDARG00000058226	ak3	0.0126793069209294
ENSDARG00000021664	fzd3a	0.0126754721090154
ENSDARG00000088357	acadl	0.012671755053107
ENSDARG00000099172	BX000701.2	0.0126692332260813
ENSDARG00000009881	ier5	0.012666536383975
ENSDARG00000093760	si:ch211-197h24.9	0.0126648317256371
ENSDARG00000103701	FO393424.1	0.012663924018382
ENSDARG00000060941	ANKFN1	0.0126614690696032
ENSDARG00000075984	hsbp1l1	0.0126540159843689
ENSDARG00000097523	si:ch73-364h19.1	0.0126538914648458
ENSDARG00000020982	prickle2a	0.0126487298785709
ENSDARG00000035798	gngt1	0.0126481845134747
ENSDARG00000040764	id1	0.0126478510155152
ENSDARG00000010085	p4ha2	0.0126370355876631
ENSDARG00000103136	si:dkey-119o24.8	0.0126247344752805
ENSDARG00000037191	ttr	0.012612346060857
ENSDARG00000045628	rab34a	0.0126062539837737
ENSDARG00000061070	chst3a	0.01260075010424
ENSDARG00000099419	ENSDARG00000099419	0.0125975185532337
ENSDARG00000011583	cry1ab	0.012596516783248
ENSDARG00000025670	fstl3	0.0125958889093122
ENSDARG00000006514	her6	0.012594417108118
ENSDARG00000033172	nr2f5	0.0125913903861092
ENSDARG00000097452	si:zfos-1451h6.1	0.012588993941598
ENSDARG00000074697	npdc1a	0.0125799321968436
ENSDARG00000055973	zar1l	0.0125675501011944
ENSDARG00000099641	znf569l	0.0125635016308742
ENSDARG00000045944	slc6a1a	0.0125624047073581
ENSDARG00000099185	chia.2	0.0125508056010546
ENSDARG00000063032	dok6	0.0125474323369065
ENSDARG00000092269	si:dkeyp-41f9.4	0.0125429398347507
ENSDARG00000078415	lrrc3	0.0125424040113053
ENSDARG00000059333	si:ch211-285f17.1	0.0125387780168165
ENSDARG00000040606	tfap2c	0.0125344491122381
ENSDARG00000074253	olig3	0.0125336923387551
ENSDARG00000007891	meox1	0.0125293936907598
ENSDARG00000099884	CABZ01074982.1	0.0125146182169779
ENSDARG00000086393	dbx1a	0.0125135465128129
ENSDARG00000071021	papss2a	0.0125088013822384
ENSDARG00000020332	nkx2.9	0.0124966623468923
ENSDARG00000098170	si:dkey-4e4.1	0.0124963889928582
ENSDARG00000057427	sv2ba	0.0124933665912995
ENSDARG00000094154	hist2h3c	0.0124858036359284
ENSDARG00000015674	msx3	0.0124836941869475
ENSDARG00000005221	desmb	0.0124830842023406
ENSDARG00000053493	aldh1a2	0.012476436554255
ENSDARG00000060004	fzd7a	0.0124745109895135
ENSDARG00000076272	znf1041	0.0124729794249059
ENSDARG00000101896	CABZ01048399.1	0.0124702383537434
ENSDARG00000095635	si:dkey-261j4.5	0.0124668058400557
ENSDARG00000005372	camk4	0.0124634585734843
ENSDARG00000099406	lrit1b	0.0124612796289871
ENSDARG00000004218	rnd1l	0.012455105373347
ENSDARG00000093647	si:dkey-48g21.7	0.0124526528532768
ENSDARG00000052578	c6ast4	0.0124467709028704
ENSDARG00000075996	si:dkey-103d23.5	0.0124459138474529
ENSDARG00000101629	MGAM	0.0124421916897445
ENSDARG00000101743	ENSDARG00000101743	0.0124404948573657
ENSDARG00000094041	krt17	0.0124404728293019
ENSDARG00000103589	gata6	0.0124394029176384
ENSDARG00000097580	si:dkey-182m1.2	0.0124353224925159
ENSDARG00000104294	BX510909.3	0.012428435339529
ENSDARG00000032963	her12	0.0124261030444198
ENSDARG00000039070	im:7138239	0.0124233918329899
ENSDARG00000098348	znf326	0.0124191020472825
ENSDARG00000102300	ca9	0.0124183320610289
ENSDARG00000002685	fam113	0.0124030499042227
ENSDARG00000020541	ism1	0.0123992905436411
ENSDARG00000102364	ENSDARG00000102364	0.0123976332265597
ENSDARG00000097503	si:ch73-288o11.5	0.0123914753996757
ENSDARG00000095142	ENSDARG00000095142	0.0123913012346115
ENSDARG00000043587	srd5a2a	0.0123877950929047
ENSDARG00000002952	smo	0.012383270856751
ENSDARG00000088885	si:ch1073-340i21.3	0.012380950476708
ENSDARG00000059412	zgc:111976	0.0123780204929168
ENSDARG00000082979	ENSDARG00000082979	0.0123768918439693
ENSDARG00000075539	snphb	0.0123742211237375
ENSDARG00000041068	got2a	0.0123660571016692
ENSDARG00000077428	camta1a	0.012365644123715
ENSDARG00000086668	si:dkey-7j22.4	0.0123650815672027
ENSDARG00000071562	mtus1a	0.0123501405340572
ENSDARG00000103000	si:ch211-107p11.3	0.0123485459406882
ENSDARG00000073799	zgc:194210	0.012347081159649
ENSDARG00000002795	meis3	0.0123393010001909
ENSDARG00000033466	tagln2	0.0123391097334371
ENSDARG00000000943	dzip1	0.012339066421271
ENSDARG00000016364	gna15.1	0.0123370087690557
ENSDARG00000044059	lft2	0.0123367409465659
ENSDARG00000075685	FRMPD4	0.0123352756045081
ENSDARG00000077456	si:ch211-113a14.12	0.0123340220990674
ENSDARG00000104716	zgc:91849	0.012328834520155
ENSDARG00000059340	dlgap2a	0.0123160602716312
ENSDARG00000058371	krt5	0.012314469018393
ENSDARG00000103310	znf1053	0.0123073442987203
ENSDARG00000024299	c1qtnf4	0.0123062305270484
ENSDARG00000027750	dpp7	0.0123022415783882
ENSDARG00000071230	lrfn5a	0.0122985491678294
ENSDARG00000011533	sema6dl	0.0122985127018251
ENSDARG00000003165	nr2f6b	0.0122740077388399
ENSDARG00000103777	znf1001	0.0122731031009566
ENSDARG00000023840	pfkfb2a	0.0122649703927365
ENSDARG00000036966	hsd3b7	0.0122643257230877
ENSDARG00000096134	si:dkeyp-85d8.4	0.012262575793824
ENSDARG00000092583	si:dkey-16p19.5	0.0122610599378459
ENSDARG00000030250	dennd2db	0.0122591370030755
ENSDARG00000102692	TGM1 (1 of many)	0.0122554521703952
ENSDARG00000098121	si:ch73-14h10.4	0.0122517283481958
ENSDARG00000041787	cx32.3	0.0122513016273168
ENSDARG00000035602	dao.1	0.0122472235188027
ENSDARG00000025386	lsm14b	0.0122376377930404
ENSDARG00000086815	MYADM (1 of many)	0.0122371816062527
ENSDARG00000101137	znf999	0.0122178817148436
ENSDARG00000015822	sesn3	0.0122151160880997
ENSDARG00000055656	pdzd3b	0.0122148815892344
ENSDARG00000097467	si:dkey-221l21.2	0.0122127652539755
ENSDARG00000075513	ccdc136a	0.012211238195509
ENSDARG00000040864	si:dkey-286j15.1	0.0122095970329595
ENSDARG00000101980	bmper	0.0122008855010796
ENSDARG00000098111	BX005448.1	0.0121951946819002
ENSDARG00000058800	rab25a	0.0121813301517204
ENSDARG00000009208	prkcda	0.0121799929278613
ENSDARG00000088178	tp53inp2	0.0121755380782448
ENSDARG00000038557	anks3	0.0121749321404023
ENSDARG00000098881	si:dkey-238i5.3	0.0121688251057747
ENSDARG00000070126	si:dkey-22l11.6	0.0121675143483695
ENSDARG00000044280	opn1mw2	0.0121561871911211
ENSDARG00000103666	dapk2b	0.0121510552049714
ENSDARG00000043684	bpnt1	0.0121490302854735
ENSDARG00000000212	krt97	0.0121487649747927
ENSDARG00000097893	si:ch211-239b20.2	0.0121479377424884
ENSDARG00000055934	si:ch1073-416j23.1	0.0121410919039076
ENSDARG00000022807	ENSDARG00000022807	0.0121407370588251
ENSDARG00000017314	CELA1 (1 of many)	0.0121400558521269
ENSDARG00000045799	acanb	0.0121328970208738
ENSDARG00000089390	PNPLA2	0.012132618780926
ENSDARG00000079302	and2	0.0121318570903105
ENSDARG00000069185	celsr1a	0.0121298527002948
ENSDARG00000096041	si:ch211-162i8.2	0.0121228616541691
ENSDARG00000053323	zgc:112285	0.0121197114213624
ENSDARG00000041735	tmem237a	0.0121190479923306
ENSDARG00000004864	FOXR2	0.0121139935278089
ENSDARG00000046148	tnfaip8l2b	0.0121078565238945
ENSDARG00000073900	fam212b	0.0120957083018886
ENSDARG00000075859	mcf2la	0.0120947444218213
ENSDARG00000075697	si:ch73-380l3.1	0.0120800624276818
ENSDARG00000076448	serpinf2a	0.012076599805232
ENSDARG00000087402	TPM1	0.012070554410987
ENSDARG00000037553	il1rapl2	0.0120660798871047
ENSDARG00000104041	CR382372.2	0.012065896214105
ENSDARG00000093713	si:dkey-256i11.2	0.0120579273371238
ENSDARG00000042221	mthfd1l	0.0120578557917149
ENSDARG00000077643	lypd6b	0.012047163193854
ENSDARG00000006467	pcdh8	0.0120426709681253
ENSDARG00000006181	hif1aa	0.0120415966215039
ENSDARG00000100702	zgc:174680	0.0120370106905244
ENSDARG00000010420	ndrg1b	0.0120339536031048
ENSDARG00000015790	atp1b3a	0.0120277987726194
ENSDARG00000075676	fndc7b	0.0120116564883606
ENSDARG00000035151	si:dkey-261j4.3	0.0120072284075114
ENSDARG00000010231	ppm1na	0.0119983138940146
ENSDARG00000076054	znf1140	0.0119945974267262
ENSDARG00000090473	si:ch211-269k10.5	0.0119927791826834
ENSDARG00000063169	ubn1	0.0119917330014582
ENSDARG00000079897	si:dkey-7k24.5	0.011984611521136
ENSDARG00000070522	cacna1i	0.0119842375663656
ENSDARG00000005057	dimt1l	0.0119833110711805
ENSDARG00000096210	znf1050	0.0119770045063272
ENSDARG00000088927	CR450793.1	0.0119768337517892
ENSDARG00000103123	NYAP1	0.0119745717287808
ENSDARG00000015554	zic2a	0.0119648529828841
ENSDARG00000013207	zeb1b	0.0119642277460929
ENSDARG00000013050	abcc12	0.0119564231015541
ENSDARG00000061622	kcng3	0.0119559494338488
ENSDARG00000021573	slc16a7	0.0119481487111495
ENSDARG00000078138	si:ch211-202h22.8	0.0119478775597338
ENSDARG00000070858	si:busm1-105l16.2	0.0119421658522183
ENSDARG00000099284	si:dkey-228b2.6	0.0119393075394295
ENSDARG00000005776	guk1b	0.0119391734522044
ENSDARG00000091560	slc6a19a.2	0.0119368441344096
ENSDARG00000101866	asic1b	0.0119296149008896
ENSDARG00000073728	gal3st3	0.0119210601063217
ENSDARG00000074902	nol4la	0.0119198180220193
ENSDARG00000086658	crygm2d21	0.0119177951204732
ENSDARG00000102793	slc16a6a	0.0119155478430062
ENSDARG00000095569	CABZ01059309.1	0.0119154632856809
ENSDARG00000078973	uckl1b	0.0119055004945344
ENSDARG00000104023	mag	0.011904956420373
ENSDARG00000018361	sult1st3	0.0119048633043143
ENSDARG00000078552	grhl3	0.0118940475432707
ENSDARG00000002240	psmb6	0.0118928527701438
ENSDARG00000008029	mep1a.2	0.0118925543431664
ENSDARG00000043133	cldnf	0.0118772840929904
ENSDARG00000038859	rgs20	0.0118732064048328
ENSDARG00000003615	slc26a3.2	0.011868267102161
ENSDARG00000052615	tnmd	0.0118625194851764
ENSDARG00000020764	slmapb	0.0118605242779087
ENSDARG00000074337	cbfa2t2	0.0118591195176214
ENSDARG00000045801	fbxl14b	0.0118583201924972
ENSDARG00000062347	mtus2	0.0118566810494615
ENSDARG00000012035	zgc:100832	0.0118530898352123
ENSDARG00000037789	pvalb1	0.0118493607618777
ENSDARG00000012610	saga	0.0118468375933991
ENSDARG00000098231	HHEX	0.0118451382693881
ENSDARG00000103985	spry1	0.0118441069072478
ENSDARG00000104442	aatkb	0.011842320862872
ENSDARG00000059689	mblac2	0.0118381707517994
ENSDARG00000070006	rcn1	0.0118379958322027
ENSDARG00000037879	lfng	0.011836655987699
ENSDARG00000030006	SLC6A7	0.0118304504327834
ENSDARG00000063310	oxr1b	0.0118246219378106
ENSDARG00000017757	pik3cg	0.0118180795953844
ENSDARG00000055730	trim35-29	0.0118164486662432
ENSDARG00000042953	cyp2n13	0.011814013860391
ENSDARG00000103741	BX649620.1	0.0118063410258781
ENSDARG00000007080	rhcgl1	0.0118053201233579
ENSDARG00000089536	erbb4b	0.0117961826285761
ENSDARG00000058771	nav1b	0.0117917104835769
ENSDARG00000090366	znf1065	0.0117892531099662
ENSDARG00000098699	si:ch211-11c3.9	0.0117871407188649
ENSDARG00000004695	six4a	0.0117789233218608
ENSDARG00000104170	si:dkey-208k4.2	0.011775607145004
ENSDARG00000045306	slc51a	0.0117740611061705
ENSDARG00000094518	si:ch211-125e6.8	0.0117711628846804
ENSDARG00000034705	pvalb7	0.0117626813167702
ENSDARG00000099350	si:ch211-283l16.1	0.0117439232198214
ENSDARG00000094673	rhoab	0.01174223055066
ENSDARG00000086449	znf1055	0.0117412466048045
ENSDARG00000038205	her2	0.0117410700616498
ENSDARG00000029689	tkta	0.0117403396200584
ENSDARG00000102288	ENSDARG00000102288	0.0117369548087405
ENSDARG00000067544	tcf15	0.0117343036924664
ENSDARG00000099850	iqsec3a	0.0117321135926451
ENSDARG00000087181	cbx7b	0.0117310534114193
ENSDARG00000101919	foxj1a	0.0117273183464068
ENSDARG00000002487	noc3l	0.0117211493822392
ENSDARG00000093612	si:dkey-92i17.2	0.0117209060254085
ENSDARG00000088789	mast1b	0.0117182101848816
ENSDARG00000094901	abcc6b.2	0.0117161227635069
ENSDARG00000019208	camsap1a	0.0117061876032511
ENSDARG00000056294	SBK1	0.0117052706224081
ENSDARG00000101790	si:ch73-299h12.3	0.0117030239190791
ENSDARG00000075177	ribc2	0.0117019239154703
ENSDARG00000061836	nfixb	0.0116864409196185
ENSDARG00000104160	CR628395.2	0.0116860704844558
ENSDARG00000104665	kirrel3l	0.0116849331681666
ENSDARG00000029439	atp2a2a	0.0116781405951401
ENSDARG00000102464	wnt5b	0.0116780863932081
ENSDARG00000063594	hipk1a	0.0116693039313946
ENSDARG00000074001	crygmxl2	0.0116639036753674
ENSDARG00000062633	cadm2b	0.0116497730555328
ENSDARG00000036376	cldn7a	0.0116495640968441
ENSDARG00000052734	hmgcra	0.0116492141532923
ENSDARG00000045180	acta2	0.0116490048724191
ENSDARG00000096189	si:dkey-54j5.2	0.0116484931991184
ENSDARG00000089954	ENSDARG00000089954	0.011645176660115
ENSDARG00000051940	ugt2a4	0.0116416276879306
ENSDARG00000105159	PHKA1 (1 of many)	0.0116398397699497
ENSDARG00000039181	trpm3	0.0116394832384582
ENSDARG00000077818	nrg2a	0.0116388586397106
ENSDARG00000004358	gnb3a	0.0116375422414602
ENSDARG00000009782	myh11a	0.0116313212438852
ENSDARG00000004017	spag1a	0.0116309855705466
ENSDARG00000038185	gh1	0.0116296389483761
ENSDARG00000025672	antxr1a	0.0116215649994948
ENSDARG00000090398	PDE1C	0.0116206204680711
ENSDARG00000059123	plcd1a	0.0116178303952401
ENSDARG00000005565	entpd8	0.0116153931921093
ENSDARG00000037588	bhlhe23	0.0116125377780189
ENSDARG00000092044	si:dkey-22f5.9	0.0116093364206896
ENSDARG00000096007	znf1067	0.0116082879455493
ENSDARG00000070845	si:dkey-56d12.4	0.0116076951040847
ENSDARG00000007751	lmnl3	0.0116074375180634
ENSDARG00000068374	si:ch211-132b12.7	0.0116067850365604
ENSDARG00000069189	si:dkey-242h9.3	0.0116024751329372
ENSDARG00000088389	CABZ01092285.1	0.0116010636278109
ENSDARG00000076214	zgc:165514	0.0115994775132167
ENSDARG00000035694	stm	0.0115965032234561
ENSDARG00000013478	rrp15	0.0115839267726907
ENSDARG00000001760	tnxba	0.0115807344201972
ENSDARG00000056914	emg1	0.0115805427354564
ENSDARG00000105306	si:dkeyp-104f11.6	0.011578119543603
ENSDARG00000092617	si:dkey-22h13.2	0.0115779259371964
ENSDARG00000070919	cpne5b	0.0115776699583649
ENSDARG00000078622	scpp5	0.0115761447470237
ENSDARG00000008637	mtp	0.0115724347447911
ENSDARG00000100889	galnt18a	0.0115678055191166
ENSDARG00000007576	crybb1l1	0.0115664347610574
ENSDARG00000017188	ENSDARG00000017188	0.0115645300442152
ENSDARG00000057903	si:ch211-266g18.10	0.0115644669722289
ENSDARG00000096668	MZT1	0.011563082592532
ENSDARG00000004529	zgc:173742	0.0115630626872082
ENSDARG00000045694	prickle1b	0.0115625371963597
ENSDARG00000070914	dusp6	0.0115621458040975
ENSDARG00000103917	znf185	0.0115597091756198
ENSDARG00000091419	nrarpa	0.0115572887826573
ENSDARG00000006911	wnt8b	0.0115562618452067
ENSDARG00000098999	si:ch73-311h14.2	0.0115458874304961
ENSDARG00000100139	si:ch211-113d22.2	0.0115458529626045
ENSDARG00000038792	klf17	0.0115418888340754
ENSDARG00000020364	fbp1b	0.0115416358460086
ENSDARG00000057633	cxcr4a	0.0115406483269135
ENSDARG00000062049	hmha1b	0.011539880408798
ENSDARG00000040982	fgf14	0.0115374533327889
ENSDARG00000097737	si:dkey-188h10.3	0.011534889013315
ENSDARG00000092947	cyt1	0.011530013531358
ENSDARG00000067824	CNTNAP3	0.0115286868665479
ENSDARG00000030215	matn1	0.0115280177439166
ENSDARG00000096073	col19a1	0.011526585150486
ENSDARG00000098123	GNG12 (1 of many)	0.0115243714052849
ENSDARG00000075919	ccser1	0.0115236265695366
ENSDARG00000075333	tbc1d25	0.0115206247449008
ENSDARG00000097160	si:ch211-121j5.4	0.0115173222944728
ENSDARG00000082242	SNORA73	0.0115124827776581
ENSDARG00000071212	p3h1	0.0115035090679337
ENSDARG00000104775	si:ch211-134a4.1	0.0114944950707861
ENSDARG00000097333	si:ch211-213d14.3	0.0114935806484906
ENSDARG00000044600	PLPPR2 (1 of many)	0.0114935234393683
ENSDARG00000038742	RBP1 (1 of many)	0.0114920431372936
ENSDARG00000099354	CABZ01112575.1	0.011490414859145
ENSDARG00000008127	pcdh15b	0.0114861035092308
ENSDARG00000083593	SNORA54	0.0114842712021523
ENSDARG00000038056	fgfbp2b	0.0114840334407731
ENSDARG00000092987	zmat4a	0.0114837985744238
ENSDARG00000030349	cryba2a	0.0114816376119346
ENSDARG00000099607	si:ch73-160p18.4	0.0114806527559757
ENSDARG00000027355	slc25a4	0.0114804206148659
ENSDARG00000055250	si:ch211-132b12.8	0.0114801329610322
ENSDARG00000058180	exoc3l4	0.0114795950823321
ENSDARG00000020893	slc25a22	0.0114752017814519
ENSDARG00000045980	cst14b.1	0.0114750381641578
ENSDARG00000076073	ap1s3a	0.0114705825732909
ENSDARG00000098464	CABZ01060490.1	0.0114674712687974
ENSDARG00000056600	papss2b	0.0114598629142311
ENSDARG00000061454	nrxn2a	0.0114590161531127
ENSDARG00000071083	si:dkeyp-34c12.1	0.0114584260340887
ENSDARG00000058015	ano3	0.0114578818305947
ENSDARG00000094602	si:dkey-7n6.2	0.0114530419541666
ENSDARG00000008553	zgc:136872	0.0114504401147037
ENSDARG00000040248	crata	0.0114426913151916
ENSDARG00000054374	alg13	0.0114405835922139
ENSDARG00000027807	fynrk	0.0114379121885128
ENSDARG00000077688	cpo	0.0114367039941901
ENSDARG00000035178	gna14	0.0114349722759177
ENSDARG00000099712	MYL3	0.0114334021988544
ENSDARG00000020994	wu:fb63a08	0.0114316212538812
ENSDARG00000101368	ENSDARG00000101368	0.0114285470761713
ENSDARG00000063544	pip4k2ab	0.0114282763432747
ENSDARG00000037941	syt5a	0.0114274673847371
ENSDARG00000042608	ICA1	0.0114254912496482
ENSDARG00000041947	styk1	0.0114056119408329
ENSDARG00000036152	GAS2 (1 of many)	0.0114003968115924
ENSDARG00000075487	si:ch211-267e7.3	0.0113978804364696
ENSDARG00000102558	pde6h	0.0113947002504535
ENSDARG00000075564	fam13a	0.0113942534254913
ENSDARG00000098447	BX321873.1	0.0113934375179498
ENSDARG00000103919	si:ch73-1a9.3	0.0113889745138281
ENSDARG00000020164	efnb2a	0.011388184196939
ENSDARG00000021232	nkx2.7	0.0113878660340834
ENSDARG00000001414	mctp2a	0.0113872840603392
ENSDARG00000056836	si:ch211-125o16.4	0.011385805794008
ENSDARG00000100971	fxyd6	0.0113808241777358
ENSDARG00000038672	tcf7	0.011377920744726
ENSDARG00000101540	fgf3	0.011377583851255
ENSDARG00000017591	fat1a	0.0113765092053284
ENSDARG00000042753	cts12	0.0113762809162944
ENSDARG00000003968	zgc:162969	0.0113667316675684
ENSDARG00000096834	si:ch211-155k24.9	0.0113637522247603
ENSDARG00000069261	metap2a	0.011361125524088
ENSDARG00000078741	FRMD1	0.0113605396595626
ENSDARG00000035150	si:dkey-261j4.4	0.0113578977861424
ENSDARG00000100626	CABZ01080599.1	0.0113565185162127
ENSDARG00000020326	tyk2	0.0113556303359008
ENSDARG00000080775	SNORD65	0.0113525540186464
ENSDARG00000012248	rgma	0.0113521066208821
ENSDARG00000059231	hephl1a	0.0113493357778758
ENSDARG00000101460	si:dkey-233e3.3	0.0113459199476069
ENSDARG00000088835	ENSDARG00000088835	0.0113395515528123
ENSDARG00000056250	add3b	0.0113377335350064
ENSDARG00000011884	MFN1	0.0113323865420087
ENSDARG00000104762	BX530097.1	0.0113323123074896
ENSDARG00000099917	znf1005	0.0113305846036168
ENSDARG00000100259	ENSDARG00000100259	0.0113279626680016
ENSDARG00000017882	rdh1	0.0113275513367926
ENSDARG00000076252	si:dkey-247i3.1	0.0113245785572777
ENSDARG00000096157	si:dkey-40n15.1	0.0113232495454133
ENSDARG00000093129	si:rp71-45k5.2	0.0113220885357942
ENSDARG00000020427	nceh1a	0.0113201863633975
ENSDARG00000058179	ackr3b	0.0113177055417539
ENSDARG00000087645	znf1064	0.0113148216372136
ENSDARG00000079876	C2CD4C (1 of many)	0.0113140901590809
ENSDARG00000026753	grik4	0.0113115069716126
ENSDARG00000099470	muc5.3	0.0113077652388549
ENSDARG00000039647	slc6a1b	0.0113065916908781
ENSDARG00000100288	impg2b	0.0113031487937471
ENSDARG00000016866	fam102ab	0.0112987857905946
ENSDARG00000101426	CABZ01017733.1	0.0112981388832889
ENSDARG00000097229	si:ch211-226h8.15	0.0112946247824989
ENSDARG00000027199	smad1	0.0112920931639641
ENSDARG00000029482	ush2a	0.0112916240296351
ENSDARG00000075964	plekhg4	0.0112913797190711
ENSDARG00000070465	si:dkey-13n23.3	0.011281593363582
ENSDARG00000069865	grxcr1	0.0112760492239246
ENSDARG00000089878	nedd9	0.0112739462936924
ENSDARG00000034801	mylka	0.0112667939251603
ENSDARG00000070618	tatdn2	0.0112663449757428
ENSDARG00000041864	capn3a	0.0112649608646698
ENSDARG00000014805	fhl5	0.0112628832126985
ENSDARG00000078847	si:dkey-238o13.4	0.0112607631059468
ENSDARG00000068213	fzd10	0.0112575928264036
ENSDARG00000045836	mapk11	0.0112569251680029
ENSDARG00000096533	rltgr	0.0112488111147918
ENSDARG00000005525	acy3.2	0.0112486276884013
ENSDARG00000053113	ly75	0.0112430784664271
ENSDARG00000079992	senp6b	0.0112425864839672
ENSDARG00000078561	lrig2	0.0112424109475055
ENSDARG00000071418	gbx1	0.011242120948957
ENSDARG00000008807	bokb	0.0112386200641824
ENSDARG00000007783	blk	0.0112379767986224
ENSDARG00000043081	ctsz	0.0112346967084667
ENSDARG00000027088	ptgdsb	0.0112292893937503
ENSDARG00000092596	si:dkeyp-44d3.1	0.0112264074846546
ENSDARG00000061421	BRSK2 (1 of many)	0.0112218129924579
ENSDARG00000096992	zgc:153405	0.0112126913339674
ENSDARG00000037101	mtmr7a	0.0112102877663149
ENSDARG00000043806	postna	0.0112049331730185
ENSDARG00000061081	arpp21	0.011201848123736
ENSDARG00000040628	zgc:110333	0.0111936683783395
ENSDARG00000015662	pla2g12b	0.0111921537777489
ENSDARG00000043171	CELA1 (1 of many)	0.0111908386608378
ENSDARG00000045808	rlbp1b	0.0111900117945945
ENSDARG00000099227	galnt13	0.0111900025272393
ENSDARG00000092890	si:ch73-44m9.5	0.0111872703102027
ENSDARG00000082928	SNORA63	0.0111861026079997
ENSDARG00000046124	rab11fip1a	0.0111823342654697
ENSDARG00000103682	si:dkey-23i12.5	0.0111787903543341
ENSDARG00000101645	ENSDARG00000101645	0.0111784824495679
ENSDARG00000055647	ftr82	0.0111780294331584
ENSDARG00000079248	mn1b	0.0111770411978852
ENSDARG00000037545	mtnr1aa	0.011174941924738
ENSDARG00000085485	SNORA26	0.0111745053041844
ENSDARG00000100255	si:ch73-29l19.1	0.0111743715597485
ENSDARG00000102129	crygn1	0.0111736803211806
ENSDARG00000063519	PLEKHB1	0.0111727481183926
ENSDARG00000098252	cpne9	0.0111714493543245
ENSDARG00000068250	si:ch211-151h10.2	0.0111696212572724
ENSDARG00000057743	si:dkey-10f21.4	0.0111690310968292
ENSDARG00000088847	znf1089	0.0111663370859996
ENSDARG00000019660	rxfp2b	0.011166254043617
ENSDARG00000095640	si:ch1073-15f19.2	0.0111656107646998
ENSDARG00000077228	ntrk3a	0.0111642410871066
ENSDARG00000020946	auts2b	0.0111634136497389
ENSDARG00000070141	si:ch211-191i18.2	0.0111626518712832
ENSDARG00000058327	neu3.3	0.0111623478693945
ENSDARG00000057403	si:ch211-209j10.5	0.0111612989909757
ENSDARG00000062538	si:dkey-215k6.1	0.0111610845275443
ENSDARG00000079049	cercam	0.0111604152743599
ENSDARG00000052435	spred2a	0.0111569553805024
ENSDARG00000058154	znf385c	0.0111556893414337
ENSDARG00000100778	CR450780.3	0.0111519566583855
ENSDARG00000076076	crtc1b	0.0111514117240936
ENSDARG00000031983	six4b	0.01114945426094
ENSDARG00000063433	atp2b2	0.0111483668897717
ENSDARG00000059746	plod1a	0.0111473966952107
ENSDARG00000068286	slc7a4	0.0111472309261948
ENSDARG00000097947	mespbb	0.01114639082244
ENSDARG00000086950	si:ch211-269k10.2	0.0111415761630547
ENSDARG00000094171	lrp1ba	0.0111325364644482
ENSDARG00000062552	lpar6a	0.0111164951121878
ENSDARG00000089210	FP102169.1	0.0111143586695817
ENSDARG00000027079	znf804a	0.0111125295912246
ENSDARG00000059003	strip2	0.0111118416936876
ENSDARG00000092534	si:ch211-62a1.3	0.0111090564795264
ENSDARG00000055632	smtnl	0.0111089058287766
ENSDARG00000103530	zgc:113102	0.0111049576585662
ENSDARG00000044125	txn	0.0110982560030162
ENSDARG00000003383	asb8	0.0110979792012527
ENSDARG00000103213	si:dkey-56m15.8	0.0110938485884577
ENSDARG00000099860	pkmb	0.0110838221813104
ENSDARG00000016981	bcar3	0.0110789348065938
ENSDARG00000017624	krt4	0.0110766393015754
ENSDARG00000000796	nr4a1	0.0110753947733524
ENSDARG00000090297	ldlrad2	0.0110721373191675
ENSDARG00000042993	try	0.0110688429479913
ENSDARG00000054054	zgc:153219	0.011066635268145
ENSDARG00000079281	TESK1 (1 of many)	0.011061239360155
ENSDARG00000100573	ckap2l	0.0110582720940521
ENSDARG00000032535	praf2	0.0110572474098608
ENSDARG00000104981	SLC45A4	0.0110569585382666
ENSDARG00000097761	si:dkey-181d19.3	0.0110547521254059
ENSDARG00000060315	rabgap1l2	0.011052728663838
ENSDARG00000093983	si:ch211-285d14.3	0.0110521604713491
ENSDARG00000095852	si:ch211-205p4.1	0.011048501866431
ENSDARG00000029432	tph1a	0.0110476503732171
ENSDARG00000076679	ENSDARG00000076679	0.0110406372365682
ENSDARG00000057936	lhx5	0.011035929878104
ENSDARG00000062449	xpr1a	0.0110355788687541
ENSDARG00000042213	si:ch211-233h19.2	0.0110321756066167
ENSDARG00000036247	tmem144b	0.0110319065217424
ENSDARG00000024032	coch	0.0110256770961753
ENSDARG00000026845	rhoaa	0.01102362884706
ENSDARG00000099295	si:dkey-57c15.11	0.0110222286722174
ENSDARG00000007788	atp2b1b	0.011019360087815
ENSDARG00000006923	cacna1ab	0.0110173820683295
ENSDARG00000032765	net1	0.0110159762609485
ENSDARG00000052099	agxta	0.0110135786006515
ENSDARG00000045706	tspan9b	0.0110078588613766
ENSDARG00000058488	adora2ab	0.0109991248031828
ENSDARG00000078004	drl	0.0109989701369066
ENSDARG00000055381	bambia	0.0109980877910284
ENSDARG00000029480	specc1	0.0109966121865537
ENSDARG00000045444	fzd8a	0.0109956149928452
ENSDARG00000055463	lrit3a	0.0109944046904606
ENSDARG00000044061	si:ch211-233f11.5	0.0109924310820158
ENSDARG00000074613	si:ch211-240l19.6	0.0109892479289403
ENSDARG00000103723	zgc:173702	0.0109827753565333
ENSDARG00000068128	ppp1r15b	0.0109812732175862
ENSDARG00000008697	epas1a	0.010980613960683
ENSDARG00000100961	si:dkey-176f19.6	0.0109779002319724
ENSDARG00000001889	tuba1a	0.0109771141977874
ENSDARG00000097269	si:ch211-222n22.1	0.0109734300303064
ENSDARG00000068883	tspan13a	0.0109687958261889
ENSDARG00000103717	si:dkey-204g14.4	0.0109660094106606
ENSDARG00000078986	mplkip	0.0109632200242526
ENSDARG00000059751	ABTB2 (1 of many)	0.0109585849828155
ENSDARG00000037002	zgc:152968	0.0109571242875332
ENSDARG00000091994	znf1046	0.0109565501575662
ENSDARG00000005841	tnni2a.2	0.0109547266738152
ENSDARG00000093131	si:ch211-57f7.7	0.0109526885144294
ENSDARG00000099182	ankrd55	0.0109522325339927
ENSDARG00000102636	zgc:73340	0.0109499822279567
ENSDARG00000079378	phldb1b	0.0109424168506643
ENSDARG00000068190	pimr188	0.0109418823923625
ENSDARG00000095268	si:dkey-261h17.1	0.0109410796504199
ENSDARG00000089517	zgc:92594	0.0109407628863613
ENSDARG00000097849	si:ch211-72a16.11	0.0109393643093097
ENSDARG00000095427	si:ch211-152p11.8	0.0109393003486669
ENSDARG00000056587	cyp2r1	0.0109331400324351
ENSDARG00000053875	cryba1b	0.0109286020656698
ENSDARG00000068851	rnf183	0.0109282744048115
ENSDARG00000034670	ube2e2	0.0109255917450865
ENSDARG00000076270	adamts13	0.0109251195425729
ENSDARG00000102114	ptdss1b	0.0109242143540876
ENSDARG00000098071	znf1049	0.0109183035856435
ENSDARG00000104790	otud4	0.0109177371069667
ENSDARG00000043746	nrxn3a	0.0109149013753464
ENSDARG00000081931	SNORA16	0.0109053888596518
ENSDARG00000042861	ltk	0.0109039332636775
ENSDARG00000029511	kcns3b	0.0109038940706811
ENSDARG00000100329	znf1056	0.0109022773239363
ENSDARG00000076044	TRHDE (1 of many)	0.0108994448761202
ENSDARG00000054879	six3b	0.0108966612729611
ENSDARG00000054509	hesx1	0.0108948798267215
ENSDARG00000007477	fbxo8	0.0108939894840687
ENSDARG00000075958	si:dkey-266f7.9	0.0108892603360348
ENSDARG00000099524	gbe1b	0.0108880633979396
ENSDARG00000088805	ENSDARG00000088805	0.0108849416593041
ENSDARG00000096832	si:dkey-183k8.1	0.0108838393988305
ENSDARG00000104496	CR388042.3	0.010883198923956
ENSDARG00000087032	ENSDARG00000087032	0.0108821816935747
ENSDARG00000021647	gnai1	0.0108792960766206
ENSDARG00000055053	itih1	0.0108766262388559
ENSDARG00000068856	f2rl1.1	0.0108741631253704
ENSDARG00000100471	CT573263.3	0.0108730719219186
ENSDARG00000078285	pik3ap1	0.0108713422106858
ENSDARG00000104550	clcn2b	0.0108698713693852
ENSDARG00000039669	TSTA3 (1 of many)	0.0108674140928872
ENSDARG00000073909	ppip5k1b	0.0108659140224381
ENSDARG00000075022	si:ch211-93e11.8	0.0108619521561896
ENSDARG00000090408	ERBB4 (1 of many)	0.0108615487634662
ENSDARG00000060578	si:dkey-226m8.10	0.0108584665639584
ENSDARG00000076980	ppp1r16a	0.0108563238972332
ENSDARG00000034610	insb	0.0108560950611231
ENSDARG00000101083	olfcg2	0.0108550311563392
ENSDARG00000059327	gata2a	0.0108548264050794
ENSDARG00000017111	fam8a1a	0.0108545803030974
ENSDARG00000061120	slc43a2b	0.0108496754841838
ENSDARG00000060837	trpc5b	0.0108488727914202
ENSDARG00000070960	si:ch211-288g17.4	0.0108479330009858
ENSDARG00000098237	fbn2b	0.0108475435925539
ENSDARG00000017211	plxnb1b	0.0108465873611585
ENSDARG00000061031	dner	0.0108465741867619
ENSDARG00000070892	si:ch211-262h13.5	0.0108420744269972
ENSDARG00000030376	grin2bb	0.0108354786303666
ENSDARG00000056036	stxbp1b	0.0108346166373265
ENSDARG00000105447	si:ch211-129p13.1	0.0108341598714437
ENSDARG00000009544	cldnb	0.0108282440326702
ENSDARG00000093008	adgrf3b	0.0108269223759533
ENSDARG00000004260	cul5b	0.0108251517618759
ENSDARG00000022309	dspa	0.0108245566031504
ENSDARG00000061621	them4	0.0108174669065683
ENSDARG00000045442	cpb1	0.010814574584242
ENSDARG00000059279	tfap2a	0.0108135686741862
ENSDARG00000102146	si:ch211-69b7.6	0.0108125104114832
ENSDARG00000003381	si:ch211-266g18.6	0.0108109242437863
ENSDARG00000071173	slc12a10.2	0.0108108673710696
ENSDARG00000098302	BX664622.2	0.0108075175086424
ENSDARG00000077828	slc29a3	0.0108046282153181
ENSDARG00000069009	si:ch211-147a11.3	0.0107984753545249
ENSDARG00000031126	notum1a	0.010798435628052
ENSDARG00000052138	slc1a2a	0.0107980605312686
ENSDARG00000097825	im:7154473	0.0107971273484002
ENSDARG00000100990	nme3	0.0107925447312206
ENSDARG00000090740	FO704783.1	0.0107923486277605
ENSDARG00000099776	glula	0.0107911315848255
ENSDARG00000017266	scml4	0.0107908582303055
ENSDARG00000039452	hk1	0.0107906257336679
ENSDARG00000086272	si:dkey-4p15.5	0.010787110507523
ENSDARG00000053973	fetub	0.010784572122138
ENSDARG00000053684	aldob	0.0107845377733843
ENSDARG00000057408	CABZ01067232.1	0.0107806809424102
ENSDARG00000100121	si:dkey-21c1.8	0.0107804812925019
ENSDARG00000070597	prelp	0.01077423091406
ENSDARG00000040110	kif20bb	0.0107709495954009
ENSDARG00000028346	tesca	0.0107654977711328
ENSDARG00000020191	ppef1	0.0107637981530272
ENSDARG00000102769	CDH18 (1 of many)	0.0107591279669967
ENSDARG00000014866	hprt1l	0.0107572801631895
ENSDARG00000058445	ENSDARG00000058445	0.0107569753700856
ENSDARG00000040161	zgc:92287	0.0107568533244515
ENSDARG00000027612	gatad1	0.0107563997882465
ENSDARG00000068507	crybb1	0.0107516349001448
ENSDARG00000028118	dscamb	0.0107471218366253
ENSDARG00000035339	ftr99	0.0107438232719925
ENSDARG00000087166	figla	0.010740381350073
ENSDARG00000069888	cldna	0.0107403508191888
ENSDARG00000046012	slc47a1	0.0107391480411073
ENSDARG00000038141	atf4b	0.0107376484717876
ENSDARG00000045846	osgep	0.0107360842158183
ENSDARG00000094744	si:ch211-113a14.15	0.01073538287338
ENSDARG00000057262	si:dkey-91i10.3	0.0107322909302605
ENSDARG00000036820	mgll	0.0107319709841371
ENSDARG00000099730	pkma	0.0107292985204736
ENSDARG00000070726	cnga3a	0.0107269161265462
ENSDARG00000073915	znf1085	0.0107261189980601
ENSDARG00000056740	tmeff1b	0.0107235934689584
ENSDARG00000031548	ephb3a	0.010722001613999
ENSDARG00000104963	si:rp71-84b10.3	0.0107210676263941
ENSDARG00000068567	shha	0.0107186155455348
ENSDARG00000068409	vgll4l	0.0107043547190179
ENSDARG00000105491	arhgef5	0.0107013619957006
ENSDARG00000023683	cacna1fb	0.0106996152605346
ENSDARG00000018693	cdh2	0.0106987134749742
ENSDARG00000038703	hkdc1	0.0106980123855549
ENSDARG00000090478	tmem238b	0.0106975881533136
ENSDARG00000098588	gchfr	0.0106960288645654
ENSDARG00000074285	si:ch73-335m24.2	0.0106959569179907
ENSDARG00000068194	klf9	0.0106884008998848
ENSDARG00000062661	abca4b	0.010687411404116
ENSDARG00000095831	si:ch211-175f12.2	0.0106870195799419
ENSDARG00000021688	mxa	0.0106864114483284
ENSDARG00000089302	hnrnpa0a	0.0106826850916635
ENSDARG00000025974	magi3b	0.0106820366966916
ENSDARG00000055046	ponzr5	0.0106773618684276
ENSDARG00000008904	smarca2	0.0106750927100237
ENSDARG00000100955	stk24a	0.0106744002234973
ENSDARG00000061409	bivm	0.0106712183408516
ENSDARG00000077761	nlgn4b	0.0106711164790267
ENSDARG00000055043	depdc7	0.0106701383067503
ENSDARG00000086826	sult6b1	0.0106667326845117
ENSDARG00000101105	CR382372.1	0.0106650901571898
ENSDARG00000074589	rin2	0.0106632255044145
ENSDARG00000044514	st6gal1	0.0106609583371762
ENSDARG00000077811	sox11a	0.0106543112061027
ENSDARG00000056156	npdc1b	0.0106494554019546
ENSDARG00000056080	ENSDARG00000056080	0.0106452682582938
ENSDARG00000062517	ENSDARG00000062517	0.010645229184148
ENSDARG00000017988	dse	0.0106450137602886
ENSDARG00000098591	tubb2b	0.0106446539026789
ENSDARG00000104652	CABZ01017723.1	0.0106424789408017
ENSDARG00000100594	sez6l	0.0106416900430999
ENSDARG00000094542	si:dkey-121h17.7	0.0106413448066791
ENSDARG00000091592	peli1a	0.0106391433442213
ENSDARG00000061196	emilin2a	0.0106329443477431
ENSDARG00000081270	rn7sk	0.0106290292999114
ENSDARG00000035309	entpd3	0.0106271696162763
ENSDARG00000017490	cel.1	0.0106232590045627
ENSDARG00000044935	hpdb	0.0106223759413275
ENSDARG00000012135	fbxl2	0.0106195239769433
ENSDARG00000101234	nsmfb	0.010616032782222
ENSDARG00000055713	fmnl1a	0.0106140658319006
ENSDARG00000100313	pip5k1cb	0.0106138291371379
ENSDARG00000037677	fgf24	0.0106106814352118
ENSDARG00000056029	cyp26c1	0.0106089897478707
ENSDARG00000026726	anxa1a	0.01060752150316
ENSDARG00000006220	ugt1a1	0.0106060800542346
ENSDARG00000089162	afap1l1a	0.0106049155898624
ENSDARG00000079462	PTGES3L	0.010604099151518
ENSDARG00000091234	CU019646.2	0.0106038411330685
ENSDARG00000053535	lmo7b	0.0106035988373292
ENSDARG00000088000	znf1057	0.0106035268076967
ENSDARG00000087793	si:dkey-54n8.2	0.0106017361935173
ENSDARG00000074009	znf1059	0.0106011047199314
ENSDARG00000105418	ENSDARG00000105418	0.0106009474463085
ENSDARG00000042670	eps15l1a	0.0105999689286537
ENSDARG00000011821	plod2	0.0105986642284329
ENSDARG00000103498	epd	0.010597154534803
ENSDARG00000097006	si:dkey-54h16.1	0.010596283606923
ENSDARG00000089780	si:dkey-288a3.2	0.0105962184558643
ENSDARG00000058302	sh3bgrl	0.0105866551397169
ENSDARG00000103316	ENSDARG00000103316	0.0105810790843043
ENSDARG00000076333	SORCS1	0.0105801430845578
ENSDARG00000052705	pkp1b	0.010578402979684
ENSDARG00000061391	grhl1	0.0105772882445232
ENSDARG00000054177	adgra1a	0.0105772635283969
ENSDARG00000023916	PHACTR1	0.0105758891618619
ENSDARG00000034138	shisa2	0.0105746714752641
ENSDARG00000056666	sp8b	0.0105721795395702
ENSDARG00000093019	si:dkey-83k24.5	0.0105714156706555
ENSDARG00000029569	snapc1a	0.01057127619504
ENSDARG00000036832	cyt1l	0.01057114284318
ENSDARG00000031817	trim2a	0.0105699744537847
ENSDARG00000034975	gpr157	0.0105695708628288
ENSDARG00000044488	pak1ip1	0.010566287295121
ENSDARG00000089860	atxn7l1	0.0105584741901994
ENSDARG00000039929	ckmt2b	0.0105580590158281
ENSDARG00000098196	znf1077	0.0105542037608955
ENSDARG00000054562	her15.1	0.0105532495501294
ENSDARG00000069139	grik1a	0.0105527676345608
ENSDARG00000099969	zgc:152863	0.0105516414859007
ENSDARG00000022176	IGLON5	0.0105515896981388
ENSDARG00000039034	marcksl1a	0.0105487906447498
ENSDARG00000105137	zgc:173705	0.0105487725048016
ENSDARG00000033706	adora2aa	0.0105485553777484
ENSDARG00000057064	enpep	0.010543770777568
ENSDARG00000026871	uchl1	0.0105430710959801
ENSDARG00000045893	kctd15a	0.010541283371653
ENSDARG00000038199	cda	0.0105398274815771
ENSDARG00000098837	tgm5l	0.0105396694716003
ENSDARG00000007715	lgsn	0.0105395791070127
ENSDARG00000090387	onecut2	0.0105368796606304
ENSDARG00000101868	dennd1b	0.0105355866657964
ENSDARG00000041179	crygm5	0.0105345259878833
ENSDARG00000059798	kcnq1	0.0105340746438665
ENSDARG00000097530	ENSDARG00000097530	0.0105327719193092
ENSDARG00000098824	CDH22	0.0105323390493826
ENSDARG00000005713	ethe1	0.0105309898651566
ENSDARG00000044251	rasgef1bb	0.0105299053025467
ENSDARG00000035521	sfrp1a	0.0105296765793522
ENSDARG00000100422	ptpro	0.0105264752778318
ENSDARG00000041926	DLG4	0.0105251391990077
ENSDARG00000004789	lrp1ba	0.0105194882547749
ENSDARG00000007465	tdrd1	0.0105129426607702
ENSDARG00000081937	SNORA32	0.0105128715268939
ENSDARG00000103156	ENSDARG00000103156	0.01050909505805
ENSDARG00000062165	TUB	0.0105078201422835
ENSDARG00000090213	rheb	0.0105072505858484
ENSDARG00000061819	wscd2	0.0105037822219793
ENSDARG00000040666	nifk	0.0105036882185542
ENSDARG00000074255	micu3b	0.0105004377020562
ENSDARG00000073802	cntnap5l	0.0104999825011035
ENSDARG00000055026	ptch2	0.0104996345748382
ENSDARG00000075159	mfi2	0.0104986049181176
ENSDARG00000090431	ftr04	0.0104953515125285
ENSDARG00000058822	wnt3a	0.0104924973772834
ENSDARG00000075504	ENSDARG00000075504	0.010478104990304
ENSDARG00000023952	fam167ab	0.010476421852177
ENSDARG00000104006	znf1082	0.0104752470807766
ENSDARG00000103687	sycn.2	0.0104744611669578
ENSDARG00000068732	spry4	0.0104738115094425
ENSDARG00000071601	pvalb9	0.0104730448215501
ENSDARG00000088915	si:ch211-241n15.3	0.0104695188614262
ENSDARG00000032242	tnnt2c	0.0104682387698087
ENSDARG00000077284	gdpd5a	0.010464045585938
ENSDARG00000094457	si:dkey-222f8.6	0.0104629201790015
ENSDARG00000089019	si:ch211-175m2.5	0.0104621113164438
ENSDARG00000030933	ksr1b	0.0104542121416009
ENSDARG00000099097	CABZ01055017.1	0.010454063026254
ENSDARG00000005095	glcea	0.0104497389946867
ENSDARG00000093188	si:dkey-75a21.2	0.0104471842969167
ENSDARG00000101797	CT737127.2	0.0104469091075717
ENSDARG00000104917	BX321887.3	0.01044449126207
ENSDARG00000054906	ier5l	0.0104441813126383
ENSDARG00000100257	zgc:174314	0.0104433964344548
ENSDARG00000079201	TSHZ2	0.0104402589178165
ENSDARG00000101051	ctsbb	0.0104400669433418
ENSDARG00000052158	il23r	0.010432262913111
ENSDARG00000060482	mid1	0.0104316178226632
ENSDARG00000098652	pcdh11	0.0104279352651959
ENSDARG00000034344	pcdh19	0.0104272964991213
ENSDARG00000079547	zbtb47b	0.0104271545272833
ENSDARG00000068784	zgc:153073	0.0104215919395905
ENSDARG00000101297	tmem266	0.010420248217329
ENSDARG00000040747	tm4sf4	0.0104144889817845
ENSDARG00000012460	rassf4	0.0104076175633726
ENSDARG00000036471	dand5	0.010406542669296
ENSDARG00000030980	csrp1b	0.0104055778629834
ENSDARG00000011879	foxn1	0.0104037392289099
ENSDARG00000029290	stx11b.1	0.010399297721817
ENSDARG00000035715	marcksl1b	0.0103991292584986
ENSDARG00000098221	st8sia1	0.0103990035315878
ENSDARG00000039399	nt5c2a	0.0103983747367137
ENSDARG00000101190	cyp2k8	0.0103944891379682
ENSDARG00000057661	aldoca	0.0103881955303965
ENSDARG00000034836	KRT84	0.0103859149406134
ENSDARG00000018958	nrarpb	0.0103840444536963
ENSDARG00000096594	lratb	0.0103825513772552
ENSDARG00000100477	CR792418.2	0.0103810651205332
ENSDARG00000100750	znf1047	0.0103791641521786
ENSDARG00000074796	dbf4	0.0103755987918928
ENSDARG00000054741	prkg2	0.0103736030993603
ENSDARG00000061017	spns2	0.0103732418247408
ENSDARG00000104097	tmem222b	0.0103720046242393
ENSDARG00000052846	fsta	0.0103708886086636
ENSDARG00000026840	arhgap23b	0.010366921299451
ENSDARG00000069542	si:dkey-8e10.2	0.0103657498620254
ENSDARG00000101560	psma1	0.0103654726965653
ENSDARG00000041430	bmp2b	0.0103643656291066
ENSDARG00000058369	mex3b	0.0103630532789908
ENSDARG00000099346	znf1079	0.0103622985749844
ENSDARG00000008886	msx1b	0.0103615550885012
ENSDARG00000099541	DEPDC1B	0.0103607716834627
ENSDARG00000021859	erap1b	0.0103601059418487
ENSDARG00000103850	CABZ01021426.1	0.0103518728013449
ENSDARG00000040309	pxdc1b	0.0103513255982921
ENSDARG00000074696	zgc:194621	0.0103506240595997
ENSDARG00000042525	ebf2	0.0103502223722299
ENSDARG00000034063	CABZ01068208.1	0.010349599549704
ENSDARG00000088766	CABZ01112210.1	0.0103422590788529
ENSDARG00000093521	ENSDARG00000093521	0.0103421912499625
ENSDARG00000075612	ercc6	0.0103352860319934
ENSDARG00000045408	tagln	0.0103342010097548
ENSDARG00000056725	hmgb3a	0.010332973255318
ENSDARG00000104722	MYL2 (1 of many)	0.0103298762291901
ENSDARG00000092283	cxl34b.11	0.0103294489995899
ENSDARG00000102600	CABZ01003344.2	0.0103290215758922
ENSDARG00000015611	rasl11b	0.010326648109567
ENSDARG00000068926	si:ch211-137a8.2	0.0103257527749853
ENSDARG00000020884	gli2b	0.0103253997824423
ENSDARG00000043396	fndc4a	0.0103208081599115
ENSDARG00000036428	EMP3 (1 of many)	0.0103205091446346
ENSDARG00000102455	znf1133	0.0103193059287373
ENSDARG00000087197	ros1	0.0103162277250581
ENSDARG00000057751	zbtb47a	0.010316137338197
ENSDARG00000020984	slc16a10	0.0103147511108482
ENSDARG00000011042	pgbd5	0.010306710790842
ENSDARG00000060354	samd7	0.0103063237779398
ENSDARG00000094696	si:dkey-201c13.2	0.0103047742559808
ENSDARG00000102036	PTCHD3	0.0103043758851608
ENSDARG00000074642	FO704620.1	0.0103040016960394
ENSDARG00000068370	ralgps1	0.0103024307852787
ENSDARG00000098265	si:dkey-16p19.1	0.0102976817638082
ENSDARG00000061541	unc5db	0.0102974032783017
ENSDARG00000060303	slc4a10b	0.0102963432751403
ENSDARG00000099034	unc5a	0.0102946647581554
ENSDARG00000093024	si:ch211-213a13.2	0.010294659521191
ENSDARG00000095521	znf1090	0.0102946445831202
ENSDARG00000039385	si:ch73-265d7.2	0.0102923946674199
ENSDARG00000086703	si:dkey-126g1.7	0.0102907712662598
ENSDARG00000068515	chs1	0.0102906401026667
ENSDARG00000071196	sdprb	0.0102902931430624
ENSDARG00000063021	rpain	0.0102890417941784
ENSDARG00000007285	mrpl57	0.0102868508437716
ENSDARG00000058270	COLGALT1 (1 of many)	0.0102863763209243
ENSDARG00000079414	sez6b	0.0102862979619991
ENSDARG00000069505	zgc:136892	0.0102836536497031
ENSDARG00000040380	arhgef1a	0.0102812420827498
ENSDARG00000089563	CU633855.1	0.0102780873423106
ENSDARG00000059951	pld6	0.0102758873109908
ENSDARG00000088889	si:dkey-108k21.14	0.0102757590415857
ENSDARG00000102977	cant1b	0.0102756738332793
ENSDARG00000058058	igf3	0.0102756375969631
ENSDARG00000059888	AGO3 (1 of many)	0.0102733846141425
ENSDARG00000098877	BX510909.1	0.0102704939457657
ENSDARG00000042627	nhsl1b	0.0102692180995575
ENSDARG00000099795	CR792455.1	0.0102686420747726
ENSDARG00000017710	ppp1r14ab	0.0102673887507623
ENSDARG00000054438	fzd2	0.010259844969587
ENSDARG00000011929	plp1b	0.0102596428642687
ENSDARG00000014232	si:dkey-121j17.5	0.0102590937368861
ENSDARG00000055722	bco2a	0.0102585570425855
ENSDARG00000105037	snrpf	0.0102575956756559
ENSDARG00000002216	tbx3a	0.0102570318040289
ENSDARG00000025555	ormdl3	0.0102555065927656
ENSDARG00000036194	pitx2	0.0102454202935833
ENSDARG00000097957	si:ch73-239g21.2	0.0102452846354835
ENSDARG00000075831	slc7a8a	0.0102415930614413
ENSDARG00000056615	cybb	0.0102405432083437
ENSDARG00000051861	pkp3a	0.0102387048563048
ENSDARG00000105173	si:ch211-142b24.2	0.0102381059743109
ENSDARG00000091090	xirp2b	0.0102375980703009
ENSDARG00000098438	slc6a6b	0.0102362060022319
ENSDARG00000069245	matn3a	0.0102351763086837
ENSDARG00000103639	si:dkey-36i7.3	0.0102334518433898
ENSDARG00000019098	cd82a	0.0102316022268317
ENSDARG00000032465	slc1a8b	0.0102315965876622
ENSDARG00000070078	abcb11b	0.0102296248473999
ENSDARG00000052494	pcdh18b	0.0102295546508002
ENSDARG00000105277	cnksr3	0.0102281915217095
ENSDARG00000027903	adamtsl3	0.010227736211776
ENSDARG00000042214	tmem243a	0.0102262776555039
ENSDARG00000039241	prkca	0.0102240955137284
ENSDARG00000037587	SYNPR (1 of many)	0.0102227268859861
ENSDARG00000014091	osr1	0.0102190381905235
ENSDARG00000035161	pkdcca	0.010217700647979
ENSDARG00000036074	cebpa	0.010217025077107
ENSDARG00000077945	HEPACAM (1 of many)	0.0102162740710619
ENSDARG00000052766	EVI5L	0.0102157426257606
ENSDARG00000102858	ENSDARG00000102858	0.0102134377120023
ENSDARG00000041083	anpepa	0.0102133383332715
ENSDARG00000100704	si:ch211-271g18.4	0.0102122908922872
ENSDARG00000099757	wdr47b	0.0102112658790304
ENSDARG00000068483	neto1	0.0102112231529409
ENSDARG00000018971	b3gnt5a	0.0102084157152631
ENSDARG00000053575	gpat2	0.010208050695471
ENSDARG00000043304	nop2	0.0101990827142763
ENSDARG00000038293	zgc:103559	0.0101953702160413
ENSDARG00000069244	si:ch211-244b2.2	0.0101946372793753
ENSDARG00000104666	BX511215.2	0.0101912726371042
ENSDARG00000052016	cabp2a	0.0101911372072922
ENSDARG00000025766	DTX3	0.0101895992420283
ENSDARG00000102433	sytl4	0.0101891279765457
ENSDARG00000017799	tgm1	0.0101841708943116
ENSDARG00000098327	CT573860.1	0.0101836735332077
ENSDARG00000093176	zgc:77118	0.0101830662890755
ENSDARG00000098364	dgkab	0.0101825474314499
ENSDARG00000073814	pax1b	0.0101773108266836
ENSDARG00000040944	ntd5	0.0101770416472213
ENSDARG00000002597	pabpc1l	0.0101756937876894
ENSDARG00000032039	mxd1	0.0101745258439382
ENSDARG00000094554	si:ch73-7i4.1	0.010172659226878
ENSDARG00000060053	ENSDARG00000060053	0.0101713699492298
ENSDARG00000098191	si:dkey-16l2.20	0.01016759568765
ENSDARG00000091916	ugt5b4	0.0101669611797902
ENSDARG00000100434	znf1091	0.0101652165570279
ENSDARG00000062502	si:ch73-196l6.5	0.0101651866892322
ENSDARG00000077571	zgc:174862	0.0101646475667689
ENSDARG00000001442	inppl1b	0.0101646129876651
ENSDARG00000076118	cdip1	0.0101634721361689
ENSDARG00000019741	si:ch211-152f23.5	0.0101604698282445
ENSDARG00000005799	smim14	0.0101576029563332
ENSDARG00000078815	grk5l	0.0101557487507734
ENSDARG00000079586	gabrb2	0.0101543147273253
ENSDARG00000035398	enc1	0.0101537782396305
ENSDARG00000087911	psme4a	0.0101489028356234
ENSDARG00000102967	si:dkey-245f22.5	0.010145238575534
ENSDARG00000098538	CABZ01112049.1	0.0101447105229614
ENSDARG00000074310	rbfox3l	0.010144286922177
ENSDARG00000002768	pvalb2	0.0101442842562572
ENSDARG00000099612	zgc:66483	0.010141524692502
ENSDARG00000040257	slc38a11	0.0101412033381462
ENSDARG00000004372	fmnl3	0.0101393140801197
ENSDARG00000074023	rbms1a	0.0101385521782995
ENSDARG00000018145	mid1ip1l	0.0101379204487005
ENSDARG00000056023	hoxb9a	0.0101375523827677
ENSDARG00000096721	si:rp71-1c10.11	0.010135470168279
ENSDARG00000041062	calb2a	0.010135103780661
ENSDARG00000056722	cd99l2	0.0101337215485645
ENSDARG00000105439	si:dkey-23a13.3	0.0101332418709914
ENSDARG00000026820	gc3	0.0101311605734282
ENSDARG00000074064	rem2	0.0101306987186001
ENSDARG00000018266	mthfd1a	0.0101306342437882
ENSDARG00000088650	ENSDARG00000088650	0.0101282877451247
ENSDARG00000104810	akt3a	0.0101255336508787
ENSDARG00000031763	smad6b	0.0101239291636243
ENSDARG00000105384	ENSDARG00000105384	0.0101159662728428
ENSDARG00000070666	rhol	0.0101151615477303
ENSDARG00000053868	etv2	0.0101139878401689
ENSDARG00000004232	dlb	0.0101138210692307
ENSDARG00000043716	cldn5a	0.0101096504432507
ENSDARG00000019782	impg2a	0.0101092899660126
ENSDARG00000105328	si:dkey-23a13.17	0.0101023469122763
ENSDARG00000008026	fam129bb	0.0100990047239014
ENSDARG00000052115	ehf	0.0100980811115457
ENSDARG00000016858	smad7	0.0100967892960367
ENSDARG00000093303	IFITM3	0.0100941240048482
ENSDARG00000006615	hnf1ba	0.0100933436455593
ENSDARG00000037478	cdh8	0.0100930706285111
ENSDARG00000103034	CRISP3	0.0100918472945971
ENSDARG00000035018	thy1	0.0100911686781857
ENSDARG00000040910	ildr1b	0.0100865767804478
ENSDARG00000096222	si:ch211-245n8.4	0.0100860372424167
ENSDARG00000028096	ENSDARG00000028096	0.010082589947714
ENSDARG00000062794	trim36	0.0100823493090711
ENSDARG00000010727	ttyh2l	0.0100808746676429
ENSDARG00000010710	msi1	0.0100801148446147
ENSDARG00000102152	FO834898.1	0.0100794540237394
ENSDARG00000074191	zgc:172253	0.0100780348648635
ENSDARG00000097122	si:ch211-194e18.1	0.0100764048676527
ENSDARG00000044204	endou	0.010075269707932
ENSDARG00000098408	stbd1	0.0100709646990282
ENSDARG00000062893	si:dkey-103i16.6	0.0100684506718174
ENSDARG00000070448	grk4	0.0100667959251147
ENSDARG00000040432	klf2b	0.0100651460233056
ENSDARG00000089063	lactbl1a	0.0100643531181302
ENSDARG00000036175	pcdh1b	0.0100633309153832
ENSDARG00000075158	igdcc3	0.0100625737027482
ENSDARG00000094896	rbm33b	0.0100585626607541
ENSDARG00000091368	si:dkey-18h14.2	0.0100551433477918
ENSDARG00000101635	dact1	0.010050773668539
ENSDARG00000044781	bace2	0.0100496148815686
ENSDARG00000069654	ppp6r2b	0.010049014297441
ENSDARG00000089562	BX957322.1	0.0100435268486083
ENSDARG00000061806	si:dkey-13n15.2	0.0100429464487983
ENSDARG00000023279	psmd4b	0.0100416043133834
ENSDARG00000098582	znf1040	0.0100415336792655
ENSDARG00000104732	mlycd	0.0100394746803377
ENSDARG00000008808	eml2	0.0100365750493932
ENSDARG00000088260	gig2p	0.0100332936774511
ENSDARG00000010145	tor4aa	0.0100327869530119
ENSDARG00000016725	gadd45gb.1	0.0100304382707616
ENSDARG00000102016	BX469910.2	0.0100276172299743
ENSDARG00000069662	fgf11a	0.0100250486695939
ENSDARG00000100397	pde6c	0.0100247897493964
ENSDARG00000022727	EPHA2 (1 of many)	0.010024751478726
ENSDARG00000025641	gli2a	0.0100186872725985
ENSDARG00000097938	asb5a	0.0100162144227551
ENSDARG00000079119	si:ch211-229d2.5	0.0100152114622393
ENSDARG00000103495	zgc:173714	0.010013188473543
ENSDARG00000098140	ankrd13d	0.0100126940395678
ENSDARG00000039515	atf4a	0.0100116075751667
ENSDARG00000067838	zgc:162967	0.0100095594073027
ENSDARG00000030161	ppp1r14bb	0.0100081105158458
ENSDARG00000045737	guca1g	0.0100056097174388
ENSDARG00000098031	si:ch73-144d13.8	0.0100053290790851
ENSDARG00000024433	pvalb4	0.0100050444880303
ENSDARG00000075819	arhgef2	0.010002103485982
