# Supplementary material for: A high-resolution mRNA expression time course of embryonic development in zebrafish
Source: eLife. 2017 Nov 16;6:e30860. doi: 10.7554/eLife.30860 (PMC5690287; doi:10.7554/eLife.30860)
Supplement: Supplementary file 17. [file elife-30860-supp17.zip › rnaseq/PC3.genes.tsv]

gene_id	gene_name	% variance explained
ENSDARG00000100591	sox32	0.0399488886861022
ENSDARG00000058917	nnr	0.038982702270416
ENSDARG00000038147	hbbe3	0.0375047528538234
ENSDARG00000101197	si:dkey-238d18.15	0.0359958372833302
ENSDARG00000097098	si:zfos-44a5.1	0.035919515766312
ENSDARG00000039070	im:7138239	0.0358572112270753
ENSDARG00000099284	si:dkey-228b2.6	0.034802581156361
ENSDARG00000087863	cd44a	0.033920325645309
ENSDARG00000086839	BX324216.1	0.0332453693657092
ENSDARG00000101021	slc22a5	0.0331026624035173
ENSDARG00000097776	si:ch1073-80i24.3	0.0330036358008676
ENSDARG00000023656	he1a	0.0325850387850766
ENSDARG00000100833	si:dkey-269i1.4	0.0315753436801432
ENSDARG00000097008	opn1mw1	0.0301163873216882
ENSDARG00000019122	he1b	0.02959173135699
ENSDARG00000090099	si:dkeyp-67a8.4	0.0292064984674962
ENSDARG00000025372	admp	0.0289160890489294
ENSDARG00000101135	si:dkey-85k7.7	0.0288115156456241
ENSDARG00000056561	asb11	0.0287736661638577
ENSDARG00000002193	rho	0.0282500675991287
ENSDARG00000045677	opn1sw1	0.0282010480604265
ENSDARG00000054753	col10a1a	0.0280979514611758
ENSDARG00000061858	zgc:153968	0.0278148729898906
ENSDARG00000002696	gnb3b	0.027702915422711
ENSDARG00000103543	gngt2b	0.02762806860075
ENSDARG00000036140	crybgx	0.0275274004898426
ENSDARG00000074306	ctslb	0.0274283588471197
ENSDARG00000044861	opn1lw2	0.0272839226279434
ENSDARG00000089210	FP102169.1	0.0272584815738873
ENSDARG00000089806	si:dkey-239j18.3	0.027123957452852
ENSDARG00000056250	add3b	0.0269044286497048
ENSDARG00000053625	anxa2b	0.026635068351475
ENSDARG00000042526	sebox	0.0266094265188517
ENSDARG00000014840	prph2b	0.0263088081027271
ENSDARG00000089750	si:dkey-26g8.5	0.0262339097485803
ENSDARG00000052158	il23r	0.0259135985548204
ENSDARG00000052222	zgc:114118	0.0257681360963722
ENSDARG00000039173	ctslb	0.0257179416519823
ENSDARG00000095328	si:ch211-191i18.4	0.0255329314451171
ENSDARG00000101279	ndr2	0.0255195394888956
ENSDARG00000056765	ela2l	0.0252359221339243
ENSDARG00000059792	trpm5	0.0250695594195865
ENSDARG00000021494	hnf4a	0.0250420509346906
ENSDARG00000012044	polr3gla	0.0250027858971012
ENSDARG00000032242	tnnt2c	0.0249598143280099
ENSDARG00000088389	CABZ01092285.1	0.0247561389869293
ENSDARG00000094559	zgc:174855	0.0247485826510112
ENSDARG00000069382	mxtx1	0.0247079562746045
ENSDARG00000007329	tbx16	0.0247010495475743
ENSDARG00000038439	fabp10a	0.0246195701017794
ENSDARG00000103687	sycn.2	0.0245578313885515
ENSDARG00000068680	ctrl	0.0243894489917249
ENSDARG00000090185	si:dkeyp-73b11.8	0.0243608902510149
ENSDARG00000090428	ctrb1	0.0243439848958834
ENSDARG00000101717	sox17	0.0243403804084529
ENSDARG00000089310	gc	0.0243211848069094
ENSDARG00000037012	slc3a2b	0.0243166468497587
ENSDARG00000073742	prss59.2	0.0242631933067965
ENSDARG00000102300	ca9	0.0242259259213124
ENSDARG00000095744	si:dkey-269i1.4	0.0240598429472123
ENSDARG00000042529	gnat2	0.0240074571415301
ENSDARG00000088143	sema4gb	0.0238133285596498
ENSDARG00000062262	ednrab	0.0237914222979911
ENSDARG00000097873	si:ch211-195b13.9	0.0237671702534325
ENSDARG00000039730	zgc:112160	0.0237333492759524
ENSDARG00000045898	si:ch211-152c2.3	0.0236423666103174
ENSDARG00000016918	ace2	0.0235737875878139
ENSDARG00000079274	prss59.1	0.0230581372353582
ENSDARG00000003203	rhcga	0.0230421109265751
ENSDARG00000006110	chd	0.0229546191486848
ENSDARG00000045592	tnni2a.1	0.022938997894376
ENSDARG00000098271	CABZ01029902.1	0.0228775128463853
ENSDARG00000061355	aoc1	0.0228695635079968
ENSDARG00000038378	sagb	0.0227118453026301
ENSDARG00000017274	opn1sw2	0.0227087032329581
ENSDARG00000040608	gcnt7	0.0226662230469702
ENSDARG00000059073	gsc	0.0226360128912186
ENSDARG00000043729	plac8.1	0.0226319465628205
ENSDARG00000095254	si:dkey-239j18.2	0.0225490038555651
ENSDARG00000069615	ckmt2a	0.0225227260359013
ENSDARG00000093844	zgc:136461	0.0224419391731822
ENSDARG00000075831	slc7a8a	0.0223074585070617
ENSDARG00000086826	sult6b1	0.0222936898360059
ENSDARG00000036186	mbpa	0.0222626323213308
ENSDARG00000038018	prph2a	0.0222619719545092
ENSDARG00000052905	zgc:165423	0.0222592890711247
ENSDARG00000071429	tdo2a	0.0221459091809139
ENSDARG00000099185	chia.2	0.0221214229227791
ENSDARG00000007276	ela3l	0.0219899455933303
ENSDARG00000094310	si:ch211-255g12.6	0.0219821633675993
ENSDARG00000018260	bmp7a	0.0219315650618263
ENSDARG00000018478	agxtb	0.0217963143399808
ENSDARG00000010680	gngt2a	0.0217763500555385
ENSDARG00000093156	si:ch73-21g5.7	0.0217141358544599
ENSDARG00000044355	CT030712.1	0.0216909833125227
ENSDARG00000035694	stm	0.0216842195056405
ENSDARG00000086374	isg15	0.0216786675255604
ENSDARG00000013576	gadd45bb	0.0216276193086773
ENSDARG00000079653	cyp2x6	0.021607031933891
ENSDARG00000026296	zgc:112994	0.0213872689584028
ENSDARG00000093131	si:ch211-57f7.7	0.0213818259193303
ENSDARG00000057790	ankrd6a	0.0213160097029207
ENSDARG00000057575	pnp4a	0.021275200447175
ENSDARG00000001760	tnxba	0.0212590109896197
ENSDARG00000001993	myhb	0.0212349543743438
ENSDARG00000018383	frzb	0.0212243988654515
ENSDARG00000075527	si:dkey-269i1.3	0.0211958342527739
ENSDARG00000094160	ENSDARG00000094160	0.0211879368358925
ENSDARG00000070792	lrrc15	0.0211649855135147
ENSDARG00000069252	mixl1	0.0211226531307727
ENSDARG00000053526	enpp7.1	0.0210656153842734
ENSDARG00000100956	si:ch211-276i12.4	0.020998793465172
ENSDARG00000041083	anpepa	0.020759609573625
ENSDARG00000036865	slc2a12	0.020748136654314
ENSDARG00000105429	si:ch211-193l2.8	0.0207026276894085
ENSDARG00000092099	si:ch211-133n4.6	0.0207011034847967
ENSDARG00000055713	fmnl1a	0.0206860905028425
ENSDARG00000019752	rom1a	0.0206468089769467
ENSDARG00000079376	zgc:174153	0.0206426348301504
ENSDARG00000059978	cplx4a	0.0206077645976399
ENSDARG00000098805	vwa11	0.0206029753530681
ENSDARG00000069018	cyp7a1	0.0205811879923181
ENSDARG00000038296	tmem86b	0.0205282090472347
ENSDARG00000010124	sp5l	0.02045298307535
ENSDARG00000053987	htr1b	0.0204186734716632
ENSDARG00000093318	si:dkey-57a22.15	0.0204101369482892
ENSDARG00000105061	si:ch73-261i21.5	0.0204050898657638
ENSDARG00000070107	six7	0.0203977702873573
ENSDARG00000103589	gata6	0.0203927532640619
ENSDARG00000101364	wfikkn1	0.0203839374437484
ENSDARG00000022904	skilb	0.020355975628674
ENSDARG00000078647	samsn1b	0.0202143272933796
ENSDARG00000096888	serpinb1l4	0.0202081610979905
ENSDARG00000088002	BX322608.1	0.0201940884669524
ENSDARG00000075229	SLC46A2	0.0201903578185464
ENSDARG00000070142	cart4	0.0201765733007889
ENSDARG00000017634	pdcb	0.0201630940327313
ENSDARG00000068088	tcnl	0.020125758834449
ENSDARG00000044526	camk1ga	0.0200903033479091
ENSDARG00000038235	pkdccb	0.0200522740223584
ENSDARG00000017474	zgc:110699	0.0200463977294533
ENSDARG00000055046	ponzr5	0.0200175218379563
ENSDARG00000001721	oc90	0.0200061709812418
ENSDARG00000008637	mtp	0.0199504419056269
ENSDARG00000039269	arg2	0.0199470236201696
ENSDARG00000014358	optc	0.019926259693866
ENSDARG00000104576	ENSDARG00000104576	0.01991383118506
ENSDARG00000069827	crygm2d11	0.0199055905611133
ENSDARG00000095633	si:ch211-133l5.7	0.019820626944919
ENSDARG00000037925	rgs9a	0.0198031312866296
ENSDARG00000095635	si:dkey-261j4.5	0.0197022432792347
ENSDARG00000102389	ved	0.0196963661209685
ENSDARG00000060350	apoda.2	0.0196907263941684
ENSDARG00000043722	cpa4	0.0196745724177072
ENSDARG00000027424	slc25a3a	0.01965454907187
ENSDARG00000053068	cyp8b1	0.0196422709070275
ENSDARG00000093994	znf1058	0.019641437466394
ENSDARG00000059348	rxfp3.3b	0.0196184649052217
ENSDARG00000038703	hkdc1	0.0196161145389781
ENSDARG00000003902	ctsl.1	0.0196008570116941
ENSDARG00000017490	cel.1	0.0195496148696109
ENSDARG00000086445	adgrf7	0.01945907723715
ENSDARG00000099633	si:dkey-186o21.1	0.0194563144179132
ENSDARG00000045979	ENSDARG00000045979	0.0194411582758756
ENSDARG00000102430	opn6a	0.0194259555347377
ENSDARG00000099558	NPC1L1	0.0194219149187673
ENSDARG00000003313	ENSDARG00000003313	0.0194131894527825
ENSDARG00000069966	alox5b.3	0.0193903195356858
ENSDARG00000103277	cyp24a1	0.0193806962900768
ENSDARG00000099637	szl	0.0193511527678748
ENSDARG00000030758	guca1c	0.0193382209162108
ENSDARG00000052578	c6ast4	0.0193119528994277
ENSDARG00000027744	gadd45ba	0.0192331713471468
ENSDARG00000056012	eve1	0.019197737523446
ENSDARG00000086391	cald1b	0.019169064372374
ENSDARG00000012788	foxa3	0.0191345106163427
ENSDARG00000007024	uox	0.0191310892483794
ENSDARG00000093214	si:ch211-284e13.9	0.019111667590944
ENSDARG00000098293	si:dkey-27i16.2	0.0190866754933694
ENSDARG00000104685	grk1b	0.0190718837463134
ENSDARG00000012903	slc34a2a	0.0190315360841612
ENSDARG00000037359	ENSDARG00000037359	0.0190158300333407
ENSDARG00000011862	inaa	0.0190139870170811
ENSDARG00000055043	depdc7	0.0190102008877387
ENSDARG00000079340	SLC47A1 (1 of many)	0.0189948192568102
ENSDARG00000063133	slc4a10a	0.0189865329890513
ENSDARG00000044280	opn1mw2	0.0189603808516061
ENSDARG00000010478	hsp90aa1.1	0.0188764246922731
ENSDARG00000103732	plp1a	0.0188444559786504
ENSDARG00000090063	fa2h	0.0188417814963176
ENSDARG00000095540	sid1	0.0188378618486154
ENSDARG00000023188	lcp1	0.0188347857866619
ENSDARG00000017314	CELA1 (1 of many)	0.0188209096533192
ENSDARG00000104829	zgc:112146	0.0188132086483107
ENSDARG00000074613	si:ch211-240l19.6	0.0187731496927144
ENSDARG00000056781	ZAN	0.0187496860661959
ENSDARG00000020602	grk7a	0.0187119455230056
ENSDARG00000103283	si:dkey-238o14.7	0.0187057810094824
ENSDARG00000088927	CR450793.1	0.0187031837014724
ENSDARG00000037191	ttr	0.0186366727155495
ENSDARG00000068761	mespab	0.0186314350187068
ENSDARG00000100483	vent	0.018537477748757
ENSDARG00000003615	slc26a3.2	0.0184598818427253
ENSDARG00000088432	si:dkey-162h11.3	0.0184344792783139
ENSDARG00000069017	elnb	0.0184024752930331
ENSDARG00000089724	cyldb	0.0183779734813713
ENSDARG00000104129	si:dkey-23n7.10	0.018339392203121
ENSDARG00000096398	si:ch211-276a17.5	0.0183109581106904
ENSDARG00000045067	kcnk1a	0.0182716922207829
ENSDARG00000097503	si:ch73-288o11.5	0.0182029013889778
ENSDARG00000101485	si:ch1073-469d17.2	0.0181904023783138
ENSDARG00000069415	col17a1a	0.0181868754686928
ENSDARG00000104108	slco1d1	0.0181606007138163
ENSDARG00000101597	ENSDARG00000101597	0.0181549171706774
ENSDARG00000002353	tagapa	0.0180050058229278
ENSDARG00000103700	si:ch211-239d6.2	0.0179832396819875
ENSDARG00000074526	zbtb16b	0.0179698573598198
ENSDARG00000093787	si:dkey-182g1.8	0.0179689418002094
ENSDARG00000056511	arr3a	0.0179287633524353
ENSDARG00000030006	SLC6A7	0.0179135880525461
ENSDARG00000031664	sox21a	0.0179075608418275
ENSDARG00000042485	foxd5	0.0178940863931847
ENSDARG00000005221	desmb	0.017882352776093
ENSDARG00000100862	gprc5c	0.0178784326548839
ENSDARG00000007184	zbtb16a	0.0178694249913975
ENSDARG00000093284	si:ch211-173m16.2	0.0178679669008447
ENSDARG00000076972	si:dkey-208k22.3	0.0178654259508343
ENSDARG00000044059	lft2	0.0178572491154876
ENSDARG00000076520	mafb	0.0178457217869564
ENSDARG00000059751	ABTB2 (1 of many)	0.0178369727704928
ENSDARG00000068190	pimr188	0.0178358743070766
ENSDARG00000103703	CLDN23	0.0178177559606573
ENSDARG00000070078	abcb11b	0.0178138495506986
ENSDARG00000039443	zgc:110353	0.017799076198376
ENSDARG00000060879	slc28a1	0.0177814126388075
ENSDARG00000104593	cyp2k18	0.0177694958832928
ENSDARG00000054509	hesx1	0.0177534921899215
ENSDARG00000045835	si:dkey-14d8.6	0.0176978931956537
ENSDARG00000059163	irbp	0.017687504119304
ENSDARG00000029230	pnp4b	0.0176781566155123
ENSDARG00000014646	aoc2	0.0176698967742434
ENSDARG00000057661	aldoca	0.0176586811883926
ENSDARG00000092730	si:dkey-22i16.3	0.0176356271537013
ENSDARG00000030157	mybpc2a	0.017605525104599
ENSDARG00000101861	cyp2k19	0.0176020657926625
ENSDARG00000077187	impg1a	0.0175951687960622
ENSDARG00000041797	cx28.9	0.0175936741669841
ENSDARG00000010276	ptgs2b	0.0175786834294146
ENSDARG00000075996	si:dkey-103d23.5	0.0175743296141002
ENSDARG00000098294	col5a3a	0.0175062587038241
ENSDARG00000026926	rom1b	0.0174801035680256
ENSDARG00000054786	faah2b	0.0174684606246717
ENSDARG00000029822	cel.2	0.0174442618203712
ENSDARG00000098475	arr3b	0.017428608697442
ENSDARG00000096778	si:dkey-14a7.6	0.0174238746414241
ENSDARG00000076448	serpinf2a	0.0174225126610676
ENSDARG00000016364	gna15.1	0.0173948830713047
ENSDARG00000086752	CABZ01069013.1	0.0173925930752775
ENSDARG00000071592	aqp8a.2	0.0173647797440968
ENSDARG00000078280	nkx3-1	0.0173531170264752
ENSDARG00000078552	grhl3	0.0173463427942532
ENSDARG00000055752	npas4a	0.0173397649131696
ENSDARG00000061196	emilin2a	0.0172751779557521
ENSDARG00000021339	cpa5	0.0172736980882614
ENSDARG00000069692	col7a1l	0.0172715108292212
ENSDARG00000032639	cd36	0.0172695313101984
ENSDARG00000076321	COL28A1 (1 of many)	0.01726100614886
ENSDARG00000038742	RBP1 (1 of many)	0.0172604753262258
ENSDARG00000018971	b3gnt5a	0.0172470981812374
ENSDARG00000093494	si:ch211-217k17.9	0.0172340265354042
ENSDARG00000042525	ebf2	0.0172272739669895
ENSDARG00000103295	cyp3a65	0.0172054607123466
ENSDARG00000056836	si:ch211-125o16.4	0.0171896745862192
ENSDARG00000098640	CU984600.3	0.0171635665389244
ENSDARG00000017489	zgc:123068	0.0171425027064379
ENSDARG00000055479	mmp20b	0.0170943615466367
ENSDARG00000008029	mep1a.2	0.0170930065838954
ENSDARG00000097196	si:ch211-145n14.3	0.0170860835345209
ENSDARG00000057949	slc43a3b	0.0170801449692959
ENSDARG00000010347	acer1	0.0170666269126499
ENSDARG00000078622	scpp5	0.0170636090920514
ENSDARG00000101245	znf1063	0.0170556527859035
ENSDARG00000089094	ENSDARG00000089094	0.0170412260956138
ENSDARG00000033172	nr2f5	0.017010661558799
ENSDARG00000097613	igfn1.3	0.0170058131825796
ENSDARG00000098162	zgc:77748	0.0170032047873237
ENSDARG00000043171	CELA1 (1 of many)	0.0169886084698497
ENSDARG00000021172	cyp2ad2	0.0169629027122578
ENSDARG00000020952	NAALADL1	0.0169379741121204
ENSDARG00000101051	ctsbb	0.0169269750667742
ENSDARG00000077688	cpo	0.0169010020171149
ENSDARG00000089627	si:ch211-160d20.5	0.0168829622954637
ENSDARG00000042993	try	0.0168808256374133
ENSDARG00000100613	CABZ01089777.1	0.0168795896651665
ENSDARG00000056744	ela2	0.0168646836060585
ENSDARG00000015611	rasl11b	0.0168612660217887
ENSDARG00000053480	aqp9b	0.0168587752742475
ENSDARG00000061791	nyx	0.0168345989871606
ENSDARG00000055746	si:ch211-238g23.1	0.0168296450905327
ENSDARG00000086272	si:dkey-4p15.5	0.0168251732763201
ENSDARG00000089837	slc35d2	0.0168147367094893
ENSDARG00000057035	stoml3b	0.016806138755225
ENSDARG00000007715	lgsn	0.0167998170408101
ENSDARG00000056130	neurog1	0.0167928900518322
ENSDARG00000016343	zgc:92518	0.0167904778955726
ENSDARG00000044774	pou5f3	0.0167872920620591
ENSDARG00000095149	znf1062	0.0167603075276021
ENSDARG00000042725	cebpb	0.0167587625594376
ENSDARG00000013598	tnfb	0.0167242192176134
ENSDARG00000099712	MYL3	0.0166814095374908
ENSDARG00000051914	slc14a2	0.016676740127773
ENSDARG00000103498	epd	0.0166609361875244
ENSDARG00000035147	lrwd1	0.0166512470211665
ENSDARG00000076160	si:dkey-285e18.2	0.016650839389883
ENSDARG00000057262	si:dkey-91i10.3	0.0165874780008442
ENSDARG00000103982	si:ch211-193l2.6	0.0165871903629126
ENSDARG00000075698	nkpd1	0.0165854983987869
ENSDARG00000104013	CABZ01024856.2	0.0165764472815837
ENSDARG00000092890	si:ch73-44m9.5	0.0165716670457441
ENSDARG00000004753	mylkb	0.0165677269094223
ENSDARG00000102435	plekhf1	0.016552217575944
ENSDARG00000094159	si:ch211-157c18.3	0.0165489285286735
ENSDARG00000075958	si:dkey-266f7.9	0.0165488702310518
ENSDARG00000067537	pcsk5a	0.0165373505964693
ENSDARG00000057408	CABZ01067232.1	0.01652439364002
ENSDARG00000092281	FLNB (1 of many)	0.0165224905004817
ENSDARG00000104775	si:ch211-134a4.1	0.0165212986173596
ENSDARG00000029832	slc26a1	0.0165116269664316
ENSDARG00000104932	si:ch211-261d9.1	0.0165051665499028
ENSDARG00000021184	rbfox1l	0.0164997870106417
ENSDARG00000062106	klf5b	0.0164990961341984
ENSDARG00000102113	si:ch211-193l2.7	0.0164883994481913
ENSDARG00000043587	srd5a2a	0.0164815494852847
ENSDARG00000095347	si:dkeyp-72h1.1	0.0164408722955782
ENSDARG00000040427	zgc:101553	0.0164157429397538
ENSDARG00000035942	hrh3	0.0164052183464608
ENSDARG00000044588	emp2	0.0163834049253401
ENSDARG00000036767	ENSDARG00000036767	0.0163753434536915
ENSDARG00000055644	prss60.2	0.0163480099467632
ENSDARG00000042032	pou3f3a	0.0163392780571694
ENSDARG00000058332	KRT18 (1 of many)	0.0163391687586133
ENSDARG00000061773	neurl1ab	0.016308005566479
ENSDARG00000091609	spink4	0.0162990663692356
ENSDARG00000093354	si:ch211-57i17.2	0.0162946711612383
ENSDARG00000043997	cyp2x8	0.0162913066481602
ENSDARG00000019260	dhrs9	0.0162803403059492
ENSDARG00000052779	zgc:153932	0.0162740120599116
ENSDARG00000100139	si:ch211-113d22.2	0.0162587412098119
ENSDARG00000015822	sesn3	0.016252825447668
ENSDARG00000089429	si:dkey-205h13.2	0.0162462589206636
ENSDARG00000023181	pcp4l1	0.0162121740409702
ENSDARG00000094888	znf1061	0.0162026234777305
ENSDARG00000090297	ldlrad2	0.016200897449825
ENSDARG00000040277	fbxo32	0.0161961151841309
ENSDARG00000037495	rtn4rl2b	0.0161909522429926
ENSDARG00000040141	si:ch73-138e16.5	0.0161906948105985
ENSDARG00000104961	ghrhra	0.0161815563952182
ENSDARG00000045561	dram1	0.0161666891504046
ENSDARG00000092044	si:dkey-22f5.9	0.0161633349344485
ENSDARG00000099693	AL935065.2	0.016162296915287
ENSDARG00000024032	coch	0.0161588637343166
ENSDARG00000058327	neu3.3	0.0161462647635874
ENSDARG00000074002	slc6a11a	0.0161410810047682
ENSDARG00000089769	hapln1a	0.0160970548755433
ENSDARG00000077637	mal2	0.0160917363877647
ENSDARG00000059305	tmem37	0.016090879294318
ENSDARG00000063519	PLEKHB1	0.0160756099315509
ENSDARG00000097123	si:ch73-70c5.2	0.0160626471828632
ENSDARG00000041787	cx32.3	0.0160590335959541
ENSDARG00000095896	pou3f3b	0.0160518071569073
ENSDARG00000012829	asah2	0.016049183025486
ENSDARG00000098094	si:dkey-146c18.5	0.0160464256987258
ENSDARG00000015559	fstl1a	0.016043478780451
ENSDARG00000061963	vrtn	0.0160388597049466
ENSDARG00000059274	hoxd9a	0.0160354769075658
ENSDARG00000101476	si:dkey-65j4.2	0.0160332731126537
ENSDARG00000021201	noto	0.016023034320552
ENSDARG00000042953	cyp2n13	0.0160167051590206
ENSDARG00000068989	gabra1	0.0160127711219232
ENSDARG00000044685	nr0b2a	0.0159949018610395
ENSDARG00000062173	camsap2a	0.0159910513266242
ENSDARG00000069607	ENSDARG00000069607	0.0159867417584869
ENSDARG00000095533	si:ch211-198c19.3	0.0159463362449887
ENSDARG00000005841	tnni2a.2	0.015939409810443
ENSDARG00000060609	cd109	0.0159379686050727
ENSDARG00000068493	si:zfos-411a11.2	0.0159226453007931
ENSDARG00000071626	ENSDARG00000071626	0.0159205085073258
ENSDARG00000078440	ccdc88aa	0.0159126867168654
ENSDARG00000044441	MYO7B (1 of many)	0.0159033874659456
ENSDARG00000096794	si:ch211-10j20.7	0.0158992942130424
ENSDARG00000042982	cyp2p8	0.0158969214058263
ENSDARG00000028096	ENSDARG00000028096	0.015895627447284
ENSDARG00000099761	vox	0.0158723576704808
ENSDARG00000105416	adgrg4a	0.0158681401245996
ENSDARG00000062906	kcnv2b	0.0158573815409909
ENSDARG00000020332	nkx2.9	0.015846284948701
ENSDARG00000038199	cda	0.0158452477377285
ENSDARG00000053684	aldob	0.0158437223501365
ENSDARG00000076182	stat1b	0.0158402641112154
ENSDARG00000036371	acta1a	0.0158277515218639
ENSDARG00000094324	efemp2a	0.0158177588850065
ENSDARG00000019492	shbg	0.0158117503524915
ENSDARG00000103862	hoxa3a	0.0158106074912285
ENSDARG00000086647	chrng	0.0158008647434885
ENSDARG00000058462	zgc:158846	0.0158005603538826
ENSDARG00000043281	stap2b	0.015798181779341
ENSDARG00000002241	KCNA2 (1 of many)	0.0157937104269736
ENSDARG00000094821	si:ch73-44m9.2	0.015792085379737
ENSDARG00000104356	SRL (1 of many)	0.015749552660213
ENSDARG00000075694	adora1b	0.0157464446379954
ENSDARG00000029995	tnni2b.2	0.0157416609105981
ENSDARG00000099276	ugt5b3	0.015727165364821
ENSDARG00000104344	FO704821.2	0.0157252346185265
ENSDARG00000095170	lrrfip1b	0.0157166700897711
ENSDARG00000101577	si:ch211-172l8.4	0.015715515950201
ENSDARG00000055647	ftr82	0.0157128598573013
ENSDARG00000033393	NPBWR2	0.0157124849979102
ENSDARG00000059276	hoxd4a	0.0157002061036901
ENSDARG00000057317	nexn	0.0156902731435287
ENSDARG00000035798	gngt1	0.0156812634557694
ENSDARG00000030980	csrp1b	0.0156679200757838
ENSDARG00000040466	vil1	0.0156509984988518
ENSDARG00000104569	ENSDARG00000104569	0.0156378288907101
ENSDARG00000070960	si:ch211-288g17.4	0.0156350579792365
ENSDARG00000069826	crygm2d15	0.0155973048246074
ENSDARG00000035958	tnni2b.1	0.0155960147209947
ENSDARG00000104716	zgc:91849	0.015590964393177
ENSDARG00000104963	si:rp71-84b10.3	0.0155797808406541
ENSDARG00000070511	si:dkey-183j2.10	0.0155757726207675
ENSDARG00000070775	cyp2x9	0.0155668559623651
ENSDARG00000068181	dpep1	0.0155563233728228
ENSDARG00000104681	si:dkeyp-87d1.1	0.0155471982902632
ENSDARG00000105351	si:ch211-113d11.6	0.0155385259712347
ENSDARG00000055527	cmn	0.0155280427190486
ENSDARG00000059616	hs3st2	0.0155265587159363
ENSDARG00000017168	nr2f1b	0.0155184213201676
ENSDARG00000004256	wnt11	0.015517592843608
ENSDARG00000087844	plekhn1	0.0155149914633849
ENSDARG00000092534	si:ch211-62a1.3	0.015508740385564
ENSDARG00000014805	fhl5	0.0155062161180057
ENSDARG00000079122	tmx2a	0.0154840002247297
ENSDARG00000033832	ampd1	0.015464233741492
ENSDARG00000058226	ak3	0.0154476328782484
ENSDARG00000079560	ptprh	0.015431066463208
ENSDARG00000060671	lct	0.0154260612542585
ENSDARG00000021688	mxa	0.0154189977727285
ENSDARG00000075467	shisa3	0.0154073542529231
ENSDARG00000041430	bmp2b	0.015404249317287
ENSDARG00000068250	si:ch211-151h10.2	0.0153864570902671
ENSDARG00000040955	dharma	0.0153809334664864
ENSDARG00000102347	BX640584.4	0.0153785549061909
ENSDARG00000098164	si:ch211-106m9.1	0.0153680248703862
ENSDARG00000003684	obsl1a	0.0153601663647909
ENSDARG00000095802	si:ch1073-155h21.2	0.0153572052947536
ENSDARG00000098791	ENSDARG00000098791	0.0153518543118558
ENSDARG00000055630	foxh1	0.0153451971468166
ENSDARG00000017821	gata5	0.0153313697491929
ENSDARG00000103047	znf995	0.0153217096133235
ENSDARG00000105053	ENSDARG00000105053	0.0153055169438211
ENSDARG00000055053	itih1	0.0152947485778861
ENSDARG00000103034	CRISP3	0.0152941951371758
ENSDARG00000102178	emilin2b	0.0152743308013025
ENSDARG00000029747	mep1a.1	0.015262932439426
ENSDARG00000104638	BX324155.1	0.0152629301626405
ENSDARG00000091062	si:dkey-199k11.6	0.015261453064208
ENSDARG00000062592	myl10	0.0152547716125105
ENSDARG00000101576	ta	0.0152545951760054
ENSDARG00000039052	klhl40a	0.0152462108927447
ENSDARG00000042980	cyp2p7	0.0152461673639445
ENSDARG00000087574	nox1	0.0152453892775892
ENSDARG00000068784	zgc:153073	0.0152375524542163
ENSDARG00000044204	endou	0.015229094682276
ENSDARG00000087645	znf1064	0.0152250095250114
ENSDARG00000052016	cabp2a	0.0152219991151037
ENSDARG00000076043	si:dkeyp-73d8.9	0.0152194902546301
ENSDARG00000058488	adora2ab	0.0152087186114497
ENSDARG00000012381	hsc70	0.0152070307310153
ENSDARG00000100829	pcdh1g32	0.0152052642981161
ENSDARG00000025301	gfap	0.0152016997972956
ENSDARG00000035861	si:rp71-39b20.4	0.0151980424409941
ENSDARG00000041065	hspb1	0.0151946382813106
ENSDARG00000040926	nr2f2	0.0151838778684206
ENSDARG00000026090	adprm	0.0151609663185339
ENSDARG00000003469	neurod4	0.0151317336847035
ENSDARG00000046142	si:ch211-170d8.5	0.0151201168080858
ENSDARG00000102288	ENSDARG00000102288	0.0151125236314357
ENSDARG00000070666	rhol	0.01508466968183
ENSDARG00000097231	ugt1b2	0.015075742045971
ENSDARG00000031336	hsd20b2	0.0150735628889497
ENSDARG00000090366	znf1065	0.0150661168401135
ENSDARG00000025017	prdm8	0.0150643897221757
ENSDARG00000035602	dao.1	0.0150524069275774
ENSDARG00000101137	znf999	0.0150445234507048
ENSDARG00000030449	crabp2b	0.0150432818377558
ENSDARG00000099470	muc5.3	0.0150406392278062
ENSDARG00000091477	znf1066	0.0150386795382673
ENSDARG00000044566	fabp6	0.0150249891915803
ENSDARG00000070155	tuba8l3	0.0150236879734587
ENSDARG00000040274	scamp5b	0.0150222468266869
ENSDARG00000077726	nocta	0.015022166589899
ENSDARG00000097389	si:dkey-83m22.17	0.0150119944251982
ENSDARG00000096922	si:ch211-147k10.6	0.0150114575997145
ENSDARG00000074677	frem3	0.015009602024019
ENSDARG00000094859	si:dkey-11o15.10	0.0150001053576035
ENSDARG00000077473	mych	0.0149992069257032
ENSDARG00000017107	nr2e1	0.0149880593660757
ENSDARG00000094457	si:dkey-222f8.6	0.0149858080290059
ENSDARG00000074476	odam	0.0149830453887908
ENSDARG00000037941	syt5a	0.0149819292346443
ENSDARG00000051890	hp	0.0149621252137954
ENSDARG00000091560	slc6a19a.2	0.0149611602480221
ENSDARG00000089361	wu:fb59d01	0.0149504049598798
ENSDARG00000022670	he2	0.0149448044828664
ENSDARG00000060340	si:dkey-157l19.2	0.0149433821958092
ENSDARG00000068515	chs1	0.014940252076079
ENSDARG00000075564	fam13a	0.0149395289661154
ENSDARG00000044676	GADD45G (1 of many)	0.0149380179533697
ENSDARG00000020594	txlnba	0.0149147983416102
ENSDARG00000076820	xkr8.2	0.0149124173372121
ENSDARG00000009438	myog	0.0149077996429686
ENSDARG00000027310	lsp1	0.0149045370902432
ENSDARG00000102692	TGM1 (1 of many)	0.0148908966579229
ENSDARG00000052138	slc1a2a	0.0148884637893533
ENSDARG00000038095	socs1a	0.0148858604688013
ENSDARG00000078917	zgc:195245	0.0148736869304802
ENSDARG00000053858	crip1	0.014871871202688
ENSDARG00000011884	MFN1	0.0148717844702172
ENSDARG00000018263	pdia2	0.0148648929906967
ENSDARG00000087857	si:ch211-180a12.2	0.01485747853878
ENSDARG00000018611	lbx1b	0.0148335926545166
ENSDARG00000045180	acta2	0.014833300259998
ENSDARG00000055192	zgc:136930	0.014832710318751
ENSDARG00000069540	si:dkey-30c15.2	0.0148323545388848
ENSDARG00000018077	rbp1	0.0148241413384031
ENSDARG00000068464	CR388046.1	0.0148240505753795
ENSDARG00000015906	mxtx2	0.0148191444555235
ENSDARG00000011886	pdca	0.0148051903945104
ENSDARG00000026820	gc3	0.0148049871877797
ENSDARG00000057881	si:dkey-33c12.3	0.0147946719838978
ENSDARG00000101368	ENSDARG00000101368	0.0147813113404975
ENSDARG00000093135	si:dkey-117n7.2	0.0147812688856737
ENSDARG00000031483	col9a1b	0.0147762919750642
ENSDARG00000105340	si:ch1073-153i20.3	0.0147601186784964
ENSDARG00000092788	si:dkey-21e2.15	0.0147597171912708
ENSDARG00000019782	impg2a	0.0147552599213235
ENSDARG00000102967	si:dkey-245f22.5	0.0147512822923623
ENSDARG00000097523	si:ch73-364h19.1	0.0147500291755179
ENSDARG00000074642	FO704620.1	0.0147436234088471
ENSDARG00000041051	mid1ip1a	0.0147390535025115
ENSDARG00000043271	morc3b	0.0147306559820609
ENSDARG00000043128	cldne	0.0147287405207415
ENSDARG00000103878	anpepb	0.0147204093470357
ENSDARG00000102805	cyp2aa12	0.0147130878738884
ENSDARG00000019990	cabp1a	0.0146748814187949
ENSDARG00000092823	si:dkeyp-67a8.4	0.0146731584191949
ENSDARG00000105013	hoxa9a	0.0146717588255685
ENSDARG00000059263	hoxd12a	0.0146432459169007
ENSDARG00000104297	si:ch73-380l10.2	0.0146399191806667
ENSDARG00000013871	slc5a1	0.0146322490695542
ENSDARG00000007371	slc26a3.1	0.0146174424411684
ENSDARG00000058803	grk1a	0.0146155577133493
ENSDARG00000029874	khk	0.0146073704043688
ENSDARG00000100955	stk24a	0.0146056898420744
ENSDARG00000069261	metap2a	0.0145729750291699
ENSDARG00000058656	desma	0.0145657438352077
ENSDARG00000060315	rabgap1l2	0.0145559080313132
ENSDARG00000022807	ENSDARG00000022807	0.0145465828997513
ENSDARG00000099101	gch2	0.0145391281775871
ENSDARG00000101083	olfcg2	0.0145356182006067
ENSDARG00000102020	pnpla3	0.0145275762308866
ENSDARG00000023031	hoxa2b	0.01452619514934
ENSDARG00000042667	klf2a	0.0145204428243519
ENSDARG00000096905	si:ch73-23l24.1	0.0145149692009908
ENSDARG00000070726	cnga3a	0.0145097081875516
ENSDARG00000042245	myl13	0.0145065410518631
ENSDARG00000036670	aplnrb	0.0144866493979149
ENSDARG00000009153	pla2g1b	0.0144843341472488
ENSDARG00000036987	has2	0.0144839493214924
ENSDARG00000079917	rassf7a	0.0144810609804592
ENSDARG00000094668	si:ch211-51a19.5	0.0144804875842739
ENSDARG00000088615	ltb4r2a	0.0144604175433118
ENSDARG00000043322	gsx2	0.0144484915970121
ENSDARG00000075016	apobb.2	0.0144364251123358
ENSDARG00000041848	rh50	0.0144312394576319
ENSDARG00000099350	si:ch211-283l16.1	0.0144205320892829
ENSDARG00000009040	si:ch73-141c7.1	0.0144028803009801
ENSDARG00000009822	her4.4	0.0143973176730827
ENSDARG00000027236	rs1a	0.0143728055118203
ENSDARG00000006467	pcdh8	0.0143660495151013
ENSDARG00000052517	AL954146.2	0.0143393953714145
ENSDARG00000091637	pip4k2cb	0.0143314498971515
ENSDARG00000056819	hoxa9b	0.0143192910734669
ENSDARG00000060977	zgc:153018	0.0143177241788306
ENSDARG00000077945	HEPACAM (1 of many)	0.0143132523860031
ENSDARG00000014091	osr1	0.0143039273809497
ENSDARG00000052615	tnmd	0.0143026073060997
ENSDARG00000101160	apoa4a	0.0143001881070001
ENSDARG00000045442	cpb1	0.014281733000094
ENSDARG00000024708	slc25a23b	0.0142752197529651
ENSDARG00000005776	guk1b	0.0142750547356391
ENSDARG00000061585	cyp4v7	0.0142691229379614
ENSDARG00000043902	gabrr1	0.0142649908735529
ENSDARG00000102371	CU570769.1	0.014252857087754
ENSDARG00000036175	pcdh1b	0.0142526496507842
ENSDARG00000079524	si:ch211-168h21.3	0.0142516667447651
ENSDARG00000076262	pou3f2b	0.0142215975726143
ENSDARG00000040747	tm4sf4	0.014211472005809
ENSDARG00000045560	mybpc1	0.0141988669909037
ENSDARG00000070287	zgc:173552	0.0141982445327662
ENSDARG00000089016	mapkapk3	0.0141875973400427
ENSDARG00000028485	cabp5b	0.0141793041134471
ENSDARG00000095831	si:ch211-175f12.2	0.0141766431357471
ENSDARG00000093220	BX571664.1	0.0141694381243395
ENSDARG00000041433	si:dkey-7c18.24	0.0141554837535001
ENSDARG00000007009	hoxa11b	0.0141526073745659
ENSDARG00000100971	fxyd6	0.0141493049504286
ENSDARG00000077382	si:rp71-68n21.12	0.0141427795452717
ENSDARG00000012125	cnga1	0.0141281194209543
ENSDARG00000091669	si:dkey-17e16.17	0.014126729121094
ENSDARG00000039806	tb	0.0141260198078116
ENSDARG00000067806	zgc:158432	0.0141212726726228
ENSDARG00000054124	htr1d	0.0141191206632549
ENSDARG00000087017	ENSDARG00000087017	0.0141182934603427
ENSDARG00000090452	BX470115.1	0.014116411898452
ENSDARG00000001971	cthrc1b	0.0141106904227025
ENSDARG00000009823	pou3f1	0.014103786620087
ENSDARG00000014427	mxe	0.014101822613387
ENSDARG00000056618	xk	0.0140893006305388
ENSDARG00000030626	lrit2	0.0140848348401128
ENSDARG00000092141	si:dkeyp-100a1.6	0.0140711640943233
ENSDARG00000054690	si:dkey-166k12.1	0.0140616929766582
ENSDARG00000054797	RDH13 (1 of many)	0.0140580730156624
ENSDARG00000020863	trim25l	0.0140502052366214
ENSDARG00000078801	MSANTD1	0.0140459080473973
ENSDARG00000002644	rgs5a	0.0140419271286878
ENSDARG00000098501	BX248128.1	0.0140299917347444
ENSDARG00000100288	impg2b	0.0140185539516242
ENSDARG00000062314	rasl10a	0.0140103084878947
ENSDARG00000056719	slc6a19b	0.0140010073886847
ENSDARG00000015134	camkk1b	0.0139854395391334
ENSDARG00000100509	si:dkey-82i20.2	0.0139814030968444
ENSDARG00000023886	cacna2d4b	0.013979340504013
ENSDARG00000032246	tmtopsb	0.0139754493961519
ENSDARG00000098628	si:dkey-9i5.1	0.0139596971309233
ENSDARG00000104431	slc1a3a	0.0139481732704903
ENSDARG00000090230	tmem108	0.0139435047896563
ENSDARG00000002968	a1cf	0.0139410070379909
ENSDARG00000005481	nfkbiaa	0.0139383051830542
ENSDARG00000095025	si:dkey-17e16.18	0.0139147126753585
ENSDARG00000031588	si:dkey-239b22.1	0.0139144105289005
ENSDARG00000101172	ENSDARG00000101172	0.0139099237011466
ENSDARG00000074745	CABZ01044297.1	0.0139046899505974
ENSDARG00000104586	CU302413.1	0.0139022650494209
ENSDARG00000101418	BX324179.1	0.0138970629951789
ENSDARG00000054616	cldni	0.0138944393385144
ENSDARG00000021677	phf11	0.0138936878587812
ENSDARG00000013056	itpk1a	0.013891456556955
ENSDARG00000094077	si:dkey-21e2.16	0.013891172520394
ENSDARG00000100397	pde6c	0.0138891399509702
ENSDARG00000055294	atoh1a	0.0138804992144382
ENSDARG00000026513	hoxb6b	0.0138734618492561
ENSDARG00000101731	si:dkey-199k11.8	0.0138688111481454
ENSDARG00000054842	hsd17b14	0.0138552449515915
ENSDARG00000056791	ENSDARG00000056791	0.0138439661391356
ENSDARG00000025728	grin1b	0.0138425390756277
ENSDARG00000007906	lrp2b	0.0138424230743735
ENSDARG00000103988	tmem8c	0.0138376274942947
ENSDARG00000059123	plcd1a	0.0138306718125076
ENSDARG00000103379	pax6a	0.0138275216600805
ENSDARG00000105362	faim2b	0.0138235756895436
ENSDARG00000036082	tph1b	0.0138193388609212
ENSDARG00000103019	gstp2	0.0138192381900468
ENSDARG00000009311	pvalb6	0.0138187529346027
ENSDARG00000045834	si:dkey-14d8.7	0.0138124930951765
ENSDARG00000075159	mfi2	0.013810882843248
ENSDARG00000079305	hbae3	0.0137817317784658
ENSDARG00000097118	si:dkey-33c14.3	0.0137621992591807
ENSDARG00000103761	ugt1b6p	0.0137595831046021
ENSDARG00000021720	col7a1	0.0137585599315005
ENSDARG00000030915	cpa1	0.0137568926347975
ENSDARG00000096419	si:ch211-114n24.7	0.0137515652107815
ENSDARG00000095362	si:ch211-77g15.32	0.0137510747429956
ENSDARG00000045438	ENSDARG00000045438	0.0137426389417604
ENSDARG00000055160	chadla	0.0137415522585366
ENSDARG00000023302	gpbar1	0.0137226849185426
ENSDARG00000057427	sv2ba	0.0137221236963455
ENSDARG00000010591	foxn4	0.0137075394732054
ENSDARG00000092295	si:dkey-218i12.3	0.0137027284372454
ENSDARG00000054632	fli1a	0.0136987814160272
ENSDARG00000012297	cnga3b	0.0136974991097797
ENSDARG00000037916	cdk5r1a	0.0136949172099767
ENSDARG00000092080	CABZ01015530.1	0.0136887949914064
ENSDARG00000041179	crygm5	0.0136792351474316
ENSDARG00000059280	hoxd3a	0.0136748383847513
ENSDARG00000019920	lft1	0.013670208224809
ENSDARG00000094149	si:ch211-135l21.9	0.0136641315333001
ENSDARG00000070769	foxg1a	0.0136588861167309
ENSDARG00000091253	smyd1b	0.0136486777420815
ENSDARG00000038293	zgc:103559	0.013646611106318
ENSDARG00000044199	gnat1	0.0136446248479818
ENSDARG00000070713	prss60.1	0.0136418296524083
ENSDARG00000103441	znf1060	0.0136272309467942
ENSDARG00000091511	gpx7	0.0136242152887675
ENSDARG00000056464	fitm1	0.0136240642042171
ENSDARG00000013144	atp1b1a	0.0136236981482477
ENSDARG00000069296	moxd1l	0.0136194788561617
ENSDARG00000098699	si:ch211-11c3.9	0.0136190947276222
ENSDARG00000016526	gata3	0.0136150620113747
ENSDARG00000079443	vipb	0.0136149586852356
ENSDARG00000056037	itih6	0.0136134521291802
ENSDARG00000062849	kcnk10a	0.0136108810158618
ENSDARG00000014554	ppp1r3cb	0.0135967231609032
ENSDARG00000037587	SYNPR (1 of many)	0.0135966175052515
ENSDARG00000039099	zgc:113413	0.0135957057742722
ENSDARG00000070401	MAL (1 of many)	0.0135870300514079
ENSDARG00000093303	IFITM3	0.0135768023830389
ENSDARG00000038868	eng2b	0.0135756892260224
ENSDARG00000098798	si:dkey-25e11.10	0.0135756786646822
ENSDARG00000053835	plekhh1	0.0135675978783504
ENSDARG00000000175	hoxb2a	0.0135667507782572
ENSDARG00000035735	gsx1	0.0135596569552967
ENSDARG00000056023	hoxb9a	0.0135525153199685
ENSDARG00000004017	spag1a	0.0135499675425002
ENSDARG00000099354	CABZ01112575.1	0.0135476005952214
ENSDARG00000099959	smyhc1	0.013542771326492
ENSDARG00000053323	zgc:112285	0.0135371912519164
ENSDARG00000070406	BX511021.1	0.013529816098436
ENSDARG00000033182	arl4ab	0.0135273512885414
ENSDARG00000058256	draxin	0.0135260548071689
ENSDARG00000035459	spns3	0.0135187718794036
ENSDARG00000009021	chrna1	0.0135181670396784
ENSDARG00000090899	SYCN (1 of many)	0.0135164896978552
ENSDARG00000075513	ccdc136a	0.0135046260513347
ENSDARG00000045421	stard3nl	0.013503404752124
ENSDARG00000102241	zgc:136410	0.0134964098853836
ENSDARG00000073750	crygm2d9	0.0134948183481752
ENSDARG00000059327	gata2a	0.0134905797406595
ENSDARG00000018820	flncb	0.0134888607192948
ENSDARG00000043089	alox5b.2	0.0134859237556705
ENSDARG00000039393	si:ch211-240l19.5	0.0134837710685142
ENSDARG00000073978	crabp2a	0.013483372316888
ENSDARG00000042644	sod2	0.0134795101672862
ENSDARG00000010270	fezf1	0.0134782101120462
ENSDARG00000018423	sulf2a	0.0134747256084085
ENSDARG00000042920	sult3st3	0.0134683482828954
ENSDARG00000013477	gata1a	0.0134596602347173
ENSDARG00000045142	hbz	0.0134561473484161
ENSDARG00000035715	marcksl1b	0.0134532782604787
ENSDARG00000097726	si:ch211-149e23.4	0.0134513566332228
ENSDARG00000002172	aplnra	0.0134504498509103
ENSDARG00000027807	fynrk	0.0134476879496281
ENSDARG00000020541	ism1	0.0134278549497843
ENSDARG00000062077	acsbg1	0.0134244863569533
ENSDARG00000094426	her4.2	0.0134236029127303
ENSDARG00000079227	plekhs1	0.0134169697797117
ENSDARG00000054562	her15.1	0.0134168129318547
ENSDARG00000043584	ifit15	0.013414347869172
ENSDARG00000068586	ENSDARG00000068586	0.0134086256106879
ENSDARG00000094286	si:ch211-117m20.4	0.0134082177946866
ENSDARG00000003193	rassf7b	0.0134077019634866
ENSDARG00000100364	CABZ01019905.1	0.0134067818868862
ENSDARG00000056400	helt	0.0134040395096971
ENSDARG00000101395	CR388132.1	0.0134021903057963
ENSDARG00000079036	si:dkeyp-11g8.3	0.0134012569609687
ENSDARG00000005004	slc5a12	0.0133991998461214
ENSDARG00000075672	pms2	0.0133970708307201
ENSDARG00000039453	dhrs7ca	0.0133955949574097
ENSDARG00000008982	casq2	0.0133933835706909
ENSDARG00000000212	krt97	0.0133834995396829
ENSDARG00000105451	si:cabz01068815.1	0.0133694682578912
ENSDARG00000100919	slc5a2	0.013366598799814
ENSDARG00000057859	hoxd10a	0.013364587503245
ENSDARG00000088079	tmed6	0.0133601827106236
ENSDARG00000023768	mfsd4a	0.0133588682249716
ENSDARG00000056627	cxcl14	0.0133575703794424
ENSDARG00000012013	cpa6	0.0133519817478458
ENSDARG00000098603	si:dkeyp-101f3.2	0.0133518930666237
ENSDARG00000021948	tnc	0.0133429851557399
ENSDARG00000042387	zgc:77752	0.0133221709780367
ENSDARG00000079977	nhsb	0.0133081253135914
ENSDARG00000101200	zgc:112964	0.0133040834199186
ENSDARG00000088805	ENSDARG00000088805	0.0133006928505756
ENSDARG00000098950	si:dkeyp-92c9.4	0.0132902496103894
ENSDARG00000100673	BX927193.1	0.0132830243511418
ENSDARG00000077877	si:dkey-14o18.1	0.0132829507133627
ENSDARG00000102946	si:ch73-167f10.1	0.0132776329842021
ENSDARG00000006615	hnf1ba	0.0132743016133572
ENSDARG00000063288	slc2a11b	0.0132717750894686
ENSDARG00000023157	si:rp71-1g18.7	0.0132658322660429
ENSDARG00000077880	si:ch211-255i20.3	0.0132637634597422
ENSDARG00000056175	scrt2	0.0132544415049928
ENSDARG00000030999	mybl1	0.0132353661597468
ENSDARG00000104450	CR855996.2	0.0132312790525041
ENSDARG00000055554	wnt1	0.0132257162780574
ENSDARG00000005510	gdf6b	0.0132181197067396
ENSDARG00000052954	rab25b	0.0132140040788811
ENSDARG00000079249	OGDHL	0.0132120625387434
ENSDARG00000028099	sh2d3ca	0.0132116474438549
ENSDARG00000044528	slc15a1b	0.0132113398107058
ENSDARG00000038185	gh1	0.0132082638370094
ENSDARG00000013227	glulc	0.0132035984877976
ENSDARG00000016699	trpa1a	0.0132021364439762
ENSDARG00000100630	lye	0.0132018794259934
ENSDARG00000051823	hyal4	0.0131944523908201
ENSDARG00000052035	nxnl1	0.0131906287027534
ENSDARG00000037558	asb12b	0.0131859981362907
ENSDARG00000036820	mgll	0.013185726568666
ENSDARG00000053424	myl2b	0.0131780500810816
ENSDARG00000004445	GRM5 (1 of many)	0.0131735504280387
ENSDARG00000074119	frmpd2	0.0131673789850885
ENSDARG00000096571	si:ch211-281p14.2	0.0131662567693084
ENSDARG00000008403	phospho1	0.013159428044416
ENSDARG00000017882	rdh1	0.0131587096710215
ENSDARG00000076790	crygm2d16	0.013158252226065
ENSDARG00000031138	irx3b	0.0131580087123998
ENSDARG00000100750	znf1047	0.0131577912879989
ENSDARG00000094901	abcc6b.2	0.0131341345685028
ENSDARG00000028346	tesca	0.0131332642877792
ENSDARG00000046148	tnfaip8l2b	0.0131328178676174
ENSDARG00000089063	lactbl1a	0.0131284565083178
ENSDARG00000101790	si:ch73-299h12.3	0.0131261621161472
ENSDARG00000077938	cd248b	0.0131250383075604
ENSDARG00000026052	ccdc3	0.0131243583057614
ENSDARG00000104722	MYL2 (1 of many)	0.0131219808621075
ENSDARG00000101549	nkx2.2b	0.0131097619912297
ENSDARG00000018404	krt18	0.0130994478101618
ENSDARG00000019179	lrit1a	0.0130967284780256
ENSDARG00000096750	si:dkey-11c5.14	0.0130946785388722
ENSDARG00000061242	tuft1a	0.0130916912119619
ENSDARG00000078134	crygm2f	0.0130837437250966
ENSDARG00000076928	tet2	0.0130816021938863
ENSDARG00000003523	itln3	0.0130675033066839
ENSDARG00000079456	si:ch211-149a19.3	0.0130663444285894
ENSDARG00000068892	sostdc1a	0.0130618146472005
ENSDARG00000057911	ACTC1 (1 of many)	0.0130569115178464
ENSDARG00000078853	arhgef19	0.013055722022598
ENSDARG00000096722	si:dkey-16i5.8	0.0130392303497834
ENSDARG00000093780	si:ch211-212c13.6	0.0130378742278498
ENSDARG00000086881	ENSDARG00000086881	0.0130372149625672
ENSDARG00000058553	sprb	0.0130266368056666
ENSDARG00000042535	actc1a	0.0130225582470061
ENSDARG00000031337	hoxa10b	0.0130223433160744
ENSDARG00000075676	fndc7b	0.0130101954066857
ENSDARG00000043735	si:dkey-88n24.5	0.0130027799821586
ENSDARG00000096269	si:ch211-173n18.5	0.0130026572234625
ENSDARG00000043243	prkchb	0.0130017642066276
ENSDARG00000102090	CABZ01021453.1	0.0129975824180967
ENSDARG00000089749	aqp8b	0.0129969821144212
ENSDARG00000019125	klhl40b	0.012993646397812
ENSDARG00000057062	wu:fc13c02	0.0129929031824177
ENSDARG00000016623	si:ch211-195b13.1	0.0129878548113637
ENSDARG00000056732	her4.1	0.012974970724131
ENSDARG00000079901	si:ch73-15n24.1	0.0129718162280556
ENSDARG00000099564	atoh1b	0.0129649795530698
ENSDARG00000015072	dmrt2a	0.0129649085044123
ENSDARG00000102977	cant1b	0.0129635653213331
ENSDARG00000037067	dnajc22	0.0129564314057926
ENSDARG00000100089	camk2b2	0.0129563952551508
ENSDARG00000006757	klhl41b	0.0129508721450412
ENSDARG00000062995	si:dkey-14o18.2	0.0129464630369251
ENSDARG00000098062	BX511215.1	0.0129461858583678
ENSDARG00000069038	ENSDARG00000069038	0.0129444930687756
ENSDARG00000098872	BX649453.1	0.0129343997756056
ENSDARG00000056036	stxbp1b	0.0129333436305198
ENSDARG00000074776	tmem154	0.0129329509125962
ENSDARG00000041735	tmem237a	0.0129287138164731
ENSDARG00000041540	sult1st2	0.0129263681357508
ENSDARG00000031126	notum1a	0.0129220243272252
ENSDARG00000092881	si:ch211-223c9.2	0.0129198068319965
ENSDARG00000098440	si:ch211-62a1.4	0.0129117580872356
ENSDARG00000040898	gpa33	0.0129094093730038
ENSDARG00000053868	etv2	0.0129088353402516
ENSDARG00000079361	abcg2b	0.0129008804897055
ENSDARG00000056729	her4.2	0.012894690019693
ENSDARG00000020084	tg	0.0128873192222147
ENSDARG00000007430	prdm12b	0.012882332798474
ENSDARG00000040487	zgc:113176	0.0128801813801211
ENSDARG00000044155	mafaa	0.0128782932895482
ENSDARG00000042293	ca4b	0.0128730121835291
ENSDARG00000011673	si:ch211-246m6.5	0.0128677643834403
ENSDARG00000086917	crygm2d2	0.0128667602035695
ENSDARG00000054560	her15.2	0.012862617289368
ENSDARG00000103006	si:ch1073-303d10.1	0.0128598864350203
ENSDARG00000062646	tet3	0.0128496374178319
ENSDARG00000088967	wnk4b	0.0128493043458969
ENSDARG00000029476	ldlra	0.0128477395244662
ENSDARG00000097160	si:ch211-121j5.4	0.012847534645867
ENSDARG00000099525	si:ch1073-13h15.3	0.0128433286753068
ENSDARG00000097023	si:dkey-234l24.10	0.0128432550270608
ENSDARG00000093584	zgc:193505	0.0128296524201903
ENSDARG00000045832	cart2	0.0128272930705785
ENSDARG00000026726	anxa1a	0.0128251941993046
ENSDARG00000070543	grin2ab	0.0128235935446172
ENSDARG00000056743	murcb	0.0128178644546473
ENSDARG00000046014	kcna6a	0.0128175391825874
ENSDARG00000056324	zgc:123295	0.0128113872955534
ENSDARG00000101535	COL10A1 (1 of many)	0.0128103912830969
ENSDARG00000037429	tll1	0.0128054464436014
ENSDARG00000090943	CABZ01033205.2	0.0127983969650433
ENSDARG00000052094	notch1b	0.0127951215380792
ENSDARG00000027564	CABZ01052588.1	0.0127907201750836
ENSDARG00000078696	synpo2lb	0.012786072966191
ENSDARG00000088157	SMOC2	0.012783100465201
ENSDARG00000094540	si:dkey-96l17.6	0.0127682823003414
ENSDARG00000032465	slc1a8b	0.0127652370384225
ENSDARG00000077403	col8a1a	0.0127616503217285
ENSDARG00000053131	irak3	0.0127611149307604
ENSDARG00000103586	si:dkey-65j6.2	0.0127606861456392
ENSDARG00000071076	ldhbb	0.0127585437325704
ENSDARG00000089640	si:dkey-117n7.5	0.0127539776683568
ENSDARG00000054898	ms4a17a.17	0.012752907558266
ENSDARG00000098837	tgm5l	0.012750371525122
ENSDARG00000061641	ankrd34bb	0.0127490792560575
ENSDARG00000104023	mag	0.0127479730958599
ENSDARG00000105380	fgl1	0.0127387646668398
ENSDARG00000102879	myt1b	0.0127359545444664
ENSDARG00000101701	bmp5	0.0127358933851104
ENSDARG00000092944	si:dkey-117n7.3	0.0127355145463962
ENSDARG00000042014	cyp11c1	0.012718543836734
ENSDARG00000100635	chia.1	0.0127184442068776
ENSDARG00000103443	vwde	0.0127179756158715
ENSDARG00000040925	wnt10b	0.0127074742278048
ENSDARG00000053479	gdf6a	0.0127048488945106
ENSDARG00000071662	si:rp71-36a1.3	0.0127002599926432
ENSDARG00000015266	mab21l2	0.0126993232828559
ENSDARG00000078986	mplkip	0.0126876209556849
ENSDARG00000068910	nos1	0.0126791902451651
ENSDARG00000067524	fut9b	0.012669531922947
ENSDARG00000052223	rcvrna	0.0126676061312541
ENSDARG00000058445	ENSDARG00000058445	0.0126672172652898
ENSDARG00000091756	insm1a	0.0126603643279609
ENSDARG00000036074	cebpa	0.0126577023660904
ENSDARG00000030215	matn1	0.0126518083029552
ENSDARG00000100184	BX908782.2	0.012648754299362
ENSDARG00000097804	si:ch73-156o22.2	0.0126484265721685
ENSDARG00000069401	si:dkeyp-114g9.1	0.0126441890754248
ENSDARG00000061391	grhl1	0.0126433663887278
ENSDARG00000104642	si:dkey-201i2.1	0.012635250268303
ENSDARG00000104489	si:dkey-74i1.5	0.0126304652845354
ENSDARG00000075557	apcdd1l	0.0126296162557916
ENSDARG00000075803	slc41a2a	0.0126277170271735
ENSDARG00000097934	si:dkey-221l4.10	0.0126273955487038
ENSDARG00000068365	lmx1bb	0.0126263917552495
ENSDARG00000098051	opn6b	0.0126210434241709
ENSDARG00000014722	her1	0.0126201824185259
ENSDARG00000002601	irx7	0.012610736184032
ENSDARG00000024141	cav3	0.0126098079166051
ENSDARG00000102558	pde6h	0.0126035212511197
ENSDARG00000027930	naprt	0.0125999996830402
ENSDARG00000024160	hao1	0.0125958875865781
ENSDARG00000054534	ACOT12	0.0125945266408558
ENSDARG00000091994	znf1046	0.012594482115058
ENSDARG00000030616	nfe2l1a	0.0125941272868762
ENSDARG00000017444	hal	0.0125869501941179
ENSDARG00000105153	ifitm5	0.0125775400745216
ENSDARG00000099437	si:ch1073-268j14.1	0.0125744779378641
ENSDARG00000070339	hoxc3a	0.0125730441432615
ENSDARG00000030176	ITGB1BP2	0.0125726277564471
ENSDARG00000097122	si:ch211-194e18.1	0.0125725901476282
ENSDARG00000006811	sult1st6	0.0125696348918388
ENSDARG00000012397	eya4	0.0125626664944687
ENSDARG00000034470	aldoab	0.0125593542825811
ENSDARG00000079266	foxe1	0.0125497093851689
ENSDARG00000030110	myod1	0.0125474903731843
ENSDARG00000104721	si:dkey-203a12.9	0.0125416117799503
ENSDARG00000094280	usp21	0.0125401271977492
ENSDARG00000045799	acanb	0.0125283331585839
ENSDARG00000055722	bco2a	0.0125245975612492
ENSDARG00000026599	eng2a	0.0125234652629453
ENSDARG00000044935	hpdb	0.0125168178248779
ENSDARG00000035506	entpd2a.1	0.0125159079730412
ENSDARG00000104587	srl	0.012513608586012
ENSDARG00000008131	sox1b	0.012503844393385
ENSDARG00000052131	gli3	0.0125035690405789
ENSDARG00000058365	hspb8	0.0125022170774026
ENSDARG00000061363	GFOD1	0.0124932189894825
ENSDARG00000071462	lama3	0.0124920287743998
ENSDARG00000038569	fzd8b	0.0124763107642631
ENSDARG00000103747	cav1	0.0124637138693302
ENSDARG00000013711	PLIN3	0.012461879893174
ENSDARG00000040432	klf2b	0.0124617338270499
ENSDARG00000058992	cers2b	0.0124584027645505
ENSDARG00000045371	prdm14	0.0124522888565764
ENSDARG00000058011	arxa	0.0124512819670154
ENSDARG00000043923	sox9b	0.0124436832767839
ENSDARG00000060298	nin	0.0124402659576347
ENSDARG00000011579	hoxb10a	0.0124400472516852
ENSDARG00000073695	mamdc2b	0.012439443195624
ENSDARG00000038643	alas2	0.0124296954421202
ENSDARG00000004643	cdhr1a	0.0124269855123107
ENSDARG00000070923	zgc:158296	0.0124266835948561
ENSDARG00000001859	dbx1b	0.0124256241132531
ENSDARG00000055715	capn8	0.0124229479869274
ENSDARG00000010630	hoxb6a	0.0124208982253766
ENSDARG00000079393	tmprss15	0.0124157676435681
ENSDARG00000098578	pdgfab	0.0124133492460655
ENSDARG00000019686	fgl2b	0.0124131960334167
ENSDARG00000099329	h2afy	0.0124111926350352
ENSDARG00000007891	meox1	0.0124101361334243
ENSDARG00000033280	TPO	0.0124065643823761
ENSDARG00000104814	wu:fc46h12	0.0124056685412017
ENSDARG00000076997	stxbp4	0.0124043266708235
ENSDARG00000079569	AMIGO3 (1 of many)	0.0124042457932553
ENSDARG00000040118	zgc:113232	0.0123980398188799
ENSDARG00000039116	nr5a5	0.0123793468544685
ENSDARG00000070858	si:busm1-105l16.2	0.0123712046253139
ENSDARG00000037178	zic2b	0.012370777361083
ENSDARG00000105218	ompa	0.0123564605235527
ENSDARG00000101190	cyp2k8	0.0123459085259093
ENSDARG00000056346	acap1	0.0123443693503186
ENSDARG00000061432	zgc:194330	0.0123421510492251
ENSDARG00000077121	cyp26b1	0.0123406079882893
ENSDARG00000009612	chia.3	0.0123314576927314
ENSDARG00000014480	nr6a1b	0.0123235505438745
ENSDARG00000079647	muc13b	0.012323108906534
ENSDARG00000016290	clca1	0.0123207679600915
ENSDARG00000041492	si:ch211-196f5.2	0.0123178519121515
ENSDARG00000009844	dusp23a	0.0123143723855492
ENSDARG00000012281	zgc:65851	0.0123059290238339
ENSDARG00000098408	stbd1	0.0122967151064503
ENSDARG00000089435	macf1b	0.0122851602581914
ENSDARG00000008035	zgc:113516	0.0122842406319317
ENSDARG00000059053	slc13a4	0.0122794750906825
ENSDARG00000090164	si:ch73-362m14.2	0.012274546669925
ENSDARG00000053774	alpi.2	0.0122723630156784
ENSDARG00000035904	crabp1b	0.012264224599026
ENSDARG00000102159	si:ch211-134a4.5	0.0122639333884746
ENSDARG00000101628	ascl1b	0.012255110203773
ENSDARG00000030530	slc22a2	0.0122519320994929
ENSDARG00000009637	rcvrn3	0.0122506572891686
ENSDARG00000088717	ecrg4b	0.0122499575577777
ENSDARG00000005216	zgc:158328	0.0122490778240102
ENSDARG00000014209	ODF3L2 (1 of many)	0.0122453660037286
ENSDARG00000014565	eif4e1b	0.0122432858203281
ENSDARG00000043713	asf1bb	0.0122403684730523
ENSDARG00000060846	cabp7b	0.0122366203311003
ENSDARG00000087753	npas4b	0.0122363999734875
ENSDARG00000062182	slc22a7b.3	0.0122338123412328
ENSDARG00000101163	si:ch211-233f10.7	0.0122334837118408
ENSDARG00000096995	fbxl22	0.0122224400150332
ENSDARG00000039066	klhl31	0.0122220262093037
ENSDARG00000010454	guca1a	0.0122181647405657
ENSDARG00000074839	impg1b	0.0122145562292041
ENSDARG00000087301	crygm2d14	0.0122045427373554
ENSDARG00000045753	tmtc2a	0.0122039773346577
ENSDARG00000003113	ada	0.0122021327532321
ENSDARG00000011870	sp8a	0.0121987740788248
ENSDARG00000039899	zbtb7a	0.0121958859350495
ENSDARG00000062661	abca4b	0.0121884767622435
ENSDARG00000104172	diabloa	0.0121769369043047
ENSDARG00000053272	RAP1GAP (1 of many)	0.0121743986871291
ENSDARG00000091176	znf995	0.0121737301437268
ENSDARG00000098536	si:dkey-25i10.1	0.0121682210856834
ENSDARG00000008772	cacng1a	0.0121673273781229
ENSDARG00000052731	ankrd31	0.0121641682799614
ENSDARG00000052575	arl13a	0.0121577078753587
ENSDARG00000089399	tmem176l.2	0.0121566804299044
ENSDARG00000097416	si:ch73-306e8.2	0.0121507988969061
ENSDARG00000062756	pllp	0.0121464055155806
ENSDARG00000073912	si:ch211-202h22.7	0.0121455925276011
ENSDARG00000077982	elf3	0.0121452060144099
ENSDARG00000092660	cyp27c1	0.0121389423043803
ENSDARG00000061985	rbm47	0.0121385062299127
ENSDARG00000086658	crygm2d21	0.0121365023555111
ENSDARG00000017884	bgna	0.0121339294601293
ENSDARG00000076572	crygm2d7	0.0121332405605623
ENSDARG00000096110	zgc:123278	0.0121330644207848
ENSDARG00000104880	CR847847.2	0.0121316588553557
ENSDARG00000045549	bik	0.0121241321620121
ENSDARG00000011701	ctsll	0.0121216885359213
ENSDARG00000035719	arl5c	0.0121134160682368
ENSDARG00000038386	ascl1a	0.0121074870189162
ENSDARG00000039652	si:dkey-235d18.5	0.01210725369769
ENSDARG00000063538	kalrnb	0.0121031802307527
ENSDARG00000076844	zgc:162150	0.0120982250599382
ENSDARG00000031044	lipg	0.0120956821073198
ENSDARG00000005913	TGM1 (1 of many)	0.0120888838201555
ENSDARG00000058381	zgc:171775	0.0120885011046833
ENSDARG00000018361	sult1st3	0.0120879399546925
ENSDARG00000058392	adcy2a	0.0120762220149485
ENSDARG00000105029	TPPP	0.0120711474407035
ENSDARG00000079586	gabrb2	0.0120674210308162
ENSDARG00000104204	slc1a8a	0.0120619448141041
ENSDARG00000011929	plp1b	0.0120606281345507
ENSDARG00000010192	pax3a	0.0120555723428754
ENSDARG00000076103	grid2ipa	0.0120552252375916
ENSDARG00000088204	shisa8b	0.0120516712414837
ENSDARG00000087592	si:dkey-14o1.14	0.0120500504117039
ENSDARG00000090969	cbln18	0.0120499649648604
ENSDARG00000102146	si:ch211-69b7.6	0.0120482630303732
ENSDARG00000090696	TMC3	0.0120437745768023
ENSDARG00000035458	atp2a1l	0.0120410389672238
ENSDARG00000079543	dpys	0.0120381346947143
ENSDARG00000071475	aox5	0.0120305226394202
ENSDARG00000036036	mdka	0.0120268404244524
ENSDARG00000068939	xaf1	0.0120230668442051
ENSDARG00000029219	avpr2ab	0.0120193359429003
ENSDARG00000042954	slc17a9a	0.0120190334134433
ENSDARG00000101387	CAMK2N1	0.0120151043559165
ENSDARG00000058646	ptprna	0.0120150856956166
ENSDARG00000092809	hoxc9a	0.0120134733720527
ENSDARG00000054025	hoxb8b	0.0120109040237346
ENSDARG00000098642	ENSDARG00000098642	0.011997601821029
ENSDARG00000069379	zgc:158868	0.0119950239751222
ENSDARG00000019417	gadd45ga	0.0119945956161468
ENSDARG00000090600	si:ch211-213a13.1	0.0119919599168889
ENSDARG00000040080	fli1b	0.0119908459079307
ENSDARG00000074808	megf6b	0.011989405921241
ENSDARG00000096242	si:ch211-76l23.4	0.0119890703705206
ENSDARG00000088524	zgc:77651	0.0119890577714321
ENSDARG00000023952	fam167ab	0.0119843330235284
ENSDARG00000077712	zgc:113886	0.0119789669211556
ENSDARG00000078187	slc12a5b	0.0119767669050589
ENSDARG00000055185	tm4sf5	0.0119737144593073
ENSDARG00000007769	sult5a1	0.0119736028296889
ENSDARG00000091502	znf1127	0.0119707965525191
ENSDARG00000074253	olig3	0.0119693278751271
ENSDARG00000070229	zgc:158258	0.0119687999034592
ENSDARG00000038009	si:ch73-233k15.1	0.0119677356658797
ENSDARG00000094973	wnt16	0.01196742062694
ENSDARG00000087476	cbln20	0.01195565722156
ENSDARG00000013453	tdrd9	0.0119463932551385
ENSDARG00000038792	klf17	0.0119355196638094
ENSDARG00000094217	si:dkey-17e16.15	0.0119322680512666
ENSDARG00000077905	si:ch211-236p22.1	0.0119315188537136
ENSDARG00000100255	si:ch73-29l19.1	0.0119282336026923
ENSDARG00000014196	myl1	0.0119159227459854
ENSDARG00000094456	si:ch211-105d18.8	0.0119125055784597
ENSDARG00000086296	si:ch211-209p16.1	0.0119041048452549
ENSDARG00000089362	grn1	0.0119013497163287
ENSDARG00000056330	mhc2dbb	0.0118972525431401
ENSDARG00000018283	cyba	0.0118958467856479
ENSDARG00000053713	ccdc88c	0.0118899828215826
ENSDARG00000068191	cdh15	0.0118889380042117
ENSDARG00000055313	slc12a10.1	0.0118822843832786
ENSDARG00000042562	allc	0.0118822140573525
ENSDARG00000091503	FADS6	0.011881763429039
ENSDARG00000077960	si:ch211-186e20.7	0.0118817609117875
ENSDARG00000026473	six1b	0.0118793756185804
ENSDARG00000087390	si:ch211-5k11.12	0.0118772177992925
ENSDARG00000043676	BX936423.1	0.0118712631299147
ENSDARG00000054127	slc26a6l	0.0118708507116079
ENSDARG00000008060	scara3	0.0118699770500916
ENSDARG00000098147	si:ch211-177d9.1	0.011866496569247
ENSDARG00000102393	arl3l1	0.0118644983338709
ENSDARG00000100657	egfl7	0.01186344357415
ENSDARG00000055618	acta1b	0.0118623605004299
ENSDARG00000002509	zgc:153911	0.0118607061679338
ENSDARG00000045144	HBZ	0.0118588747397621
ENSDARG00000000380	pde6a	0.0118575869409645
ENSDARG00000069970	lingo2b	0.011857112925582
ENSDARG00000007097	her13	0.0118565280806784
ENSDARG00000029609	macrod1	0.011854732825704
ENSDARG00000070597	prelp	0.0118528584338628
ENSDARG00000090618	malrd1	0.0118514968076192
ENSDARG00000079679	cep112	0.0118474277784615
ENSDARG00000042559	tnni1c	0.0118457604264517
ENSDARG00000004358	gnb3a	0.0118416101692836
ENSDARG00000076272	znf1041	0.0118395965672753
ENSDARG00000029263	hoxb3a	0.0118391352836416
ENSDARG00000078078	lrfn4b	0.0118382918464788
ENSDARG00000041959	cxcr4b	0.0118375278393121
ENSDARG00000043133	cldnf	0.0118371330724357
ENSDARG00000025495	nhlh2	0.0118369597050172
ENSDARG00000055514	icn2	0.0118305621636812
ENSDARG00000038205	her2	0.0118283486617972
ENSDARG00000099446	slit1b	0.0118271215673542
ENSDARG00000078878	METTL21C (1 of many)	0.0118187279076305
ENSDARG00000044976	krt93	0.0118183368219138
ENSDARG00000042937	ENSDARG00000042937	0.0118072020949516
ENSDARG00000075697	si:ch73-380l3.1	0.0117988436801157
ENSDARG00000090730	zgc:158446	0.0117962815110982
ENSDARG00000068947	si:ch211-264e16.1	0.0117865453325736
ENSDARG00000076270	adamts13	0.0117848465328127
ENSDARG00000031683	fosab	0.0117825989850693
ENSDARG00000098087	si:dkey-30f3.2	0.0117824917764924
ENSDARG00000045958	egfl6	0.011782384092855
ENSDARG00000060319	scn4bb	0.0117815977510595
ENSDARG00000096850	si:dkey-82f1.1	0.0117782856616942
ENSDARG00000098240	meis2a	0.0117687863406044
ENSDARG00000070809	znf516	0.0117627775203668
ENSDARG00000101706	csrp3	0.0117550842306304
ENSDARG00000086847	irgq1	0.0117522550280194
ENSDARG00000088584	si:ch73-352p18.4	0.0117513894150763
ENSDARG00000030722	xirp1	0.0117463277249668
ENSDARG00000004658	ENSDARG00000004658	0.0117285426224222
ENSDARG00000090381	ENSDARG00000090381	0.0117281884844696
ENSDARG00000077007	abcc8b	0.0117248180975457
ENSDARG00000097957	si:ch73-239g21.2	0.0117014283389534
ENSDARG00000001999	adamts18	0.0116982818737777
ENSDARG00000069029	acss2l	0.0116980102467268
ENSDARG00000009387	robo4	0.0116973903163557
ENSDARG00000094729	apela	0.0116954272513916
ENSDARG00000070338	hoxc4a	0.0116953258724302
ENSDARG00000042707	cx30.3	0.0116951255570891
ENSDARG00000053362	cilp	0.0116878103859754
ENSDARG00000096189	si:dkey-54j5.2	0.0116820950732146
ENSDARG00000033594	ido1	0.0116816924314793
ENSDARG00000036773	s100s	0.0116779208319936
ENSDARG00000017917	her7	0.0116776515143148
ENSDARG00000055678	akap12b	0.0116773517915687
ENSDARG00000041382	si:dkey-283b15.2	0.0116768676388724
ENSDARG00000070486	rbp7b	0.0116746983152529
ENSDARG00000069046	CABZ01118678.1	0.011671217419193
ENSDARG00000058058	igf3	0.0116679041201532
ENSDARG00000003732	mitfa	0.0116652287415971
ENSDARG00000070516	si:dkeyp-52c3.2	0.0116630857927565
ENSDARG00000044629	guca1d	0.0116605677140077
ENSDARG00000059081	PRSS35 (1 of many)	0.0116564748796378
ENSDARG00000002394	ugt5d1	0.011655957459342
ENSDARG00000040045	cldn1	0.0116556262065501
ENSDARG00000087633	ENSDARG00000087633	0.0116533650546115
ENSDARG00000057531	pgap3	0.0116532830480671
ENSDARG00000092277	si:dkey-148n20.1	0.0116502011421785
ENSDARG00000089875	si:ch211-226o13.2	0.0116426861696116
ENSDARG00000090220	BX324003.1	0.0116394077528287
ENSDARG00000101451	CABZ01033540.1	0.0116329721156791
ENSDARG00000016480	slc17a7a	0.0116311898113067
ENSDARG00000020265	angptl6	0.011630212559218
ENSDARG00000033160	nr1d1	0.0116249238385868
ENSDARG00000089235	tspearb	0.011621203737708
ENSDARG00000096739	si:dkey-219e21.2	0.0116208916458554
ENSDARG00000077855	znrf2a	0.0116208325146212
ENSDARG00000098547	RNF222	0.011619733749265
ENSDARG00000024740	gng13a	0.0116157542555182
ENSDARG00000099799	si:dkey-11f4.16	0.0116145732511674
ENSDARG00000009443	zgc:92137	0.01160922020845
ENSDARG00000037551	pm20d1.1	0.0116088054031433
ENSDARG00000104262	si:dkey-56m15.3	0.0116053618457697
ENSDARG00000058695	ddr2b	0.0116010747922162
ENSDARG00000105065	dock9a	0.0116008482621909
ENSDARG00000037677	fgf24	0.0115963632248511
ENSDARG00000032206	cthl	0.0115929953651457
ENSDARG00000053574	fancd2	0.011590403454939
ENSDARG00000098302	BX664622.2	0.0115828495390285
ENSDARG00000058200	plcxd2	0.0115774389843477
ENSDARG00000097984	si:ch211-277b21.2	0.0115747943452239
ENSDARG00000058839	ENSDARG00000058839	0.0115746107049585
ENSDARG00000080774	U2	0.0115732650677063
ENSDARG00000031929	stard14	0.0115730973112349
ENSDARG00000012610	saga	0.011572360468961
ENSDARG00000024503	c6ast3	0.0115609655686327
ENSDARG00000078183	ENSDARG00000078183	0.0115585017416697
ENSDARG00000020417	emx3	0.0115565515655848
ENSDARG00000045544	hgfa	0.0115542633409048
ENSDARG00000041947	styk1	0.0115541493253545
ENSDARG00000096563	si:dkey-269i1.2	0.0115452876642554
ENSDARG00000018881	apobec2a	0.0115448447122169
ENSDARG00000062688	gpnmb	0.0115431448975786
ENSDARG00000100398	pax7a	0.0115415084391466
ENSDARG00000096210	znf1050	0.0115375293597712
ENSDARG00000078324	PRDM16	0.0115373225291008
ENSDARG00000011245	esrp1	0.0115290978250485
ENSDARG00000090416	scpp1	0.0115285514233909
ENSDARG00000058598	sox18	0.011515490933209
ENSDARG00000075425	CR376723.1	0.011512911475684
ENSDARG00000056027	hoxb8a	0.0115015320858512
ENSDARG00000095458	si:dkey-240h12.3	0.0115014744293135
ENSDARG00000099609	tpbga	0.011500477802719
ENSDARG00000059365	nipal4	0.0114891214919115
ENSDARG00000027495	elovl4b	0.0114879680801229
ENSDARG00000075837	si:dkey-1d7.3	0.0114856354422453
ENSDARG00000030364	angpt1	0.011481800857595
ENSDARG00000070360	fam212aa	0.0114660752719185
ENSDARG00000077044	arl6ip5a	0.0114555590726624
ENSDARG00000101629	MGAM	0.0114509592993902
ENSDARG00000099864	FP245465.2	0.0114488401534806
ENSDARG00000040309	pxdc1b	0.0114476272649894
ENSDARG00000057096	ndr1	0.0114462076217185
ENSDARG00000099789	si:ch211-76m11.7	0.0114449567076539
ENSDARG00000059267	hoxd11a	0.0114425772750097
ENSDARG00000037487	march1	0.0114341459174677
ENSDARG00000102600	CABZ01003344.2	0.0114272683862564
ENSDARG00000025403	ftr83	0.011425498820141
ENSDARG00000096359	eppk1	0.0114242667747117
ENSDARG00000042641	cyp51	0.011422852934674
ENSDARG00000095189	si:ch211-127n13.2	0.0114188832210858
ENSDARG00000068290	cyp2x12	0.0114185124123744
ENSDARG00000094128	si:dkeyp-10a3.2	0.0114155082730447
ENSDARG00000021566	ENSDARG00000021566	0.0114148636349515
ENSDARG00000103779	si:dkey-3p4.8	0.0114126755739554
ENSDARG00000005629	smyd2b	0.011410574138518
ENSDARG00000010958	glmnb	0.0113991907647235
ENSDARG00000025504	gucy2f	0.0113982496566067
ENSDARG00000032601	macrod2	0.0113961013132518
ENSDARG00000101954	hoxc6b	0.0113941128887641
ENSDARG00000014259	eya1	0.01139305352751
ENSDARG00000099424	lcat	0.011392809409494
ENSDARG00000036834	krt92	0.011392668833391
ENSDARG00000039412	dmrta2	0.0113918932157291
ENSDARG00000075963	mhc1uba	0.0113915106395987
ENSDARG00000094840	si:dkey-21e2.13	0.0113877062971235
ENSDARG00000029179	foxd1	0.0113857124728734
ENSDARG00000096445	ENSDARG00000096445	0.0113835184782505
ENSDARG00000011083	si:dkey-42l23.2	0.0113816479747697
ENSDARG00000103016	si:ch211-180m24.1	0.0113774284422368
ENSDARG00000096447	si:dkey-192l18.10	0.011373881390059
ENSDARG00000095593	si:ch211-134c9.2	0.0113722945613582
ENSDARG00000029290	stx11b.1	0.0113719316732853
ENSDARG00000045695	myca	0.011371635520201
ENSDARG00000099776	glula	0.0113633090520284
ENSDARG00000017047	slc27a4	0.0113590784546378
ENSDARG00000056920	tmem88a	0.0113588796623431
ENSDARG00000076299	EMILIN3	0.0113579923564097
ENSDARG00000069431	slc26a4	0.0113573073235162
ENSDARG00000092825	EFCAB10	0.011355163352511
ENSDARG00000098124	egfl6	0.0113548690273276
ENSDARG00000007080	rhcgl1	0.0113546374488704
ENSDARG00000097853	si:dkeyp-100a1.7	0.0113520318058969
ENSDARG00000099838	CABZ01113374.1	0.0113500965314234
ENSDARG00000102791	znf1045	0.0113428253440681
ENSDARG00000039130	cdkn3	0.0113401326783033
ENSDARG00000063670	gtf2a1l	0.0113378666877203
ENSDARG00000099849	ebf1a	0.0113352375218424
ENSDARG00000092283	cxl34b.11	0.0113329174336912
ENSDARG00000019365	KRT23	0.0113311096219757
ENSDARG00000032963	her12	0.0113301340831552
ENSDARG00000070669	cxcr3.3	0.0113246607586523
ENSDARG00000052739	egf	0.0113151167541441
ENSDARG00000076565	BX640406.1	0.0113001210461189
ENSDARG00000077257	timd4	0.0112987212371544
ENSDARG00000057706	si:ch211-137i24.10	0.0112929340462048
ENSDARG00000087873	eevs	0.0112881543758772
ENSDARG00000102311	BX572103.3	0.0112837400068425
ENSDARG00000096887	si:ch211-220p4.1	0.0112814742346152
ENSDARG00000011640	syt5b	0.0112802267812669
ENSDARG00000090930	si:ch211-120g10.1	0.0112799403818304
ENSDARG00000097725	si:dkey-96g2.1	0.0112798640521905
ENSDARG00000087709	FAT3 (1 of many)	0.0112736074011901
ENSDARG00000003210	ANO2 (1 of many)	0.0112727710743886
ENSDARG00000041257	smtnl1	0.0112696342596467
ENSDARG00000096721	si:rp71-1c10.11	0.0112576539209007
ENSDARG00000073985	pctp	0.0112561109223277
ENSDARG00000087102	si:ch1073-164k15.3	0.0112541220535735
ENSDARG00000023683	cacna1fb	0.0112504242978424
ENSDARG00000005479	tenm3	0.0112497071513814
ENSDARG00000101649	TIMP3	0.0112493684149723
ENSDARG00000012019	glra1	0.0112465388722377
ENSDARG00000062429	trim109	0.0112444306776542
ENSDARG00000013880	spata20	0.0112437162339134
ENSDARG00000006754	mllt3	0.0112379375353069
ENSDARG00000056029	cyp26c1	0.0112337195064125
ENSDARG00000028552	plppr3b	0.0112246165342186
ENSDARG00000037533	mep1b	0.0112231582798072
ENSDARG00000067815	LINGO3 (1 of many)	0.0112226639326894
ENSDARG00000103636	si:dkey-122c11.4	0.0112199745235192
ENSDARG00000070434	rhov	0.0112197540933002
ENSDARG00000057633	cxcr4a	0.0112169811261775
ENSDARG00000026248	slc1a7b	0.0112153767084837
ENSDARG00000104213	si:dkey-283b1.6	0.0112137310026273
ENSDARG00000077470	FAM163A (1 of many)	0.0112128108186587
ENSDARG00000034643	fhl3a	0.011210914807494
ENSDARG00000103736	GRAMD2	0.0112104894080696
ENSDARG00000093026	ENSDARG00000093026	0.0112104358404159
ENSDARG00000074813	CT030144.2	0.0112077496561904
ENSDARG00000020364	fbp1b	0.0112055682785128
ENSDARG00000095462	CELA1 (1 of many)	0.0112038485105949
ENSDARG00000090160	si:dkey-156k2.3	0.0112033530435629
ENSDARG00000092477	si:ch211-190k17.31	0.0112009596727544
ENSDARG00000040526	s1pr5a	0.0111979358858369
ENSDARG00000056499	ca6	0.011195627129675
ENSDARG00000103086	BX901974.2	0.0111910725345375
ENSDARG00000056228	pld1a	0.0111889096229608
ENSDARG00000020387	nipsnap3a	0.0111882244347582
ENSDARG00000027222	adgrg1	0.011187254071762
ENSDARG00000077652	LRAT	0.0111860365064655
ENSDARG00000075463	mss51	0.0111840326818277
ENSDARG00000032234	wnt2bb	0.0111812546988667
ENSDARG00000069093	col2a1a	0.0111749807963021
ENSDARG00000090708	si:dkey-28g23.6	0.0111698734538042
ENSDARG00000074906	znf831	0.0111595983265646
ENSDARG00000013393	guca1b	0.0111579232454815
ENSDARG00000071601	pvalb9	0.0111563757004799
ENSDARG00000055656	pdzd3b	0.0111555548436
ENSDARG00000021462	daw1	0.0111490520957434
ENSDARG00000104107	nkx2.4b	0.0111471722680175
ENSDARG00000086912	crygm2d18	0.011145858280388
ENSDARG00000076904	loxl5b	0.0111441952080694
ENSDARG00000096959	si:dkey-29h14.10	0.0111429885375604
ENSDARG00000004748	zgc:100868	0.0111408536637708
ENSDARG00000089534	CU693369.1	0.0111339716903261
ENSDARG00000068257	kcne4	0.0111325589015881
ENSDARG00000078247	vip	0.0111287721191246
ENSDARG00000019342	chrnd	0.0111179668346394
ENSDARG00000054196	SLC38A8 (1 of many)	0.0111173109003659
ENSDARG00000036222	npy	0.0111102743307693
ENSDARG00000059259	pabpc4	0.0111097853550998
ENSDARG00000102472	btbd17b	0.0111050988082538
ENSDARG00000101924	si:dkey-65b13.13	0.0111041416417831
ENSDARG00000062446	neurl2	0.0111022290287977
ENSDARG00000004232	dlb	0.0110979177520816
ENSDARG00000092064	si:dkey-117n7.4	0.0110978062282515
ENSDARG00000101797	CT737127.2	0.0110968513193249
ENSDARG00000094478	si:ch1073-75o15.4	0.0110948938557814
ENSDARG00000104041	CR382372.2	0.0110909243388114
ENSDARG00000053431	ENSDARG00000053431	0.0110861003343174
ENSDARG00000020798	necap1	0.0110835795808273
ENSDARG00000069792	crygm2d5	0.0110825567405456
ENSDARG00000100350	FO681350.1	0.0110822248219414
ENSDARG00000098045	si:dkey-172f14.2	0.011078226278114
ENSDARG00000070352	hoxc12a	0.0110681293771166
ENSDARG00000100275	ENSDARG00000100275	0.0110676769274272
ENSDARG00000021916	vax1	0.0110671674982971
ENSDARG00000043010	camk2d1	0.011066706286582
ENSDARG00000039423	si:ch211-217g15.3	0.0110654594635913
ENSDARG00000093089	tac3a	0.0110584015580238
ENSDARG00000010767	epha4l	0.0110532840840397
ENSDARG00000071629	BX511034.1	0.0110443871404999
ENSDARG00000094753	si:dkey-71d15.2	0.0110391914495481
ENSDARG00000019835	nkx2.1	0.0110369905892434
ENSDARG00000102895	si:dkey-31i7.1	0.0110356816471377
ENSDARG00000103471	si:dkey-199m13.4	0.011025471640326
ENSDARG00000093734	ENSDARG00000093734	0.011025349114003
ENSDARG00000054030	hoxb5b	0.0110246481999066
ENSDARG00000101593	zgc:163077	0.0110235868492844
ENSDARG00000074812	fhdc1	0.0110222832273249
ENSDARG00000101320	si:dkey-50i6.5	0.0110222588717357
ENSDARG00000069117	kcnh5b	0.0110210370402606
ENSDARG00000101407	tgm1l4	0.0110202813679273
ENSDARG00000001414	mctp2a	0.0110195686361467
ENSDARG00000044251	rasgef1bb	0.0110189268877666
ENSDARG00000061101	snx19a	0.0110172331151731
ENSDARG00000041779	trdn	0.0110165527455529
ENSDARG00000105392	si:ch73-22o18.1	0.0110161044007144
ENSDARG00000068194	klf9	0.0110131228608887
ENSDARG00000100502	CABZ01038979.1	0.0110084606636518
ENSDARG00000093753	si:ch211-133l5.5	0.0110076408205546
ENSDARG00000092920	si:ch211-106h4.12	0.0110068153642173
ENSDARG00000039626	nrgna	0.0110047423541231
ENSDARG00000076747	TMCC1 (1 of many)	0.0110014005066189
ENSDARG00000103542	vegfaa	0.0109928254206291
ENSDARG00000052061	col4a6	0.0109889489716815
ENSDARG00000037539	tnnc1b	0.0109799451047824
ENSDARG00000003395	col4a3	0.010979863079347
ENSDARG00000042934	ctgfa	0.0109785065224174
ENSDARG00000079253	plch1	0.0109785043675705
ENSDARG00000092033	si:dkey-239h2.3	0.0109767544800107
ENSDARG00000005916	srpk3	0.0109745918516079
ENSDARG00000076690	avpr2l	0.0109742896121589
ENSDARG00000077058	CELA1 (1 of many)	0.0109731006307922
ENSDARG00000040278	klhl38b	0.0109679888412047
ENSDARG00000103659	bco1l	0.010964056233093
ENSDARG00000041205	slc6a1l	0.0109631915936892
ENSDARG00000054911	tmsb	0.0109599277789208
ENSDARG00000098999	si:ch73-311h14.2	0.010950994639639
ENSDARG00000094104	si:ch211-213i16.3	0.0109497053477529
ENSDARG00000103980	ets2	0.0109473211075864
ENSDARG00000099486	CR387997.1	0.0109401570585307
ENSDARG00000056913	pcolcea	0.0109380289583277
ENSDARG00000026764	ahsg1	0.0109373414560781
ENSDARG00000006151	pde11al	0.010936650439645
ENSDARG00000078518	kazald2	0.0109354215597914
ENSDARG00000016923	si:dkey-94f20.4	0.0109350256769688
ENSDARG00000020814	faimb	0.0109340126856968
ENSDARG00000105447	si:ch211-129p13.1	0.0109332135647524
ENSDARG00000059054	pdk2b	0.0109324044470424
ENSDARG00000029112	gem	0.0109268053971674
ENSDARG00000040298	apoa4b.1	0.0109206156717567
ENSDARG00000101635	dact1	0.0109175019139477
ENSDARG00000100443	si:ch211-71k24.8	0.0109174852486226
ENSDARG00000030494	hfe2	0.0109148769217962
ENSDARG00000031534	ENSDARG00000031534	0.010911845474896
ENSDARG00000069464	cox7a1	0.0109114961155502
ENSDARG00000076252	si:dkey-247i3.1	0.0109085818822525
ENSDARG00000070351	hoxc11a	0.0109078800851296
ENSDARG00000027799	ucmaa	0.0109055169737144
ENSDARG00000090106	slc17a7b	0.0109051564417692
ENSDARG00000038655	ajap1	0.0109039426795653
ENSDARG00000090427	EFNA4	0.0109030133553495
ENSDARG00000074617	wfs1b	0.0109004632419694
ENSDARG00000037873	cyp3c3	0.0108981826536088
ENSDARG00000010472	atp1a2a	0.0108956812487658
ENSDARG00000098270	znf1053	0.010888208660996
ENSDARG00000104160	CR628395.2	0.0108870405577572
ENSDARG00000104278	slc2a8	0.010882307980729
ENSDARG00000070565	adap2	0.0108805058026613
ENSDARG00000018025	tbx2a	0.0108792680527203
ENSDARG00000104291	GPR151	0.0108791898937593
ENSDARG00000010420	ndrg1b	0.0108785775077375
ENSDARG00000042978	cyp2p6	0.0108780469771295
ENSDARG00000040628	zgc:110333	0.0108715895620505
ENSDARG00000068397	tns2b	0.0108710442254304
ENSDARG00000103310	znf1053	0.0108704204783805
ENSDARG00000099581	txnbb	0.0108665575017659
ENSDARG00000092329	si:dkey-156j15.1	0.0108630561536179
ENSDARG00000019747	hsd3b2	0.0108622221049108
ENSDARG00000103951	FO834808.2	0.0108608924437297
ENSDARG00000101757	si:dkey-27n6.4	0.0108608057615812
ENSDARG00000077826	efcc1	0.010860537558141
ENSDARG00000045944	slc6a1a	0.0108542408727373
ENSDARG00000099200	zgc:123103	0.0108422577853462
ENSDARG00000103199	si:dkey-247k7.2	0.0108400427620038
ENSDARG00000053773	vgll2b	0.010837889215071
ENSDARG00000100465	CLRN3	0.010835889674999
ENSDARG00000076644	kcnv2a	0.0108352793603129
ENSDARG00000059824	soat2	0.0108292591874114
ENSDARG00000015536	sox6	0.0108279247340498
ENSDARG00000082257	dre-mir-219-1	0.0108228382012144
ENSDARG00000071497	zic3	0.0108218944603383
ENSDARG00000021959	zgc:101100	0.0108214518351127
ENSDARG00000034093	dclk2a	0.0108211640346777
ENSDARG00000095002	TNNC2 (1 of many)	0.0108184376747169
ENSDARG00000103250	si:dkeyp-35e5.10	0.010814041724599
ENSDARG00000020984	slc16a10	0.0108115916745712
ENSDARG00000063293	neto2b	0.0108100137958445
ENSDARG00000105124	si:ch73-321d9.2	0.0108077153912821
ENSDARG00000103187	syce2	0.0108015251952563
ENSDARG00000088377	rp1l1b	0.0107975055626604
ENSDARG00000101858	DST	0.0107963862424083
ENSDARG00000073874	crygm2d6	0.0107961153412562
ENSDARG00000089382	zgc:158463	0.0107956012181078
ENSDARG00000086453	cx52.9	0.0107937532953377
ENSDARG00000079777	map6d1	0.0107935944564664
ENSDARG00000104588	si:ch73-368j24.8	0.0107933957992466
ENSDARG00000067851	lcn15	0.0107918762372142
ENSDARG00000104788	CLEC3A	0.010789295237301
ENSDARG00000040683	MEP1B (1 of many)	0.0107850583210519
ENSDARG00000011376	zgc:77816	0.0107850301722979
ENSDARG00000095294	si:dkey-200l5.4	0.0107837901576995
ENSDARG00000077897	znf296	0.0107825910446909
ENSDARG00000104100	bmpr1ba	0.0107786780215574
ENSDARG00000101816	col5a3b	0.010774604331416
ENSDARG00000036930	tbx18	0.0107713358990028
ENSDARG00000100185	elovl7b	0.0107698710664109
ENSDARG00000095283	si:dkeyp-2e4.3	0.0107677767782477
ENSDARG00000099873	zgc:163083	0.010763298430094
ENSDARG00000004082	cx39.9	0.0107612256384824
ENSDARG00000052496	ARHGAP45 (1 of many)	0.0107606878489389
ENSDARG00000076056	IYD	0.0107576519196542
ENSDARG00000034504	lmo1	0.0107553731761451
ENSDARG00000091398	COL13A1	0.0107537196755751
ENSDARG00000057936	lhx5	0.0107515481661262
ENSDARG00000068409	vgll4l	0.0107465388225572
ENSDARG00000095649	si:dkey-97a13.12	0.0107414292141967
ENSDARG00000098745	tfec	0.0107398448902402
ENSDARG00000034168	serpini1	0.0107380314618319
ENSDARG00000014916	slc10a2	0.0107379467884548
ENSDARG00000063078	abcg5	0.0107346671328003
ENSDARG00000076093	ftr76	0.0107315699737364
ENSDARG00000043460	wu:fj39g12	0.010730414615834
ENSDARG00000076120	foxp4	0.0107289978743819
ENSDARG00000034610	insb	0.0107276633953793
ENSDARG00000101176	ugt1b7	0.0107268843775832
ENSDARG00000103533	clec14a	0.0107267902949417
ENSDARG00000077201	myo7bb	0.0107231689533246
ENSDARG00000100917	slc30a8	0.0107211513209713
ENSDARG00000045737	guca1g	0.0107167911500494
ENSDARG00000076571	sp5a	0.0107151957152841
ENSDARG00000090689	hbbe1.2	0.0107129780707523
ENSDARG00000104942	si:dkeyp-82b4.3	0.0107088599091052
ENSDARG00000095673	si:dkey-79f11.8	0.0107075608698289
ENSDARG00000098431	COMP	0.0107007282523826
ENSDARG00000097158	si:dkeyp-2g11.2	0.0106992185031382
ENSDARG00000093254	CABZ01051641.1	0.0106976444101597
ENSDARG00000056379	ENSDARG00000056379	0.01069569987055
ENSDARG00000102626	frem2b	0.010694777485452
ENSDARG00000002084	lamb2	0.0106938120286196
ENSDARG00000009160	kmo	0.0106927900093742
ENSDARG00000104231	si:dkey-260g12.4	0.0106915104797861
ENSDARG00000058358	krt8	0.0106888354590728
ENSDARG00000077928	ccdc173	0.0106886164007294
ENSDARG00000101110	LYRM4 (1 of many)	0.0106857492615694
ENSDARG00000052688	paqr5b	0.0106803242256737
ENSDARG00000089963	hbbe1.1	0.0106781141452482
ENSDARG00000011876	ednraa	0.010677591942146
ENSDARG00000101726	si:ch211-93f2.1	0.0106757981939208
ENSDARG00000076745	zgc:193811	0.0106746475520116
ENSDARG00000102929	zgc:101715	0.010674108010575
ENSDARG00000100821	scrt1a	0.0106725584912992
ENSDARG00000044074	loxl2b	0.010671819228595
ENSDARG00000013533	hoxb4a	0.0106644043703282
ENSDARG00000097743	ENSDARG00000097743	0.0106625089881781
ENSDARG00000078052	emilin3a	0.0106603635207068
ENSDARG00000073753	tacc1	0.0106579166877541
ENSDARG00000079071	jam2b	0.0106547734999574
ENSDARG00000042544	degs2	0.0106541610417455
ENSDARG00000059700	agmat	0.0106506316924346
ENSDARG00000091359	ENSDARG00000091359	0.0106496181952317
ENSDARG00000055288	prelid3a	0.0106474272304608
ENSDARG00000070914	dusp6	0.0106473600730199
ENSDARG00000099641	znf569l	0.0106395125036746
ENSDARG00000061221	si:ch211-157j23.2	0.0106380489667939
ENSDARG00000096698	si:ch211-10j20.6	0.0106370310628847
ENSDARG00000035606	aldh3b2	0.0106353720926265
ENSDARG00000104261	CABZ01111729.1	0.0106340967875584
ENSDARG00000100480	si:ch73-364h19.2	0.0106328195573293
ENSDARG00000104407	BX649453.3	0.0106318885693761
ENSDARG00000079126	si:dkey-250i3.3	0.0106316724338042
ENSDARG00000096519	irbpl	0.0106302410686679
ENSDARG00000098384	znf1101	0.0106298683525446
ENSDARG00000103917	znf185	0.0106272277819507
ENSDARG00000022334	si:ch211-156l18.7	0.0106241891530638
ENSDARG00000061081	arpp21	0.0106238804132834
ENSDARG00000039381	ch25hl1.1	0.0106226552309998
ENSDARG00000089078	si:ch211-160j14.3	0.0106211538742906
ENSDARG00000101461	emp3b	0.0106187642528179
ENSDARG00000005574	vsx2	0.0106113940454618
ENSDARG00000011422	ryr1a	0.0106102558941355
ENSDARG00000100694	tnnt2b	0.0106097099066066
ENSDARG00000021345	prph2l	0.0106084096299498
ENSDARG00000075909	slc35f3a	0.0106067727354596
ENSDARG00000104307	hoxa1a	0.0106035216883113
ENSDARG00000007561	cdh23	0.0106034308605428
ENSDARG00000021004	c5	0.0106033740872961
ENSDARG00000100074	znf994	0.0106017426923015
ENSDARG00000079388	agrn	0.0105985825932641
ENSDARG00000098986	BX548067.1	0.0105981657744673
ENSDARG00000099514	zgc:171759	0.0105980540613015
ENSDARG00000070348	hoxc10a	0.0105973260394469
ENSDARG00000030262	si:ch211-220i18.4	0.0105960455076312
ENSDARG00000076313	si:ch211-240l19.7	0.0105959010154215
ENSDARG00000037390	gsg1l	0.0105913590025506
ENSDARG00000006602	chrna2a	0.0105897356061566
ENSDARG00000100329	znf1056	0.0105856368606664
ENSDARG00000087624	LRRC2	0.0105848078106509
ENSDARG00000095217	ENSDARG00000095217	0.0105831878954066
ENSDARG00000097208	ALKBH3 (1 of many)	0.0105808903152824
ENSDARG00000029695	pgp	0.0105784475194182
ENSDARG00000003931	cndp2	0.0105770443908837
ENSDARG00000088835	ENSDARG00000088835	0.0105745318233932
ENSDARG00000056248	si:dkey-183i3.5	0.0105709091645545
ENSDARG00000098071	znf1049	0.0105704242129503
ENSDARG00000093342	si:ch211-13f8.1	0.0105702074357494
ENSDARG00000034268	slit3	0.0105660359398275
ENSDARG00000101523	ENSDARG00000101523	0.0105657941217249
ENSDARG00000037961	rcn3	0.0105638079198967
ENSDARG00000032976	cmlc1	0.0105594303286904
ENSDARG00000103800	prkar1b	0.0105593431778808
ENSDARG00000092026	zgc:173545	0.0105544895221138
ENSDARG00000073707	cnksr2b	0.0105526060861376
ENSDARG00000079986	si:ch211-250k18.8	0.0105522746554158
ENSDARG00000100265	rhcgb	0.0105495609146285
ENSDARG00000100257	zgc:174314	0.0105494965477207
ENSDARG00000079634	filip1b	0.0105455553270276
ENSDARG00000053201	zgc:172323	0.0105444962729767
ENSDARG00000104418	guca2b	0.0105420736652786
ENSDARG00000039605	mat1a	0.010539912206067
ENSDARG00000016412	agt	0.0105217747939467
ENSDARG00000060439	clcn2c	0.0105213785535149
ENSDARG00000102581	si:dkeyp-44b5.5	0.0105161330386783
ENSDARG00000088000	znf1057	0.0105133235922924
ENSDARG00000062319	si:dkey-103g5.3	0.010507555904246
ENSDARG00000055381	bambia	0.0105071899593045
ENSDARG00000031222	lhx2b	0.0105065178007588
ENSDARG00000100352	aglb	0.0105036796600169
ENSDARG00000100795	timp4a	0.0105024975435941
ENSDARG00000075491	si:ch211-26b3.4	0.0105016634804953
ENSDARG00000103458	znf1126	0.0105014959879148
ENSDARG00000067997	myhz1.3	0.0104988857736302
ENSDARG00000007553	opn4.1	0.0104955990148218
ENSDARG00000068103	cfap45	0.0104908694124536
ENSDARG00000028469	rps6ka2	0.0104898171019083
ENSDARG00000075504	ENSDARG00000075504	0.0104882636917801
ENSDARG00000096639	si:ch211-101l18.8	0.0104881177336032
ENSDARG00000078854	tusc3	0.0104874464032086
ENSDARG00000099371	cygb1	0.0104858945633483
ENSDARG00000016088	rtn2a	0.010484864107287
ENSDARG00000052154	lix1	0.0104820590934887
ENSDARG00000056950	epyc	0.0104779947977231
ENSDARG00000056726	mettl7a	0.0104773070796231
ENSDARG00000017653	rgs13	0.0104749929062218
ENSDARG00000105232	si:ch211-260e23.8	0.010473742331859
ENSDARG00000104501	ENSDARG00000104501	0.0104717371335676
ENSDARG00000087198	cthrc1a	0.0104701433222293
ENSDARG00000061496	si:ch211-250e5.2	0.0104698285385
ENSDARG00000042613	crp3	0.0104697560167268
ENSDARG00000104670	CABZ01017733.2	0.0104687164512729
ENSDARG00000073948	prok1	0.0104686088947033
ENSDARG00000094965	nfil3-5	0.0104671810591883
ENSDARG00000079613	sall3a	0.010463481861198
ENSDARG00000037278	lrata	0.0104621425045785
ENSDARG00000074698	sdsl	0.0104612614721452
ENSDARG00000060115	lrrn1	0.0104609306224058
ENSDARG00000071586	tgfbi	0.0104587715634489
ENSDARG00000087394	tshz3a	0.0104581216941063
ENSDARG00000031911	tns3.2	0.0104545408624255
ENSDARG00000052783	cdc42ep3	0.0104536394138502
ENSDARG00000092617	si:dkey-22h13.2	0.0104525888790472
ENSDARG00000053709	si:ch73-89b15.3	0.0104505664750758
ENSDARG00000062892	foxe3	0.0104470843404292
ENSDARG00000037960	lrrc17	0.0104390105931799
ENSDARG00000075815	slc12a5a	0.010437816801914
ENSDARG00000040321	rx2	0.0104373555223062
ENSDARG00000104944	HIST2H3A (1 of many)	0.0104340021412833
ENSDARG00000057206	nmt1b	0.010429801858166
ENSDARG00000031678	COL5A2 (1 of many)	0.0104292725109243
ENSDARG00000025189	cpne8	0.0104280711669445
ENSDARG00000076312	myot	0.0104261947701808
ENSDARG00000045066	entpd1	0.0104247522425103
ENSDARG00000022101	obscnb	0.010424208566511
ENSDARG00000008275	klhl24b	0.0104220646792798
ENSDARG00000042845	oxt	0.0104215023966658
ENSDARG00000041115	cnfn	0.0104173809499189
ENSDARG00000101481	rbp5	0.0104166741691233
ENSDARG00000098538	CABZ01112049.1	0.0104157936138549
ENSDARG00000037748	slc43a1b	0.0104121830494766
ENSDARG00000079980	si:ch211-202h22.9	0.0104111910003398
ENSDARG00000056181	ncam1a	0.0104098817922017
ENSDARG00000076381	slc25a1b	0.0104097259188483
ENSDARG00000060116	camk1a	0.0104083103955307
ENSDARG00000059805	slc25a38a	0.0104065673020056
ENSDARG00000091650	igflr1	0.0104003172682639
ENSDARG00000100081	dnai1.1	0.0103986843386491
ENSDARG00000052782	glrba	0.0103983577164217
ENSDARG00000079790	PLPP1 (1 of many)	0.0103980836376456
ENSDARG00000036376	cldn7a	0.0103967102076899
ENSDARG00000099321	btbd17a	0.0103945915830444
ENSDARG00000071082	p4ha1b	0.0103933613475266
ENSDARG00000026403	hephl1b	0.0103932184583192
ENSDARG00000078674	hspb9	0.0103926475729902
ENSDARG00000046013	rasl11a	0.0103846335856146
ENSDARG00000078865	cxxc5a	0.0103773105231935
ENSDARG00000037425	s100a10a	0.0103762686015844
ENSDARG00000063518	ENSDARG00000063518	0.0103674391351796
ENSDARG00000078989	alpk3a	0.010364338923193
ENSDARG00000003808	aqp3a	0.0103568611892375
ENSDARG00000093043	FP236810.1	0.0103519837808761
ENSDARG00000055014	si:dkey-33m11.8	0.0103497996670839
ENSDARG00000057833	gulp1b	0.0103484066623496
ENSDARG00000078671	cdk5r2b	0.0103422924380268
ENSDARG00000038862	kcnb2	0.0103394371697152
ENSDARG00000089162	afap1l1a	0.0103391715785676
ENSDARG00000043182	hhla2a.1	0.0103391021901407
ENSDARG00000102067	GRM5 (1 of many)	0.0103385795090454
ENSDARG00000020447	tmtc4	0.0103370030901405
ENSDARG00000078557	si:ch211-57n23.4	0.0103354890355152
ENSDARG00000078898	pcdh7a	0.0103320517201859
ENSDARG00000017355	rsph9	0.0103304887168181
ENSDARG00000058257	slc39a1	0.0103300690936847
ENSDARG00000040076	pycard	0.0103257300841311
ENSDARG00000002197	pygl	0.0103248042935001
ENSDARG00000088638	si:dkey-188p4.1	0.0103234549370765
ENSDARG00000099195	ier2	0.0103127378311809
ENSDARG00000017391	unc13ba	0.0103098117479248
ENSDARG00000060927	si:ch211-136a13.1	0.0103077548083755
ENSDARG00000008553	zgc:136872	0.010306999764008
ENSDARG00000001913	palmda	0.0103055012232903
ENSDARG00000105187	gcshb	0.0102998758021317
ENSDARG00000068242	cngb1a	0.0102964257173094
ENSDARG00000088375	zgc:174704	0.0102956645697265
ENSDARG00000013687	cilp2	0.0102938773445672
ENSDARG00000036292	cdx4	0.0102909501418936
ENSDARG00000058725	rfesd	0.0102857379577421
ENSDARG00000104924	MYOZ3 (1 of many)	0.0102848545502241
ENSDARG00000054343	SLC7A8 (1 of many)	0.0102739661382633
ENSDARG00000101743	ENSDARG00000101743	0.0102732760940969
ENSDARG00000053298	nkx2.2a	0.0102716669219923
ENSDARG00000014420	elavl3	0.0102704272897919
ENSDARG00000004218	rnd1l	0.0102702045953155
ENSDARG00000094732	mical3b	0.0102683460027451
ENSDARG00000100001	CT573263.2	0.0102673460115912
ENSDARG00000086957	si:dkeyp-118a3.2	0.0102598156948117
ENSDARG00000098707	si:ch211-212k5.4	0.0102582786345932
ENSDARG00000100259	ENSDARG00000100259	0.0102582783112636
ENSDARG00000045638	slc13a1	0.0102521697152298
ENSDARG00000003909	ftr01	0.0102500905911233
ENSDARG00000071306	gip	0.0102475856944772
ENSDARG00000098892	si:ch211-223a21.1	0.0102470320334597
ENSDARG00000080493	snoU6-53	0.0102456013515214
ENSDARG00000103000	si:ch211-107p11.3	0.0102411681158718
ENSDARG00000074764	ENSDARG00000074764	0.0102402694383597
ENSDARG00000004932	anos1b	0.0102381943381515
ENSDARG00000040282	zgc:92590	0.0102381631782284
ENSDARG00000102501	hoxa5a	0.0102309973210649
ENSDARG00000101159	si:ch73-338a16.3	0.0102298815163606
ENSDARG00000023479	lrp13	0.0102285492989332
ENSDARG00000004745	lmbr1l	0.0102262163685352
ENSDARG00000097239	si:ch73-31d8.2	0.0102207940357925
ENSDARG00000099406	lrit1b	0.0102181485831642
ENSDARG00000102673	si:dkey-26i24.1	0.0102180296746688
ENSDARG00000087921	plce1	0.0102175014427981
ENSDARG00000105422	si:dkey-1k23.3	0.0102166763537488
ENSDARG00000077690	mb21d2	0.0102166581034436
ENSDARG00000093964	si:ch211-250k18.6	0.0102162961761573
ENSDARG00000099695	si:dkey-61n16.5	0.0102058090347088
ENSDARG00000073747	si:dkey-1j5.4	0.0102052068886633
ENSDARG00000104654	zgc:194626	0.0102034760457165
ENSDARG00000035290	dmrt3a	0.010202276880844
ENSDARG00000041060	zgc:92326	0.0102010570279342
ENSDARG00000099283	epb41a	0.0101968488852066
ENSDARG00000102778	fgf17	0.0101932387432387
ENSDARG00000103417	si:dkey-269o24.6	0.0101922915573881
ENSDARG00000060127	adamts3	0.0101847990340801
ENSDARG00000020574	atp2a1	0.0101801164983816
ENSDARG00000094696	si:dkey-201c13.2	0.0101795634468768
ENSDARG00000088687	crygm2d17	0.0101793516801328
ENSDARG00000038894	tmx3	0.0101746303842285
ENSDARG00000094653	si:dkey-149m13.5	0.0101741905527094
ENSDARG00000017602	ccng2	0.010172559989107
ENSDARG00000102897	CABZ01002345.1	0.0101717504674829
ENSDARG00000090116	znf1136	0.0101711129475784
ENSDARG00000102047	mab21l1	0.01017062174903
ENSDARG00000079198	usp13	0.0101705568556283
ENSDARG00000087178	scpp9	0.0101657742630345
ENSDARG00000100904	zgc:65811	0.0101652579660221
ENSDARG00000026395	rfx4	0.0101646092774983
ENSDARG00000053939	tgfa	0.0101645525104653
ENSDARG00000102442	IZUMO1R	0.0101630072586334
ENSDARG00000025311	cuzd1.2	0.0101599493207445
ENSDARG00000033029	pkd1b	0.0101537025170321
ENSDARG00000101671	zgc:158417	0.0101532104731667
ENSDARG00000069660	chrnb1	0.0101529759112891
ENSDARG00000090707	CABZ01079981.1	0.0101456681585511
ENSDARG00000071560	dlx4b	0.0101451595633767
ENSDARG00000059256	hoxd13a	0.0101428568081286
ENSDARG00000021265	mybpc2b	0.0101405763871696
ENSDARG00000087663	ENSDARG00000087663	0.0101404994396524
ENSDARG00000003965	tlx1	0.0101398358097573
ENSDARG00000100719	urah	0.0101352574608165
ENSDARG00000043443	kcnj13	0.0101301564401073
ENSDARG00000101831	irx1a	0.0101291674752589
ENSDARG00000056030	hoxb7a	0.0101260837620449
ENSDARG00000087196	fibinb	0.0101215972310591
ENSDARG00000012369	rdh10b	0.0101175552922514
ENSDARG00000078057	snx8b	0.0101123832633559
ENSDARG00000101589	cacna1db	0.0101093756003122
ENSDARG00000103405	znf1102	0.0101072534834021
ENSDARG00000101423	cyp2y3	0.0101069062479521
ENSDARG00000097150	si:dkey-81p22.14	0.0101066146560551
ENSDARG00000029898	CNGA1 (1 of many)	0.0101034941394573
ENSDARG00000102219	TRIM35 (1 of many)	0.0101025702529809
ENSDARG00000075107	nkx2.4a	0.0100940695556071
ENSDARG00000061049	rnf182	0.0100933425708534
ENSDARG00000101654	si:ch211-188c18.1	0.0100930378168074
ENSDARG00000102905	dre-mir-219-3	0.0100926044746819
ENSDARG00000070423	zgc:153157	0.0100917405239846
ENSDARG00000077559	ENSDARG00000077559	0.0100890551155737
ENSDARG00000088641	grn2	0.0100890493030105
ENSDARG00000017299	fabp11a	0.0100854026539547
ENSDARG00000092521	si:dkeyp-32g11.7	0.0100821837861125
ENSDARG00000074024	si:ch211-152n14.4	0.0100801200363555
ENSDARG00000024189	pnocb	0.0100699630710186
ENSDARG00000104387	slc4a5	0.0100687967474195
ENSDARG00000062519	abcc13	0.0100641987021027
ENSDARG00000059891	CU633832.1	0.0100640911489864
ENSDARG00000086945	ENSDARG00000086945	0.010062181474118
ENSDARG00000061918	cplx2	0.0100621022428981
ENSDARG00000040237	mef2d	0.0100596184544093
ENSDARG00000104903	cdkn1cb	0.0100568575187299
ENSDARG00000021150	valopa	0.0100563292990892
ENSDARG00000076548	si:dkey-266m15.5	0.0100539792599979
ENSDARG00000019753	kcnn3	0.0100496973285478
ENSDARG00000055365	si:dkey-25e12.3	0.0100480180066567
ENSDARG00000011845	chn2	0.0100471987058789
ENSDARG00000102752	znf1048	0.0100419842214453
ENSDARG00000079670	lrrc7	0.010041208359685
ENSDARG00000095580	si:ch211-67e16.11	0.0100394711826744
ENSDARG00000097836	ENSDARG00000097836	0.0100379440255619
ENSDARG00000010207	smad3b	0.0100356661749462
ENSDARG00000052118	ADAMTSL5	0.0100344852519765
ENSDARG00000074502	zmiz1a	0.0100337164022769
ENSDARG00000045153	slc16a8	0.010033410534613
ENSDARG00000026505	si:ch211-285c6.3	0.010033209314599
ENSDARG00000102759	CT583723.1	0.01003164483257
ENSDARG00000068369	angptl2b	0.0100272487978722
ENSDARG00000076426	dsg2l	0.0100263210805322
ENSDARG00000093193	chia.6	0.01002450954737
ENSDARG00000051955	brms1	0.0100237440370997
ENSDARG00000037805	lgals3bpa	0.0100236531285933
ENSDARG00000034138	shisa2	0.0100227264492573
ENSDARG00000089101	plrdgb	0.0100223237928569
ENSDARG00000061848	col15a1b	0.0100210016468925
ENSDARG00000042835	tfdp2	0.0100203843268867
ENSDARG00000094466	si:ch73-199e17.1	0.0100189632282797
ENSDARG00000021389	jag2b	0.0100181312961502
ENSDARG00000089475	hbae1	0.0100179995725324
ENSDARG00000102364	ENSDARG00000102364	0.0100176139480115
ENSDARG00000104490	si:ch211-185j11.3	0.0100173707249281
ENSDARG00000051879	abcc8	0.0100172929255903
ENSDARG00000097180	si:dkey-7i4.21	0.0100130496590522
ENSDARG00000068036	tmem119b	0.0100114612408458
ENSDARG00000036833	upp2	0.0100085988961901
ENSDARG00000062220	plekha7b	0.010006876432693
ENSDARG00000078088	si:ch211-186j3.6	0.0100042124780827
ENSDARG00000097013	zgc:194282	0.0100028623251931
ENSDARG00000059743	tmem98	0.0100016958468085
ENSDARG00000006775	cass4	0.0100004488263025
