# Supplementary material for: A high-resolution mRNA expression time course of embryonic development in zebrafish
Source: eLife. 2017 Nov 16;6:e30860. doi: 10.7554/eLife.30860 (PMC5690287; doi:10.7554/eLife.30860)
Supplement: Supplementary file 17. [file elife-30860-supp17.zip › rnaseq/PC4.genes.tsv]

gene_id	gene_name	% variance explained
ENSDARG00000038147	hbbe3	0.0378927173061497
ENSDARG00000030270	tnnt3a	0.0355700209267956
ENSDARG00000104814	wu:fc46h12	0.0331284610839406
ENSDARG00000093957	si:dkey-251i10.2	0.0325947429157843
ENSDARG00000078557	si:ch211-57n23.4	0.0324975300707783
ENSDARG00000011785	tbx6	0.0321370488745193
ENSDARG00000039099	zgc:113413	0.031993659373771
ENSDARG00000097098	si:zfos-44a5.1	0.0305764799206972
ENSDARG00000103878	anpepb	0.030114745003612
ENSDARG00000099354	CABZ01112575.1	0.0299453807855368
ENSDARG00000097776	si:ch1073-80i24.3	0.0296838381939234
ENSDARG00000099101	gch2	0.0294170189049687
ENSDARG00000042826	egr2b	0.0288448352986082
ENSDARG00000045677	opn1sw1	0.0283271148281287
ENSDARG00000007024	uox	0.0281443472895623
ENSDARG00000038018	prph2a	0.0280307581762915
ENSDARG00000029069	tnni2a.4	0.027605483315071
ENSDARG00000097008	opn1mw1	0.0276034210193252
ENSDARG00000100315	slc15a1a	0.0275678998704121
ENSDARG00000100265	rhcgb	0.0275303098331492
ENSDARG00000099284	si:dkey-228b2.6	0.0273667899373828
ENSDARG00000057575	pnp4a	0.027297578226318
ENSDARG00000097150	si:dkey-81p22.14	0.0269281954378395
ENSDARG00000093844	zgc:136461	0.0269018388202413
ENSDARG00000056950	epyc	0.0267632059186985
ENSDARG00000044566	fabp6	0.0262349081844617
ENSDARG00000039730	zgc:112160	0.0262336426394393
ENSDARG00000058917	nnr	0.0262132920655525
ENSDARG00000042993	try	0.026097610447211
ENSDARG00000036471	dand5	0.0260722235113823
ENSDARG00000036140	crybgx	0.0258482067082194
ENSDARG00000103468	otud4	0.0258474160294485
ENSDARG00000073742	prss59.2	0.0256770967224914
ENSDARG00000061355	aoc1	0.0254619046670388
ENSDARG00000097849	si:ch211-72a16.11	0.0253684385551602
ENSDARG00000056028	slc22a7a	0.0253352726865273
ENSDARG00000060797	pfkmb	0.0251457891129257
ENSDARG00000038439	fabp10a	0.0249605019101514
ENSDARG00000099185	chia.2	0.0249374023981153
ENSDARG00000003902	ctsl.1	0.0248213640114634
ENSDARG00000096750	si:dkey-11c5.14	0.0247354341253458
ENSDARG00000024829	tnw	0.0246599731499703
ENSDARG00000090428	ctrb1	0.0246137799864598
ENSDARG00000043820	nme2a	0.0245433242538231
ENSDARG00000056765	ela2l	0.0245250492877798
ENSDARG00000003203	rhcga	0.0244638356588901
ENSDARG00000058553	sprb	0.0243085468380602
ENSDARG00000020028	cps1	0.0242038461142034
ENSDARG00000104685	grk1b	0.0241553189978076
ENSDARG00000002696	gnb3b	0.0239646636594035
ENSDARG00000090689	hbbe1.2	0.0239431957016281
ENSDARG00000068947	si:ch211-264e16.1	0.0237130275548686
ENSDARG00000087390	si:ch211-5k11.12	0.0236389059757696
ENSDARG00000044861	opn1lw2	0.0235193174658145
ENSDARG00000036292	cdx4	0.0233251071381273
ENSDARG00000074613	si:ch211-240l19.6	0.0233157115005596
ENSDARG00000068680	ctrl	0.0232648011737411
ENSDARG00000094859	si:dkey-11o15.10	0.0230894183928896
ENSDARG00000067997	myhz1.3	0.022994900561399
ENSDARG00000099693	AL935065.2	0.0228502499127501
ENSDARG00000053526	enpp7.1	0.0228180192762194
ENSDARG00000071445	myoz1b	0.0227465242905749
ENSDARG00000103543	gngt2b	0.0227276769890508
ENSDARG00000002193	rho	0.0227192192228076
ENSDARG00000100955	stk24a	0.0227166629794897
ENSDARG00000069552	atoh7	0.0227073919452306
ENSDARG00000017490	cel.1	0.0226965236490503
ENSDARG00000103789	tmem130	0.022661320998717
ENSDARG00000039423	si:ch211-217g15.3	0.0225544484157572
ENSDARG00000005526	igfn1.1	0.022517770360229
ENSDARG00000007276	ela3l	0.0225164088252085
ENSDARG00000007582	si:ch1073-155h21.1	0.0224179104855911
ENSDARG00000039393	si:ch211-240l19.5	0.022322799530685
ENSDARG00000014840	prph2b	0.0223181932981903
ENSDARG00000089563	CU633855.1	0.0222902899134063
ENSDARG00000089310	gc	0.0222626227069351
ENSDARG00000077688	cpo	0.0222533224550859
ENSDARG00000079274	prss59.1	0.0222466694342198
ENSDARG00000061858	zgc:153968	0.0221541411605642
ENSDARG00000002589	mylpfb	0.0221377894141564
ENSDARG00000042529	gnat2	0.0221230852912149
ENSDARG00000017274	opn1sw2	0.0218844730659758
ENSDARG00000068515	chs1	0.0218723128006472
ENSDARG00000025953	rhoq	0.0218697962606541
ENSDARG00000017314	CELA1 (1 of many)	0.0218660515549865
ENSDARG00000098949	mslna	0.0218609295352685
ENSDARG00000015906	mxtx2	0.0217950806806706
ENSDARG00000006008	dct	0.0217820027374633
ENSDARG00000037789	pvalb1	0.0217306214204088
ENSDARG00000036186	mbpa	0.0215831601079647
ENSDARG00000052578	c6ast4	0.0215186212586901
ENSDARG00000056151	tyrp1b	0.0215078167368604
ENSDARG00000092521	si:dkeyp-32g11.7	0.0214810542949025
ENSDARG00000043722	cpa4	0.021479828178296
ENSDARG00000068088	tcnl	0.0214702363373675
ENSDARG00000089475	hbae1	0.021388958745886
ENSDARG00000020746	gfi1aa	0.0213881539781988
ENSDARG00000025912	bscl2l	0.021351289821925
ENSDARG00000070157	tgm2a	0.0213330082786565
ENSDARG00000103947	znf1028	0.0213258914847038
ENSDARG00000068934	cyp1b1	0.0212360211249585
ENSDARG00000018361	sult1st3	0.0212332292593768
ENSDARG00000070546	msgn1	0.0211983173388484
ENSDARG00000056781	ZAN	0.0211236846012368
ENSDARG00000105341	si:dkey-9l20.3	0.0210907892628305
ENSDARG00000006427	fabp2	0.0210543486420512
ENSDARG00000067990	myhz1.1	0.0210528766802755
ENSDARG00000103700	si:ch211-239d6.2	0.021049419138545
ENSDARG00000091090	xirp2b	0.0210216743967004
ENSDARG00000078622	scpp5	0.0209557516326309
ENSDARG00000078052	emilin3a	0.0209252718686691
ENSDARG00000104681	si:dkeyp-87d1.1	0.0208689878482263
ENSDARG00000018105	casq1b	0.0208538074907133
ENSDARG00000008029	mep1a.2	0.0208141382326602
ENSDARG00000088432	si:dkey-162h11.3	0.0207606295456446
ENSDARG00000088514	and1	0.0207442355482479
ENSDARG00000020574	atp2a1	0.0207441255574085
ENSDARG00000103342	CABZ01113193.1	0.0206602267868205
ENSDARG00000039077	tyr	0.020635158021222
ENSDARG00000079305	hbae3	0.0206344176107305
ENSDARG00000101051	ctsbb	0.020613190833497
ENSDARG00000100591	sox32	0.0206043526912088
ENSDARG00000007891	meox1	0.0205711025994532
ENSDARG00000037402	lim2.3	0.0205165050240104
ENSDARG00000076299	EMILIN3	0.0204742574990385
ENSDARG00000068516	hapln1b	0.0204385340185934
ENSDARG00000029894	slc2a15a	0.0204375015501191
ENSDARG00000100673	BX927193.1	0.0204302624661919
ENSDARG00000054321	ngs	0.020422161368549
ENSDARG00000018478	agxtb	0.020407436798175
ENSDARG00000040565	ckmb	0.020393464532585
ENSDARG00000061249	myom1a	0.0203780346033428
ENSDARG00000071592	aqp8a.2	0.0203499354663051
ENSDARG00000096257	si:ch73-367p23.2	0.020349119552548
ENSDARG00000008788	camk1gb	0.020306099284047
ENSDARG00000069018	cyp7a1	0.0203001372948977
ENSDARG00000024785	ctnna2	0.0202766346170614
ENSDARG00000007407	barx1	0.0202356926091482
ENSDARG00000101026	CABZ01038709.1	0.0202023826210388
ENSDARG00000098752	csf3b	0.0201093547657825
ENSDARG00000067995	myhz1.2	0.0201048083046393
ENSDARG00000013963	mipb	0.0200974247281466
ENSDARG00000043729	plac8.1	0.0200913203574539
ENSDARG00000012903	slc34a2a	0.0200800572712842
ENSDARG00000068168	hes2.2	0.0200742958763767
ENSDARG00000096667	si:dkey-25o16.2	0.0200568920842311
ENSDARG00000070535	ripply2	0.0200252426665835
ENSDARG00000038658	murca	0.0200196247719962
ENSDARG00000093220	BX571664.1	0.0200154391900343
ENSDARG00000006526	fn1b	0.0199746843182966
ENSDARG00000097873	si:ch211-195b13.9	0.0199663329005737
ENSDARG00000024433	pvalb4	0.0199581256211737
ENSDARG00000015076	cx44.1	0.0199536112155985
ENSDARG00000040442	prtgb	0.0199403865750773
ENSDARG00000098094	si:dkey-146c18.5	0.0199376047684778
ENSDARG00000045633	asb15a	0.0198675304764762
ENSDARG00000007739	atp1a1a.2	0.0198170222383375
ENSDARG00000044528	slc15a1b	0.0198102984585052
ENSDARG00000055493	hic1	0.0197076840077253
ENSDARG00000017441	mylz3	0.0196629938839199
ENSDARG00000098805	vwa11	0.0196284721577984
ENSDARG00000033160	nr1d1	0.0196066442660673
ENSDARG00000037925	rgs9a	0.0195955315679329
ENSDARG00000040683	MEP1B (1 of many)	0.0195833534102773
ENSDARG00000003615	slc26a3.2	0.0195800209924781
ENSDARG00000012944	myhz2	0.0195453233382596
ENSDARG00000059978	cplx4a	0.0195383634551601
ENSDARG00000030157	mybpc2a	0.0195355561467511
ENSDARG00000014196	myl1	0.0194384405979019
ENSDARG00000101826	zwi	0.0193950565502771
ENSDARG00000070360	fam212aa	0.0193873471406752
ENSDARG00000097947	mespbb	0.019384627768084
ENSDARG00000075517	si:ch211-120k19.1	0.0193573734017138
ENSDARG00000035327	ckma	0.0193410593994183
ENSDARG00000043171	CELA1 (1 of many)	0.0193341454713064
ENSDARG00000041115	cnfn	0.0192722123619647
ENSDARG00000014031	abcc2	0.019256943476489
ENSDARG00000089124	si:ch211-5k11.2	0.0192387696297125
ENSDARG00000044976	krt93	0.0192281159567979
ENSDARG00000007576	crybb1l1	0.0192009174525356
ENSDARG00000057121	C7 (1 of many)	0.0191951210337487
ENSDARG00000103136	si:dkey-119o24.8	0.0191633636667009
ENSDARG00000105344	pkd1l2a	0.0191610567676678
ENSDARG00000023272	tfap2d	0.0191568733544228
ENSDARG00000093994	znf1058	0.0191505507782411
ENSDARG00000090268	krtt1c19e	0.0191467064922593
ENSDARG00000021172	cyp2ad2	0.0191439111726823
ENSDARG00000075433	MYOM2	0.0191389986945254
ENSDARG00000091502	znf1127	0.0191308373702075
ENSDARG00000053875	cryba1b	0.0191212121800597
ENSDARG00000043035	capn3b	0.0191140121204995
ENSDARG00000037191	ttr	0.0190832688315992
ENSDARG00000101629	MGAM	0.0190760546500588
ENSDARG00000006901	AEBP1 (1 of many)	0.0190395536252562
ENSDARG00000068181	dpep1	0.0190390566925034
ENSDARG00000101592	prp	0.0190169857133866
ENSDARG00000098475	arr3b	0.0190073450666214
ENSDARG00000053480	aqp9b	0.0189838940679765
ENSDARG00000076830	si:dkey-65b12.6	0.0189743630217644
ENSDARG00000068586	ENSDARG00000068586	0.0189663147357273
ENSDARG00000096563	si:dkey-269i1.2	0.0189505153011711
ENSDARG00000037285	mipa	0.0189459943606079
ENSDARG00000101990	CU571315.3	0.0189428525593075
ENSDARG00000029747	mep1a.1	0.0189342591343123
ENSDARG00000097890	si:ch1073-100f3.2	0.0188842653773625
ENSDARG00000089963	hbbe1.1	0.018867671930347
ENSDARG00000019492	shbg	0.0188548292180556
ENSDARG00000096956	hoxc10a	0.0188378173070191
ENSDARG00000015404	arl3l2	0.0188217481860167
ENSDARG00000011615	mybpc3	0.0188054660650831
ENSDARG00000002988	tnnt2d	0.0187626016170883
ENSDARG00000105416	adgrg4a	0.0187498024451064
ENSDARG00000092890	si:ch73-44m9.5	0.0187490404843219
ENSDARG00000011821	plod2	0.0187184874827954
ENSDARG00000036671	tnni1al	0.0187094309226848
ENSDARG00000104569	ENSDARG00000104569	0.0186974840439292
ENSDARG00000002768	pvalb2	0.0186719195296696
ENSDARG00000060671	lct	0.0186213254287609
ENSDARG00000102443	ENSDARG00000102443	0.0185886445683517
ENSDARG00000056744	ela2	0.0185852321044023
ENSDARG00000040747	tm4sf4	0.0184718737287384
ENSDARG00000033760	pmelb	0.0184715537244811
ENSDARG00000100397	pde6c	0.0184658174074011
ENSDARG00000009386	MPP4 (1 of many)	0.0184638545081413
ENSDARG00000057571	pgam2	0.0184550716812374
ENSDARG00000091062	si:dkey-199k11.6	0.0184418636613305
ENSDARG00000056030	hoxb7a	0.0184353268731432
ENSDARG00000027355	slc25a4	0.0184269592939433
ENSDARG00000012881	slc4a1a	0.0184183953350824
ENSDARG00000061379	cmya5	0.0184137308356399
ENSDARG00000008982	casq2	0.0183717255705901
ENSDARG00000009153	pla2g1b	0.0183487699214607
ENSDARG00000040004	PKHD1L1 (1 of many)	0.0183417598898341
ENSDARG00000013856	amy2a	0.018316589483288
ENSDARG00000019233	nln	0.0182797341391923
ENSDARG00000005139	hhatlb	0.0182760582849952
ENSDARG00000009637	rcvrn3	0.0182609503940589
ENSDARG00000100776	syt8	0.0182450195302951
ENSDARG00000052779	zgc:153932	0.0182301899099034
ENSDARG00000096445	ENSDARG00000096445	0.0181931585542732
ENSDARG00000006865	glra4a	0.018192730181859
ENSDARG00000102036	PTCHD3	0.0181617570261456
ENSDARG00000020811	efemp2b	0.0181086056553286
ENSDARG00000053269	slc2a15b	0.0180624514687955
ENSDARG00000075292	myo15aa	0.0180046268126045
ENSDARG00000071429	tdo2a	0.0179889606627387
ENSDARG00000044280	opn1mw2	0.0179859750932084
ENSDARG00000062347	mtus2	0.0179760678349701
ENSDARG00000015445	lim2.4	0.0179515075593432
ENSDARG00000068232	cbln12	0.0179475783744193
ENSDARG00000041083	anpepa	0.0179463390627652
ENSDARG00000030347	mespba	0.0178866529541259
ENSDARG00000037916	cdk5r1a	0.0178462999717199
ENSDARG00000005221	desmb	0.0178371952699155
ENSDARG00000098758	znf1125	0.0178340833527411
ENSDARG00000095294	si:dkey-200l5.4	0.0177601774351692
ENSDARG00000062363	phex	0.017759643652881
ENSDARG00000058820	bin1b	0.0177518459774979
ENSDARG00000093318	si:dkey-57a22.15	0.0177429686444296
ENSDARG00000077084	col28a1	0.0177145185856369
ENSDARG00000030758	guca1c	0.0177097808230457
ENSDARG00000091099	ENSDARG00000091099	0.0176835391301026
ENSDARG00000010758	capn12	0.0176727167042932
ENSDARG00000006840	gnmt	0.017662051700787
ENSDARG00000105429	si:ch211-193l2.8	0.0176440621922619
ENSDARG00000045142	hbz	0.0176379190874958
ENSDARG00000099558	NPC1L1	0.0176330313232575
ENSDARG00000007697	fabp7a	0.0176291372560903
ENSDARG00000021265	mybpc2b	0.0176238207958305
ENSDARG00000051814	ptprz1a	0.0176095604730708
ENSDARG00000014201	otpa	0.0175810165179827
ENSDARG00000053254	mylpfa	0.0175790882634597
ENSDARG00000091800	si:ch211-186e20.6	0.0175582555782223
ENSDARG00000069252	mixl1	0.0175540743129465
ENSDARG00000022858	wnt7ba	0.0175519389349078
ENSDARG00000038716	casq1a	0.0175291001048697
ENSDARG00000090585	gpc1b	0.0175282255672254
ENSDARG00000041735	tmem237a	0.017522830056043
ENSDARG00000068220	hbl3	0.0175215740421062
ENSDARG00000058327	neu3.3	0.0175101326081972
ENSDARG00000041864	capn3a	0.0174966354829229
ENSDARG00000103458	znf1126	0.0174416200483883
ENSDARG00000089086	mustn1	0.0174291052728423
ENSDARG00000102414	MYH13 (1 of many)	0.0174087106817819
ENSDARG00000070705	zgc:64022	0.0173766968917682
ENSDARG00000040955	dharma	0.017369116546664
ENSDARG00000103283	si:dkey-238o14.7	0.0173662723520675
ENSDARG00000104261	CABZ01111729.1	0.0173592717582496
ENSDARG00000007982	onecut1	0.0173547168662918
ENSDARG00000030349	cryba2a	0.0173469209280809
ENSDARG00000104263	FMNL1 (1 of many)	0.017323165835472
ENSDARG00000003808	aqp3a	0.0173067664536361
ENSDARG00000019365	KRT23	0.0173062483548343
ENSDARG00000013317	pygmb	0.0172961762229888
ENSDARG00000052016	cabp2a	0.0172906408969081
ENSDARG00000093156	si:ch73-21g5.7	0.0172902419447655
ENSDARG00000020952	NAALADL1	0.0172796328733815
ENSDARG00000033393	NPBWR2	0.0172595560916125
ENSDARG00000099438	CABZ01073736.1	0.0172523558899538
ENSDARG00000079302	and2	0.0172449634113636
ENSDARG00000017400	klf1	0.0172394666774255
ENSDARG00000076160	si:dkey-285e18.2	0.0171951697071835
ENSDARG00000026926	rom1b	0.0171753880036002
ENSDARG00000062481	mlphb	0.0171742382651824
ENSDARG00000039325	pmepa1	0.0171685948432998
ENSDARG00000028257	cyb561a3b	0.0171539615214618
ENSDARG00000052138	slc1a2a	0.0171522629447347
ENSDARG00000100821	scrt1a	0.0171231163575732
ENSDARG00000045269	PTS	0.0171206989465088
ENSDARG00000024032	coch	0.0170695696548275
ENSDARG00000099838	CABZ01113374.1	0.0170645183880759
ENSDARG00000101731	si:dkey-199k11.8	0.0170537066290689
ENSDARG00000079050	adgre8	0.0170475742294659
ENSDARG00000095649	si:dkey-97a13.12	0.017035368122342
ENSDARG00000095802	si:ch1073-155h21.2	0.0170172115815683
ENSDARG00000103034	CRISP3	0.0170115705741628
ENSDARG00000004712	tbr1b	0.0169844268112965
ENSDARG00000029457	cacna1sa	0.0169737105370993
ENSDARG00000086345	cux2b	0.0169515022077622
ENSDARG00000038199	cda	0.0169433057796114
ENSDARG00000044059	lft2	0.0169209554597712
ENSDARG00000102113	si:ch211-193l2.7	0.0168624168389654
ENSDARG00000099712	MYL3	0.0168488424412874
ENSDARG00000075958	si:dkey-266f7.9	0.0168347836784109
ENSDARG00000056743	murcb	0.0168325269751514
ENSDARG00000014722	her1	0.0168023477324162
ENSDARG00000044550	hif1al2	0.0167978788301294
ENSDARG00000068507	crybb1	0.0167937344123405
ENSDARG00000105351	si:ch211-113d11.6	0.0167756525308799
ENSDARG00000015072	dmrt2a	0.0167655964800787
ENSDARG00000104932	si:ch211-261d9.1	0.0167489821655268
ENSDARG00000030915	cpa1	0.0167391386942563
ENSDARG00000024771	slc24a5	0.016731456111967
ENSDARG00000014805	fhl5	0.0167314270394198
ENSDARG00000077201	myo7bb	0.016727770670495
ENSDARG00000045071	chad	0.016718310709144
ENSDARG00000092361	si:dkey-79f11.7	0.0167143673738831
ENSDARG00000009134	hlx1	0.0167104012100737
ENSDARG00000003797	asb2a.1	0.0167091556051082
ENSDARG00000022817	pvalb3	0.0167017332078093
ENSDARG00000052846	fsta	0.0166996935263205
ENSDARG00000105252	CABZ01012147.1	0.0166968207155987
ENSDARG00000099860	pkmb	0.0166929657761938
ENSDARG00000099276	ugt5b3	0.0166922788548611
ENSDARG00000010231	ppm1na	0.0166889135944636
ENSDARG00000038742	RBP1 (1 of many)	0.0166808673567545
ENSDARG00000055518	pygma	0.016680338116897
ENSDARG00000019752	rom1a	0.016667477604171
ENSDARG00000074897	hes2.1	0.0166649513975587
ENSDARG00000104586	CU302413.1	0.0166380401988894
ENSDARG00000041959	cxcr4b	0.0166275238451495
ENSDARG00000015876	npas3b	0.0165980268610225
ENSDARG00000042552	cacna1sb	0.0165665801384932
ENSDARG00000006456	pdgfrl	0.0165613641396528
ENSDARG00000102692	TGM1 (1 of many)	0.0165438724161302
ENSDARG00000037873	cyp3c3	0.0165336559800475
ENSDARG00000097503	si:ch73-288o11.5	0.0165033233514474
ENSDARG00000099974	ldb3b	0.0164899880347843
ENSDARG00000019253	rhag	0.016464030788089
ENSDARG00000092788	si:dkey-21e2.15	0.0164397754200915
ENSDARG00000099581	txnbb	0.0164314672904552
ENSDARG00000075600	si:dkeyp-41f9.3	0.0164184461008315
ENSDARG00000012829	asah2	0.0164169673955904
ENSDARG00000006588	zgc:111983	0.0163914499277682
ENSDARG00000028118	dscamb	0.016375027315824
ENSDARG00000101799	si:ch1073-82l19.1	0.0163244925725396
ENSDARG00000102106	tgm1l1	0.0163230676105944
ENSDARG00000069017	elnb	0.0163046472809371
ENSDARG00000046012	slc47a1	0.0162962458023554
ENSDARG00000074001	crygmxl2	0.0162869916744362
ENSDARG00000098011	si:ch211-209m20.7	0.016275267202927
ENSDARG00000041540	sult1st2	0.0162610640929524
ENSDARG00000002986	gda	0.0162583103688477
ENSDARG00000097224	prr33	0.0162555698048127
ENSDARG00000019902	rcvrn2	0.0162474122273832
ENSDARG00000002593	slc45a2	0.0162350766005855
ENSDARG00000017917	her7	0.0162249570561178
ENSDARG00000075343	csf1a	0.0162117636523105
ENSDARG00000003206	chchd6a	0.0161957908869496
ENSDARG00000104775	si:ch211-134a4.1	0.0161851423228556
ENSDARG00000055053	itih1	0.0161788614153724
ENSDARG00000100968	si:ch211-1a19.3	0.0161730569012176
ENSDARG00000091560	slc6a19a.2	0.016163736826292
ENSDARG00000077712	zgc:113886	0.0161452236752534
ENSDARG00000075111	als2a	0.0161363106452452
ENSDARG00000007277	myf5	0.0161153036127383
ENSDARG00000042953	cyp2n13	0.0160951035487013
ENSDARG00000037190	ENSDARG00000037190	0.0160731485410378
ENSDARG00000103295	cyp3a65	0.0160710628175503
ENSDARG00000033854	abrab	0.01606471131421
ENSDARG00000098051	opn6b	0.0160480229027215
ENSDARG00000045592	tnni2a.1	0.0160356409672456
ENSDARG00000101879	CU467856.1	0.0160181514615746
ENSDARG00000070960	si:ch211-288g17.4	0.0159937965562657
ENSDARG00000057096	ndr1	0.0159852835310814
ENSDARG00000052960	nppa	0.0159823297030933
ENSDARG00000098791	ENSDARG00000098791	0.0159616369981198
ENSDARG00000044254	anxa3b	0.015957138849272
ENSDARG00000029230	pnp4b	0.015948341180857
ENSDARG00000091298	pmela	0.0159471480601013
ENSDARG00000077293	synpo2la	0.0159258483134219
ENSDARG00000057661	aldoca	0.0159078409580595
ENSDARG00000073970	mctp2b	0.0158771943294298
ENSDARG00000016918	ace2	0.0158715322607544
ENSDARG00000068457	tnnt3b	0.0158686346197621
ENSDARG00000006602	chrna2a	0.0158685523076883
ENSDARG00000027063	arpc1b	0.0158669040540148
ENSDARG00000076850	si:ch211-157b11.14	0.015838727313983
ENSDARG00000101485	si:ch1073-469d17.2	0.0158220993662764
ENSDARG00000019658	pou2f2a	0.0158194235521857
ENSDARG00000070320	si:dkey-245p14.4	0.0158075440850336
ENSDARG00000029822	cel.2	0.0158029718409642
ENSDARG00000043584	ifit15	0.0157937483961106
ENSDARG00000099898	PSKH2	0.0157863936499468
ENSDARG00000024894	tbx5a	0.0157854255905972
ENSDARG00000016470	anxa5b	0.0157743645366996
ENSDARG00000068974	lim2.1	0.0157701524366106
ENSDARG00000088745	MFAP4 (1 of many)	0.0157618320483568
ENSDARG00000096739	si:dkey-219e21.2	0.0157614984338828
ENSDARG00000023797	ryr1b	0.0157517973231123
ENSDARG00000070666	rhol	0.0157283000592453
ENSDARG00000002576	cabp5a	0.0157234872684456
ENSDARG00000089399	tmem176l.2	0.0157218419387367
ENSDARG00000036571	sema3e	0.0157003452405267
ENSDARG00000103810	cacna2d4a	0.0156767288631704
ENSDARG00000070966	insl5a	0.0156695909861668
ENSDARG00000056873	and3	0.0156669992767383
ENSDARG00000100613	CABZ01089777.1	0.0156651108662799
ENSDARG00000055160	chadla	0.0156604819967175
ENSDARG00000094696	si:dkey-201c13.2	0.0156520150583828
ENSDARG00000062449	xpr1a	0.0156479501131569
ENSDARG00000059073	gsc	0.0156371071088073
ENSDARG00000105065	dock9a	0.015635066643464
ENSDARG00000091754	CHCHD5	0.0156273077640085
ENSDARG00000095557	si:dkey-11n6.3	0.0156250597302719
ENSDARG00000079361	abcg2b	0.0156232336909972
ENSDARG00000078878	METTL21C (1 of many)	0.0156214362551142
ENSDARG00000045601	cax1	0.0156152973260571
ENSDARG00000005783	ncanb	0.0156134495356391
ENSDARG00000100792	zgc:154142	0.0156028156544562
ENSDARG00000057789	lyz	0.0156024243903424
ENSDARG00000092810	stap2a	0.015593626575305
ENSDARG00000074639	ENSDARG00000074639	0.0155908632311086
ENSDARG00000045979	ENSDARG00000045979	0.0155811031729035
ENSDARG00000046142	si:ch211-170d8.5	0.0155741400787507
ENSDARG00000102272	coro6	0.0155715098193444
ENSDARG00000060879	slc28a1	0.0155564161304006
ENSDARG00000094077	si:dkey-21e2.16	0.0155521741382893
ENSDARG00000100694	tnnt2b	0.0155511220727397
ENSDARG00000075159	mfi2	0.0155430759637052
ENSDARG00000055240	xdh	0.0155400875707448
ENSDARG00000059362	ptrfb	0.0155318560242262
ENSDARG00000071475	aox5	0.0155305443741335
ENSDARG00000059574	fscn2a	0.0155124290182438
ENSDARG00000076259	tbr1a	0.0155063123216447
ENSDARG00000038009	si:ch73-233k15.1	0.0155049827175572
ENSDARG00000042644	sod2	0.0154893621156645
ENSDARG00000098063	alp3	0.0154892371335261
ENSDARG00000011581	si:dkey-23k10.5	0.0154840399609829
ENSDARG00000024548	cryba4	0.0154751591759225
ENSDARG00000008732	zgc:66479	0.0154674782423056
ENSDARG00000060263	pecam1	0.0154551824256762
ENSDARG00000088927	CR450793.1	0.0154532653783553
ENSDARG00000051879	abcc8	0.0154346482584547
ENSDARG00000031588	si:dkey-239b22.1	0.015432402045079
ENSDARG00000090899	SYCN (1 of many)	0.0154058602340958
ENSDARG00000098872	BX649453.1	0.0154017299988142
ENSDARG00000104204	slc1a8a	0.0153989209462995
ENSDARG00000040608	gcnt7	0.0153986911643156
ENSDARG00000019782	impg2a	0.0153974096422949
ENSDARG00000051875	islr2	0.0153783835277703
ENSDARG00000071331	ryr3	0.0153763687489188
ENSDARG00000077187	impg1a	0.0153683482345253
ENSDARG00000105001	zgc:91999	0.0153634095311374
ENSDARG00000099470	muc5.3	0.015358365936063
ENSDARG00000068892	sostdc1a	0.0153439430699063
ENSDARG00000101816	col5a3b	0.0153292693069616
ENSDARG00000060410	thbs2a	0.0153256224533284
ENSDARG00000093787	si:dkey-182g1.8	0.0153125949715616
ENSDARG00000092143	ank1a	0.0153088309450964
ENSDARG00000098573	sgcd	0.0152970797953544
ENSDARG00000032919	chchd3a	0.0152933101462818
ENSDARG00000030980	csrp1b	0.0152668527672404
ENSDARG00000055705	f5	0.0152647353741957
ENSDARG00000093780	si:ch211-212c13.6	0.0152505549124818
ENSDARG00000036082	tph1b	0.015219739910641
ENSDARG00000044204	endou	0.0152011958398105
ENSDARG00000069031	plac8l1	0.0151824940654044
ENSDARG00000074558	cntnap2b	0.0151761187879101
ENSDARG00000077960	si:ch211-186e20.7	0.0151680382618087
ENSDARG00000103687	sycn.2	0.0151584305435264
ENSDARG00000007906	lrp2b	0.0151498386160683
ENSDARG00000054150	cx23	0.0151483410967514
ENSDARG00000010816	slc7a14a	0.0151459453818225
ENSDARG00000007944	lhx1b	0.0151295291415409
ENSDARG00000104823	znf648	0.0151255312044138
ENSDARG00000018263	pdia2	0.0151247057363251
ENSDARG00000089210	FP102169.1	0.015123846403363
ENSDARG00000098536	si:dkey-25i10.1	0.0151177177205234
ENSDARG00000055185	tm4sf5	0.0151121667013468
ENSDARG00000068263	csf1b	0.0151094934264919
ENSDARG00000101924	si:dkey-65b13.13	0.015109221341041
ENSDARG00000090946	si:zfos-364h11.1	0.0151051891422937
ENSDARG00000092240	si:ch211-243a20.3	0.0150697869122619
ENSDARG00000040282	zgc:92590	0.0150507181444549
ENSDARG00000070923	zgc:158296	0.0150445889386949
ENSDARG00000095149	znf1062	0.0150390147480445
ENSDARG00000091609	spink4	0.0150331703689925
ENSDARG00000087741	asb14b	0.0150322768085513
ENSDARG00000038489	b3gnt7	0.015026939610449
ENSDARG00000101861	cyp2k19	0.0150257795889739
ENSDARG00000028048	rdh8a	0.0150222340421754
ENSDARG00000045268	tectb	0.0150178498451662
ENSDARG00000009443	zgc:92137	0.0150110248617375
ENSDARG00000035809	col1a1b	0.0150094411110767
ENSDARG00000013871	slc5a1	0.0150017488314324
ENSDARG00000020794	neurod6b	0.0150009359817442
ENSDARG00000092730	si:dkey-22i16.3	0.0150002394453979
ENSDARG00000060368	syn1	0.0149879174495142
ENSDARG00000062632	duox	0.0149762885333709
ENSDARG00000069998	si:ch211-145b13.6	0.0149480927526905
ENSDARG00000070972	si:ch211-81a5.8	0.0149452705511034
ENSDARG00000102967	si:dkey-245f22.5	0.0149406176763158
ENSDARG00000014479	ptf1a	0.0149336970392119
ENSDARG00000052905	zgc:165423	0.0149284056309196
ENSDARG00000098376	si:ch211-207l14.1	0.0149228675549656
ENSDARG00000014321	eng1a	0.0149198651622615
ENSDARG00000078962	DUOXA2	0.0149011639933155
ENSDARG00000068589	CABZ01079764.1	0.0148780135432406
ENSDARG00000097118	si:dkey-33c14.3	0.0148766097297404
ENSDARG00000024006	rprmb	0.0148614829988118
ENSDARG00000104356	SRL (1 of many)	0.0148459245003699
ENSDARG00000061454	nrxn2a	0.0148434816085897
ENSDARG00000098062	BX511215.1	0.0148360066117441
ENSDARG00000045051	slc16a3	0.0148337355187329
ENSDARG00000035438	myhc4	0.0148174215256963
ENSDARG00000103162	CABZ01046954.1	0.0148117705725615
ENSDARG00000055656	pdzd3b	0.0148111183836671
ENSDARG00000092044	si:dkey-22f5.9	0.0148106823878235
ENSDARG00000016793	crybb1l2	0.0148070502547163
ENSDARG00000052450	hspb2	0.0148043369276824
ENSDARG00000040466	vil1	0.0147949511783187
ENSDARG00000090783	mfap4	0.0147944146275954
ENSDARG00000032465	slc1a8b	0.0147910107819189
ENSDARG00000031278	si:ch73-193i2.2	0.0147839470336403
ENSDARG00000093129	si:rp71-45k5.2	0.0147823613240279
ENSDARG00000092383	si:dkeyp-12a9.5	0.014777800053085
ENSDARG00000055638	ankrd33aa	0.0147769989742642
ENSDARG00000098175	dgkab	0.0147768268083275
ENSDARG00000036767	ENSDARG00000036767	0.0147743170221895
ENSDARG00000093342	si:ch211-13f8.1	0.0147713825774672
ENSDARG00000075191	oacyl	0.0147437466198538
ENSDARG00000074852	myo15b	0.0147416920174559
ENSDARG00000033234	stmn2a	0.0147389891222757
ENSDARG00000013749	zgc:92113	0.0147278138290171
ENSDARG00000062446	neurl2	0.0146955370613334
ENSDARG00000062483	lyve1b	0.0146905987968527
ENSDARG00000061303	oca2	0.0146684571463186
ENSDARG00000043587	srd5a2a	0.0146670243667855
ENSDARG00000079036	si:dkeyp-11g8.3	0.014659697396845
ENSDARG00000104801	tubb6	0.0146553642455064
ENSDARG00000098586	zgc:194887	0.0146399687780643
ENSDARG00000077047	ptprnb	0.0146113185449487
ENSDARG00000044695	wu:fb92b05	0.0146091543817651
ENSDARG00000044982	dhrs3a	0.0146057906730278
ENSDARG00000095362	si:ch211-77g15.32	0.0145956857157124
ENSDARG00000101197	si:dkey-238d18.15	0.0145539271701662
ENSDARG00000099672	capgb	0.0145534526495438
ENSDARG00000104638	BX324155.1	0.0145520082785516
ENSDARG00000070078	abcb11b	0.0145443004349252
ENSDARG00000099579	aldh18a1	0.0145365346002024
ENSDARG00000100509	si:dkey-82i20.2	0.0145345511159516
ENSDARG00000089569	pstpip2	0.014533662650696
ENSDARG00000096110	zgc:123278	0.0145195606790355
ENSDARG00000043148	slc1a3b	0.0145171511792664
ENSDARG00000100052	cckb	0.0145136274507877
ENSDARG00000040249	tlr18	0.0145108208247788
ENSDARG00000069817	crygm2d8	0.014496316948135
ENSDARG00000069615	ckmt2a	0.0144935963184632
ENSDARG00000033594	ido1	0.0144846576406805
ENSDARG00000103380	LPIN1 (1 of many)	0.0144833992087098
ENSDARG00000001803	kcnh6a	0.0144807798663796
ENSDARG00000043141	si:ch211-132f19.7	0.014467295809287
ENSDARG00000094041	krt17	0.0144618554401052
ENSDARG00000043457	gapdh	0.0144563651632712
ENSDARG00000058389	ccl19a.1	0.0144536864045698
ENSDARG00000011869	galnt8a.2	0.0144529566000576
ENSDARG00000070107	six7	0.0144454264365368
ENSDARG00000023950	znhit3	0.0144445694350083
ENSDARG00000056791	ENSDARG00000056791	0.0144374424361401
ENSDARG00000090023	hoxc13b	0.0144316507785468
ENSDARG00000053774	alpi.2	0.0144268208727667
ENSDARG00000070339	hoxc3a	0.0144196622491421
ENSDARG00000054055	ostn	0.0144008852520646
ENSDARG00000104721	si:dkey-203a12.9	0.0143823646133852
ENSDARG00000039007	eno3	0.0143643432772601
ENSDARG00000087753	npas4b	0.0143633416152366
ENSDARG00000060526	bmp3	0.0143502948648198
ENSDARG00000098364	dgkab	0.0143500819780698
ENSDARG00000073695	mamdc2b	0.0143390987583462
ENSDARG00000056767	itgb3a	0.0143311111675979
ENSDARG00000059274	hoxd9a	0.0143303709857807
ENSDARG00000074642	FO704620.1	0.014326228525048
ENSDARG00000102395	HAPLN1 (1 of many)	0.0143235832990204
ENSDARG00000074527	chst15	0.0143195726386276
ENSDARG00000079957	FO904944.1	0.0143094187168363
ENSDARG00000055839	MARCH4 (1 of many)	0.0143062841730175
ENSDARG00000093940	si:dkeyp-77c8.1	0.0142902954280094
ENSDARG00000062077	acsbg1	0.0142860555072137
ENSDARG00000005913	TGM1 (1 of many)	0.0142802095471562
ENSDARG00000100718	me2	0.0142769307564798
ENSDARG00000042033	mettl11b	0.0142601154586705
ENSDARG00000070775	cyp2x9	0.0142513592195221
ENSDARG00000015947	matn4	0.0142388817388621
ENSDARG00000058206	si:ch211-153b23.5	0.014233144810685
ENSDARG00000006911	wnt8b	0.0142160189251533
ENSDARG00000077069	srgn	0.0142158010570843
ENSDARG00000022689	itgb1b.2	0.0142094177135302
ENSDARG00000074930	ENSDARG00000074930	0.0142040702495891
ENSDARG00000044968	vcla	0.0141977413804952
ENSDARG00000019228	mogat2	0.0141968191582774
ENSDARG00000095715	si:ch211-202e12.3	0.014196395094078
ENSDARG00000038296	tmem86b	0.0141807786550406
ENSDARG00000103278	si:ch211-136k14.3	0.0141753919688591
ENSDARG00000090866	kcnj1a.2	0.014167140402901
ENSDARG00000076844	zgc:162150	0.0141666571242384
ENSDARG00000088972	si:dkey-238d18.4	0.0141645106892461
ENSDARG00000035861	si:rp71-39b20.4	0.0141589475125706
ENSDARG00000030626	lrit2	0.0141509903384975
ENSDARG00000039806	tb	0.0141466878848762
ENSDARG00000058775	SLC22A3	0.0141382589817658
ENSDARG00000055618	acta1b	0.0141335759898217
ENSDARG00000039116	nr5a5	0.0141273154275205
ENSDARG00000075513	ccdc136a	0.0141222391708587
ENSDARG00000103248	ENSDARG00000103248	0.0141221887979526
ENSDARG00000059093	ANK1 (1 of many)	0.014103070260027
ENSDARG00000100635	chia.1	0.0140964569182336
ENSDARG00000077428	camta1a	0.0140837356970593
ENSDARG00000056037	itih6	0.0140735854430487
ENSDARG00000045517	itih5	0.0140665264327773
ENSDARG00000095512	rca2.2	0.0140632517333881
ENSDARG00000069382	mxtx1	0.0140592530565139
ENSDARG00000020798	necap1	0.0140467963456492
ENSDARG00000002330	lhx8a	0.0140464012886556
ENSDARG00000079227	plekhs1	0.0140369216718663
ENSDARG00000013755	actn3a	0.0140299792050375
ENSDARG00000102347	BX640584.4	0.0140271283672358
ENSDARG00000071629	BX511034.1	0.0140103697425496
ENSDARG00000063153	bcl11ab	0.014007143789588
ENSDARG00000023713	aqp1a.1	0.0140038102987967
ENSDARG00000030490	sptb	0.0140030255662234
ENSDARG00000098395	si:ch73-166c6.2	0.0140011379261608
ENSDARG00000087688	ENSDARG00000087688	0.0139965067440288
ENSDARG00000094456	si:ch211-105d18.8	0.0139924211026509
ENSDARG00000071549	ecm2	0.0139908901426544
ENSDARG00000056209	myoz1a	0.0139874534767606
ENSDARG00000011573	abcb11a	0.0139786953405817
ENSDARG00000020602	grk7a	0.0139784624879981
ENSDARG00000017728	phb2b	0.0139760143730814
ENSDARG00000076332	si:ch211-159i8.4	0.0139752275593304
ENSDARG00000104213	si:dkey-283b1.6	0.0139611424534654
ENSDARG00000078598	si:ch1073-184j22.2	0.0139596611040054
ENSDARG00000045166	bhlha15	0.0139525695975334
ENSDARG00000057504	si:dkey-202g17.3	0.0139478646423247
ENSDARG00000098465	si:ch73-366l1.5	0.0139463430933618
ENSDARG00000093244	si:ch211-32p8.1	0.0139407838879431
ENSDARG00000056650	zgc:113276	0.0139344613359488
ENSDARG00000011929	plp1b	0.0139343945400869
ENSDARG00000016923	si:dkey-94f20.4	0.0139331305382666
ENSDARG00000097725	si:dkey-96g2.1	0.0139312064854051
ENSDARG00000092369	si:dkeyp-77c8.3	0.0139280426831535
ENSDARG00000005220	pdcd6	0.0139216288622398
ENSDARG00000021143	rtn1b	0.0139182135201738
ENSDARG00000101245	znf1063	0.0139180882996985
ENSDARG00000076241	txlnbb	0.0139137054875696
ENSDARG00000007275	si:ch211-251b21.1	0.0139075082727708
ENSDARG00000044767	ENSDARG00000044767	0.0138973323231198
ENSDARG00000061850	CR847986.1	0.0138907167490711
ENSDARG00000016483	baiap2l2a	0.0138871388017183
ENSDARG00000004082	cx39.9	0.0138697304922071
ENSDARG00000077880	si:ch211-255i20.3	0.0138681529671165
ENSDARG00000008491	RDH13 (1 of many)	0.0138625705486688
ENSDARG00000099364	BX511034.4	0.0138612361455521
ENSDARG00000059361	slc39a4	0.0138577242755458
ENSDARG00000040141	si:ch73-138e16.5	0.0138478995681615
ENSDARG00000093316	adgrf8	0.0138259848175313
ENSDARG00000070792	lrrc15	0.0138156701244855
ENSDARG00000005565	entpd8	0.0138111413099273
ENSDARG00000103781	si:dkeyp-4f2.1	0.0138054740237212
ENSDARG00000091477	znf1066	0.0138029815437808
ENSDARG00000043257	ckbb	0.0137987434936281
ENSDARG00000002831	col4a4	0.0137945371307652
ENSDARG00000091916	ugt5b4	0.013793475224901
ENSDARG00000102975	hmp19	0.0137895297996208
ENSDARG00000070110	opn5	0.013788585322364
ENSDARG00000100504	ppp1r27b	0.0137655944942889
ENSDARG00000097728	si:dkey-23a23.3	0.0137636933522702
ENSDARG00000079762	si:dkey-253d23.4	0.0137602569636874
ENSDARG00000042920	sult3st3	0.013758189743168
ENSDARG00000079613	sall3a	0.0137515934578731
ENSDARG00000090424	camk2n2	0.0137513622475548
ENSDARG00000076448	serpinf2a	0.0137472948630543
ENSDARG00000095462	CELA1 (1 of many)	0.0137360721552839
ENSDARG00000043962	fgf18b	0.0137256189888085
ENSDARG00000052122	rag1	0.0137248142347892
ENSDARG00000042107	CNGB1	0.0137208207876554
ENSDARG00000017246	prx	0.0137204459117358
ENSDARG00000088079	tmed6	0.0137174675775642
ENSDARG00000041848	rh50	0.0137121774913456
ENSDARG00000059231	hephl1a	0.0136925705286216
ENSDARG00000009280	smyd1a	0.0136912309915014
ENSDARG00000037539	tnnc1b	0.0136893732260778
ENSDARG00000068637	si:ch211-281l24.3	0.0136891337910546
ENSDARG00000101814	lpar3	0.0136839863953848
ENSDARG00000076391	npm2a	0.0136774649503603
ENSDARG00000089331	CABZ01117575.1	0.0136769405063395
ENSDARG00000042282	itga6a	0.0136727184080304
ENSDARG00000053222	asb5b	0.0136702329028567
ENSDARG00000069305	si:ch211-203k16.3	0.0136590497253136
ENSDARG00000055570	gpr61	0.0136585477199997
ENSDARG00000031761	dab2	0.0136585265656923
ENSDARG00000012355	galnt8a.1	0.0136580978864242
ENSDARG00000045144	HBZ	0.013657283523704
ENSDARG00000016545	CRAT (1 of many)	0.0136550455867213
ENSDARG00000068409	vgll4l	0.013653157039914
ENSDARG00000103092	grem2b	0.0136474988896664
ENSDARG00000078552	grhl3	0.0136435125949777
ENSDARG00000011884	MFN1	0.0136397681949091
ENSDARG00000097523	si:ch73-364h19.1	0.0136346566721691
ENSDARG00000090366	znf1065	0.0136331663755814
ENSDARG00000102981	cyp2k16	0.0136198262477112
ENSDARG00000074989	sparcl1	0.0136168501322561
ENSDARG00000095635	si:dkey-261j4.5	0.0136126833273985
ENSDARG00000101146	CR293511.1	0.0136023921575961
ENSDARG00000009493	MAP3K13	0.0136023867985789
ENSDARG00000041747	sspn	0.0135882974286429
ENSDARG00000075425	CR376723.1	0.013582622559153
ENSDARG00000098289	vstm2l	0.0135801799765126
ENSDARG00000105411	si:ch211-113d11.5	0.013575478610198
ENSDARG00000040469	enpp6	0.0135703816610488
ENSDARG00000056464	fitm1	0.0135686159839288
ENSDARG00000079752	col6a6	0.0135685498291688
ENSDARG00000105450	si:ch211-63p21.1	0.013549415957689
ENSDARG00000040985	itgbl1	0.0135441371601137
ENSDARG00000041980	fam26f	0.0135392233777581
ENSDARG00000060529	nkx6.3	0.0135388477129846
ENSDARG00000054837	zgc:136870	0.0135375944323563
ENSDARG00000077193	nags	0.0135309144332673
ENSDARG00000016290	clca1	0.0135306335262965
ENSDARG00000037067	dnajc22	0.0135233511977415
ENSDARG00000079416	zgc:174895	0.0135199129636329
ENSDARG00000094965	nfil3-5	0.0135155847533029
ENSDARG00000097347	si:dkey-204l2.4	0.0135097033139553
ENSDARG00000013393	guca1b	0.0135079654732071
ENSDARG00000070467	lactbl1b	0.0135010831810437
ENSDARG00000070537	stmn2b	0.0135010655397444
ENSDARG00000039051	hhatla	0.0134967741975646
ENSDARG00000101217	fam78aa	0.0134891923760815
ENSDARG00000013460	wfikkn2a	0.0134847406819096
ENSDARG00000036816	pou2f2a	0.0134806200585249
ENSDARG00000096829	blvrb	0.0134673677308353
ENSDARG00000062956	dagla	0.0134516183562984
ENSDARG00000007344	tcap	0.0134486044477263
ENSDARG00000070780	rln3a	0.0134438637463369
ENSDARG00000105208	TM6SF2 (1 of many)	0.0134417407454532
ENSDARG00000005626	ENSDARG00000005626	0.0134306968299894
ENSDARG00000090013	si:dkey-248g15.2	0.013422932741373
ENSDARG00000063519	PLEKHB1	0.0134201864061259
ENSDARG00000102558	pde6h	0.0134189925986956
ENSDARG00000076824	CCKBR (1 of many)	0.0134137792886246
ENSDARG00000002508	ankrd33ab	0.013412821173185
ENSDARG00000056938	kera	0.0134096046525295
ENSDARG00000097054	si:ch73-65n21.2	0.013405109723667
ENSDARG00000053248	inab	0.0134033845097012
ENSDARG00000099752	si:dkey-19b23.7	0.0134009077175224
ENSDARG00000099197	actc1b	0.0134004435257118
ENSDARG00000070331	muc5.1	0.0133963588694047
ENSDARG00000076872	MPP4 (1 of many)	0.013395864340096
ENSDARG00000012405	col1a1a	0.0133904988928338
ENSDARG00000095885	si:ch211-158m24.12	0.013388478535946
ENSDARG00000020122	endou2	0.0133876450214843
ENSDARG00000003219	bin2a	0.0133780960367604
ENSDARG00000093774	rbp2b	0.0133779753937681
ENSDARG00000087318	zgc:174688	0.0133772909999669
ENSDARG00000008861	tfap2e	0.0133748025466802
ENSDARG00000012671	inhbaa	0.0133705588880345
ENSDARG00000021200	nebl	0.0133615317716306
ENSDARG00000053431	ENSDARG00000053431	0.0133566374357968
ENSDARG00000011886	pdca	0.0133469829252659
ENSDARG00000087645	znf1064	0.0133403886377506
ENSDARG00000024503	c6ast3	0.0133276918927562
ENSDARG00000100139	si:ch211-113d22.2	0.0133248852313004
ENSDARG00000092919	zp3c	0.0133206504012935
ENSDARG00000040938	ssuh2.1	0.013320210236239
ENSDARG00000070713	prss60.1	0.0133170435832913
ENSDARG00000058103	glra4b	0.0133053585745094
ENSDARG00000073845	zgc:110843	0.0132987292752
ENSDARG00000076411	ptrfa	0.0132966479142101
ENSDARG00000014018	lhx1a	0.0132835559997511
ENSDARG00000077090	ENSDARG00000077090	0.0132809902637471
ENSDARG00000071877	dhrs7cb	0.0132678573689331
ENSDARG00000053068	cyp8b1	0.013267576034057
ENSDARG00000037836	igfals	0.0132634557225742
ENSDARG00000095019	lmo2	0.0132608216471316
ENSDARG00000061848	col15a1b	0.0132472942438388
ENSDARG00000074119	frmpd2	0.0132432189378052
ENSDARG00000068958	frmd7	0.0132343695392243
ENSDARG00000053449	pyya	0.0132258334033072
ENSDARG00000020237	mc1r	0.0131948845444746
ENSDARG00000059747	si:dkey-106c17.3	0.0131929300420613
ENSDARG00000087247	kcnab2a	0.0131834374206037
ENSDARG00000004256	wnt11	0.0131792293767743
ENSDARG00000012968	rhoub	0.0131761650144592
ENSDARG00000095643	si:dkey-253d23.3	0.0131673804971589
ENSDARG00000054890	rgra	0.0131619058061199
ENSDARG00000087765	crygm2d10	0.0131555657367137
ENSDARG00000101128	si:dkey-211f22.5	0.0131463114278445
ENSDARG00000094197	si:ch211-196c10.11	0.0131453610385983
ENSDARG00000032639	cd36	0.0131440702872406
ENSDARG00000069427	nkain2	0.0131415667600327
ENSDARG00000090371	si:dkey-46i9.6	0.0131378836859292
ENSDARG00000079443	vipb	0.0131323817238111
ENSDARG00000038010	rac2	0.0131272988936503
ENSDARG00000020031	cldn11a	0.0131224147938281
ENSDARG00000059805	slc25a38a	0.0131210712630094
ENSDARG00000020994	wu:fb63a08	0.0131186824172798
ENSDARG00000057027	rtn2b	0.0131081129815007
ENSDARG00000041797	cx28.9	0.0131067072351347
ENSDARG00000095254	si:dkey-239j18.2	0.013102448051258
ENSDARG00000052035	nxnl1	0.013082694634368
ENSDARG00000096905	si:ch73-23l24.1	0.0130739696927597
ENSDARG00000090416	scpp1	0.0130614730626992
ENSDARG00000055722	bco2a	0.0130586557389365
ENSDARG00000044862	opn1lw1	0.0130542724564908
ENSDARG00000052917	si:ch211-202f3.3	0.0130504277115696
ENSDARG00000091996	si:ch211-117m20.5	0.0130476239001027
ENSDARG00000087196	fibinb	0.0130391378057353
ENSDARG00000095268	si:dkey-261h17.1	0.0130263012233787
ENSDARG00000034007	prom1b	0.0130248957266204
ENSDARG00000079420	dpp4	0.01301482891157
ENSDARG00000095633	si:ch211-133l5.7	0.0130104305634657
ENSDARG00000098037	si:ch73-65n21.1	0.0130091839649902
ENSDARG00000102548	si:ch211-127b16.4	0.0130069880344791
ENSDARG00000059950	plxdc2	0.0130029514305538
ENSDARG00000063376	si:dkeyp-74b6.2	0.0129999292491929
ENSDARG00000029019	epb41b	0.0129923200463179
ENSDARG00000087574	nox1	0.0129920559076534
ENSDARG00000103187	syce2	0.0129914521142827
ENSDARG00000093640	ugt5a2	0.0129891553419231
ENSDARG00000022904	skilb	0.0129881881347624
ENSDARG00000073896	cx47.1	0.0129857530877556
ENSDARG00000071594	TIMM21	0.0129844363768425
ENSDARG00000040159	wnt4b	0.012980342396856
ENSDARG00000053424	myl2b	0.0129787186378344
ENSDARG00000093000	si:dkeyp-77c8.2	0.0129761582932696
ENSDARG00000095002	TNNC2 (1 of many)	0.0129656572138865
ENSDARG00000105274	CABZ01074130.1	0.0129644169118698
ENSDARG00000102288	ENSDARG00000102288	0.0129624292318191
ENSDARG00000059342	avil	0.0129565914157845
ENSDARG00000102371	CU570769.1	0.0129537652131605
ENSDARG00000068761	mespab	0.0129529524110127
ENSDARG00000063078	abcg5	0.0129485799259812
ENSDARG00000100353	si:ch1073-398f15.1	0.0129441461499373
ENSDARG00000104442	aatkb	0.0129424505847484
ENSDARG00000099637	szl	0.0129410647831575
ENSDARG00000074526	zbtb16b	0.0129311731657631
ENSDARG00000069675	her8.2	0.0129287942821438
ENSDARG00000016088	rtn2a	0.0129279418703886
ENSDARG00000055524	rnf7	0.0129269868815214
ENSDARG00000098538	CABZ01112049.1	0.0129164199677247
ENSDARG00000077377	PRIMA1	0.0129154694084681
ENSDARG00000061272	SLC41A3	0.0129103445807088
ENSDARG00000091119	fbxo40.2	0.0129050443581663
ENSDARG00000036833	upp2	0.0128987496539524
ENSDARG00000077945	HEPACAM (1 of many)	0.0128938406155449
ENSDARG00000074812	fhdc1	0.0128885612061815
ENSDARG00000095831	si:ch211-175f12.2	0.0128877346508307
ENSDARG00000070346	hoxc8a	0.0128854725171209
ENSDARG00000101790	si:ch73-299h12.3	0.0128801249706174
ENSDARG00000044541	ppp1r14ba	0.0128798140162309
ENSDARG00000102805	cyp2aa12	0.012869233926561
ENSDARG00000062182	slc22a7b.3	0.012865813136237
ENSDARG00000010610	sarm1	0.0128569730953065
ENSDARG00000076143	ppip5k1a	0.0128562420106313
ENSDARG00000099850	iqsec3a	0.0128555397615567
ENSDARG00000068464	CR388046.1	0.0128504455736232
ENSDARG00000052277	cabp2b	0.0128435494824174
ENSDARG00000040944	ntd5	0.012836445390038
ENSDARG00000026855	cacna2d4a	0.0128255330474197
ENSDARG00000062319	si:dkey-103g5.3	0.0128186482460537
ENSDARG00000079201	TSHZ2	0.0128147744878357
ENSDARG00000091368	si:dkey-18h14.2	0.0128122331839561
ENSDARG00000027620	bco2l	0.0128076540005821
ENSDARG00000062854	sdk1b	0.0128070737566709
ENSDARG00000100475	fgf10b	0.0128035164651168
ENSDARG00000103951	FO834808.2	0.0127914285549468
ENSDARG00000037121	mat2ab	0.0127910259141558
ENSDARG00000100256	si:dkey-88e18.8	0.0127887313659735
ENSDARG00000062174	cacnb4b	0.0127882926649714
ENSDARG00000055591	pipox	0.0127838382520758
ENSDARG00000032631	ltb4r	0.0127807188336776
ENSDARG00000053868	etv2	0.0127744780156393
ENSDARG00000101613	si:dkey-238i5.2	0.0127605464812753
ENSDARG00000076312	myot	0.0127585167115137
ENSDARG00000069381	si:ch211-125e6.5	0.0127555231525301
ENSDARG00000067544	tcf15	0.0127513385603088
ENSDARG00000088523	si:dkey-5i16.5	0.0127434546978366
ENSDARG00000062084	clcn1a	0.012741723399087
ENSDARG00000100190	ENSDARG00000100190	0.0127321645825913
ENSDARG00000073911	tmem255a	0.0127252586571056
ENSDARG00000104231	si:dkey-260g12.4	0.0127235083618708
ENSDARG00000039098	ca8	0.0127195317702942
ENSDARG00000073728	gal3st3	0.0127180344561525
ENSDARG00000096616	si:ch211-255p10.3	0.0127143770396457
ENSDARG00000089920	ENSDARG00000089920	0.0127141317218121
ENSDARG00000054033	hoxb1b	0.0127069745745457
ENSDARG00000100184	BX908782.2	0.0127036070556572
ENSDARG00000044781	bace2	0.0126950449024589
ENSDARG00000100747	GUCA1A (1 of many)	0.0126915097237717
ENSDARG00000037533	mep1b	0.0126888944571798
ENSDARG00000059255	evx2	0.0126828794414747
ENSDARG00000101954	hoxc6b	0.012682201037642
ENSDARG00000037941	syt5a	0.0126734889677385
ENSDARG00000039133	lamb4	0.01266841714801
ENSDARG00000029695	pgp	0.0126682053588906
ENSDARG00000034307	chrne	0.0126597403729025
ENSDARG00000052893	rx3	0.0126543755370626
ENSDARG00000078362	TNC (1 of many)	0.0126540137430082
ENSDARG00000061439	ugt5c3	0.0126494640528287
ENSDARG00000033140	desi1a	0.0126441080994761
ENSDARG00000102442	IZUMO1R	0.0126363589953419
ENSDARG00000044895	fmoda	0.0126215976257058
ENSDARG00000101393	si:dkey-31g6.6	0.0126208912758835
ENSDARG00000041787	cx32.3	0.012617501389968
ENSDARG00000012422	col11a2	0.0126156593918416
ENSDARG00000062606	si:dkey-26i13.8	0.0125901631074064
ENSDARG00000094753	si:dkey-71d15.2	0.0125794423017624
ENSDARG00000057042	tm2d1	0.012567144182499
ENSDARG00000038826	jph1b	0.0125620677577864
ENSDARG00000056018	itga6l	0.0125578386382841
ENSDARG00000029204	tyrp1a	0.0125555807330241
ENSDARG00000017078	mespaa	0.0125551884836508
ENSDARG00000069630	tat	0.0125528396774322
ENSDARG00000068290	cyp2x12	0.0125455592097145
ENSDARG00000052012	rtn4rl2a	0.0125352187517364
ENSDARG00000076693	crygm2d19	0.012529090512576
ENSDARG00000101137	znf999	0.0125278161719555
ENSDARG00000090408	ERBB4 (1 of many)	0.0125271366936374
ENSDARG00000096997	si:dkey-53i3.1	0.0125258105631854
ENSDARG00000096722	si:dkey-16i5.8	0.01252041540127
ENSDARG00000021633	sh3bgr	0.0125198808179248
ENSDARG00000027079	znf804a	0.0125184296071164
ENSDARG00000075825	dlec1	0.0125160902518424
ENSDARG00000086518	si:ch211-155o21.3	0.012512223566689
ENSDARG00000057669	ENSDARG00000057669	0.0125121959138676
ENSDARG00000088411	notum2	0.0125040620196556
ENSDARG00000015654	ca15a	0.0124962259807253
ENSDARG00000104756	CDHR1 (1 of many)	0.0124810016092408
ENSDARG00000003570	hsp90b1	0.0124801237769401
ENSDARG00000045036	cdc42ep4b	0.0124754598540142
ENSDARG00000044629	guca1d	0.0124728808153835
ENSDARG00000104297	si:ch73-380l10.2	0.0124692620795665
ENSDARG00000042122	acot11b	0.0124651093498163
ENSDARG00000012125	cnga1	0.0124633589635229
ENSDARG00000011579	hoxb10a	0.0124615779392602
ENSDARG00000069439	ptgdsa	0.0124474303291439
ENSDARG00000093042	si:dkey-104n9.1	0.0124463633291697
ENSDARG00000094840	si:dkey-21e2.13	0.0124357140426424
ENSDARG00000030636	tex30	0.0124344301827119
ENSDARG00000060434	MAP1B	0.0124301262915916
ENSDARG00000026871	uchl1	0.0124213867448626
ENSDARG00000006350	nkx1.2la	0.0124185011352415
ENSDARG00000101175	mcu	0.012417946103015
ENSDARG00000089172	ENSDARG00000089172	0.012416842486192
ENSDARG00000029114	ENSDARG00000029114	0.0124146838602229
ENSDARG00000078986	mplkip	0.0124136646106128
ENSDARG00000001950	ak1	0.0124113617787646
ENSDARG00000044574	rbms3	0.012408795823552
ENSDARG00000104563	kcnk9	0.012408046851247
ENSDARG00000003054	tacr3l	0.0124072462133032
ENSDARG00000098348	znf326	0.0124018168722319
ENSDARG00000034836	KRT84	0.0123997587127373
ENSDARG00000010385	sept4a	0.0123995674214591
ENSDARG00000076404	MCTP1 (1 of many)	0.0123847826044882
ENSDARG00000029476	ldlra	0.0123770597736386
ENSDARG00000006491	agpat9l	0.0123705675395911
ENSDARG00000074476	odam	0.0123689893683063
ENSDARG00000069415	col17a1a	0.0123632981126295
ENSDARG00000041294	noxo1a	0.0123619340773536
ENSDARG00000056134	c1qtnf5	0.0123617543916241
ENSDARG00000017229	megf10	0.0123617116137942
ENSDARG00000095743	sox11b	0.0123608759398472
ENSDARG00000026764	ahsg1	0.0123606392677123
ENSDARG00000034344	pcdh19	0.0123590656891292
ENSDARG00000086957	si:dkeyp-118a3.2	0.0123580246609484
ENSDARG00000062341	wfs1a	0.0123565150782576
ENSDARG00000077239	si:ch211-165i18.2	0.0123518406666915
ENSDARG00000101368	ENSDARG00000101368	0.0123507560961549
ENSDARG00000052633	si:ch211-106n13.3	0.0123344913644222
ENSDARG00000104267	postnb	0.0123200255625053
ENSDARG00000096000	si:dkey-29j8.2	0.0123181117977825
ENSDARG00000100128	ENSDARG00000100128	0.0123169653064681
ENSDARG00000035715	marcksl1b	0.0123165805345727
ENSDARG00000079901	si:ch73-15n24.1	0.0123140798818482
ENSDARG00000094458	si:dkey-65b12.12	0.0123131202574728
ENSDARG00000045580	lum	0.0123122480779852
ENSDARG00000098162	zgc:77748	0.0123121538995648
ENSDARG00000028625	jph2	0.01230627308644
ENSDARG00000077596	phf24	0.01230299227413
ENSDARG00000076043	si:dkeyp-73d8.9	0.0123006676045343
ENSDARG00000052496	ARHGAP45 (1 of many)	0.0122992703010233
ENSDARG00000019763	acp5a	0.0122955788502199
ENSDARG00000074024	si:ch211-152n14.4	0.0122924176721861
ENSDARG00000096933	si:ch211-135n15.2	0.0122913200377305
ENSDARG00000104576	ENSDARG00000104576	0.0122896805480009
ENSDARG00000052039	caspb	0.0122861721561205
ENSDARG00000056621	ctcf	0.0122854954177694
ENSDARG00000060948	dync1i1	0.0122797054078429
ENSDARG00000100795	timp4a	0.0122767656706639
ENSDARG00000025899	pnx	0.0122658132542027
ENSDARG00000079524	si:ch211-168h21.3	0.0122610396273635
ENSDARG00000088377	rp1l1b	0.0122460549534772
ENSDARG00000101567	guca1e	0.0122458582698443
ENSDARG00000055595	clul1	0.0122452584814411
ENSDARG00000082979	ENSDARG00000082979	0.0122442835049374
ENSDARG00000029461	cd209	0.0122418754423909
ENSDARG00000009438	myog	0.0122334836125464
ENSDARG00000044167	padi2	0.0122313231443484
ENSDARG00000014356	krt95	0.0122272774442557
ENSDARG00000096359	eppk1	0.012225957987786
ENSDARG00000100596	ENSDARG00000100596	0.0122207692785167
ENSDARG00000010591	foxn4	0.0122196289527773
ENSDARG00000099406	lrit1b	0.012209069151193
ENSDARG00000027584	ttpa	0.0122062697916745
ENSDARG00000030547	rnd1	0.0122009873909603
ENSDARG00000032340	serhl	0.0121726074903169
ENSDARG00000004864	FOXR2	0.0121725706626224
ENSDARG00000091377	galn	0.0121717323015189
ENSDARG00000093306	si:dkey-149i8.3	0.0121598988902389
ENSDARG00000069537	si:dkey-238c7.16	0.0121556267899163
ENSDARG00000001127	slc17a6a	0.0121407839300019
ENSDARG00000071626	ENSDARG00000071626	0.0121300373007063
ENSDARG00000004199	spam1	0.0121296426289777
ENSDARG00000032801	grk5	0.0121226088325405
ENSDARG00000104587	srl	0.0121193924251645
ENSDARG00000006467	pcdh8	0.0121183247003662
ENSDARG00000076122	si:ch211-160b11.4	0.0121168156859059
ENSDARG00000094280	usp21	0.0121164292630142
ENSDARG00000103019	gstp2	0.0121142851653138
ENSDARG00000094901	abcc6b.2	0.0121135195016962
ENSDARG00000104013	CABZ01024856.2	0.0121098339115801
ENSDARG00000053761	si:dkey-187j14.4	0.0121084479196554
ENSDARG00000070142	cart4	0.0121061971608026
ENSDARG00000017532	kif25	0.0120895486621253
ENSDARG00000099896	si:ch211-261o3.3	0.012089276299108
ENSDARG00000098478	CABZ01069194.1	0.0120874919447768
ENSDARG00000045302	smpx	0.0120813781157921
ENSDARG00000045687	pdzrn4	0.0120797859411346
ENSDARG00000002231	PLPP2 (1 of many)	0.0120762488117278
ENSDARG00000054103	ripply1	0.0120737745535761
ENSDARG00000057075	lamtor3	0.0120733213151809
ENSDARG00000077261	lmod1b	0.0120691132332158
ENSDARG00000043173	CELA1 (1 of many)	0.0120636711675208
ENSDARG00000093233	si:ch211-215d8.2	0.0120613166619471
ENSDARG00000079891	dnajc6	0.0120498373890336
ENSDARG00000040070	coil	0.0120480567502758
ENSDARG00000041205	slc6a1l	0.0120378809986665
ENSDARG00000057741	nr1h4	0.012029797551091
ENSDARG00000069038	ENSDARG00000069038	0.0120271359744196
ENSDARG00000102552	si:dkey-103d23.5	0.0120215405331134
ENSDARG00000040214	scrt1b	0.0120090574019243
ENSDARG00000092000	znf1020	0.0120057454108449
ENSDARG00000095553	lenep	0.0120027368881269
ENSDARG00000005841	tnni2a.2	0.0119990002868338
ENSDARG00000068242	cngb1a	0.0119939325887647
ENSDARG00000041779	trdn	0.0119876121965818
ENSDARG00000078214	mybbp1a	0.0119847203558445
ENSDARG00000102300	ca9	0.0119794889251073
ENSDARG00000061288	kcnc4	0.0119788365199452
ENSDARG00000076773	lrrc58a	0.0119728408495205
ENSDARG00000069293	ahsg2	0.0119705231205958
ENSDARG00000094017	znf1137	0.011969324641098
ENSDARG00000057184	zgc:55781	0.0119666328553727
ENSDARG00000102694	si:ch211-103a14.1	0.0119657829805524
ENSDARG00000089094	ENSDARG00000089094	0.0119616945084309
ENSDARG00000069566	mucms1	0.0119576875281342
ENSDARG00000076313	si:ch211-240l19.7	0.0119514959089457
ENSDARG00000045254	ENSDARG00000045254	0.0119343163758277
ENSDARG00000100288	impg2b	0.0119297696007587
ENSDARG00000035147	lrwd1	0.0119228414671442
ENSDARG00000060149	ablim1a	0.0119216418384647
ENSDARG00000025320	COL21A1	0.0119215042395697
ENSDARG00000057055	ndufs8b	0.0119079231589465
ENSDARG00000100465	CLRN3	0.0119072557153244
ENSDARG00000069265	matn3b	0.011905035477974
ENSDARG00000098639	pycr1b	0.0119029883041639
ENSDARG00000056582	map3k14b	0.011902885149045
ENSDARG00000091961	pth1b	0.0118946712228938
ENSDARG00000033742	nt5c1bb	0.0118916902651033
ENSDARG00000104555	sh2d3cb	0.0118843063891088
ENSDARG00000056395	onecut3a	0.0118835610814601
ENSDARG00000055752	npas4a	0.0118832084536306
ENSDARG00000079569	AMIGO3 (1 of many)	0.0118815875582555
ENSDARG00000101641	trpm2	0.0118807012786275
ENSDARG00000061797	zgc:154006	0.0118765142007452
ENSDARG00000033683	tpma	0.0118663098090556
ENSDARG00000060010	iqgap2	0.0118632816852087
ENSDARG00000055439	adamtsl7	0.0118562464607377
ENSDARG00000099133	UNC5C	0.0118558099858503
ENSDARG00000074581	add2	0.011845968949366
ENSDARG00000102032	CABZ01063601.1	0.0118457853492483
ENSDARG00000057408	CABZ01067232.1	0.0118457610611692
ENSDARG00000094888	znf1061	0.0118427016088073
ENSDARG00000091176	znf995	0.0118376889084539
ENSDARG00000075058	gabra6a	0.0118353484187717
ENSDARG00000038969	zgc:113142	0.0118304087206081
ENSDARG00000056108	ndufa4	0.0118252051996826
ENSDARG00000055370	zgc:163121	0.0118179265562248
ENSDARG00000057460	crygm2d13	0.0118177844854364
ENSDARG00000087805	ENSDARG00000087805	0.0118123219775975
ENSDARG00000021339	cpa5	0.0118099654596692
ENSDARG00000098620	si:ch211-188p14.2	0.0118077508773446
ENSDARG00000032929	cryba1l1	0.0118011027905532
ENSDARG00000020871	ptprz1b	0.0117947483960658
ENSDARG00000017034	sqrdl	0.0117923772931211
ENSDARG00000037421	egr1	0.011788901452796
ENSDARG00000067725	CLDN20 (1 of many)	0.0117857925970086
ENSDARG00000038643	alas2	0.0117821103429915
ENSDARG00000070835	tnnc2	0.011781064727968
ENSDARG00000101087	si:dkeyp-80d11.1	0.01176721923907
ENSDARG00000056836	si:ch211-125o16.4	0.0117671437694816
ENSDARG00000079980	si:ch211-202h22.9	0.0117629777485444
ENSDARG00000053575	gpat2	0.0117600578693901
ENSDARG00000001971	cthrc1b	0.0117597191081384
ENSDARG00000074075	antxr1b	0.0117583344578954
ENSDARG00000034470	aldoab	0.0117559053241037
ENSDARG00000093303	IFITM3	0.0117543133597459
ENSDARG00000104157	si:ch211-232h12.2	0.0117537859781245
ENSDARG00000013438	sycp3	0.0117447704260472
ENSDARG00000104985	CR847850.2	0.0117405504530303
ENSDARG00000103736	GRAMD2	0.0117402572972781
ENSDARG00000101809	CABZ01078594.1	0.0117338082987527
ENSDARG00000028485	cabp5b	0.0117293819168019
ENSDARG00000014179	pfkma	0.0117241134949869
ENSDARG00000039453	dhrs7ca	0.0117201728599233
ENSDARG00000055523	slc22a6l	0.0117162646663356
ENSDARG00000012381	hsc70	0.0117106938686389
ENSDARG00000098463	gig2g	0.0117101874069122
ENSDARG00000095217	ENSDARG00000095217	0.0117098639374834
ENSDARG00000009470	hnf1a	0.0117043019030824
ENSDARG00000036865	slc2a12	0.0117018195909826
ENSDARG00000099812	ENSDARG00000099812	0.0117005177012562
ENSDARG00000003181	sult1st4	0.01169991749115
ENSDARG00000042391	odf3b	0.0116927228708625
ENSDARG00000104450	CR855996.2	0.011687116865178
ENSDARG00000105013	hoxa9a	0.0116773237784576
ENSDARG00000002311	fabp11b	0.0116766253612675
ENSDARG00000102895	si:dkey-31i7.1	0.0116735346734958
ENSDARG00000018971	b3gnt5a	0.0116721114975595
ENSDARG00000029219	avpr2ab	0.0116715365686058
ENSDARG00000069245	matn3a	0.0116616092713687
ENSDARG00000031698	mylk2	0.0116610643054458
ENSDARG00000015879	pax8	0.0116603801907959
ENSDARG00000027907	CR318603.2	0.0116514428790312
ENSDARG00000097416	si:ch73-306e8.2	0.0116460895313731
ENSDARG00000051965	btr01	0.0116432170366068
ENSDARG00000098392	si:ch73-28h20.1	0.0116425300375669
ENSDARG00000099831	si:ch211-128n12.5	0.0116416928639179
ENSDARG00000008174	hoxb1a	0.0116306313113712
ENSDARG00000092916	mlnl	0.0116292819519872
ENSDARG00000021232	nkx2.7	0.011625421973106
ENSDARG00000078227	cspg4	0.0116251381931847
ENSDARG00000012019	glra1	0.0116199266924275
ENSDARG00000088891	slc23a3	0.0116186346783179
ENSDARG00000024141	cav3	0.0116125290000367
ENSDARG00000003732	mitfa	0.0116107641505366
ENSDARG00000042172	c7a	0.0116065595391195
ENSDARG00000035427	surf6	0.0116013318377141
ENSDARG00000002847	fndc1	0.0115963304497556
ENSDARG00000039650	itm2cb	0.0115919504832562
ENSDARG00000017121	mafba	0.0115857812380242
ENSDARG00000090297	ldlrad2	0.0115827026800125
ENSDARG00000063293	neto2b	0.0115817656195252
ENSDARG00000054641	fam46ab	0.0115783018948606
ENSDARG00000002546	rundc3ab	0.0115767361964136
ENSDARG00000089802	akap1a	0.0115727277011465
ENSDARG00000101349	BX005448.2	0.0115706855749914
ENSDARG00000105357	pdlim7	0.011570648368368
ENSDARG00000104571	gadd45ab	0.0115598418206628
ENSDARG00000042293	ca4b	0.0115587037551505
ENSDARG00000087212	CU655961.2	0.0115583120987134
ENSDARG00000005335	slc22a4	0.0115573515642091
ENSDARG00000039569	emx1	0.0115561950690483
ENSDARG00000026049	mxf	0.011554703680398
ENSDARG00000089749	aqp8b	0.0115536822915482
ENSDARG00000075823	ZNF608	0.0115528205470852
ENSDARG00000023609	epha8	0.0115520902761311
ENSDARG00000014190	sst2	0.0115509569906541
ENSDARG00000012729	hcls1	0.0115450031061762
ENSDARG00000057353	ENSDARG00000057353	0.0115433663743256
ENSDARG00000059276	hoxd4a	0.0115391585500144
ENSDARG00000061352	bcl11aa	0.0115390820228415
ENSDARG00000091359	ENSDARG00000091359	0.0115386324804552
ENSDARG00000093043	FP236810.1	0.0115367461388207
ENSDARG00000093572	lamc3	0.0115359192908343
ENSDARG00000057729	ephb6	0.0115323388973786
ENSDARG00000058218	fam151a	0.0115301495850285
ENSDARG00000003904	sycp1	0.0115277356736539
ENSDARG00000053133	b3gnt7l	0.0115231236282117
ENSDARG00000025012	tpi1a	0.0115219305292504
ENSDARG00000086819	scn1a	0.0115175044588102
ENSDARG00000067549	adamts12	0.0115155558916717
ENSDARG00000014916	slc10a2	0.0115129606662072
ENSDARG00000020741	fga	0.0115119239468177
ENSDARG00000101706	csrp3	0.0115064819375098
ENSDARG00000035350	ins	0.0115057885513859
ENSDARG00000092534	si:ch211-62a1.3	0.0115019218912669
ENSDARG00000040100	si:dkey-95h12.1	0.0114979735553847
ENSDARG00000019521	mpx	0.0114978270366052
ENSDARG00000071007	pcgf5a	0.0114977207938365
ENSDARG00000005510	gdf6b	0.0114939189365196
ENSDARG00000094951	BX072532.2	0.0114911025585958
ENSDARG00000006816	gtf2f2b	0.0114896254794589
ENSDARG00000080493	snoU6-53	0.0114896105256757
ENSDARG00000056196	slc2a2	0.011483827101224
ENSDARG00000078674	hspb9	0.0114826160590186
ENSDARG00000045442	cpb1	0.0114750255404293
ENSDARG00000069737	pou4f2	0.0114741031979121
ENSDARG00000039726	YIPF7	0.0114692630074944
ENSDARG00000013721	g6pca.2	0.0114682978562342
ENSDARG00000103743	si:dkeyp-72e1.9	0.0114641976346441
ENSDARG00000087857	si:ch211-180a12.2	0.0114627621673344
ENSDARG00000070021	cyp3c4	0.0114584431460188
ENSDARG00000019207	abo	0.0114553835727611
ENSDARG00000013858	cdc14aa	0.0114547817826144
ENSDARG00000007086	aqp10a	0.0114545394658645
ENSDARG00000040177	rgs16	0.0114537734036378
ENSDARG00000061432	zgc:194330	0.0114524016703935
ENSDARG00000058873	ptpdc1b	0.0114516554689873
ENSDARG00000078582	myo16	0.0114491863866364
ENSDARG00000086658	crygm2d21	0.0114468691613447
ENSDARG00000037487	march1	0.0114437997827082
ENSDARG00000023989	pef1	0.0114409316284055
ENSDARG00000013789	sim1b	0.0114374227654883
ENSDARG00000040374	tmem182a	0.0114364014441857
ENSDARG00000054515	CR925773.1	0.011435046618291
ENSDARG00000105067	znf1043	0.0114334548484039
ENSDARG00000068194	klf9	0.011431653979448
ENSDARG00000020143	pah	0.0114298027646353
ENSDARG00000018107	rab3da	0.0114294409051642
ENSDARG00000074535	lingo2a	0.0114254449347659
ENSDARG00000007641	msx1a	0.0114210382923476
ENSDARG00000010145	tor4aa	0.011420681618032
ENSDARG00000001431	actn3b	0.011418759016793
ENSDARG00000087143	serpina7	0.0114166451168932
ENSDARG00000007040	tmigd1	0.0114102981148206
ENSDARG00000091001	mycbp	0.011409692181538
ENSDARG00000094522	si:ch211-14c7.2	0.0114089152573484
ENSDARG00000021151	ptpreb	0.0114084020545939
ENSDARG00000035648	irx4a	0.011404383186078
ENSDARG00000043902	gabrr1	0.0114041503529249
ENSDARG00000077403	col8a1a	0.0113990668291583
ENSDARG00000012640	cideb	0.0113961932060921
ENSDARG00000090394	TIMP4	0.0113958040649237
ENSDARG00000068369	angptl2b	0.0113944747590957
ENSDARG00000099633	si:dkey-186o21.1	0.0113940572439481
ENSDARG00000078474	myo15ab	0.0113925868742639
ENSDARG00000104384	AGBL1	0.0113918659782646
ENSDARG00000086912	crygm2d18	0.0113879923381035
ENSDARG00000061818	meox2b	0.0113876480106992
ENSDARG00000022615	ENSDARG00000022615	0.0113871372187347
ENSDARG00000077497	igsf10	0.011378104268992
ENSDARG00000057984	eps8l1	0.0113743363817853
ENSDARG00000042526	sebox	0.0113717141357773
ENSDARG00000100502	CABZ01038979.1	0.011371678211953
ENSDARG00000034210	si:dkey-240h12.4	0.0113714726244773
ENSDARG00000024740	gng13a	0.0113712291460935
ENSDARG00000009401	vcanb	0.0113698107983335
ENSDARG00000057790	ankrd6a	0.0113677031847711
ENSDARG00000087178	scpp9	0.0113617359177886
ENSDARG00000079699	zgc:162612	0.0113566724639846
ENSDARG00000099362	ENSDARG00000099362	0.0113466912427743
ENSDARG00000030750	gabrr3b	0.0113441507605352
ENSDARG00000054050	vsig8a	0.0113440848023683
ENSDARG00000058462	zgc:158846	0.0113404859657831
ENSDARG00000087446	mmd2a	0.0113309029674703
ENSDARG00000077180	slc37a4b	0.0113304592927703
ENSDARG00000060265	ppp1r27a	0.0113182724041601
ENSDARG00000073978	crabp2a	0.0113182548874407
ENSDARG00000076679	ENSDARG00000076679	0.0113164314435486
ENSDARG00000075330	phox2ba	0.011310707732404
ENSDARG00000077872	si:dkey-52d15.1	0.0113079859090534
ENSDARG00000075551	aifm5	0.0112995939735073
ENSDARG00000031598	calb1	0.0112943375303367
ENSDARG00000058969	cntnap2a	0.0112909642270736
ENSDARG00000025904	tecrb	0.0112864640878451
ENSDARG00000056921	ankk1	0.0112820033408776
ENSDARG00000045180	acta2	0.0112801553563829
ENSDARG00000040362	ehd2b	0.011278857479968
ENSDARG00000024047	tmem38a	0.0112780798651785
ENSDARG00000074156	sgca	0.0112778604985257
ENSDARG00000031095	veph1	0.0112766303223205
ENSDARG00000094286	si:ch211-117m20.4	0.0112746018668087
ENSDARG00000094300	NUPR2	0.0112735379263506
ENSDARG00000038305	VGLL3	0.0112645598182557
ENSDARG00000090444	ponzr1	0.0112645028071213
ENSDARG00000101109	cldn15b	0.0112633972957178
ENSDARG00000069192	zgc:163030	0.011261696648496
ENSDARG00000003313	ENSDARG00000003313	0.0112557949274925
ENSDARG00000019294	cbln8	0.011252741624938
ENSDARG00000040118	zgc:113232	0.0112508504783468
ENSDARG00000013576	gadd45bb	0.0112486561140569
ENSDARG00000036222	npy	0.0112446571778575
ENSDARG00000076140	clcf1	0.0112414628415124
ENSDARG00000087532	si:ch211-278p9.1	0.0112404561024637
ENSDARG00000071576	si:dkey-102c8.3	0.0112401522860474
ENSDARG00000026017	xpnpep2	0.0112385172062421
ENSDARG00000071662	si:rp71-36a1.3	0.0112372181635207
ENSDARG00000093026	ENSDARG00000093026	0.0112332205826405
ENSDARG00000063614	zgc:153395	0.0112296141657577
ENSDARG00000071498	fhl1a	0.0112220157988997
ENSDARG00000043074	grp	0.0112217325822484
ENSDARG00000026979	krt1-c5	0.0112211527462953
ENSDARG00000056105	syt11b	0.0112188612170326
ENSDARG00000093284	si:ch211-173m16.2	0.0112171908982887
ENSDARG00000022295	hnf1bb	0.0112107301782779
ENSDARG00000077058	CELA1 (1 of many)	0.0112063935943852
ENSDARG00000078034	zgc:112001	0.0112052397619899
ENSDARG00000089957	lgi2a	0.0112030225509598
ENSDARG00000027082	hmbox1a	0.0111985262552935
ENSDARG00000071306	gip	0.0111952476012582
ENSDARG00000103498	epd	0.0111918150286396
ENSDARG00000086839	BX324216.1	0.0111913896184545
ENSDARG00000102731	si:ch73-299h12.1	0.0111890718204164
ENSDARG00000012311	myoz2a	0.0111871373988349
ENSDARG00000098764	musk	0.0111831847783683
ENSDARG00000016818	abcg2d	0.0111796185205172
ENSDARG00000069988	arid5b	0.0111765281512528
ENSDARG00000040503	CABZ01070258.1	0.0111644808036918
ENSDARG00000011076	MREG	0.0111623643138114
ENSDARG00000056561	asb11	0.0111618081944621
ENSDARG00000087832	bcl3	0.0111575378174624
ENSDARG00000023176	tdo2b	0.0111552705410149
ENSDARG00000044684	rbp4l	0.011153519291942
ENSDARG00000002353	tagapa	0.011145927693527
ENSDARG00000018321	lbx1a	0.0111447894963561
ENSDARG00000038686	ENSDARG00000038686	0.0111423892561513
ENSDARG00000078280	nkx3-1	0.0111369899172181
ENSDARG00000075264	FAM124A	0.0111309524709245
ENSDARG00000021982	sh3bp2	0.0111278976847191
ENSDARG00000098796	znf1122	0.0111255021386533
ENSDARG00000015033	slc23a1	0.0111196946078726
ENSDARG00000097123	si:ch73-70c5.2	0.0111129212133244
ENSDARG00000101300	ssna1	0.0111102615180363
ENSDARG00000052148	ptgs1	0.0111096754917704
ENSDARG00000086990	lrrc16b	0.0111095204059957
ENSDARG00000009131	slc10a4	0.0111076825669546
ENSDARG00000091946	si:ch211-139k8.2	0.0111067639715739
ENSDARG00000102125	IQSEC2 (1 of many)	0.0110973321478916
ENSDARG00000074216	COLQ (1 of many)	0.0110958839936905
ENSDARG00000105104	si:dkey-223p19.1	0.0110893977857484
ENSDARG00000027424	slc25a3a	0.0110874998391702
ENSDARG00000055825	celsr3	0.011083425181587
ENSDARG00000038185	gh1	0.0110814867324455
ENSDARG00000101171	ENSDARG00000101171	0.0110811723404986
ENSDARG00000067848	nmrk2	0.0110772830259278
ENSDARG00000097082	im:7152348	0.0110768332886005
ENSDARG00000027799	ucmaa	0.0110751469103051
ENSDARG00000020054	aox6	0.0110746191970326
ENSDARG00000078026	zcchc24	0.0110734744760854
ENSDARG00000089877	wu:fj40g07	0.0110729597535615
ENSDARG00000062688	gpnmb	0.0110663234587539
ENSDARG00000057586	sall3b	0.0110652965966585
ENSDARG00000053620	ebi3	0.011061782907767
ENSDARG00000039063	ENSDARG00000039063	0.0110594494704249
ENSDARG00000070677	fezf2	0.0110578637389549
ENSDARG00000091280	si:ch211-66k16.27	0.011057342410272
ENSDARG00000098108	dusp2	0.0110571270858559
ENSDARG00000039412	dmrta2	0.0110560082155232
ENSDARG00000062429	trim109	0.0110529703071981
ENSDARG00000078733	cnnm2b	0.0110523687384014
ENSDARG00000006811	sult1st6	0.0110515471533205
ENSDARG00000088641	grn2	0.011047778459549
ENSDARG00000098233	TIAM2 (1 of many)	0.0110425022918547
ENSDARG00000025847	sox12	0.0110417744878485
ENSDARG00000040738	zgc:153846	0.0110289287671316
ENSDARG00000095807	hp	0.0110200855658061
ENSDARG00000068865	si:dkey-61p9.7	0.0110192918876513
ENSDARG00000059015	lim2.2	0.0110190982990795
ENSDARG00000077877	si:dkey-14o18.1	0.0110188178181095
ENSDARG00000100646	si:ch211-127l15.7	0.0110174458936882
ENSDARG00000022466	clcn5b	0.0110008686017618
ENSDARG00000039626	nrgna	0.0109988101365528
ENSDARG00000097658	zgc:172225	0.0109971507244751
ENSDARG00000099600	si:dkey-93h22.7	0.0109956731132128
ENSDARG00000075501	cdnf	0.0109918617146576
ENSDARG00000099427	nkx1.2lb	0.010990998477017
ENSDARG00000096017	si:dkeyp-98a7.2	0.0109908546726523
ENSDARG00000016391	calcoco1b	0.0109904404345762
ENSDARG00000001909	VILL	0.0109875376568008
ENSDARG00000098747	CU633479.1	0.010985441444713
ENSDARG00000033172	nr2f5	0.0109790191032523
ENSDARG00000020427	nceh1a	0.0109760640079243
ENSDARG00000095150	si:dkey-114c15.5	0.0109748930975402
ENSDARG00000076520	mafb	0.0109741174049113
ENSDARG00000056885	per1a	0.0109677920665385
ENSDARG00000016480	slc17a7a	0.010966032575245
ENSDARG00000093619	sult3st2	0.0109604176961702
ENSDARG00000001882	kbtbd12	0.0109576774139928
ENSDARG00000016750	abcc6a	0.010957115156294
ENSDARG00000056015	hoxb13a	0.0109519111947231
ENSDARG00000104501	ENSDARG00000104501	0.0109504891880092
ENSDARG00000099538	si:ch211-188p14.3	0.0109473534584034
ENSDARG00000103082	ENSDARG00000103082	0.0109431948575945
ENSDARG00000103760	cfhl2	0.0109424171773282
ENSDARG00000058369	mex3b	0.0109380802254581
ENSDARG00000067714	hspb3	0.0109379002441179
ENSDARG00000014058	rab36	0.0109364422431089
ENSDARG00000068387	slc6a18	0.0109339830655585
ENSDARG00000042753	cts12	0.0109333631989981
ENSDARG00000078363	mcoln3a	0.0109309400949739
ENSDARG00000103459	EVPL (1 of many)	0.0109297336195836
ENSDARG00000099525	si:ch1073-13h15.3	0.0109238778145271
ENSDARG00000058666	dennd2da	0.0109155952058587
ENSDARG00000067806	zgc:158432	0.0109142445832293
ENSDARG00000041998	ENSDARG00000041998	0.0109128720613737
ENSDARG00000005518	slc5a9	0.0109117422376098
ENSDARG00000102276	CR391944.1	0.0109082693285586
ENSDARG00000076364	EPB41L1	0.0108999227558211
ENSDARG00000090615	BX957297.1	0.0108921034094979
ENSDARG00000030494	hfe2	0.0108910266123429
ENSDARG00000022503	pkd2l1	0.0108867718555973
ENSDARG00000078546	cars2	0.010886293876059
ENSDARG00000057368	rps8b	0.0108852809400455
ENSDARG00000044685	nr0b2a	0.010883371653321
ENSDARG00000076170	pcsk1nl	0.0108823529254814
ENSDARG00000058421	lgi1b	0.0108743732950849
ENSDARG00000103722	ENSDARG00000103722	0.0108737998121601
ENSDARG00000053066	tubb1	0.010871927468786
ENSDARG00000009553	gng3	0.0108713681946901
ENSDARG00000100878	P2RY6	0.0108708536928814
ENSDARG00000053387	si:ch211-276k2.2	0.0108691421313211
ENSDARG00000090386	cd3eap	0.0108671764551735
ENSDARG00000006257	vldlr	0.0108664315920673
ENSDARG00000102016	BX469910.2	0.0108653417557008
ENSDARG00000030588	slc10a1	0.010865159886395
ENSDARG00000042055	fam129aa	0.0108627019346751
ENSDARG00000057633	cxcr4a	0.0108560564678441
ENSDARG00000076745	zgc:193811	0.0108542892769154
ENSDARG00000075732	taf4b	0.0108531329440861
ENSDARG00000019930	tal1	0.0108459764589408
ENSDARG00000034430	zgc:172121	0.0108420636500314
ENSDARG00000055647	ftr82	0.0108405093607137
ENSDARG00000037266	myoz2b	0.0108389215345559
ENSDARG00000020007	col1a2	0.0108382989583699
ENSDARG00000091679	ENSDARG00000091679	0.0108376134661776
ENSDARG00000073810	thbs2b	0.0108371481178913
ENSDARG00000089515	si:dkeyp-46h3.5	0.0108365121454438
ENSDARG00000026616	zgc:113425	0.0108351276821734
ENSDARG00000075883	bub3	0.01083384283904
ENSDARG00000046014	kcna6a	0.0108322238271346
ENSDARG00000044935	hpdb	0.0108316667015596
ENSDARG00000063288	slc2a11b	0.0108280230720495
ENSDARG00000058015	ano3	0.0108258048871752
ENSDARG00000091624	si:ch73-240m12.1	0.010822982752591
ENSDARG00000044524	def6b	0.0108227245739649
ENSDARG00000098278	ENSDARG00000098278	0.0108221164272962
ENSDARG00000077791	BRSK2 (1 of many)	0.0108205888021446
ENSDARG00000044526	camk1ga	0.0108190001121715
ENSDARG00000077341	ppp1r14c	0.0108186409954028
ENSDARG00000038709	MYADM (1 of many)	0.0108157651603574
ENSDARG00000043474	atp2b3a	0.0108157418277725
ENSDARG00000042613	crp3	0.0108112277296303
ENSDARG00000009568	si:dkey-15h19.2	0.0108110492372188
ENSDARG00000052766	EVI5L	0.0108100394637177
ENSDARG00000076297	nfatc3a	0.0108096098493229
ENSDARG00000035340	zgc:194261	0.0108090671323983
ENSDARG00000104528	cldn10b	0.010803171569291
ENSDARG00000023228	vsnl1a	0.0108030008181516
ENSDARG00000097203	si:ch211-176l24.4	0.0108023846608156
ENSDARG00000009922	dmbx1a	0.0108023043447168
ENSDARG00000056144	TMEM150B	0.0108022147488219
ENSDARG00000074813	CT030144.2	0.0107979518713038
ENSDARG00000009018	rhbg	0.010797389582311
ENSDARG00000104296	CABZ01079986.1	0.010790216344764
ENSDARG00000017634	pdcb	0.0107890645846181
ENSDARG00000058551	popdc3	0.0107873137570252
ENSDARG00000095065	si:ch211-113e8.9	0.0107851881239634
ENSDARG00000070491	hpcal4	0.0107835616136926
ENSDARG00000094910	si:dkey-22i16.7	0.0107830766271907
ENSDARG00000005749	cand2	0.0107782175314386
ENSDARG00000035151	si:dkey-261j4.3	0.0107693786168579
ENSDARG00000005355	larp6	0.0107677615755529
ENSDARG00000076213	DOCK4 (1 of many)	0.0107669393424365
ENSDARG00000075707	nid2a	0.0107665130782209
ENSDARG00000019686	fgl2b	0.0107647874855735
ENSDARG00000090682	si:ch211-108c6.2	0.0107607782852971
ENSDARG00000021895	disc1	0.0107576221873638
ENSDARG00000102282	CABZ01063297.1	0.0107561876095984
ENSDARG00000061974	grhl2b	0.0107560042565308
ENSDARG00000069560	kcnh3	0.0107556510409417
ENSDARG00000101395	CR388132.1	0.0107548228504022
ENSDARG00000038786	smarcd3a	0.0107537774510001
ENSDARG00000074565	pusl1	0.0107479998097307
ENSDARG00000069980	lman1	0.0107470494192894
ENSDARG00000056057	grem2a	0.0107469730534081
ENSDARG00000057025	chrna2b	0.0107377767461904
ENSDARG00000079525	slc39a5	0.0107374687741413
ENSDARG00000103800	prkar1b	0.0107367469212078
ENSDARG00000027582	angptl7	0.0107367221225707
ENSDARG00000056145	si:dkey-159a18.1	0.0107315955730499
ENSDARG00000074274	POLR2E (1 of many)	0.0107308715263783
ENSDARG00000012366	fbp2	0.0107302939261377
ENSDARG00000062748	pkn1b	0.0107281171863683
ENSDARG00000025311	cuzd1.2	0.0107163296648262
ENSDARG00000063007	apc2	0.0107159648454319
ENSDARG00000061773	neurl1ab	0.0107124381883031
ENSDARG00000098849	SLC25A29 (1 of many)	0.0107090083977083
ENSDARG00000032630	neb	0.0107082674035203
ENSDARG00000097026	si:dkey-16m19.1	0.0107052286389131
ENSDARG00000089334	ednrba	0.0107047509937521
ENSDARG00000006896	lhx6	0.0107014045491229
ENSDARG00000069473	frem1a	0.0107009310333057
ENSDARG00000103826	gpib	0.0106967205440944
ENSDARG00000054124	htr1d	0.0106956364647674
ENSDARG00000035309	entpd3	0.0106899037562433
ENSDARG00000027986	slc35d1b	0.010689263948767
ENSDARG00000101522	CABZ01069081.1	0.0106842742765414
ENSDARG00000062696	dgkg	0.0106837723704567
ENSDARG00000012426	neflb	0.010682848650896
ENSDARG00000102887	abhd4	0.0106793523542472
ENSDARG00000101200	zgc:112964	0.0106780435059177
ENSDARG00000088634	adcy1b	0.0106754297567407
ENSDARG00000086789	bahd1	0.0106715626449003
ENSDARG00000007077	si:dkey-145p14.5	0.0106610439863379
ENSDARG00000099760	CT573263.1	0.0106588844510449
ENSDARG00000029474	camk1b	0.010656969465286
ENSDARG00000019307	dusp5	0.0106566312746869
ENSDARG00000041724	glipr2	0.0106556191890872
ENSDARG00000098883	stac3	0.0106537417440172
ENSDARG00000098529	ccne2	0.0106481425534619
ENSDARG00000033566	cyp17a1	0.0106462919768073
ENSDARG00000054128	im:7136021	0.0106451526527917
ENSDARG00000074644	SPOCK1	0.0106440851875157
ENSDARG00000071460	ENSDARG00000071460	0.0106437990210666
ENSDARG00000086691	dnajc12	0.0106424260046698
ENSDARG00000099023	CABZ01034698.3	0.010640069843251
ENSDARG00000056753	dctn1b	0.0106392591933706
ENSDARG00000093738	pth1a	0.0106380599183808
ENSDARG00000054196	SLC38A8 (1 of many)	0.0106352328119783
ENSDARG00000060532	adam22	0.0106335660528056
ENSDARG00000101418	BX324179.1	0.0106257546699764
ENSDARG00000028731	stat4	0.0106250455478656
ENSDARG00000094101	si:dkey-122c11.8	0.0106242797079071
ENSDARG00000043309	obscna	0.0106230659746912
ENSDARG00000002165	psme1	0.0106158447001207
ENSDARG00000018797	crygmxl1	0.0106107772059415
ENSDARG00000005394	dnmt3aa	0.010609568368917
ENSDARG00000028275	sult1st1	0.0106095654044361
ENSDARG00000079742	mcf2l2	0.0106065882557343
ENSDARG00000089362	grn1	0.0106048528034807
ENSDARG00000077169	si:ch211-153b23.4	0.010602156193348
ENSDARG00000060338	trmt12	0.0106020537782339
ENSDARG00000099390	lama2	0.0106002735399305
ENSDARG00000090696	TMC3	0.0105994802988166
ENSDARG00000071010	tuft1b	0.010597839728801
ENSDARG00000056762	zgc:172079	0.01058968517397
ENSDARG00000076569	ndp	0.010586483230946
ENSDARG00000070511	si:dkey-183j2.10	0.0105842939887645
ENSDARG00000045909	dynlt1	0.0105841558879686
ENSDARG00000055746	si:ch211-238g23.1	0.0105840549701467
ENSDARG00000005191	ahcy	0.0105813679918614
ENSDARG00000076192	ankrd1b	0.0105736587204768
ENSDARG00000053500	cbsa	0.0105725472288305
ENSDARG00000058158	trim55b	0.0105702270933388
ENSDARG00000098730	eng1b	0.0105677580172206
ENSDARG00000054916	eif4ebp3	0.0105664684072431
ENSDARG00000094570	si:ch211-226h7.2	0.0105664322006074
ENSDARG00000001993	myhb	0.0105637072080209
ENSDARG00000026359	pbld2	0.0105636645301745
ENSDARG00000057652	dbpb	0.0105577846526858
ENSDARG00000042357	cldnk	0.0105545863215827
ENSDARG00000069929	CABZ01053976.1	0.010554362879249
ENSDARG00000061070	chst3a	0.0105528545510532
ENSDARG00000069168	si:dkey-73n10.1	0.0105439856823817
ENSDARG00000034423	sncga	0.0105416807974219
ENSDARG00000016733	psat1	0.0105412879834151
ENSDARG00000001873	phgdh	0.0105412415484797
ENSDARG00000088330	si:ch211-5k11.2	0.0105401439532444
ENSDARG00000074221	ENSDARG00000074221	0.0105389540098011
ENSDARG00000099182	ankrd55	0.0105326170557085
ENSDARG00000062949	nt5dc3	0.0105321121016509
ENSDARG00000096533	rltgr	0.010520954204393
ENSDARG00000094422	si:dkey-12l12.1	0.0105196132921105
ENSDARG00000036109	mtx1b	0.0105123908697765
ENSDARG00000070012	sesn2	0.0105054838172859
ENSDARG00000010565	aqp4	0.0105019969108096
ENSDARG00000037000	fkbp11	0.0104996502119323
ENSDARG00000055338	CAPN1 (1 of many)	0.0104971549676571
ENSDARG00000096519	irbpl	0.0104944373892961
ENSDARG00000043796	ms4a17a.7	0.0104939029934901
ENSDARG00000075161	defbl1	0.0104868390245111
ENSDARG00000060350	apoda.2	0.0104855623042481
ENSDARG00000062575	si:ch211-210g13.5	0.010484296585648
ENSDARG00000019396	rergla	0.010479902217825
ENSDARG00000077228	ntrk3a	0.01047915664983
ENSDARG00000096421	si:dkey-45d16.4	0.0104787351842107
ENSDARG00000027497	mast1a	0.0104781782228656
ENSDARG00000055575	pcolce2b	0.0104706047611067
ENSDARG00000097738	si:dkey-31n5.4	0.0104701023966045
ENSDARG00000000380	pde6a	0.0104667133944961
ENSDARG00000018944	hoga1	0.0104600764378873
ENSDARG00000030110	myod1	0.0104569711924032
ENSDARG00000079126	si:dkey-250i3.3	0.0104567452467771
ENSDARG00000099985	cyr61l2	0.0104566606503436
ENSDARG00000070506	CR450842.1	0.0104546637717
ENSDARG00000090903	CREB3L3 (1 of many)	0.0104528776191326
ENSDARG00000035257	akr1a1a	0.0104487112708031
ENSDARG00000055622	zgc:153345	0.0104469388498471
ENSDARG00000029057	tm6sf2	0.0104444041059847
ENSDARG00000038672	tcf7	0.0104407160216521
ENSDARG00000006568	kcnmb2	0.010436364982736
ENSDARG00000104320	snoU85	0.0104334116689687
ENSDARG00000011233	pcyt1aa	0.0104283423122005
ENSDARG00000057296	cbln1	0.0104269414629436
ENSDARG00000092159	si:dkey-10f21.16	0.0104254126017579
ENSDARG00000027310	lsp1	0.0104235416630464
ENSDARG00000101021	slc22a5	0.0104213186906318
ENSDARG00000062479	vcam1	0.01042026091338
ENSDARG00000096951	si:dkey-193b18.1	0.0104197581925694
ENSDARG00000018383	frzb	0.0104124631171347
ENSDARG00000094310	si:ch211-255g12.6	0.0104106629379
ENSDARG00000104980	PPEF2 (1 of many)	0.0104104206230571
ENSDARG00000026829	cotl1	0.0104032566146645
ENSDARG00000037946	prl	0.0104009723495166
ENSDARG00000061541	unc5db	0.010400433245853
ENSDARG00000011673	si:ch211-246m6.5	0.010396034748391
ENSDARG00000002394	ugt5d1	0.010392247949788
ENSDARG00000101334	ctsc	0.0103913321990192
ENSDARG00000092035	si:ch211-156j16.1	0.0103911573468874
ENSDARG00000088178	tp53inp2	0.0103868677904885
ENSDARG00000099265	slc7a5	0.0103860101988332
ENSDARG00000058734	prdx1	0.0103852878168155
ENSDARG00000020956	pck2	0.0103836571690504
ENSDARG00000017579	si:ch211-195b15.7	0.0103832628907743
ENSDARG00000052437	mia	0.0103807856870733
ENSDARG00000052279	osgn1	0.0103802250337833
ENSDARG00000069775	fbxo40.1	0.0103778239073242
ENSDARG00000103047	znf995	0.0103771119828904
ENSDARG00000058332	KRT18 (1 of many)	0.0103756885854828
ENSDARG00000074937	HIST1H2AC (1 of many)	0.0103716312254609
ENSDARG00000069827	crygm2d11	0.0103698243076412
ENSDARG00000079486	fam20a	0.0103694073899258
ENSDARG00000012788	foxa3	0.0103636926054587
ENSDARG00000008912	slc8a2a	0.0103619816360834
ENSDARG00000088002	BX322608.1	0.0103609160183054
ENSDARG00000042041	tal2	0.0103554520182387
ENSDARG00000093687	si:dkey-193c22.1	0.0103544177731787
ENSDARG00000034801	mylka	0.0103538252245264
ENSDARG00000074652	smtna	0.0103530303808888
ENSDARG00000057169	abca4a	0.0103519522295499
ENSDARG00000023546	kcnn1b	0.0103470242549476
ENSDARG00000098823	PDZD4 (1 of many)	0.0103467167317636
ENSDARG00000009341	nrap	0.0103466078425123
ENSDARG00000069498	phkg1b	0.010345330845584
ENSDARG00000063191	extl2	0.0103449062849543
ENSDARG00000074384	slc12a8	0.0103402522271948
ENSDARG00000090220	BX324003.1	0.010339067399651
ENSDARG00000092900	si:ch211-279m15.1	0.0103387656766243
ENSDARG00000096571	si:ch211-281p14.2	0.0103378722921262
ENSDARG00000036068	zgc:103601	0.010337685767697
ENSDARG00000100406	ITIH4 (1 of many)	0.0103303098394764
ENSDARG00000079188	nxph2b	0.0103301605396976
ENSDARG00000060597	zgc:158659	0.010328358398129
ENSDARG00000074663	SAMD8	0.0103271209812156
ENSDARG00000091234	CU019646.2	0.0103206687379983
ENSDARG00000041600	wdr83	0.0103199188810728
ENSDARG00000070461	zgc:154061	0.0103193454058054
ENSDARG00000029890	si:dkeyp-86f7.4	0.0103173560031407
ENSDARG00000014572	chpt1	0.0103141795294999
ENSDARG00000020046	ahr1a	0.0103078922794614
ENSDARG00000053502	cryaa	0.0103063617125112
ENSDARG00000016749	slco1c1	0.0103052147997598
ENSDARG00000006112	myof	0.0103043142504863
ENSDARG00000067727	ENSDARG00000067727	0.0103042852933674
ENSDARG00000103006	si:ch1073-303d10.1	0.010299432792152
ENSDARG00000053803	klhl43	0.0102920826078619
ENSDARG00000105160	BX927098.1	0.0102878793019445
ENSDARG00000091148	crygm2d20	0.010284626924565
ENSDARG00000020708	mdkb	0.0102810393337865
ENSDARG00000037553	il1rapl2	0.0102763291026406
ENSDARG00000039827	bbs5	0.0102687869575639
ENSDARG00000020814	faimb	0.0102633156772952
ENSDARG00000078447	tctn1	0.0102622554959417
ENSDARG00000100340	BX901907.2	0.0102592671129059
ENSDARG00000005776	guk1b	0.0102560125101843
ENSDARG00000103479	ptprfa	0.0102543916756821
ENSDARG00000087324	crygm2d1	0.0102537804513154
ENSDARG00000070726	cnga3a	0.0102536379048469
ENSDARG00000093584	zgc:193505	0.0102506835256098
ENSDARG00000039351	ccl19b	0.0102493055000983
ENSDARG00000044387	cldn2	0.0102464483856058
ENSDARG00000052702	capn1a	0.0102444666964202
ENSDARG00000076996	si:ch73-182a11.2	0.0102421643806815
ENSDARG00000099420	nme2b.2	0.0102355751600922
ENSDARG00000103056	itga4	0.0102348860888113
ENSDARG00000012013	cpa6	0.0102310296828485
ENSDARG00000046107	CASKIN1 (1 of many)	0.0102268825452864
ENSDARG00000087017	ENSDARG00000087017	0.0102268225406491
ENSDARG00000019815	fn1a	0.0102258685951489
ENSDARG00000096755	si:ch211-202p1.5	0.0102231432569701
ENSDARG00000086740	phyh	0.0102228615937257
ENSDARG00000056511	arr3a	0.0102222484623276
ENSDARG00000094587	si:dkey-35m8.1	0.0102215560534048
ENSDARG00000007421	ftcd	0.010221400920143
ENSDARG00000025670	fstl3	0.01021548483173
ENSDARG00000043175	CELA1 (1 of many)	0.0102128410320462
ENSDARG00000031316	six6b	0.0102039642572491
ENSDARG00000103333	baiap2b	0.0102016794736674
ENSDARG00000043518	si:dkey-239i20.2	0.0102000346115715
ENSDARG00000062277	ppp2r2cb	0.0101987097796418
ENSDARG00000096092	si:ch211-145g9.7	0.0101963569020885
ENSDARG00000045306	slc51a	0.0101963395998887
ENSDARG00000091398	COL13A1	0.0101955039055429
ENSDARG00000099169	cxcl8b.3	0.010194082820262
ENSDARG00000095339	ENSDARG00000095339	0.0101939722830323
ENSDARG00000068374	si:ch211-132b12.7	0.0101863255619792
ENSDARG00000022456	eno1a	0.0101858363638696
ENSDARG00000013615	pbx3b	0.0101854371587386
ENSDARG00000087241	ucn3l	0.0101843638609334
ENSDARG00000029848	FBXO15	0.0101821984396769
ENSDARG00000094160	ENSDARG00000094160	0.0101820236315967
ENSDARG00000056092	si:dkey-12h9.6	0.010181560031615
ENSDARG00000020084	tg	0.0101773905086507
ENSDARG00000104642	si:dkey-201i2.1	0.0101747418569661
ENSDARG00000076757	ephb1	0.0101733476919459
ENSDARG00000009133	myo1eb	0.0101717525464247
ENSDARG00000009472	med19b	0.0101716656559362
ENSDARG00000009567	SPEG (1 of many)	0.0101714201875119
ENSDARG00000016280	eif1ad	0.0101686361288214
ENSDARG00000097000	si:ch211-66i8.3	0.0101677903725913
ENSDARG00000069440	dachd	0.0101663804269384
ENSDARG00000028000	pfkpa	0.0101647461598524
ENSDARG00000038446	nrp2b	0.0101642458139644
ENSDARG00000101535	COL10A1 (1 of many)	0.0101641964821976
ENSDARG00000079575	aff3	0.0101639492194323
ENSDARG00000053862	crygmx	0.0101637441687849
ENSDARG00000103905	itfg1	0.0101618522103351
ENSDARG00000074094	tgm2b	0.0101604846534073
ENSDARG00000104403	oscp1a	0.01015564009319
ENSDARG00000089139	im:7145024	0.0101474142152216
ENSDARG00000092567	si:dkey-61l1.4	0.0101470841026084
ENSDARG00000067841	ccdc177	0.0101470170973525
ENSDARG00000098642	ENSDARG00000098642	0.0101408279345067
ENSDARG00000100431	spaca4l	0.0101351968828829
ENSDARG00000045638	slc13a1	0.0101345129417239
ENSDARG00000015002	cdh4	0.0101336743889438
ENSDARG00000045947	ENSDARG00000045947	0.0101241725194119
ENSDARG00000095963	si:ch73-361h17.1	0.0101201860985857
ENSDARG00000076320	ano9a	0.0101166224078487
ENSDARG00000102791	znf1045	0.0101155149022928
ENSDARG00000102058	si:dkeyp-11e3.1	0.0101152392022899
ENSDARG00000054184	btr06	0.0101147155201328
ENSDARG00000057625	dusp14	0.0101143065519788
ENSDARG00000086324	si:dkey-274m17.3	0.0101140057217292
ENSDARG00000098856	RYR2	0.0101135424193025
ENSDARG00000097513	si:ch211-84k18.3	0.0101122393092226
ENSDARG00000063481	si:ch211-214j24.15	0.0101085894136172
ENSDARG00000098418	CABZ01092941.1	0.010106154542379
ENSDARG00000002754	pdcd2l	0.0101057472879615
ENSDARG00000094217	si:dkey-17e16.15	0.0100999931720012
ENSDARG00000099720	evlb	0.0100974740010545
ENSDARG00000021539	ephb2b	0.0100974309238103
ENSDARG00000097512	si:dkeyp-74f1.2	0.0100937268409198
ENSDARG00000056719	slc6a19b	0.0100893415356439
ENSDARG00000030215	matn1	0.0100882224002723
ENSDARG00000028740	msnb	0.0100878364601144
ENSDARG00000054378	pcbp3	0.0100869052096239
ENSDARG00000078389	si:dkey-188i13.7	0.0100828126701337
ENSDARG00000077007	abcc8b	0.0100799090787651
ENSDARG00000002401	gale	0.0100794681912554
ENSDARG00000026236	zgc:56585	0.0100792707367617
ENSDARG00000007804	gas6	0.0100778802695729
ENSDARG00000089534	CU693369.1	0.0100769594094619
ENSDARG00000023886	cacna2d4b	0.010076120369245
ENSDARG00000104654	zgc:194626	0.0100760238532328
ENSDARG00000087168	si:ch211-162i8.4	0.0100679274752702
ENSDARG00000002483	WNT7A (1 of many)	0.0100673308385878
ENSDARG00000032849	ndrg1a	0.0100671796867941
ENSDARG00000098664	si:dkeyp-53d3.3	0.0100623008039115
ENSDARG00000053366	ftr12	0.010061978007888
ENSDARG00000103634	si:ch73-329n5.6	0.0100590589475731
ENSDARG00000052057	pcolceb	0.0100579901626792
ENSDARG00000016868	rhobtb2a	0.0100518347315889
ENSDARG00000101637	ccnd1	0.0100496514043567
ENSDARG00000088214	si:dkey-23a23.3	0.0100477218448609
ENSDARG00000058445	ENSDARG00000058445	0.0100473307081017
ENSDARG00000098239	zgc:85932	0.0100430504422968
ENSDARG00000026599	eng2a	0.0100416738352066
ENSDARG00000088589	ponzr3	0.0100407748126558
ENSDARG00000067701	myoz3a	0.0100403142600636
ENSDARG00000013240	zgc:172271	0.0100334954916382
ENSDARG00000077356	sypl1	0.0100291680180132
ENSDARG00000042940	nab1a	0.0100283502870571
ENSDARG00000098111	BX005448.1	0.0100237634418621
ENSDARG00000056639	rltpr	0.0100195434154022
ENSDARG00000009612	chia.3	0.0100172272949358
ENSDARG00000042877	heca	0.0100166565006362
ENSDARG00000060253	HS3ST3B1	0.0100160238322939
ENSDARG00000101135	si:dkey-85k7.7	0.0100159533329821
ENSDARG00000074622	MYO5A (1 of many)	0.0100074563042894
ENSDARG00000035458	atp2a1l	0.0100055839663626
ENSDARG00000070343	hoxc6a	0.010005219753734
ENSDARG00000098742	LRTM1	0.0100051458513253
ENSDARG00000078266	twist2	0.0100020029795154
ENSDARG00000079578	rbpms2b	0.0100010935178446
