# Supplementary material for: A high-resolution mRNA expression time course of embryonic development in zebrafish
Source: eLife. 2017 Nov 16;6:e30860. doi: 10.7554/eLife.30860 (PMC5690287; doi:10.7554/eLife.30860)
Supplement: Supplementary file 17. [file elife-30860-supp17.zip › rnaseq/PC5.genes.tsv]

gene_id	gene_name	% variance explained
ENSDARG00000004864	FOXR2	0.0280862164374401
ENSDARG00000075883	bub3	0.0257897409701732
ENSDARG00000010420	ndrg1b	0.0254032930797535
ENSDARG00000104563	kcnk9	0.0242343619289083
ENSDARG00000034518	trdmt1	0.0231622700423545
ENSDARG00000069545	atg12	0.0224576096121871
ENSDARG00000101300	ssna1	0.0222952249342845
ENSDARG00000076474	org	0.02165321556418
ENSDARG00000012860	tmprss4b	0.0216441103460247
ENSDARG00000099156	katnal1	0.0215588852589831
ENSDARG00000075397	cipca	0.0214129713186738
ENSDARG00000057042	tm2d1	0.0210014964575726
ENSDARG00000055973	zar1l	0.0206818814821084
ENSDARG00000032010	slc15a2	0.0205923987637738
ENSDARG00000043963	ENSDARG00000043963	0.0205219957990342
ENSDARG00000074760	ttc7a	0.0204836825537761
ENSDARG00000026616	zgc:113425	0.0203753690115877
ENSDARG00000044807	dck	0.0203574190241909
ENSDARG00000078829	ccdc149a	0.0202195758629016
ENSDARG00000023989	pef1	0.0200639512201935
ENSDARG00000019660	rxfp2b	0.0197775458496969
ENSDARG00000057075	lamtor3	0.0195567048364477
ENSDARG00000030759	melk	0.0194734577344939
ENSDARG00000076214	zgc:165514	0.0193516853338071
ENSDARG00000063385	cenpe	0.0192669404573717
ENSDARG00000098650	IQGAP3	0.0191348161402383
ENSDARG00000008796	her5	0.0191286787226752
ENSDARG00000043720	cdc45	0.0190795690091659
ENSDARG00000074034	si:dkey-91i10.2	0.0187969192306576
ENSDARG00000023546	kcnn1b	0.0186755778351396
ENSDARG00000034522	rab6ba	0.0186169890060117
ENSDARG00000052247	alkbh4	0.0185465824355035
ENSDARG00000005454	tacc3	0.0184177855689895
ENSDARG00000098752	csf3b	0.0183768985266367
ENSDARG00000001767	slc29a2	0.0183683517642908
ENSDARG00000039099	zgc:113413	0.0183350227804102
ENSDARG00000089821	BX957278.2	0.0183341337620204
ENSDARG00000062221	ENSDARG00000062221	0.0183316407023977
ENSDARG00000020981	slc35a3b	0.0182554994287176
ENSDARG00000040249	tlr18	0.0181920631768881
ENSDARG00000028731	stat4	0.018191690373793
ENSDARG00000093040	si:ch211-89b14.1	0.0181840863600873
ENSDARG00000044956	zgc:114123	0.0181056171623052
ENSDARG00000055622	zgc:153345	0.0180415991073945
ENSDARG00000058243	phactr3a	0.0180314422091128
ENSDARG00000079128	becn1	0.0179808793274831
ENSDARG00000079463	MAN2B2	0.0178814776864846
ENSDARG00000087857	si:ch211-180a12.2	0.0178214902585925
ENSDARG00000035770	ube2c	0.0178188871251498
ENSDARG00000029461	cd209	0.0177954646869916
ENSDARG00000071233	zgc:158254	0.0176726204765218
ENSDARG00000017163	sinup	0.0176467435005865
ENSDARG00000039070	im:7138239	0.0176295581303394
ENSDARG00000099997	cox20	0.0176203211707999
ENSDARG00000090319	rnf212	0.017552981777246
ENSDARG00000036541	rhbdf1a	0.0175232735734028
ENSDARG00000079555	ccdc85cb	0.0175180404683403
ENSDARG00000011573	abcb11a	0.0175157621372354
ENSDARG00000068865	si:dkey-61p9.7	0.0174661892027281
ENSDARG00000071046	bbip1	0.0174441458480361
ENSDARG00000011262	traip	0.0174441179606207
ENSDARG00000003084	spire2	0.017427077964481
ENSDARG00000042214	tmem243a	0.0173161110025671
ENSDARG00000036214	dazl	0.0173004038180741
ENSDARG00000102483	ENSDARG00000102483	0.0171546084056834
ENSDARG00000091293	dmxl2	0.0171412039018835
ENSDARG00000027290	nrp1b	0.0171113394767613
ENSDARG00000100936	si:dkey-163f14.5	0.0170689410583289
ENSDARG00000058145	ATP7B	0.0170483048162265
ENSDARG00000070012	sesn2	0.0170461603247578
ENSDARG00000069129	fhdc3	0.0170425051269246
ENSDARG00000038147	hbbe3	0.0170320756244481
ENSDARG00000088639	cdca9	0.0169948837325171
ENSDARG00000096229	si:dkey-260c8.8	0.0169886693503765
ENSDARG00000077078	zgc:173726	0.0169459995702497
ENSDARG00000070611	zgc:152986	0.0169458996637153
ENSDARG00000035028	lpcat4	0.0169427714072688
ENSDARG00000071213	rgl3a	0.0169081580291629
ENSDARG00000102892	h1m	0.0168953204142931
ENSDARG00000039661	slc36a4	0.0168577304922593
ENSDARG00000055524	rnf7	0.0167889190989461
ENSDARG00000074575	si:ch211-269i23.2	0.016779361369166
ENSDARG00000042826	egr2b	0.0167070126634499
ENSDARG00000035018	thy1	0.0166767027330741
ENSDARG00000062019	rufy2	0.0166698707203375
ENSDARG00000019442	ENSDARG00000019442	0.0166613603830536
ENSDARG00000052375	zgc:66455	0.0166423621555431
ENSDARG00000022944	ecd	0.0166242648796113
ENSDARG00000035333	mis18a	0.0165945039532426
ENSDARG00000061778	fmn2b	0.0165860876993871
ENSDARG00000006580	cldnd	0.01657449683486
ENSDARG00000104814	wu:fc46h12	0.0165291314678143
ENSDARG00000089706	ANPEP (1 of many)	0.0165132177092029
ENSDARG00000079525	slc39a5	0.0164760212853719
ENSDARG00000090585	gpc1b	0.0164636067837738
ENSDARG00000024687	polr3g	0.0164592116778987
ENSDARG00000101437	FSBP	0.0164585624050743
ENSDARG00000040161	zgc:92287	0.0163498308808907
ENSDARG00000076520	mafb	0.0163065574530697
ENSDARG00000031680	ercc1	0.0162888255530231
ENSDARG00000020084	tg	0.0162824608185645
ENSDARG00000020354	lmx1a	0.016269486766535
ENSDARG00000099511	CABZ01034698.4	0.0162369085638712
ENSDARG00000030215	matn1	0.0162121016342459
ENSDARG00000006754	mllt3	0.0162115580848551
ENSDARG00000099600	si:dkey-93h22.7	0.016203025526581
ENSDARG00000061471	sema5ba	0.0161043546707264
ENSDARG00000054578	arl6ip1	0.0160167673645121
ENSDARG00000054264	cog4	0.0159764915265345
ENSDARG00000025346	znf277	0.0159393655496115
ENSDARG00000100591	sox32	0.0159136167853414
ENSDARG00000095170	lrrfip1b	0.0158908070596365
ENSDARG00000098094	si:dkey-146c18.5	0.0158860524473724
ENSDARG00000070229	zgc:158258	0.0158755080668728
ENSDARG00000024488	top2a	0.0158422753283593
ENSDARG00000091003	il34	0.0158396819442425
ENSDARG00000037640	aurkb	0.0158396018306497
ENSDARG00000013441	hey2	0.0158338844630136
ENSDARG00000010347	acer1	0.01583371026588
ENSDARG00000020417	emx3	0.0157916141626972
ENSDARG00000007080	rhcgl1	0.0157861883511897
ENSDARG00000104290	ripk2	0.0157191388296043
ENSDARG00000103666	dapk2b	0.0156287521249934
ENSDARG00000089858	cobll1a	0.0156219472919974
ENSDARG00000038012	fam83fa	0.015574023636515
ENSDARG00000070227	nhsa	0.0155726902178969
ENSDARG00000091001	mycbp	0.0155620613153748
ENSDARG00000015906	mxtx2	0.0155531443176288
ENSDARG00000099315	nsdhl	0.0155445860660778
ENSDARG00000019990	cabp1a	0.01553347015638
ENSDARG00000038069	mgat3a	0.015528781978823
ENSDARG00000016918	ace2	0.015519016171931
ENSDARG00000054786	faah2b	0.0155034113310488
ENSDARG00000060705	nsd1b	0.0154725486656395
ENSDARG00000075621	birc5a	0.0154695664749871
ENSDARG00000039020	fbxo5	0.0154163929074843
ENSDARG00000078435	anapc13	0.0154146401299818
ENSDARG00000094300	NUPR2	0.0153785557944698
ENSDARG00000002311	fabp11b	0.0153609433795082
ENSDARG00000062532	fam21c	0.0153398511188926
ENSDARG00000100764	zfyve9b	0.0153297154954452
ENSDARG00000053574	fancd2	0.015318351256657
ENSDARG00000098739	phc2b	0.0153145276490731
ENSDARG00000009046	nphp1	0.0153143001709758
ENSDARG00000008979	golga1	0.0152994903021083
ENSDARG00000039697	shtn1	0.0152742415361593
ENSDARG00000010332	zgc:56231	0.0152601814915462
ENSDARG00000059983	zufsp	0.0152472609729181
ENSDARG00000016336	tmco6	0.0152318267984996
ENSDARG00000008662	fign	0.0152102768098934
ENSDARG00000015589	ankrd33bb	0.0151922994853761
ENSDARG00000027169	kpna7	0.0151701299205933
ENSDARG00000074527	chst15	0.0151690162587359
ENSDARG00000099753	zgc:63863	0.0151501948836128
ENSDARG00000052109	zgc:114041	0.0151095217488974
ENSDARG00000017446	camk1db	0.0150945877754129
ENSDARG00000068143	slc39a6	0.0150652463673944
ENSDARG00000021343	wsb1	0.0150628157574527
ENSDARG00000005547	rint1	0.0150404893403854
ENSDARG00000043685	nabp1b	0.0150336592763351
ENSDARG00000098062	BX511215.1	0.0150176951866833
ENSDARG00000063631	ch1073-291c23.1	0.0150150146111579
ENSDARG00000103468	otud4	0.0150143551295199
ENSDARG00000069401	si:dkeyp-114g9.1	0.0150112210980355
ENSDARG00000099101	gch2	0.0149745771896625
ENSDARG00000074414	sema4ba	0.0149682637705486
ENSDARG00000014761	mfsd6l	0.0149562493355443
ENSDARG00000060298	nin	0.0149555312033827
ENSDARG00000098327	CT573860.1	0.0149552176769273
ENSDARG00000062995	si:dkey-14o18.2	0.0149462946130119
ENSDARG00000101285	anapc15	0.0149084238432142
ENSDARG00000101629	MGAM	0.014895675352493
ENSDARG00000098664	si:dkeyp-53d3.3	0.0148784204923127
ENSDARG00000104732	mlycd	0.0148737318105869
ENSDARG00000026972	ENSDARG00000026972	0.0148679084477041
ENSDARG00000029058	rbbp4	0.0148613708386663
ENSDARG00000006963	cse1l	0.0148547264963232
ENSDARG00000007737	zyg11	0.0148400579572394
ENSDARG00000101759	homer1b	0.0148331086819668
ENSDARG00000094901	abcc6b.2	0.0147984247859975
ENSDARG00000069980	lman1	0.0147946293602635
ENSDARG00000096750	si:dkey-11c5.14	0.0147898539304424
ENSDARG00000074435	ttc19	0.0147868179609252
ENSDARG00000057575	pnp4a	0.0147812937554692
ENSDARG00000095540	sid1	0.0147751623584924
ENSDARG00000089538	RNF166	0.0147473622359794
ENSDARG00000083837	FP017217.1	0.0147223419344775
ENSDARG00000078557	si:ch211-57n23.4	0.0147160431855192
ENSDARG00000055565	cacnb2b	0.014687815900726
ENSDARG00000062323	adam23a	0.0146752217460443
ENSDARG00000099607	si:ch73-160p18.4	0.0146577636377109
ENSDARG00000069846	zgc:162944	0.0146047020610322
ENSDARG00000005713	ethe1	0.0145644803114766
ENSDARG00000024904	stil	0.0145643401860941
ENSDARG00000032704	qrsl1	0.0145560999249481
ENSDARG00000102887	abhd4	0.0145469394776664
ENSDARG00000053479	gdf6a	0.0145296440608563
ENSDARG00000088956	CNTD1	0.0145188916399231
ENSDARG00000078924	tmco4	0.0145182888239235
ENSDARG00000101649	TIMP3	0.0145091908213923
ENSDARG00000034541	tgfbr2	0.0145067213444256
ENSDARG00000056998	kirrelb	0.0144786343141073
ENSDARG00000101178	sh3rf2	0.0144598479283666
ENSDARG00000088337	wu:fc34e06	0.0144554616622765
ENSDARG00000003495	madd	0.0144502596085696
ENSDARG00000039882	ap3s2	0.0144430723537777
ENSDARG00000058102	sardh	0.0144327854004741
ENSDARG00000007231	ryk	0.0144305457934454
ENSDARG00000088810	prox1b	0.0143978129608066
ENSDARG00000063021	rpain	0.0143848066809384
ENSDARG00000024631	ENSDARG00000024631	0.0143821994942148
ENSDARG00000042816	mmp9	0.0143803443289139
ENSDARG00000057328	cth1	0.0143675400393816
ENSDARG00000029069	tnni2a.4	0.0143611285498836
ENSDARG00000017316	bag5	0.0143336101021983
ENSDARG00000069552	atoh7	0.014331059689116
ENSDARG00000001210	arl14ep	0.0143271985671163
ENSDARG00000017537	prkag3a	0.0143222646027141
ENSDARG00000079327	hmcn2	0.0143191439333645
ENSDARG00000040440	snrpd2	0.0143093315048903
ENSDARG00000036076	heatr3	0.0142918474072463
ENSDARG00000093672	si:dkey-4c15.10	0.0142726932085936
ENSDARG00000013842	tbc1d19	0.0142527315640839
ENSDARG00000045789	srgap1b	0.0142414696492445
ENSDARG00000102874	immt	0.014236695053665
ENSDARG00000104435	MAP7	0.0142357174366071
ENSDARG00000102398	cnn1b	0.0142288490404381
ENSDARG00000040513	zgc:92313	0.0141969159678338
ENSDARG00000104543	si:ch211-152f22.2	0.0141888939480841
ENSDARG00000098364	dgkab	0.0141791203199867
ENSDARG00000053431	ENSDARG00000053431	0.0141731315019846
ENSDARG00000027797	adcy6b	0.0141533678801183
ENSDARG00000094377	samd10b	0.0141466481519959
ENSDARG00000076155	mtpap	0.0141355193810397
ENSDARG00000102765	lonp1	0.0141286737528818
ENSDARG00000060549	ECEL1	0.0141199068303085
ENSDARG00000060415	arhgef28	0.0140989525413383
ENSDARG00000094908	lingo4a	0.014089627647686
ENSDARG00000099252	ipcef1	0.014085151175752
ENSDARG00000061000	klhdc8a	0.0140766955687014
ENSDARG00000060323	exoc5	0.0140765420150579
ENSDARG00000027749	hirip3	0.0140731575375862
ENSDARG00000042440	p2rx7	0.0140644985453724
ENSDARG00000093412	sertad2a	0.0140631117090747
ENSDARG00000012499	per1b	0.0140581219710852
ENSDARG00000042671	c2h1orf27	0.0140550231722715
ENSDARG00000058803	grk1a	0.0140453622414367
ENSDARG00000075154	B3GALT1	0.0140256371157591
ENSDARG00000093220	BX571664.1	0.0140234161765955
ENSDARG00000012073	kif15	0.0140198493523789
ENSDARG00000052103	dtymk	0.0140168096920979
ENSDARG00000093350	si:dkey-58f10.7	0.0140153641418868
ENSDARG00000008906	si:ch211-241e1.5	0.014006376694801
ENSDARG00000098655	KIF1C	0.0139948084420104
ENSDARG00000075931	acsl5	0.0139910500415739
ENSDARG00000101756	im:7141269	0.0139670976403514
ENSDARG00000000175	hoxb2a	0.0139570748526955
ENSDARG00000078447	tctn1	0.0139445412244423
ENSDARG00000098175	dgkab	0.0139330738200015
ENSDARG00000073961	CYSTM1 (1 of many)	0.0139302170834466
ENSDARG00000011671	pde6b	0.0139091276048201
ENSDARG00000075685	FRMPD4	0.0138998903798736
ENSDARG00000101220	POLRMT	0.0138955371395505
ENSDARG00000029064	uqcrq	0.0138932696498156
ENSDARG00000087674	si:ch1073-127d16.1	0.0138926694538581
ENSDARG00000023683	cacna1fb	0.0138878237549892
ENSDARG00000073850	hdac7b	0.0138759934248588
ENSDARG00000056986	dact2	0.0138753190718388
ENSDARG00000040487	zgc:113176	0.0138733556402356
ENSDARG00000010948	kif11	0.0138605613342357
ENSDARG00000043934	il17a/f2	0.0138479520040607
ENSDARG00000059340	dlgap2a	0.0138167220877346
ENSDARG00000005356	tyro3	0.0138072410157426
ENSDARG00000103659	bco1l	0.0138020190290519
ENSDARG00000091962	RUNDC1	0.0138020097266432
ENSDARG00000091821	smc6	0.0137995334578381
ENSDARG00000091851	tsen2	0.0137962349252962
ENSDARG00000035171	btg4	0.0137898344194206
ENSDARG00000101170	rab42b	0.0137860132503654
ENSDARG00000070656	si:ch211-69g19.2	0.0137815087464063
ENSDARG00000075121	hbegfa	0.0137777457038908
ENSDARG00000097973	si:ch1073-190k2.1	0.0137336714323641
ENSDARG00000103318	mrpl3	0.0137330300936886
ENSDARG00000002362	ubald1a	0.0137297128713179
ENSDARG00000015681	gsk3ab	0.0137144812178277
ENSDARG00000098209	ENSDARG00000098209	0.0136983678211021
ENSDARG00000044327	tmem185	0.0136959047809812
ENSDARG00000038869	htr5a	0.0136946116139363
ENSDARG00000105511	si:ch211-243c14.5	0.0136933598719362
ENSDARG00000002933	gbx2	0.0136822942539677
ENSDARG00000060865	scai	0.01367059238216
ENSDARG00000036924	TATDN1	0.0136670555790818
ENSDARG00000089564	MDFI	0.0136638277887406
ENSDARG00000033446	si:dkey-57h18.2	0.013646861536623
ENSDARG00000009472	med19b	0.0136460698942005
ENSDARG00000104702	cat	0.0136438260694986
ENSDARG00000056862	cep63	0.0136350843156906
ENSDARG00000033647	smarcb1a	0.0136307670050324
ENSDARG00000054690	si:dkey-166k12.1	0.013626794041156
ENSDARG00000076801	arap3	0.0136188815594985
ENSDARG00000091754	CHCHD5	0.0136074868706904
ENSDARG00000101176	ugt1b7	0.0135941403683628
ENSDARG00000104569	ENSDARG00000104569	0.0135842735854318
ENSDARG00000005479	tenm3	0.0135801940404991
ENSDARG00000099304	si:ch211-51f19.1	0.0135718049963217
ENSDARG00000092225	si:dkeyp-13a3.10	0.0135704081753428
ENSDARG00000035427	surf6	0.0135693376329195
ENSDARG00000100558	slbp	0.0135668714786991
ENSDARG00000039750	ldlrap1b	0.0135569512463023
ENSDARG00000074289	tuba4l	0.0135541867136257
ENSDARG00000037402	lim2.3	0.013542346688345
ENSDARG00000091393	CR788316.2	0.0135407883099812
ENSDARG00000098350	mxd3	0.0135394189886366
ENSDARG00000011876	ednraa	0.0135389927097087
ENSDARG00000087440	ponzr4	0.0135389031260548
ENSDARG00000001788	atp5o	0.0135340216139376
ENSDARG00000086712	si:dkeyp-97b10.3	0.0134864930352163
ENSDARG00000061786	klhl2	0.0134552826039548
ENSDARG00000098503	CABZ01080379.1	0.0134539427648074
ENSDARG00000102693	si:dkey-85k7.8	0.0134499873253925
ENSDARG00000026296	zgc:112994	0.0134383280708076
ENSDARG00000098700	il1b	0.0134360007807716
ENSDARG00000053835	plekhh1	0.013433296670961
ENSDARG00000101037	asf1ba	0.0134297388981042
ENSDARG00000069453	zgc:113314	0.0134263045532301
ENSDARG00000076831	iqck	0.0134193011125278
ENSDARG00000061042	gabbr2	0.0134167903425025
ENSDARG00000078113	atp5ia	0.0134154876292515
ENSDARG00000031317	ppdpfb	0.0134120434680128
ENSDARG00000070404	fam212ab	0.0134089298075976
ENSDARG00000098813	stx12	0.0133863775692565
ENSDARG00000055676	armt1	0.0133808841834478
ENSDARG00000059712	slc19a2	0.0133776068932409
ENSDARG00000030357	zgc:66313	0.0133736667820511
ENSDARG00000076004	ppp2r3b	0.0133281696149458
ENSDARG00000012718	wee2	0.013324493671074
ENSDARG00000091799	ENSDARG00000091799	0.0133131548481457
ENSDARG00000042210	sema3ab	0.0133130765968382
ENSDARG00000036109	mtx1b	0.0133056532186921
ENSDARG00000076312	myot	0.0133054452134636
ENSDARG00000044380	rbmx2	0.0132866841702886
ENSDARG00000059636	si:ch211-127d4.3	0.0132753426679203
ENSDARG00000079253	plch1	0.0132702477723937
ENSDARG00000007443	fbxl18	0.0132538372785149
ENSDARG00000103118	cib1	0.0132495325773451
ENSDARG00000019521	mpx	0.0132461339509087
ENSDARG00000046124	rab11fip1a	0.0132443657051564
ENSDARG00000089291	stra13	0.0132361450982188
ENSDARG00000086169	sgk494b	0.0132236999229147
ENSDARG00000075281	tbc1d30	0.0132193554592945
ENSDARG00000094458	si:dkey-65b12.12	0.0132190673078972
ENSDARG00000026048	tsc1a	0.0132095172469112
ENSDARG00000100379	si:dkey-34d22.2	0.0132038000419333
ENSDARG00000007836	ctsla	0.0132002047915239
ENSDARG00000101895	CABZ01090031.1	0.0131946552142362
ENSDARG00000079672	eftud1	0.0131942759165171
ENSDARG00000004055	uhrf1bp1l	0.0131836861188084
ENSDARG00000060578	si:dkey-226m8.10	0.0131757337492136
ENSDARG00000003206	chchd6a	0.0131744657688209
ENSDARG00000006775	cass4	0.0131691215714214
ENSDARG00000076611	fbxo21	0.01316305986529
ENSDARG00000037140	pfkfb1	0.0131328955391188
ENSDARG00000043684	bpnt1	0.013131653658757
ENSDARG00000068263	csf1b	0.0131074090613059
ENSDARG00000069415	col17a1a	0.0131055715042382
ENSDARG00000102997	rrn3	0.0130951141277405
ENSDARG00000004447	aplnr2	0.0130947028536461
ENSDARG00000103856	ptcd3	0.0130945094988401
ENSDARG00000075619	cenpo	0.0130906356170553
ENSDARG00000104186	fbxo43	0.0130900578064983
ENSDARG00000013022	si:ch211-59h6.1	0.0130850208587404
ENSDARG00000070157	tgm2a	0.0130762517137145
ENSDARG00000044044	rassf2b	0.0130685639720513
ENSDARG00000057680	foxj2	0.0130674165579074
ENSDARG00000037528	ENSDARG00000037528	0.0130671215078868
ENSDARG00000076371	ENSDARG00000076371	0.0130625683096244
ENSDARG00000031293	dnajc9	0.0130551750085435
ENSDARG00000056028	slc22a7a	0.0130533443710978
ENSDARG00000063285	ube2t	0.0130507610753543
ENSDARG00000042908	hsh2d	0.013038772365002
ENSDARG00000102076	zgc:158852	0.0130301713668675
ENSDARG00000075864	igsf9a	0.0130292697551423
ENSDARG00000062553	bach1a	0.0130267428205793
ENSDARG00000058553	sprb	0.0130263707844447
ENSDARG00000086586	BX323854.3	0.0130132684088506
ENSDARG00000055120	ctsba	0.0130104394609349
ENSDARG00000088377	rp1l1b	0.0130091510026374
ENSDARG00000067626	ywhag1	0.0130023279680943
ENSDARG00000057903	si:ch211-266g18.10	0.0130017430568468
ENSDARG00000099533	zgc:113279	0.0129888284458322
ENSDARG00000074219	map3k20	0.0129749554449857
ENSDARG00000060236	dok7	0.0129646262982318
ENSDARG00000077252	si:rp71-36a1.5	0.0129616294673457
ENSDARG00000058893	nhej1	0.012953094975934
ENSDARG00000033999	cyp26a1	0.0129418255999849
ENSDARG00000076904	loxl5b	0.0129371766035207
ENSDARG00000019963	sfxn1	0.0129271605463868
ENSDARG00000076079	ush1gb	0.0129267205707094
ENSDARG00000060797	pfkmb	0.0129258875426393
ENSDARG00000104806	fbxw11a	0.0129179736438252
ENSDARG00000014208	zgc:55413	0.0129177616211595
ENSDARG00000028786	chst12a	0.0129034083055041
ENSDARG00000104296	CABZ01079986.1	0.0128989213913518
ENSDARG00000061690	nxpe3	0.012896909688498
ENSDARG00000078618	inpp5kb	0.0128915586141734
ENSDARG00000073771	tbc1d12b	0.0128857893714747
ENSDARG00000086221	si:ch211-226h8.4	0.0128712345511463
ENSDARG00000076966	pagr1	0.0128708227260774
ENSDARG00000100673	BX927193.1	0.0128702133575852
ENSDARG00000070434	rhov	0.0128617566620519
ENSDARG00000055655	birc5b	0.0128563543240604
ENSDARG00000007671	ghrb	0.012851640643413
ENSDARG00000076509	polr2d	0.0128361855821571
ENSDARG00000062621	SATB1	0.0128351733050167
ENSDARG00000005221	desmb	0.0128285052072664
ENSDARG00000075421	pttg1	0.0128186319646068
ENSDARG00000075470	znf989	0.0128182327789289
ENSDARG00000090963	atp6ap1lb	0.0128164647484519
ENSDARG00000039729	asap1b	0.0128155139183246
ENSDARG00000058257	slc39a1	0.0128120643459664
ENSDARG00000098081	GABRR1 (1 of many)	0.0128110047916176
ENSDARG00000055722	bco2a	0.0128091733119686
ENSDARG00000053097	hsf2	0.012803779185862
ENSDARG00000092919	zp3c	0.0128012648636798
ENSDARG00000068894	nrip1b	0.0127978964455971
ENSDARG00000017274	opn1sw2	0.0127975435753045
ENSDARG00000069920	cox17	0.0127926619732937
ENSDARG00000020289	pif1	0.012775284660739
ENSDARG00000074764	ENSDARG00000074764	0.0127715672740388
ENSDARG00000079401	si:dkey-197c15.6	0.0127662905716378
ENSDARG00000045254	ENSDARG00000045254	0.012756135381734
ENSDARG00000103101	NDUFC1	0.0127513072836622
ENSDARG00000007751	lmnl3	0.0127331650068411
ENSDARG00000042877	heca	0.0127307811562136
ENSDARG00000053876	klhl26	0.0127298696426796
ENSDARG00000070991	mlpha	0.012728750470719
ENSDARG00000071872	zdhhc15b	0.012728002702203
ENSDARG00000062748	pkn1b	0.0127164142192897
ENSDARG00000096849	si:dkey-16p21.8	0.0127098993630842
ENSDARG00000016301	zgc:65894	0.0127071704273843
ENSDARG00000062794	trim36	0.0127067834976956
ENSDARG00000060775	arl10	0.0126872967141404
ENSDARG00000016750	abcc6a	0.0126851552265508
ENSDARG00000060871	mctp1b	0.0126807137925067
ENSDARG00000020031	cldn11a	0.0126778842972445
ENSDARG00000010250	nqo1	0.0126721992581202
ENSDARG00000005476	nav3	0.0126663450121599
ENSDARG00000039677	dsc2l	0.0126653584338814
ENSDARG00000020028	cps1	0.0126641907781725
ENSDARG00000029204	tyrp1a	0.012662709210702
ENSDARG00000098687	pygo1	0.012656201943484
ENSDARG00000078166	ENSDARG00000078166	0.0126447809954068
ENSDARG00000045983	zbtb43	0.0126419335616276
ENSDARG00000009864	ddx55	0.0126335729512076
ENSDARG00000076134	zgc:162972	0.0126321155781482
ENSDARG00000077698	rsad1	0.0126193075071074
ENSDARG00000061819	wscd2	0.0126159792613397
ENSDARG00000071450	tdrd5	0.0126147181918569
ENSDARG00000028257	cyb561a3b	0.0126101576960553
ENSDARG00000022918	tbcc	0.012609139500758
ENSDARG00000029751	wbp1lb	0.0126027836362433
ENSDARG00000090689	hbbe1.2	0.0126024679997521
ENSDARG00000043035	capn3b	0.0125834630246592
ENSDARG00000052408	mgat2	0.0125816462019135
ENSDARG00000004891	pex19	0.0125796421059061
ENSDARG00000032856	ccdc120	0.0125596023783471
ENSDARG00000057426	oard1	0.0125444384118569
ENSDARG00000073881	slc41a2b	0.0125415453471332
ENSDARG00000046022	tmed7	0.0125376589199968
ENSDARG00000054963	alg1	0.0125217735285377
ENSDARG00000056151	tyrp1b	0.0125210356382771
ENSDARG00000007639	cnot4b	0.0125208583890929
ENSDARG00000053387	si:ch211-276k2.2	0.0125112673907164
ENSDARG00000074087	nim1k	0.0125063113747655
ENSDARG00000042854	ephx1	0.0124975605525773
ENSDARG00000053136	b2m	0.0124958146168399
ENSDARG00000070084	phf10	0.012494340912597
ENSDARG00000002707	her11	0.0124890888159454
ENSDARG00000071594	TIMM21	0.0124870556638986
ENSDARG00000089475	hbae1	0.0124818109008672
ENSDARG00000062884	map3k2	0.0124799348946818
ENSDARG00000026086	zgc:162324	0.012473063785113
ENSDARG00000003808	aqp3a	0.0124714169561421
ENSDARG00000033140	desi1a	0.0124663542540342
ENSDARG00000043396	fndc4a	0.0124420755389511
ENSDARG00000012572	polr3f	0.0124377772077469
ENSDARG00000061149	nrn1lb	0.0124354158939584
ENSDARG00000100697	si:ch73-52f24.4	0.0124330815990333
ENSDARG00000095633	si:ch211-133l5.7	0.0124204432836862
ENSDARG00000039436	il13ra2	0.0124145050098869
ENSDARG00000015065	c4	0.0124136040320309
ENSDARG00000008808	eml2	0.012397584796825
ENSDARG00000036784	commd7	0.0123886040878911
ENSDARG00000043728	srek1ip1	0.0123766347116234
ENSDARG00000043713	asf1bb	0.0123684698957928
ENSDARG00000056515	spsb1	0.0123667194875128
ENSDARG00000005271	zc3h12a	0.0123628869768848
ENSDARG00000099184	map2k6	0.0123451054238429
ENSDARG00000033160	nr1d1	0.0123437503725471
ENSDARG00000069850	mrpl30	0.0123419910510581
ENSDARG00000057625	dusp14	0.0123410450549555
ENSDARG00000019406	zgc:63470	0.0123384787178161
ENSDARG00000015638	gemin2	0.0123337806063407
ENSDARG00000071498	fhl1a	0.0123201740656007
ENSDARG00000029457	cacna1sa	0.012318028608692
ENSDARG00000040159	wnt4b	0.0123071610068863
ENSDARG00000004952	rsad2	0.0123047331013488
ENSDARG00000008503	glcci1	0.0123037049744007
ENSDARG00000052148	ptgs1	0.0123011710054289
ENSDARG00000013963	mipb	0.0122810688885338
ENSDARG00000061789	gnl1	0.0122761504639678
ENSDARG00000097372	si:ch211-139d20.3	0.0122751960461522
ENSDARG00000068989	gabra1	0.0122714300406823
ENSDARG00000100626	CABZ01080599.1	0.012260704149849
ENSDARG00000078138	si:ch211-202h22.8	0.0122594759681743
ENSDARG00000005670	ttbk2	0.0122533769888711
ENSDARG00000061864	hdlbpb	0.0122495407096406
ENSDARG00000038703	hkdc1	0.0122482988547598
ENSDARG00000074379	knstrn	0.0122428239499309
ENSDARG00000058968	haus1	0.0122386150001187
ENSDARG00000103878	anpepb	0.0122317074335888
ENSDARG00000101060	acrc	0.0122163925728555
ENSDARG00000078898	pcdh7a	0.0122129831755802
ENSDARG00000002494	itgb6	0.0122025182806422
ENSDARG00000013800	snrpd3	0.0121939396229138
ENSDARG00000105341	si:dkey-9l20.3	0.0121938496909058
ENSDARG00000095580	si:ch211-67e16.11	0.0121891895635144
ENSDARG00000087390	si:ch211-5k11.12	0.0121828543597493
ENSDARG00000075416	HSCB	0.0121769686613753
ENSDARG00000031637	pan3	0.0121740582035475
ENSDARG00000075984	hsbp1l1	0.0121592872667557
ENSDARG00000102733	emc4	0.0121587170857945
ENSDARG00000025375	idh1	0.0121499883687994
ENSDARG00000052673	sept7b	0.0121461559090428
ENSDARG00000099441	cbx4	0.0121358742536818
ENSDARG00000020239	lpin1	0.0121334128873845
ENSDARG00000010519	per3	0.0121299178786718
ENSDARG00000102153	nrp1a	0.012124150683929
ENSDARG00000069926	hsd3b1	0.0121233045854788
ENSDARG00000063646	lnpa	0.0121213162232422
ENSDARG00000068166	dfnb31b	0.0121200145143578
ENSDARG00000053131	irak3	0.0121023083433656
ENSDARG00000025212	cpsf3l	0.0120939573521396
ENSDARG00000068021	ece2a	0.0120853223043205
ENSDARG00000097591	proser3	0.0120776470710646
ENSDARG00000041215	cetn4	0.012072077341045
ENSDARG00000043899	psma6l	0.0120717681321262
ENSDARG00000103612	akt2l	0.0120695676448233
ENSDARG00000045160	msrb1b	0.012069107639991
ENSDARG00000086158	ccbe1	0.0120663654149099
ENSDARG00000041621	bbs2	0.0120608823459807
ENSDARG00000104472	si:ch211-39i2.2	0.0120590117952884
ENSDARG00000103789	tmem130	0.0120577950152927
ENSDARG00000057939	ythdf3	0.0120518399000673
ENSDARG00000074384	slc12a8	0.0120447159728769
ENSDARG00000062632	duox	0.0120435888861833
ENSDARG00000037789	pvalb1	0.012042535026852
ENSDARG00000075815	slc12a5a	0.012041691654674
ENSDARG00000086753	gb:bc139872	0.0120365089698027
ENSDARG00000094345	si:dkey-261l7.2	0.0120364371830103
ENSDARG00000040538	spsb4b	0.012032635443194
ENSDARG00000088389	CABZ01092285.1	0.0120171000704188
ENSDARG00000104981	SLC45A4	0.012016502431312
ENSDARG00000062721	dennd4a	0.0120136345300579
ENSDARG00000025948	mlh1	0.0120026238167407
ENSDARG00000100725	ephb4a	0.0119998071254476
ENSDARG00000039005	trappc1	0.0119971672656215
ENSDARG00000014577	rhpn2	0.0119847714038897
ENSDARG00000099299	si:ch1073-83n3.2	0.0119838310800167
ENSDARG00000014480	nr6a1b	0.0119791853576921
ENSDARG00000098796	znf1122	0.0119735185963545
ENSDARG00000040251	ctsk	0.0119720398387814
ENSDARG00000002506	zgc:92818	0.0119720008271801
ENSDARG00000008494	myl6	0.0119628226387702
ENSDARG00000092766	si:dkeyp-68b7.7	0.0119531676039559
ENSDARG00000075528	lyrm9	0.0119510549108334
ENSDARG00000101197	si:dkey-238d18.15	0.0119510401941195
ENSDARG00000092521	si:dkeyp-32g11.7	0.0119470258214373
ENSDARG00000030472	slc16a5a	0.011945364691513
ENSDARG00000099397	si:cabz01080295.1	0.0119310171557377
ENSDARG00000029473	gstm.2	0.0119240992736471
ENSDARG00000012881	slc4a1a	0.0119145766239267
ENSDARG00000075191	oacyl	0.0119140838853896
ENSDARG00000091841	CABZ01071909.1	0.0119125889649901
ENSDARG00000008370	csnk1da	0.0119110223355168
ENSDARG00000007278	ect2	0.0119103640035636
ENSDARG00000015515	mc4r	0.0119077430222658
ENSDARG00000098372	CABZ01029904.1	0.0119051572151068
ENSDARG00000033029	pkd1b	0.011901409083202
ENSDARG00000035549	uprt	0.0118993973008749
ENSDARG00000014179	pfkma	0.011899296401451
ENSDARG00000012135	fbxl2	0.0118900680964853
ENSDARG00000002002	lmcd1	0.0118880598396847
ENSDARG00000099679	papd4	0.0118842367697406
ENSDARG00000038074	ergic3	0.0118833980824016
ENSDARG00000092889	SYCE3	0.0118787474896242
ENSDARG00000022176	IGLON5	0.0118750668565298
ENSDARG00000092885	zgc:171977	0.0118682959200663
ENSDARG00000068208	def8	0.0118629710248117
ENSDARG00000041140	ddb2	0.0118603125546988
ENSDARG00000023587	kcnk5a	0.0118565362568668
ENSDARG00000103643	unc45a	0.0118548585346679
ENSDARG00000101019	ext1b	0.0118486125842771
ENSDARG00000077764	FAAH	0.0118441196016043
ENSDARG00000103011	WHAMM	0.0118425258896155
ENSDARG00000097026	si:dkey-16m19.1	0.0118409286617819
ENSDARG00000042338	lpar2a	0.0118324998434737
ENSDARG00000070543	grin2ab	0.0118314633324862
ENSDARG00000091535	ccser2b	0.011819669412728
ENSDARG00000069265	matn3b	0.0118148757559051
ENSDARG00000098190	CR383668.1	0.0118142690966032
ENSDARG00000093176	zgc:77118	0.011811423229843
ENSDARG00000076297	nfatc3a	0.0118093218290398
ENSDARG00000004823	asz1	0.0118067669511501
ENSDARG00000030804	fam120b	0.0118064256900016
ENSDARG00000099919	GABRG3	0.011806175350413
ENSDARG00000058835	PLEKHG3	0.011804460795606
ENSDARG00000075783	hmgxb4a	0.0117994040920844
ENSDARG00000102310	ENSDARG00000102310	0.0117938384191042
ENSDARG00000097196	si:ch211-145n14.3	0.0117937682616668
ENSDARG00000099817	tusc2a	0.011789085847728
ENSDARG00000088515	st6gal2b	0.0117869305354732
ENSDARG00000001873	phgdh	0.01178313454397
ENSDARG00000051915	pde5ab	0.0117814824428149
ENSDARG00000062502	si:ch73-196l6.5	0.011778647676025
ENSDARG00000052104	atg4b	0.0117779863289454
ENSDARG00000032237	anapc4	0.0117726110229955
ENSDARG00000098949	mslna	0.0117640728145457
ENSDARG00000089181	adad1	0.011762169296928
ENSDARG00000038305	VGLL3	0.0117581433008403
ENSDARG00000077664	zgc:110239	0.0117567875141954
ENSDARG00000089066	ENSDARG00000089066	0.011753588949379
ENSDARG00000036571	sema3e	0.0117525944747701
ENSDARG00000040469	enpp6	0.0117510178993631
ENSDARG00000004151	rab23	0.0117477440698983
ENSDARG00000100296	pja2	0.0117455650908216
ENSDARG00000004726	trappc11	0.0117438463153793
ENSDARG00000005139	hhatlb	0.011740398432049
ENSDARG00000074183	DGKK	0.0117311315012945
ENSDARG00000045687	pdzrn4	0.0117274571349024
ENSDARG00000031886	ift140	0.011724464517478
ENSDARG00000045371	prdm14	0.0117176622288025
ENSDARG00000076959	si:ch211-38m6.6	0.0117048059635389
ENSDARG00000002304	gins2	0.0117043165600144
ENSDARG00000068365	lmx1bb	0.011702504770003
ENSDARG00000002685	fam113	0.0117006347437722
ENSDARG00000061746	arhgef9a	0.011698374477351
ENSDARG00000021794	hmmr	0.0116974462606701
ENSDARG00000099177	dok1b	0.011691309878592
ENSDARG00000078807	zgc:193538	0.0116886069301504
ENSDARG00000088924	ENSDARG00000088924	0.0116818933633479
ENSDARG00000068453	CABZ01112732.1	0.0116793605950697
ENSDARG00000036040	atg13	0.0116743395903034
ENSDARG00000015053	grip1	0.0116677327773818
ENSDARG00000063730	osbpl6	0.0116666601117134
ENSDARG00000104996	tmem203	0.0116595616003182
ENSDARG00000105172	rnf168	0.0116531516665857
ENSDARG00000040534	epcam	0.0116518557888284
ENSDARG00000003027	scnm1	0.0116485115395212
ENSDARG00000100480	si:ch73-364h19.2	0.0116453706651107
ENSDARG00000036893	f13a1b	0.0116405066475455
ENSDARG00000076294	klb	0.011637485851187
ENSDARG00000044567	ttc1	0.0116367916214984
ENSDARG00000098194	ENSDARG00000098194	0.0116300414850949
ENSDARG00000062084	clcn1a	0.0116246997600781
ENSDARG00000099741	mvb12a	0.0116232978830013
ENSDARG00000104733	coq4	0.0116207942169957
ENSDARG00000090337	pprc1	0.0116203638855155
ENSDARG00000076317	plod3	0.0116194956717342
ENSDARG00000061948	amotl2b	0.0116143209122771
ENSDARG00000023886	cacna2d4b	0.0116136285782721
ENSDARG00000008454	cpeb1b	0.0116133623416054
ENSDARG00000037285	mipa	0.0116090631680444
ENSDARG00000020077	nol10	0.0116009955796549
ENSDARG00000045681	irf5	0.011593646179793
ENSDARG00000010946	cbsb	0.0115872371236494
ENSDARG00000062058	slc12a7b	0.0115862524986484
ENSDARG00000052649	ube2ia	0.0115861759973944
ENSDARG00000003701	cldng	0.0115795023037318
ENSDARG00000042777	ndufa11	0.0115774864763613
ENSDARG00000028850	btr16	0.0115764745329908
ENSDARG00000014891	robo2	0.0115672280818156
ENSDARG00000057138	zgc:174164	0.0115654196755075
ENSDARG00000101879	CU467856.1	0.0115644313832424
ENSDARG00000091502	znf1127	0.0115565381211751
ENSDARG00000103774	limch1b	0.011554243252888
ENSDARG00000069832	sfxn4	0.011552597503789
ENSDARG00000021985	ercc2	0.0115501625540081
ENSDARG00000032318	mfsd6a	0.0115446498668424
ENSDARG00000094181	shroom1	0.0115411607432349
ENSDARG00000068152	si:dkey-77f17.1	0.0115374239373808
ENSDARG00000089627	si:ch211-160d20.5	0.0115324425780906
ENSDARG00000020311	cnih1	0.0115224305311163
ENSDARG00000104985	CR847850.2	0.0115194430140577
ENSDARG00000099060	zgc:111868	0.011518527365058
ENSDARG00000099161	dyx1c1	0.0115181201775824
ENSDARG00000036684	ndufa7	0.0115174467093694
ENSDARG00000014209	ODF3L2 (1 of many)	0.0115138438240625
ENSDARG00000003244	gbp3	0.0115137402904204
ENSDARG00000045556	OTUD7A	0.0115035715735309
ENSDARG00000055746	si:ch211-238g23.1	0.0114970278677145
ENSDARG00000103917	znf185	0.0114925885205055
ENSDARG00000071241	trim35-39	0.0114904969201872
ENSDARG00000100592	slc8a2b	0.0114847817105159
ENSDARG00000033567	fkbp1ab	0.0114828289808984
ENSDARG00000062423	ENSDARG00000062423	0.0114817209170983
ENSDARG00000041600	wdr83	0.0114810515412305
ENSDARG00000022372	kng1	0.0114806958169182
ENSDARG00000079978	samd10a	0.0114794797928684
ENSDARG00000054610	coro1a	0.0114744727279055
ENSDARG00000027355	slc25a4	0.0114739784270386
ENSDARG00000035732	arntl1b	0.0114647100834392
ENSDARG00000101975	DKEY-225F5.4	0.0114645289041673
ENSDARG00000013933	XRCC2	0.0114588149950303
ENSDARG00000093957	si:dkey-251i10.2	0.0114562963143265
ENSDARG00000009436	ubxn7	0.0114534732277624
ENSDARG00000056765	ela2l	0.0114499210913647
ENSDARG00000023272	tfap2d	0.0114490505848718
ENSDARG00000058471	plk1	0.0114485857276444
ENSDARG00000015076	cx44.1	0.0114390279598678
ENSDARG00000037833	mitfb	0.0114349077820575
ENSDARG00000095556	si:dkey-238c7.12	0.0114317088038312
ENSDARG00000069595	si:ch211-214c7.4	0.0114309787428006
ENSDARG00000054003	rargb	0.0114290496758472
ENSDARG00000070971	furinb	0.0114287497670565
ENSDARG00000075639	si:ch211-89o9.6	0.01142291784556
ENSDARG00000038154	isca2	0.0114174446238088
ENSDARG00000088072	usp43b	0.0114167453304793
ENSDARG00000036868	tbpl1	0.0114144080470167
ENSDARG00000023584	cdc7	0.0114135683919641
ENSDARG00000039443	zgc:110353	0.0114111049875489
ENSDARG00000017795	CABZ01071723.1	0.0114071483185673
ENSDARG00000030636	tex30	0.0114028494373695
ENSDARG00000088214	si:dkey-23a23.3	0.011398027668508
ENSDARG00000022550	gxylt1b	0.0113933313216855
ENSDARG00000062206	skiv2l	0.0113927594400634
ENSDARG00000058260	zgc:174160	0.0113879311181725
ENSDARG00000100741	cdc20	0.0113834182310278
ENSDARG00000100786	PLCB4	0.0113743655903221
ENSDARG00000101986	irf6	0.0113725576348774
ENSDARG00000062631	npffr1l2	0.0113666172289312
ENSDARG00000061060	ENSDARG00000061060	0.0113665027653271
ENSDARG00000008384	hdac6	0.0113643167845425
ENSDARG00000088923	si:dkeyp-98a7.10	0.0113627611145376
ENSDARG00000078161	prdm1c	0.0113607415273311
ENSDARG00000032820	rxfp2a	0.0113590332307585
ENSDARG00000038901	tmem256	0.0113551015101735
ENSDARG00000045515	kin	0.0113506391067154
ENSDARG00000089217	ubap1la	0.0113457243472565
ENSDARG00000091428	FCHSD2	0.0113449742687669
ENSDARG00000099411	zgc:158343	0.0113375404183038
ENSDARG00000103342	CABZ01113193.1	0.0113367414403709
ENSDARG00000043209	nsun5	0.0113308159929294
ENSDARG00000041411	rad51	0.0113275278272743
ENSDARG00000045269	PTS	0.0113237673216654
ENSDARG00000042833	rffl	0.0113175202617063
ENSDARG00000079645	sc:d217	0.0113154522722527
ENSDARG00000073707	cnksr2b	0.0113146789822174
ENSDARG00000105380	fgl1	0.0113131338625412
ENSDARG00000099644	si:ch211-193l2.4	0.0113127640770054
ENSDARG00000077982	elf3	0.0113048285061484
ENSDARG00000094990	si:dkey-91f15.1	0.0113032449988854
ENSDARG00000100315	slc15a1a	0.011300225364495
ENSDARG00000099366	supt4h1	0.0112967216064235
ENSDARG00000012947	ska2	0.0112919828815407
ENSDARG00000014499	nutf2l	0.0112759260352546
ENSDARG00000101461	emp3b	0.0112707777378398
ENSDARG00000104519	KDELR3 (1 of many)	0.0112703213184532
ENSDARG00000024195	znf395b	0.0112659907662401
ENSDARG00000069729	mpg	0.0112633127789868
ENSDARG00000099742	heatr1	0.011263296104079
ENSDARG00000028937	taf1b	0.0112565564994753
ENSDARG00000060610	pcdh7b	0.0112520727568837
ENSDARG00000088367	CABZ01069016.1	0.0112500375063205
ENSDARG00000007603	stxbp2	0.0112478807602231
ENSDARG00000102761	zbtb42	0.0112438446955839
ENSDARG00000004696	eefsec	0.011238710886152
ENSDARG00000079097	tanc2a	0.0112323638806351
ENSDARG00000076299	EMILIN3	0.0112297103228412
ENSDARG00000060380	coq6	0.0112291986263722
ENSDARG00000088825	FO818716.1	0.0112245913703666
ENSDARG00000010280	clasp1a	0.011224507051821
ENSDARG00000008461	anapc5	0.0112190694378749
ENSDARG00000042215	pias4b	0.0112172683185441
ENSDARG00000037603	zgc:162144	0.0112164359066862
ENSDARG00000022996	setx	0.011211713031196
ENSDARG00000005943	htra4	0.0112098361241212
ENSDARG00000016143	xiap	0.01120966288646
ENSDARG00000042056	mau2	0.0112094880977505
ENSDARG00000035452	camkk1a	0.0112054686431436
ENSDARG00000102751	si:dkeyp-50f5.4	0.0112015608371967
ENSDARG00000105000	C2CD2	0.0112010314771679
ENSDARG00000059682	slc43a3a	0.0111999712808934
ENSDARG00000098512	si:ch73-215f7.1	0.0111984765528733
ENSDARG00000043631	bcas2	0.0111923416059645
ENSDARG00000041586	dhx40	0.0111890248824397
ENSDARG00000098011	si:ch211-209m20.7	0.0111883388746118
ENSDARG00000067729	arid3c	0.0111854275295059
ENSDARG00000076283	snrpd3l	0.0111818187511617
ENSDARG00000062142	stoml1	0.0111731498579703
ENSDARG00000094265	si:dkey-183n20.15	0.0111726276027663
ENSDARG00000002576	cabp5a	0.0111670743257509
ENSDARG00000045677	opn1sw1	0.0111651229802442
ENSDARG00000060372	plxna2	0.0111636147470491
ENSDARG00000013880	spata20	0.0111605982690951
ENSDARG00000038876	zgc:101569	0.0111587344160043
ENSDARG00000023303	zgc:66427	0.0111578869168374
ENSDARG00000102624	kif22	0.0111574043156231
ENSDARG00000078725	nos1apa	0.0111560310956375
ENSDARG00000095157	TMEM14A	0.0111535107782338
ENSDARG00000099241	ppp2cb	0.0111490542294621
ENSDARG00000041878	rab11ba	0.0111460862743121
ENSDARG00000057456	ppp3ccb	0.0111404544794719
ENSDARG00000007377	odc1	0.0111372243521181
ENSDARG00000003520	tbc1d14	0.0111320224700341
ENSDARG00000006370	atp6v1h	0.0111291635292223
ENSDARG00000073912	si:ch211-202h22.7	0.0111259257819957
ENSDARG00000025299	tspan9a	0.0111195155782102
ENSDARG00000043004	si:dkeyp-117h8.4	0.0111177819533326
ENSDARG00000017444	hal	0.0111096770974177
ENSDARG00000009252	napepld	0.0111046325731292
ENSDARG00000009494	xrcc1	0.0111044650356076
ENSDARG00000016454	esr2a	0.0111023778455272
ENSDARG00000020041	zgc:163107	0.0110905952228273
ENSDARG00000058379	otpb	0.0110878009382278
ENSDARG00000076229	mkl1b	0.0110862850158722
ENSDARG00000006008	dct	0.0110859682832848
ENSDARG00000062049	hmha1b	0.0110760548423915
ENSDARG00000099744	gap43	0.0110736030017949
ENSDARG00000052471	taf1a	0.0110684329954557
ENSDARG00000036876	zgc:153284	0.0110679234007241
ENSDARG00000102773	cacna1da	0.011064821268487
ENSDARG00000071475	aox5	0.0110610737308899
ENSDARG00000056795	serpine1	0.0110610461226822
ENSDARG00000093494	si:ch211-217k17.9	0.0110556243067473
ENSDARG00000042561	lpar2b	0.011053791551997
ENSDARG00000103598	siva1	0.011052536475934
ENSDARG00000031299	dhrs11b	0.0110522236306151
ENSDARG00000029907	trim54	0.0110507795843439
ENSDARG00000042147	rbbp5	0.0110499159250581
ENSDARG00000089088	gig2n	0.0110498443643493
ENSDARG00000042993	try	0.011048164233261
ENSDARG00000103792	CABZ01076737.1	0.0110478861393458
ENSDARG00000101465	orc2	0.0110464805231766
ENSDARG00000006899	far1	0.0110454342645473
ENSDARG00000000887	GTSF1 (1 of many)	0.0110449345250505
ENSDARG00000063309	tjp2a	0.0110427052237665
ENSDARG00000098786	rangrf	0.0110221596288686
ENSDARG00000002365	cers5	0.01102131945585
ENSDARG00000056268	atxn7l2b	0.0110201567337041
ENSDARG00000103690	vipas39	0.0110090994053843
ENSDARG00000100776	syt8	0.0110067360730547
ENSDARG00000077605	FRRS1 (1 of many)	0.0110006866081417
ENSDARG00000028119	sumo3a	0.010999476739973
ENSDARG00000097691	kiaa0101	0.0109979214902435
ENSDARG00000069973	samd12	0.0109978023336691
ENSDARG00000101164	NANS (1 of many)	0.0109947764247998
ENSDARG00000099960	elovl1a	0.0109943659878537
ENSDARG00000088713	si:ch211-226h8.14	0.0109940688710733
ENSDARG00000089124	si:ch211-5k11.2	0.0109928560042091
ENSDARG00000104516	polr3d	0.0109899263543565
ENSDARG00000073716	cpxm1a	0.0109883403948635
ENSDARG00000058348	scinlb	0.0109864405311762
ENSDARG00000098967	RABGAP1	0.010985515170749
ENSDARG00000075823	ZNF608	0.0109852484817401
ENSDARG00000045066	entpd1	0.0109848219366454
ENSDARG00000020913	ddx56	0.0109826289696739
ENSDARG00000024433	pvalb4	0.0109794217060997
ENSDARG00000045095	elac1	0.0109664929838437
ENSDARG00000052450	hspb2	0.0109641188796258
ENSDARG00000020080	ek1	0.01096371781894
ENSDARG00000097712	si:ch1073-443n13.2	0.0109621390127077
ENSDARG00000071673	ctdspla	0.0109539529975085
ENSDARG00000017126	ilvbl	0.0109505357202995
ENSDARG00000055839	MARCH4 (1 of many)	0.0109475575461539
ENSDARG00000003564	dohh	0.010946840617196
ENSDARG00000078768	abhd15a	0.0109432518312975
ENSDARG00000053685	gtf2a2	0.0109422027701752
ENSDARG00000056167	hspe1	0.0109421169202336
ENSDARG00000019302	mid1ip1b	0.0109402657495835
ENSDARG00000036415	glb1	0.0109366658667247
ENSDARG00000024017	mamdc1	0.0109348407068994
ENSDARG00000044038	zbtb2a	0.0109346950439392
ENSDARG00000098235	actr5	0.0109292271697496
ENSDARG00000054804	anp32e	0.0109280944214388
ENSDARG00000075284	kansl1l	0.0109263169692293
ENSDARG00000076919	igdcc4	0.010926097539762
ENSDARG00000104448	ENSDARG00000104448	0.0109239560971586
ENSDARG00000062377	CRHR2	0.0109234952789971
ENSDARG00000037259	ndufb6	0.0109185746790895
ENSDARG00000053215	me1	0.0109142304266112
ENSDARG00000019503	NUDT16	0.0109113493258445
ENSDARG00000037069	zdhhc14	0.0109108855096761
ENSDARG00000101633	CABZ01050166.1	0.0109084746573536
ENSDARG00000017744	smc2	0.0109045995909041
ENSDARG00000102443	ENSDARG00000102443	0.0108997643546521
ENSDARG00000076073	ap1s3a	0.0108970325682706
ENSDARG00000098284	ctxn1	0.0108969608482215
ENSDARG00000053810	hnrnpc	0.0108964254994389
ENSDARG00000096628	si:ch73-119o17.1	0.010895766965047
ENSDARG00000101935	si:ch211-195b11.4	0.0108956037832923
ENSDARG00000045814	samm50	0.0108946202747811
ENSDARG00000101348	plppr5b	0.0108938046539803
ENSDARG00000073998	ENSDARG00000073998	0.0108930063386948
ENSDARG00000040180	slc35a1	0.0108921147512931
ENSDARG00000025912	bscl2l	0.0108916686257654
ENSDARG00000098623	ENSDARG00000098623	0.0108898823817426
ENSDARG00000030871	siah1	0.0108896107469884
ENSDARG00000013613	anxa13l	0.0108882647646186
ENSDARG00000008735	atp6ap2	0.0108873580046262
ENSDARG00000043084	abhd17ab	0.0108866099231491
ENSDARG00000078267	si:dkey-181m9.8	0.0108846404817399
ENSDARG00000016132	keap1a	0.0108833294503192
ENSDARG00000079352	sap130b	0.0108833064957726
ENSDARG00000022303	higd1a	0.0108828617418682
ENSDARG00000043236	ccna1	0.0108798109917762
ENSDARG00000060430	zfyve28	0.0108762253935305
ENSDARG00000018110	pak4	0.0108735289283868
ENSDARG00000003326	cacng5a	0.010873280298051
ENSDARG00000044874	zgc:92107	0.0108723967268198
ENSDARG00000079382	hdx	0.010869358391628
ENSDARG00000098271	CABZ01029902.1	0.010869210667656
ENSDARG00000052115	ehf	0.0108674404765949
ENSDARG00000044811	cdk9	0.0108649557382008
ENSDARG00000097842	znf1134	0.0108596609286212
ENSDARG00000057743	si:dkey-10f21.4	0.0108595468433571
ENSDARG00000036161	hnrnpa0l	0.010858775764015
ENSDARG00000058342	grhl2a	0.0108560560702275
ENSDARG00000018174	gnai2a	0.0108525899102224
ENSDARG00000054937	badb	0.0108523595470295
ENSDARG00000101636	zgc:64201	0.0108519723254079
ENSDARG00000073742	prss59.2	0.0108497982546165
ENSDARG00000061774	mbd3a	0.0108472037341033
ENSDARG00000021201	noto	0.0108446333457775
ENSDARG00000017084	bud31	0.0108441184129703
ENSDARG00000069157	tmem135	0.0108433258568464
ENSDARG00000020895	bag1	0.0108419437083878
ENSDARG00000041864	capn3a	0.0108416293919298
ENSDARG00000101999	cog3	0.0108383070209036
ENSDARG00000079857	si:ch211-189k9.2	0.0108353016934782
ENSDARG00000073920	cntnap5a	0.0108291028084306
ENSDARG00000004427	dpy30	0.0108203299465811
ENSDARG00000074271	wrb	0.0108197265656364
ENSDARG00000089756	traf3ip2b	0.0108192921377427
ENSDARG00000073918	rnf41l	0.0108192753091665
ENSDARG00000036636	ebpl	0.0108172225588076
ENSDARG00000043394	ENSDARG00000043394	0.0108171267591743
ENSDARG00000022817	pvalb3	0.0108119297972196
ENSDARG00000077584	cln6a	0.0108108076122128
ENSDARG00000052816	shmt1	0.0108100337897382
ENSDARG00000006678	pth2r	0.0108088139508937
ENSDARG00000093182	eif2ak1	0.0108032985248129
ENSDARG00000088428	si:ch211-189a15.5	0.0108030081339207
ENSDARG00000006225	ddx39aa	0.0108017405684274
ENSDARG00000020798	necap1	0.0108011111386755
ENSDARG00000015531	slc4a8	0.0107929319753711
ENSDARG00000074897	hes2.1	0.0107919443259423
ENSDARG00000029353	serpine2	0.0107856891430947
ENSDARG00000067916	tgs1	0.0107818801624681
ENSDARG00000034174	mrrf	0.0107766662935256
ENSDARG00000015356	fcho1	0.0107741792012066
ENSDARG00000093423	swsap1	0.010772108166729
ENSDARG00000007576	crybb1l1	0.0107682939229822
ENSDARG00000101365	CABZ01021430.1	0.0107613739536035
ENSDARG00000056695	phc2a	0.0107569428411936
ENSDARG00000098671	prelid1a	0.0107564048451912
ENSDARG00000037909	zgc:110046	0.0107562158979097
ENSDARG00000076241	txlnbb	0.0107561342433083
ENSDARG00000103926	inpp5e	0.010738142888055
ENSDARG00000043154	ucp2	0.0107349677314838
ENSDARG00000103909	CABZ01094623.1	0.0107333011524588
ENSDARG00000097938	asb5a	0.0107323061362562
ENSDARG00000040224	krcp	0.0107315394194045
ENSDARG00000098914	zgc:194336	0.0107303160126104
ENSDARG00000045493	slc35e3	0.0107294073410655
ENSDARG00000012588	ptdss1a	0.0107264363979002
ENSDARG00000019355	coa7	0.0107244627308022
ENSDARG00000074662	cntf	0.0107187945340453
ENSDARG00000070069	pitx3	0.0107182048358178
ENSDARG00000026726	anxa1a	0.0107180034033675
ENSDARG00000054583	mfsd6b	0.0107179385104733
ENSDARG00000103286	KCNK4	0.0107109529069853
ENSDARG00000062385	flcn	0.010706462563878
ENSDARG00000036471	dand5	0.0106995339998201
ENSDARG00000061101	snx19a	0.0106930480737611
ENSDARG00000070407	fam206a	0.0106881424046741
ENSDARG00000012295	bcs1l	0.010686325016886
ENSDARG00000034313	ppp5c	0.0106806793802194
ENSDARG00000038868	eng2b	0.0106737157832183
ENSDARG00000075600	si:dkeyp-41f9.3	0.0106731892858236
ENSDARG00000023188	lcp1	0.0106725061021623
ENSDARG00000102748	ENSDARG00000102748	0.0106718698262672
ENSDARG00000101710	arid1aa	0.0106707391550276
ENSDARG00000078041	xpo1a	0.0106702251547432
ENSDARG00000074526	zbtb16b	0.0106696383945075
ENSDARG00000103458	znf1126	0.0106672691298238
ENSDARG00000070178	si:ch211-225p5.3	0.0106637318775534
ENSDARG00000016691	cd9b	0.0106635613356822
ENSDARG00000035570	zgc:101016	0.0106628388821727
ENSDARG00000068199	pld3	0.0106593909747226
ENSDARG00000087193	prrg2	0.0106588558318545
ENSDARG00000008727	ranbp3a	0.0106583455326915
ENSDARG00000063576	ankrd52b	0.0106582718397943
ENSDARG00000021566	ENSDARG00000021566	0.0106556572219925
ENSDARG00000004297	irf2bpl	0.0106555202161795
ENSDARG00000005108	oclna	0.0106546915780119
ENSDARG00000046006	med20	0.0106545943583899
ENSDARG00000096709	si:dkey-85n7.9	0.0106462714917934
ENSDARG00000079515	ptx3b	0.0106453466387835
ENSDARG00000017928	xrcc3	0.0106452543851998
ENSDARG00000011673	si:ch211-246m6.5	0.0106341695726795
ENSDARG00000011723	zgc:56556	0.0106306788578506
ENSDARG00000071208	wnt4a	0.0106293581227659
ENSDARG00000014657	zgc:171731	0.0106281536536768
ENSDARG00000012944	myhz2	0.0106264974495775
ENSDARG00000070048	zgc:173548	0.0106180043234659
ENSDARG00000101816	col5a3b	0.0106171897816191
ENSDARG00000063475	abcg1	0.0106148711463854
ENSDARG00000039208	nasp	0.0106134140726496
ENSDARG00000035330	taf1	0.0106099607855474
ENSDARG00000004396	b3gnt5b	0.0106036937672903
ENSDARG00000068973	pdlim4	0.0105993719371855
ENSDARG00000098041	si:ch211-229i10.1	0.0105981509457415
ENSDARG00000067995	myhz1.2	0.0105980091765064
ENSDARG00000060841	pik3c2a	0.0105951146088347
ENSDARG00000035605	tchp	0.0105931394671116
ENSDARG00000040644	pxylp1	0.010592590084481
ENSDARG00000041203	drap1	0.0105919936603709
ENSDARG00000059070	gars	0.0105882153497445
ENSDARG00000053987	htr1b	0.0105798779954888
ENSDARG00000029356	mboat1	0.0105788598478196
ENSDARG00000026183	polr2eb	0.0105739648540457
ENSDARG00000070000	txnipb	0.0105730691885534
ENSDARG00000056427	auts2a	0.0105725481496936
ENSDARG00000067997	myhz1.3	0.0105694215151887
ENSDARG00000045968	spg11	0.0105682091735394
ENSDARG00000091631	si:ch211-197h24.6	0.0105677994847391
ENSDARG00000103455	ENSDARG00000103455	0.0105670429654203
ENSDARG00000014059	cldn5b	0.0105654334060057
ENSDARG00000043011	chst14	0.0105625156365985
ENSDARG00000098764	musk	0.0105594401619133
ENSDARG00000074852	myo15b	0.0105577920179727
ENSDARG00000055705	f5	0.0105558830624307
ENSDARG00000040137	jdp2a	0.010549008850279
ENSDARG00000090071	rxfp1	0.0105475590414377
ENSDARG00000002768	pvalb2	0.0105462712414513
ENSDARG00000105464	si:ch211-285c6.6	0.0105443272617879
ENSDARG00000099143	fnta	0.0105431967043802
ENSDARG00000103432	exosc4	0.010542185701739
ENSDARG00000088981	tmem220	0.0105408212310039
ENSDARG00000011049	slc17a9b	0.0105401852367329
ENSDARG00000061461	dsela	0.0105370796341084
ENSDARG00000044685	nr0b2a	0.0105358878442255
ENSDARG00000086034	pvrl1b	0.0105349073394594
ENSDARG00000068602	dalrd3	0.0105334068689486
ENSDARG00000008097	srsf9	0.0105326088683551
ENSDARG00000099214	h2afvb	0.0105307768090442
ENSDARG00000030237	pgrmc2	0.0105248799478706
ENSDARG00000062164	atrn	0.0105226319599618
ENSDARG00000041974	brk1	0.0105225664690249
ENSDARG00000097442	si:dkey-77f5.15	0.010522555430181
ENSDARG00000086724	CABZ01020207.1	0.0105204099345647
ENSDARG00000058114	impad1	0.0105171662555916
ENSDARG00000011219	akt2	0.0105134438214475
ENSDARG00000052037	trim35-1	0.0105120241687713
ENSDARG00000056378	ifi30	0.0105112588658091
ENSDARG00000078186	tex2	0.0105112435837486
ENSDARG00000043442	MAL (1 of many)	0.0105096757598921
ENSDARG00000023950	znhit3	0.0105081407469326
ENSDARG00000095486	CU467646.2	0.0105069216862142
ENSDARG00000077745	si:ch73-380l3.2	0.0105011701650489
ENSDARG00000073665	rasa1b	0.0105006940215436
ENSDARG00000098805	vwa11	0.0105002382047619
ENSDARG00000012005	mob2b	0.0104988871825724
ENSDARG00000037917	itga3a	0.0104967582265459
ENSDARG00000045437	slc35b3	0.0104935572692535
ENSDARG00000053652	ndufaf6	0.01049206439959
ENSDARG00000024827	rnf150a	0.0104915027104172
ENSDARG00000039268	emc4	0.0104911053583542
ENSDARG00000100825	calm3a	0.0104898432287373
ENSDARG00000062025	cpox	0.0104870156363652
ENSDARG00000002589	mylpfb	0.0104866986256909
ENSDARG00000054934	zgc:101765	0.0104850245009141
ENSDARG00000101394	fam69b	0.0104834666318647
ENSDARG00000007181	nadk2	0.0104823532302634
ENSDARG00000102436	ENSDARG00000102436	0.0104814147892299
ENSDARG00000099560	lyrm5a	0.0104742420741394
ENSDARG00000098745	tfec	0.010467442627559
ENSDARG00000023768	mfsd4a	0.0104649927309692
ENSDARG00000098622	ccne1	0.010463490831827
ENSDARG00000087424	si:dkey-187j14.6	0.0104602943323441
ENSDARG00000055302	grid2	0.0104587684681282
ENSDARG00000056995	snai1a	0.0104585704670871
ENSDARG00000025325	ccsapa	0.0104472640739204
ENSDARG00000037777	stk16	0.0104442201249891
ENSDARG00000100188	RNPS1 (1 of many)	0.0104420309036479
ENSDARG00000098861	si:dkey-71b5.6	0.0104380175701655
ENSDARG00000020711	rrm2	0.0104371675992997
ENSDARG00000007396	rnd3b	0.0104365912402262
ENSDARG00000054509	hesx1	0.0104337483184028
ENSDARG00000054903	mta3	0.0104300842000449
ENSDARG00000015352	lsg1	0.0104265688213176
ENSDARG00000087863	cd44a	0.0104215094577728
ENSDARG00000063509	lrrc58b	0.0104208101301602
ENSDARG00000090253	zgc:113223	0.0104161982134356
ENSDARG00000073723	zgc:194679	0.0104060039957424
ENSDARG00000059919	zgc:162613	0.0104047733688851
ENSDARG00000007356	fgf20a	0.0104036079904955
ENSDARG00000059794	kdm6al	0.0104026994914139
ENSDARG00000096867	clmn	0.0104019088375109
ENSDARG00000059360	srsf3b	0.010401531155466
ENSDARG00000076554	cdkn1a	0.0103972443811634
ENSDARG00000056855	GATC	0.0103963046476321
ENSDARG00000076189	ccdc88b	0.0103944391888996
ENSDARG00000008623	cops3	0.0103922162918677
ENSDARG00000053875	cryba1b	0.0103889339895044
ENSDARG00000075697	si:ch73-380l3.1	0.0103838950635361
ENSDARG00000102453	slc1a2b	0.0103807215065438
ENSDARG00000074125	si:dkey-4c15.5	0.0103767722273392
ENSDARG00000087779	pum3	0.0103756712464421
ENSDARG00000003251	zbtb22b	0.0103752325362933
ENSDARG00000100275	ENSDARG00000100275	0.0103734793008885
ENSDARG00000103127	gpn2	0.0103689447218559
ENSDARG00000100549	TMEM38B	0.0103620982567184
ENSDARG00000057790	ankrd6a	0.0103620814709055
ENSDARG00000098130	bola3	0.010361469316575
ENSDARG00000100265	rhcgb	0.0103593432001722
ENSDARG00000099865	hnrnpabb	0.0103591497167854
ENSDARG00000060070	adcy7	0.0103587824206749
ENSDARG00000097123	si:ch73-70c5.2	0.0103570898086124
ENSDARG00000076483	zgc:198241	0.0103557167239261
ENSDARG00000070478	amn1	0.0103554272251616
ENSDARG00000057035	stoml3b	0.0103551863447113
ENSDARG00000015445	lim2.4	0.0103546410169642
ENSDARG00000070046	eny2	0.0103473255039503
ENSDARG00000033604	lrpap1	0.0103465408505627
ENSDARG00000076693	crygm2d19	0.0103454794762166
ENSDARG00000030844	klf11a	0.0103443348653961
ENSDARG00000105424	si:rp71-46j2.7	0.0103436336798907
ENSDARG00000038881	acaa2	0.0103424342452519
ENSDARG00000056885	per1a	0.0103423960358976
ENSDARG00000018105	casq1b	0.0103392917881328
ENSDARG00000099896	si:ch211-261o3.3	0.0103369105351728
ENSDARG00000006125	csnk1db	0.0103325589746179
ENSDARG00000094055	si:dkey-88l16.3	0.0103321825218961
ENSDARG00000040700	nab1b	0.0103309463552994
ENSDARG00000076068	crtc1a	0.0103290429206278
ENSDARG00000068194	klf9	0.0103281437764685
ENSDARG00000102787	fam193a	0.0103273403881516
ENSDARG00000026548	cyp2u1	0.0103243768698597
ENSDARG00000002988	tnnt2d	0.0103223880044609
ENSDARG00000077080	gprc5ba	0.0103179456309246
ENSDARG00000033450	nkap	0.0103160420854614
ENSDARG00000062272	afg3l2	0.0103126394631114
ENSDARG00000078069	rrm2	0.0103099618811809
ENSDARG00000029722	hmgb2a	0.0103069221691209
ENSDARG00000019004	smarcd1	0.0103041675772797
ENSDARG00000097465	trmt61b	0.0103014973955437
ENSDARG00000012777	nucks1b	0.01030136655907
ENSDARG00000037291	dpf2l	0.0103011797240146
ENSDARG00000052960	nppa	0.0102993280901585
ENSDARG00000021885	CACUL1	0.0102986599750203
ENSDARG00000011301	nae1	0.0102977692463106
ENSDARG00000095947	adkb	0.0102970234228767
ENSDARG00000042571	rnaseh1	0.0102960204112775
ENSDARG00000028098	fut9d	0.0102958952878764
ENSDARG00000024219	ENSDARG00000024219	0.0102924187362686
ENSDARG00000071331	ryr3	0.0102914436724044
ENSDARG00000095750	FDXACB1	0.0102907826821852
ENSDARG00000033251	osbpl3a	0.0102873670501662
ENSDARG00000004712	tbr1b	0.0102846166709265
ENSDARG00000024540	tspan36	0.0102812142504228
ENSDARG00000018757	klf18	0.0102802222325485
ENSDARG00000038694	zgc:101744	0.0102795845670036
ENSDARG00000007302	sh3gl3b	0.0102785993324286
ENSDARG00000011999	ybey	0.0102785528159355
ENSDARG00000061895	usp32	0.0102777727190171
ENSDARG00000036162	hnrnpa0b	0.0102749979891977
ENSDARG00000095640	si:ch1073-15f19.2	0.0102733832608698
ENSDARG00000011166	cahz	0.0102714532942171
ENSDARG00000103237	si:ch73-299h12.8	0.0102699426445901
ENSDARG00000078734	myo1f	0.0102678010268593
ENSDARG00000061908	mfsd12a	0.0102673409112715
ENSDARG00000093940	si:dkeyp-77c8.1	0.0102641387733153
ENSDARG00000077089	blm	0.010263305755741
ENSDARG00000042751	riok3	0.0102616327838208
ENSDARG00000099761	vox	0.0102611397345985
ENSDARG00000061201	acsf2	0.0102611333906743
ENSDARG00000024746	hsp90aa1.2	0.0102605249065363
ENSDARG00000074989	sparcl1	0.0102575438885258
ENSDARG00000103618	btr18	0.0102484054694748
ENSDARG00000097819	znf576.1	0.0102452984503685
ENSDARG00000089765	si:ch211-286b5.4	0.0102447826880528
ENSDARG00000045343	usp46	0.0102379422591509
ENSDARG00000060785	pcnxl4	0.0102377852364825
ENSDARG00000052512	tsga10	0.0102376617276803
ENSDARG00000017397	smarcc1a	0.0102355179335016
ENSDARG00000007976	si:ch211-220f16.2	0.0102337628503732
ENSDARG00000074909	dcaf17	0.0102329537537435
ENSDARG00000060501	dpcd	0.0102326480567861
ENSDARG00000060983	smyd4	0.0102293188002075
ENSDARG00000030270	tnnt3a	0.010226516377762
ENSDARG00000022309	dspa	0.0102253983222259
ENSDARG00000100115	dnah1	0.0102222226996599
ENSDARG00000070461	zgc:154061	0.0102199456903626
ENSDARG00000035781	ctdnep1b	0.0102170281103487
ENSDARG00000091119	fbxo40.2	0.0102162080561112
ENSDARG00000014246	JAG2 (1 of many)	0.0102155557854885
ENSDARG00000008049	si:dkey-42i9.4	0.010212630658646
ENSDARG00000104883	PCMTD2 (1 of many)	0.0102124693400483
ENSDARG00000038066	kpna2	0.0102112930111113
ENSDARG00000092269	si:dkeyp-41f9.4	0.0102091396593864
ENSDARG00000101147	znf987	0.010208750907373
ENSDARG00000020475	znrf1	0.0102049915531772
ENSDARG00000057691	srsf1a	0.0102016915339148
ENSDARG00000020957	pth1ra	0.0102008946022053
ENSDARG00000007438	ube2ib	0.0101986767488738
ENSDARG00000061355	aoc1	0.0101968001534553
ENSDARG00000026482	arhgap12b	0.0101942981140759
ENSDARG00000102145	ccdc77	0.0101938663022688
ENSDARG00000005595	adgb	0.0101909451159418
ENSDARG00000029088	guf1	0.0101904313721672
ENSDARG00000035273	tmtc2b	0.010190180371432
ENSDARG00000007944	lhx1b	0.0101887145796057
ENSDARG00000020123	adck3	0.0101872175762293
ENSDARG00000043873	arid4a	0.0101865264815794
ENSDARG00000056084	igsf21b	0.0101860476946823
ENSDARG00000098758	znf1125	0.0101859507483482
ENSDARG00000021107	sf3a2	0.0101845589099439
ENSDARG00000035325	srsf7a	0.0101813907736863
ENSDARG00000057826	si:ch73-61d6.3	0.0101809497118847
ENSDARG00000060439	clcn2c	0.0101757075401722
ENSDARG00000101694	si:dkey-15h8.3	0.0101744250988127
ENSDARG00000067990	myhz1.1	0.0101710157886624
ENSDARG00000037158	rcc1	0.0101689622020785
ENSDARG00000069957	zgc:162936	0.0101673643730342
ENSDARG00000103905	itfg1	0.0101653943037111
ENSDARG00000077962	gltpb	0.0101651332455632
ENSDARG00000104090	zgc:153924	0.010163290960714
ENSDARG00000104681	si:dkeyp-87d1.1	0.0101598543735241
ENSDARG00000105093	WDR63	0.0101594477300892
ENSDARG00000018971	b3gnt5a	0.0101591030489674
ENSDARG00000090866	kcnj1a.2	0.0101579134398191
ENSDARG00000104387	slc4a5	0.0101541000987155
ENSDARG00000016516	rbm8a	0.0101490043198455
ENSDARG00000012426	neflb	0.0101488382536952
ENSDARG00000075156	tbc1d4	0.0101477154670786
ENSDARG00000101818	si:ch211-271c18.2	0.0101456517934957
ENSDARG00000061168	dhx34	0.0101437738145564
ENSDARG00000001234	map4k2	0.010139252723715
ENSDARG00000099023	CABZ01034698.3	0.0101391711571671
ENSDARG00000039616	cenpk	0.010129971368751
ENSDARG00000052856	khdrbs1a	0.0101277113104666
ENSDARG00000063583	map2k4a	0.0101250390246318
ENSDARG00000103467	limk1a	0.0101227284152082
ENSDARG00000021442	cdh11	0.0101203528969038
ENSDARG00000062199	si:dkey-217l24.1	0.0101196540900717
ENSDARG00000006849	asic2	0.0101173943305348
ENSDARG00000005058	ncapd2	0.0101149191272058
ENSDARG00000024546	pla2g4aa	0.0101145329405332
ENSDARG00000053386	wdr27	0.0101112090213371
ENSDARG00000101018	ptdss2	0.0101094446524519
ENSDARG00000086752	CABZ01069013.1	0.0101069222529775
ENSDARG00000053380	fam189a1	0.0101060407823383
ENSDARG00000101102	tprn	0.0101049918121152
ENSDARG00000020473	hddc3	0.0101045260442065
ENSDARG00000020371	g6pc3	0.0101032356713017
ENSDARG00000030644	gnai3	0.0101016735660189
ENSDARG00000071555	zgc:153675	0.0101000036351836
ENSDARG00000023160	snrnp40	0.0100941804102172
ENSDARG00000100023	CABZ01019474.1	0.0100921301868439
ENSDARG00000015869	slc22a16	0.0100890779248421
ENSDARG00000027867	paplna	0.0100878622825407
ENSDARG00000051923	ccnb1	0.0100875155427539
ENSDARG00000090371	si:dkey-46i9.6	0.0100859152384008
ENSDARG00000040278	klhl38b	0.010084639883816
ENSDARG00000089697	nfe2l2b	0.0100836236210056
ENSDARG00000044381	siah2l	0.0100832976617061
ENSDARG00000040100	si:dkey-95h12.1	0.0100824508916744
ENSDARG00000101419	drp2	0.0100820819844212
ENSDARG00000054321	ngs	0.0100815708933237
ENSDARG00000019924	cmpk	0.0100814626418646
ENSDARG00000008490	ltv1	0.0100809085700549
ENSDARG00000012627	cdc34b	0.0100792193321131
ENSDARG00000069672	tyw5	0.0100789792494065
ENSDARG00000006916	VMAC	0.0100763702983567
ENSDARG00000077249	gmip	0.0100744931236886
ENSDARG00000075670	rereb	0.0100732020750801
ENSDARG00000044143	nol8	0.0100662465633786
ENSDARG00000078853	arhgef19	0.0100589780934398
ENSDARG00000056509	pdik1l	0.0100567695369485
ENSDARG00000033738	zgc:153867	0.0100518258866063
ENSDARG00000012021	kdsr	0.0100509074990186
ENSDARG00000042527	unga	0.0100496778542401
ENSDARG00000092240	si:ch211-243a20.3	0.0100431254644698
ENSDARG00000068557	htr5al	0.010042590968737
ENSDARG00000026582	iscub	0.0100417792196147
ENSDARG00000026068	trappc5	0.0100369180292244
ENSDARG00000102825	olfm2b	0.0100367797171492
ENSDARG00000002880	vps50	0.0100323864592318
ENSDARG00000105102	crsp7	0.0100319975563113
ENSDARG00000017853	prepl	0.0100317300177768
ENSDARG00000078388	GLIS2 (1 of many)	0.0100317157789127
ENSDARG00000097054	si:ch73-65n21.2	0.0100317063704229
ENSDARG00000012726	fam26e.2	0.0100308724513184
ENSDARG00000039185	nfyba	0.0100290624294432
ENSDARG00000040527	siae	0.0100265991806962
ENSDARG00000053246	DEPDC7 (1 of many)	0.010023375918406
ENSDARG00000032156	zgc:171776	0.0100217355443013
ENSDARG00000041923	ccl38.6	0.0100191321495898
ENSDARG00000069867	CABZ01085857.1	0.0100174799456084
ENSDARG00000055118	mylipb	0.0100160299254629
ENSDARG00000008237	sars	0.0100127555483586
ENSDARG00000045414	elovl2	0.0100111882326224
ENSDARG00000045248	h3f3b.1	0.0100110751481729
ENSDARG00000015425	slc24a4a	0.0100083722512413
ENSDARG00000104889	kpnb1	0.010006774000701
ENSDARG00000015538	znf207a	0.0100028874950003
