# Supplementary material for: A high-resolution mRNA expression time course of embryonic development in zebrafish
Source: eLife. 2017 Nov 16;6:e30860. doi: 10.7554/eLife.30860 (PMC5690287; doi:10.7554/eLife.30860)
Supplement: Supplementary file 17. [file elife-30860-supp17.zip › rnaseq/PC6.genes.tsv]

gene_id	gene_name	% variance explained
ENSDARG00000099693	AL935065.2	0.0392658366305182
ENSDARG00000103700	si:ch211-239d6.2	0.0379901913420128
ENSDARG00000094859	si:dkey-11o15.10	0.0368987704724239
ENSDARG00000043271	morc3b	0.0360924672153445
ENSDARG00000070107	six7	0.0346317479489402
ENSDARG00000099284	si:dkey-228b2.6	0.0323132168761276
ENSDARG00000078419	filip1a	0.0321313966509715
ENSDARG00000068409	vgll4l	0.0317227412906867
ENSDARG00000056561	asb11	0.0314752119822711
ENSDARG00000102778	fgf17	0.0298210832350463
ENSDARG00000101731	si:dkey-199k11.8	0.0283714759382943
ENSDARG00000103458	znf1126	0.0283431378429782
ENSDARG00000104638	BX324155.1	0.0283092904457558
ENSDARG00000091062	si:dkey-199k11.6	0.0279403817442937
ENSDARG00000104681	si:dkeyp-87d1.1	0.0275359471308702
ENSDARG00000042526	sebox	0.0274813252132891
ENSDARG00000098094	si:dkey-146c18.5	0.0274444904062089
ENSDARG00000100673	BX927193.1	0.0274283925281995
ENSDARG00000104932	si:ch211-261d9.1	0.027419107667172
ENSDARG00000007329	tbx16	0.0273837626474865
ENSDARG00000099437	si:ch1073-268j14.1	0.0270609453707331
ENSDARG00000103283	si:dkey-238o14.7	0.0269665883475199
ENSDARG00000073799	zgc:194210	0.0269218913898505
ENSDARG00000098758	znf1125	0.0268890501387465
ENSDARG00000093787	si:dkey-182g1.8	0.0265987425154926
ENSDARG00000098872	BX649453.1	0.0264833114844826
ENSDARG00000070360	fam212aa	0.0262938359339303
ENSDARG00000105230	fgf4	0.025756008812591
ENSDARG00000036987	has2	0.0257054144012821
ENSDARG00000088002	BX322608.1	0.0256665682768951
ENSDARG00000101540	fgf3	0.0256363834072106
ENSDARG00000097347	si:dkey-204l2.4	0.0255631283478587
ENSDARG00000101137	znf999	0.0251751220604447
ENSDARG00000070705	zgc:64022	0.0251176747547434
ENSDARG00000100502	CABZ01038979.1	0.0250346172975245
ENSDARG00000098536	si:dkey-25i10.1	0.0248556879944147
ENSDARG00000099354	CABZ01112575.1	0.0245454755562197
ENSDARG00000094101	si:dkey-122c11.8	0.0245441605943062
ENSDARG00000093129	si:rp71-45k5.2	0.0243256171846253
ENSDARG00000015906	mxtx2	0.0243150069052784
ENSDARG00000101418	BX324179.1	0.0239833053254618
ENSDARG00000097776	si:ch1073-80i24.3	0.023946623175004
ENSDARG00000094160	ENSDARG00000094160	0.0239196220396885
ENSDARG00000097098	si:zfos-44a5.1	0.0238552136950951
ENSDARG00000032246	tmtopsb	0.0237868892594851
ENSDARG00000104350	si:dkey-68o6.6	0.0237810816037118
ENSDARG00000095149	znf1062	0.0237503218332215
ENSDARG00000091502	znf1127	0.0236970164798144
ENSDARG00000022670	he2	0.0236534429622789
ENSDARG00000097873	si:ch211-195b13.9	0.0234385523833247
ENSDARG00000058966	zgc:112332	0.0234012132800189
ENSDARG00000035150	si:dkey-261j4.4	0.0233187054172433
ENSDARG00000078004	drl	0.0231651756993227
ENSDARG00000099350	si:ch211-283l16.1	0.0230174635710271
ENSDARG00000020901	gabrp	0.0228790710363382
ENSDARG00000057790	ankrd6a	0.0228102561855003
ENSDARG00000089210	FP102169.1	0.0226738350341328
ENSDARG00000093220	BX571664.1	0.0225778923865408
ENSDARG00000102347	BX640584.4	0.0225374353231577
ENSDARG00000003219	bin2a	0.0225006132746063
ENSDARG00000037916	cdk5r1a	0.0224235928505214
ENSDARG00000009471	nid2b	0.0222784484938617
ENSDARG00000101349	BX005448.2	0.0222750206423325
ENSDARG00000061432	zgc:194330	0.0222627830174961
ENSDARG00000069382	mxtx1	0.0222488759891878
ENSDARG00000097504	si:ch211-212c13.7	0.022112154473094
ENSDARG00000033029	pkd1b	0.02181196887065
ENSDARG00000074136	zgc:163136	0.0217068035993929
ENSDARG00000004964	cyp4t8	0.0216853334538257
ENSDARG00000093994	znf1058	0.0216537602656167
ENSDARG00000098294	col5a3a	0.021561903094678
ENSDARG00000043126	blf	0.0214505487786968
ENSDARG00000093284	si:ch211-173m16.2	0.0214466105673787
ENSDARG00000062262	ednrab	0.0213187493748117
ENSDARG00000088927	CR450793.1	0.0210671419322087
ENSDARG00000054196	SLC38A8 (1 of many)	0.0209814114080375
ENSDARG00000098302	BX664622.2	0.0208214064544763
ENSDARG00000103468	otud4	0.0208175314083921
ENSDARG00000088523	si:dkey-5i16.5	0.0207555576319544
ENSDARG00000055374	irf4b	0.02070249577711
ENSDARG00000077712	zgc:113886	0.020686959036599
ENSDARG00000068464	CR388046.1	0.020619307828102
ENSDARG00000101790	si:ch73-299h12.3	0.0204445011386955
ENSDARG00000101476	si:dkey-65j4.2	0.0203925921953601
ENSDARG00000104586	CU302413.1	0.0202928272828505
ENSDARG00000035161	pkdcca	0.0202320685941075
ENSDARG00000078266	twist2	0.02020470571062
ENSDARG00000092159	si:dkey-10f21.16	0.0201843748841966
ENSDARG00000100509	si:dkey-82i20.2	0.0201654575054635
ENSDARG00000069823	proca1	0.0201620155886369
ENSDARG00000059348	rxfp3.3b	0.0201135412509464
ENSDARG00000104129	si:dkey-23n7.10	0.0200971122919261
ENSDARG00000062688	gpnmb	0.0200756268746366
ENSDARG00000091349	plekhd1	0.0200301760203369
ENSDARG00000032242	tnnt2c	0.0199685968206281
ENSDARG00000019742	tlr4ba	0.019918609971178
ENSDARG00000009438	myog	0.0199175734670602
ENSDARG00000074094	tgm2b	0.0198515434483196
ENSDARG00000054124	htr1d	0.0198142530543842
ENSDARG00000091176	znf995	0.019792980238269
ENSDARG00000074014	zgc:194275	0.019749708990212
ENSDARG00000041864	capn3a	0.0196857802227296
ENSDARG00000060671	lct	0.019660905302626
ENSDARG00000087844	plekhn1	0.0196543297823263
ENSDARG00000096571	si:ch211-281p14.2	0.0195308140139312
ENSDARG00000038609	mpz	0.0195269024454703
ENSDARG00000012019	glra1	0.0194388374494324
ENSDARG00000091994	znf1046	0.0194244904228345
ENSDARG00000091961	pth1b	0.0194183291291555
ENSDARG00000035151	si:dkey-261j4.3	0.0194178069778402
ENSDARG00000076160	si:dkey-285e18.2	0.0193773477521337
ENSDARG00000079647	muc13b	0.0193694130585474
ENSDARG00000040046	snai2	0.0193570417298439
ENSDARG00000096750	si:dkey-11c5.14	0.0193265889389306
ENSDARG00000097023	si:dkey-234l24.10	0.0193024266127919
ENSDARG00000073900	fam212b	0.0192973990506225
ENSDARG00000097593	si:dkey-218h11.7	0.0192547481932798
ENSDARG00000038868	eng2b	0.0192380571988444
ENSDARG00000039943	fam46ba	0.0192106108356804
ENSDARG00000070538	hey1	0.0191500695980007
ENSDARG00000029822	cel.2	0.0191066982815378
ENSDARG00000099724	relt	0.0191000502484862
ENSDARG00000100750	znf1047	0.0190577094695536
ENSDARG00000069817	crygm2d8	0.0190002260137223
ENSDARG00000020354	lmx1a	0.0189757112439885
ENSDARG00000094324	efemp2a	0.0189447765341661
ENSDARG00000105075	BX324216.4	0.0189131817042052
ENSDARG00000034518	trdmt1	0.0189014962346272
ENSDARG00000078206	zgc:171506	0.0188880206165738
ENSDARG00000104632	si:ch73-252i11.3	0.0188707662742981
ENSDARG00000014657	zgc:171731	0.0188502392380935
ENSDARG00000093561	si:ch211-195o19.4	0.0188196668571942
ENSDARG00000086658	crygm2d21	0.0188135885283537
ENSDARG00000042826	egr2b	0.0188112214935185
ENSDARG00000011845	chn2	0.0188063803465948
ENSDARG00000004597	lrrc4ba	0.0187656434044827
ENSDARG00000086374	isg15	0.0187589903551665
ENSDARG00000069792	crygm2d5	0.0186337581447083
ENSDARG00000102435	plekhf1	0.018632177659439
ENSDARG00000062106	klf5b	0.0186163372081899
ENSDARG00000051914	slc14a2	0.0185984510887019
ENSDARG00000021201	noto	0.0185933405814758
ENSDARG00000034168	serpini1	0.0185652272508084
ENSDARG00000068910	nos1	0.0185538855615883
ENSDARG00000087212	CU655961.2	0.0184919580282393
ENSDARG00000102694	si:ch211-103a14.1	0.0184578442272534
ENSDARG00000058917	nnr	0.0184372343553399
ENSDARG00000055647	ftr82	0.0183062426849154
ENSDARG00000075996	si:dkey-103d23.5	0.0183033291372465
ENSDARG00000088389	CABZ01092285.1	0.0182412049585166
ENSDARG00000097122	si:ch211-194e18.1	0.018229341524459
ENSDARG00000014309	spaw	0.0181907150514196
ENSDARG00000059081	PRSS35 (1 of many)	0.0181809537625096
ENSDARG00000098062	BX511215.1	0.0181400359489552
ENSDARG00000103047	znf995	0.018111744414978
ENSDARG00000087645	znf1064	0.0180295333099915
ENSDARG00000105067	znf1043	0.0179824772079508
ENSDARG00000086881	ENSDARG00000086881	0.0179775969085651
ENSDARG00000101364	wfikkn1	0.0179714901663439
ENSDARG00000070094	sytl1	0.017950002935218
ENSDARG00000061762	trim108	0.0179228283448787
ENSDARG00000105124	si:ch73-321d9.2	0.0178571427383488
ENSDARG00000098699	si:ch211-11c3.9	0.0178415124006782
ENSDARG00000076693	crygm2d19	0.0178278369957888
ENSDARG00000095533	si:ch211-198c19.3	0.0178250744239317
ENSDARG00000056374	noxo1b	0.0178157053552932
ENSDARG00000054033	hoxb1b	0.0178030697555962
ENSDARG00000045834	si:dkey-14d8.7	0.0177969165296049
ENSDARG00000056630	angptl5	0.0177778980255182
ENSDARG00000078962	DUOXA2	0.0177733402751769
ENSDARG00000099636	si:ch211-11c3.11	0.0177083910319525
ENSDARG00000100483	vent	0.0177020931348098
ENSDARG00000091058	tmem173	0.0177013399118754
ENSDARG00000016570	prlra	0.0176964235968959
ENSDARG00000105439	si:dkey-23a13.3	0.0176724299124224
ENSDARG00000091148	crygm2d20	0.0176334808160428
ENSDARG00000015955	cldnc	0.017626837939423
ENSDARG00000003193	rassf7b	0.0176112405517986
ENSDARG00000029039	zdhhc23a	0.0175585534883499
ENSDARG00000058042	kitlgb	0.0175351183568963
ENSDARG00000051970	smu1b	0.0175223995945975
ENSDARG00000098501	BX248128.1	0.0174731852303605
ENSDARG00000104604	znf1099	0.0174716535838721
ENSDARG00000097726	si:ch211-149e23.4	0.0174630537495544
ENSDARG00000042816	mmp9	0.017374570314292
ENSDARG00000077596	phf24	0.0173648057284633
ENSDARG00000094017	znf1137	0.0173516532242491
ENSDARG00000096037	si:ch211-214j24.14	0.0173430670623701
ENSDARG00000102731	si:ch73-299h12.1	0.0172776489149363
ENSDARG00000023272	tfap2d	0.0172234032037663
ENSDARG00000094888	znf1061	0.0172229264675971
ENSDARG00000077765	cx44.2	0.0171834442459293
ENSDARG00000010478	hsp90aa1.1	0.0171693808583157
ENSDARG00000086261	fhdc4	0.0171651864167385
ENSDARG00000013855	slc12a3	0.0171324841324318
ENSDARG00000055043	depdc7	0.0170815246263669
ENSDARG00000058996	jam2a	0.0170697876845589
ENSDARG00000041645	ENSDARG00000041645	0.0170612296155702
ENSDARG00000087324	crygm2d1	0.0170506325200553
ENSDARG00000055595	clul1	0.0170200848855319
ENSDARG00000091111	ENSDARG00000091111	0.01701971306886
ENSDARG00000029995	tnni2b.2	0.017005780049784
ENSDARG00000029219	avpr2ab	0.0170040335241271
ENSDARG00000088687	crygm2d17	0.0169985548640684
ENSDARG00000018383	frzb	0.0169949766817765
ENSDARG00000059798	kcnq1	0.0169847393227776
ENSDARG00000030176	ITGB1BP2	0.0169788094157674
ENSDARG00000078317	si:dkey-175m17.7	0.0169290500706545
ENSDARG00000079393	tmprss15	0.0169166169064817
ENSDARG00000095635	si:dkey-261j4.5	0.016903668028715
ENSDARG00000045835	si:dkey-14d8.6	0.0168639895366163
ENSDARG00000090220	BX324003.1	0.0168494553242663
ENSDARG00000070670	crip2	0.0168240794199044
ENSDARG00000096134	si:dkeyp-85d8.4	0.0168075966443807
ENSDARG00000103988	tmem8c	0.0168013307190226
ENSDARG00000053773	vgll2b	0.016791735748707
ENSDARG00000040955	dharma	0.0167906161618254
ENSDARG00000077638	zgc:171965	0.0167685141810692
ENSDARG00000011235	otx2	0.0167566898849603
ENSDARG00000087188	nfil3-6	0.0167459838360993
ENSDARG00000104160	CR628395.2	0.0167405162671982
ENSDARG00000036105	si:dkeyp-92c9.2	0.0166751795480145
ENSDARG00000086912	crygm2d18	0.0166383528250159
ENSDARG00000092404	LCT (1 of many)	0.016626783103131
ENSDARG00000045574	lrmp	0.0166203089888391
ENSDARG00000001721	oc90	0.0165993636196783
ENSDARG00000039970	cnr2	0.0165744255990657
ENSDARG00000086917	crygm2d2	0.0165453830427113
ENSDARG00000037178	zic2b	0.0165412151481147
ENSDARG00000024894	tbx5a	0.0165215829873918
ENSDARG00000057096	ndr1	0.016496186230629
ENSDARG00000076790	crygm2d16	0.0164933325334089
ENSDARG00000087804	tnfrsf11a	0.0164457225430939
ENSDARG00000011876	ednraa	0.0164441630580667
ENSDARG00000094857	dio2	0.0164440114142676
ENSDARG00000073750	crygm2d9	0.0164356182790693
ENSDARG00000067859	scospondin	0.0164303197767772
ENSDARG00000102955	si:ch211-11c3.12	0.0164249154309157
ENSDARG00000032746	tnfsf10l3	0.016362449528697
ENSDARG00000095633	si:ch211-133l5.7	0.0163544475575735
ENSDARG00000097452	si:zfos-1451h6.1	0.016313677046091
ENSDARG00000062517	ENSDARG00000062517	0.0162760535242237
ENSDARG00000104745	si:ch211-207e19.15	0.0162707007295151
ENSDARG00000102791	znf1045	0.0162264549501703
ENSDARG00000087164	crygm2d4	0.0161988580671174
ENSDARG00000090346	CT574587.1	0.0161984444711932
ENSDARG00000103225	UBLCP1 (1 of many)	0.0161840589918971
ENSDARG00000069244	si:ch211-244b2.2	0.0161722237154739
ENSDARG00000002353	tagapa	0.0161549681098587
ENSDARG00000076320	ano9a	0.0161507709358833
ENSDARG00000069252	mixl1	0.0161433969655695
ENSDARG00000075113	nanog	0.0160981142863212
ENSDARG00000073918	rnf41l	0.016089421477526
ENSDARG00000039385	si:ch73-265d7.2	0.0160889858468817
ENSDARG00000093494	si:ch211-217k17.9	0.0160741632695578
ENSDARG00000012044	polr3gla	0.0160115125524389
ENSDARG00000040503	CABZ01070258.1	0.0159940218656246
ENSDARG00000053455	ccdc103	0.0159579127535088
ENSDARG00000103703	CLDN23	0.0159383119101408
ENSDARG00000073893	dnase2	0.0159313040384346
ENSDARG00000094118	si:dkey-21o22.2	0.0159286791173
ENSDARG00000088823	crygm2d3	0.0159237828606503
ENSDARG00000006409	mapk12b	0.0159006083059942
ENSDARG00000078552	grhl3	0.0158794434003242
ENSDARG00000102030	BX936303.2	0.0158776289916682
ENSDARG00000061773	neurl1ab	0.0158770564330365
ENSDARG00000093615	si:ch211-234c11.3	0.0158728399935752
ENSDARG00000068726	masp1	0.0158523892777557
ENSDARG00000069552	atoh7	0.0158508741970739
ENSDARG00000093761	si:ch211-250k18.7	0.0158373359604056
ENSDARG00000019920	lft1	0.0158160124483879
ENSDARG00000099872	znf1092	0.0158044239223443
ENSDARG00000052731	ankrd31	0.0157954659645847
ENSDARG00000088343	ENSDARG00000088343	0.0157740357720534
ENSDARG00000092760	BX936303.1	0.0157532093263856
ENSDARG00000055463	lrit3a	0.0157415444258033
ENSDARG00000104013	CABZ01024856.2	0.0157364580974686
ENSDARG00000102600	CABZ01003344.2	0.0157318471497501
ENSDARG00000061791	nyx	0.0157213559452785
ENSDARG00000103779	si:dkey-3p4.8	0.0157133867594066
ENSDARG00000104576	ENSDARG00000104576	0.0157089946434445
ENSDARG00000045893	kctd15a	0.0157063500729259
ENSDARG00000057460	crygm2d13	0.0157048467195224
ENSDARG00000087633	ENSDARG00000087633	0.0157001813808169
ENSDARG00000100397	pde6c	0.0156844921545207
ENSDARG00000102148	CABZ01034089.1	0.0156743969688446
ENSDARG00000099187	purg	0.0156650667047216
ENSDARG00000086789	bahd1	0.015648947158726
ENSDARG00000013576	gadd45bb	0.0156027572084196
ENSDARG00000100956	si:ch211-276i12.4	0.0155969179049224
ENSDARG00000020594	txlnba	0.0155677857989896
ENSDARG00000086296	si:ch211-209p16.1	0.0155644371753366
ENSDARG00000091477	znf1066	0.0155246088501462
ENSDARG00000062135	sytl5	0.0155102394374987
ENSDARG00000033533	ccdc115	0.0154993176760008
ENSDARG00000002986	gda	0.0154640133436425
ENSDARG00000073874	crygm2d6	0.0154502799506227
ENSDARG00000088143	sema4gb	0.0154454437178169
ENSDARG00000099697	zgc:174696	0.0154332516929683
ENSDARG00000079199	megf6a	0.0154125180895202
ENSDARG00000014321	eng1a	0.0154015695542274
ENSDARG00000096331	si:ch73-248e21.7	0.0154011946506289
ENSDARG00000024006	rprmb	0.0153440213575774
ENSDARG00000088882	ENSDARG00000088882	0.0153210480567804
ENSDARG00000091287	ebf3b	0.0153193567912235
ENSDARG00000039453	dhrs7ca	0.015300088731411
ENSDARG00000101973	CR769782.1	0.015291346289038
ENSDARG00000031138	irx3b	0.0152877126310077
ENSDARG00000102364	ENSDARG00000102364	0.0152796336271592
ENSDARG00000091099	ENSDARG00000091099	0.015264927698688
ENSDARG00000102508	FLRT1 (1 of many)	0.0152564488743848
ENSDARG00000092825	EFCAB10	0.015248403807636
ENSDARG00000012788	foxa3	0.0152450582845763
ENSDARG00000078509	socs4	0.0152420304465289
ENSDARG00000004529	zgc:173742	0.0151996094166173
ENSDARG00000103417	si:dkey-269o24.6	0.0151876217294256
ENSDARG00000078210	tulp1b	0.0151837389348485
ENSDARG00000069281	pimr109	0.0151803864981206
ENSDARG00000099953	si:dkey-202l22.3	0.0151781259366253
ENSDARG00000104551	cux2a	0.0151761748936449
ENSDARG00000055192	zgc:136930	0.0151742394143952
ENSDARG00000095333	si:ch211-157j23.3	0.0151738426806198
ENSDARG00000045999	saa	0.015167280931313
ENSDARG00000070555	LDLRAD4 (1 of many)	0.0151665422750708
ENSDARG00000001803	kcnh6a	0.0151367093754284
ENSDARG00000061797	zgc:154006	0.0151316771093626
ENSDARG00000069888	cldna	0.0151230957451208
ENSDARG00000100436	CNGA2 (1 of many)	0.0151206157015941
ENSDARG00000001437	slc2a1a	0.015110991266844
ENSDARG00000090797	fam222a	0.0151019663162546
ENSDARG00000070406	BX511021.1	0.0150968457385546
ENSDARG00000094308	si:dkey-247i3.6	0.0150938239788229
ENSDARG00000086647	chrng	0.0150780744327189
ENSDARG00000102825	olfm2b	0.015075769856684
ENSDARG00000102083	CR792415.1	0.0150638649267942
ENSDARG00000077567	angel1	0.0150524125973837
ENSDARG00000093983	si:ch211-285d14.3	0.0150425874973129
ENSDARG00000100364	CABZ01019905.1	0.0150384107627096
ENSDARG00000100792	zgc:154142	0.0150367577551249
ENSDARG00000037789	pvalb1	0.0150367197533337
ENSDARG00000069801	crygm2d12	0.0150042433834867
ENSDARG00000103679	bmp16	0.0149735442718755
ENSDARG00000086839	BX324216.1	0.0149514642306673
ENSDARG00000016311	dock9b	0.0149435733628
ENSDARG00000054509	hesx1	0.0149400937022366
ENSDARG00000012353	vipr2	0.0149369906668017
ENSDARG00000008796	her5	0.0149345336069271
ENSDARG00000068397	tns2b	0.014927341240936
ENSDARG00000006350	nkx1.2la	0.0148984777197663
ENSDARG00000035458	atp2a1l	0.0148893588214993
ENSDARG00000092000	znf1020	0.0148824566700293
ENSDARG00000008986	e2f7	0.0148725748733008
ENSDARG00000102371	CU570769.1	0.0148659067969076
ENSDARG00000075985	FP243385.1	0.0148656739677253
ENSDARG00000102076	zgc:158852	0.0148482416510147
ENSDARG00000103441	znf1060	0.0148401216497757
ENSDARG00000018342	ggt1b	0.0148326470984955
ENSDARG00000070516	si:dkeyp-52c3.2	0.0148295854263177
ENSDARG00000093518	si:ch73-186j5.4	0.0148257690580331
ENSDARG00000069826	crygm2d15	0.0148183276598941
ENSDARG00000043236	ccna1	0.014811494106509
ENSDARG00000001807	tnfrsf21	0.0148110711796024
ENSDARG00000007918	ttc27	0.0148080980089717
ENSDARG00000061140	colec12	0.0148070838617022
ENSDARG00000102159	si:ch211-134a4.5	0.0148060713264043
ENSDARG00000008333	znfl2a	0.0147849209352263
ENSDARG00000087765	crygm2d10	0.0147635368323216
ENSDARG00000089262	pbx3a	0.0147548582961887
ENSDARG00000026166	emilin1b	0.0147548312053155
ENSDARG00000096832	si:dkey-183k8.1	0.0147379274454184
ENSDARG00000043275	mgmt	0.0147371781425494
ENSDARG00000069865	grxcr1	0.0147279850774144
ENSDARG00000020926	creb3l3l	0.0147269698035789
ENSDARG00000005518	slc5a9	0.014722590337613
ENSDARG00000069245	matn3a	0.0146933649168804
ENSDARG00000086421	im:7136729	0.0146902191355383
ENSDARG00000100838	BX640584.3	0.0146780915841046
ENSDARG00000088017	ENSDARG00000088017	0.0146413583475717
ENSDARG00000103479	ptprfa	0.014639066078431
ENSDARG00000025847	sox12	0.0146259526240343
ENSDARG00000035958	tnni2b.1	0.0146138054462163
ENSDARG00000074052	si:ch211-281g13.5	0.0145913012003014
ENSDARG00000013022	si:ch211-59h6.1	0.0145909710187324
ENSDARG00000096000	si:dkey-29j8.2	0.0145885635402804
ENSDARG00000017880	kcnip3b	0.0145881171715611
ENSDARG00000013335	anxa6	0.0145841455045435
ENSDARG00000045768	cry1aa	0.0145799791858786
ENSDARG00000041691	bhlhe41	0.014558005042316
ENSDARG00000041959	cxcr4b	0.0145569823570289
ENSDARG00000099235	hook2	0.0145443695896033
ENSDARG00000063075	soga1	0.0145437919279248
ENSDARG00000076572	crygm2d7	0.0145299634395608
ENSDARG00000098431	COMP	0.0145204922105223
ENSDARG00000017835	brf1a	0.0145197113452534
ENSDARG00000036422	ENSDARG00000036422	0.0145131334577082
ENSDARG00000055172	si:ch211-256m1.8	0.0145076104008572
ENSDARG00000053953	MYADML2	0.0145053835327211
ENSDARG00000020929	fam49ba	0.014497893683608
ENSDARG00000017542	fgf1a	0.0144944939247806
ENSDARG00000090023	hoxc13b	0.0144910932178165
ENSDARG00000053896	slc30a1b	0.0144902583382229
ENSDARG00000016793	crybb1l2	0.0144864796195896
ENSDARG00000095120	CU570881.3	0.0144508518233457
ENSDARG00000097118	si:dkey-33c14.3	0.014443050820496
ENSDARG00000104875	bspry	0.0144177912302472
ENSDARG00000032765	net1	0.0144057469300209
ENSDARG00000100652	znf1147	0.0144049180815539
ENSDARG00000069708	cdc34a	0.0143899197471485
ENSDARG00000007276	ela3l	0.0143754775444562
ENSDARG00000099860	pkmb	0.0143665257408033
ENSDARG00000078760	cacna2d3	0.0143609233090228
ENSDARG00000010764	flj13639	0.0143606591225637
ENSDARG00000104955	si:ch211-271c18.3	0.0143602970551974
ENSDARG00000044059	lft2	0.0143584969829831
ENSDARG00000020204	nf2a	0.0143570989639872
ENSDARG00000071498	fhl1a	0.0143343480976905
ENSDARG00000057317	nexn	0.0143290106607204
ENSDARG00000090826	ENSDARG00000090826	0.0143221398143719
ENSDARG00000077881	chl1a	0.0143052761338658
ENSDARG00000094577	cdc42se2	0.0142951172250529
ENSDARG00000087301	crygm2d14	0.0142819908762403
ENSDARG00000101245	znf1063	0.0142792759872197
ENSDARG00000062347	mtus2	0.0142653432472359
ENSDARG00000070857	si:dkey-32e6.6	0.014260232208085
ENSDARG00000103498	epd	0.0142518092975276
ENSDARG00000069415	col17a1a	0.0142513297996978
ENSDARG00000041257	smtnl1	0.0142487064057821
ENSDARG00000069370	si:ch211-140l13.3	0.0142363552261821
ENSDARG00000022763	hpcal1	0.0142128367764362
ENSDARG00000011824	pbxip1b	0.0142126363166149
ENSDARG00000029069	tnni2a.4	0.0142084742597644
ENSDARG00000080774	U2	0.0142079721662537
ENSDARG00000079671	plppr4a	0.0141844028525648
ENSDARG00000007941	hmx4	0.0141750505816327
ENSDARG00000088375	zgc:174704	0.0141643631163525
ENSDARG00000098087	si:dkey-30f3.2	0.0141550745788084
ENSDARG00000103405	znf1102	0.0141437675711765
ENSDARG00000096029	znf1138	0.0141421310103698
ENSDARG00000099304	si:ch211-51f19.1	0.0141386790932627
ENSDARG00000100961	si:dkey-176f19.6	0.0141299334547287
ENSDARG00000031548	ephb3a	0.0141224393988278
ENSDARG00000008540	sox21b	0.0141094848761756
ENSDARG00000043667	zgc:100997	0.0141041922184892
ENSDARG00000080493	snoU6-53	0.0140868248154584
ENSDARG00000069607	ENSDARG00000069607	0.0140862421066132
ENSDARG00000004925	immp2l	0.0140834400789783
ENSDARG00000103473	si:dkeyp-87d1.10	0.0140757393680075
ENSDARG00000045141	aqp8a.1	0.0140519471562959
ENSDARG00000090452	BX470115.1	0.0140391996038851
ENSDARG00000079323	rgmb	0.0140255032480282
ENSDARG00000009387	robo4	0.0140237641636389
ENSDARG00000032623	rcan3	0.0140235271602232
ENSDARG00000101644	ENSDARG00000101644	0.0140208599852165
ENSDARG00000045166	bhlha15	0.0140190553628985
ENSDARG00000104015	fgfr1bl	0.0140076375784455
ENSDARG00000095651	hmx1	0.014006401125398
ENSDARG00000013853	lmo4a	0.0139673596677707
ENSDARG00000001782	prkacba	0.0139622568815363
ENSDARG00000020893	slc25a22	0.0139440673555764
ENSDARG00000077473	mych	0.0139417503387998
ENSDARG00000060034	tmem151ba	0.0139369491440394
ENSDARG00000104101	RIMBP2 (1 of many)	0.013932468886826
ENSDARG00000016337	lctlb	0.0139324219637293
ENSDARG00000101637	ccnd1	0.0139285598991569
ENSDARG00000076554	cdkn1a	0.0139261401675896
ENSDARG00000045517	itih5	0.0139255882959869
ENSDARG00000105042	CU469570.3	0.0139255428642223
ENSDARG00000006757	klhl41b	0.0139053095650905
ENSDARG00000052331	ABCF2 (1 of many)	0.0138793900801201
ENSDARG00000083325	snoU85	0.0138734616988545
ENSDARG00000101451	CABZ01033540.1	0.0138697845695861
ENSDARG00000104418	guca2b	0.0138411399225667
ENSDARG00000086057	ENSDARG00000086057	0.0138408270531724
ENSDARG00000038378	sagb	0.0138210350605166
ENSDARG00000077654	grm8a	0.0138191452077716
ENSDARG00000006865	glra4a	0.0138144822219297
ENSDARG00000016343	zgc:92518	0.0138105553678748
ENSDARG00000104944	HIST2H3A (1 of many)	0.0138076178121905
ENSDARG00000093354	si:ch211-57i17.2	0.0138063557250142
ENSDARG00000033444	map4k6	0.013805954847445
ENSDARG00000101174	si:dkey-29m1.1	0.0137474366607613
ENSDARG00000038814	myrip	0.013745294284762
ENSDARG00000069563	zgc:153151	0.0137428758936395
ENSDARG00000017354	epha2a	0.0137321030953371
ENSDARG00000010752	acsl4b	0.0137201105587608
ENSDARG00000099207	si:dkey-11f4.7	0.0137184326696838
ENSDARG00000068876	zgc:153031	0.0137081722384457
ENSDARG00000055395	foxq1b	0.0137054833796999
ENSDARG00000002445	prdm1a	0.0136822683843833
ENSDARG00000056656	tspan18a	0.0136817447496153
ENSDARG00000086245	si:dkeyp-121d2.7	0.0136813325456585
ENSDARG00000020072	thbs4b	0.0136799448518544
ENSDARG00000097853	si:dkeyp-100a1.7	0.0136745462840082
ENSDARG00000104074	znf1052	0.0136656608281813
ENSDARG00000058237	ssbp3a	0.0136633581887935
ENSDARG00000096792	si:dkey-66i24.10	0.0136556382494151
ENSDARG00000074806	afap1l2	0.0136379407437162
ENSDARG00000060413	si:ch211-157b11.8	0.0136360781655756
ENSDARG00000010477	p2rx3a	0.013635700408196
ENSDARG00000013963	mipb	0.0136322922306121
ENSDARG00000060515	zdhhc9	0.0136185682083313
ENSDARG00000025131	lbx2	0.0136065290435782
ENSDARG00000044956	zgc:114123	0.0135969440399148
ENSDARG00000033160	nr1d1	0.0135959091008652
ENSDARG00000101697	VWDE	0.013586778482694
ENSDARG00000098592	zgc:92140	0.0135802306207945
ENSDARG00000029841	tmprss9	0.0135738892110721
ENSDARG00000077304	erg	0.0135708497500996
ENSDARG00000099670	znf1074	0.0135700966476623
ENSDARG00000045904	nr2e3	0.013567304132471
ENSDARG00000096676	si:ch211-213i16.4	0.0135656332561123
ENSDARG00000012953	mob1bb	0.0135593987810848
ENSDARG00000079148	ENSDARG00000079148	0.0135579792476008
ENSDARG00000087697	lpl	0.0135420073496262
ENSDARG00000079122	tmx2a	0.0135352813332096
ENSDARG00000088069	CR759879.1	0.0135232432146431
ENSDARG00000100632	si:dkey-72l17.1	0.0135165919124853
ENSDARG00000003684	obsl1a	0.0135106101407664
ENSDARG00000036471	dand5	0.0135019635899457
ENSDARG00000002831	col4a4	0.0134951115042212
ENSDARG00000103712	plpp7	0.0134946710850788
ENSDARG00000099950	cldn17	0.0134935666599131
ENSDARG00000002830	trmt2a	0.0134931655101282
ENSDARG00000037484	tmem192	0.0134880463802752
ENSDARG00000070677	fezf2	0.0134844821876281
ENSDARG00000036139	lctla	0.0134688402694584
ENSDARG00000058208	slc25a26	0.0134629008265857
ENSDARG00000068586	ENSDARG00000068586	0.0134544961282987
ENSDARG00000076090	jakmip1	0.0134525512060177
ENSDARG00000086586	BX323854.3	0.0134430722367354
ENSDARG00000019990	cabp1a	0.0134418866759321
ENSDARG00000068104	CABZ01041002.1	0.013431814551185
ENSDARG00000094597	si:dkey-207j16.5	0.0134309083188632
ENSDARG00000012718	wee2	0.0134269013435774
ENSDARG00000100543	CT573234.3	0.0134204808036866
ENSDARG00000021720	col7a1	0.0134158347283322
ENSDARG00000102204	jph3	0.0134097043380543
ENSDARG00000091888	si:dkeyp-69c1.9	0.0134052125705532
ENSDARG00000067507	kctd8	0.0133936791431647
ENSDARG00000098194	ENSDARG00000098194	0.0133865847955764
ENSDARG00000078088	si:ch211-186j3.6	0.0133751626893728
ENSDARG00000051962	mmp15a	0.0133719644325622
ENSDARG00000022334	si:ch211-156l18.7	0.0133665957224269
ENSDARG00000103347	cyp2aa3	0.0133651550986351
ENSDARG00000056018	itga6l	0.0133590769213751
ENSDARG00000096242	si:ch211-76l23.4	0.0133391060459808
ENSDARG00000102892	h1m	0.0133337038654612
ENSDARG00000042018	fhl2a	0.0133328468104577
ENSDARG00000037091	asah1a	0.0133195792596189
ENSDARG00000071198	fopnl	0.013319493211119
ENSDARG00000020708	mdkb	0.0133167141296578
ENSDARG00000077009	wdfy4	0.0133097781467509
ENSDARG00000056765	ela2l	0.01330406708344
ENSDARG00000104903	cdkn1cb	0.0132907417891702
ENSDARG00000077946	smarcc2	0.0132666307894605
ENSDARG00000041572	zfpm1	0.0132645839904632
ENSDARG00000105187	gcshb	0.0132598835368754
ENSDARG00000004018	CHST13	0.0132565790900102
ENSDARG00000070473	parp6b	0.01325159548694
ENSDARG00000071090	actn2b	0.0132448193315768
ENSDARG00000020417	emx3	0.0132439152356235
ENSDARG00000029457	cacna1sa	0.0132388916482316
ENSDARG00000059897	ntrk2a	0.0132290130846975
ENSDARG00000018260	bmp7a	0.0132268670705174
ENSDARG00000015065	c4	0.0132260353232569
ENSDARG00000034344	pcdh19	0.0132253676974243
ENSDARG00000101814	lpar3	0.0132148644865918
ENSDARG00000025891	shox	0.0132114306105275
ENSDARG00000101908	rab3ip	0.0132000433288192
ENSDARG00000003203	rhcga	0.0131965937853001
ENSDARG00000102837	znf1145	0.0131959077452071
ENSDARG00000104985	CR847850.2	0.0131872002682009
ENSDARG00000094653	si:dkey-149m13.5	0.0131670915384476
ENSDARG00000004539	ptgs2a	0.0131592751753415
ENSDARG00000103947	znf1028	0.0131548533470786
ENSDARG00000071233	zgc:158254	0.0131507246270297
ENSDARG00000016886	dnajb9b	0.0131379031558335
ENSDARG00000007406	phox2a	0.013128518975016
ENSDARG00000033234	stmn2a	0.0131183057590117
ENSDARG00000027172	phactr2	0.0131120718765865
ENSDARG00000099681	BX548173.1	0.0130768720257673
ENSDARG00000004724	tcea3	0.0130752866425351
ENSDARG00000056468	asb16	0.0130742781173396
ENSDARG00000058200	plcxd2	0.0130697517563776
ENSDARG00000002235	mmp14a	0.0130586402517324
ENSDARG00000055288	prelid3a	0.0130557544290098
ENSDARG00000007576	crybb1l1	0.0130506021371937
ENSDARG00000027564	CABZ01052588.1	0.0130294620237913
ENSDARG00000077461	dhx32a	0.0130235720547463
ENSDARG00000054827	ssuh2.4	0.0130178747148187
ENSDARG00000079302	and2	0.0130125532980091
ENSDARG00000096995	fbxl22	0.0130105381088478
ENSDARG00000002172	aplnra	0.0130073641965308
ENSDARG00000099295	si:dkey-57c15.11	0.0130050428798603
ENSDARG00000055527	cmn	0.0129961749591474
ENSDARG00000011239	ppp1r14aa	0.0129944415811405
ENSDARG00000003399	fgf8a	0.0129923086987875
ENSDARG00000010347	acer1	0.0129780575094771
ENSDARG00000056314	a2ml	0.0129743893796775
ENSDARG00000004218	rnd1l	0.0129734553836491
ENSDARG00000052741	card11	0.0129682549612727
ENSDARG00000040700	nab1b	0.0129674498446994
ENSDARG00000002685	fam113	0.0129643282006238
ENSDARG00000080775	SNORD65	0.0129640555590985
ENSDARG00000079947	gfi1b	0.0129636992800699
ENSDARG00000104153	zgc:175248	0.0129590288963401
ENSDARG00000059029	mmp28	0.0129481174948879
ENSDARG00000096878	si:dkey-154p10.5	0.0129477504577073
ENSDARG00000017168	nr2f1b	0.0129334620175083
ENSDARG00000014796	wnt11r	0.0129327263456872
ENSDARG00000098986	BX548067.1	0.0129323184379192
ENSDARG00000095224	camkmt	0.0129270024572676
ENSDARG00000063008	si:dkeyp-27e10.3	0.0129254828030268
ENSDARG00000099004	RCAN1 (1 of many)	0.0129226405550878
ENSDARG00000025299	tspan9a	0.0129184399552167
ENSDARG00000036494	gstcd	0.0129181872633806
ENSDARG00000069951	eef1a1b	0.0129101563054215
ENSDARG00000044155	mafaa	0.0129073937047904
ENSDARG00000070486	rbp7b	0.0129041555476014
ENSDARG00000101655	sstr5	0.0129013524997805
ENSDARG00000061371	cdh18a	0.0128965150292672
ENSDARG00000043281	stap2b	0.012896346214534
ENSDARG00000059805	slc25a38a	0.0128878445956063
ENSDARG00000094887	si:ch211-170d8.2	0.0128794152928205
ENSDARG00000089582	si:dkey-265e15.2	0.0128754750052385
ENSDARG00000074526	zbtb16b	0.0128722944231985
ENSDARG00000087574	nox1	0.0128713882556956
ENSDARG00000057004	si:ch211-287a12.9	0.0128704458171043
ENSDARG00000020610	tnnt2a	0.0128666487939493
ENSDARG00000071355	si:ch211-197g15.7	0.0128605491175766
ENSDARG00000102752	znf1048	0.0128601105464367
ENSDARG00000056873	and3	0.0128522706710622
ENSDARG00000018281	cfap161	0.0128498181277361
ENSDARG00000020746	gfi1aa	0.0128376140651094
ENSDARG00000092141	si:dkeyp-100a1.6	0.012823426271734
ENSDARG00000097299	FLRT2 (1 of many)	0.0128219911744595
ENSDARG00000006580	cldnd	0.0128212844425259
ENSDARG00000017780	rorcb	0.0128154238657012
ENSDARG00000060410	thbs2a	0.0128114179479592
ENSDARG00000031616	g6pca.1	0.0128104408952941
ENSDARG00000040526	s1pr5a	0.0128053429901569
ENSDARG00000010770	sox19a	0.0128029173830057
ENSDARG00000088762	si:ch211-224l10.4	0.0127976433451696
ENSDARG00000076690	avpr2l	0.0127919405496279
ENSDARG00000059274	hoxd9a	0.012785557844231
ENSDARG00000092033	si:dkey-239h2.3	0.0127822283871618
ENSDARG00000105014	mre11a	0.0127707346198584
ENSDARG00000087674	si:ch1073-127d16.1	0.0127628759157892
ENSDARG00000094992	otx1b	0.0127624725486697
ENSDARG00000071879	tgfb2l	0.0127571166141119
ENSDARG00000078733	cnnm2b	0.0127547358863406
ENSDARG00000055398	foxc1b	0.0127533273108631
ENSDARG00000012796	hnmt	0.0127526673484464
ENSDARG00000018566	flnca	0.0127502098549898
ENSDARG00000094729	apela	0.0127441500131446
ENSDARG00000059950	plxdc2	0.0127381473927613
ENSDARG00000035147	lrwd1	0.0127339370594538
ENSDARG00000094590	c2cd5	0.0127300160169652
ENSDARG00000008858	cyp7b1	0.0127258500995936
ENSDARG00000058160	tnfaip2b	0.0127239177829491
ENSDARG00000004875	tmc6b	0.0127133485803057
ENSDARG00000076252	si:dkey-247i3.1	0.0127063750223788
ENSDARG00000091538	zranb3	0.0126993948677119
ENSDARG00000098104	CABZ01080371.1	0.0126935885706834
ENSDARG00000045438	ENSDARG00000045438	0.0126928469873722
ENSDARG00000074854	sh2d1ab	0.0126907153047253
ENSDARG00000037046	rad51b	0.0126856924145993
ENSDARG00000069692	col7a1l	0.0126835115483912
ENSDARG00000068190	pimr188	0.0126705464598896
ENSDARG00000104814	wu:fc46h12	0.0126699323361562
ENSDARG00000016253	ralab	0.0126662263507762
ENSDARG00000086892	erfl1	0.0126624903160798
ENSDARG00000037551	pm20d1.1	0.0126597889561179
ENSDARG00000103636	si:dkey-122c11.4	0.0126549244328387
ENSDARG00000099247	si:dkey-68o6.5	0.0126531699718268
ENSDARG00000030402	twist1a	0.0126525062133624
ENSDARG00000076563	zgc:92249	0.0126515217942559
ENSDARG00000030104	sh3bp4	0.0126509031900246
ENSDARG00000103687	sycn.2	0.0126441653229213
ENSDARG00000101320	si:dkey-50i6.5	0.0126218184876665
ENSDARG00000099113	UNC13B	0.0126192497207185
ENSDARG00000070611	zgc:152986	0.0126002639956559
ENSDARG00000056618	xk	0.0125994983148163
ENSDARG00000103277	cyp24a1	0.0125963118590265
ENSDARG00000027826	pudp	0.0125939743777352
ENSDARG00000095458	si:dkey-240h12.3	0.0125846526361757
ENSDARG00000012499	per1b	0.0125813525985448
ENSDARG00000098190	CR383668.1	0.0125756157136557
ENSDARG00000027744	gadd45ba	0.0125563478806488
ENSDARG00000027465	rmnd1	0.0125424061615605
ENSDARG00000041294	noxo1a	0.012540559295811
ENSDARG00000089503	si:ch73-367f21.5	0.0125359153972952
ENSDARG00000033735	ncf1	0.0125349901383239
ENSDARG00000098730	eng1b	0.0125258516667853
ENSDARG00000093734	ENSDARG00000093734	0.0125238680932084
ENSDARG00000102477	stard4	0.0125228038113245
ENSDARG00000043395	crip3	0.0125157197957668
ENSDARG00000009215	zgc:112437	0.012513083741548
ENSDARG00000029406	h2afx	0.0125126102494236
ENSDARG00000002311	fabp11b	0.0125122488286739
ENSDARG00000101160	apoa4a	0.0125104058545016
ENSDARG00000100946	CR352328.4	0.0125068105285648
ENSDARG00000077840	meis2b	0.0125036911058886
ENSDARG00000075599	cdc25d	0.012503504504345
ENSDARG00000052697	fam172a	0.0124972725643583
ENSDARG00000068457	tnnt3b	0.0124932236105306
ENSDARG00000086445	adgrf7	0.012490827666013
ENSDARG00000031325	tmed1a	0.0124873747328283
ENSDARG00000095400	si:ch73-52f15.5	0.0124873529406228
ENSDARG00000068191	cdh15	0.0124748746865949
ENSDARG00000053500	cbsa	0.0124646998566978
ENSDARG00000093317	si:ch211-209j10.6	0.0124642309134133
ENSDARG00000104146	BX465848.1	0.0124601605044762
ENSDARG00000101593	zgc:163077	0.0124564464225596
ENSDARG00000094281	si:ch73-196i15.3	0.012451105509861
ENSDARG00000061081	arpp21	0.0124448633757834
ENSDARG00000105380	fgl1	0.0124399059126257
ENSDARG00000014545	golim4b	0.0124365710587102
ENSDARG00000070618	tatdn2	0.0124347683140599
ENSDARG00000010940	BX957278.1	0.0124322234256162
ENSDARG00000030905	cited2	0.0124300917473126
ENSDARG00000037748	slc43a1b	0.0124290731847716
ENSDARG00000092538	si:ch211-262i10.2	0.0124224839404528
ENSDARG00000060368	syn1	0.0124173548418849
ENSDARG00000096011	si:dkeyp-4f2.3	0.0124066360059226
ENSDARG00000061858	zgc:153968	0.0124031289169895
ENSDARG00000086897	si:dkey-7i4.1	0.0124030666208215
ENSDARG00000100577	si:ch1073-328c12.2	0.0123985344515679
ENSDARG00000087837	FO834877.1	0.0123970620833317
ENSDARG00000100366	si:dkey-102m7.3	0.0123859852973626
ENSDARG00000037558	asb12b	0.0123849025091169
ENSDARG00000062799	baiap2a	0.0123597717454307
ENSDARG00000078280	nkx3-1	0.0123547948320312
ENSDARG00000052072	dnajb9a	0.0123509702101473
ENSDARG00000101717	sox17	0.0123455494360702
ENSDARG00000058379	otpb	0.012343257578745
ENSDARG00000100451	olfcs2	0.0123409589920703
ENSDARG00000062429	trim109	0.012336232018445
ENSDARG00000004256	wnt11	0.0123288350118805
ENSDARG00000094508	si:dkey-21o19.8	0.0123236252451734
ENSDARG00000068231	CRACR2A (1 of many)	0.0123214363347636
ENSDARG00000036993	erbb3b	0.0123161636158342
ENSDARG00000092944	si:dkey-117n7.3	0.0123110323868751
ENSDARG00000041041	cxcr3.2	0.012310725116515
ENSDARG00000018506	ftr06	0.0122972127581802
ENSDARG00000105208	TM6SF2 (1 of many)	0.0122932476768663
ENSDARG00000039066	klhl31	0.0122885654321436
ENSDARG00000078942	enox2	0.0122885047294415
ENSDARG00000017321	kdr	0.0122870118193804
ENSDARG00000093192	si:ch211-198m1.1	0.0122842729418163
ENSDARG00000039108	ENSDARG00000039108	0.012281520243115
ENSDARG00000039070	im:7138239	0.0122752792214493
ENSDARG00000035578	hs3st1l2	0.012273786525054
ENSDARG00000057833	gulp1b	0.0122732376945895
ENSDARG00000053026	kif19	0.0122718741134041
ENSDARG00000056111	lmod1a	0.0122569723076779
ENSDARG00000015252	st3gal3b	0.0122522252155821
ENSDARG00000068103	cfap45	0.0122490648943774
ENSDARG00000069375	zgc:162608	0.0122478336439886
ENSDARG00000079144	bcl2l11	0.0122477417402022
ENSDARG00000030634	pimr189	0.012247276414317
ENSDARG00000031751	npr1a	0.0122416568901246
ENSDARG00000100492	si:dkey-256e21.1	0.0122401093633258
ENSDARG00000102282	CABZ01063297.1	0.0122230643703776
ENSDARG00000089875	si:ch211-226o13.2	0.0122217744804783
ENSDARG00000102241	zgc:136410	0.0122210800842249
ENSDARG00000102207	CABZ01102578.1	0.012220734752482
ENSDARG00000104399	CABZ01064972.2	0.0122147454137112
ENSDARG00000002795	meis3	0.0122041067221815
ENSDARG00000032344	pde4a	0.0122002212593282
ENSDARG00000099509	btr23	0.0121999587302783
ENSDARG00000061242	tuft1a	0.0121991930816628
ENSDARG00000104117	fzd4	0.0121991454115981
ENSDARG00000051890	hp	0.0121807495267403
ENSDARG00000079269	CR589947.1	0.0121788272518447
ENSDARG00000056248	si:dkey-183i3.5	0.0121752801988562
ENSDARG00000102612	slc15a4	0.0121750099709878
ENSDARG00000028257	cyb561a3b	0.0121738082179945
ENSDARG00000037196	ARID5B	0.0121685490078136
ENSDARG00000022858	wnt7ba	0.0121563211705523
ENSDARG00000007220	ncam1b	0.0121540261621234
ENSDARG00000089837	slc35d2	0.012153894147331
ENSDARG00000020656	prkg1a	0.012149362400749
ENSDARG00000101457	cdc42ep4a	0.0121431368267806
ENSDARG00000044588	emp2	0.012141326297745
ENSDARG00000019741	si:ch211-152f23.5	0.0121364990849947
ENSDARG00000104580	znf1099	0.012131655942132
ENSDARG00000008807	bokb	0.0121300150592719
ENSDARG00000069139	grik1a	0.0121295014783353
ENSDARG00000079791	si:ch211-176g6.2	0.0121268970768276
ENSDARG00000001870	atp1a1a.4	0.0121198028504226
ENSDARG00000104742	CABZ01057488.2	0.0121121773183485
ENSDARG00000037995	gdf3	0.0121061301695513
ENSDARG00000014005	lrrc45	0.0121054730604625
ENSDARG00000006207	gpx1b	0.0121004417786458
ENSDARG00000074029	STX19	0.0120971962042657
ENSDARG00000097595	si:dkey-105i19.5	0.0120875322702898
ENSDARG00000103250	si:dkeyp-35e5.10	0.0120845807098719
ENSDARG00000068989	gabra1	0.012082177297453
ENSDARG00000016918	ace2	0.0120703278296134
ENSDARG00000028027	trim63a	0.0120667209097512
ENSDARG00000091623	TMEM74 (1 of many)	0.0120665366567289
ENSDARG00000101629	MGAM	0.0120655344815886
ENSDARG00000038121	ENSDARG00000038121	0.0120625287716487
ENSDARG00000020956	pck2	0.0120555459450378
ENSDARG00000105252	CABZ01012147.1	0.0120499204691585
ENSDARG00000101167	chst3b	0.0120459586808294
ENSDARG00000090366	znf1065	0.012043981590314
ENSDARG00000100124	CR361547.1	0.0120418177896725
ENSDARG00000035942	hrh3	0.0120389936479214
ENSDARG00000061798	arhgap27l	0.0120389667285738
ENSDARG00000096834	si:ch211-155k24.9	0.0120381890624177
ENSDARG00000078696	synpo2lb	0.0120332733100889
ENSDARG00000030881	baxb	0.0120332544124773
ENSDARG00000043035	capn3b	0.0120256064310992
ENSDARG00000058008	six3a	0.0120254039433307
ENSDARG00000105016	snoR38	0.0120241096178536
ENSDARG00000043002	vmo1a	0.0120191599079824
ENSDARG00000063009	catip	0.0120151722264705
ENSDARG00000104356	SRL (1 of many)	0.0120132871974625
ENSDARG00000070352	hoxc12a	0.0120018752077028
ENSDARG00000099008	EGFLAM	0.0119986715640576
ENSDARG00000011166	cahz	0.0119971908813633
ENSDARG00000088798	plcxd1	0.0119963568045945
ENSDARG00000076192	ankrd1b	0.0119856982484409
ENSDARG00000042934	ctgfa	0.0119854214805653
ENSDARG00000052960	nppa	0.0119840004026268
ENSDARG00000045694	prickle1b	0.0119837301164337
ENSDARG00000068892	sostdc1a	0.01198262195016
ENSDARG00000017673	nova2	0.0119813861861826
ENSDARG00000092617	si:dkey-22h13.2	0.0119768889218903
ENSDARG00000094073	CR381686.1	0.0119722821999079
ENSDARG00000061391	grhl1	0.0119675412992963
ENSDARG00000075463	mss51	0.011963025824669
ENSDARG00000104528	cldn10b	0.011956971424892
ENSDARG00000062561	adck1	0.0119484528200105
ENSDARG00000030349	cryba2a	0.0119483399439463
ENSDARG00000105502	si:ch73-368j24.12	0.011944854891938
ENSDARG00000057633	cxcr4a	0.0119353801730526
ENSDARG00000074070	irx5b	0.0119295252822342
ENSDARG00000103785	sult2st2	0.0119208537990511
ENSDARG00000041799	cx43	0.0119190557881033
ENSDARG00000103424	si:dkey-13m3.2	0.0119146899971729
ENSDARG00000028159	tead1a	0.0119042294010585
ENSDARG00000028389	rab44	0.0118993609287237
ENSDARG00000017047	slc27a4	0.0118982623356663
ENSDARG00000059391	gyg1b	0.0118942602433862
ENSDARG00000103515	vcana	0.0118929116467042
ENSDARG00000068934	cyp1b1	0.0118897796278878
ENSDARG00000096205	znf997	0.0118896962321913
ENSDARG00000018283	cyba	0.0118873659014657
ENSDARG00000041372	zgc:136564	0.011887281408749
ENSDARG00000080188	SNORD65	0.0118844707814637
ENSDARG00000102905	dre-mir-219-3	0.0118718772934546
ENSDARG00000059774	dub	0.0118699451175396
ENSDARG00000103097	tas2r202	0.0118644298738001
ENSDARG00000104543	si:ch211-152f22.2	0.0118576125459451
ENSDARG00000076904	loxl5b	0.0118564576777393
ENSDARG00000043396	fndc4a	0.011851967756564
ENSDARG00000086292	st6galnac	0.0118459040658418
ENSDARG00000052517	AL954146.2	0.011845610048199
ENSDARG00000045131	id4	0.0118358883951509
ENSDARG00000078986	mplkip	0.0118287429615068
ENSDARG00000052154	lix1	0.0118221774766547
ENSDARG00000041145	paqr5a	0.0118204616616531
ENSDARG00000099405	si:ch1073-288h17.2	0.0118108725291612
ENSDARG00000022045	map1ab	0.0118087105233681
ENSDARG00000095144	si:dkey-38p6.2	0.0118086434756948
ENSDARG00000082811	SNORD58	0.0118040673230603
ENSDARG00000103078	si:ch211-255f4.1	0.0118030719933756
ENSDARG00000094708	sftpba	0.0117965679104268
ENSDARG00000054184	btr06	0.0117940748047324
ENSDARG00000103400	si:ch211-161m3.1	0.0117905177439031
ENSDARG00000052343	spata18	0.0117872359013866
ENSDARG00000100429	irgf4	0.0117863824562128
ENSDARG00000056267	dixdc1b	0.0117694691435019
ENSDARG00000060035	rnf32	0.0117682273697956
ENSDARG00000009021	chrna1	0.0117649632092584
ENSDARG00000035309	entpd3	0.0117572278997709
ENSDARG00000016739	LRRC4C	0.0117536540831902
ENSDARG00000006025	tp53i11b	0.0117533489254739
ENSDARG00000095559	si:dkey-246j7.1	0.0117530955063907
ENSDARG00000088040	MDP1	0.011752350445678
ENSDARG00000036232	trpm7	0.0117504820756789
ENSDARG00000027355	slc25a4	0.0117430855934512
ENSDARG00000102946	si:ch73-167f10.1	0.0117415603457163
ENSDARG00000078011	NAV1 (1 of many)	0.011739866578121
ENSDARG00000099339	pacsin3	0.0117395321472223
ENSDARG00000059850	slc35f3b	0.0117379959591667
ENSDARG00000053875	cryba1b	0.0117346395315788
ENSDARG00000099898	PSKH2	0.0117254868718935
ENSDARG00000041378	sh2d4a	0.0117225605596625
ENSDARG00000017314	CELA1 (1 of many)	0.0117217459047413
ENSDARG00000018846	dgat2	0.0117154755330263
ENSDARG00000077810	otud4	0.0117096104427799
ENSDARG00000070830	zgc:136858	0.0117004278066416
ENSDARG00000096152	si:dkey-149m13.4	0.0117002975057499
ENSDARG00000105468	si:ch73-368j24.9	0.0116961132632694
ENSDARG00000097815	si:ch73-39o22.3	0.0116960096911412
ENSDARG00000053574	fancd2	0.0116889857139771
ENSDARG00000001879	nav2b	0.0116811894584175
ENSDARG00000073870	gdpd2	0.0116807400622921
ENSDARG00000068784	zgc:153073	0.0116778393577457
ENSDARG00000053528	nog3	0.0116702009967808
ENSDARG00000062478	ACKR3 (1 of many)	0.0116554882759839
ENSDARG00000102334	SH3RF3	0.0116526927625523
ENSDARG00000023062	cyr61	0.0116519078751412
ENSDARG00000022795	golt1ba	0.0116500688240805
ENSDARG00000033182	arl4ab	0.0116424035344679
ENSDARG00000002968	a1cf	0.0116375212375243
ENSDARG00000070214	slc41a1	0.0116297822070312
ENSDARG00000099371	cygb1	0.0116001568361067
ENSDARG00000030494	hfe2	0.0115995230990893
ENSDARG00000053362	cilp	0.0115988600421507
ENSDARG00000042874	phlda2	0.0115952610328384
ENSDARG00000075332	si:ch211-119d14.3	0.01159387890491
ENSDARG00000083760	SCARNA6	0.0115937215507537
ENSDARG00000001781	tspan11	0.0115909989151676
ENSDARG00000105053	ENSDARG00000105053	0.0115808922956597
ENSDARG00000013312	cadps2	0.0115729496264049
ENSDARG00000100350	FO681350.1	0.011568786176262
ENSDARG00000034555	pard3bb	0.0115631449408954
ENSDARG00000052121	rag2	0.0115613349407461
ENSDARG00000022560	clcnk	0.0115585325555971
ENSDARG00000058462	zgc:158846	0.0115581199810533
ENSDARG00000043518	si:dkey-239i20.2	0.0115559063609364
ENSDARG00000055591	pipox	0.0115509829428868
ENSDARG00000007808	zdhhc16a	0.0115489239822606
ENSDARG00000017722	si:ch73-151m17.5	0.0115463779211737
ENSDARG00000103248	ENSDARG00000103248	0.0115456396645378
ENSDARG00000053387	si:ch211-276k2.2	0.0115439714569471
ENSDARG00000091090	xirp2b	0.0115408242770673
ENSDARG00000058658	si:dkey-178e17.3	0.0115352657273326
ENSDARG00000005112	cdh17	0.011533671750852
ENSDARG00000093382	uqcc3	0.0115316543176189
ENSDARG00000004697	rxrgb	0.0115241777851872
ENSDARG00000098170	si:dkey-4e4.1	0.0115234858947781
ENSDARG00000035918	bzw2	0.0115208110008596
ENSDARG00000058646	ptprna	0.0115198366054279
ENSDARG00000034577	RDH13 (1 of many)	0.0115197910922908
ENSDARG00000094560	si:dkey-81p22.12	0.0115162630257077
ENSDARG00000101692	BX510909.2	0.011507423852177
ENSDARG00000061566	slc7a3b	0.0115057881514891
ENSDARG00000008772	cacng1a	0.0115040050259439
ENSDARG00000098663	fgf19	0.0114983370117595
ENSDARG00000102695	znf1039	0.0114982658253429
ENSDARG00000017425	crocc2	0.0114901837569724
ENSDARG00000102805	cyp2aa12	0.0114885682008022
ENSDARG00000101576	ta	0.0114851610538895
ENSDARG00000074378	junba	0.0114777635101765
ENSDARG00000019274	rasd1	0.0114763718204213
ENSDARG00000087359	c3a.2	0.0114744041001024
ENSDARG00000075837	si:dkey-1d7.3	0.0114731170597217
ENSDARG00000076134	zgc:162972	0.0114652415895263
ENSDARG00000069844	irg1	0.011461199766137
ENSDARG00000090228	gsta.1	0.0114594849544796
ENSDARG00000059347	calml4b	0.0114564127881703
ENSDARG00000032639	cd36	0.0114545393149517
ENSDARG00000020371	g6pc3	0.0114543877341359
ENSDARG00000102820	cib2	0.0114537718799061
ENSDARG00000040009	palld	0.0114498618450905
ENSDARG00000061355	aoc1	0.0114492506594398
ENSDARG00000057108	serpine3	0.0114251580132336
ENSDARG00000070059	si:ch211-262i1.5	0.011420732731506
ENSDARG00000058578	ccdc106b	0.0114116549362281
ENSDARG00000102907	CABZ01072043.1	0.0114058008646086
ENSDARG00000016084	spsb4a	0.0114045630839918
ENSDARG00000087996	pabpn1l	0.0114010469728184
ENSDARG00000061357	CHST6	0.0113934452358856
ENSDARG00000087092	CABZ01057488.1	0.0113930069018386
ENSDARG00000006760	slc24a3	0.0113917664270054
ENSDARG00000032049	enah	0.0113892591060285
ENSDARG00000061311	znf438	0.0113830103928836
ENSDARG00000078997	dclk3	0.0113702480839544
ENSDARG00000077317	snx29	0.0113690460230708
ENSDARG00000101946	si:dkey-92j16.2	0.011367148389083
ENSDARG00000079198	usp13	0.0113664979065235
ENSDARG00000101679	cfap52	0.0113602451961516
ENSDARG00000097239	si:ch73-31d8.2	0.0113579275644528
ENSDARG00000101961	abhd18	0.0113547711296515
ENSDARG00000062080	shc2	0.0113525870260347
ENSDARG00000079403	si:dkey-204l11.1	0.0113513578212417
ENSDARG00000016541	sash3	0.0113501602113961
ENSDARG00000070743	tmem45a	0.0113501492318918
ENSDARG00000101701	bmp5	0.0113470853944544
ENSDARG00000014803	cryba1l2	0.0113440672737074
ENSDARG00000086847	irgq1	0.0113266514117343
ENSDARG00000102762	pik3r5	0.0113141653871469
ENSDARG00000075027	fgfr1bl	0.0113119787541115
ENSDARG00000104710	psip1	0.011311729538779
ENSDARG00000082321	U2	0.0113089790955408
ENSDARG00000035459	spns3	0.0113085322455652
ENSDARG00000031126	notum1a	0.0113017231962523
ENSDARG00000074791	aldh3a1	0.0112988816181541
ENSDARG00000044803	dhrs3b	0.0112951736731671
ENSDARG00000063614	zgc:153395	0.0112935001286697
ENSDARG00000063577	klhl35	0.0112877935905113
ENSDARG00000005510	gdf6b	0.0112862115183943
ENSDARG00000071662	si:rp71-36a1.3	0.0112858401403239
ENSDARG00000098952	gata4	0.0112846477078466
ENSDARG00000070730	gabra5	0.0112821344718705
ENSDARG00000056387	rnf17	0.0112762329391575
ENSDARG00000038151	zgc:92360	0.0112760636077956
ENSDARG00000098377	tnfrsf11b	0.0112696407772052
ENSDARG00000098603	si:dkeyp-101f3.2	0.0112688317758438
ENSDARG00000026086	zgc:162324	0.0112667175225159
ENSDARG00000039393	si:ch211-240l19.5	0.0112656715838042
ENSDARG00000069254	chrm4a	0.0112592464165966
ENSDARG00000102176	pla1a	0.011259167783538
ENSDARG00000080081	dre-mir-133c	0.0112578593645581
ENSDARG00000103776	si:dkey-29l6.2	0.0112568869960533
ENSDARG00000053835	plekhh1	0.0112547932693293
ENSDARG00000099406	lrit1b	0.0112546769745573
ENSDARG00000091471	ECT2L	0.0112542129301906
ENSDARG00000018159	ano10b	0.0112540443056367
ENSDARG00000035899	lingo1b	0.0112506580060721
ENSDARG00000025607	ifnphi1	0.011250106318001
ENSDARG00000093768	prr18	0.0112494386273924
ENSDARG00000017532	kif25	0.0112412213944488
ENSDARG00000044387	cldn2	0.0112404235076605
ENSDARG00000090160	si:dkey-156k2.3	0.011239762259111
ENSDARG00000103021	FADD	0.0112391872001108
ENSDARG00000025679	comtb	0.0112359820357749
ENSDARG00000044524	def6b	0.0112321056555297
ENSDARG00000062758	CR352265.1	0.011225082638025
ENSDARG00000036293	gnb1l	0.0112209970280225
ENSDARG00000075735	cxxc5b	0.0112196749188148
ENSDARG00000095675	ccdc141	0.0112141023889949
ENSDARG00000078518	kazald2	0.011210946807632
ENSDARG00000043687	SAYSD1	0.0112104431228158
ENSDARG00000055373	sema3fb	0.0111990992216025
ENSDARG00000060008	hhipl2	0.0111975891835426
ENSDARG00000099840	lpar1	0.0111913749054062
ENSDARG00000029838	si:dkey-23a13.11	0.0111895384186432
ENSDARG00000068515	chs1	0.0111826674144627
ENSDARG00000070351	hoxc11a	0.0111800845020005
ENSDARG00000075670	rereb	0.0111794982681617
ENSDARG00000104731	CR759907.2	0.0111745257464158
ENSDARG00000044566	fabp6	0.0111701039761287
ENSDARG00000070966	insl5a	0.0111699869289283
ENSDARG00000008852	elp4	0.0111670208896108
ENSDARG00000040214	scrt1b	0.011166970321751
ENSDARG00000026400	rad51d	0.0111667143673765
ENSDARG00000075030	stx10	0.0111662298351355
ENSDARG00000074510	si:busm1-104n07.3	0.0111634332594734
ENSDARG00000061248	xylt1	0.011160648350769
ENSDARG00000023082	krt1-19d	0.0111595770985719
ENSDARG00000095376	si:ch73-269g14.1	0.0111570343346202
ENSDARG00000091926	si:dkey-103e21.5	0.0111569050797517
ENSDARG00000017274	opn1sw2	0.0111560016866002
ENSDARG00000100081	dnai1.1	0.0111552131194597
ENSDARG00000099486	CR387997.1	0.0111527698026042
ENSDARG00000075694	adora1b	0.0111481519521442
ENSDARG00000036776	aldh8a1	0.0111372208945204
ENSDARG00000013477	gata1a	0.0111319189486926
ENSDARG00000030722	xirp1	0.0111284588389803
ENSDARG00000093195	ENSDARG00000093195	0.0111103379857958
ENSDARG00000007407	barx1	0.0110993144029366
ENSDARG00000095295	si:rp71-36a1.1	0.0110988384813031
ENSDARG00000096210	znf1050	0.0110967304318747
ENSDARG00000069028	rxfp3.3a1	0.0110887239037231
ENSDARG00000004621	gpm6ab	0.0110830551588
ENSDARG00000059054	pdk2b	0.0110801901968849
ENSDARG00000062222	mxra8a	0.0110782775965534
ENSDARG00000098000	si:ch211-254p5.2	0.0110765016177781
ENSDARG00000037925	rgs9a	0.0110744712395048
ENSDARG00000020541	ism1	0.0110628121716796
ENSDARG00000026049	mxf	0.0110596831169513
ENSDARG00000086052	si:ch211-106k21.5	0.0110537022779193
ENSDARG00000014626	dlx3b	0.0110477999671163
ENSDARG00000001686	uckl1a	0.0110467639158837
ENSDARG00000021896	asap3	0.0110420550703425
ENSDARG00000003544	adarb1b	0.0110312056354919
ENSDARG00000023656	he1a	0.0110310790089558
ENSDARG00000039052	klhl40a	0.0110223233873375
ENSDARG00000023820	faxdc2	0.0110212037411626
ENSDARG00000105422	si:dkey-1k23.3	0.0110156448600439
ENSDARG00000001303	psmb8a	0.0110120361286438
ENSDARG00000056617	rpgra	0.0110103668347731
ENSDARG00000100471	CT573263.3	0.0110102834060933
ENSDARG00000070471	tarbp2	0.0110077664318711
ENSDARG00000070565	adap2	0.0110074438742575
ENSDARG00000100446	si:ch211-286o17.1	0.011006559340776
ENSDARG00000074989	sparcl1	0.0110013500155938
ENSDARG00000035056	fgf13a	0.0109934233557313
ENSDARG00000092477	si:ch211-190k17.31	0.0109924923304475
ENSDARG00000014916	slc10a2	0.010990629448501
ENSDARG00000104540	cyp2aa4	0.0109879990326719
ENSDARG00000063140	exd3	0.0109878701277405
ENSDARG00000017107	nr2e1	0.0109839542710523
ENSDARG00000015567	zic1	0.0109830360976025
ENSDARG00000040442	prtgb	0.0109733237710928
ENSDARG00000032318	mfsd6a	0.0109725373117568
ENSDARG00000103075	CU457819.3	0.0109722907443059
ENSDARG00000103576	EPHB3 (1 of many)	0.0109704579395773
ENSDARG00000001913	palmda	0.0109681031805042
ENSDARG00000079872	rapgef4	0.0109669665221992
ENSDARG00000042552	cacna1sb	0.010964897053773
ENSDARG00000094128	si:dkeyp-10a3.2	0.0109617558277578
ENSDARG00000079670	lrrc7	0.0109605376025545
ENSDARG00000088889	si:dkey-108k21.14	0.010957240527167
ENSDARG00000046019	snai1b	0.0109568849033082
ENSDARG00000021184	rbfox1l	0.010953372569845
ENSDARG00000105348	si:ch211-277c7.7	0.0109516399347917
ENSDARG00000008720	lmo3	0.01095138608152
ENSDARG00000070686	cdipt	0.0109418464308514
ENSDARG00000006079	gpr37l1a	0.0109392856887951
ENSDARG00000077202	mocs2	0.0109380588823912
ENSDARG00000098881	si:dkey-238i5.3	0.0109328342990863
ENSDARG00000056781	ZAN	0.0109258100443575
ENSDARG00000104929	si:ch211-153f2.7	0.0109250666622807
ENSDARG00000083400	SNORA73	0.0109197995309106
ENSDARG00000034907	paqr7b	0.0109184242002768
ENSDARG00000091269	si:ch73-27e22.8	0.010918002786792
ENSDARG00000043288	impact	0.0109057215567277
ENSDARG00000045145	shisa9a	0.0109018758795912
ENSDARG00000096041	si:ch211-162i8.2	0.0109013157767261
ENSDARG00000101901	zgc:193711	0.010898779205608
ENSDARG00000041295	lim2.5	0.0108971037642981
ENSDARG00000103169	BX649341.1	0.0108969749767794
ENSDARG00000032324	epb41l5	0.0108964298891545
ENSDARG00000088238	kansl1b	0.0108931991979722
ENSDARG00000058946	CU856539.2	0.0108903552398728
ENSDARG00000087784	si:dkeyp-110a12.4	0.0108879469252744
ENSDARG00000062003	myo5b	0.0108819600682414
ENSDARG00000075639	si:ch211-89o9.6	0.0108807566652289
ENSDARG00000032010	slc15a2	0.0108797694018012
ENSDARG00000093423	swsap1	0.0108793073475901
ENSDARG00000095019	lmo2	0.0108736248965731
ENSDARG00000018750	npr1b	0.0108705270342105
ENSDARG00000103854	ENSDARG00000103854	0.0108705263652695
ENSDARG00000029936	grtp1a	0.0108696014084378
ENSDARG00000075161	defbl1	0.0108689728458732
ENSDARG00000033950	lamb2l	0.0108624193012838
ENSDARG00000099425	CFI	0.0108554539919115
ENSDARG00000068507	crybb1	0.0108513693064884
ENSDARG00000070868	cfap126	0.0108512622999314
ENSDARG00000096365	si:ch211-195m9.3	0.0108503245591517
ENSDARG00000099701	ENSDARG00000099701	0.0108495903320187
ENSDARG00000060751	taok3a	0.0108468994794022
ENSDARG00000058803	grk1a	0.0108440253574678
ENSDARG00000054007	ppp1r2	0.0108417206829608
ENSDARG00000098465	si:ch73-366l1.5	0.0108404019994477
ENSDARG00000043531	jun	0.0108381157823892
ENSDARG00000058479	zgc:110425	0.0108359503284652
ENSDARG00000077107	OAF (1 of many)	0.0108262763031579
ENSDARG00000104121	SNORD49	0.0108235632204238
ENSDARG00000075491	si:ch211-26b3.4	0.0108234455984741
ENSDARG00000055054	bcl9l	0.0108196615608209
ENSDARG00000091524	znf1031	0.0108159977444924
ENSDARG00000102129	crygn1	0.0108129616959479
ENSDARG00000101989	thrap3a	0.0108107510546769
ENSDARG00000059294	marco	0.0108038169890404
ENSDARG00000011983	zgc:136908	0.0107990495344967
ENSDARG00000105496	si:ch73-368j24.16	0.0107978513632522
ENSDARG00000019096	myl7	0.0107964701201662
ENSDARG00000090618	malrd1	0.0107948877741005
ENSDARG00000100940	nr5a2	0.0107820193109238
ENSDARG00000036994	tbc1d16	0.0107784455482814
ENSDARG00000074852	myo15b	0.0107784427317604
ENSDARG00000093201	si:dkey-112e17.1	0.0107761693659203
ENSDARG00000102581	si:dkeyp-44b5.5	0.0107755076985572
ENSDARG00000055715	capn8	0.0107705679289734
ENSDARG00000097772	si:ch211-185a18.2	0.0107693892380114
ENSDARG00000037964	lhx2a	0.0107637306537114
ENSDARG00000043562	zgc:65997	0.0107627259817054
ENSDARG00000055108	gde1	0.0107599291601319
ENSDARG00000090996	ENSDARG00000090996	0.0107597113659308
ENSDARG00000024548	cryba4	0.0107570998384977
ENSDARG00000100376	amdhd2	0.0107556706830631
ENSDARG00000074365	zgc:171901	0.0107535875088116
ENSDARG00000098739	phc2b	0.0107531596768655
ENSDARG00000074184	arhgap32b	0.0107513792213618
ENSDARG00000055245	BX248410.1	0.010750852740298
ENSDARG00000098820	ftr67	0.0107465060690786
ENSDARG00000097929	si:dkey-117j14.6	0.010745943601307
ENSDARG00000052954	rab25b	0.010743678275879
ENSDARG00000004861	esrrga	0.0107428188776446
ENSDARG00000025920	tiam1b	0.0107419059946314
ENSDARG00000104960	si:ch211-11n16.3	0.0107392017139442
ENSDARG00000062892	foxe3	0.0107391245335225
ENSDARG00000061580	kctd7	0.0107376681273961
ENSDARG00000073912	si:ch211-202h22.7	0.0107287358841017
ENSDARG00000036569	bach2a	0.0107260852502372
ENSDARG00000092269	si:dkeyp-41f9.4	0.0107249405802529
ENSDARG00000038668	gbp1	0.0107203407431514
ENSDARG00000070734	dyrk4	0.0107150663154831
ENSDARG00000077219	si:ch211-106h4.6	0.0107115973004129
ENSDARG00000090615	BX957297.1	0.0107115525338898
ENSDARG00000070038	rbp2a	0.0107054252929411
ENSDARG00000076689	gramd1a	0.0107053957820124
ENSDARG00000055185	tm4sf5	0.0107048510816972
ENSDARG00000076306	loxl3a	0.0107019662745608
ENSDARG00000020427	nceh1a	0.0106954332063826
ENSDARG00000036577	atp6v0cb	0.0106926436205983
ENSDARG00000076903	bend3	0.0106878418941991
ENSDARG00000076699	ipmka	0.0106871997659648
ENSDARG00000098764	musk	0.0106855423517007
ENSDARG00000034670	ube2e2	0.0106777806118664
ENSDARG00000103682	si:dkey-23i12.5	0.010675428614952
ENSDARG00000098384	znf1101	0.0106744949174979
ENSDARG00000101649	TIMP3	0.0106704677302906
ENSDARG00000036371	acta1a	0.0106699700436189
ENSDARG00000030530	slc22a2	0.0106665915459006
ENSDARG00000038569	fzd8b	0.0106620778412107
ENSDARG00000096809	si:ch211-168b3.2	0.0106610004527796
ENSDARG00000019307	dusp5	0.010657566985416
ENSDARG00000039569	emx1	0.0106530475931447
ENSDARG00000094881	si:ch211-197h24.8	0.0106522641670854
ENSDARG00000026862	aktip	0.0106517808328655
ENSDARG00000027065	slc38a3a	0.0106509837125429
ENSDARG00000011000	gtf2a1	0.010650009818385
ENSDARG00000104431	slc1a3a	0.0106437789730361
ENSDARG00000102673	si:dkey-26i24.1	0.010641982140386
ENSDARG00000070692	si:dkey-80c24.1	0.0106330272970957
ENSDARG00000038106	slc37a4a	0.0106328228013578
ENSDARG00000101592	prp	0.0106253855486453
ENSDARG00000094885	pimr178	0.0106253643972363
ENSDARG00000055400	si:dkey-56f14.7	0.0106238731413261
ENSDARG00000104263	FMNL1 (1 of many)	0.0106238380562001
ENSDARG00000099220	si:dkey-240a24.1	0.0106153448591889
ENSDARG00000055295	cyb561d1	0.0106127804191077
ENSDARG00000006868	trh	0.0106120901824034
ENSDARG00000099115	FO904953.1	0.0106104326681538
ENSDARG00000055991	hmbsb	0.0106067006027621
ENSDARG00000045510	tbc1d22a	0.0106048391368841
ENSDARG00000038867	shhb	0.0106023595576804
ENSDARG00000052450	hspb2	0.0106021422104926
ENSDARG00000079455	nlgn4a	0.0106007050751603
ENSDARG00000038955	pimr68	0.0105957060458206
ENSDARG00000105274	CABZ01074130.1	0.0105942816111954
ENSDARG00000101757	si:dkey-27n6.4	0.0105900462674975
ENSDARG00000079308	tor3a	0.0105899729469503
ENSDARG00000077039	esama	0.0105899427336402
ENSDARG00000070057	si:dkey-69o16.5	0.0105866103140334
ENSDARG00000060609	cd109	0.0105825831647631
ENSDARG00000016412	agt	0.0105825798356655
ENSDARG00000032801	grk5	0.0105803047756818
ENSDARG00000013460	wfikkn2a	0.0105762205350142
ENSDARG00000075100	neo1b	0.0105730764726983
ENSDARG00000103213	si:dkey-56m15.8	0.0105713063433802
ENSDARG00000101848	ENSDARG00000101848	0.0105684915860979
ENSDARG00000002959	gpr34b	0.0105683859201182
ENSDARG00000077903	zgc:194551	0.010565962127676
ENSDARG00000025912	bscl2l	0.0105658293256094
ENSDARG00000058050	smyd3	0.0105585122095118
ENSDARG00000076272	znf1041	0.0105570021133458
ENSDARG00000097523	si:ch73-364h19.1	0.0105551924768319
ENSDARG00000035796	si:ch211-206i14.2	0.0105539113999905
ENSDARG00000097543	cbx6b	0.0105536916226953
ENSDARG00000086162	znf385d	0.0105511714248132
ENSDARG00000056028	slc22a7a	0.0105509728573657
ENSDARG00000099837	si:dkey-199m13.7	0.0105477319941424
ENSDARG00000074245	spen	0.0105441187629282
ENSDARG00000067995	myhz1.2	0.0105439898003458
ENSDARG00000104684	si:dkey-161l11.68	0.0105414879014896
ENSDARG00000104297	si:ch73-380l10.2	0.0105409633122365
ENSDARG00000077587	zgc:113984	0.0105388443921396
ENSDARG00000008107	src	0.0105365726745388
ENSDARG00000088078	usp18	0.0105358835296386
ENSDARG00000076529	mn1a	0.0105338892913992
ENSDARG00000031337	hoxa10b	0.0105325477001467
ENSDARG00000003701	cldng	0.0105319426230643
ENSDARG00000076962	gdpd5b	0.0105251911107171
ENSDARG00000098074	trip4	0.0105239970165855
ENSDARG00000057089	ftsj1	0.0105233210757485
ENSDARG00000100842	si:ch211-223a21.4	0.0105195001183554
ENSDARG00000098464	CABZ01060490.1	0.0105163902060783
ENSDARG00000043074	grp	0.0105156307167728
ENSDARG00000002509	zgc:153911	0.0105142550766747
ENSDARG00000091481	foxc1a	0.010511988018241
ENSDARG00000093473	si:dkey-163i6.7	0.0105082988236312
ENSDARG00000007720	sub1b	0.0105082647619081
ENSDARG00000100353	si:ch1073-398f15.1	0.0104984301022027
ENSDARG00000071083	si:dkeyp-34c12.1	0.0104961298327759
ENSDARG00000101797	CT737127.2	0.0104951886872881
ENSDARG00000103732	plp1a	0.01049075541574
ENSDARG00000032976	cmlc1	0.0104895555120534
ENSDARG00000074041	abca5	0.0104872587321251
ENSDARG00000105219	znf988	0.0104843975435343
ENSDARG00000006892	myo3b	0.010483241132554
ENSDARG00000004433	btk	0.0104822324534752
ENSDARG00000087048	si:dkey-165n16.1	0.0104784775801537
ENSDARG00000104587	srl	0.0104763478336323
ENSDARG00000006240	slc27a1a	0.01047065620447
ENSDARG00000102090	CABZ01021453.1	0.010469363516954
ENSDARG00000060319	scn4bb	0.0104635385612402
ENSDARG00000098925	prdm1b	0.0104590698271555
ENSDARG00000063150	nrxn2b	0.0104566497666958
ENSDARG00000099920	si:dkey-23a13.19	0.0104541560828945
ENSDARG00000086631	rnh1	0.0104523565478208
ENSDARG00000006832	galnt9	0.0104495076301482
ENSDARG00000007184	zbtb16a	0.0104482891947054
ENSDARG00000099761	vox	0.0104469390208151
ENSDARG00000043285	zbtb21	0.0104462078172112
ENSDARG00000068601	atmin	0.0104408127960698
ENSDARG00000059049	zgc:174904	0.0104406038947969
ENSDARG00000097268	si:ch73-171a6.2	0.0104367012729841
ENSDARG00000105465	hnrnpa0a	0.0104349023538362
ENSDARG00000079155	si:ch211-67f13.8	0.0104347737884543
ENSDARG00000078249	unc13d	0.0104347368849129
ENSDARG00000069230	ENSDARG00000069230	0.0104331755318418
ENSDARG00000105394	gemin6	0.0104313432312516
ENSDARG00000018061	neil1	0.0104279629189364
ENSDARG00000074201	flna	0.0104275744034148
ENSDARG00000062757	zgc:158403	0.0104229785454425
ENSDARG00000100312	hoxa13a	0.0104220545766266
ENSDARG00000061070	chst3a	0.0104211112796942
ENSDARG00000078762	tmem169b	0.0104209999639219
ENSDARG00000100121	si:dkey-21c1.8	0.0104206364408718
ENSDARG00000086236	si:dkey-163m14.7	0.0104189826032311
ENSDARG00000089307	pmaip1	0.0104182828201931
ENSDARG00000101556	si:ch1073-475a24.1	0.0104076903658806
ENSDARG00000007430	prdm12b	0.0104065353838144
ENSDARG00000068973	pdlim4	0.0104050219979508
ENSDARG00000070953	pla2g4f.2	0.0104013230542649
ENSDARG00000073724	nlrx1	0.0103934449953231
ENSDARG00000098805	vwa11	0.0103913858456452
ENSDARG00000041051	mid1ip1a	0.0103850259012405
ENSDARG00000004131	rttn	0.0103817824297266
ENSDARG00000104670	CABZ01017733.2	0.0103816680989457
ENSDARG00000092402	si:ch211-208h1.1	0.010380933778503
ENSDARG00000094457	si:dkey-222f8.6	0.0103776345870633
ENSDARG00000086614	HIST1H4K	0.0103742995600968
ENSDARG00000028096	ENSDARG00000028096	0.0103698107899461
ENSDARG00000039098	ca8	0.010366206229543
ENSDARG00000059951	pld6	0.0103635728337516
ENSDARG00000081856	SNORD58	0.0103626990101473
ENSDARG00000062502	si:ch73-196l6.5	0.0103617525898466
ENSDARG00000104162	hoxa11a	0.0103603418511568
ENSDARG00000058815	ihhb	0.0103559106240025
ENSDARG00000089441	si:ch211-105c13.3	0.0103523888750368
ENSDARG00000053569	sox3	0.0103517805125314
ENSDARG00000041382	si:dkey-283b15.2	0.010345621743225
ENSDARG00000013539	ikzf1	0.0103454468897434
ENSDARG00000002305	me3	0.0103446555042366
ENSDARG00000060926	rnf19b	0.0103413078153209
ENSDARG00000062662	lmod3	0.0103412604785797
ENSDARG00000016141	slc6a2	0.0103409664630918
ENSDARG00000023290	fabp3	0.010340657844071
ENSDARG00000100771	si:ch211-160d14.15	0.0103372552992379
ENSDARG00000055678	akap12b	0.0103344735012386
ENSDARG00000077737	spsb3a	0.0103342574962635
ENSDARG00000045064	ablim1b	0.0103330237808033
ENSDARG00000056643	slc22a7b.1	0.0103305432727066
ENSDARG00000089192	FQ377906.1	0.010328796571579
ENSDARG00000069261	metap2a	0.0103272165330215
ENSDARG00000038442	plcg1	0.0103261032045895
ENSDARG00000078440	ccdc88aa	0.0103224250567056
ENSDARG00000035694	stm	0.0103208323262447
ENSDARG00000099517	adssl1	0.01031857182441
ENSDARG00000098745	tfec	0.0103183582982638
ENSDARG00000060911	si:ch211-126i22.5	0.010317921293877
ENSDARG00000098147	si:ch211-177d9.1	0.0103172948717496
ENSDARG00000105418	ENSDARG00000105418	0.0103171579243802
ENSDARG00000078060	syt7b	0.0103171245957529
ENSDARG00000058656	desma	0.0103139365005216
ENSDARG00000100398	pax7a	0.0103090441922077
ENSDARG00000070676	ifnphi3	0.0103090179527078
ENSDARG00000056078	rftn2	0.0103051340106283
ENSDARG00000087901	CU896691.1	0.0103014231382916
ENSDARG00000056102	uxs1	0.0103007445931026
ENSDARG00000074742	elmod3	0.0102989988277813
ENSDARG00000075819	arhgef2	0.0102946803152191
ENSDARG00000101163	si:ch211-233f10.7	0.0102941787829178
ENSDARG00000089094	ENSDARG00000089094	0.010292993989244
ENSDARG00000068220	hbl3	0.0102915379266026
ENSDARG00000104791	ENSDARG00000104791	0.010289349806267
ENSDARG00000017315	larp7	0.0102852517053457
ENSDARG00000101149	CABZ01001464.1	0.0102782255420503
ENSDARG00000088686	ENSDARG00000088686	0.0102726773489854
ENSDARG00000040265	mpdu1b	0.010272473624123
ENSDARG00000069451	cx50.5	0.0102719995447909
ENSDARG00000076321	COL28A1 (1 of many)	0.0102660185111167
ENSDARG00000045219	dkk1b	0.0102624909134498
ENSDARG00000079050	adgre8	0.0102624088619912
ENSDARG00000058806	apoa1bp	0.0102621788227628
ENSDARG00000055136	si:dkey-101k6.5	0.0102594403830643
ENSDARG00000078828	npb	0.0102582698255023
ENSDARG00000074001	crygmxl2	0.0102557429535195
ENSDARG00000096454	ap1m2	0.0102549772993453
ENSDARG00000060024	ENSDARG00000060024	0.0102543497434727
ENSDARG00000103943	CR450842.2	0.0102511288484085
ENSDARG00000062712	tmem264	0.0102500551641874
ENSDARG00000104496	CR388042.3	0.0102498007403452
ENSDARG00000068286	slc7a4	0.0102490367698108
ENSDARG00000102787	fam193a	0.0102466509379123
ENSDARG00000089765	si:ch211-286b5.4	0.010245586278128
ENSDARG00000101613	si:dkey-238i5.2	0.0102415323380406
ENSDARG00000030914	tmem120a	0.0102380513614583
ENSDARG00000014358	optc	0.0102271300460758
ENSDARG00000043963	ENSDARG00000043963	0.0102266731030664
ENSDARG00000079059	fam134b	0.0102234871875414
ENSDARG00000096189	si:dkey-54j5.2	0.0102234707170084
ENSDARG00000098188	FP325123.1	0.0102189669187053
ENSDARG00000102631	hoxc11b	0.0102179444122258
ENSDARG00000032469	ampd3b	0.0102127429368767
ENSDARG00000103533	clec14a	0.0102091928138181
ENSDARG00000074844	CABZ01061495.1	0.0102061986715322
ENSDARG00000057973	dph1	0.0102054504675956
ENSDARG00000095896	pou3f3b	0.0102016842672019
ENSDARG00000070408	ccnd2b	0.0102003683712543
ENSDARG00000103590	cyp2aa6	0.0101981596280584
ENSDARG00000078745	pnpla8	0.010197721054766
ENSDARG00000051749	tigara	0.0101968131018035
ENSDARG00000042477	nr2c2	0.0101891078375986
ENSDARG00000043593	rapgef1a	0.0101880809642376
ENSDARG00000098348	znf326	0.0101846744460955
ENSDARG00000102824	pcdh10b	0.0101814177896137
ENSDARG00000076710	si:dkey-42l23.7	0.0101803679435101
ENSDARG00000054211	st8sia7.1	0.0101803555739995
ENSDARG00000074677	frem3	0.0101738415833101
ENSDARG00000037285	mipa	0.0101718782996946
ENSDARG00000031366	rtn4ip1	0.0101715507703127
ENSDARG00000016818	abcg2d	0.0101704843695183
ENSDARG00000099190	CCDC127 (1 of many)	0.0101642190515533
ENSDARG00000078416	zeb2b	0.0101586274366537
ENSDARG00000037069	zdhhc14	0.0101583391687903
ENSDARG00000089569	pstpip2	0.0101570685381826
ENSDARG00000063133	slc4a10a	0.0101555336738024
ENSDARG00000086326	ANKRD28 (1 of many)	0.0101551286047963
ENSDARG00000061904	fhod3b	0.0101504286786302
ENSDARG00000041413	adgrg11	0.0101494433143019
ENSDARG00000036194	pitx2	0.0101493130895399
ENSDARG00000098386	ctps1b	0.0101490077742193
ENSDARG00000101324	apoa1b	0.0101472277430434
ENSDARG00000062485	dock11	0.0101465178642249
ENSDARG00000023031	hoxa2b	0.0101439999388542
ENSDARG00000077487	spsb3b	0.0101398471174434
ENSDARG00000093176	zgc:77118	0.0101394385762897
ENSDARG00000036426	CDA	0.0101391170620423
ENSDARG00000097196	si:ch211-145n14.3	0.0101385651230774
ENSDARG00000105056	znf45l	0.0101331632840878
ENSDARG00000083108	SNORA73	0.0101316996117968
ENSDARG00000058733	ihha	0.0101312167864929
ENSDARG00000086668	si:dkey-7j22.4	0.0101284858490809
ENSDARG00000100709	agxt2	0.0101272299880605
ENSDARG00000095569	CABZ01059309.1	0.0101270851015186
ENSDARG00000060927	si:ch211-136a13.1	0.0101224246376625
ENSDARG00000039579	cfd	0.0101209425530229
ENSDARG00000098438	slc6a6b	0.0101177582109527
ENSDARG00000079939	jmjd1cb	0.0101165653641894
ENSDARG00000096899	si:ch73-166c6.1	0.0101149309165805
ENSDARG00000097583	arfgap3	0.0101125493452006
ENSDARG00000022698	lad1	0.0101119095836793
ENSDARG00000004115	mgat4b	0.0101116937290333
ENSDARG00000038878	il12a	0.0101115956645235
ENSDARG00000042644	sod2	0.0101033824094594
ENSDARG00000022303	higd1a	0.0101026274704321
ENSDARG00000058180	exoc3l4	0.0101022328111182
ENSDARG00000002508	ankrd33ab	0.0100975683589754
ENSDARG00000059263	hoxd12a	0.0100948736141329
ENSDARG00000017055	zymnd12	0.0100946513247188
ENSDARG00000054753	col10a1a	0.0100944247748617
ENSDARG00000015156	fbln2	0.0100931149040433
ENSDARG00000057064	enpep	0.0100906121721006
ENSDARG00000037607	nol4lb	0.0100879634912075
ENSDARG00000070389	foxf2b	0.0100873536897519
ENSDARG00000053526	enpp7.1	0.0100871536081898
ENSDARG00000095254	si:dkey-239j18.2	0.0100847088522396
ENSDARG00000035663	zgc:103438	0.0100841799914766
ENSDARG00000086553	si:dkey-17e16.8	0.0100828909442604
ENSDARG00000063037	lipea	0.0100786266098339
ENSDARG00000078113	atp5ia	0.0100780244436171
ENSDARG00000093498	zgc:194281	0.0100779873172835
ENSDARG00000045095	elac1	0.0100753697723637
ENSDARG00000093214	si:ch211-284e13.9	0.0100684294310896
ENSDARG00000010023	CU856539.1	0.0100667823614194
ENSDARG00000006862	kifap3b	0.0100650646633594
ENSDARG00000042390	syndig1l	0.0100642924299441
ENSDARG00000044356	tp63	0.0100640909702487
ENSDARG00000071347	aftphb	0.0100603630086575
ENSDARG00000078149	grin2ca	0.0100598110401338
ENSDARG00000083266	SNORD12	0.0100577253982464
ENSDARG00000088168	ablim3	0.0100562096380146
ENSDARG00000009677	dlg1	0.0100560040452849
ENSDARG00000062640	kcnh8	0.0100537551186931
ENSDARG00000099918	arl4aa	0.0100536832587518
ENSDARG00000062397	ndst1a	0.0100509439285881
ENSDARG00000098164	si:ch211-106m9.1	0.010048725862236
ENSDARG00000032836	pvalb5	0.0100479150300403
ENSDARG00000035181	slc25a46	0.0100444191355076
ENSDARG00000053535	lmo7b	0.010040318005461
ENSDARG00000103969	smyhc2	0.0100380976397169
ENSDARG00000104685	grk1b	0.0100378775821249
ENSDARG00000099927	dpf1	0.010034992812683
ENSDARG00000076546	trhra	0.0100318477299761
ENSDARG00000070428	si:dkey-239n17.4	0.0100280633972302
ENSDARG00000098520	ENSDARG00000098520	0.0100264682099994
ENSDARG00000025788	chp2	0.0100264360123087
ENSDARG00000079616	cramp1	0.0100188685085837
ENSDARG00000053131	irak3	0.0100181950499477
ENSDARG00000068176	uqcc1	0.0100169958356607
ENSDARG00000052708	tnni1b	0.0100157422452625
ENSDARG00000039892	gnpnat1	0.0100153137356843
ENSDARG00000040608	gcnt7	0.0100134283311008
ENSDARG00000104320	snoU85	0.0100074340830379
ENSDARG00000076132	siglec15l	0.0100063019475818
ENSDARG00000038667	fggy	0.0100060829890095
ENSDARG00000043177	lsm1	0.0100054996306126
ENSDARG00000056795	serpine1	0.0100044048717891
ENSDARG00000062084	clcn1a	0.0100035756645612
ENSDARG00000078829	ccdc149a	0.0100030923810009
ENSDARG00000077706	CT025887.1	0.0100029611747768
ENSDARG00000100352	aglb	0.0100009003780202
