# Supplementary material for: A high-resolution mRNA expression time course of embryonic development in zebrafish
Source: eLife. 2017 Nov 16;6:e30860. doi: 10.7554/eLife.30860 (PMC5690287; doi:10.7554/eLife.30860)
Supplement: Supplementary file 17. [file elife-30860-supp17.zip › detct/PC1.genes.tsv]

region	gene_name	% variance explained
3:26025601:26026193:1	atp2a1	0.017037383594315
3:32681330:32682700:-1	mylpfa	0.0157548301745601
3:60961304:60961700:-1	pvalb1	0.0152126859007889
7:29688901:29689296:1	tpma	0.0149162818537786
12:17588553:17588900:-1	pvalb2	0.0148287208745684
5:31698475:31699200:-1	myhz1.1	0.0146340475847178
23:20499901:20500952:1	tnnc2	0.0142815636680176
17:117121:117900:-1	actc1b	0.0142131353675389
13:15296249:15300400:-1	si:rp71-84b10.3	0.0140816931664373
24:28684870:28686200:-1	col11a1a	0.0140788904944956
8:16076201:16080285:1	elavl4	0.0139957984408261
3:35935727:35938800:-1	rab11fip4a	0.0139550009987633
16:52533201:52536534:1	ifnlr1	0.0139479518084201
8:21185901:21187359:1	col2a1a	0.0139111616696932
15:30725955:30729300:-1	msi2b	0.0137041803037926
16:24064501:24065323:1	apoa2	0.0136342130910538
6:46242836:46246100:-1	si:dkeyp-67f1.3	0.0135992905866526
3:48846178:48848600:-1	elavl3	0.01353520021815
14:25641652:25642500:-1	sparc	0.0135181152135453
21:6799701:6801961:1	col5a1	0.0134500144074147
3:54891995:54892300:-1	hbae3	0.0133559256616777
19:41414101:41414626:1	col1a2	0.0130215078517581
6:20428655:20430200:-1	pimr2	0.0130093244821486
3:26023401:26023700:1	atp2a1	0.0129678471223132
3:11361201:11362891:1	sstr5	0.0129112468173316
9:15675645:15678400:-1	si:dkey-272j9.4	0.0128694096077854
4:67651995:67654800:-1	si:ch211-120c15.3	0.0128034868480159
5:31662347:31663600:-1	myhz1.3	0.0127382349871811
9:22994270:22995000:-1	neb	0.0127232052868112
3:2617306:2620200:-1	si:dkey-88j15.4	0.0126865869960891
3:23106601:23107276:1	col1a1a	0.012655118620999
25:30710901:30711250:1	tnni2a.4	0.0126047121190858
19:5241934:5243600:-1	stx1b	0.0125954394453399
1:6870401:6870918:1	mylz3	0.0125811301093548
5:31681664:31682900:-1	myhz1.2	0.0125765838020939
21:39149101:39149621:1	cryba1b	0.0124502787837109
7:39188901:39189335:1	tnnt3b	0.0124156163752599
KN150699.1:14152:14700:-1	phc2b	0.0123375689020378
10:44204401:44204668:1	cryba4	0.0123349811919776
KN150637.1:22431:23200:-1	CABZ01078594.1	0.0122971380959888
9:39184438:39185000:-1	myl1	0.0122833353059961
17:20871677:20874900:-1	tmem26a	0.0122665374169541
5:70926041:70926500:-1	ak1	0.0122656202430292
12:3060881:3061500:-1	col1a1b	0.0122033750090241
10:21861601:21862678:1	pcdh1gc6	0.0121877295810522
23:12590801:12592444:1	SAC3D1	0.0121733588468797
15:31385:32300:-1	apoa1b	0.0121178862347693
15:28831501:28834519:1	nova2	0.0121112032649079
5:37380701:37381357:1	apoa1a	0.0120941037380958
4:12814713:12815600:-1	hmga2	0.0120737685305799
5:36231927:36232700:-1	ckma	0.012069795433681
20:31381101:31382009:1	apobb.1	0.0120597003272327
12:13222501:13223442:1	atp2a1l	0.0120124459476391
5:31616701:31617422:1	myhz2	0.0119985873200489
3:33675638:33676800:-1	cacna1aa	0.0119943886359935
17:25287185:25287800:-1	pabpc4	0.0119115950562545
12:14972401:14972826:1	mylpfb	0.0118963704108889
24:12693801:12695510:1	nanog	0.0118894019868524
10:33235801:33236057:1	myl10	0.0118626219372636
8:31432601:31434007:1	sepp1a	0.0118486422946538
14:15920401:15921844:1	si:ch73-87e17.1	0.0118343648189831
3:54859501:54860270:1	hbbe1.1	0.0118261096174803
3:54876901:54877454:1	hbbe1.1	0.0118178413261926
15:23708455:23709200:-1	ckmb	0.0118178281142549
17:42738340:42739400:-1	zgc:92137	0.0118125965640884
16:23517301:23517518:1	icn	0.0117899716992132
14:36008611:36010100:-1	gpm6aa	0.0117788448760116
4:56926001:56928901:1	znf1127	0.0117764301382748
19:6409182:6409900:-1	atp1a3a	0.0117612797618015
24:2528501:2529006:1	nrn1a	0.0117534958577527
19:48454001:48454666:1	nme2b.2	0.0117064267579618
21:13823001:13824290:1	stxbp1a	0.0116862142941213
12:3061690:3062600:-1	col1a1b	0.0116797164359245
19:41414901:41415493:1	col1a2	0.0116280432678283
21:25740901:25741593:1	cldnd	0.011603720732825
1:43744901:43745604:1	crybb1l2	0.0116031780594515
8:37789386:37790800:-1	rab11fip1a	0.0115996009324591
3:32396601:32397193:1	si:ch73-367p23.2	0.0115971020932491
2:42898501:42899241:1	basp1	0.0115904414867638
9:40067675:40069500:-1	IKZF2	0.0115801114741435
3:23105801:23106350:1	col1a1a	0.0115712362285864
2:2639601:2639912:1	myl13	0.0115378613497331
KN150497.1:39990:41500:-1	-	0.0115269083757662
19:37936701:37944564:1	si:ch211-250g4.3	0.0115031316808717
KN150456.1:14519:14900:-1	h1m	0.0114990954718295
12:4015417:4015800:-1	aldoab	0.0114846146459765
14:47316817:47317400:-1	crybb1l1	0.011478597998002
15:10372033:10373700:-1	tenm4	0.0114610028519332
2:21679752:21680200:-1	hhatla	0.0114532416469269
23:34560601:34561566:1	chchd6a	0.0114034583334884
4:62926500:62927500:-1	znf1099	0.0113993383627567
7:3794731:3795400:-1	ndrg2	0.0113628741419258
19:19001501:19004511:1	si:dkey-208k4.7	0.011362305262568
14:1712711:1713600:-1	CABZ01118154.1	0.0113362962098069
24:40956288:40957800:-1	smyhc1,smyhc2	0.0113271961714021
14:13420821:13422000:-1	si:dkey-35h6.1	0.0113168321549365
16:30319901:30321779:1	sema6e	0.0112983821728192
9:42931209:42931700:-1	ttn.2	0.0112951663965524
6:20243601:20244409:1	rae1	0.0112916978649673
9:43188473:43189800:-1	ttn.2	0.0112842806360135
16:24000301:24000946:1	apoa4b.1	0.0112196910271401
17:23281001:23282295:1	zgc:165461	0.0112154516624169
12:32916301:32917437:1	rbfox3a	0.0112094329056802
22:28432001:28432836:1	impg2b	0.0111878517892172
22:28430501:28431497:1	impg2b	0.0111521418721576
9:43093062:43093600:-1	ttn.2	0.0111436293899717
4:12033101:12035018:1	tnnt2c	0.0111281707047205
18:46213979:46215300:-1	prx	0.0111130424805842
20:35051901:35053162:1	snap25a	0.0111038625914774
5:50453901:50456250:1	zgc:194398	0.0111023394563458
1:53293301:53293786:1	acta1a	0.0110836402926269
14:47332601:47333052:1	cryba1l1	0.0110752496325911
1:37930839:37932000:-1	gpm6ab	0.0110624708568083
19:10940301:10940771:1	apoea	0.0110534550795022
13:3707001:3708028:1	qkib	0.0110468603048302
13:24153501:24153985:1	acta1b	0.0110226159198796
5:27960855:27961600:-1	tnc	0.0110218165336624
21:27367801:27368276:1	actn3a	0.0110200988178292
22:26567862:26569700:-1	SRL (1 of many)	0.0110171027987396
24:37679310:37680600:-1	h1f0	0.0110169647990878
6:39367101:39367928:1	KRT18 (1 of many)	0.0110164993914206
2:44196071:44196400:-1	cadm3	0.0110046506553185
3:54883812:54884500:-1	si:ch211-5k11.2	0.0109685478799756
16:50684701:50686739:1	hamp	0.0109604166898336
16:36377740:36379900:-1	5S_rRNA	0.0109146354830576
23:3706673:3707700:-1	pacsin1a	0.0109063459703511
3:54868301:54868835:1	hbbe1.2	0.0109056633466998
19:5446080:5446800:-1	cyt1	0.0108830454247197
12:25933713:25934300:-1	ldb3b	0.0108620576428383
3:23616901:23617556:1	hoxb3a	0.0108416710431827
3:60943493:60943800:-1	pvalb4	0.0108355083137692
3:54865772:54866500:-1	si:ch211-5k11.2,hbae1	0.0108026135823742
KN150236.1:10175:11500:-1	-	0.0107917310878153
10:44174414:44174800:-1	crybb1	0.0107828540449675
3:6779601:6781859:1	cygb1	0.0107722725085491
7:16998901:17000123:1	slc6a5	0.0107681515349526
12:42422601:42423399:1	ebf3a	0.0107493581313686
9:22323864:22324600:-1	crygm2d8	0.0107486770233267
19:5422879:5423200:-1	krtt1c19e	0.0107463763771501
3:27854954:27855600:-1	rbfox1	0.0107122591933035
9:44489981:44490600:-1	neurod1	0.0107089758197679
11:5858684:5859800:-1	gamt	0.0106925460336874
7:39177901:39178991:1	tnnt3b	0.0106741613327317
2:31779826:31780800:-1	and2	0.0106690102130725
1:23386601:23387537:1	mab21l2	0.0106513663828707
21:42975731:42976300:-1	dpysl3	0.0106338724047176
21:28826435:28827900:-1	cxxc5a	0.0106332748102056
16:36309115:36311400:-1	capn7	0.0106159548430439
9:22280294:22280600:-1	crygm2d13	0.010605524868599
1:52753201:52754171:1	ucp1	0.0106022530927948
3:54872954:54873600:-1	si:ch211-5k11.2	0.0106008489112846
7:73397301:73398239:1	znf219	0.0105943333613076
19:5439937:5440900:-1	cyt1l	0.0105903418316052
25:14932643:14934600:-1	pax6a	0.0105874366328021
15:1471101:1471797:1	schip1	0.0105813969193874
11:19958913:19960200:-1	ogfrl2	0.0105723157131062
12:5081039:5081600:-1	rbp4	0.0105715675332663
21:39022456:39023000:-1	vtnb	0.0105711680125914
5:47608538:47608700:-1	mef2cb	0.0105658234328787
10:34964488:34965000:-1	ccna1	0.0105629879364407
6:39310964:39312000:-1	krt4	0.0105564206361823
19:42978263:42978900:-1	zgc:123103	0.0105518558097596
3:26924101:26925330:1	emp2	0.0105481327735087
16:42418168:42419000:-1	cspg5a	0.0105451335463469
5:45890471:45891100:-1	hapln1a	0.0105327435532124
21:13822501:13822867:1	stxbp1a	0.0105311274785815
21:94310:94800:-1	bhmt	0.0105249561362586
9:22499112:22499800:-1	crygm2d10	0.0105213612140415
4:16379407:16380600:-1	dcn	0.0105123271652045
11:31994:32500:-1	col2a1b	0.0105107883997198
6:579656:580000:-1	lgals2b	0.0104918644923669
7:17697101:17698336:1	cth1	0.0104730586530223
23:16949578:16951400:-1	AL732515.1	0.0104637699467902
1:10055501:10056055:1	atp1b1b	0.0104609789184701
3:23558901:23559927:1	hoxb8a	0.0104570225371024
17:9552001:9553469:1	NPAS3	0.0104567075919215
21:6802701:6803525:1	col5a1	0.0104474467170218
24:26134464:26135500:-1	and1	0.010420338730529
7:32712292:32713300:-1	cd81a	0.0104194258755454
11:12603101:12604000:-1	zgc:91850	0.0104151637956259
5:36396901:36398328:1	zgc:194261	0.0104145545123054
21:13589125:13590200:-1	pou5f3	0.0104115495373671
16:24298047:24299000:-1	cadm4	0.0103994633513095
11:12538701:12540545:1	Metazoa_SRP	0.0103884373088331
9:22376326:22376900:-1	crygm2d19	0.0103855389166375
13:38993530:38994200:-1	col9a1b	0.0103737744741261
11:33733728:33734400:-1	col6a1	0.0103730056173849
14:39935156:39936900:-1	pcdh19	0.0103502629661836
10:40050301:40051282:1	smfn	0.0103221969699732
3:7038224:7041000:-1	BX000701.3	0.0103092394315316
18:23371301:23372472:1	mef2aa	0.0103006989413091
23:28757301:28757761:1	nadl1.2	0.0102998789101941
21:7848101:7848865:1	otpa	0.0102893820013079
22:19892427:19894900:-1	rxfp3.2b	0.0102881916405953
13:16478001:16479186:1	dlg5a	0.0102864477756875
7:73850886:73851700:-1	RBPMS	0.01028126844117
16:45261386:45261800:-1	si:dkey-33i11.4	0.0102583213125748
5:50451001:50451969:1	fam169aa	0.0102323489658973
20:42070075:42070800:-1	si:dkeyp-114g9.1	0.0102215660921143
10:12054201:12054915:1	ppwd1	0.0102155541073274
15:9031808:9032600:-1	rtn2a	0.010212264064988
2:17123001:17123584:1	tfa	0.0102076610658655
10:17292684:17293900:-1	GNAZ	0.0102055488447221
8:38812401:38813149:1	rfk	0.0102019516084648
13:5361506:5362700:-1	meis1b	0.0102000049533657
19:37949601:37953483:1	si:ch211-250g4.3	0.0101943654012479
19:5462077:5462700:-1	krt91	0.0101804071020921
11:19957569:19958400:-1	ogfrl2	0.0101763403196538
9:47020188:47020800:-1	igfbp5b	0.0101722822540237
12:5332201:5333423:1	cep55l	0.0101594816440703
16:24057901:24058681:1	apoc1	0.010151094756881
21:26669801:26670356:1	gng3	0.0101286772016007
6:52846901:52847866:1	matn4	0.0101144036131483
7:38904901:38905791:1	mdka	0.0101043123061755
14:34733901:34734653:1	ebf1a	0.0100824588137798
24:32277501:32278036:1	vim	0.0100751435865088
9:22506734:22507400:-1	crygm2d2	0.0100735874702868
11:30785401:30786341:1	cacna1ab	0.0100708252489319
15:33214301:33215218:1	mab21l1	0.0100542732657847
17:52834201:52835153:1	meis2a	0.0100534351508528
9:22317639:22318000:-1	crygm2d17	0.0100529574283396
9:22460392:22461100:-1	crygm2d7	0.0100477449711038
6:6387401:6388052:1	bcl11ab	0.0100416919093928
22:15122508:15123500:-1	mfng	0.0100407181486398
9:46291829:46295000:-1	hdac4	0.0100328448000972
9:11583159:11583400:-1	cryba2b	0.0100243727303068
9:7537474:7537900:-1	desma	0.0100161950104136
3:54892501:54892800:-1	hbae3	0.010012226788911
