# Supplementary material for: A high-resolution mRNA expression time course of embryonic development in zebrafish
Source: eLife. 2017 Nov 16;6:e30860. doi: 10.7554/eLife.30860 (PMC5690287; doi:10.7554/eLife.30860)
Supplement: Supplementary file 17. [file elife-30860-supp17.zip › detct/PC2.genes.tsv]

region	gene_name	% variance explained
16:45937343:45938100:-1	afp4	0.0193351328985259
4:293001:294556:1	msgn1	0.0183529116836252
5:23805401:23805864:1	ctsll	0.0180869432517017
8:51749766:51751000:-1	tbx16	0.0179235663541326
16:45947765:45948400:-1	afp4	0.0176493661466715
12:16829201:16829971:1	zgc:174153	0.0173524630574891
11:11582379:11583000:-1	KRT23	0.0171045059749822
8:51747376:51749600:-1	tbx16	0.0170305497324295
20:31816501:31817821:1	si:ch211-279m15.1	0.0169751645703972
23:10416001:10416780:1	krt18	0.0167419394461383
10:11558601:11559224:1	cwc27	0.0162212439119552
16:24047601:24048561:1	apoeb	0.0161463479896489
19:17463101:17463677:1	lye	0.0160999160586965
13:5590801:5591085:1	si:dkey-196j8.2	0.016052488827323
14:32621067:32622600:-1	cdx4	0.0160294789570829
KN149696.1:169101:169490:1	zgc:174680	0.0160105766263991
5:4212601:4212900:-1	FO834898.1	0.0159747082046488
12:16773772:16774300:-1	si:dkey-26g8.4	0.0157773098120056
12:16596066:16596600:-1	si:dkey-26g8.4	0.0157577126532891
12:16816937:16817800:-1	zgc:174855	0.0156963641633086
22:5177301:5177800:1	CABZ01064972.2	0.0155038075580806
10:11555301:11556369:1	cwc27	0.0154588834178609
20:45068201:45069060:1	5S_rRNA	0.0154415829735917
1:18975011:18975400:-1	apela	0.015290641164807
4:52593884:52594400:-1	BX640461.2	0.0152460653884828
14:9121401:9122233:1	hmgn6	0.0151035929992339
3:12343401:12343800:1	vasnb	0.015095966126768
15:7284908:7285200:-1	SLC7A1 (1 of many)	0.0150074487063215
12:16495266:16496100:-1	ctslb	0.0149780964211013
5:3238444:3238900:-1	hspb1	0.0149738460889967
12:16797475:16798100:-1	si:dkey-26g8.5	0.014883817426003
3:22417801:22418608:1	wnk4b	0.0147534612044163
6:39310964:39312000:-1	krt4	0.0146256578178938
13:50307023:50307500:-1	vox	0.0145434868119804
16:18199001:18199470:1	rorc	0.0144429634729775
12:16470534:16471500:-1	zgc:174855,si:dkey-239j18.2	0.0144070531074642
23:10238230:10239000:-1	krt5	0.014349269556809
16:4862101:4862665:1	LIN28A (1 of many)	0.0142860371848876
2:12049101:12049680:1	greb1l	0.0142740659548899
20:23947730:23948700:-1	si:dkey-15j16.6	0.0139825921359839
19:5433426:5434200:-1	krt92	0.0139815295385547
5:41696601:41697179:1	tbx6l	0.0139425074243983
10:7656778:7657200:-1	ubxn8	0.0139389459810304
22:4836301:4836700:-1	ncl1	0.0138597446072093
16:16407351:16408300:-1	nradd	0.0138194925610076
20:37932001:37932397:1	tatdn3	0.0137766611266009
22:4842108:4842500:-1	ncl1	0.0137721798377182
15:19942601:19943260:1	alcamb	0.0137632869674345
17:5444201:5444766:1	fam167aa	0.0137254828839945
2:53756683:53757300:-1	admp	0.0137044137526089
20:18839001:18839400:1	fam167ab	0.0136746684125813
4:66309901:66310284:1	si:dkey-237g15.2	0.0136411937753792
20:37938001:37938300:1	tatdn3	0.0136286832542784
20:26509749:26511200:-1	akap12b	0.0135746445853867
4:43885541:43885900:-1	si:dkey-7j22.4	0.0135700439190413
23:28096550:28097500:-1	sp5l	0.0135680361382009
5:23695381:23696500:-1	sox19a	0.0135036468646178
20:31831820:31832200:-1	sash1a	0.0134991302804161
16:24057901:24058681:1	apoc1	0.0134777157663905
20:31821701:31822096:1	si:ch211-279m15.1	0.0134717223125257
16:1374301:1375029:1	cers2b	0.0134215261630811
10:7650951:7651300:-1	ubxn8	0.0133637095533002
19:5439937:5440900:-1	cyt1l	0.0133627816427328
5:37380701:37381357:1	apoa1a	0.0132691244495516
10:45150456:45150900:-1	ved	0.0132491203012723
5:35530188:35530600:-1	efnb1	0.0132490878411523
5:35524269:35524700:-1	efnb1	0.0131862394070813
13:22208575:22209000:-1	si:ch211-127m24.3	0.0131840852721253
4:43882024:43882400:-1	si:dkey-7j22.4	0.0131335879867545
12:16637102:16637900:-1	zgc:174154	0.0131161424421438
19:5446080:5446800:-1	cyt1	0.013081227825456
22:23194764:23195100:-1	lhx9	0.0130811526886299
2:14193301:14193873:1	HINT2 (1 of many)	0.0130581490061872
18:31494337:31494600:-1	mc1r	0.0130546393935587
21:37498708:37499300:-1	fgfr4	0.0130463456765578
21:6544589:6545000:-1	CABZ01052431.1	0.0129731511851363
7:23938654:23941300:-1	slc7a8a	0.012969051717257
14:46420568:46421000:-1	si:ch211-168f7.5	0.012953156211813
12:16620875:16621500:-1	si:dkey-269i1.2	0.0128634073552513
10:43847101:43847746:1	nr2f1b	0.0128421676060888
13:22202601:22203000:-1	si:ch211-127m24.3	0.0128222696983849
22:37943701:37944839:1	fetub	0.0127997892685182
21:94310:94800:-1	bhmt	0.0127506704968968
19:14325348:14326400:-1	ta	0.0126712698612351
22:20276345:20278500:-1	tcf3b	0.0126484772666512
2:129175:129700:-1	znfl2a	0.0126217584228762
4:9333201:9334738:1	srgap1b	0.012583611567071
4:830901:831585:1	si:ch211-152c2.3	0.0125456092881346
5:64320769:64321200:-1	anxa1c	0.0125439268524212
10:32228701:32228981:1	wnt11r	0.0125086338730481
2:14740901:14741300:-1	si:dkey-24m12.2	0.0124789172138155
10:5092208:5093400:-1	sec31a	0.012471728622415
17:806844:807400:-1	dnajc17	0.0124531369980347
16:9729553:9730000:-1	cep76	0.0124401398953177
14:46426492:46426900:-1	si:ch211-168f7.5	0.0124154372796604
2:19342601:19343283:1	glula	0.0124130175790288
13:5947113:5947700:-1	dld	0.0124090064988449
9:30553608:30554800:-1	asb11	0.0123981614162671
1:8079610:8081200:-1	grin2ab	0.0123872824771168
24:12775603:12776300:-1	pck2	0.0123578342663557
22:11729101:11729421:1	krt97	0.0123451802862964
8:1914001:1914462:1	si:dkey-178e17.2	0.0123196906215729
15:31385:32300:-1	apoa1b	0.0122350278872848
14:20817401:20817948:1	aldob	0.0122191000579717
24:41883701:41885060:1	lama1	0.0122019485138143
7:71783001:71783611:1	ywhae2	0.0121626767194648
17:24499801:24500282:1	ugp2b	0.0121530195100998
19:9059901:9061110:1	crabp2b	0.0121528936846993
17:9736201:9737210:1	NPAS3	0.0121316411340322
5:60819601:60820152:1	lrwd1	0.0121090876610144
18:49315178:49315800:-1	CABZ01070258.1	0.0120892761959814
1:52897879:52898200:-1	commd1	0.0120561908536605
23:32425101:32426030:1	slc39a5	0.0120551193097003
4:13578817:13579900:-1	opn1sw1	0.0120392954605489
8:30444301:30444865:1	foxd5	0.0120256281108336
3:16596101:16597527:1	gys1	0.0120166118533674
6:51763101:51763501:1	fam65c	0.0119873262178538
12:16752759:16753300:-1	si:dkey-269i1.4	0.011972770497897
5:34861301:34862623:1	fbp1b	0.0119372002074576
23:42406601:42407173:1	cyp2aa4	0.0119345300834371
12:16569712:16570500:-1	ctslb	0.0119343121693654
23:42528801:42529368:1	cyp2aa3	0.0119210844019236
16:43871449:43872000:-1	zfpm2a	0.0119150281460363
7:54400409:54403500:-1	ccnd1	0.0118627750531273
4:35508201:35508557:1	si:dkeyp-4c4.1	0.0118579452129474
22:9997170:9998300:-1	BX324216.1	0.0118360520833585
16:39216701:39217468:1	sybu	0.0118160612007646
11:28396253:28397100:-1	igsf21a	0.0118140613886442
4:4823001:4823583:1	slc13a4	0.0118066693112858
19:26160101:26160500:-1	pard6gb	0.0117795955077997
18:26443601:26444006:1	ctsh	0.0117744056304097
11:5817701:5818468:1	arid3a	0.0117663231451176
4:5521501:5522060:1	mapk12b	0.0117470018549199
1:46139262:46140300:-1	si:ch73-160h15.3	0.0117399826830356
23:23325901:23326469:1	plekhn1	0.0117232349723908
25:31135513:31136000:-1	lamb1a	0.0117192199936316
4:32700807:32701300:-1	si:dkey-265e7.1	0.0117177597557535
6:12749701:12750534:1	mcm6	0.0116928342993243
17:22524814:22526200:-1	si:ch211-125o16.4	0.0116862389267698
19:5450939:5451500:-1	krt17	0.0116558795293667
11:7097908:7098600:-1	bmp7a	0.0116414830761325
12:17359166:17359700:-1	minpp1b	0.0116247573188942
3:2424101:2424715:1	zgc:165583	0.0116150745434952
21:6542319:6542900:-1	CABZ01052431.1	0.0115892576821046
20:51898201:51898578:1	aida	0.0115871018674001
20:12561201:12561750:1	si:dkey-269i1.4	0.0115766270894535
1:29056101:29057083:1	zic2b	0.011554854957811
15:29450329:29450900:-1	serpinh1b	0.0115528892655582
17:38831401:38832400:-1	slc24a4a	0.0115466521066126
16:55171901:55172524:1	nr0b2a	0.0115359789122818
21:5496801:5497373:1	stbd1	0.0115293869589406
8:7315088:7315300:-1	grip2a	0.0115132277811641
25:10918611:10918900:-1	mespab	0.0114930282405829
13:33685828:33687200:-1	flrt3	0.0114849960097872
7:5426901:5427390:1	si:dkeyp-67a8.4	0.0114709152158807
8:3987299:3988100:-1	cux2b	0.0114553478740107
6:56194801:56195514:1	tfap2c	0.011429824108152
14:46352698:46353500:-1	zgc:153018	0.0114172362588006
25:16338001:16339606:1	tead1a	0.0113919175927283
14:36723401:36723900:1	5S_rRNA	0.0113797855887762
15:46557490:46558100:-1	chd	0.0113761686141826
20:52719501:52720062:1	TSTA3 (1 of many)	0.0113712959800373
23:43934331:43934700:-1	abce1	0.0113585155806607
8:24376801:24377400:1	ZNF335	0.0113237765282483
22:9880124:9880700:-1	si:dkey-253d23.8	0.0113192119734176
23:10314653:10315500:-1	krt8	0.0113073368533454
21:5499801:5500328:1	stbd1	0.0112770144224667
3:17382404:17382900:-1	hsd17b1	0.0112745179565892
4:50684385:50685100:-1	si:dkeyp-44b5.5	0.0112727062227346
21:25553002:25553600:-1	efemp2b	0.0112722253088653
8:35343339:35343600:-1	si:busm1-48c11.3	0.0112677680944252
15:6971837:6972600:-1	si:ch73-311h14.2	0.0112567667659172
25:17264444:17264900:-1	cyp2x6	0.0112460007664683
3:15663101:15663779:1	phospho1	0.0112363296281332
7:48390890:48391400:-1	cdkn1ca	0.0112353486691472
15:2675315:2676900:-1	cldne	0.0112346030156802
25:9611219:9612000:-1	si:ch211-239b20.2	0.0112290962508123
12:21427701:21428583:1	ca10a	0.0111911330095746
9:18901267:18902200:-1	si:dkey-239h2.3	0.011183151016993
8:24373401:24373903:1	ZNF335	0.0111814379790841
4:9900201:9900800:-1	si:dkey-22l11.6	0.0111781058236648
23:18978334:18978900:-1	si:ch211-209j10.6	0.0111437617767168
3:58785161:58785800:-1	CU570684.4	0.0111372714279488
1:51765301:51765922:1	si:ch211-217k17.9	0.0111370504547358
22:5639020:5639500:-1	zgc:101000	0.0111305319440315
2:28393420:28394900:-1	cdh6	0.0111213501996213
20:48066201:48066770:1	socs3a	0.0111177623473192
9:52419301:52420033:1	BAZ2B (1 of many)	0.0111170292399339
10:45062443:45062800:-1	tuba7l	0.0111002723519938
4:29229801:29230619:1	CR388132.1	0.0110944312125237
KN150487.1:36301:36500:-1	-	0.0110939123598143
11:970514:971800:-1	slc6a1b	0.0110886141659488
18:21189660:21190400:-1	got2a	0.0110860141305477
5:3244018:3244400:-1	hspb1	0.0110807871678998
16:28802201:28802544:1	si:dkey-24i24.3	0.0110731436133321
KN149847.1:2301:2988:1	-	0.0110342645756356
4:55452502:55453000:-1	si:dkey-122c11.4	0.0110230506657871
23:42528001:42528571:1	cyp2aa3	0.0110073675459778
13:23501026:23501600:-1	si:ch211-120p12.3	0.0110029441667428
20:51375886:51376400:-1	rbm25b	0.010992529996971
12:14341001:14341400:-1	avl9	0.0109920915831115
22:5671414:5672000:-1	pgbd4	0.0109722086288069
10:43845554:43846000:-1	cetn3	0.0109628155427218
19:3196624:3197900:-1	stm	0.010958878417678
5:66131014:66133300:-1	stip1	0.0109533464724038
16:40635101:40635752:1	ccne2	0.010952497950896
17:29199106:29199700:-1	si:dkey-28g23.6	0.0109472419033627
6:9332611:9333200:-1	cyp27c1	0.0109430259196407
8:24379528:24379900:-1	CR450805.2	0.0109356265708845
16:21324843:21325400:-1	si:dkey-271j15.3	0.0109349995455596
21:26031901:26032300:-1	rab34b	0.0109262540452368
1:37412001:37412640:1	GALNTL6	0.0109255992992866
10:12048775:12049700:-1	trim23	0.0108805377755592
2:17123001:17123584:1	tfa	0.0108785413747107
14:32402393:32403400:-1	sox3	0.0108782759087799
22:5637468:5637900:-1	zgc:101000	0.0108662293144881
18:44830401:44830968:1	fam118b	0.0108499521096748
25:18917201:18917600:1	samm50	0.0108399853762261
12:36007910:36008600:-1	aatkb	0.0108396578034452
17:44872801:44873214:1	coq6	0.0108117005282403
12:36006786:36007300:-1	aatkb	0.0107938485800027
7:29994501:29995889:1	sema4bb	0.0107770447118531
3:17713001:17713552:1	znf385c	0.0107737394759847
22:36233701:36234117:1	EPHB3 (1 of many)	0.0107733815516113
25:34548001:34548286:1	hist2h3c	0.0107722358112907
12:16511695:16513000:-1	si:dkey-239j18.3	0.0107539390295413
1:663230:664200:-1	cyyr1	0.0107359355725766
4:8663701:8664546:1	wnt5b	0.0107316878532667
23:42872929:42873800:-1	pfkfb2a	0.0107310348726245
25:28875920:28876700:-1	nptna	0.0107218354045987
8:26901124:26902300:-1	slc16a1b	0.0107018798414851
8:35337424:35337700:-1	si:busm1-48c11.3	0.0106954565403622
7:30055758:30056500:-1	aldh1a2	0.0106917409171577
8:40285771:40286900:-1	aplnra	0.0106917080325874
1:6948307:6948800:-1	efnb2b	0.0106839297658165
19:24961788:24962500:-1	polr3gla	0.010664082490049
3:42171301:42171593:1	psmg3	0.0106555417266333
7:20348712:20350400:-1	si:dkey-19b23.8	0.0106545652457937
5:48005977:48008100:-1	mblac2	0.0106456784467432
21:34801322:34802000:-1	zgc:56585	0.0106438795164564
17:44878701:44879000:1	coq6	0.0106318125933478
13:22546701:22547649:1	zgc:193505	0.0106208696134521
19:22778961:22779500:-1	eppk1	0.0106076448741531
10:12043601:12044500:-1	trim23	0.0106048495761126
11:44341001:44341596:1	nid1b	0.0105968199400242
2:43947921:43948500:-1	zeb1a	0.0105915338966918
15:28831501:28834519:1	nova2	0.0105847337201412
2:48449901:48450529:1	hes6	0.0105843200955769
18:11940801:11942639:1	tmtc2b	0.0105766207113661
KN150127.1:32774:33100:-1	-	0.0105670143224922
1:41580151:41580700:-1	si:ch211-71k14.1	0.0105472962501251
12:12794501:12795002:1	grid1b	0.0105463140845581
23:32013901:32014397:1	si:dkey-126g1.9	0.010545029672247
23:6961301:6961685:1	si:ch211-117c9.1	0.0105319383293075
21:4800562:4801600:-1	rnf165a	0.0105188296228943
24:14311801:14312456:1	prdm14	0.0105096959736318
20:33721801:33722100:-1	rock2b	0.0105084421514268
10:15765340:15765700:-1	mamdc2b	0.0105007317589127
21:6443001:6443228:1	si:ch211-225g23.1	0.0104926727996314
11:30005701:30006451:1	si:dkey-163f14.5	0.010479243050166
17:14789000:14789500:-1	nid2a	0.0104740276007694
13:384001:384551:1	degs1	0.0104689284200942
19:38339901:38340371:1	nxph1	0.0104605740437511
12:3722445:3723300:-1	si:ch211-166g5.4	0.0104447059735078
25:7345669:7346600:-1	cdkn1cb	0.0104402519179297
20:3295334:3297500:-1	marcksa	0.0104244876280954
KN149748.1:27477:27800:-1	-	0.0104085207828378
21:1658935:1659700:-1	onecut2	0.0104040551906695
4:53263701:53264189:1	si:dkey-157e10.8	0.0104036071649151
4:48129804:48130500:-1	si:dkey-156k2.3	0.0103964793882716
24:14962601:14963359:1	dok6	0.0103892854123222
20:47247501:47248142:1	si:dkeyp-104f11.6	0.0103883123871567
22:15995001:15995654:1	rc3h1a	0.0103782740257668
5:51092590:51093100:-1	lhfpl2b	0.0103766772333676
18:13852101:13852500:-1	5S_rRNA	0.0103720019819452
6:40545801:40546666:1	prkcda	0.0103669197109611
8:2287364:2287700:-1	vdac3	0.0103615653360233
8:4761101:4761797:1	tmem127	0.0103578419236655
13:14846701:14847110:1	noto	0.0103529875998528
13:28370801:28371291:1	fgf8a	0.0103523517325152
2:32736301:32736753:1	si:dkeyp-73d8.12	0.0103497051920245
4:37511075:37511500:-1	si:dkey-207l24.2	0.0103489122835856
2:57155201:57156085:1	TM6SF2 (1 of many)	0.010345459158431
11:7556701:7557935:1	adgrl2a	0.010344379173074
18:46352558:46353100:-1	foxa3	0.0103409493012003
12:47542701:47543421:1	fmn2b	0.0103408295584593
10:25302337:25302900:-1	tmem135	0.0103350130880218
6:43243201:43244089:1	arl6ip5a	0.0103348636327142
19:5189741:5190600:-1	gnb3b	0.0103346972998209
22:15395827:15396400:-1	rpp21	0.0103340174294578
23:2564031:2564700:-1	snai1b	0.0103283529326724
8:32367705:32368300:-1	lipg	0.0103254689598396
KN150001.1:17301:17638:1	dre-mir-92a-1	0.010323236503186
5:59854101:59855541:1	tmem132e	0.0103206831587684
10:15759403:15759800:-1	mamdc2b	0.0103162783610132
1:45902901:45903823:1	mcf2la	0.0103133620003737
25:33842601:33843051:1	DNAJA4	0.0103115737915136
7:44377201:44378376:1	si:dkey-56m19.5	0.0103100825521196
11:25245101:25245568:1	opn1lw2	0.0103053010504315
13:21526268:21527300:-1	mxtx1	0.0103026316249927
3:29838302:29839200:-1	hsd17b14	0.0103022030267352
10:11042605:11043500:-1	ak3	0.0102981239205304
23:42439901:42440337:1	cyp2aa8	0.0102864089749572
17:35930943:35932100:-1	sox11a	0.0102822345113931
8:47632501:47633455:1	plch2a	0.0102681955251929
1:53221937:53222700:-1	capn9	0.010264966519236
20:51383478:51384000:-1	rbm25b	0.010261520786758
18:39524401:39524848:1	acadl	0.0102578367001222
2:37233101:37233527:1	apoda.2	0.010254916410343
11:18541848:18542400:-1	id1	0.0102514070817099
3:23511401:23511900:-1	eve1	0.0102480475519053
4:70161501:70161865:1	CABZ01051641.2	0.0102453862036553
13:50293004:50293500:-1	vent	0.0102356710506099
7:58454601:58455392:1	zgc:56231	0.0102339692029578
23:33548854:33549800:-1	itga5	0.0102255393610913
19:7390127:7391400:-1	oxr1b	0.0102142350991901
15:6150471:6151500:-1	dscamb	0.010213449761481
18:40397501:40398403:1	sema6dl	0.010212221876865
11:28343403:28344200:-1	dhrs3b	0.0101807970631931
4:11574704:11575900:-1	net1	0.0101781124431742
20:34880201:34880862:1	mcm3	0.0101776539536976
19:43021717:43022200:-1	fkbp9	0.0101533427907084
25:25134416:25134800:-1	tsg101a	0.0101443610527741
3:36327301:36327482:1	si:ch1073-443f11.2	0.0101437474669986
15:29158101:29158929:1	si:ch211-137a8.4	0.0101415641674105
17:37273801:37274688:1	slc30a1b	0.0101386314747431
9:29395701:29395993:1	oxgr1b	0.0101374207654767
4:2600732:2601200:-1	e2f7	0.0101368078945733
2:42646248:42647300:-1	dip2cb	0.0101312478344289
7:2768701:2769060:1	si:dkey-125e8.1	0.0101287917541339
25:24638665:24639200:-1	BRSK2 (1 of many)	0.0101267317627129
25:22762282:22762900:-1	mob2a	0.010126590184026
20:32675901:32676890:1	scml4	0.0101222005078617
19:11031301:11031856:1	si:ch73-347e22.8	0.0101219696600275
15:34476754:34477200:-1	agmo	0.0101083458475435
7:51437474:51438000:-1	hdac8	0.010105754003895
13:23418587:23419000:-1	prim2	0.0100969833742564
15:35233001:35234766:1	sesn3	0.0100842438184345
24:38761125:38761600:-1	si:ch1073-164k15.3	0.0100827204897177
16:21605877:21606300:-1	mpp6a	0.0100826299604244
14:41742701:41743000:-1	si:ch211-63p21.2	0.0100674256282867
15:5763744:5764200:-1	chchd2	0.0100596309081686
9:7315391:7315600:-1	mitd1	0.0100540880362238
21:32018826:32019300:-1	CYSTM1 (1 of many)	0.010046521782986
25:25128403:25128800:-1	tsg101a	0.0100306440981493
4:34010823:34011800:-1	U1	0.0100260429764234
1:50285801:50286160:1	otx1a	0.0100258781899282
11:3951801:3952784:1	gnl3	0.0100229868760346
1:51855200:51856000:-1	acy3.2	0.0100182021211736
6:45872655:45873100:-1	epha2a	0.0100153340321634
21:26680401:26680800:-1	banf1	0.0100097878570554
4:14846103:14846300:-1	si:dkey-14k9.3	0.0100047897785364
9:13381107:13381800:-1	fzd7a	0.0100031619614778
