# Supplementary material for: A high-resolution mRNA expression time course of embryonic development in zebrafish
Source: eLife. 2017 Nov 16;6:e30860. doi: 10.7554/eLife.30860 (PMC5690287; doi:10.7554/eLife.30860)
Supplement: Supplementary file 17. [file elife-30860-supp17.zip › detct/PC3.genes.tsv]

region	gene_name	% variance explained
12:16773772:16774300:-1	si:dkey-26g8.4	0.026239504147158
12:16596066:16596600:-1	si:dkey-26g8.4	0.0255266476966167
22:14069101:14069967:1	he1a	0.0250632958160004
12:16797475:16798100:-1	si:dkey-26g8.5	0.0243719047178906
22:14074101:14074620:1	he1b	0.0241721087279311
12:16816937:16817800:-1	zgc:174855	0.0241363899018716
12:16495266:16496100:-1	ctslb	0.0239845344426872
12:16511695:16513000:-1	si:dkey-239j18.3	0.0232875987152543
12:16569712:16570500:-1	ctslb	0.0232376484236033
20:12561201:12561750:1	si:dkey-269i1.4	0.0232208525409293
12:20217541:20217800:-1	hbbe3	0.0231117951378919
12:16752759:16753300:-1	si:dkey-269i1.4	0.0228493868781352
12:16470534:16471500:-1	zgc:174855,si:dkey-239j18.2	0.0221926602451408
12:16829201:16829971:1	zgc:174153	0.0214860204488637
12:16637102:16637900:-1	zgc:174154	0.0212488175021996
12:16620875:16621500:-1	si:dkey-269i1.2	0.020724833470476
4:13578817:13579900:-1	opn1sw1	0.0193965736656196
11:24059201:24060087:1	pnp4a	0.0191317846422628
7:21607201:21608005:1	si:dkey-85k7.7	0.0183483459453862
21:26688501:26689182:1	slc3a2b	0.018250321106126
15:1624907:1625600:-1	nnr	0.0181276812758849
19:3196624:3197900:-1	stm	0.0173196916177691
4:830901:831585:1	si:ch211-152c2.3	0.0164776507739562
17:19323186:19323700:-1	gsc	0.0163038354036982
1:27791801:27792744:1	psip1	0.0162309276537403
19:5189741:5190600:-1	gnb3b	0.0161921494097599
7:23938654:23941300:-1	slc7a8a	0.0160379534554139
16:26144401:26145252:1	prss59.2	0.0159375787417551
2:43093273:43094000:-1	oc90	0.0159011747232715
17:15534150:15534700:-1	col10a1a	0.0157828071292998
11:25245101:25245568:1	opn1lw2	0.0157488078280883
6:7257701:7258171:1	sox21a	0.0157372679509939
10:6414262:6415100:-1	ca9	0.0157250396796986
8:21336949:21337400:-1	ela2l	0.0155349316638965
15:38026475:38027100:-1	si:dkey-238d18.15	0.015411747818422
2:53756683:53757300:-1	admp	0.0153192791271102
7:58522035:58522600:-1	sox32	0.0152852400520626
21:13049942:13051000:-1	si:dkey-228b2.6	0.0151411198049263
KN149861.1:14121:14400:-1	5_8S_rRNA	0.0150039072544239
4:12033101:12035018:1	tnnt2c	0.0149533897039391
11:43095101:43095802:1	sult6b1	0.014907702468581
6:41185701:41186286:1	opn1mw1	0.0148469959053824
15:37919280:37919500:-1	ctrl	0.0148394289795397
17:48907079:48907500:-1	si:ch1073-80i24.3	0.0147671168123194
8:53668686:53669300:-1	rho	0.0147531107610521
22:9997170:9998300:-1	BX324216.1	0.0147423616769448
25:26311525:26312000:-1	si:dkeyp-73b11.8	0.0146135734692576
5:25511448:25511600:-1	ela3l	0.0145504201651154
7:34806401:34807096:1	ctrb1	0.0143996454934325
19:42666024:42666800:-1	si:ch211-191i18.4	0.0143717483895589
8:50268301:50268700:-1	nkx3-1	0.0143485812733798
14:14290101:14291135:1	plp1a	0.0142718530172389
20:43818062:43819200:-1	mixl1	0.0142040393778689
24:26225661:26226500:-1	skilb	0.0141864349166672
11:23769601:23770131:1	chia.2	0.0141722583342432
10:12048775:12049700:-1	trim23	0.0141341984605443
10:12043601:12044500:-1	trim23	0.0141006573257437
21:23123535:23124500:-1	zbtb16a	0.0140592762754204
19:22229725:22230500:-1	mbpa	0.0140586700973358
9:30553608:30554800:-1	asb11	0.013976114959629
12:3420171:3420700:-1	gngt2b	0.0139760099341677
12:17497301:17497647:1	pms2	0.0138742126330276
6:50832201:50832770:1	CT030737.1	0.0138289779273053
4:37511075:37511500:-1	si:dkey-207l24.2	0.0137863346610538
20:54192874:54193200:-1	hsp90aa1.1	0.0137857786331862
19:24961788:24962500:-1	polr3gla	0.0137683757760414
2:23021366:23022000:-1	agxtb	0.013717560438984
2:53773527:53773800:-1	im:7138239	0.013685893490386
3:22965101:22965589:1	gngt2a	0.0136191986604265
11:6447501:6447906:1	gadd45ba	0.013579577957674
23:25938801:25939311:1	hnf4a	0.0135553744120004
3:26924101:26925330:1	emp2	0.0135393575646838
16:26139601:26140408:1	prss59.1	0.0134443474171498
6:50827001:50827578:1	CT030737.1	0.0134291020085918
11:10685764:10686400:-1	slc4a10a	0.0134206823789887
13:32903201:32903887:1	arg2	0.0134150574067627
5:52384056:52384600:-1	mrps30	0.013379025371023
7:34790656:34791100:-1	zgc:112160	0.0132687873454624
22:22317410:22319000:-1	camsap2a	0.0132157497907447
3:36327301:36327482:1	si:ch1073-443f11.2	0.0131705785694152
12:27028744:27029100:-1	si:dkey-11c5.14	0.0131307545878118
14:26405229:26405800:-1	neurog1	0.0131286355176843
22:26787201:26787897:1	adcy9	0.0131084954380963
21:28184701:28185200:1	pygma	0.0131015461314327
25:1226601:1226949:1	rxfp3.3b	0.0130825622332486
KN150374.1:7408:7900:-1	-	0.0130774885340986
12:48302901:48303271:1	ndr2	0.0130685415630634
19:10931401:10932168:1	apoa4a	0.0130515219840945
13:28550001:28550587:1	inaa	0.0130499770421359
7:49610001:49610400:-1	cd44a	0.0130454761915509
1:46793601:46794120:1	fstl1a	0.0130259820392775
5:19684646:19685300:-1	dao.1	0.0129944189822707
21:28189901:28190426:1	pygma	0.012993872449371
2:36959001:36960026:1	gadd45bb	0.0129661279238712
9:30292701:30293238:1	col8a1a	0.0129066719727911
18:2864101:2864890:1	pygo1	0.0128875961782402
3:61287201:61287677:1	si:zfos-44a5.1	0.0128800105970376
15:18317511:18318000:-1	zbtb16b	0.0128652938591821
21:44510181:44511300:-1	zgc:136410	0.0128529682018508
14:30329355:30330200:-1	efemp2a	0.0128115607394257
7:48428901:48429274:1	trpm5	0.0128073718885261
21:23125476:23126600:-1	zbtb16a	0.012791670220629
9:48600018:48600500:-1	col28a2a	0.0127892385286211
16:46359801:46360583:1	nr2f5	0.012767335350945
8:6914201:6914622:1	si:ch211-255g12.6	0.0127663364392018
11:22952670:22953200:-1	optc	0.0127635865177181
11:22950525:22951100:-1	optc	0.0127615061936711
5:25512501:25512700:-1	ela3l	0.0127499000107143
22:26782201:26782719:1	adcy9	0.012700777437837
2:37233101:37233527:1	apoda.2	0.0127006272318191
4:50760407:50761000:-1	si:dkey-16b10.3	0.0126856948539236
23:45958862:45959300:-1	ednrab	0.0126737526159223
16:52630901:52631229:1	fabp10a	0.0126478288134769
11:25144986:25145500:-1	mafbb,CR932000.1	0.0126219292027993
19:19315233:19315700:-1	si:ch73-295i22.5	0.012605435013658
14:14287401:14288469:1	plp1a	0.0125587968770934
4:66256101:66256743:1	CT737127.2	0.0125170893686975
7:34791394:34791800:-1	zgc:112160	0.0124857724738607
23:21547501:21547931:1	si:ch73-21g5.7	0.0124490456956177
18:46352558:46353100:-1	foxa3	0.0124326289911827
9:45036401:45037056:1	frzb	0.0124011231471329
23:21542653:21543100:-1	her4.2	0.0123202984403681
8:51747376:51749600:-1	tbx16	0.0123094627125331
3:59855209:59855700:-1	si:ch73-364h19.1	0.0122606738624773
12:20218236:20218700:-1	hbbe3	0.0122597059124905
25:444201:444659:1	prtgb	0.0122583509380905
16:53103301:53103712:1	trip13	0.0122328135496473
7:22392301:22392815:1	ponzr5	0.0121848569407494
8:25206452:25207000:-1	gnat2	0.0121832444520435
19:43539001:43539378:1	eef1a1l1	0.0121781173827773
11:10566101:10567206:1	b3gnt5a	0.0121685171832865
20:12562901:12563580:1	si:dkey-269i1.4	0.0121594867059441
9:45037801:45038195:1	frzb	0.0121567601798435
22:7413801:7414404:1	CELA1 (1 of many)	0.0121191335674265
14:20817401:20817948:1	aldob	0.012116384752716
3:62341797:62342300:-1	sox9b	0.0121027598481498
11:29734496:29735000:-1	ace2	0.0120938526488095
15:35233001:35234766:1	sesn3	0.0120504775187462
21:45634018:45634400:-1	slc22a5	0.012050056285379
21:25190101:25190585:1	sycn.2	0.0120292827830652
2:4376301:4377128:1	gata6	0.011996057960518
16:55367801:55368175:1	CABZ01052290.1	0.011965828170561
11:41442001:41442484:1	si:ch211-193l2.8	0.0119531872051808
7:59181301:59181637:1	SEMA4F	0.0119441974069563
5:11595444:11596300:-1	nos1	0.0118964799525564
8:29586001:29586382:1	atoh1a	0.0118955468229873
5:53520455:53521200:-1	grk1b	0.0118817170001829
8:41151635:41152700:-1	fahd2a	0.011813042913663
19:42672180:42672500:-1	cart4	0.0118048245493901
7:50498101:50498395:1	si:ch73-380l10.2	0.0118006166564283
18:23882127:23883200:-1	nr2f2	0.0117628140073938
2:38012856:38013400:-1	pcp4l1	0.011762011088072
23:38250801:38251866:1	zgc:112994	0.0117552930414196
5:66760901:66761458:1	ebf2	0.0117483529032043
6:1310102:1310900:-1	zeb2b	0.0117333191178849
1:53293301:53293786:1	acta1a	0.0117171304138835
1:46139262:46140300:-1	si:ch73-160h15.3	0.0117003586347196
16:14973101:14973600:-1	mrpl13	0.0116730050809271
11:41414001:41414480:1	si:ch211-193l2.6	0.011671374621956
7:33951340:33951800:-1	crybgx	0.0116534154796107
7:7168326:7169100:-1	six7	0.0116489846731132
5:13854883:13855200:-1	si:ch211-185j11.3	0.011629314965767
7:34797901:34798317:1	zgc:136461	0.0115685651593361
5:45890471:45891100:-1	hapln1a	0.0115638886222464
10:33235801:33236057:1	myl10	0.0115393678842206
5:60917662:60918100:-1	si:dkey-261j4.5	0.0115356107093671
5:13806259:13807000:-1	tet3	0.0114991371323933
15:45647201:45647699:1	sagb	0.0114779354112114
6:40748132:40748500:-1	myhb	0.0114669183739153
23:46240644:46240900:-1	tgm1l4	0.0114637786124126
13:21526268:21527300:-1	mxtx1	0.0114495673549234
7:18527007:18528100:-1	mllt3	0.0114018775894959
6:40574801:40575014:1	si:ch73-15b2.5	0.0113882803222689
4:47172601:47173000:-1	BX470115.2	0.0113782100371022
11:41449989:41450400:-1	si:ch211-193l2.7	0.0113628810923935
2:14220480:14220900:-1	si:ch1073-291l11.2	0.0113409936158624
7:58470303:58470600:-1	sox17	0.0113289801719888
22:9996429:9996900:-1	BX324216.1	0.0113158634361155
16:15160301:15160720:1	col14a1a	0.011313661463236
20:16984401:16985152:1	nfkbiaa	0.0112946384990365
5:24244423:24244900:-1	ap1b1	0.0112898616241326
7:49047701:49048173:1	BX511065.1	0.0112821598444477
15:2675315:2676900:-1	cldne	0.0112786723899743
3:53669301:53669724:1	col5a3a	0.011278142728372
8:21349301:21349645:1	ela2	0.011264007838058
17:22524814:22526200:-1	si:ch211-125o16.4	0.0112504340186222
14:20814601:20815100:1	aldob	0.011216096662768
17:38766101:38767335:1	ccdc88c	0.0111818531701545
4:16455624:16456700:-1	BX322608.1	0.0111800265755778
15:46557490:46558100:-1	chd	0.0111581928031537
15:25589307:25589700:-1	hif1al	0.0111304988565008
20:53664401:53664832:1	apobb.2	0.0111141895659925
1:1426801:1427194:1	dre-mir-459	0.0111038865155235
7:39121301:39121845:1	tnni2b.2	0.0110990426702955
22:9999427:10000400:-1	BX324216.1	0.0110966278857773
25:30816501:30817039:1	lsp1	0.0110821676883727
16:1358701:1359760:1	cers2b	0.0110761828902891
10:3061658:3061900:-1	ckmt2a	0.0110669548661004
3:17874237:17874700:-1	si:ch73-141c7.1	0.0110623116249318
5:6996911:6997400:-1	bmpr1ba	0.0110575605379614
11:36227501:36227832:1	ldlrad2	0.01105566285347
18:25040863:25041600:-1	st8sia2	0.0110488273297104
1:36069128:36069600:-1	prmt9	0.0110364120910129
25:13513038:13513500:-1	fa2h	0.0110222463765654
10:10370243:10371300:-1	dre-mir-219-1	0.0110140337932422
8:949504:949800:-1	smyd1b	0.0109872439624192
7:29247249:29247700:-1	anxa2b	0.0109852229167339
9:6680618:6681600:-1	pou3f3a	0.0109759444899629
13:3125101:3125422:1	prph2b	0.0109757494967662
6:55869080:55869400:-1	cyp24a1	0.0109752631130133
KN150674.1:8101:8626:1	TIMP3	0.0109575114205087
25:33873850:33874500:-1	gcnt3	0.0109565370751911
13:4921401:4921835:1	psap	0.0109548198868127
7:62237501:62237974:1	stim2b	0.0109543400287072
23:27205009:27206200:-1	si:dkey-157g16.6	0.0109522671289021
20:23123886:23124400:-1	rasl11b	0.0109374634280898
11:25237201:25237785:1	opn1sw2	0.0109271665440229
8:1144201:1144721:1	slc35d2	0.0109153028002278
14:36410001:36410376:1	tdo2a	0.0109093785387183
1:8079610:8081200:-1	grin2ab	0.010895043834397
16:42058782:42059200:-1	etv2	0.0108761122713366
17:30710101:30710999:1	apoba	0.0108565787193763
3:54891995:54892300:-1	hbae3	0.0108564813593371
2:2639601:2639912:1	myl13	0.0108502507281027
3:32792374:32793000:-1	aoc2	0.010847379352767
9:20330128:20330500:-1	igsf3	0.0108466310143391
17:49959318:49960000:-1	zgc:113886	0.0108286841132607
3:35990189:35990700:-1	coil	0.010816782072147
7:21563023:21563300:-1	U1	0.0107797276522638
16:25356801:25357616:1	fbxo32	0.0107602909568674
13:35864432:35865600:-1	si:dkey-157l19.2	0.0107570534781742
3:23551101:23551885:1	hoxb9a	0.0107353250752702
23:33363801:33364356:1	dre-mir-205	0.0107343006292615
23:19896076:19896700:-1	haus7	0.0107261250495378
9:1963205:1964000:-1	hoxd9a	0.0107205248400258
13:22546701:22547649:1	zgc:193505	0.0107059344476821
12:34800501:34800813:1	prph2a	0.0106976269326448
4:56567801:56568072:1	si:ch211-212k5.4	0.0106881158778747
8:22317268:22317700:-1	smim1	0.0106873456611124
21:10657601:10657947:1	cplx4a	0.0106810373457136
19:20178001:20179181:1	hoxa9a	0.0106678963620337
15:37921801:37922200:-1	ctrl	0.0106642462084731
21:11318401:11318730:1	cel.1	0.0106582550206596
25:16485772:16486000:-1	cpa4	0.0106543154686722
2:26363119:26363600:-1	cldn11a	0.0106297661129288
18:22053300:22054600:-1	pard6a	0.0106200248258507
25:14932643:14934600:-1	pax6a	0.0106173743039302
17:37438140:37438600:-1	crip1	0.0106115131240717
5:30017789:30018000:-1	tcnl	0.0106086344358593
3:21099701:21099988:1	zgc:153968	0.0106084363048381
4:49527001:49527400:1	U6	0.0106055460573
22:13773620:13774000:-1	s100b	0.0105988687450259
11:24755001:24755600:1	sulf2a	0.010597370290174
13:22708601:22709310:1	dna2	0.0105777228105162
19:47988583:47988900:-1	ACTC1 (1 of many)	0.0105768438950345
4:25064737:25066200:-1	gata3	0.0105682533495439
6:29235401:29236925:1	atp1b1a	0.0105641423360117
25:30658801:30659068:1	tnni2a.1	0.0105540622516035
16:5705201:5705715:1	zgc:91890	0.0105399017168157
4:8034726:8035000:-1	si:ch211-240l19.5	0.0105363028240904
22:13778433:13778800:-1	s100b	0.0105227661371055
8:21338001:21338200:-1	ela2l	0.0104875502817793
13:31162250:31162600:-1	prdm8	0.0104820176429076
KN150258.1:74059:74500:-1	-	0.0104697601009043
3:55433160:55433400:-1	cep112	0.010461072893725
6:14825801:14826412:1	pou3f3b	0.0104509197042991
16:35829401:35829800:1	map7d1a	0.0104496932702419
8:18570525:18571100:-1	cpox	0.0104478542838092
KN150365.1:3369:4100:-1	CABZ01093502.1	0.0104260020367801
20:45994701:45995438:1	bmp2b	0.0104259168523016
21:45635502:45636200:-1	slc22a5	0.0104256375057616
2:37971613:37972000:-1	cbln10	0.0104224417279624
22:266366:266500:-1	myhz1.1	0.0104158822338292
18:18942419:18943400:-1	si:dkey-73n10.1	0.0104150262656612
24:4723603:4724700:-1	cpb1	0.0103994065279806
25:13462601:13463100:-1	fa2h	0.0103982866294473
20:31381101:31382009:1	apobb.1	0.0103782711410282
6:42293758:42294300:-1	fancd2	0.0103737407256003
17:38308501:38308798:1	nkx2.9	0.0103623952102721
11:22436014:22436500:-1	myog	0.0103552619284124
4:56572501:56572893:1	si:ch211-212k5.4	0.01035480581284
6:3528901:3529393:1	klhl41b	0.0103253992551346
25:1224801:1225350:1	rxfp3.3b	0.0103240102109807
7:5426901:5427390:1	si:dkeyp-67a8.4	0.0103139414895592
5:65832901:65833412:1	kntc1	0.0103094919949155
3:55897672:55898100:-1	srl	0.010306335695786
2:58884372:58884700:-1	5S_rRNA	0.0103063254380305
17:45692900:45693200:-1	arf6b	0.0103044845884608
5:34398901:34399398:1	foxd1	0.0103021110966757
4:76004966:76005800:-1	slco1d1	0.0102945787791781
3:49140539:49140900:-1	zgc:114118	0.0102941283191568
9:30987625:30988100:-1	klf5b	0.0102904617095156
15:19704801:19705047:1	lim2.3	0.0102843173469102
24:2828391:2829200:-1	si:ch211-152c8.5	0.0102721418909559
1:58631735:58632100:-1	cyp3a65	0.0102636720317204
4:11574704:11575900:-1	net1	0.0102636532726847
12:9405883:9406500:-1	pgap3	0.0102595190938623
19:30212101:30213498:1	marcksl1b	0.0102562509172885
15:16878301:16878561:1	gdpd1	0.0102499051326262
13:36674504:36674900:-1	nin	0.0102456718278071
19:19287102:19287500:-1	dre-mir-219-3	0.0102453517691739
23:27207899:27208500:-1	si:dkey-157g16.6	0.0102374119415283
10:15088721:15089600:-1	si:ch211-95j8.2	0.0102327087987402
20:26579109:26579800:-1	mthfd1l	0.0102232104449755
20:48954301:48954770:1	nkx2.2b	0.0102100620055289
8:4797683:4798200:-1	igsf9b	0.0102011020499532
14:16856201:16856624:1	slc43a3b	0.0101990144617118
11:41354027:41354500:-1	her2	0.0101960830802475
19:17463101:17463677:1	lye	0.0101796204466879
18:168401:168700:-1	gart	0.0101785903755782
17:27214301:27214500:1	si:ch211-160f23.7	0.0101669370274989
7:23937458:23938500:-1	slc7a8a	0.0101657044868407
1:23974201:23974500:-1	gatb	0.0101587084550287
3:26025601:26026193:1	atp2a1	0.0101531626106339
24:38806701:38807183:1	si:ch73-70c5.1	0.0101490693508983
15:631451:632100:-1	alox5b.3	0.0101486341377791
23:42464001:42464517:1	cyp2aa9	0.0101464521083148
1:36064422:36064800:-1	prmt9	0.0101334282812907
13:33478511:33479000:-1	rrbp1a	0.0101251811987701
23:33548854:33549800:-1	itga5	0.0101239390724409
6:12321539:12322200:-1	slc15a1b	0.0101202198278451
24:26157738:26158200:-1	apodb	0.0101201668980625
16:29138257:29140500:-1	mef2d	0.010119622111622
5:4041717:4041900:-1	zgc:153704	0.0101191177841639
20:29574266:29574600:-1	actc1a	0.0101176989130012
3:52640506:52641100:-1	CHCHD5	0.0101106973689256
2:47517819:47518200:-1	pax3a	0.0101057879167669
3:19063801:19064200:-1	si:dkeyp-51f2.3	0.0101011029812682
9:28530365:28531400:-1	klf7b	0.0100918340827493
18:45735301:45735697:1	depdc7	0.0100915679301276
17:30399501:30400041:1	greb1	0.0100904480883707
3:37090801:37091283:1	fmnl1a	0.0100899382016748
13:43009132:43009700:-1	zgc:153073	0.0100776089164857
6:36485201:36485655:1	lrrc15	0.0100769291097588
4:25701001:25701333:1	zgc:77651	0.0100720144545809
8:40285771:40286900:-1	aplnra	0.0100720018198958
9:3031001:3031523:1	si:ch211-173m16.2	0.0100714469298017
8:50296211:50296600:-1	nkx2.7	0.0100671375008472
12:18443684:18444400:-1	pgp	0.010062103383656
25:35908101:35908628:1	irx3b	0.0100618164808962
14:14255371:14255700:-1	si:dkey-27i16.2	0.010058664301002
6:17425616:17426400:-1	rptor	0.0100583073093335
13:30438501:30440407:1	zmiz1a	0.0100541020558838
24:40956288:40957800:-1	smyhc1,smyhc2	0.0100508711127635
20:31044201:31044668:1	sod2	0.010046703135557
10:11424128:11424700:-1	plac8.1	0.0100446159267491
10:22809701:22810135:1	tmem88a	0.0100431578263674
7:22580601:22581016:1	pygmb	0.0100417305882444
5:67231935:67232300:-1	gsx1	0.0100387468986064
2:45244001:45244743:1	chrng	0.0100311437847586
23:23987501:23988133:1	agrn	0.0100256499490231
24:17121901:17122816:1	bmi1a	0.0100244202806591
16:52628401:52628600:1	fabp10a	0.0100222240582805
10:26849301:26849680:1	arr3a	0.0100171136839153
9:22287821:22288400:-1	crygm2d11	0.0100154853659596
9:22305737:22306300:-1	crygm2d15	0.0100151537660864
