# Supplementary material for: A high-resolution mRNA expression time course of embryonic development in zebrafish
Source: eLife. 2017 Nov 16;6:e30860. doi: 10.7554/eLife.30860 (PMC5690287; doi:10.7554/eLife.30860)
Supplement: Supplementary file 17. [file elife-30860-supp17.zip › detct/PC4.genes.tsv]

region	gene_name	% variance explained
12:20217541:20217800:-1	hbbe3	0.0283187585806034
25:30840501:30841246:1	tnnt3a	0.0229018843337375
KN150207.1:20211:20600:-1	CABZ01112575.1	0.0223928669836422
11:8151057:8151200:-1	uox	0.0209926313170084
KN150709.1:24172:24500:-1	CABZ01038709.1	0.0202714566980058
5:66784442:66784900:-1	si:dkey-251i10.2	0.0202397018539098
4:13578817:13579900:-1	opn1sw1	0.020191021966011
25:10730601:10730973:1	anpepb	0.020170634678434
7:8127069:8127800:-1	aep1	0.0197769438436792
8:21336949:21337400:-1	ela2l	0.0197429228081181
16:25165733:25166200:-1	try	0.0197267128060019
16:26144401:26145252:1	prss59.2	0.0195024983524657
8:1006501:1006986:1	sprb	0.0191490590399551
16:54526700:54527200:-1	CABZ01111454.1	0.0188411288399583
2:7684723:7685200:-1	wu:fc46h12	0.0187721268722656
5:25511448:25511600:-1	ela3l	0.0186486170220735
5:31662347:31663600:-1	myhz1.3	0.0185450539075686
4:16330924:16331500:-1	epyc	0.0182076350228593
11:24059201:24060087:1	pnp4a	0.0181333341335585
19:41989701:41990149:1	si:ch211-57n23.4	0.0179064130807673
9:39327901:39328272:1	cps1	0.0178425426866986
15:37919280:37919500:-1	ctrl	0.0177355646942388
5:31698475:31699200:-1	myhz1.1	0.0177024499013021
25:440301:440663:1	prtgb	0.0175612792373504
7:34806401:34807096:1	ctrb1	0.0174491982475156
KN150374.1:7408:7900:-1	-	0.0173013442170859
12:25000601:25001209:1	gch2	0.0172805488064033
16:26139601:26140408:1	prss59.1	0.0172341620423761
25:30710901:30711250:1	tnni2a.4	0.0171850039549434
22:7413801:7414404:1	CELA1 (1 of many)	0.0170810762493564
2:35526962:35527700:-1	tnw	0.01696901003189
1:25158001:25158873:1	fabp2	0.0167682360735083
7:34790656:34791100:-1	zgc:112160	0.0166946625572033
3:54876901:54877454:1	hbbe1.1	0.0166869222779843
5:25512501:25512700:-1	ela3l	0.0166596551935393
11:23769601:23770131:1	chia.2	0.0166235436563834
KN149797.1:55561:56000:-1	CABZ01113193.1	0.0166186246901061
3:60961304:60961700:-1	pvalb1	0.0165915511895479
14:32508801:32509213:1	arr3b	0.0165065229956384
18:46213979:46215300:-1	prx	0.0164820441485206
19:22229725:22230500:-1	mbpa	0.016323943498664
7:34791394:34791800:-1	zgc:112160	0.0163153529713793
1:6870401:6870918:1	mylz3	0.0162700296067772
3:54865772:54866500:-1	si:ch211-5k11.2,hbae1	0.0162451665521835
12:3420171:3420700:-1	gngt2b	0.0161338690601332
4:57017101:57018693:1	znf1127	0.0160927343271829
12:26293890:26294400:-1	myoz1b	0.0160551682117626
17:27443501:27443872:1	ctsl.1	0.0160234549778915
17:49973105:49973900:-1	zgc:113886	0.01589994541654
23:16949578:16951400:-1	AL732515.1	0.01580897192119
17:49959318:49960000:-1	zgc:113886	0.015752501563429
25:444201:444659:1	prtgb	0.0156668824156802
6:41185701:41186286:1	opn1mw1	0.0156079753096027
17:49978635:49979500:-1	zgc:113886	0.015505104719557
12:20218236:20218700:-1	hbbe3	0.0154366176682938
23:21547501:21547931:1	si:ch73-21g5.7	0.0153979101875025
11:12538701:12540545:1	Metazoa_SRP	0.015379988928088
3:54872954:54873600:-1	si:ch211-5k11.2	0.0153517908765831
7:7168326:7169100:-1	six7	0.0153366619647201
7:34797901:34798317:1	zgc:136461	0.0152856300327887
11:41449989:41450400:-1	si:ch211-193l2.7	0.0152160855734306
25:16485772:16486000:-1	cpa4	0.0151636381464284
4:57315247:57315800:-1	znf993	0.0151456120791317
8:21349301:21349645:1	ela2	0.0151320354474521
11:41442001:41442484:1	si:ch211-193l2.8	0.0151083259544645
11:34793701:34794612:1	fam212aa	0.0151071711120169
12:3885901:3886490:1	tbx6	0.0150301233974199
5:31681664:31682900:-1	myhz1.2	0.0150210157265879
12:14972401:14972826:1	mylpfb	0.0149963907920789
17:49934746:49935500:-1	zgc:113886	0.0148564424997933
1:25160201:25160700:1	fabp2	0.0148438504560496
15:46889101:46890380:1	IZUMO1R	0.014836578109975
11:25237201:25237785:1	opn1sw2	0.0148347826925846
5:31616701:31617422:1	myhz2	0.0148341822798407
4:57988001:57988438:1	znf1109	0.0147560884426969
13:580901:581283:1	abcc2	0.0147263073648291
17:49965601:49966400:-1	zgc:113886	0.014709351481732
17:27444001:27444265:1	ctsl.1	0.0147036646442746
2:23021366:23022000:-1	agxtb	0.0146980189912103
17:49982068:49983100:-1	zgc:113886	0.0146480546527174
17:48907079:48907500:-1	si:ch1073-80i24.3	0.014622942638143
4:22937501:22937900:-1	cd36	0.0145747713641812
11:27298201:27298543:1	barx1	0.0145607866911908
17:49953275:49954300:-1	zgc:113886	0.014522232929826
17:49969503:49970300:-1	zgc:113886	0.0144445758069468
3:19916118:19916600:-1	slc4a1a	0.0144393836600503
19:5189741:5190600:-1	gnb3b	0.0144027199950932
5:53520455:53521200:-1	grk1b	0.0143793995860842
3:23555653:23556100:-1	si:ch211-72a16.11	0.014316616977101
12:20666401:20666600:-1	nme2a	0.0143141713297556
4:60020201:60020739:1	si:dkey-146c18.5	0.0142647621643893
12:5118701:5119141:1	pde6c	0.0142535514680153
14:15920401:15921844:1	si:ch73-87e17.1	0.0142379101155552
6:12321539:12322200:-1	slc15a1b	0.0142107474893377
23:43379301:43379528:1	tgm2a	0.014185879764094
4:65418518:65419000:-1	BX511215.1	0.0141819415538259
11:8151401:8151600:-1	uox	0.014159715696626
8:53668686:53669300:-1	rho	0.0141387316787955
21:15341401:15341806:1	si:dkey-11o15.10	0.0140643345187286
3:24977330:24977900:-1	rbx1,chadla	0.0139938360251731
22:14058953:14059300:-1	aox5	0.0139919982863186
3:54883812:54884500:-1	si:ch211-5k11.2	0.0139901916255778
1:42334101:42334565:1	ctnna2	0.0139381451177892
8:21338001:21338200:-1	ela2l	0.0138872260178088
12:17588553:17588900:-1	pvalb2	0.0138815160732546
KN149861.1:14121:14400:-1	5_8S_rRNA	0.0138695016156269
12:17752201:17752539:1	tmem130	0.0138538906460305
6:1310102:1310900:-1	zeb2b	0.0138205916614711
16:52630901:52631229:1	fabp10a	0.0138199003196534
21:11318401:11318730:1	cel.1	0.0138117861460706
24:26134464:26135500:-1	and1	0.0138000874162221
5:31591101:31591678:1	taok3b	0.0137389982754049
19:48438901:48439265:1	txnbb	0.0137372725732283
15:37921801:37922200:-1	ctrl	0.013732876820787
22:14074101:14074620:1	he1b	0.0137183163893385
4:3217938:3218600:-1	pik3cg	0.0136935125887508
6:20428655:20430200:-1	pimr2	0.0136539731882326
18:15750501:15750743:1	si:ch211-264e16.1	0.0136522939873302
4:5775701:5776392:1	ngs	0.013605301980651
5:42411201:42411658:1	aqp3a	0.0136040376122034
3:54868301:54868835:1	hbbe1.2	0.0135768294004544
2:57479601:57479775:1	ONECUT3 (1 of many)	0.0135359502817606
1:18652701:18653111:1	tyrp1b	0.0134888146904961
2:48181301:48181700:1	klf6b	0.0134750193474439
2:16769701:16770181:1	zgc:110269	0.0134667658796063
10:12056501:12056845:1	ppwd1	0.0134607656358462
10:12054201:12054915:1	ppwd1	0.0133626354190734
17:450001:450358:1	zgc:194887	0.0133546225093577
4:14991801:14992129:1	cax1	0.0133303587607946
4:8034726:8035000:-1	si:ch211-240l19.5	0.0133237228382727
21:25190101:25190585:1	sycn.2	0.0132978593496549
15:23708455:23709200:-1	ckmb	0.0132938230486919
KN149696.1:20232:20700:-1	CABZ01060490.1	0.0132825811881371
13:28470751:28471800:-1	cyp17a1	0.0132794317270764
11:25245101:25245568:1	opn1lw2	0.0132774527845951
4:58949401:58949579:1	si:dkey-204l2.2	0.0132654733158315
12:40626301:40626400:1	bnip3	0.0132633433405083
23:3698001:3698532:1	si:dkey-9l20.3	0.0131919981660253
21:30010501:30010656:1	fabp6	0.013172461437581
3:21123547:21124000:-1	syngr1a	0.0131370078864073
21:13049942:13051000:-1	si:dkey-228b2.6	0.0131368487976672
7:33951340:33951800:-1	crybgx	0.0130798136647908
3:60943493:60943800:-1	pvalb4	0.0130730617364325
4:5521501:5522060:1	mapk12b	0.0130627779792922
22:38174323:38174800:-1	tm4sf4	0.0130499976162352
4:56968701:56969467:1	znf1127	0.0130499962384155
8:37789386:37790800:-1	rab11fip1a	0.0130293748722012
13:3125101:3125422:1	prph2b	0.0130159588168139
4:48501001:48501409:1	znf1066	0.0129693040838489
3:61287201:61287677:1	si:zfos-44a5.1	0.0129583402817199
15:1624907:1625600:-1	nnr	0.0129409782815127
7:38514486:38515000:-1	si:dkey-23n7.10	0.0129205770163431
13:6832376:6832900:-1	ninl	0.0128811288382418
2:5483861:5484400:-1	si:ch1073-184j22.2	0.0128769181919475
3:17763001:17763300:-1	nkiras2	0.0128502843585313
24:33810780:33811300:-1	murcb	0.0128336982255396
12:8446001:8446400:-1	egr2b	0.0128011745637607
7:22580601:22581016:1	pygmb	0.0127916013938029
8:38804501:38804683:1	rfk	0.0127858001471149
9:39184438:39185000:-1	myl1	0.0127849580263353
KN149703.1:12263:12600:-1	-	0.0127705104048055
5:62384816:62385300:-1	usp2b	0.0127584892498191
7:38364285:38364400:-1	c6ast4	0.0127279650255093
16:36287601:36287800:-1	capn7	0.0127257682541049
5:30017789:30018000:-1	tcnl	0.0127240582747321
KN149861.1:13203:13900:-1	5_8S_rRNA	0.0127183387687888
4:40437882:40438700:-1	BX571664.1	0.0126855260119648
1:4806324:4807300:-1	fn1b	0.0126695870161158
3:26025601:26026193:1	atp2a1	0.0126500098526282
4:36755001:36755416:1	znf1064	0.0126402673931884
2:15958101:15958378:1	amy2a	0.0126199284213364
11:17960301:17960600:1	zgc:175135	0.0126103776650128
4:47433301:47433500:-1	si:ch211-197e10.1	0.0126063275504257
12:34800501:34800813:1	prph2a	0.0126052381909319
9:15672601:15672800:-1	si:dkey-272j9.4	0.0125580702168004
3:23546666:23547000:-1	si:ch211-72a16.11	0.0125420092024178
4:47590301:47590968:1	si:ch211-197e7.7	0.012537138352824
25:5172201:5172500:1	NANS (1 of many)	0.0125320675118486
12:29122501:29122912:1	mxtx2	0.0125217799464165
22:14069101:14069967:1	he1a	0.0125164540369314
5:53524463:53524900:-1	grk1b	0.0124952202469858
4:40631959:40632200:-1	si:ch211-73m21.1	0.0124794916554043
11:29734496:29735000:-1	ace2	0.0124586743773678
9:53812701:53813089:1	dct	0.0124498279745742
3:54892501:54892800:-1	hbae3	0.0124451391705793
16:12618701:12618900:-1	cox6b2	0.0124394068136574
4:63450198:63450600:-1	si:dkey-14o6.1	0.0124319877098613
14:36410001:36410376:1	tdo2a	0.0124319760391624
23:35993544:35994000:-1	si:dkey-81p22.14	0.0124165058431435
8:21348701:21349000:1	ela2	0.0124075055888554
6:39741702:39742500:-1	pfkmb	0.0123950792866772
22:266366:266500:-1	myhz1.1	0.0123743124559115
1:46758301:46758653:1	cx44.1	0.0123727062981392
3:21122001:21122200:-1	syngr1a	0.012369841528383
7:38364521:38364900:-1	c6ast4	0.0123670988870977
2:23020801:23021357:1	FBXO15	0.0123617933434426
23:945601:945800:-1	cdh26.2	0.0123563855541305
14:15924501:15924700:1	si:ch73-87e17.1	0.0123528688375653
4:60482510:60482900:-1	BX248128.1	0.0123451420565092
16:36444624:36444800:-1	5S_rRNA	0.0123356211560828
3:47822606:47823200:-1	h3f3a	0.0123319815800646
6:46242836:46246100:-1	si:dkeyp-67f1.3	0.0123168341116171
7:73596701:73597185:1	FP236812.9	0.0123079930539052
4:67730695:67731400:-1	znf1081	0.0122939882200582
10:32589128:32589500:-1	mogat2	0.0122844970292547
23:39704701:39704987:1	camk1gb	0.0122799612988477
7:46403701:46403948:1	si:ch211-188c11.2	0.0122771862467585
3:21099701:21099988:1	zgc:153968	0.0122720260433001
3:2614440:2614700:-1	si:dkey-88j15.4	0.01226395750656
8:13767501:13767759:1	lonrf1l	0.0122629785511163
8:44806401:44806784:1	AEBP1 (1 of many)	0.012258289485924
4:44998454:44998800:-1	si:dkey-78o7.3,ZNF501 (1 of many),si:dkey-109m8.1	0.0122392850729909
8:31090034:31090600:-1	vgll4l	0.0121981996444858
20:11385501:11385700:1	AL929349.1	0.0121754322313954
19:20145021:20145500:-1	evx1,evx1	0.012169238683633
3:35935727:35938800:-1	rab11fip4a	0.0121679888778436
4:57016301:57016548:1	znf1127	0.0121665626144395
21:39149101:39149621:1	cryba1b	0.0121624444381061
16:25214801:25215041:1	zgc:92590	0.0121589376282688
17:8151005:8151300:-1	lft2	0.0121203098249717
3:32396601:32397193:1	si:ch73-367p23.2	0.0121185175904799
2:165001:165328:1	MOV10L1	0.0121024754713546
10:32590724:32591500:-1	mogat2	0.0121002845682932
3:39914706:39915100:-1	myo15aa	0.012090044378872
10:12042701:12043200:1	ppwd1	0.0120651912462067
8:34881833:34882200:-1	CABZ01049825.1	0.0120392344608288
4:52756601:52757293:1	si:ch211-227e10.1	0.01203538130184
12:17639401:17639858:1	bhlha15	0.0120263517714557
20:32933681:32934100:-1	nbas	0.0120079906915315
12:305185:306600:-1	si:ch1073-357b18.3	0.0119760726426063
3:54891995:54892300:-1	hbae3	0.0119574306888961
12:5464801:5465000:1	drd6b	0.0119410601292001
14:13936601:13936900:1	rraga	0.011930238970471
24:23890690:23890900:-1	lyz	0.0119236376764984
1:43208769:43209100:-1	scpp5	0.0119179578916449
9:15675645:15678400:-1	si:dkey-272j9.4	0.0119095111123627
8:46905983:46906300:-1	hes2.2	0.0118984430507325
4:40635709:40636000:-1	si:ch211-73m21.1	0.0118948145790645
8:25206452:25207000:-1	gnat2	0.0118881804876884
7:19655601:19655994:1	si:ch211-285j22.3	0.0118840960214338
14:47316817:47317400:-1	crybb1l1	0.0118773247768704
3:32681330:32682700:-1	mylpfa	0.0118675811951637
11:18022901:18023529:1	mustn1b	0.011865028283291
16:17066301:17067253:1	si:ch211-120k19.1	0.0118575923049534
5:25513701:25513900:-1	ela3l	0.0118531905629469
7:26181431:26181700:-1	zgc:172079	0.0118390038105108
12:18405001:18405343:1	neurl2	0.0118355080543521
23:12590801:12592444:1	SAC3D1	0.0118182080313891
6:12320566:12320900:-1	slc15a1b	0.0118174168864209
16:36854043:36854400:-1	pnp4b	0.0118081375589934
4:46455601:46456120:1	BX324155.1	0.0118077073173082
23:1702701:1703000:-1	fndc7b	0.0118008592880575
21:11301001:11301289:1	cel.2	0.0117953603929293
23:44806201:44806500:1	eno3	0.0117925720337697
2:38071301:38071761:1	casq1a	0.0117910590185982
25:19998601:19998861:1	tnni1al	0.0117856063118494
11:30495501:30495788:1	slc22a7a	0.0117508010750391
12:43922554:43923200:-1	zgc:112964	0.01174984250025
25:31533538:31533800:-1	DUOXA2	0.0117385431821268
4:67651995:67654800:-1	si:ch211-120c15.3	0.011735896915451
22:26565864:26566100:-1	SRL (1 of many)	0.0117023288028297
17:26958201:26958789:1	grhl3	0.0116910763444628
10:43441821:43442700:-1	hapln1b	0.0116867628841958
24:16877104:16877600:-1	ptgdsb.2	0.0116618737331777
14:40994101:40994587:1	nox1	0.011661732250496
17:10545601:10545800:-1	jmjd7	0.0116480851496116
12:20215201:20215399:1	HBZ	0.0116471543126179
20:43818062:43819200:-1	mixl1	0.0116433912720515
5:36231927:36232700:-1	ckma	0.0116392225629456
2:52744901:52745072:1	PLPP2 (1 of many)	0.011633780146279
9:54117476:54118400:-1	pcdh8	0.0116145092066806
7:29247249:29247700:-1	anxa2b	0.0116047615842633
2:42348701:42349182:1	murca	0.0115950325173586
10:11424128:11424700:-1	plac8.1	0.0115934112058041
6:37587601:37587764:1	slc9a7	0.0115873086069482
KN150497.1:39990:41500:-1	-	0.0115813996674503
4:59390301:59390930:1	BX255935.1	0.0115615172024147
24:33811658:33812300:-1	murcb	0.0115492050270401
1:448608:449100:-1	METTL21C (1 of many)	0.0115457314344247
10:43355301:43355599:1	xrcc4	0.0115454489442265
18:32913501:32913797:1	si:dkey-245i2.17	0.0115329350508038
3:54859501:54860270:1	hbbe1.1	0.0115326668506684
1:16985601:16986149:1	slc25a4	0.011528063076729
1:25976001:25976389:1	si:dkey-25o16.2	0.0115221846577309
16:52533201:52536534:1	ifnlr1	0.0115203755338541
1:17887701:17887961:1	si:dkey-192k22.2	0.0115116454653892
6:43435401:43435754:1	mitfa	0.0115101901040044
13:24455616:24455900:-1	si:ch211-217g15.3	0.0115099369464299
3:30186401:30186592:1	mybpc2a	0.0115075795893995
22:28432001:28432836:1	impg2b	0.0115059381313689
3:11361201:11362891:1	sstr5	0.0114848504300312
19:19001501:19004511:1	si:dkey-208k4.7	0.011478380232681
20:116801:117282:1	si:ch1073-155h21.1	0.0114589259053843
8:3829601:3829900:-1	mtmr3	0.0114538922298986
15:21201701:21202100:-1	sb:cb37	0.0114479764544326
1:25133642:25133900:-1	usp53b	0.0114463907976864
1:1426801:1427194:1	dre-mir-459	0.0114369278167375
1:15781902:15782100:-1	mtmr7b	0.0114260189085825
19:9991657:9992000:-1	grin2da	0.0114252909373322
4:48440847:48441100:-1	znf1135	0.0114079542976802
7:57911261:57911800:-1	ASPH	0.0114075213872622
4:46813164:46813700:-1	znf1063	0.0114027908328921
7:49608701:49608965:1	slc1a2a	0.0114001214357619
9:45109820:45110200:-1	vil1	0.0113989285442053
13:41892601:41892966:1	cyp1b1	0.0113852340420353
21:18965033:18965400:-1	pgam2	0.0113849206226394
23:952037:952600:-1	cdh26.2	0.0113842896353662
7:73495850:73496300:-1	casq1b	0.0113780335407896
16:36363457:36363700:-1	5S_rRNA	0.0113765489315184
16:52628401:52628600:1	fabp10a	0.011374932614792
5:9541201:9541540:1	slc2a11b	0.0113671736692304
4:49923914:49924300:-1	ZNF501 (1 of many)	0.011357973229916
6:60075718:60076100:-1	pmepa1	0.0113554961404744
15:15465401:15465888:1	ca4b	0.0113466621209005
16:17829201:17829382:1	si:dkey-87o1.2	0.0113406932677527
24:4723603:4724700:-1	cpb1	0.0113406448729751
11:8154501:8154700:-1	uox	0.011339490971061
4:40624901:40625327:1	znf1062	0.0113385596459072
12:30770539:30771100:-1	crygmxl2	0.0113377556115905
8:46930653:46930900:-1	hes2.1	0.0113363153712727
13:6852610:6853300:-1	ninl	0.0113355079768184
5:51237101:51237468:1	cmya5	0.0113249055404015
6:12688201:12688866:1	cxcr4a	0.0113229778279464
9:45036401:45037056:1	frzb	0.0113115564960557
11:11958853:11959000:-1	abcc10	0.0113033214155055
8:2433401:2434186:1	dynll1	0.0113029614113302
4:32161201:32161531:1	CR450785.1	0.0112979608033926
13:15296249:15300400:-1	si:rp71-84b10.3	0.011288365217274
18:21088605:21089000:-1	anpepa	0.0112728234225995
17:45615701:45615985:1	si:ch211-202f3.3	0.0112666371278844
20:20795801:20796279:1	rtn1b	0.0112644649370717
5:45124501:45124680:1	gc	0.0112564359184171
8:1002501:1002857:1	sprb	0.0112537523657719
8:37786456:37786700:-1	rab11fip1a	0.0112394171709905
4:33053143:33053400:-1	BX511182.1	0.0112359297459199
4:56861301:56861500:-1	si:ch211-64i20.5_2	0.0112220967232452
14:5570907:5571100:-1	loxl3a	0.0112198464113855
3:2617306:2620200:-1	si:dkey-88j15.4	0.0112183584867618
18:22661451:22661900:-1	si:dkey-11d18.4	0.0112107898207785
4:38506201:38506598:1	si:dkey-66k12.3	0.0112049343690492
7:30119001:30119218:1	aqp9b	0.011201567832353
4:66446401:66446600:-1	ZNF501 (1 of many)	0.0111931227960947
5:57712301:57712648:1	nrgna	0.0111863518497875
23:43377101:43377300:1	tgm2a	0.0111732061934262
13:25079911:25080400:-1	vcla	0.0111702067448668
1:21973601:21974388:1	anxa5b	0.0111691851034565
6:49107501:49108394:1	slc25a22	0.0111593220012769
1:58631735:58632100:-1	cyp3a65	0.0111506774474828
7:50498101:50498395:1	si:ch73-380l10.2	0.0111423378648342
4:48084501:48085227:1	si:ch211-152l15.1	0.0111332899512033
3:38734301:38734456:1	si:dkey-106c17.3	0.0111308268133291
16:52547501:52547729:1	ifnlr1	0.0111237567917509
24:33812819:33813300:-1	murcb	0.0111229118048161
20:40276101:40276322:1	trdn	0.0111022187726663
15:43731201:43731784:1	CABZ01044960.1	0.0110907480843324
8:41887101:41887475:1	si:dkeyp-89h8.1	0.0110800907330324
16:19192401:19192887:1	slc6a19b	0.0110771694816347
25:31607901:31608339:1	duox	0.0110656486828472
11:41457201:41457544:1	si:ch211-193l2.4	0.0110655327480199
KN150680.1:4201:4441:1	bglapl	0.0110605915787053
20:53664401:53664832:1	apobb.2	0.0110556492810885
24:23502614:23503200:-1	hnf4g	0.0110521159968886
3:36259901:36260144:1	rgs9a	0.01104896231736
4:57013501:57013915:1	znf1127	0.0110454123970361
16:40635101:40635752:1	ccne2	0.0110430817374706
20:37097513:37097700:-1	cited2	0.0110367059301229
3:32398901:32399289:1	si:ch73-367p23.2	0.0110144805207596
3:43134831:43135100:-1	mslna	0.0110140061093044
8:39698101:39698387:1	pla2g1b	0.0110046950230765
6:326191:326600:-1	pde6h	0.01100271012384
4:52085801:52086489:1	si:ch211-249c2.1	0.0109989807801098
20:51292101:51292300:-1	slc35b2	0.0109987316683965
21:19805101:19805469:1	ccdc80l2	0.0109978550424976
24:36503901:36504315:1	map3k14b	0.0109889526026323
12:4012428:4012800:-1	aldoab	0.0109827040424394
23:4792701:4792900:1	raf1a	0.0109659852978664
2:37233101:37233527:1	apoda.2	0.0109635589310036
20:25635667:25635900:-1	cyp2ad2	0.0109469964588192
1:46804301:46804721:1	lrrc58a	0.0109396368066344
24:38460501:38460933:1	mybpc2b	0.0109265447090561
6:9332611:9333200:-1	cyp27c1	0.0109172983814223
14:38661806:38662100:-1	glra4a	0.0109141570932988
23:44804901:44805200:1	eno3	0.0109056137171283
KN150698.1:8001:8430:1	CCK (1 of many)	0.0108993356801991
22:266601:266800:-1	myhz1.1	0.0108897577802655
4:33048578:33049200:-1	BX511182.1	0.0108812573904564
4:48379401:48379742:1	BX890613.1	0.0108725712649347
3:11626025:11626400:-1	hlfa	0.0108654836008533
19:19884608:19885200:-1	WIPF3	0.0108558499528971
8:39032364:39033300:-1	si:dkeyp-87e3.1	0.0108347415408588
6:46240036:46240500:-1	si:dkeyp-67f1.3	0.0108341059431429
14:36813749:36814000:-1	rnf130	0.0108331630266859
13:15300621:15301400:-1	si:rp71-84b10.3	0.010826806808654
3:42171301:42171593:1	psmg3	0.0108157451166503
14:32621067:32622600:-1	cdx4	0.0108080326574782
11:13581701:13582000:1	si:ch211-1a19.3	0.010804261162161
6:46733968:46735700:-1	zgc:66479	0.0107994237489732
21:10754001:10754295:1	oacyl	0.0107947307537454
18:168401:168700:-1	gart	0.0107896257461976
17:31259957:31260800:-1	bahd1	0.0107670990552558
17:24898948:24899200:-1	zgc:193593,zgc:193593	0.0107598888469002
2:30975401:30976261:1	myom1a	0.0107573751977413
2:54637407:54639600:-1	napgb	0.0107549929325707
9:33286550:33287300:-1	casq2	0.0107508155307336
19:24539188:24539600:-1	zgc:64022	0.0107423937870617
4:39263223:39264200:-1	znf979	0.0107409617772874
6:29723301:29723772:1	phb2b	0.0107335720167461
22:9893401:9894010:1	blf	0.0107314508930922
KN150702.1:1401:1748:1	MCC	0.0107291381078117
4:372713:373600:-1	dynlt1	0.010726746717186
1:58545609:58546000:-1	si:ch1073-286c18.5	0.0107056728045656
12:27028744:27029100:-1	si:dkey-11c5.14	0.0106923973232224
7:26093901:26094227:1	zanl	0.0106896063731992
11:11582379:11583000:-1	KRT23	0.0106802823116133
20:12281485:12281800:-1	si:ch211-265g21.2	0.0106707203020629
21:5110301:5110530:1	st8sia5	0.0106553358924973
4:47593801:47594365:1	si:ch211-197e7.7	0.01064208083062
21:7431219:7431600:-1	si:dkey-163m14.5	0.010641940346629
23:18676812:18677300:-1	zgc:158296	0.0106339246818711
4:19488320:19489500:-1	snd1	0.0106332791058996
21:20303056:20303600:-1	rbp4l	0.0106234136576428
6:1987801:1988139:1	tgm2b	0.0106193110770904
4:59383501:59384323:1	BX255935.1	0.0106184847438712
23:6497001:6497200:1	syt2a	0.0106060447464923
22:26566577:26567400:-1	SRL (1 of many)	0.0105908859807198
8:22941004:22941500:-1	emilin3a	0.010590651863314
5:53514778:53515100:-1	grk1b	0.0105900280366378
11:11276801:11277225:1	MYOM2	0.0105813059566449
4:57390901:57391586:1	si:ch211-241n15.3	0.0105809694841372
22:25371147:25371500:-1	si:dkey-270e21.7	0.010579165687756
3:23537301:23537600:-1	si:ch211-72a16.11	0.0105711223283902
5:5543574:5544100:-1	zgc:73226	0.0105563809716093
23:38244501:38244851:1	zgc:112994	0.0105542427022913
5:39904766:39905900:-1	fsta	0.0105452079332695
10:44174414:44174800:-1	crybb1	0.010538280191728
21:7424220:7425000:-1	si:dkey-163m14.5	0.0105369901027861
1:25331578:25331800:-1	si:ch211-145b13.6	0.0105275504429954
20:34181455:34181800:-1	pdcb	0.0105223499415699
16:25167101:25167300:-1	try	0.0105160879671072
16:52532501:52533088:1	ifnlr1	0.0105153481594831
4:64550049:64550500:-1	BX649556.2	0.0105143193329066
21:45635502:45636200:-1	slc22a5	0.0105134888211289
24:20427201:20427750:1	hhatlb	0.0104865022316541
21:1006425:1007100:-1	si:dkey-274m14.3	0.0104857052905584
12:20231201:20231664:1	hbz	0.0104846344589168
24:12775603:12776300:-1	pck2	0.0104742573622129
2:21949101:21949721:1	mplkip	0.010472361969139
3:35939271:35939900:-1	rab11fip4a	0.0104712383436593
8:465401:465600:-1	CABZ01069194.1	0.0104661005891337
7:29917401:29917714:1	RDH13 (1 of many)	0.0104632755874113
18:46212150:46212800:-1	prx	0.0104523059316684
5:28596829:28597100:-1	si:dkey-61l1.4	0.0104282795699276
4:56926001:56928901:1	znf1127	0.0104278185287678
18:46812727:46813100:-1	GRAMD1B (1 of many)	0.0104067519121116
6:46877007:46877400:-1	igfn1.1	0.0104063965636051
13:28174829:28175200:-1	lbx1a	0.0104038735401363
1:18845001:18845256:1	si:dkey-245p14.4	0.0104032794749027
4:29185105:29185400:-1	si:dkey-23a23.3	0.0104001685727667
21:28435101:28435892:1	pygma	0.0103995108037081
21:34911001:34911453:1	si:dkey-71d15.2	0.0103966810453671
14:16781704:16781900:-1	si:ch211-136k14.3	0.0103958726585364
25:30658801:30659068:1	tnni2a.1	0.0103942466805169
1:9280101:9280653:1	pdia2	0.0103927989905826
19:17837801:17838267:1	klf2b	0.0103772828586619
4:8031170:8031400:-1	si:ch211-240l19.6	0.0103761566460506
12:2635101:2635425:1	irbp	0.010361074355584
25:31219880:31220200:-1	lamb4	0.0103606343922171
2:16875201:16875568:1	grk7a	0.0103594831798382
7:73629616:73630200:-1	zgc:163040	0.0103575695032246
14:47313601:47313858:1	cabp2b	0.0103543710457085
7:14057001:14057250:1	rhcga	0.0103360920783
3:18422549:18422800:-1	aqp8b	0.0103354413319204
17:15534150:15534700:-1	col10a1a	0.0103341753705215
6:46246344:46247100:-1	si:dkeyp-67f1.3	0.01033268489195
5:71479737:71480000:-1	tbx5a	0.0103274162774915
3:23105801:23106350:1	col1a1a	0.0103254799763378
20:29365717:29366400:-1	ryr3	0.0103248024014578
24:25259413:25259900:-1	phex	0.0103217350263835
21:30008001:30008089:1	fabp6	0.0103115003835901
19:10622850:10623200:-1	lim2.4	0.0102803992848529
2:23020531:23020900:-1	agxtb	0.0102795254189508
22:34757701:34758000:1	hoga1	0.0102743573347268
5:60945977:60946500:-1	si:dkey-261j4.3	0.0102671583957657
21:7848101:7848865:1	otpa	0.0102567927819313
8:39763901:39764366:1	si:ch211-170d8.2	0.0102547111060718
4:29229801:29230619:1	CR388132.1	0.0102526143872073
5:40920901:40921200:-1	akr1a1a	0.0102369395627969
13:46055301:46055584:1	marcksl1a	0.01023691764467
8:21338501:21338700:-1	ela2l	0.0102355046355571
3:35932855:35933200:-1	rab11fip4a	0.0102313953649141
4:54764001:54764938:1	BX649417.1	0.010228611111014
18:38784301:38784888:1	onecut1	0.0102277995601845
2:37904827:37905200:-1	hbl3	0.0102139997800571
13:29315778:29316000:-1	rgra	0.0102118295672433
8:37794923:37795500:-1	rab11fip1a	0.0102029796593922
14:5868601:5869143:1	bscl2l	0.0101910609049558
19:5422879:5423200:-1	krtt1c19e	0.010187765898038
22:7723501:7723770:1	CELA1 (1 of many)	0.0101852134944627
2:56844801:56845258:1	CU929447.2	0.0101802824215683
1:51515901:51516964:1	asna1	0.0101651175748641
22:1243501:1243881:1	CU570769.1	0.0101615304726467
17:29260401:29260767:1	ankrd9	0.0101603687539226
4:39264689:39265100:-1	znf979	0.0101602107479539
4:37645301:37645598:1	U6	0.010150626482902
17:7460101:7460382:1	si:dkeyp-110a12.4	0.0101404411124091
6:7906401:7906662:1	klf1	0.0101400422771331
1:11451701:11451800:1	spink4	0.0101312663207911
14:31327801:31328179:1	fhl1a	0.0101282595663729
3:26023401:26023700:1	atp2a1	0.010117113940448
15:46910201:46910454:1	IZUMO1R	0.0101151870279696
18:22667651:22668600:-1	si:dkey-11d18.4	0.0101139918143866
4:40892769:40893100:-1	si:dkeyp-44d3.2	0.0101122571365737
3:23106601:23107276:1	col1a1a	0.0101104148196498
7:11808828:11809900:-1	mex3b	0.0101081485803201
22:18278501:18278860:1	si:dkey-11n6.3	0.0100942074934771
KN150172.1:14978:15800:-1	HAPLN1 (1 of many)	0.0100925186286107
12:30727778:30728300:-1	crygmxl2	0.010091293036887
11:23043801:23044161:1	csf1a	0.0100833125546879
1:43744901:43745604:1	crybb1l2	0.0100820363131941
1:13623647:13624000:-1	wfs1a	0.0100809969826033
19:19007501:19007756:1	si:dkey-208k4.7	0.0100737920041688
1:13625232:13626000:-1	wfs1a	0.0100638022017629
7:73946801:73947350:1	tyrp1a	0.0100627941364172
3:2620844:2621400:-1	si:dkey-88j15.4	0.0100573747648134
25:27897001:27897300:-1	ptprz1a	0.0100399252322192
3:34068201:34068396:1	dre-mir-181c	0.0100398473488004
16:6713501:6713887:1	sall3a	0.0100329983572304
13:28289201:28289568:1	si:dkey-220o10.1	0.0100327095329504
11:5925101:5925394:1	dazap1	0.0100316609856452
13:22132201:22133024:1	synpo2la	0.0100133291399352
24:5283201:5283757:1	plod2	0.0100123173522712
21:28437101:28437584:1	pygma	0.0100101798360548
18:49315178:49315800:-1	CABZ01070258.1	0.010005745518888
17:20591201:20591470:1	si:ch73-288o11.5	0.0100052808988356
23:406301:406646:1	zgc:92113	0.0100042806885464
