# Supplementary material for: A high-resolution mRNA expression time course of embryonic development in zebrafish
Source: eLife. 2017 Nov 16;6:e30860. doi: 10.7554/eLife.30860 (PMC5690287; doi:10.7554/eLife.30860)
Supplement: Supplementary file 17. [file elife-30860-supp17.zip › detct/PC5.genes.tsv]

region	gene_name	% variance explained
14:30203901:30204350:1	her5	0.0191636412118818
8:13206348:13207100:-1	kcnn1b	0.0188208648964842
4:60020201:60020739:1	si:dkey-146c18.5	0.0185358697390752
4:65418518:65419000:-1	BX511215.1	0.0184780926196425
4:40437882:40438700:-1	BX571664.1	0.0184773086335013
4:57988001:57988438:1	znf1109	0.0177241537069934
17:49959318:49960000:-1	zgc:113886	0.0173271996395751
4:57315247:57315800:-1	znf993	0.0170890103196205
17:49953275:49954300:-1	zgc:113886	0.0170038068647072
4:44998454:44998800:-1	si:dkey-78o7.3,ZNF501 (1 of many),si:dkey-109m8.1	0.0167839207909645
21:15341401:15341806:1	si:dkey-11o15.10	0.0165610699192399
12:29122501:29122912:1	mxtx2	0.0164739165543726
4:32161201:32161531:1	CR450785.1	0.0163925005505401
9:49118601:49119633:1	abcb11a	0.0163361043712138
4:49923914:49924300:-1	ZNF501 (1 of many)	0.0162301053662504
17:49982068:49983100:-1	zgc:113886	0.0162052017190895
17:49973105:49973900:-1	zgc:113886	0.0161883506835732
17:49978635:49979500:-1	zgc:113886	0.016187992275069
17:49969503:49970300:-1	zgc:113886	0.0159162223336659
11:25237201:25237785:1	opn1sw2	0.0156955117799258
19:43742201:43742685:1	matn1	0.0156108656343433
11:29734496:29735000:-1	ace2	0.0154314984817353
22:563879:565100:-1	cdkn1a	0.015181252182371
19:43539001:43539378:1	eef1a1l1	0.0151003732319692
9:37529101:37529821:1	slc15a2	0.0150188990707284
4:63450198:63450600:-1	si:dkey-14o6.1	0.0148778022478737
12:20217541:20217800:-1	hbbe3	0.0147638957115044
17:49934746:49935500:-1	zgc:113886	0.0146493318783028
4:56968701:56969467:1	znf1127	0.0144996389021028
12:31324666:31325100:-1	acsl5	0.0143004024831397
4:63610429:63610800:-1	znf1095	0.0142403691781381
4:30906915:30907200:-1	U6	0.0142403234535233
2:36959001:36960026:1	gadd45bb	0.0142301197700551
17:49965601:49966400:-1	zgc:113886	0.0141902192825063
19:4849483:4850000:-1	st3gal1	0.0141030676336352
5:62384816:62385300:-1	usp2b	0.0140905185357204
16:54526700:54527200:-1	CABZ01111454.1	0.0140772557279401
16:25165733:25166200:-1	try	0.0140150636413533
5:60917662:60918100:-1	si:dkey-261j4.5	0.0139264535721947
13:50307023:50307500:-1	vox	0.013900283243054
13:8423501:8424044:1	ttc7a	0.0138882728915273
19:8733701:8734214:1	snx27a	0.0138002569903838
23:40048601:40049206:1	MAP7	0.0136825258771412
KN149690.1:338901:339300:1	CR927215.3	0.0134874175798061
15:38388401:38388886:1	stim1a	0.0134233254692007
22:15874101:15874646:1	klf2a	0.0133894771846618
4:63424001:63424389:1	znf1126	0.0133733454549717
23:26869804:26870800:-1	adcy6b	0.0133062705456509
KN150709.1:24172:24500:-1	CABZ01038709.1	0.0131052244825338
3:33630701:33631113:1	ier2	0.0130962335131957
3:18356470:18356600:-1	aqp8b	0.013089229570259
3:44933601:44933898:1	zgc:112146	0.0130861901669987
23:26111101:26111429:1	pfkfb1	0.0130586559081252
11:33957559:33958100:-1	lsg1	0.0130579808586536
13:22746016:22746800:-1	rufy2	0.0130067520108265
19:24539188:24539600:-1	zgc:64022	0.0129976553779982
10:32590724:32591500:-1	mogat2	0.0129236802547877
7:19257921:19258200:-1	man2b2	0.012921898191653
13:14846701:14847110:1	noto	0.0128077115301087
25:26383509:26384300:-1	neil1	0.0128016483586742
4:18511026:18511500:-1	rint1	0.0127714222532331
17:20168870:20169300:-1	ecd	0.0127368664110583
20:37909821:37910200:-1	batf3	0.0127294536131161
15:41889001:41889439:1	pxylp1	0.0126976534741192
22:33243301:33243736:1	dag1	0.012620813440376
4:41508522:41508900:-1	zgc:174696	0.012617996398362
19:35407252:35407700:-1	si:rp71-45k5.2	0.0125709724278851
6:27934401:27934908:1	cep63	0.012538352632949
1:52819852:52820300:-1	zgc:66455	0.0125277246682162
14:30198171:30198600:-1	her11	0.0125063372759345
4:5525001:5525231:1	si:dkey-14d8.6	0.0124815259185985
7:37627364:37627700:-1	heatr3	0.012430398985669
8:52745816:52746200:-1	fgf17	0.0124257634092755
4:64550049:64550500:-1	BX649556.2	0.0123767386863971
5:23384514:23384800:-1	ARAP1	0.0123614160424402
20:3792901:3793200:1	CABZ01071723.1	0.0123275485289835
11:30791225:30791700:-1	CR855274.1	0.0123197637620234
19:19643901:19644335:1	mrpl3	0.0123172104007264
2:21221401:21221772:1	c2h1orf27	0.0122384024242973
4:36446794:36447200:-1	si:dkeyp-87d1.1	0.0121900592334241
2:28216301:28216990:1	rnf152	0.0120856584702825
11:25376701:25377468:1	ccdc120	0.0120837702251744
15:9933501:9934147:1	si:dkey-13m3.2	0.0120697188254629
6:23330601:23331252:1	stx8	0.01201759655355
1:51817274:51817700:-1	si:ch211-217k17.7	0.0119845813132658
2:10242101:10242472:1	slc35a3b	0.0119741593523592
25:21424301:21424764:1	si:dkey-81e3.2	0.011964729117831
13:15630901:15632400:-1	bag5	0.0119574713727629
11:39750201:39751194:1	per3	0.0119309143929722
2:2778718:2779400:-1	CABZ01088149.1	0.0119194806753496
24:12809801:12810060:1	psme1	0.0119085100502721
18:45984901:45985791:1	ap2m1b	0.0118840181489201
7:13549632:13550100:-1	si:cabz01068815.1	0.0118702517111988
4:47415072:47415500:-1	si:ch211-197e10.1	0.0118698032456765
5:22604007:22604400:-1	uprt	0.0118492251130505
5:27691401:27692254:1	si:dkeyp-86b9.5	0.0118336226899255
5:32598981:32599300:-1	si:dkey-226m8.10	0.0118274361497407
7:50569401:50569879:1	per1b	0.0117673466152624
11:34793701:34794612:1	fam212aa	0.0117220561139338
15:9718401:9719060:1	CABZ01072853.1	0.0116872002537213
2:33345001:33345699:1	klf17	0.0116601993353033
23:40047401:40048371:1	MAP7	0.0116388673128126
4:35848901:35849200:-1	znf1125	0.0116285660249324
15:43958063:43958800:-1	nlrc3l	0.0116120515371184
15:9843001:9843766:1	CABZ01072853.1	0.0116111262149242
10:2567801:2568133:1	wu:fb59d01	0.011591252822078
2:28302028:28302400:-1	zgc:56556	0.011573923831539
5:60960437:60960900:-1	drl	0.011571278903651
24:11209907:11210400:-1	acad11	0.0115649712070507
14:32508801:32509213:1	arr3b	0.0115298168044502
4:37335301:37335598:1	si:dkey-3p4.8	0.0115249932696538
12:48217701:48217951:1	ascc1	0.0115227352300283
8:31090034:31090600:-1	vgll4l	0.0115014023445228
7:8127069:8127800:-1	aep1	0.0114920360344779
15:29138001:29138983:1	si:ch211-137a8.2	0.011470891782173
15:3902597:3903600:-1	rnf168	0.011466904673668
9:42366701:42367359:1	lrrc3	0.0114508071076799
19:4615201:4615692:1	kcnk9	0.011445750984444
12:31323674:31324200:-1	acsl5	0.0114346352714296
20:19617077:19617600:-1	eif2b4	0.0114324615785435
22:565330:566000:-1	cdkn1a	0.0114020906364855
7:28767601:28768114:1	cog4	0.0113979326289496
11:28395741:28396100:-1	igsf21a	0.0113960771876466
4:48379401:48379742:1	BX890613.1	0.0113716662999667
13:17941722:17942800:-1	fam21c	0.0113508380272052
10:19618101:19618591:1	CABZ01059627.2	0.0113269727632114
8:26078101:26078934:1	dalrd3	0.0113024811183193
15:23488176:23488600:-1	ube4a	0.0112969700678779
4:32659101:32659400:-1	5S_rRNA	0.0112952653708849
8:21336949:21337400:-1	ela2l	0.0112710024539072
4:46455601:46456120:1	BX324155.1	0.0112685763104232
24:17121901:17122816:1	bmi1a	0.0112668429705892
20:51461165:51461700:-1	nfkbie	0.011264187540768
16:26144401:26145252:1	prss59.2	0.0112607123045127
6:7392701:7393141:1	pa2g4a	0.0112330194259763
9:54303114:54304400:-1	cog3	0.0112288935381648
1:19194701:19195191:1	UBA6	0.0112247398577522
2:44873205:44873700:-1	acsm3	0.0112217106191274
25:10730601:10730973:1	anpepb	0.0111984467791542
KN149682.1:66601:66972:1	BX005448.2	0.0111563654179827
15:9675901:9676768:1	CABZ01072853.1	0.0111482124259186
25:16032701:16033365:1	far1	0.0111412921233621
4:54843001:54843300:-1	znf1047	0.0111212629166073
9:24401301:24402325:1	zgc:153901	0.01111985590815
12:26455177:26455800:-1	si:dkey-57h18.2	0.0111137623318877
4:48802431:48802900:-1	zgc:174704	0.0111042962649148
15:9688801:9689447:1	CABZ01072853.1	0.0110954054071406
16:22837452:22838000:-1	pbxip1b	0.0110899503629254
16:20388101:20388554:1	hacl1	0.0110809740661875
3:37664101:37664425:1	si:dkey-260c8.8	0.0110745481759786
4:32222458:32222800:-1	si:dkey-72l17.6	0.0110716514842084
3:60961304:60961700:-1	pvalb1	0.0110661924010994
1:17882232:17883300:-1	fam114a1	0.0110309939488047
15:9743001:9743692:1	CABZ01072853.1	0.0110037104757479
9:34436501:34437147:1	nxpe3	0.0110005804782374
2:7951391:7952000:-1	b3gnt5b	0.0109974471111244
18:20489801:20490263:1	ddb2	0.0109697934400453
8:22985101:22986010:1	samd10a	0.0109534906845707
16:45937343:45938100:-1	afp4	0.0109526768102844
17:24796401:24796815:1	spdya	0.0109515576796725
15:9873001:9873791:1	si:dkey-13m3.2	0.0109508159727771
22:7413801:7414404:1	CELA1 (1 of many)	0.0109436859340185
8:10981003:10981700:-1	dennd2c	0.0109307172718792
15:9882701:9883352:1	si:dkey-13m3.2	0.0109153437732155
15:37919280:37919500:-1	ctrl	0.0109133907287144
10:45126541:45127000:-1	purbb	0.010900742551798
4:32664275:32664700:-1	si:dkey-265e7.1	0.0108912504324805
19:7147065:7147500:-1	tapbp.2	0.0108873362724429
1:48869806:48870200:-1	zp3c	0.0108640063455614
15:9856201:9856750:1	CABZ01072853.1	0.0108539450980435
8:30843401:30844049:1	mmp11a	0.0108482570663925
21:39838401:39838800:-1	tmigd1	0.010847472135174
3:25106847:25107300:-1	mgat3a	0.0108412208971641
20:26487924:26488700:-1	armt1	0.0108318775437755
5:396501:396862:1	zgc:153924	0.0108313236008942
10:26244071:26244400:-1	arfip2b	0.0108152186558884
KN149945.1:2771:3400:-1	CABZ01048399.1	0.0108137817883131
19:33554001:33555026:1	fam84b	0.0108070566049868
4:52301701:52301996:1	BX936303.3	0.0108009509883407
11:25512101:25512443:1	si:dkey-183j2.10	0.0107877323305292
20:36734801:36735699:1	ephx1	0.0107858426196753
17:34861705:34862100:-1	kidins220a	0.0107693400595935
20:43220901:43221330:1	dusp23a	0.0107689483985186
1:21168114:21169000:-1	melk	0.0107642138221119
25:7438086:7438600:-1	myo5ab	0.0107617011219128
12:35239301:35241497:1	ndst2a	0.0107507698405685
24:457801:458173:1	CU467964.1	0.0107473207194786
3:52828530:52828900:-1	lpar2a	0.0107467016374912
18:20653314:20653700:-1	asz1	0.0107392094095571
20:53478960:53479400:-1	GPR6	0.0107102846710548
20:27472801:27473353:1	ppp4r4	0.0107042998569108
2:37233101:37233527:1	apoda.2	0.0106977881666487
16:34101701:34102498:1	fam46ba	0.0106878081757215
9:56872601:56872855:1	CU639413.1	0.0106864083500815
19:31752001:31752400:-1	arl4ab	0.0106738776104916
2:49013329:49013900:-1	5S_rRNA	0.0106636565496309
14:36410273:36410700:-1	ctso	0.0106492552030255
4:63321671:63322000:-1	si:ch211-283l16.1	0.0106239942951074
13:31404401:31405050:1	pcnxl4	0.0106164605873049
22:1112901:1113830:1	si:ch1073-181h11.2	0.0105978271710217
24:12861101:12861400:-1	dcaf11	0.0105929593720528
5:25511448:25511600:-1	ela3l	0.0105793571514406
8:30839101:30839793:1	mmp11a	0.0105680397334938
14:16465201:16465751:1	sqstm1	0.0105666551923211
15:9660001:9660673:1	CR936974.1	0.0105586477782422
17:14723385:14723800:-1	si:ch211-266o15.1	0.0105413363839082
10:311726:312000:-1	akt2l	0.010540225554458
15:47333240:47333700:-1	psma6l	0.0105393731386818
7:32373501:32374058:1	si:ch73-314g15.3	0.0105387786770907
17:13086501:13086888:1	gemin2	0.0105355799722355
24:10761057:10762500:-1	asap1b	0.0105298614363845
15:9693001:9693678:1	CABZ01072853.1	0.0105293042202015
19:43112801:43113510:1	fbxl2	0.0105092082567216
11:19929096:19930000:-1	ogfrl2	0.0104961061529193
8:51747376:51749600:-1	tbx16	0.0104925976968716
7:18527007:18528100:-1	mllt3	0.0104912685441422
5:36712301:36712800:1	zgc:163098	0.0104883766705447
1:46510401:46510781:1	morc3b	0.0104761062173954
12:5118701:5119141:1	pde6c	0.0104536357748054
15:45647201:45647699:1	sagb	0.0104455480861538
15:9925001:9925681:1	si:dkey-13m3.2	0.0104435046916606
19:24863445:24864800:-1	mtx1b	0.0104381181926886
3:29524126:29525000:-1	sult3st1	0.0104260036620068
5:31698475:31699200:-1	myhz1.1	0.0104018217262587
14:15821422:15821900:-1	ptcd3	0.0103983701167407
15:35508577:35509300:-1	mecom	0.0103962716503822
8:30901001:30901681:1	derl3	0.0103897524705902
4:38643086:38643500:-1	si:dkey-122c11.8	0.0103873976449698
11:35479884:35480200:-1	arl8bb	0.0103869790165386
15:33414270:33416300:-1	nbeab	0.0103847174582701
3:61168723:61169300:-1	baiap2l1b	0.0103749662263639
25:30710901:30711250:1	tnni2a.4	0.0103703297309284
8:30887801:30888483:1	derl3	0.010363466517439
6:50454501:50455732:1	mych	0.0103575291493825
4:46740401:46740733:1	CR356223.1	0.0103507139725494
23:28876472:28877200:-1	dffa	0.0103462229310628
16:39432101:39432555:1	osbpl10	0.0103451052077417
12:18429601:18430404:1	mlst8	0.0103447811729127
4:13578817:13579900:-1	opn1sw1	0.0103436401104892
KN150374.1:7408:7900:-1	-	0.0103390615058825
20:15184951:15185400:-1	si:dkey-239i20.2	0.0103388552497038
7:21652101:21652535:1	ufsp1	0.0103387684936359
9:8425501:8425733:1	si:ch1073-75o15.3	0.0103360177746728
7:37490268:37490800:-1	adcy7	0.0103102527427013
4:61891270:61891600:-1	znf995	0.0102992552937621
22:27230022:27230400:-1	xpnpep1	0.0102981463524093
22:25701601:25702096:1	si:dkeyp-98a7.8	0.0102979392879016
16:26846443:26847000:-1	rnf41l	0.010296476604999
8:30883501:30883773:1	derl3	0.0102954752093659
18:3946:4800:-1	WHAMM	0.0102899422681316
17:29777840:29778700:-1	esrrga	0.0102856831668609
5:56951200:56951800:-1	zgc:193711	0.0102844657984088
16:39554896:39555500:-1	tgfbr2	0.0102816116495634
7:8024823:8025200:-1	f13a1b	0.0102720023535254
22:26995236:26995800:-1	hmox2a	0.010269632500193
18:19483401:19483577:1	zwilch	0.0102397209095433
9:38030001:38031013:1	pdia5	0.0102362441292225
13:33316701:33318194:1	brf1a	0.0102142829924378
10:2829207:2829600:-1	ddx56	0.0102118692072937
3:33329363:33330100:-1	sgsm3	0.0102049979225682
12:27573701:27574225:1	spata20	0.0102021265664694
12:14260301:14260600:-1	avl9	0.0101993371655364
10:8453601:8454259:1	hvcn1	0.0101986431352875
24:38204709:38204900:-1	crp3	0.0101976416053452
25:8014830:8015800:-1	tph1a	0.0101929981622246
8:30847701:30848305:1	mmp11a	0.0101925072951454
9:3563201:3563705:1	mettl8	0.0101898455811004
4:36036901:36037700:1	si:ch211-271g18.4	0.0101867762711685
11:30839201:30839865:1	si:dkey-69n2.2	0.0101809400836539
19:33329227:33329600:-1	rrm2b	0.0101722777784536
21:1584701:1585289:1	wdr91	0.0101638646287539
16:21847082:21847900:-1	gnl1	0.0101626486065666
4:55056101:55056422:1	znf999	0.0101483238636311
1:22592301:22592723:1	lias	0.0101464616691132
1:43012989:43013400:-1	bdh2	0.0101416202170488
5:65594301:65594992:1	secisbp2	0.0101391822301972
4:969401:969795:1	rpap3	0.0101384511538877
4:60676901:60677100:-1	si:dkeyp-35e5.5	0.0101372970583317
21:4858465:4859000:-1	zgc:77838	0.0101334667910434
11:11927736:11928100:-1	abcc10	0.0101255093905372
15:42299301:42299895:1	SGPP2	0.010116311018763
16:15479454:15480000:-1	has2	0.0101162870861138
2:23204901:23205526:1	amotl2b	0.0101076996790603
8:30834901:30835537:1	mmp11a	0.0101013014817436
4:20785458:20785800:-1	rassf8b	0.0100946482799905
3:59659909:59660500:-1	cdr2l	0.0100889886712066
19:43467837:43468200:-1	si:ch211-285e16.3	0.010088704535903
21:15636201:15636421:1	p2rx4a	0.0100855859675326
17:44299633:44300400:-1	exoc5	0.0100809157687079
13:4902613:4903000:-1	abcg2c	0.0100733212020562
12:19261401:19262274:1	gspt1	0.0100712266510576
5:29467653:29468000:-1	bco2a	0.010070086040156
4:60482510:60482900:-1	BX248128.1	0.0100672247931691
12:27028744:27029100:-1	si:dkey-11c5.14	0.010059726793788
7:34806401:34807096:1	ctrb1	0.0100572136723256
16:26139601:26140408:1	prss59.1	0.0100560777139588
25:19929434:19929900:-1	zgc:136858	0.0100557425213099
20:29611360:29611900:-1	taf1b	0.010046109443652
22:8761090:8761500:-1	si:dkey-182g1.8	0.0100432773979344
5:18322904:18323400:-1	aacs	0.0100380615538307
17:2302916:2303300:-1	si:dkey-248g15.2	0.0100358620661488
15:41738001:41738200:1	CLSTN2 (1 of many)	0.0100354964176373
25:36105601:36106026:1	mafb	0.0100213469773016
1:9439801:9440083:1	zgc:194355	0.010010093690386
KN150372.1:22401:22792:1	CABZ01038979.1	0.0100098541794358
25:8678926:8679400:-1	furinb	0.0100057684189111
18:43853476:43853800:-1	treh	0.0100005867934098
