# Supplementary material for: A high-resolution mRNA expression time course of embryonic development in zebrafish
Source: eLife. 2017 Nov 16;6:e30860. doi: 10.7554/eLife.30860 (PMC5690287; doi:10.7554/eLife.30860)
Supplement: Supplementary file 17. [file elife-30860-supp17.zip › detct/PC6.genes.tsv]

region	gene_name	% variance explained
9:22527787:22528400:-1	crygm2d1	0.021823152989727
9:22506734:22507400:-1	crygm2d2	0.0217297271850204
25:440301:440663:1	prtgb	0.0202658408916633
9:22317639:22318000:-1	crygm2d17	0.0199648615435759
9:22460392:22461100:-1	crygm2d7	0.0199235979723673
9:22305737:22306300:-1	crygm2d15	0.0195187870401268
9:22393909:22394500:-1	crygm2d12	0.019379174245063
9:22421107:22421700:-1	crygm2d5	0.0192470149473696
9:22346566:22346900:-1	crygm2d16	0.0188962730799733
9:22428169:22428900:-1	crygm2d9	0.0188543656427858
9:22487532:22488200:-1	crygm2d21	0.0186547783427771
9:22310853:22311200:-1	crygm2d18	0.0186388913468912
18:10737309:10737600:-1	rbm28	0.0185099399574589
13:7598801:7599767:1	COL13A1	0.0174770686074989
9:22433771:22434400:-1	crygm2d4	0.0171765779186416
11:19444101:19444187:1	thoc7	0.017055651519088
9:22323864:22324600:-1	crygm2d8	0.0170277441997435
16:12618701:12618900:-1	cox6b2	0.0169269499283446
3:26022701:26023100:1	atp2a1	0.0168138800409297
7:73462901:73463747:1	btr12	0.0166654034965614
9:22376326:22376900:-1	crygm2d19	0.0166606991122077
12:17589401:17589600:-1	pvalb2	0.0166285634865573
12:16397001:16397562:1	ankrd1b	0.016577214576628
9:22335620:22336000:-1	crygm2d14,crygm2d1	0.01643372983079
9:22401483:22401800:-1	crygm2d20	0.0163647156035008
9:22499112:22499800:-1	crygm2d10	0.0163507545288546
9:37418301:37418574:1	5S_rRNA	0.0163282960982456
7:39121301:39121845:1	tnni2b.2	0.0162812820019013
16:54526700:54527200:-1	CABZ01111454.1	0.0161532882178573
7:30007901:30008200:-1	serf2	0.0161479516408864
2:25784901:25785380:1	fndc3ba	0.0161299370219843
9:22370554:22370900:-1	crygm2d6	0.0159815953331752
9:22469821:22470400:-1	crygm2d3	0.0159253414226822
9:22280294:22280600:-1	crygm2d13	0.015770180534748
9:22287821:22288400:-1	crygm2d11	0.0156735585858006
KN150584.1:18201:18400:-1	-	0.0155676011157571
25:8448369:8448700:-1	si:ch73-166c6.2	0.015468138909659
12:18636201:18636464:1	mkl1b	0.0154525668768078
KN149895.1:87501:87777:1	CABZ01084230.2	0.0154459220325819
19:15543801:15544063:1	lin28a	0.0153782899883897
20:48052801:48053280:1	socs3a	0.0153610337470648
15:899801:900722:1	si:dkey-7i4.13	0.0151165015890067
8:7541437:7541800:-1	irak1	0.0150880208508561
12:14073501:14073696:1	GPT (1 of many)	0.0150671012979177
12:17589701:17590100:-1	pvalb2	0.0150607338310568
13:25319901:25320270:1	atoh7	0.0150208211807825
7:29685701:29686200:1	tpma	0.0149445706307038
15:18397610:18397900:-1	ncam1b	0.0149166042446073
20:2271606:2271800:-1	EPB41L2	0.0149142976926331
10:36612404:36612900:-1	slc1a3b	0.0148771374641424
12:31588701:31588999:1	dnmbp	0.0148585299682752
8:1002501:1002857:1	sprb	0.0148555822049873
8:8009801:8010178:1	si:ch211-169p10.1	0.0147820297143566
2:12038601:12039179:1	greb1l	0.0147562881196537
24:27638701:27638965:1	ek1	0.0147265352224353
16:22445701:22446294:1	zgc:123238	0.0147128315743759
16:32604943:32605200:-1	fbxl4	0.0146900895748679
4:19483126:19483400:-1	snd1	0.0146338275180269
24:41885301:41885689:1	lama1	0.0146086621980737
2:14027501:14027938:1	ebna1bp2	0.0145683711756194
8:4578480:4579300:-1	zgc:63587	0.0145489118557571
12:11661201:11661459:1	5S_rRNA	0.014507932096265
3:45745436:45745700:-1	CR847514.1	0.0144906158498925
3:32196701:32196900:-1	si:dkey-16p21.8	0.0144791692373195
15:11804501:11804782:1	si:dkey-31c13.1	0.0144284517463891
19:48529601:48529965:1	prdm1b	0.0144282274315727
10:44202701:44203000:1	cryba4	0.0143864719453135
KN150062.1:28201:28465:1	CABZ01085201.1	0.0143495983793991
5:816059:816900:-1	wu:fi09b08	0.0143022447734276
1:52185301:52185600:1	smarca5	0.0142651486447341
24:11538310:11538500:-1	gli3	0.0142309512986616
3:21995201:21995587:1	kansl1b	0.0142156689346896
4:8414201:8414599:1	erc1b	0.0142095940173718
19:47989001:47989200:-1	ACTC1 (1 of many)	0.0141868939519607
20:55333479:55334300:-1	si:dkey-153m14.1	0.014162268952863
4:19546708:19546900:-1	snd1	0.0141308043519245
7:13804201:13804432:1	si:cabz01059983.1	0.0140475394995108
2:32807501:32807668:1	zgc:136930	0.0140366113799052
23:7727511:7728000:-1	plagl2	0.0139846771761609
14:45798101:45798379:1	rnf44	0.0139278333523616
25:6235974:6236300:-1	sin3aa	0.0139089612088985
14:13712201:13712495:1	rraga	0.0139081207142872
3:49773101:49773383:1	gsg1l2a	0.0139009064949712
5:9047312:9047600:-1	sh2b3	0.0138978829641329
11:24103001:24103208:1	rbm39a	0.0138625582668646
24:24030201:24030982:1	si:dkey-226l10.6	0.0138546936314412
13:23437605:23437900:-1	prim2	0.0138440240060601
15:42524801:42525093:1	tiam1b	0.0138370425433789
3:41592801:41593164:1	chst12a	0.0138293521686353
6:59072911:59073200:-1	5S_rRNA	0.0137859605933401
17:22719801:22720087:1	birc6	0.0137770200078502
22:24367001:24367292:1	BX649608.1	0.0137628518299474
18:17512901:17513181:1	si:dkey-102f14.5	0.0137231824001707
7:65694701:65694989:1	tead1b	0.0137035557764101
3:3986001:3986395:1	plbd1	0.0136947587754343
5:22993717:22994100:-1	stag2a	0.0136647647308059
20:34696501:34696788:1	PDE4DIP	0.0136581274118739
8:20880320:20881000:-1	haus5	0.0136324746578613
23:26624109:26624700:-1	hspg2	0.0136150491849923
7:41335431:41335700:-1	malrd1	0.0136075691902784
12:13222501:13223442:1	atp2a1l	0.0135726045913573
4:10065601:10065995:1	ccdc136b	0.013536149432821
13:42970907:42971200:-1	si:ch211-106f21.1	0.0135339263276822
8:49181501:49181800:-1	fkbp1aa	0.0134915534624436
5:7001517:7001800:-1	bmpr1ba	0.0134564839665527
16:29578001:29578809:1	ctss2.1	0.0134129037133138
13:2303112:2303300:-1	klhl31	0.0134035698642942
20:18289601:18289854:1	aqp4	0.0133711549242365
25:34648326:34649000:-1	zgc:153405	0.0133391050371984
12:14818111:14818600:-1	neurod2	0.0133274421082112
8:53187001:53188495:1	nadka	0.013321947853901
8:23737739:23738100:-1	si:ch211-163l21.4	0.0133018124154169
ERCC-00170:501:1010:1	-	0.0132649551460172
8:19132266:19132500:-1	si:ch73-222f22.2	0.0132617535824836
19:32003701:32004070:1	gmnn	0.0131781025311195
15:37934333:37934900:-1	hsc70	0.0131402018806541
3:30762137:30762500:-1	ppp1caa	0.0131358043999105
KN150253.1:2801:2985:1	-	0.0131060640745448
18:31563039:31563500:-1	si:dkey-119o24.7	0.0130906001116226
10:45144701:45144962:1	h2afvb	0.0130777638825013
20:43881727:43882200:-1	laptm4a	0.0130765964502727
18:31667901:31668161:1	def8	0.0130500651327295
15:47321201:47321751:1	otx5	0.0130351989435071
16:16240708:16241000:-1	fabp11b	0.0130318627659927
3:49212501:49212745:1	epn3a	0.0130273053278099
KN149710.1:5601:5974:1	CABZ01080702.1	0.0130218949706411
19:43419001:43419200:1	fabp3	0.0129985912207871
18:37122401:37122682:1	sipa1l3	0.0129916404570907
5:36335801:36336294:1	crx	0.0129858297993779
15:5799110:5799400:-1	hnrnpl2	0.0129802274623457
13:30802207:30802800:-1	wdfy4	0.0129694938282989
24:21954831:21955200:-1	ctnnd2a	0.0129682823504265
8:34481435:34481600:-1	gapvd1	0.0129669776973092
3:54971228:54971500:-1	dock6	0.0129607424812735
2:25848201:25848561:1	fndc3ba	0.012938967756724
24:3294101:3294573:1	gyg1b	0.0129281531785833
2:25661001:25661265:1	ppp2r3a	0.0129140044833389
22:20452701:20452870:1	onecut3a	0.0128926599820396
11:403692:404100:-1	nuf2	0.0128853884902048
10:8136201:8136638:1	sub1a	0.0128743678751734
8:20833401:20833557:1	fzr1a	0.0128307817410304
5:13905018:13905500:-1	kat6a	0.0128272344365584
2:53903901:53904189:1	ranbp3b	0.01281843659489
19:11431939:11432100:-1	sept7a	0.0128101609761612
20:4785804:4787000:-1	zdhhc14	0.0128021615295194
16:55076801:55076986:1	cmc1	0.0127986950627914
22:1112901:1113830:1	si:ch1073-181h11.2	0.0127810164289116
4:11904908:11905200:-1	btbd11a	0.0127588129071337
2:44340601:44340800:-1	sdhc	0.0127550265656576
17:38068401:38068594:1	plekhh1	0.0127466240057787
20:18578540:18578900:-1	cdc42bpb	0.0127406358799145
22:15916110:15916300:-1	eps15l1a	0.0127213083803609
25:6326201:6326482:1	snx33	0.0127072544310546
22:14079601:14079898:1	he2	0.0127048969483228
21:44608312:44608600:-1	spry4	0.0126979567022644
16:53311001:53311158:1	CABZ01053976.1	0.0126953110133041
12:14971901:14972000:1	mylpfb	0.0126639166534407
4:1391376:1391800:-1	phlda1	0.0126638443768415
15:11635001:11635089:1	5S_rRNA	0.0126543144892753
6:52236001:52236300:1	cox6c	0.0126288438998198
20:4129101:4129470:1	si:ch73-111k22.3	0.0126160945662471
16:29291901:29292377:1	si:dkey-235h8.1	0.0125992184039534
6:51601208:51601500:-1	chd6	0.0125953918631576
7:68365036:68365400:-1	5S_rRNA	0.0125887578025025
3:16008737:16009400:-1	cacnb1	0.0125586649102386
3:7641629:7641900:-1	znf1001	0.0125431374071243
23:23714701:23714882:1	agrn	0.0125277892936425
15:2450201:2450787:1	rsrc1	0.0125019644096436
16:17285201:17285800:-1	gapdh	0.0124825350455104
5:58827501:58827681:1	clip2	0.0124745247064102
22:38109301:38109481:1	commd2	0.0124641143569907
24:40072821:40073300:-1	BX323854.3	0.0124552867085939
7:53509701:53510080:1	GRAMD2	0.0124491221629335
5:51314812:51315100:-1	serinc5	0.01244832972017
13:37314745:37315000:-1	ppp2r5eb	0.0124422761199692
16:45811101:45811359:1	paqr6	0.0124402003262206
25:30667701:30668000:1	tnni2a.4	0.0124274409694778
2:38051659:38052100:-1	cbln5	0.0124213437872429
21:6584724:6585000:-1	CABZ01052431.1	0.0124195881331903
12:45377601:45377900:-1	fbxl15	0.0124182630029327
6:48066118:48066400:-1	slc2a1b	0.0124162238818822
24:21114411:21114600:-1	boc	0.0123777618515454
14:38420728:38421300:-1	csnk1a1	0.0123522029587287
20:43896930:43897800:-1	mark3b	0.0123444668554516
23:27151362:27153200:-1	stat6	0.0123273837503644
6:10169201:10169691:1	cobll1a	0.0123263921776341
6:49294927:49295700:-1	si:dkey-183k8.1	0.0123171471365913
23:2849201:2849492:1	plcg1	0.0123120261768985
2:21527801:21527936:1	si:dkey-29d8.3	0.0123078225142664
8:1846401:1847340:1	snap29	0.0122974463875705
25:9758001:9758277:1	ehf	0.0122773447493573
8:38635915:38636600:-1	pcsk5b	0.012272904477953
8:20831801:20831946:1	fzr1a	0.0122712802247183
9:33516416:33516900:-1	rpl8	0.0122652403459745
19:43418601:43418800:1	fabp3	0.012260420708278
18:16158256:16158600:-1	slc6a15	0.0122586179392494
5:12562815:12563100:-1	ypel1	0.0122448722905854
24:5908401:5908557:1	pimr64	0.0122387169152011
8:18619201:18619572:1	fsd1	0.0122383228291619
1:23093001:23093258:1	dre-mir-218a-2	0.0122372098113922
10:44710927:44711300:-1	npm2b	0.0122273623964079
12:11075701:11075959:1	raraa	0.0122268630707136
2:25975001:25975559:1	pld1a	0.0122236860279138
12:26585501:26585767:1	arhgap12b	0.0121956741599023
14:8669501:8669739:1	rps6kal	0.0121808807273048
24:21386301:21386557:1	cdk8	0.0121754419664566
14:26429001:26429200:1	eef1g	0.0121735209404654
2:15302101:15302428:1	si:dkey-10f21.16	0.0121729401096832
19:2078524:2079000:-1	snx13	0.0121699959257728
24:18242601:18242831:1	tpk1	0.0121616007886889
14:32060016:32060300:-1	mcf2a	0.0121614269288516
15:46142701:46143034:1	wu:fb18f06	0.0121600338459411
16:9835701:9836094:1	ecm1b	0.0121462718308747
3:5244882:5245100:-1	myh9b	0.0121242738988662
10:33235401:33235700:1	myl10	0.0121223585676376
14:1998768:1999000:-1	pcdh2g6,pcdh2g9,pcdh2g13,pcdh2g12,BX005294.1,pcdh2g5,pcdh2g7,pcdh2g8,BX005294.2,pcdh2g29,pcdh2g3,pcdh2g1,pcdh2g17	0.0121205154820867
3:34818201:34818300:-1	si:dkey-15h19.3	0.0121009837100428
13:46207840:46208400:-1	fgfr2	0.0120976379090573
19:11855807:11856000:-1	5S_rRNA	0.0120850894630302
13:22231501:22231734:1	usp54a	0.01207686232712
15:10501166:10501300:-1	tenm4	0.0120450009511179
25:20381511:20381900:-1	5S_rRNA	0.0120368669674589
24:10921301:10921500:-1	CR753886.1	0.0120085626041828
21:33230701:33230984:1	MYOZ3 (1 of many)	0.011999762576105
6:15023801:15024056:1	dph3	0.0119953395288444
2:22690827:22691100:-1	pimr67	0.0119831522994611
4:52164724:52164900:-1	BX936350.1	0.0119831038617467
8:2445820:2446200:-1	rpl6	0.0119830166104885
2:56844801:56845258:1	CU929447.2	0.0119768811622899
1:48961601:48962032:1	col17a1a	0.0119629152899875
7:31471811:31472100:-1	nap1l4b	0.0119619774631112
1:9618201:9618600:1	eif3f	0.0119543973152158
10:10824201:10824607:1	slc27a4	0.0119518828687973
5:43249639:43250100:-1	si:ch211-204c21.1	0.0119434535418388
8:11042868:11043200:-1	ampd1	0.0119015900458122
15:20135270:20135500:-1	med13b	0.0118977811920393
24:14193801:14193987:1	5S_rRNA	0.0118908710922141
20:51995503:51996000:-1	mia3	0.0118869315232021
6:49302373:49302900:-1	si:dkey-183k8.1	0.0118758625534939
18:546455:546900:-1	wtip	0.0118689499181079
23:28169724:28169900:-1	b4galnt1a	0.0118443835984168
25:6209701:6209976:1	crabp1a	0.011842213405885
16:30950903:30951100:-1	slc45a4	0.01184163012674
13:29043701:29044156:1	unc5b	0.0118398056561281
13:16391101:16391380:1	dlg5a	0.0118374853394431
13:36965911:36966200:-1	syne2b	0.0118326363438161
3:26023401:26023700:1	atp2a1	0.0118057397464723
11:39708701:39708943:1	per3	0.0118035692380068
9:7559408:7559700:-1	desma	0.0117966083152767
10:17719201:17719492:1	KCNN2	0.0117956328059658
24:37230205:37230600:-1	CABZ01055522.1	0.0117901093079179
KN149911.1:7201:7778:1	-	0.0117894660694255
6:17293410:17293700:-1	CABZ01041996.2	0.011779451576094
12:30727778:30728300:-1	crygmxl2	0.0117782395395305
1:30039212:30039400:-1	si:ch211-141i4.4	0.0117767946912235
1:11419831:11421200:-1	mtp	0.0117736814940187
18:15634467:15634700:-1	arntl2	0.0117735892047602
KN150062.1:28901:29183:1	CABZ01085201.1	0.0117732458028046
3:60878701:60878900:-1	aimp2	0.0117715110732038
8:29799333:29799700:-1	slc20a2	0.0117620847894284
18:3457678:3458000:-1	eif2a	0.0117615848521853
6:49277128:49278100:-1	si:dkey-183k8.1	0.0117496281468287
18:44340248:44340600:-1	prdm10	0.0117397153226008
4:12755212:12756700:-1	dera	0.0117378379761101
13:48214901:48215157:1	FOXN2 (1 of many)	0.0117348324010593
5:65019808:65020000:-1	notch1b	0.0117298729719137
5:59849301:59849419:1	tmem132e	0.0117275363529722
11:7525601:7525993:1	adgrl2a	0.011726533479535
21:32356030:32356400:-1	gfpt2	0.0117259643008728
7:32601432:32601700:-1	ano5b	0.0117218989641283
18:37328604:37328900:-1	yap1	0.0117162459760918
21:26352701:26352790:1	tmsb	0.0117131803445289
15:40795801:40796174:1	fat3a	0.0117099710100058
5:56413168:56413400:-1	man2a1	0.0117034372660353
8:52898350:52900700:-1	nr6a1a	0.0116933114645756
12:3006820:3007100:-1	dcxr	0.0116914567668641
5:13165701:13166100:-1	zgc:65851	0.0116811720932329
21:17736901:17737068:1	si:ch211-242a9.1	0.0116647566253209
22:3123524:3123700:-1	lmnb2	0.0116511713834386
24:26157101:26157400:-1	myeov2	0.0116500175876377
5:24025601:24025854:1	dgcr8	0.0116411261069312
19:34673301:34673877:1	galnt12	0.0116188307856984
5:47458654:47459000:-1	si:ch211-202e12.3	0.0116168630945393
14:16424853:16425100:-1	zgc:123335	0.0116079131192609
4:46946138:46946500:-1	znf1023	0.0116055907345406
7:30009601:30009800:-1	serf2	0.0116023634821883
13:18544572:18545100:-1	sfxn3	0.0116012693281931
25:16177201:16177358:1	mical2b	0.0116010096787433
23:35823701:35823981:1	rarga	0.011596354827191
24:26970601:26970788:1	dip2ca	0.0115868734509432
15:36416101:36416384:1	gmnc	0.0115863762524818
24:27070801:27071386:1	dip2ca	0.0115665474876735
3:40445101:40445200:1	fscn1a	0.0115658377587905
21:4925801:4926000:1	atp5a1	0.011564194812792
1:1583101:1583300:1	atp1a1a.1	0.0115499221892906
24:27629701:27629887:1	ek1	0.0115467582484395
17:45362701:45363398:1	capn3a	0.0115414803262147
25:28752501:28752869:1	pkmb	0.0115379621412158
22:2827539:2827700:-1	aqp12	0.0115307205426772
2:56839401:56839994:1	CU929447.2	0.0115287540879589
20:40472158:40472400:-1	fabp7b	0.0115238612710994
25:34454301:34454477:1	vps4a	0.0115109933837068
3:40158001:40158200:-1	si:ch211-194i10.5	0.0115084440880268
22:20803507:20803800:-1	ell	0.0114841372598103
25:22237001:22237734:1	cyp11a1	0.0114534989578781
19:18503564:18504100:-1	ints8	0.0114480349256737
10:10860001:10860275:1	ambp	0.0114392189719241
6:49276319:49277000:-1	si:dkey-183k8.1	0.0114376409102747
2:813207:813500:-1	foxc1a	0.0114340822191199
4:12299501:12299887:1	mkrn1	0.0114291902970468
1:41320501:41320800:-1	adra1d	0.0114162015880804
13:48369801:48370100:1	si:ch1073-268j14.1	0.0114135594197754
8:31761801:31762049:1	oxct1a	0.011408683570504
2:24852101:24852200:1	rps28	0.0114085324141053
8:17429105:17429200:-1	skia	0.0114004050288578
22:37698701:37698961:1	psmd1	0.0113896603238533
15:2857328:2857500:-1	AMOTL1	0.0113856896479187
6:10598857:10599200:-1	atp5g3b	0.0113819710800332
2:28121057:28122000:-1	zgc:123035	0.0113728952975602
18:5640801:5641000:1	mibp2	0.0113681520960059
25:18854101:18854400:-1	si:ch211-68a17.7	0.0113617673750728
4:70752601:70752982:1	si:ch211-161m3.2	0.0113567440365743
7:23804801:23805729:1	snoU6-53	0.0113530648516021
18:34029526:34029700:-1	plch1	0.01135230603844
13:14972351:14972700:-1	rab11fip5a	0.0113420504736295
17:15426201:15426300:1	fabp7a	0.0113330858718482
18:6630301:6630551:1	fam168a	0.0113228811470934
6:60075718:60076100:-1	pmepa1	0.0113167069889498
12:28804801:28804988:1	rnf40	0.0112875694000494
21:23265302:23265800:-1	zbtb16a	0.0112865904668674
10:8483401:8483583:1	pptc7b	0.0112706495610705
13:1940317:1940700:-1	fam83b	0.0112660479321793
21:5871801:5872091:1	mob1bb	0.0112645942331882
23:36870547:36870700:-1	cpsf3l	0.011262097656556
4:12634701:12634966:1	lmo3	0.0112434802041832
6:10164601:10165042:1	cobll1a	0.0112414504636772
18:5943301:5943400:1	si:ch73-386h18.1	0.0112394843847666
18:34207201:34207480:1	gmps	0.0112371203868684
19:30237501:30237900:-1	eif3i	0.011227561003632
15:23509501:23509662:1	phykpl	0.0112255002461263
12:16470534:16471500:-1	zgc:174855,si:dkey-239j18.2	0.0112222037915337
3:58993401:58993788:1	zgc:153845	0.0112203245591683
19:10625001:10625200:-1	lim2.4	0.0112186464049163
11:31172801:31173138:1	SIPA1L2	0.0111943439169748
18:46369306:46369800:-1	slc19a3b	0.0111805400676994
13:21869301:21869791:1	5S_rRNA	0.0111800030025028
4:26316716:26316900:-1	st8sia1	0.0111417226017977
21:35744362:35744500:-1	CR388143.1	0.0111388558014542
10:26718701:26718998:1	si:ch73-52f15.5	0.0111312152912644
3:60946001:60946200:-1	pvalb4	0.0111289431849687
21:41850332:41850700:-1	endou2	0.0111233089429942
16:8941201:8941524:1	si:ch211-207g17.3	0.0111226903420428
5:63712993:63713200:-1	brd3b	0.0111197941286184
2:29903301:29903435:1	si:ch211-207d6.2	0.0111137167695675
19:40491801:40492152:1	sfpq	0.0110999172788527
4:52000001:52000175:1	U1	0.0110967887667131
1:44924851:44925200:-1	sept3	0.0110956760928868
5:35245401:35245578:1	stard8	0.0110924438616278
10:13402266:13402500:-1	il11ra	0.0110890873132041
8:42996301:42996490:1	slc23a2	0.011084888326679
3:5713801:5714100:-1	ddx39ab	0.0110750228610127
4:72124337:72124600:-1	BX855614.3	0.0110504817993527
9:50514701:50515181:1	cobll1b	0.0110498918730377
2:2984001:2984265:1	thoc1	0.0110448576997457
14:47454654:47455000:-1	fgfbp1b	0.0110443507831837
15:33900030:33900400:-1	pds5b	0.0110357066086214
6:2074480:2075600:-1	prkag1	0.0110305791005156
20:38800101:38800277:1	mpv17	0.0110279944786347
20:33905901:33906269:1	olfml2ba	0.0110220646782799
10:34544601:34544986:1	stard13a	0.0110187697807324
13:42233931:42235200:-1	march5	0.0110121722195222
KN149749.1:10201:10400:-1	-	0.0110092614335347
20:35524601:35525048:1	vsnl1a	0.0110024988702097
24:23829101:23829300:-1	ndufb4	0.0110004276717071
3:45758309:45758700:-1	CR847514.1	0.0109963262738749
20:53676701:53677011:1	apobb.2	0.0109948346412594
25:3526001:3526232:1	INCENP	0.0109944941764067
8:52139405:52139600:-1	tcf7l1b	0.0109912677599696
5:35195601:35195869:1	yipf6	0.0109849642810622
10:33136850:33137200:-1	COL26A1	0.0109816783271115
21:3117201:3117594:1	5S_rRNA	0.0109574755035868
18:29496601:29496990:1	mafa	0.0109506313319503
4:33512755:33513000:-1	znf1120	0.0109497346198313
18:30183301:30183400:1	si:ch211-197g22.1	0.0109428845498347
7:45145701:45145996:1	uqcrfs1	0.0109278206139415
17:5812001:5812200:-1	dre-mir-206-2	0.0109166439966874
21:43366201:43366490:1	sept8a	0.0109120767974508
7:17773001:17773196:1	ehbp1l1a	0.0109098347302095
11:12172323:12172600:-1	Metazoa_SRP	0.010907275345885
13:49363418:49363600:-1	tomm20a	0.0109072237987078
11:25376701:25377468:1	ccdc120	0.0109018908950437
12:16836201:16836639:1	dre-mir-107a	0.0108840650475893
9:22310101:22310300:-1	crygm2d18	0.0108831029680998
1:28296701:28297085:1	cryaa	0.0108790528536128
21:34353433:34353700:-1	dacha	0.0108758000207393
8:1974233:1974600:-1	CABZ01080009.1	0.0108735422990175
3:30554282:30554500:-1	si:ch211-51c14.1	0.0108678718313563
19:42443826:42444000:-1	trioa	0.010846665400589
5:62618901:62619100:1	si:ch73-376l24.2	0.0108427789625593
6:49298030:49299100:-1	si:dkey-183k8.1	0.010832396246227
1:54348113:54348500:-1	vps54	0.0108290691060074
14:15091801:15092058:1	si:dkey-203a12.5	0.0108201070006478
25:13681322:13681500:-1	mapk8ip1	0.0108128267799051
7:64942101:64942276:1	ipo7	0.0108059357829388
13:23865101:23865392:1	agt	0.0107970918684059
11:21418373:21418600:-1	srgap2	0.0107954891183959
5:17495213:17495500:-1	rnf215	0.0107953201356041
4:41062501:41062700:-1	si:dkeyp-44d3.6	0.0107936934863513
8:43417152:43417500:-1	ncor2	0.0107924014826537
3:60976627:60976900:-1	pvalb5	0.0107916976742437
5:67181901:67182100:1	si:ch211-271b14.1	0.0107910623570688
10:36560301:36560500:-1	nipblb	0.0107910248496379
5:24760280:24760700:-1	rorb	0.0107895455731475
3:30071707:30072100:-1	zgc:195001	0.010788444672646
5:63671045:63671300:-1	fam78aa	0.0107842938478683
18:2526137:2526700:-1	5S_rRNA	0.0107821535654387
5:43247450:43247600:-1	si:ch211-204c21.1	0.0107817211043335
19:1343251:1343600:-1	EHMT2	0.010776044424052
2:74001:74348:1	zgc:153913	0.010771238797234
3:40136728:40136900:-1	pdap1b	0.0107688500261389
19:25484443:25484800:-1	xkr8.3	0.0107623703370663
13:31215676:31216300:-1	rrp12	0.0107597645726554
7:24667301:24667554:1	mark2b	0.0107565933260625
10:13063801:13064189:1	lpar1	0.0107480129741467
10:44204401:44204668:1	cryba4	0.0107380893666679
5:38438301:38438497:1	fras1	0.0107374454584869
23:6703647:6704100:-1	mipb	0.0107358859658613
11:14713415:14713600:-1	sgta	0.010730048128596
6:2922001:2922479:1	ptprfa	0.0107245370903715
19:6751005:6751200:-1	pvrl2l	0.0107186589413928
21:17157101:17157297:1	bcr	0.0107179208247728
19:8972364:8972800:-1	rprd2a	0.0107152490238945
5:3770101:3770284:1	dhrs11a	0.0107129598216098
3:33212801:33213065:1	pyya	0.0107073777817934
6:49294020:49294800:-1	si:dkey-183k8.1	0.01070603841547
5:69522601:69522895:1	znf618	0.0107054766133337
14:11763715:11763900:-1	TMSB15A	0.0107009432660761
4:11588012:11588400:-1	net1	0.0107004686023054
19:6294647:6295100:-1	pou2f2a	0.0106968156002683
10:10618601:10618783:1	sardh	0.010696523100753
12:2739838:2740500:-1	ubtd1b	0.0106959643530514
4:16455624:16456700:-1	BX322608.1	0.0106908900208298
13:30231801:30232041:1	rps24	0.0106897524591124
10:37490386:37490800:-1	si:dkey-65j4.2	0.0106885841921517
6:24141380:24141600:-1	BX927081.1	0.0106859754629359
7:64903001:64903484:1	SNORA23	0.0106769255980816
8:39727001:39727200:1	cox6a1	0.0106741887017577
18:35289204:35289500:-1	CABZ01041002.1	0.0106694413917469
3:37580401:37580574:1	map3k14a	0.0106653147395137
3:6521044:6521200:-1	hn1b	0.0106627342715705
20:43863023:43863400:-1	matn3a	0.010661154199188
4:13994019:13994300:-1	prickle1b	0.0106452357571073
3:15235001:15235323:1	sh2b1	0.0106396567003255
22:10855014:10855400:-1	insrb	0.0106387205020434
24:9624201:9624386:1	topbp1	0.0106249898418389
2:24092152:24092400:-1	xirp1	0.0106108744938425
16:31558801:31559295:1	ndrg1b	0.0106092189210207
25:26311525:26312000:-1	si:dkeyp-73b11.8	0.010604509745009
5:50563511:50563800:-1	sdccag3	0.0105992425471652
4:5900101:5900244:1	utp20	0.0105945590622334
21:6542319:6542900:-1	CABZ01052431.1	0.010594213626323
21:43210901:43211060:1	aff4	0.0105923630774056
22:2035501:2035756:1	znf1174	0.0105923595500414
8:3489701:3489968:1	PXN (1 of many)	0.0105898405439761
6:7098801:7099155:1	si:ch211-181l5.2	0.0105756948838411
1:41877101:41877353:1	ctnna2	0.0105653469895927
24:6569737:6569900:-1	arhgap21a	0.01056377434399
9:49118601:49119633:1	abcb11a	0.0105488812159573
3:44699901:44700073:1	hs3st3b1a	0.0105476627081297
2:32777915:32778300:-1	bfsp2	0.0105445261593197
18:17835201:17835382:1	si:ch211-216l23.2	0.0105427258646055
15:1810001:1810589:1	cul3b	0.0105287845970167
23:14925901:14926189:1	SLC2A4RG	0.0105249549531729
14:51069060:51069300:-1	CPLX1 (1 of many)	0.0105183720248943
5:70542146:70543400:-1	brinp1	0.0105126501968635
6:57459101:57459400:-1	ddx27	0.0105102054187257
4:11777658:11777800:-1	si:dkey-115f9.1	0.0105069674610051
23:27627226:27627600:-1	pfkma	0.0105013203748092
16:45950301:45950400:-1	afp4	0.0104778585571998
7:40728975:40730100:-1	insig1	0.0104775555683113
10:37527369:37527800:-1	si:dkey-65j4.2	0.0104737667213226
12:18600401:18600574:1	rgs9b	0.0104703894627127
12:7585602:7585900:-1	ccdc6b	0.0104607121640034
6:54617301:54617803:1	tead3b	0.0104604821549179
2:52051001:52051300:-1	dad1	0.0104597998479925
12:31640101:31640500:1	RNF157	0.010455088965825
7:33964701:33964940:1	lctla	0.010453507864648
17:50208901:50209243:1	syncripl	0.0104427998123565
6:47847301:47847500:1	padi2	0.0104390535925437
2:30197301:30197900:-1	rpl7	0.0104360796685787
11:21949401:21949690:1	foxp4	0.0104353444212519
9:6069801:6069998:1	si:ch73-374e19.2	0.0104349106769442
23:36044101:36044298:1	hoxc3a	0.0104291424947136
20:38642501:38642686:1	gtf3c2	0.0104274183552057
11:41333101:41333374:1	aldh4a1	0.010425351771998
12:8227501:8227898:1	ARID5B	0.0104215966589455
15:21652303:21652600:-1	sorl1	0.0104169079512266
23:2061701:2061902:1	CPEB2	0.0104154740848016
13:15130601:15130846:1	pank2	0.0104149229575687
KN149868.1:17601:17948:1	CABZ01090216.1	0.0104130822980848
5:19198901:19199196:1	fam222a	0.0104086682309309
10:43847101:43847746:1	nr2f1b	0.0104085612759111
15:10351452:10351800:-1	tenm4	0.0104079267501993
2:57209077:57209300:-1	tcf3a	0.0104068378602599
7:53523501:53523641:1	GRAMD2	0.0104055754552228
25:15385301:15385832:1	kiaa1549la	0.0104054533966331
8:4641401:4641694:1	cldn5a	0.0104026737986914
13:996528:996800:-1	pno1	0.0103998208692517
19:5422879:5423200:-1	krtt1c19e	0.0103962355690976
7:60306012:60306300:-1	pcxb	0.0103921040630601
9:17302201:17302492:1	scel	0.0103868370302289
18:7682101:7682271:1	rabl2	0.0103854408592685
12:29125201:29125360:1	mxtx2	0.0103791671105208
9:6036601:6037358:1	si:ch73-374e19.2	0.0103745186437407
14:34216901:34217278:1	gabrp	0.0103739370522876
13:47669817:47670200:-1	itga9	0.0103712377745948
3:21027462:21027800:-1	taok2a	0.0103632886825742
13:42295901:42296281:1	cpeb3	0.0103614703854311
20:29868401:29868770:1	kidins220b	0.0103548633728675
18:30274701:30274863:1	si:ch211-197g22.1	0.0103525204826374
13:7589601:7589800:1	COL13A1	0.0103514712285567
15:24613401:24613771:1	sez6b	0.0103477190885975
5:3275522:3277000:-1	si:zfos-375h5.1	0.0103464740647994
13:29656201:29656381:1	pax2a	0.010332848408961
20:47814167:47814700:-1	ipo13	0.0103302331158176
22:26736701:26736987:1	capn2l	0.0103296742010839
11:6419001:6419200:-1	ndufa11	0.0103251939004022
6:12745501:12745597:1	mcm6	0.0103197333639196
7:71707301:71707948:1	psmd9	0.0103176412599592
16:17121021:17121400:-1	plekhg6	0.0103144338308794
5:4394701:4395528:1	angptl2a	0.0103133150974805
5:36231927:36232700:-1	ckma	0.0103117146743274
11:40971701:40972085:1	park7	0.0103110002954158
4:39647201:39647300:1	znf995	0.010307185228494
7:56004301:56004564:1	ankrd11	0.0103070407612986
17:49540001:49540363:1	zgc:113372	0.0103033316698903
9:13263601:13263796:1	carf	0.010300172202107
1:26384701:26384955:1	bnc2	0.0102879287587216
12:31168610:31168900:-1	vti1a	0.0102873261167301
16:22925801:22925900:-1	shc1	0.0102823433334611
12:30761727:30762000:-1	crygmxl2	0.0102811739508784
11:21821801:21821898:1	foxp4	0.0102809421800775
18:19478239:19478600:-1	lctlb	0.0102804927853981
6:13651401:13651600:-1	cryba2a	0.0102780500275289
19:6631718:6631900:-1	pvrl2l	0.0102763623935206
5:40771401:40771950:1	arid3c	0.0102664319096872
14:32621067:32622600:-1	cdx4	0.0102656579424741
24:24022353:24022700:-1	eif1axb	0.010262997001835
14:45820201:45820455:1	rnf44	0.0102545308679785
21:23925801:23926375:1	5S_rRNA	0.010253501370337
17:1507601:1507850:1	SLC25A47 (1 of many)	0.0102505499779723
15:17923201:17923484:1	zgc:113279	0.0102464741399003
16:9898901:9899172:1	VAMP1 (1 of many)	0.0102450691261994
4:39320727:39321100:-1	si:dkey-23a17.3	0.0102433101450764
16:14390401:14390700:-1	itga10	0.0102391924412782
12:7577532:7579000:-1	ccdc6b	0.0102383600087618
25:19111660:19112000:-1	acanb	0.0102380234719182
18:36081006:36081400:-1	exosc5	0.0102368422671258
8:52231816:52232200:-1	tcf7l1b	0.0102348316140793
13:46163130:46164300:-1	fgfr2	0.010230752260484
10:33624201:33624343:1	c10h21orf59	0.0102306949494861
5:60678101:60678552:1	si:ch211-209a2.1	0.0102281015196525
20:49131501:49131839:1	si:ch211-284a16.4	0.0102272122971029
13:27103501:27103600:1	si:dkey-187a12.4	0.0102262827503206
15:28153827:28154100:-1	cryba1a	0.0102227230388905
3:60967501:60967700:-1	pvalb1	0.0102219045466449
20:30673201:30673679:1	myt1la	0.0102200024663584
1:30050901:30051187:1	si:dkey-18j14.5	0.0102108925661345
21:21705701:21706019:1	defbl1	0.0102107056350634
25:3764801:3765000:-1	tmem258	0.0102098558559416
9:10735601:10735763:1	cxcr4b	0.0102091308140141
12:2706801:2707177:1	antxr1c	0.010208848358643
9:34840401:34840962:1	shox	0.0102032451725414
1:44506701:44507200:-1	ddx39aa	0.0101997060879034
16:12906710:12906900:-1	isoc2	0.0101938421310453
24:28454801:28455045:1	arhgap29a	0.0101914748112307
23:16351701:16351898:1	si:rp71-1k13.5	0.0101889310732778
15:10470306:10470600:-1	tenm4	0.0101878793587391
3:51509801:51510000:1	chmp6a	0.0101877073797346
7:20179107:20179400:-1	ntn5	0.0101834338489154
24:41804801:41805190:1	5S_rRNA	0.0101824985860755
23:20498901:20499295:1	tnnc2	0.0101808411250033
6:33927505:33928400:-1	nasp	0.0101760688082884
14:47316817:47317400:-1	crybb1l1	0.0101734526867415
23:44417264:44417600:-1	zgc:158659	0.0101726908650647
4:9136532:9136700:-1	chst11	0.0101703349704178
11:44845501:44845700:-1	eif4a3	0.0101701500445821
2:13365501:13365769:1	kmt2cb	0.0101686698850837
16:46536701:46537077:1	rpz4	0.0101679541234838
7:14108445:14108900:-1	si:ch211-132d3.4	0.01016473967895
19:48454001:48454666:1	nme2b.2	0.0101638402139596
8:15183544:15183700:-1	bcar3	0.0101616555765675
11:28047001:28047188:1	ephb2b	0.0101546611772897
6:40772862:40774100:-1	h1fx	0.0101516336696736
8:52220704:52221100:-1	tcf7l1b	0.0101507185364861
5:57748201:57748481:1	si:ch73-158n7.2	0.0101382454512864
14:28185201:28185493:1	xiap	0.0101368774459081
18:38289495:38289600:-1	caprin1b	0.0101297668379492
8:53303840:53304100:-1	gabrd	0.0101256688283743
25:8368101:8368276:1	muc5.2	0.0101223144354663
11:10851401:10852000:-1	psmd14	0.0101221167592448
10:39015201:39015670:1	dscama	0.0101219406869735
17:22303768:22303900:-1	CU104709.1	0.0101216786936616
25:18391401:18391989:1	tes	0.0101207198954181
4:24140140:24140300:-1	celf2	0.010116290792478
18:17555601:17555767:1	nup93	0.010115228205633
13:9516301:9516700:1	prdx3	0.0101124329512783
20:52769101:52769413:1	eef1db	0.0101070953534507
18:17401802:17402000:-1	ces2	0.01010486451555
19:6835287:6836000:-1	tcf19l	0.0101007436151052
14:13161201:13161749:1	pls3	0.0100959324077545
21:24145601:24145885:1	5S_rRNA	0.0100929973081979
10:33233401:33233600:1	myl10	0.0100914676274281
12:928302:928700:-1	daglb	0.0100902694125532
5:19214701:19215140:1	fam222a	0.0100894478679608
25:21319214:21319500:-1	DOCK4 (1 of many)	0.0100882847650847
23:17527309:17527500:-1	trim101	0.0100882301017598
4:33579939:33580800:-1	si:dkey-84h14.3	0.0100871986123863
25:7794701:7795100:-1	glcea	0.0100838661091529
8:22681024:22681300:-1	magixa	0.0100822579396356
21:10754001:10754295:1	oacyl	0.010081211954705
25:30706701:30707100:1	tnni2a.4	0.0100777228185915
2:4034601:4034786:1	npc1	0.0100770610623167
15:10499980:10500100:-1	tenm4	0.0100713914867426
7:62002301:62002886:1	tbc1d19	0.0100614368320511
6:33868378:33868800:-1	tmem69	0.0100603949931035
15:21201701:21202100:-1	sb:cb37	0.01005292557447
16:20412801:20413093:1	colq	0.0100527850302282
15:41309101:41309200:1	mtnr1ba	0.0100503219525625
16:55303014:55303200:-1	CNDP1	0.010049299979329
18:13359719:13360000:-1	cmip	0.0100461308572743
20:985301:985500:1	BX537249.1	0.0100459635647869
24:20952301:20952770:1	ccdc191	0.0100450130019829
14:6152601:6152800:1	abca1b	0.0100431911534708
21:13698810:13699000:-1	fam129ba	0.0100398440674852
22:28433301:28433509:1	impg2b	0.0100338423494926
23:12492910:12494100:-1	snx21	0.0100327296906568
23:34033101:34033300:1	snrpg	0.0100287262614034
1:53223801:53223900:-1	capn9	0.0100260247153781
19:46039923:46040200:-1	eif3hb	0.0100256143120661
15:29177774:29177900:-1	TMEM87A	0.0100224949523594
23:43223046:43223300:-1	si:dkey-14k21.1	0.0100209469881609
4:21227301:21227464:1	nav3	0.0100196570716875
16:31227258:31227600:-1	scrt1b	0.0100159528797561
10:39187135:39187300:-1	rps25	0.0100070230995765
11:18496401:18496620:1	ncoa3	0.0100059290696518
11:36526362:36526700:-1	cacna1da	0.0100021919438489
