# Supplementary material for: A high-resolution mRNA expression time course of embryonic development in zebrafish
Source: eLife. 2017 Nov 16;6:e30860. doi: 10.7554/eLife.30860 (PMC5690287; doi:10.7554/eLife.30860)
Supplement: Supplementary file 18. [file elife-30860-supp18.tsv]

#e86 Ensembl Gene ID	Chr	Region start	Region end	3' end position	3' end strand	3' end read count	Distance to 3' end	Gene type	e86 Ensembl Transcript ID	Transcript type	Gene name	Gene description
ENSDARG00000103822	KN150399.1	2001	2270	2270,2263	1	177,84	514,507	protein_coding	ENSDART00000170443	protein_coding::gencode_basic:	CABZ01081565.1	-
ENSDARG00000098523	KN150432.1	2548	2700	2559	-1	16	4382	protein_coding	ENSDART00000162942	protein_coding::gencode_basic:	NCAM2 (1 of many)	zgc:152904 [Source:ZFIN;Acc:ZDB-GENE-060929-856]
ENSDARG00000101896	KN149945.1	2771	3400	2771,2946,2935,2858	-1	587,102,98,36	393,218,229,306	protein_coding	ENSDART00000160055	protein_coding::gencode_basic:	CABZ01048399.1	-
ENSDARG00000101649	KN150674.1	6001	6293	6245	1	29	226	protein_coding	ENSDART00000161437	protein_coding::gencode_basic:	TIMP3	TIMP metallopeptidase inhibitor 3 [Source:HGNC Symbol;Acc:HGNC:11822]
ENSDARG00000098523	KN150432.1	6401	6600	6354	-1	21	587	protein_coding	ENSDART00000162942	protein_coding::gencode_basic:	NCAM2 (1 of many)	zgc:152904 [Source:ZFIN;Acc:ZDB-GENE-060929-856]
ENSDARG00000103042	KN149934.1	6901	7000	7119	1	24	97	protein_coding	ENSDART00000161415,ENSDART00000167195	protein_coding::gencode_basic:,protein_coding::gencode_basic:	CABZ01080918.1	-
ENSDARG00000103042	KN149934.1	7801	7913	7913	1	155	891	protein_coding	ENSDART00000161415,ENSDART00000167195	protein_coding::gencode_basic:,protein_coding::gencode_basic:	CABZ01080918.1	-
ENSDARG00000103987	KN150506.1	7841	8100	7841	-1	290	149	protein_coding	ENSDART00000163503	protein_coding::gencode_basic:	CIB1 (1 of many)	calcium and integrin binding 1 [Source:HGNC Symbol;Acc:HGNC:16920]
ENSDARG00000101649	KN150674.1	8101	8626	8626	1	1270	2607	protein_coding	ENSDART00000161437	protein_coding::gencode_basic:	TIMP3	TIMP metallopeptidase inhibitor 3 [Source:HGNC Symbol;Acc:HGNC:11822]
ENSDARG00000103987	KN150506.1	9601	9700	7838	-1	15	152	protein_coding	ENSDART00000163503	protein_coding::gencode_basic:	CIB1 (1 of many)	calcium and integrin binding 1 [Source:HGNC Symbol;Acc:HGNC:16920]
ENSDARG00000100177	KN149968.1	13901	14241	14241,14310	1	744,40	904,973	protein_coding	ENSDART00000159131	protein_coding::gencode_basic:	CABZ01066957.1	-
ENSDARG00000102421	KN150131.1	14601	15626	15292,15359	1	165,19	1142,1209	protein_coding	ENSDART00000164196	protein_coding::gencode_basic:	papl	iron/zinc purple acid phosphatase-like protein [Source:ZFIN;Acc:ZDB-GENE-070615-9]
ENSDARG00000098269	KN149943.1	15601	15800	15586,15594	-1	45,31	3170,3162	protein_coding	ENSDART00000159341,ENSDART00000161092	protein_coding::gencode_basic:,protein_coding::gencode_basic:	CABZ01079039.1	-
ENSDARG00000103225	KN150490.1	15601	16346	16346	1	269	1030	protein_coding	ENSDART00000172366	protein_coding::gencode_basic:	UBLCP1 (1 of many)	ubiquitin like domain containing CTD phosphatase 1 [Source:HGNC Symbol;Acc:HGNC:28110]
ENSDARG00000102165	KN150518.1	15620	16000	15620,15636	-1	1041,138	720,704	protein_coding	ENSDART00000163685,ENSDART00000170394	protein_coding::gencode_basic:,protein_coding::gencode_basic:	CABZ01112804.2	-
ENSDARG00000103437	KN150148.1	16401	16500	16572	1	26	618	protein_coding	ENSDART00000171227	protein_coding::gencode_basic:	CABZ01075923.1	-
ENSDARG00000099824	KN149830.1	16701	16900	16931,16920	1	124,59	121,110	protein_coding	ENSDART00000159559,ENSDART00000162341	protein_coding::gencode_basic:,protein_coding::gencode_basic:	CABZ01075268.1	-
ENSDARG00000103437	KN150148.1	17201	17400	17438	1	21	1484	protein_coding	ENSDART00000171227	protein_coding::gencode_basic:	CABZ01075923.1	-
ENSDARG00000103414	KN150088.1	18001	18462	18462	1	25	3025	protein_coding	ENSDART00000163780	protein_coding::gencode_basic:	CABZ01092944.1	-
ENSDARG00000103225	KN150490.1	19201	19400	19450	1	105	4134	protein_coding	ENSDART00000172366	protein_coding::gencode_basic:	UBLCP1 (1 of many)	ubiquitin like domain containing CTD phosphatase 1 [Source:HGNC Symbol;Acc:HGNC:28110]
ENSDARG00000099004	KN150324.1	19701	20394	20394,20379	1	58,11	783,768	protein_coding	ENSDART00000169018	protein_coding::gencode_basic:	RCAN1 (1 of many)	regulator of calcineurin 1 [Source:HGNC Symbol;Acc:HGNC:3040]
ENSDARG00000103414	KN150088.1	19701	20338	20338	1	1184	4901	protein_coding	ENSDART00000163780	protein_coding::gencode_basic:	CABZ01092944.1	-
ENSDARG00000099245	KN150703.1	22341	23000	22341,22353	-1	525,485	817,805	protein_coding	ENSDART00000168391	protein_coding::gencode_basic:	CABZ01081752.1	-
ENSDARG00000105274	KN150214.1	23001	23564	23347,23564	1	2051,1731	3,220	protein_coding	ENSDART00000168815	protein_coding::gencode_basic:	CABZ01074130.1	-
ENSDARG00000098174	KN150631.1	23801	24387	24387,24211	1	771,308	383,207	protein_coding	ENSDART00000171152	protein_coding::gencode_basic:	ACADSB (1 of many)	acyl-CoA dehydrogenase, short/branched chain [Source:HGNC Symbol;Acc:HGNC:91]
ENSDARG00000102505	KN149782.1	26136	26500	26136	-1	435	3529	protein_coding	ENSDART00000168520	protein_coding::gencode_basic:	trim32	tripartite motif containing 32 [Source:ZFIN;Acc:ZDB-GENE-060428-1]
ENSDARG00000102505	KN149782.1	27801	28000	27799	-1	49	1866	protein_coding	ENSDART00000168520	protein_coding::gencode_basic:	trim32	tripartite motif containing 32 [Source:ZFIN;Acc:ZDB-GENE-060428-1]
ENSDARG00000103609	KN149868.1	29201	30274	29703,29690	1	30,14	522,509	protein_coding	ENSDART00000169206	protein_coding::gencode_basic:	CABZ01090216.1	-
ENSDARG00000102505	KN149782.1	29660	30100	29660	-1	352	5	protein_coding	ENSDART00000168520	protein_coding::gencode_basic:	trim32	tripartite motif containing 32 [Source:ZFIN;Acc:ZDB-GENE-060428-1]
ENSDARG00000103609	KN149868.1	31001	31200	31285	1	43	2104	protein_coding	ENSDART00000169206	protein_coding::gencode_basic:	CABZ01090216.1	-
ENSDARG00000105028	KN149959.1	33901	34381	34381	1	1015	32	protein_coding	ENSDART00000161495	protein_coding::gencode_basic:	TOPORS (1 of many)	TOP1 binding arginine/serine rich protein [Source:HGNC Symbol;Acc:HGNC:21653]
ENSDARG00000105028	KN149959.1	38901	39200	39244	1	155	4895	protein_coding	ENSDART00000161495	protein_coding::gencode_basic:	TOPORS (1 of many)	TOP1 binding arginine/serine rich protein [Source:HGNC Symbol;Acc:HGNC:21653]
ENSDARG00000103359	KN149962.1	64906	65200	64906,64868	-1	98,13	852,890	protein_coding	ENSDART00000165682	protein_coding::gencode_basic:	SLITRK5 (1 of many)	SLIT and NTRK like family member 5 [Source:HGNC Symbol;Acc:HGNC:20295]
ENSDARG00000105225	KN150196.1	66901	67773	67773,67702	1	471,47	2930,2859	protein_coding	ENSDART00000167894	protein_coding::gencode_basic:	CABZ01031290.1	-
ENSDARG00000105237	KN150702.1	68201	68694	68467,68694	1	57,18	1724,1951	protein_coding	ENSDART00000171193	protein_coding::gencode_basic:	MCC	mutated in colorectal cancers [Source:HGNC Symbol;Acc:HGNC:6935]
ENSDARG00000102503	KN149968.1	70801	71182	71182,71268	1	26,15	4057,4143	protein_coding	ENSDART00000168977	protein_coding::gencode_basic:	SLC9A3R1 (1 of many)	SLC9A3 regulator 1 [Source:HGNC Symbol;Acc:HGNC:11075]
ENSDARG00000041575	1	513706	514300	513706,513842	-1	97,42	0,51	protein_coding	ENSDART00000144606,ENSDART00000148162	protein_coding:appris:gencode_basic:,protein_coding:appris:gencode_basic:	trmt10c	tRNA methyltransferase 10C, mitochondrial RNase P subunit [Source:ZFIN;Acc:ZDB-GENE-041114-12]
ENSDARG00000092671	1	5097284	5099000	5097289	-1	676	3526	protein_coding	ENSDART00000168117	protein_coding:appris:gencode_basic:	PARD3B (1 of many)	si:ch1073-345a8.1 [Source:ZFIN;Acc:ZDB-GENE-091204-447]
ENSDARG00000092671	1	5367423	5367800	5367610,5367392	-1	216,162	3048,3266	protein_coding	ENSDART00000138891	protein_coding:::	PARD3B (1 of many)	si:ch1073-345a8.1 [Source:ZFIN;Acc:ZDB-GENE-091204-447]
ENSDARG00000063297	1	5461901	5463077	5463077,5462883	1	4745,392	2246,2052	protein_coding	ENSDART00000092324	protein_coding:appris:gencode_basic:	abcb6a	ATP-binding cassette, sub-family B (MDR/TAP), member 6a [Source:ZFIN;Acc:ZDB-GENE-050517-9]
ENSDARG00000063207	1	6246301	6246500	6246532,6246538	1	40,31	4837,4843	protein_coding	ENSDART00000092118	protein_coding:appris:gencode_basic:	erbb4a	erb-b2 receptor tyrosine kinase 4a [Source:ZFIN;Acc:ZDB-GENE-030918-4]
ENSDARG00000062929	1	7444357	7444800	7444357	-1	826	2898	protein_coding	ENSDART00000091508	protein_coding:appris:gencode_basic:	FAM83G	si:dkeyp-9d4.4 [Source:ZFIN;Acc:ZDB-GENE-121214-254]
ENSDARG00000062929	1	7445606	7446000	7445606	-1	143	1649	protein_coding	ENSDART00000091508	protein_coding:appris:gencode_basic:	FAM83G	si:dkeyp-9d4.4 [Source:ZFIN;Acc:ZDB-GENE-121214-254]
ENSDARG00000033852	1	9053501	9053700	9053497	-1	154	1762	protein_coding	ENSDART00000147904	protein_coding:appris:gencode_basic:	mad1l1	MAD1 mitotic arrest deficient-like 1 [Source:ZFIN;Acc:ZDB-GENE-040426-1081]
ENSDARG00000033852	1	9056693	9057200	9056693	-1	9495	-2	protein_coding	ENSDART00000138592	processed_transcript:::	mad1l1	MAD1 mitotic arrest deficient-like 1 [Source:ZFIN;Acc:ZDB-GENE-040426-1081]
ENSDARG00000033852	1	9100101	9100200	9056693	-1	14	-2	protein_coding	ENSDART00000138592	processed_transcript:::	mad1l1	MAD1 mitotic arrest deficient-like 1 [Source:ZFIN;Acc:ZDB-GENE-040426-1081]
ENSDARG00000037652	1	9185367	9186000	9185367	-1	229	3817	protein_coding	ENSDART00000138630	protein_coding:appris:gencode_basic:	zgc:56409	zgc:56409 [Source:ZFIN;Acc:ZDB-GENE-040426-1019]
ENSDARG00000037652	1	9188995	9189700	9188995,9189012	-1	100,96	189,172	protein_coding	ENSDART00000138630	protein_coding:appris:gencode_basic:	zgc:56409	zgc:56409 [Source:ZFIN;Acc:ZDB-GENE-040426-1019]
ENSDARG00000026387	1	9641001	9641876	9641602	1	108	688	protein_coding	ENSDART00000029774	protein_coding:appris:gencode_basic:	tmem55bb	transmembrane protein 55Bb [Source:ZFIN;Acc:ZDB-GENE-121214-195]
ENSDARG00000026387	1	9643401	9643883	9643936	1	12	3022	protein_coding	ENSDART00000029774	protein_coding:appris:gencode_basic:	tmem55bb	transmembrane protein 55Bb [Source:ZFIN;Acc:ZDB-GENE-121214-195]
ENSDARG00000002634	1	11454522	11455100	11454663,11454522	-1	415,247	12,153	protein_coding	ENSDART00000054801	protein_coding::gencode_basic:	b4galt1	UDP-Gal:betaGlcNAc beta 1,4- galactosyltransferase, polypeptide 1 [Source:ZFIN;Acc:ZDB-GENE-050417-236]
ENSDARG00000099729	1	12110601	12110750	12110750,12110727	1	67,33	140,117	protein_coding	ENSDART00000165785	protein_coding:appris::	pcdh10a	protocadherin 10a [Source:ZFIN;Acc:ZDB-GENE-020731-1]
ENSDARG00000078525	1	13265501	13266496	13266117,13266104	1	55,27	287,274	protein_coding	ENSDART00000111026	protein_coding:appris:gencode_basic:	NOCT (1 of many)	nocturnin [Source:HGNC Symbol;Acc:HGNC:14254]
ENSDARG00000078525	1	13266901	13267200	13267219	1	122	1389	protein_coding	ENSDART00000111026	protein_coding:appris:gencode_basic:	NOCT (1 of many)	nocturnin [Source:HGNC Symbol;Acc:HGNC:14254]
ENSDARG00000079626	1	13270707	13272200	13270707,13271341	-1	4342,261	0,229	protein_coding	ENSDART00000011414,ENSDART00000103383	protein_coding:appris:gencode_basic:,protein_coding::gencode_basic:	elf2b	E74-like factor 2b (ets domain transcription factor) [Source:ZFIN;Acc:ZDB-GENE-031215-1]
ENSDARG00000056797	1	13623101	13623489	13623479,13623489	1	48,18	3154,3164	protein_coding	ENSDART00000017679	protein_coding:appris:gencode_basic:	ppp2r2ca	protein phosphatase 2, regulatory subunit B, gamma a [Source:ZFIN;Acc:ZDB-GENE-051120-168]
ENSDARG00000022690	1	13729201	13729923	13729923	1	2775	1	protein_coding	ENSDART00000030083	protein_coding:appris:gencode_basic:	chic2	cysteine-rich hydrophobic domain 2 [Source:ZFIN;Acc:ZDB-GENE-040426-778]
ENSDARG00000022690	1	13731901	13732000	13732073	1	25	2151	protein_coding	ENSDART00000030083	protein_coding:appris:gencode_basic:	chic2	cysteine-rich hydrophobic domain 2 [Source:ZFIN;Acc:ZDB-GENE-040426-778]
ENSDARG00000039063	1	13812501	13812600	13812476	-1	4	792	protein_coding	ENSDART00000057044	protein_coding:appris:gencode_basic:	si:dkey-194g4.1	si:dkey-194g4.1 [Source:ZFIN;Acc:ZDB-GENE-141215-40]
ENSDARG00000039063	1	13813178	13813800	13813178	-1	1495	90	protein_coding	ENSDART00000057044	protein_coding:appris:gencode_basic:	si:dkey-194g4.1	si:dkey-194g4.1 [Source:ZFIN;Acc:ZDB-GENE-141215-40]
ENSDARG00000077804	1	14569101	14569814	14569814,14569585	1	628,237	3046,2817	protein_coding	ENSDART00000109911	protein_coding:appris:gencode_basic:	hgsnat	heparan-alpha-glucosaminide N-acetyltransferase [Source:ZFIN;Acc:ZDB-GENE-140106-144]
ENSDARG00000070412	1	15789401	15789500	15789239	-1	23	2035	protein_coding	ENSDART00000169081	protein_coding:appris:gencode_basic:	mtmr7b	myotubularin related protein 7b [Source:ZFIN;Acc:ZDB-GENE-050913-66]
ENSDARG00000070412	1	15789973	15790400	15789990,15789973	-1	806,46	1284,1301	protein_coding	ENSDART00000169081	protein_coding:appris:gencode_basic:	mtmr7b	myotubularin related protein 7b [Source:ZFIN;Acc:ZDB-GENE-050913-66]
ENSDARG00000092708	1	16773101	16773300	16773052,16773047	-1	92,80	-33,-28	processed_transcript	ENSDART00000146033	processed_transcript::gencode_basic:	si:dkey-228c11.4	si:dkey-228c11.4 [Source:ZFIN;Acc:ZDB-GENE-061207-61]
ENSDARG00000017591	1	16829401	16831990	16831990	1	1684	5	protein_coding	ENSDART00000145068	protein_coding:appris:gencode_basic:	fat1a	FAT atypical cadherin 1a [Source:ZFIN;Acc:ZDB-GENE-050425-1]
ENSDARG00000017591	1	16833301	16833400	16833428	1	26	1431	protein_coding	ENSDART00000171901	protein_coding:appris:gencode_basic:	fat1a	FAT atypical cadherin 1a [Source:ZFIN;Acc:ZDB-GENE-050425-1]
ENSDARG00000030514	1	16844385	16844900	16844385,16844513	-1	790,583	129,1	protein_coding	ENSDART00000039917	protein_coding:appris:gencode_basic:	acsl1a	acyl-CoA synthetase long-chain family member 1a [Source:ZFIN;Acc:ZDB-GENE-050809-115]
ENSDARG00000074275	1	18372801	18372900	18373433	1	10	43	protein_coding	ENSDART00000132379	protein_coding:appris:gencode_basic:	limch1a	LIM and calponin homology domains 1a [Source:ZFIN;Acc:ZDB-GENE-090312-153]
ENSDARG00000074275	1	18373201	18374454	18373434	1	112	44	protein_coding	ENSDART00000132379	protein_coding:appris:gencode_basic:	limch1a	LIM and calponin homology domains 1a [Source:ZFIN;Acc:ZDB-GENE-090312-153]
ENSDARG00000074275	1	18376901	18377332	18377332	1	1235	3942	protein_coding	ENSDART00000132379	protein_coding:appris:gencode_basic:	limch1a	LIM and calponin homology domains 1a [Source:ZFIN;Acc:ZDB-GENE-090312-153]
ENSDARG00000003631	1	18772501	18775180	18773825	1	42	309	protein_coding	ENSDART00000133959	protein_coding:appris:gencode_basic:	clockb	clock circadian regulator b [Source:ZFIN;Acc:ZDB-GENE-030408-2]
ENSDARG00000003631	1	18775301	18775765	18775765	1	621	2249	protein_coding	ENSDART00000133959	protein_coding:appris:gencode_basic:	clockb	clock circadian regulator b [Source:ZFIN;Acc:ZDB-GENE-030408-2]
ENSDARG00000037487	1	19067401	19067643	19067632,19067643	1	56,40	4210,4221	protein_coding	ENSDART00000131206	protein_coding:appris:gencode_basic:	march1	membrane-associated ring finger (C3HC4) 1 [Source:ZFIN;Acc:ZDB-GENE-081112-1]
ENSDARG00000077648	1	19109601	19110453	19110248,19110453	1	415,106	583,788	protein_coding	ENSDART00000138276	protein_coding:appris:gencode_basic:	FNIP2	si:ch211-42i9.8 [Source:ZFIN;Acc:ZDB-GENE-090312-31]
ENSDARG00000077648	1	19111701	19111890	19111890	1	39	2225	protein_coding	ENSDART00000138276	protein_coding:appris:gencode_basic:	FNIP2	si:ch211-42i9.8 [Source:ZFIN;Acc:ZDB-GENE-090312-31]
ENSDARG00000077648	1	19112001	19112471	19112471	1	681	2806	protein_coding	ENSDART00000138276	protein_coding:appris:gencode_basic:	FNIP2	si:ch211-42i9.8 [Source:ZFIN;Acc:ZDB-GENE-090312-31]
ENSDARG00000030759	1	21168114	21169000	21168450,21168114	-1	3887,259	0,336	protein_coding	ENSDART00000047728	protein_coding:appris:gencode_basic:	melk	maternal embryonic leucine zipper kinase [Source:ZFIN;Acc:ZDB-GENE-990603-5]
ENSDARG00000016470	1	21973601	21974388	21974388,21974380	1	1190,192	29,21	protein_coding	ENSDART00000019698	protein_coding:appris:gencode_basic:	anxa5b	annexin A5b [Source:ZFIN;Acc:ZDB-GENE-030131-9076]
ENSDARG00000055022	1	22632231	22633000	22632560,22632231	-1	4039,859	0,32	protein_coding	ENSDART00000033078,ENSDART00000142840,ENSDART00000168080	protein_coding:appris:gencode_basic:,processed_transcript:::,protein_coding:appris:gencode_basic:	pds5a	PDS5 cohesin associated factor A [Source:ZFIN;Acc:ZDB-GENE-040426-1612]
ENSDARG00000055022	1	22639199	22639500	22632560	-1	139	0	protein_coding	ENSDART00000033078,ENSDART00000168080	protein_coding:appris:gencode_basic:,protein_coding:appris:gencode_basic:	pds5a	PDS5 cohesin associated factor A [Source:ZFIN;Acc:ZDB-GENE-040426-1612]
ENSDARG00000061451	1	22702301	22703378	22703378	1	125	302	protein_coding	ENSDART00000087658	protein_coding:appris:gencode_basic:	n4bp2	NEDD4 binding protein 2 [Source:ZFIN;Acc:ZDB-GENE-061103-451]
ENSDARG00000061451	1	22703501	22703600	22703643	1	7	567	protein_coding	ENSDART00000087658	protein_coding:appris:gencode_basic:	n4bp2	NEDD4 binding protein 2 [Source:ZFIN;Acc:ZDB-GENE-061103-451]
ENSDARG00000061021	1	23823601	23823867	23823858	1	36	14	protein_coding	ENSDART00000163140	protein_coding:appris:gencode_basic:	fam160a1a	family with sequence similarity 160, member A1a [Source:ZFIN;Acc:ZDB-GENE-090312-132]
ENSDARG00000061021	1	23827401	23827739	23827739	1	212	3895	protein_coding	ENSDART00000163140	protein_coding:appris:gencode_basic:	fam160a1a	family with sequence similarity 160, member A1a [Source:ZFIN;Acc:ZDB-GENE-090312-132]
ENSDARG00000037278	1	25006901	25007275	25007264,25007275,25007270	1	84,44,42	54,65,60	protein_coding	ENSDART00000054228	protein_coding:appris:gencode_basic:	lrata	lecithin retinol acyltransferase a (phosphatidylcholine-retinol O-acyltransferase) [Source:ZFIN;Acc:ZDB-GENE-060720-1]
ENSDARG00000023600	1	26045991	26046400	26045991	-1	1776	1013	protein_coding	ENSDART00000090611	protein_coding:appris:gencode_basic:	sh3gl2	SH3-domain GRB2-like 2 [Source:ZFIN;Acc:ZDB-GENE-040121-3]
ENSDARG00000023600	1	26046986	26047700	26046986	-1	111	18	protein_coding	ENSDART00000090611	protein_coding:appris:gencode_basic:	sh3gl2	SH3-domain GRB2-like 2 [Source:ZFIN;Acc:ZDB-GENE-040121-3]
ENSDARG00000078546	1	28398401	28399097	28399133	1	28	375	protein_coding	ENSDART00000113735	protein_coding:appris:gencode_basic:	cars2	cysteinyl-tRNA synthetase 2, mitochondrial [Source:ZFIN;Acc:ZDB-GENE-030131-5564]
ENSDARG00000078546	1	28401301	28401596	28401632	1	16	2874	protein_coding	ENSDART00000113735	protein_coding:appris:gencode_basic:	cars2	cysteinyl-tRNA synthetase 2, mitochondrial [Source:ZFIN;Acc:ZDB-GENE-030131-5564]
ENSDARG00000075858	1	28589901	28590100	28590114,28590109	1	78,29	3011,3006	protein_coding	ENSDART00000112106	protein_coding:appris:gencode_basic:	fam155a	family with sequence similarity 155, member A [Source:ZFIN;Acc:ZDB-GENE-090313-34]
ENSDARG00000003142	1	29781043	29781900	29781068,29781205	-1	730,114	141,4	protein_coding	ENSDART00000018827	protein_coding:appris:gencode_basic:	dachc	dachshund c [Source:ZFIN;Acc:ZDB-GENE-020402-5]
ENSDARG00000019715	1	30162601	30162700	30170238	1	101	4	protein_coding	ENSDART00000022841	protein_coding:appris:gencode_basic:	metap1d	methionyl aminopeptidase type 1D (mitochondrial) [Source:ZFIN;Acc:ZDB-GENE-050522-71]
ENSDARG00000019715	1	30170001	30170234	30170234	1	1183	0	protein_coding	ENSDART00000022841	protein_coding:appris:gencode_basic:	metap1d	methionyl aminopeptidase type 1D (mitochondrial) [Source:ZFIN;Acc:ZDB-GENE-050522-71]
ENSDARG00000012896	1	31247301	31247554	31247554,31247544	1	120,14	612,602	protein_coding	ENSDART00000007522	protein_coding:appris:gencode_basic:	anos1a	anosmin 1a [Source:ZFIN;Acc:ZDB-GENE-000201-9]
ENSDARG00000058287	1	33961201	33961873	33961920	1	627	123	protein_coding	ENSDART00000037986	protein_coding:appris:gencode_basic:	gpalpp1	GPALPP motifs containing 1 [Source:ZFIN;Acc:ZDB-GENE-040801-212]
ENSDARG00000058287	1	33962101	33962758	33962758	1	260	961	protein_coding	ENSDART00000037986	protein_coding:appris:gencode_basic:	gpalpp1	GPALPP motifs containing 1 [Source:ZFIN;Acc:ZDB-GENE-040801-212]
ENSDARG00000078789	1	36010001	36010342	36010342	1	311	1	protein_coding	ENSDART00000111566	protein_coding:appris:gencode_basic:	tmem184c	transmembrane protein 184C [Source:ZFIN;Acc:ZDB-GENE-090312-89]
ENSDARG00000078789	1	36014301	36014497	36014536	1	32	-6	protein_coding	ENSDART00000146020	processed_transcript:::	tmem184c	transmembrane protein 184C [Source:ZFIN;Acc:ZDB-GENE-090312-89]
ENSDARG00000077519	1	36984701	36985000	36985007	1	27	2	protein_coding	ENSDART00000132318	protein_coding:appris:gencode_basic:	si:dkeyp-13d11.2	si:dkeyp-13d11.2 [Source:ZFIN;Acc:ZDB-GENE-090311-21]
ENSDARG00000077519	1	36985201	36985300	36985381	1	9	376	protein_coding	ENSDART00000132318	protein_coding:appris:gencode_basic:	si:dkeyp-13d11.2	si:dkeyp-13d11.2 [Source:ZFIN;Acc:ZDB-GENE-090311-21]
ENSDARG00000007477	1	37625483	37627300	37625483,37626865	-1	732,92	1382,0	protein_coding	ENSDART00000015323	protein_coding:appris:gencode_basic:	fbxo8	F-box protein 8 [Source:ZFIN;Acc:ZDB-GENE-060421-7091]
ENSDARG00000011066	1	37697101	37697300	37697088,37697093	-1	83,70	1050,1045	protein_coding	ENSDART00000009777	protein_coding:appris:gencode_basic:	glra3	glycine receptor, alpha 3 [Source:ZFIN;Acc:ZDB-GENE-020402-1]
ENSDARG00000069640	1	38132204	38132400	38132204	-1	111	553	protein_coding	ENSDART00000101489	protein_coding:appris:gencode_basic:	vegfc	vascular endothelial growth factor c [Source:ZFIN;Acc:ZDB-GENE-040303-4]
ENSDARG00000069640	1	38132705	38133100	38132630	-1	32	127	protein_coding	ENSDART00000101489	protein_coding:appris:gencode_basic:	vegfc	vascular endothelial growth factor c [Source:ZFIN;Acc:ZDB-GENE-040303-4]
ENSDARG00000005479	1	39058501	39059619	39059503,39059606,39059619	1	365,150,102	857,960,973	protein_coding	ENSDART00000148701	protein_coding:appris:gencode_basic:	tenm3	teneurin transmembrane protein 3 [Source:ZFIN;Acc:ZDB-GENE-990714-19]
ENSDARG00000007387	1	39151201	39152667	39152101,39152667,39152149	1	3375,836,433	0,566,48	protein_coding	ENSDART00000130270	protein_coding:appris:gencode_basic:	irf2a	interferon regulatory factor 2a [Source:ZFIN;Acc:ZDB-GENE-030131-4135]
ENSDARG00000007387	1	39163701	39165570	39165271	1	534	3155	protein_coding	ENSDART00000131954	protein_coding:appris:gencode_basic:	irf2a	interferon regulatory factor 2a [Source:ZFIN;Acc:ZDB-GENE-030131-4135]
ENSDARG00000074662	1	39374142	39374600	39374142	-1	314	2908	protein_coding	ENSDART00000147317	protein_coding:appris:gencode_basic:	cntf	ciliary neurotrophic factor [Source:ZFIN;Acc:ZDB-GENE-090313-176]
ENSDARG00000074662	1	39376108	39376400	39376072	-1	39	978	protein_coding	ENSDART00000147317	protein_coding:appris:gencode_basic:	cntf	ciliary neurotrophic factor [Source:ZFIN;Acc:ZDB-GENE-090313-176]
ENSDARG00000075521	1	40117701	40117998	40117927,40118200	1	164,33	1814,2087	protein_coding	ENSDART00000147497	protein_coding:appris:gencode_basic:	cpz	carboxypeptidase Z [Source:ZFIN;Acc:ZDB-GENE-090313-267]
ENSDARG00000069114	1	43718301	43718674	43718653,43718661	1	64,15	1731,1739	protein_coding	ENSDART00000159686	protein_coding:appris:gencode_basic:	unc93b1	unc-93 homolog B1 (C. elegans) [Source:ZFIN;Acc:ZDB-GENE-130424-1]
ENSDARG00000069114	1	43720301	43720400	43720513	1	34	3591	protein_coding	ENSDART00000159686	protein_coding:appris:gencode_basic:	unc93b1	unc-93 homolog B1 (C. elegans) [Source:ZFIN;Acc:ZDB-GENE-130424-1]
ENSDARG00000093954	1	44247301	44247500	44247901	1	107	2980	protein_coding	ENSDART00000141145	protein_coding:appris:gencode_basic:	si:dkey-9i23.16	si:dkey-9i23.16 [Source:ZFIN;Acc:ZDB-GENE-090313-362]
ENSDARG00000093954	1	44247601	44248192	44247901,44248192	1	212,208	2980,3271	protein_coding	ENSDART00000141145	protein_coding:appris:gencode_basic:	si:dkey-9i23.16	si:dkey-9i23.16 [Source:ZFIN;Acc:ZDB-GENE-090313-362]
ENSDARG00000036650	1	45925757	45926100	45925774,45925757	-1	101,36	0,17	protein_coding	ENSDART00000148893	protein_coding:appris:gencode_basic:	cdadc1	cytidine and dCMP deaminase domain containing 1 [Source:ZFIN;Acc:ZDB-GENE-041114-163]
ENSDARG00000036549	1	46146445	46147600	46146445,46146514	-1	2364,1226	172,103	protein_coding	ENSDART00000115081	protein_coding:appris:gencode_basic:	agpat3	1-acylglycerol-3-phosphate O-acyltransferase 3 [Source:ZFIN;Acc:ZDB-GENE-040426-2765]
ENSDARG00000036546	1	46193277	46193600	46193285,46193277	-1	86,47	3516,3524	protein_coding	ENSDART00000142560	protein_coding:appris:gencode_basic:	pdxkb	pyridoxal (pyridoxine, vitamin B6) kinase b [Source:ZFIN;Acc:ZDB-GENE-030616-521]
ENSDARG00000036494	1	49318501	49318799	49318799	1	123	1430	protein_coding	ENSDART00000133255	protein_coding::gencode_basic:	gstcd	glutathione S-transferase, C-terminal domain containing [Source:ZFIN;Acc:ZDB-GENE-050320-41]
ENSDARG00000036494	1	49421401	49421777	49421777	1	902	0	protein_coding	ENSDART00000134661	protein_coding:appris:gencode_basic:	gstcd	glutathione S-transferase, C-terminal domain containing [Source:ZFIN;Acc:ZDB-GENE-050320-41]
ENSDARG00000010655	1	49949875	49951200	49949885,49949875	-1	1458,120	458,468	protein_coding	ENSDART00000015591	protein_coding:appris:gencode_basic:	ppm1k	protein phosphatase, Mg2+/Mn2+ dependent, 1K [Source:ZFIN;Acc:ZDB-GENE-050306-8]
ENSDARG00000100792	1	50150221	50150400	50150221	-1	31	649	protein_coding	ENSDART00000163939	protein_coding:appris:gencode_basic:	zgc:154142	zgc:154142 [Source:ZFIN;Acc:ZDB-GENE-070615-2]
ENSDARG00000100792	1	50150901	50151100	50150870	-1	85	0	protein_coding	ENSDART00000163939	protein_coding:appris:gencode_basic:	zgc:154142	zgc:154142 [Source:ZFIN;Acc:ZDB-GENE-070615-2]
ENSDARG00000074915	1	50901601	50902381	50902305,50902381,50902139	1	353,175,37	187,263,21	protein_coding	ENSDART00000152789	protein_coding:appris:gencode_basic:	etaa1	Ewing tumor-associated antigen 1 [Source:ZFIN;Acc:ZDB-GENE-080204-12]
ENSDARG00000086579	1	51017201	51018553	51017965,51018425,51018495	1	161,75,26	983,1443,1513	protein_coding	ENSDART00000152537	protein_coding:appris:gencode_basic:	si:ch1073-147h9.1	si:ch1073-147h9.1 [Source:ZFIN;Acc:ZDB-GENE-121214-230]
ENSDARG00000086579	1	51018701	51019381	51019381	1	1285	2399	protein_coding	ENSDART00000152537	protein_coding:appris:gencode_basic:	si:ch1073-147h9.1	si:ch1073-147h9.1 [Source:ZFIN;Acc:ZDB-GENE-121214-230]
ENSDARG00000039424	1	51065902	51066100	51065902	-1	62	1821	protein_coding	ENSDART00000057601	protein_coding:appris:gencode_basic:	snrpb2	small nuclear ribonucleoprotein polypeptide B2 [Source:ZFIN;Acc:ZDB-GENE-060616-2]
ENSDARG00000039424	1	51067724	51068200	51067724	-1	19972	0	protein_coding	ENSDART00000152745	protein_coding:appris:gencode_basic:	snrpb2	small nuclear ribonucleoprotein polypeptide B2 [Source:ZFIN;Acc:ZDB-GENE-060616-2]
ENSDARG00000039424	1	51069001	51069200	51067724	-1	183	0	protein_coding	ENSDART00000152745	protein_coding:appris:gencode_basic:	snrpb2	small nuclear ribonucleoprotein polypeptide B2 [Source:ZFIN;Acc:ZDB-GENE-060616-2]
ENSDARG00000020001	1	51475723	51476200	51475723	-1	644	1425	protein_coding	ENSDART00000149939	protein_coding:appris:gencode_basic:	rad23aa	RAD23 homolog A, nucleotide excision repair protein a [Source:ZFIN;Acc:ZDB-GENE-040808-59]
ENSDARG00000020001	1	51476923	51477300	51476901	-1	356	247	protein_coding	ENSDART00000149939	protein_coding:appris:gencode_basic:	rad23aa	RAD23 homolog A, nucleotide excision repair protein a [Source:ZFIN;Acc:ZDB-GENE-040808-59]
ENSDARG00000075904	1	53427120	53427300	53427120	-1	30	1700	protein_coding	ENSDART00000148382	protein_coding:appris:gencode_basic:	rfx1b	regulatory factor X, 1b (influences HLA class II expression) [Source:ZFIN;Acc:ZDB-GENE-041008-101]
ENSDARG00000075904	1	53427587	53427700	53427587	-1	11	1233	protein_coding	ENSDART00000148382	protein_coding:appris:gencode_basic:	rfx1b	regulatory factor X, 1b (influences HLA class II expression) [Source:ZFIN;Acc:ZDB-GENE-041008-101]
ENSDARG00000041394	1	55064703	55064900	55064708,55064703	-1	28,19	3519,3524	protein_coding	ENSDART00000142244	protein_coding:appris:gencode_basic:	dnajb1b	DnaJ (Hsp40) homolog, subfamily B, member 1b [Source:ZFIN;Acc:ZDB-GENE-030131-5455]
ENSDARG00000025904	1	55099001	55099614	55099614,55099608	1	568,317	111,105	protein_coding	ENSDART00000108838	protein_coding:appris:gencode_basic:	tecrb	trans-2,3-enoyl-CoA reductase b [Source:ZFIN;Acc:ZDB-GENE-030131-5154]
ENSDARG00000025904	1	55100701	55101444	55101444,55101289	1	402,200	1941,1786	protein_coding	ENSDART00000108838	protein_coding:appris:gencode_basic:	tecrb	trans-2,3-enoyl-CoA reductase b [Source:ZFIN;Acc:ZDB-GENE-030131-5154]
ENSDARG00000043719	1	55360634	55361000	55360639,55360634	-1	426,116	0,4	protein_coding	ENSDART00000064202,ENSDART00000075469,ENSDART00000159127,ENSDART00000161473	protein_coding:appris:gencode_basic:,protein_coding::gencode_basic:,protein_coding:appris:gencode_basic:,protein_coding::gencode_basic:	c3a.6	complement component c3a, duplicate 6 [Source:ZFIN;Acc:ZDB-GENE-041212-2]
ENSDARG00000087345	1	55988319	55988800	55988442	-1	13	2200	protein_coding	ENSDART00000110690	protein_coding:appris:gencode_basic:	CABZ01059415.2	-
ENSDARG00000087345	1	55989747	55989900	55989747	-1	12	895	protein_coding	ENSDART00000110690	protein_coding:appris:gencode_basic:	CABZ01059415.2	-
ENSDARG00000104783	1	57889401	57890137	57890330,57890137	1	62,57	402,209	protein_coding	ENSDART00000158654	protein_coding:appris:gencode_basic:	si:ch73-221f6.4	si:ch73-221f6.4 [Source:ZFIN;Acc:ZDB-GENE-121214-120]
ENSDARG00000104783	1	57890401	57890732	57890732	1	70	804	protein_coding	ENSDART00000158654	protein_coding:appris:gencode_basic:	si:ch73-221f6.4	si:ch73-221f6.4 [Source:ZFIN;Acc:ZDB-GENE-121214-120]
ENSDARG00000017255	1	58129861	58130300	58129861,58129874	-1	1272,1054	13,0	protein_coding	ENSDART00000098308	protein_coding:appris:gencode_basic:	tmed1b	transmembrane p24 trafficking protein 1b [Source:ZFIN;Acc:ZDB-GENE-070112-1112]
ENSDARG00000090557	1	58294601	58294800	58294832,58294821	1	19,14	327,316	protein_coding	ENSDART00000172613	protein_coding:appris:gencode_basic:	MFAP4 (1 of many)	si:ch1073-110a20.7 [Source:ZFIN;Acc:ZDB-GENE-121214-133]
ENSDARG00000074146	2	300501	300700	300759,300764	1	43,18	2993,2998	protein_coding	ENSDART00000130999	protein_coding:appris:gencode_basic:	zgc:113452	zgc:113452 [Source:ZFIN;Acc:ZDB-GENE-050913-16]
ENSDARG00000076426	2	2293001	2293257	2293257	1	132	724	protein_coding	ENSDART00000109073	protein_coding:appris:gencode_basic:	dsg2l	desmoglein 2 like [Source:ZFIN;Acc:ZDB-GENE-120229-2]
ENSDARG00000076426	2	2293401	2293700	2293737	1	121	1204	protein_coding	ENSDART00000109073	protein_coding:appris:gencode_basic:	dsg2l	desmoglein 2 like [Source:ZFIN;Acc:ZDB-GENE-120229-2]
ENSDARG00000098844	2	2511491	2513700	2511491	-1	2477	2977	protein_coding	ENSDART00000171639	protein_coding:appris:gencode_basic:	prkacbb	protein kinase, cAMP-dependent, catalytic, beta b [Source:ZFIN;Acc:ZDB-GENE-050904-4]
ENSDARG00000098844	2	2514397	2515300	2514397	-1	38	71	protein_coding	ENSDART00000171639	protein_coding:appris:gencode_basic:	prkacbb	protein kinase, cAMP-dependent, catalytic, beta b [Source:ZFIN;Acc:ZDB-GENE-050904-4]
ENSDARG00000087421	2	2786510	2788400	2786510,2786610	-1	17465,2824	1726,1626	protein_coding	ENSDART00000124032	protein_coding:appris:gencode_basic:	serbp1b	SERPINE1 mRNA binding protein 1b [Source:ZFIN;Acc:ZDB-GENE-031118-196]
ENSDARG00000030340	2	3184823	3185400	3184967,3184846	-1	308,44	1718,1839	protein_coding	ENSDART00000105818	protein_coding:appris:gencode_basic:	guk1a	guanylate kinase 1a [Source:ZFIN;Acc:ZDB-GENE-040625-130]
ENSDARG00000063445	2	3553947	3554500	3553958,3553947	-1	306,98	2253,2264	protein_coding	ENSDART00000092741	protein_coding:appris:gencode_basic:	snap47	synaptosomal-associated protein, 47 [Source:ZFIN;Acc:ZDB-GENE-060825-140]
ENSDARG00000103589	2	4376301	4377128	4376815,4377128	1	2709,2018	0,190	protein_coding	ENSDART00000160287,ENSDART00000167906	protein_coding:appris:gencode_basic:,protein_coding:appris::	gata6	GATA binding protein 6 [Source:ZFIN;Acc:ZDB-GENE-000622-1]
ENSDARG00000103589	2	4379501	4380076	4380076	1	798	3138	protein_coding	ENSDART00000167906	protein_coding:appris::	gata6	GATA binding protein 6 [Source:ZFIN;Acc:ZDB-GENE-000622-1]
ENSDARG00000102216	2	5062107	5062900	5062171,5062163	-1	70,19	623,631	protein_coding	ENSDART00000166609	protein_coding::gencode_basic:	dlg1l	discs, large (Drosophila) homolog 1, like [Source:ZFIN;Acc:ZDB-GENE-050222-3]
ENSDARG00000078598	2	5483861	5484400	5483884,5484116	-1	203,28	1298,1066	protein_coding	ENSDART00000152907	protein_coding:appris:gencode_basic:	si:ch1073-184j22.2	si:ch1073-184j22.2 [Source:ZFIN;Acc:ZDB-GENE-081104-32]
ENSDARG00000104290	2	7739516	7740100	7739608,7739516	-1	402,53	1,93	protein_coding	ENSDART00000158705,ENSDART00000160458,ENSDART00000162111,ENSDART00000165020	protein_coding:appris:gencode_basic:,protein_coding:appris:gencode_basic:,protein_coding:appris:gencode_basic:,protein_coding::gencode_basic:	ripk2	receptor-interacting serine-threonine kinase 2 [Source:ZFIN;Acc:ZDB-GENE-030902-3]
ENSDARG00000039272	2	8262771	8263200	8262785,8262771	-1	209,19	4,0	protein_coding	ENSDART00000057381,ENSDART00000123103	protein_coding:appris:gencode_basic:,protein_coding::gencode_basic:	pls1	plastin 1 (I isoform) [Source:ZFIN;Acc:ZDB-GENE-030131-6205]
ENSDARG00000058348	2	10612781	10613400	10612978,10612781	-1	514,89	2,199	protein_coding	ENSDART00000081196	protein_coding:appris:gencode_basic:	scinlb	scinderin like b [Source:ZFIN;Acc:ZDB-GENE-040426-2068]
ENSDARG00000058267	2	11073701	11074298	11074298	1	2732	0	protein_coding	ENSDART00000081094	protein_coding:appris:gencode_basic:	glmna	glomulin, FKBP associated protein a [Source:ZFIN;Acc:ZDB-GENE-041114-120]
ENSDARG00000058267	2	11075301	11075694	11075615	1	11	1316	protein_coding	ENSDART00000145770	protein_coding:appris:gencode_basic:	glmna	glomulin, FKBP associated protein a [Source:ZFIN;Acc:ZDB-GENE-041114-120]
ENSDARG00000058237	2	11148224	11148900	11148274,11148269	-1	643,293	2606,2611	protein_coding	ENSDART00000081072	protein_coding:appris:gencode_basic:	ssbp3a	single stranded DNA binding protein 3a [Source:ZFIN;Acc:ZDB-GENE-070705-484]
ENSDARG00000058237	2	11150866	11151500	11150866	-1	28	14	protein_coding	ENSDART00000081072	protein_coding:appris:gencode_basic:	ssbp3a	single stranded DNA binding protein 3a [Source:ZFIN;Acc:ZDB-GENE-070705-484]
ENSDARG00000058114	2	11845407	11846400	11845508,11845885	-1	443,43	4146,3769	protein_coding	ENSDART00000080925	protein_coding:appris:gencode_basic:	impad1	inositol monophosphatase domain containing 1 [Source:ZFIN;Acc:ZDB-GENE-051127-23]
ENSDARG00000099519	2	12579401	12579954	12579888,12579954	1	4524,458	0,66	protein_coding	ENSDART00000169724	protein_coding:appris:gencode_basic:	zgc:66475	zgc:66475 [Source:ZFIN;Acc:ZDB-GENE-040426-1644]
ENSDARG00000012021	2	13538275	13538800	13538275,13538629	-1	410,31	2694,2340	protein_coding	ENSDART00000022621	protein_coding:appris:gencode_basic:	kdsr	3-ketodihydrosphingosine reductase [Source:ZFIN;Acc:ZDB-GENE-040426-853]
ENSDARG00000012021	2	13540817	13541900	13540958	-1	75	11	protein_coding	ENSDART00000022621	protein_coding:appris:gencode_basic:	kdsr	3-ketodihydrosphingosine reductase [Source:ZFIN;Acc:ZDB-GENE-040426-853]
ENSDARG00000006200	2	17172101	17172400	17172427	1	87	1888	protein_coding	ENSDART00000087120	protein_coding:appris:gencode_basic:	eif4g1a	eukaryotic translation initiation factor 4 gamma, 1a [Source:ZFIN;Acc:ZDB-GENE-070112-702]
ENSDARG00000006200	2	17172601	17172891	17172877,17172885	1	27,11	2338,2346	protein_coding	ENSDART00000087120	protein_coding:appris:gencode_basic:	eif4g1a	eukaryotic translation initiation factor 4 gamma, 1a [Source:ZFIN;Acc:ZDB-GENE-070112-702]
ENSDARG00000100741	2	19568522	19569200	19568676,19568522	-1	12923,9461	-2,0	protein_coding	ENSDART00000160060,ENSDART00000169000	protein_coding:appris:gencode_basic:,processed_transcript:::	cdc20	cell division cycle 20 homolog [Source:ZFIN;Acc:ZDB-GENE-040426-2044]
ENSDARG00000005593	2	21118401	21118869	21118869,21118831	1	92,14	0,-38	processed_transcript	ENSDART00000021168	processed_transcript::gencode_basic:	rxrga	retinoid x receptor, gamma a [Source:ZFIN;Acc:ZDB-GENE-980526-36]
ENSDARG00000039098	2	22220101	22220589	22220589	1	18	124	protein_coding	ENSDART00000140012	protein_coding:appris:gencode_basic:	ca8	carbonic anhydrase VIII [Source:ZFIN;Acc:ZDB-GENE-050417-26]
ENSDARG00000039098	2	22223201	22223400	22223434	1	36	2969	protein_coding	ENSDART00000140012	protein_coding:appris:gencode_basic:	ca8	carbonic anhydrase VIII [Source:ZFIN;Acc:ZDB-GENE-050417-26]
ENSDARG00000102630	2	22756701	22757287	22757287	1	290	0	protein_coding	ENSDART00000162522	protein_coding::gencode_basic:	zgc:56628	zgc:56628 [Source:ZFIN;Acc:ZDB-GENE-040426-1099]
ENSDARG00000102630	2	22759201	22759300	22759363	1	9	2076	protein_coding	ENSDART00000162522	protein_coding::gencode_basic:	zgc:56628	zgc:56628 [Source:ZFIN;Acc:ZDB-GENE-040426-1099]
ENSDARG00000017605	2	23964201	23964833	23964833,23964571	1	613,149	265,3	protein_coding	ENSDART00000026694	protein_coding:appris:gencode_basic:	rpp40	ribonuclease P/MRP 40 subunit [Source:ZFIN;Acc:ZDB-GENE-040625-161]
ENSDARG00000038985	2	23964549	23965500	23964549,23964554,23964774	-1	466,241,178	2588,2583,2363	protein_coding	ENSDART00000079131	protein_coding:appris:gencode_basic:	cdyl	chromodomain protein, Y-like [Source:ZFIN;Acc:ZDB-GENE-070912-561]
ENSDARG00000073756	2	24371401	24371600	24371352	-1	52	741	protein_coding	ENSDART00000156972	protein_coding:appris:gencode_basic:	slc12a7a	solute carrier family 12 (potassium/chloride transporter), member 7a [Source:ZFIN;Acc:ZDB-GENE-070912-696]
ENSDARG00000073756	2	24372093	24372900	24372093	-1	444	0	protein_coding	ENSDART00000156972	protein_coding:appris:gencode_basic:	slc12a7a	solute carrier family 12 (potassium/chloride transporter), member 7a [Source:ZFIN;Acc:ZDB-GENE-070912-696]
ENSDARG00000011934	2	25287401	25289195	25289184,25289195	1	4133,582	0,10	protein_coding	ENSDART00000025962,ENSDART00000172467	protein_coding:appris:gencode_basic:,protein_coding::gencode_basic:	gyg1a	glycogenin 1a [Source:ZFIN;Acc:ZDB-GENE-040426-2910]
ENSDARG00000020427	2	25476084	25476400	25475979,25476100	-1	59,20	4,9	protein_coding	ENSDART00000134543,ENSDART00000160108	protein_coding:appris:gencode_basic:,protein_coding:appris:gencode_basic:	nceh1a	neutral cholesterol ester hydrolase 1a [Source:ZFIN;Acc:ZDB-GENE-040711-2]
ENSDARG00000061450	2	27722901	27723999	27723700,27723319	1	431,128	956,575	protein_coding	ENSDART00000087643	protein_coding:appris:gencode_basic:	tesk2	testis-specific kinase 2 [Source:ZFIN;Acc:ZDB-GENE-070209-68]
ENSDARG00000093833	2	27736401	27736495	27736495	1	14	571	protein_coding	ENSDART00000134976	protein_coding:appris:gencode_basic:	si:ch73-382f3.1	si:ch73-382f3.1 [Source:ZFIN;Acc:ZDB-GENE-030131-9513]
ENSDARG00000093833	2	27738801	27738900	27739040	1	20	3116	protein_coding	ENSDART00000134976	protein_coding:appris:gencode_basic:	si:ch73-382f3.1	si:ch73-382f3.1 [Source:ZFIN;Acc:ZDB-GENE-030131-9513]
ENSDARG00000103797	2	28011101	28011657	28011657	1	502	1822	protein_coding	ENSDART00000168800	protein_coding:appris:gencode_basic:	zgc:123035	zgc:123035 [Source:ZFIN;Acc:ZDB-GENE-051030-45]
ENSDARG00000103797	2	28014101	28014822	28014822	1	201	4987	protein_coding	ENSDART00000168800	protein_coding:appris:gencode_basic:	zgc:123035	zgc:123035 [Source:ZFIN;Acc:ZDB-GENE-051030-45]
ENSDARG00000042716	2	28017639	28018300	28017871,28017639	-1	363,61	2257,2489	protein_coding	ENSDART00000062688	protein_coding:appris:gencode_basic:	tmem68	transmembrane protein 68 [Source:ZFIN;Acc:ZDB-GENE-040426-1267]
ENSDARG00000087782	2	28215001	28215453	28215453	1	117	35	protein_coding	ENSDART00000128193	protein_coding:appris:gencode_basic:	rnf152	ring finger protein 152 [Source:ZFIN;Acc:ZDB-GENE-050327-84]
ENSDARG00000087782	2	28216301	28216990	28216990,28216951	1	784,342	1572,1533	protein_coding	ENSDART00000128193	protein_coding:appris:gencode_basic:	rnf152	ring finger protein 152 [Source:ZFIN;Acc:ZDB-GENE-050327-84]
ENSDARG00000004680	2	30134301	30134785	30134785,30134729	1	784,275	1851,1795	protein_coding	ENSDART00000019417	protein_coding:appris:gencode_basic:	dnajb6a	DnaJ (Hsp40) homolog, subfamily B, member 6a [Source:ZFIN;Acc:ZDB-GENE-040718-45]
ENSDARG00000003531	2	30762401	30762500	30764476	1	10	0	protein_coding	ENSDART00000157806	protein_coding:appris:gencode_basic:	tcea1	transcription elongation factor A (SII), 1 [Source:ZFIN;Acc:ZDB-GENE-030131-8049]
ENSDARG00000003531	2	30763901	30764476	30764476,30764593	1	14332,1112	0,116	protein_coding	ENSDART00000101861,ENSDART00000157806	protein_coding:appris:gencode_basic:,protein_coding:appris:gencode_basic:	tcea1	transcription elongation factor A (SII), 1 [Source:ZFIN;Acc:ZDB-GENE-030131-8049]
ENSDARG00000045420	2	31853001	31854081	31853684,31854104	1	752,268	0,420	protein_coding	ENSDART00000066788	protein_coding:appris:gencode_basic:	epdr1	ependymin related 1 [Source:ZFIN;Acc:ZDB-GENE-040718-113]
ENSDARG00000045421	2	31868901	31870141	31870141,31870127	1	458,216	11,0	protein_coding	ENSDART00000066789,ENSDART00000165300	protein_coding:appris:gencode_basic:,protein_coding:appris:gencode_basic:	stard3nl	STARD3 N-terminal like [Source:ZFIN;Acc:ZDB-GENE-040718-4]
ENSDARG00000060929	2	33233101	33234715	33234400,33234715	1	1900,470	878,1193	protein_coding	ENSDART00000086340	protein_coding:appris:gencode_basic:	rnf220a	ring finger protein 220a [Source:ZFIN;Acc:ZDB-GENE-060929-1006]
ENSDARG00000060861	2	34190401	34190897	34190909,34190897	1	19,8	638,626	protein_coding	ENSDART00000137170	protein_coding:appris:gencode_basic:	dars2	aspartyl-tRNA synthetase 2, mitochondrial [Source:ZFIN;Acc:ZDB-GENE-070912-443]
ENSDARG00000079329	2	35154401	35155654	35155554,35154761	1	4888,489	794,1	protein_coding	ENSDART00000113609	protein_coding:appris:gencode_basic:	rfwd2	ring finger and WD repeat domain 2 [Source:ZFIN;Acc:ZDB-GENE-070410-134]
ENSDARG00000023933	2	37320201	37320300	37320173	-1	16	4497	protein_coding	ENSDART00000056522	protein_coding:appris:gencode_basic:	skila	SKI-like proto-oncogene a [Source:ZFIN;Acc:ZDB-GENE-070912-548]
ENSDARG00000023933	2	37321058	37321600	37321058	-1	153	3612	protein_coding	ENSDART00000056522	protein_coding:appris:gencode_basic:	skila	SKI-like proto-oncogene a [Source:ZFIN;Acc:ZDB-GENE-070912-548]
ENSDARG00000023933	2	37323001	37323200	37322939	-1	4	1731	protein_coding	ENSDART00000056522	protein_coding:appris:gencode_basic:	skila	SKI-like proto-oncogene a [Source:ZFIN;Acc:ZDB-GENE-070912-548]
ENSDARG00000011157	2	37521453	37522300	37521767,37521488	-1	138,40	20,299	protein_coding	ENSDART00000025841	protein_coding:appris:gencode_basic:	arhgef18a	rho/rac guanine nucleotide exchange factor (GEF) 18a [Source:ZFIN;Acc:ZDB-GENE-040516-14]
ENSDARG00000099617	2	37841601	37842377	37841970,37842357	1	45,34	0,318	protein_coding	ENSDART00000163888,ENSDART00000166352	protein_coding:appris:gencode_basic:,protein_coding::gencode_basic:	sdr39u1	short chain dehydrogenase/reductase family 39U, member 1 [Source:ZFIN;Acc:ZDB-GENE-060929-104]
ENSDARG00000099617	2	37843001	37843200	37843224	1	15	1185	protein_coding	ENSDART00000163888	protein_coding:appris:gencode_basic:	sdr39u1	short chain dehydrogenase/reductase family 39U, member 1 [Source:ZFIN;Acc:ZDB-GENE-060929-104]
ENSDARG00000038713	2	37964501	37965451	37965098,37965112	1	64,17	447,461	protein_coding	ENSDART00000056536	protein_coding:appris:gencode_basic:	tep1	telomerase-associated protein 1 [Source:ZFIN;Acc:ZDB-GENE-030131-6153]
ENSDARG00000075543	2	38105057	38106200	38105197,38105057,38105168	-1	396,215,206	0,129,18	protein_coding	ENSDART00000013676,ENSDART00000131837	protein_coding:appris:gencode_basic:,protein_coding:appris::	chd8	chromodomain helicase DNA binding protein 8 [Source:ZFIN;Acc:ZDB-GENE-030131-6320]
ENSDARG00000054304	2	38291301	38294824	38294146,38294207,38294824	1	4653,289,264	816,877,1494	protein_coding	ENSDART00000042100	protein_coding:appris:gencode_basic:	homeza	homeobox and leucine zipper encoding a [Source:ZFIN;Acc:ZDB-GENE-030616-592]
ENSDARG00000077996	2	38747201	38747437	38747432,38747437	1	154,88	3734,3739	protein_coding	ENSDART00000111261	protein_coding:appris:gencode_basic:	cdh24b	cadherin 24, type 2b [Source:ZFIN;Acc:ZDB-GENE-081104-50]
ENSDARG00000094514	2	42501554	42501900	42501554	-1	630	3671	protein_coding	ENSDART00000140863	protein_coding:appris:gencode_basic:	si:dkey-7l6.3	si:dkey-7l6.3 [Source:ZFIN;Acc:ZDB-GENE-070912-586]
ENSDARG00000094514	2	42505837	42506100	42505837,42505843	-1	91,19	504,498	protein_coding	ENSDART00000144274	protein_coding:::	si:dkey-7l6.3	si:dkey-7l6.3 [Source:ZFIN;Acc:ZDB-GENE-070912-586]
ENSDARG00000010583	2	43543501	43543700	43543722	1	82	3892	protein_coding	ENSDART00000129134	protein_coding:appris:gencode_basic:	pard3	par-3 family cell polarity regulator [Source:ZFIN;Acc:ZDB-GENE-030925-47]
ENSDARG00000010583	2	43544301	43544697	43544691,43544697	1	762,45	4861,4867	protein_coding	ENSDART00000129134	protein_coding:appris:gencode_basic:	pard3	par-3 family cell polarity regulator [Source:ZFIN;Acc:ZDB-GENE-030925-47]
ENSDARG00000027290	2	43685701	43686280	43686270,43685936	1	393,105	2968,2634	protein_coding	ENSDART00000098267	protein_coding:appris:gencode_basic:	nrp1b	neuropilin 1b [Source:ZFIN;Acc:ZDB-GENE-040611-1]
ENSDARG00000057013	2	44191157	44191600	44191157,44191343	-1	928,85	4833,4647	protein_coding	ENSDART00000111246	protein_coding:appris:gencode_basic:	cadm3	cell adhesion molecule 3 [Source:ZFIN;Acc:ZDB-GENE-060512-196]
ENSDARG00000053155	2	45127301	45129080	45128969	1	1504	623	protein_coding	ENSDART00000075146	protein_coding:appris:gencode_basic:	alg3	asparagine-linked glycosylation 3 (alpha-1,3-mannosyltransferase) [Source:ZFIN;Acc:ZDB-GENE-050522-334]
ENSDARG00000053155	2	45129701	45129800	45129927	1	8	1581	protein_coding	ENSDART00000075146	protein_coding:appris:gencode_basic:	alg3	asparagine-linked glycosylation 3 (alpha-1,3-mannosyltransferase) [Source:ZFIN;Acc:ZDB-GENE-050522-334]
ENSDARG00000091280	2	45595001	45595296	45595296,45595305	1	60,18	3,12	protein_coding	ENSDART00000151882	protein_coding:appris:gencode_basic:	si:ch211-66k16.27	si:ch211-66k16.27 [Source:ZFIN;Acc:ZDB-GENE-120709-9]
ENSDARG00000038967	2	47787801	47788000	47787779,47787719	-1	34,14	2098,2158	protein_coding	ENSDART00000056882	protein_coding:appris:gencode_basic:	cul3a	cullin 3a [Source:ZFIN;Acc:ZDB-GENE-030131-3376]
ENSDARG00000091433	2	49329101	49331465	49329772	1	52	91	protein_coding	ENSDART00000129704	protein_coding:appris:gencode_basic:	abhd17aa	abhydrolase domain containing 17Aa [Source:ZFIN;Acc:ZDB-GENE-030131-840]
ENSDARG00000091433	2	49332201	49332681	49332673	1	16	2992	protein_coding	ENSDART00000129704	protein_coding:appris:gencode_basic:	abhd17aa	abhydrolase domain containing 17Aa [Source:ZFIN;Acc:ZDB-GENE-030131-840]
ENSDARG00000038543	2	50103401	50103600	50103696	1	67	3874	protein_coding	ENSDART00000056248	protein_coding:appris:gencode_basic:	wdr48b	WD repeat domain 48b [Source:ZFIN;Acc:ZDB-GENE-030131-6622]
ENSDARG00000038543	2	50104401	50104679	50104679	1	78	4857	protein_coding	ENSDART00000056248	protein_coding:appris:gencode_basic:	wdr48b	WD repeat domain 48b [Source:ZFIN;Acc:ZDB-GENE-030131-6622]
ENSDARG00000059857	2	50107120	50107500	50107100	-1	60	3300	protein_coding	ENSDART00000083690	protein_coding:appris:gencode_basic:	blvra	biliverdin reductase A [Source:ZFIN;Acc:ZDB-GENE-060929-312]
ENSDARG00000059857	2	50110130	50110700	50110295,50110266	-1	69,19	105,134	protein_coding	ENSDART00000083690	protein_coding:appris:gencode_basic:	blvra	biliverdin reductase A [Source:ZFIN;Acc:ZDB-GENE-060929-312]
ENSDARG00000067950	2	50365501	50366789	50366648	1	47	896	protein_coding	ENSDART00000132307	protein_coding:appris::	zcchc2	zinc finger, CCHC domain containing 2 [Source:ZFIN;Acc:ZDB-GENE-070912-269]
ENSDARG00000067950	2	50367001	50367548	50367548	1	804	1796	protein_coding	ENSDART00000132307	protein_coding:appris::	zcchc2	zinc finger, CCHC domain containing 2 [Source:ZFIN;Acc:ZDB-GENE-070912-269]
ENSDARG00000103108	2	52261701	52266763	52266763,52264454	1	6346,360	4660,2351	protein_coding	ENSDART00000170353	protein_coding:appris:gencode_basic:	ACVR2B (1 of many)	activin A receptor type 2B [Source:HGNC Symbol;Acc:HGNC:174]
ENSDARG00000019588	2	52812018	52813200	52812843,52812632	-1	95,34	0,211	protein_coding	ENSDART00000160768	protein_coding:appris:gencode_basic:	chico	chico [Source:ZFIN;Acc:ZDB-GENE-000210-28]
ENSDARG00000099376	2	54073701	54073847	54073847,54073840	1	25,15	1978,1971	protein_coding	ENSDART00000167239	protein_coding:appris:gencode_basic:	CABZ01050249.1	-
ENSDARG00000011958	2	54349801	54350100	54363543	1	64	0	protein_coding	ENSDART00000170799	protein_coding:appris:gencode_basic:	ctnnbl1	catenin, beta like 1 [Source:ZFIN;Acc:ZDB-GENE-040426-1850]
ENSDARG00000011958	2	54363201	54363543	54363543	1	6895	0	protein_coding	ENSDART00000170799	protein_coding:appris:gencode_basic:	ctnnbl1	catenin, beta like 1 [Source:ZFIN;Acc:ZDB-GENE-040426-1850]
ENSDARG00000011958	2	54363701	54364232	54363982,54363991	1	58,12	439,448	protein_coding	ENSDART00000170799	protein_coding:appris:gencode_basic:	ctnnbl1	catenin, beta like 1 [Source:ZFIN;Acc:ZDB-GENE-040426-1850]
ENSDARG00000104653	2	56989802	56990400	56990001	-1	1057	3015	protein_coding	ENSDART00000159480	protein_coding:appris:gencode_basic:	BTBD2 (1 of many)	BTB domain containing 2 [Source:HGNC Symbol;Acc:HGNC:15504]
ENSDARG00000104653	2	56992679	56993100	56992463	-1	64	553	protein_coding	ENSDART00000159480	protein_coding:appris:gencode_basic:	BTBD2 (1 of many)	BTB domain containing 2 [Source:HGNC Symbol;Acc:HGNC:15504]
ENSDARG00000090544	2	58754101	58754412	58754412	1	4469	270	protein_coding	ENSDART00000122174	protein_coding:appris:gencode_basic:	CABZ01085657.1	-
ENSDARG00000090544	2	58755901	58756212	58756212	1	136	2070	protein_coding	ENSDART00000122174	protein_coding:appris:gencode_basic:	CABZ01085657.1	-
ENSDARG00000040912	3	225401	225600	225378	-1	32	480	protein_coding	ENSDART00000059956	protein_coding:appris:gencode_basic:	kdelr3	KDEL (Lys-Asp-Glu-Leu) endoplasmic reticulum protein retention receptor 3 [Source:ZFIN;Acc:ZDB-GENE-040426-1387]
ENSDARG00000040912	3	225855	226400	225855	-1	1056	3	protein_coding	ENSDART00000059956	protein_coding:appris:gencode_basic:	kdelr3	KDEL (Lys-Asp-Glu-Leu) endoplasmic reticulum protein retention receptor 3 [Source:ZFIN;Acc:ZDB-GENE-040426-1387]
ENSDARG00000104519	3	566201	566672	566672	1	641	1	protein_coding	ENSDART00000165169	protein_coding:appris:gencode_basic:	KDELR3 (1 of many)	KDEL endoplasmic reticulum protein retention receptor 3 [Source:HGNC Symbol;Acc:HGNC:6306]
ENSDARG00000104519	3	567001	567100	567145	1	33	474	protein_coding	ENSDART00000165169	protein_coding:appris:gencode_basic:	KDELR3 (1 of many)	KDEL endoplasmic reticulum protein retention receptor 3 [Source:HGNC Symbol;Acc:HGNC:6306]
ENSDARG00000063313	3	3986001	3986395	3986258,3986293,3986388	1	83,16,15	2344,2379,2474	protein_coding	ENSDART00000092393	protein_coding:appris:gencode_basic:	plbd1	phospholipase B domain containing 1 [Source:ZFIN;Acc:ZDB-GENE-050411-22]
ENSDARG00000098103	3	5139932	5140500	5139938,5139932	-1	1180,107	3043,3049	protein_coding	ENSDART00000169609	protein_coding:appris:gencode_basic:	tefb	thyrotrophic embryonic factor b [Source:ZFIN;Acc:ZDB-GENE-050522-224]
ENSDARG00000098103	3	5142026	5142800	5142047	-1	9	934	protein_coding	ENSDART00000169609	protein_coding:appris:gencode_basic:	tefb	thyrotrophic embryonic factor b [Source:ZFIN;Acc:ZDB-GENE-050522-224]
ENSDARG00000099082	3	7247333	7247700	7247178,7247165	-1	23,12	245,258	protein_coding	ENSDART00000163078	protein_coding:appris:gencode_basic:	BX005085.3	-
ENSDARG00000104178	3	7947901	7948666	7948666	1	233	0	protein_coding	ENSDART00000169921	protein_coding:appris:gencode_basic:	si:ch73-152o7.1	si:ch73-152o7.1 [Source:ZFIN;Acc:ZDB-GENE-111123-3]
ENSDARG00000104178	3	7950901	7951449	7951449,7951435	1	36,21	2783,2769	protein_coding	ENSDART00000169921	protein_coding:appris:gencode_basic:	si:ch73-152o7.1	si:ch73-152o7.1 [Source:ZFIN;Acc:ZDB-GENE-111123-3]
ENSDARG00000102578	3	11109001	11109200	11108972,11108978	-1	205,173	3889,3883	protein_coding	ENSDART00000168938	protein_coding:appris:gencode_basic:	mif4gdb	MIF4G domain containing b [Source:ZFIN;Acc:ZDB-GENE-050227-7]
ENSDARG00000102578	3	11110801	11110900	11110699	-1	15	2162	protein_coding	ENSDART00000168938	protein_coding:appris:gencode_basic:	mif4gdb	MIF4G domain containing b [Source:ZFIN;Acc:ZDB-GENE-050227-7]
ENSDARG00000104024	3	12741297	12742500	12741689,12741682	-1	886,60	3,10	protein_coding	ENSDART00000160522	protein_coding:appris:gencode_basic:	ccdc137	coiled-coil domain containing 137 [Source:ZFIN;Acc:ZDB-GENE-060929-1206]
ENSDARG00000093469	3	14455901	14456976	14456230,14456574	1	100,18	0,256	protein_coding	ENSDART00000146728,ENSDART00000171731	protein_coding:appris::,protein_coding:appris:gencode_basic:	znf653	zinc finger protein 653 [Source:ZFIN;Acc:ZDB-GENE-071116-3]
ENSDARG00000025757	3	14487801	14488699	14488599,14488699	1	360,171	0,100	protein_coding	ENSDART00000140577	protein_coding:appris:gencode_basic:	tspan35	tetraspanin 35 [Source:ZFIN;Acc:ZDB-GENE-040426-1362]
ENSDARG00000088390	3	14918421	14919000	14918421,14918500,14918597	-1	56,19,17	87,8,65	protein_coding	ENSDART00000109818,ENSDART00000123002	protein_coding::gencode_basic:,protein_coding:appris:gencode_basic:	nme4	NME/NM23 nucleoside diphosphate kinase 4 [Source:ZFIN;Acc:ZDB-GENE-040426-1043]
ENSDARG00000008403	3	15662201	15662726	15662713,15662726	1	108,57	1476,1489	protein_coding	ENSDART00000055834	protein_coding:appris:gencode_basic:	phospho1	phosphatase, orphan 1 [Source:ZFIN;Acc:ZDB-GENE-040801-198]
ENSDARG00000008403	3	15663101	15663779	15663779,15663596	1	1307,241	2542,2359	protein_coding	ENSDART00000055834	protein_coding:appris:gencode_basic:	phospho1	phosphatase, orphan 1 [Source:ZFIN;Acc:ZDB-GENE-040801-198]
ENSDARG00000008403	3	15664101	15664664	15664282	1	69	3045	protein_coding	ENSDART00000055834	protein_coding:appris:gencode_basic:	phospho1	phosphatase, orphan 1 [Source:ZFIN;Acc:ZDB-GENE-040801-198]
ENSDARG00000077737	3	15864801	15864900	15864792	-1	30	3610	protein_coding	ENSDART00000143324	protein_coding:appris:gencode_basic:	spsb3a	splA/ryanodine receptor domain and SOCS box containing 3a [Source:ZFIN;Acc:ZDB-GENE-030131-4182]
ENSDARG00000077737	3	15868402	15868800	15868402	-1	909	0	protein_coding	ENSDART00000143324	protein_coding:appris:gencode_basic:	spsb3a	splA/ryanodine receptor domain and SOCS box containing 3a [Source:ZFIN;Acc:ZDB-GENE-030131-4182]
ENSDARG00000013307	3	16082201	16082643	16082643	1	13662	1	protein_coding	ENSDART00000121728	protein_coding:appris:gencode_basic:	rpl19	ribosomal protein L19 [Source:ZFIN;Acc:ZDB-GENE-040426-2290]
ENSDARG00000013307	3	16083401	16083990	16083990	1	704	1348	protein_coding	ENSDART00000121728	protein_coding:appris:gencode_basic:	rpl19	ribosomal protein L19 [Source:ZFIN;Acc:ZDB-GENE-040426-2290]
ENSDARG00000016875	3	16596101	16597527	16597527,16596824	1	571,106	5,128	protein_coding	ENSDART00000008711,ENSDART00000043945	protein_coding:appris:gencode_basic:,protein_coding:appris:gencode_basic:	gys1	glycogen synthase 1 (muscle) [Source:ZFIN;Acc:ZDB-GENE-040426-1243]
ENSDARG00000104734	3	17530901	17532556	17531323,17532335	1	62,12	147,1159	protein_coding	ENSDART00000157682	protein_coding:appris:gencode_basic:	kat2a	K(lysine) acetyltransferase 2A [Source:ZFIN;Acc:ZDB-GENE-080403-11]
ENSDARG00000074531	3	18148848	18149600	18149173	-1	617	4295	protein_coding	ENSDART00000113938	protein_coding:appris:gencode_basic:	spag9a	sperm associated antigen 9a [Source:ZFIN;Acc:ZDB-GENE-070820-7]
ENSDARG00000074531	3	18149701	18149900	18149692	-1	66	3776	protein_coding	ENSDART00000113938	protein_coding:appris:gencode_basic:	spag9a	sperm associated antigen 9a [Source:ZFIN;Acc:ZDB-GENE-070820-7]
ENSDARG00000087327	3	18420801	18420900	18421376	1	4	1	protein_coding	ENSDART00000124329	protein_coding:appris:gencode_basic:	cbx8a	chromobox homolog 8a (Pc class homolog, Drosophila) [Source:ZFIN;Acc:ZDB-GENE-040405-1]
ENSDARG00000087327	3	18421001	18421378	18421378	1	125	3	protein_coding	ENSDART00000124329	protein_coding:appris:gencode_basic:	cbx8a	chromobox homolog 8a (Pc class homolog, Drosophila) [Source:ZFIN;Acc:ZDB-GENE-040405-1]
ENSDARG00000038242	3	18591068	18591800	18591206,18591167,18590970	-1	57,29,11	4,43,240	protein_coding	ENSDART00000145539	protein_coding:::	zgc:113333	zgc:113333 [Source:ZFIN;Acc:ZDB-GENE-050320-57]
ENSDARG00000062216	3	18619301	18620271	18620271,18620210	1	506,130	248,187	protein_coding	ENSDART00000089679	protein_coding:appris:gencode_basic:	narfl	nuclear prelamin A recognition factor-like [Source:ZFIN;Acc:ZDB-GENE-070209-119]
ENSDARG00000093192	3	18817401	18818009	18817927,18817914	1	98,45	14,1	protein_coding	ENSDART00000140330	protein_coding:appris:gencode_basic:	si:ch211-198m1.1	si:ch211-198m1.1 [Source:ZFIN;Acc:ZDB-GENE-091204-181]
ENSDARG00000012405	3	23105801	23106350	23106350	1	16258	2	protein_coding	ENSDART00000047010	protein_coding::gencode_basic:	col1a1a	collagen, type I, alpha 1a [Source:ZFIN;Acc:ZDB-GENE-030131-9102]
ENSDARG00000012405	3	23106601	23107276	23107276	1	910	8	protein_coding	ENSDART00000009393	protein_coding:appris:gencode_basic:	col1a1a	collagen, type I, alpha 1a [Source:ZFIN;Acc:ZDB-GENE-030131-9102]
ENSDARG00000061684	3	24561101	24561892	24561903,24561892,24561876	1	258,114,23	88,77,61	protein_coding	ENSDART00000170809	protein_coding::gencode_basic:	slc25a17	solute carrier family 25 (mitochondrial carrier; peroxisomal membrane protein), member 17 [Source:ZFIN;Acc:ZDB-GENE-070620-4]
ENSDARG00000038030	3	24971414	24971700	24971414	-1	13593	2	protein_coding	ENSDART00000142503	protein_coding::gencode_basic:	rbx1	ring-box 1, E3 ubiquitin protein ligase [Source:ZFIN;Acc:ZDB-GENE-041008-106]
ENSDARG00000038030	3	24974401	24974800	24971414	-1	1758	2	protein_coding	ENSDART00000142503	protein_coding::gencode_basic:	rbx1	ring-box 1, E3 ubiquitin protein ligase [Source:ZFIN;Acc:ZDB-GENE-041008-106]
ENSDARG00000038030	3	24975501	24975700	24971414	-1	114	2	protein_coding	ENSDART00000142503	protein_coding::gencode_basic:	rbx1	ring-box 1, E3 ubiquitin protein ligase [Source:ZFIN;Acc:ZDB-GENE-041008-106]
ENSDARG00000014761	3	25721701	25722039	25722111	1	15	80	protein_coding	ENSDART00000007119	protein_coding:appris:gencode_basic:	mfsd6l	major facilitator superfamily domain containing 6-like [Source:ZFIN;Acc:ZDB-GENE-040801-105]
ENSDARG00000014761	3	25723201	25723568	25723710	1	23	1679	protein_coding	ENSDART00000007119	protein_coding:appris:gencode_basic:	mfsd6l	major facilitator superfamily domain containing 6-like [Source:ZFIN;Acc:ZDB-GENE-040801-105]
ENSDARG00000096978	3	25820536	25820900	25820536,25820541	-1	511,45	0,-5	lincRNA	ENSDART00000154290	lincRNA::gencode_basic:	si:ch1073-147e4.1	si:ch1073-147e4.1 [Source:ZFIN;Acc:ZDB-GENE-131121-500]
ENSDARG00000055731	3	25941201	25941772	25941527,25941539	1	256,19	1597,1609	protein_coding	ENSDART00000143697	protein_coding:appris:gencode_basic:	si:dkeyp-69e1.8	si:dkeyp-69e1.8 [Source:ZFIN;Acc:ZDB-GENE-070912-676]
ENSDARG00000070573	3	26079356	26080100	26079356	-1	4182	1747	protein_coding	ENSDART00000103746	protein_coding:appris:gencode_basic:	mapk3	mitogen-activated protein kinase 3 [Source:ZFIN;Acc:ZDB-GENE-040121-1]
ENSDARG00000070573	3	26081103	26082000	26081103	-1	1274	0	protein_coding	ENSDART00000103746	protein_coding:appris:gencode_basic:	mapk3	mitogen-activated protein kinase 3 [Source:ZFIN;Acc:ZDB-GENE-040121-1]
ENSDARG00000061248	3	26283971	26284300	26283981,26283971	-1	173,32	3599,3609	protein_coding	ENSDART00000087118	protein_coding:appris:gencode_basic:	xylt1	xylosyltransferase I [Source:ZFIN;Acc:ZDB-GENE-111017-2]
ENSDARG00000038094	3	26692519	26692700	26692519	-1	51	398	protein_coding	ENSDART00000156150	protein_coding::gencode_basic:	clec16a	C-type lectin domain family 16, member A [Source:ZFIN;Acc:ZDB-GENE-040426-951]
ENSDARG00000038094	3	26692918	26693600	26692918	-1	959	0	protein_coding	ENSDART00000103690,ENSDART00000123977	protein_coding:appris:gencode_basic:,protein_coding:appris:gencode_basic:	clec16a	C-type lectin domain family 16, member A [Source:ZFIN;Acc:ZDB-GENE-040426-951]
ENSDARG00000087093	3	27508308	27508600	27508284	-1	45	3260	protein_coding	ENSDART00000151625	protein_coding:appris:gencode_basic:	si:ch211-157c3.4	si:ch211-157c3.4 [Source:ZFIN;Acc:ZDB-GENE-030131-8454]
ENSDARG00000087093	3	27511548	27512900	27512257	-1	1371	161	protein_coding	ENSDART00000151027	protein_coding:appris:gencode_basic:	si:ch211-157c3.4	si:ch211-157c3.4 [Source:ZFIN;Acc:ZDB-GENE-030131-8454]
ENSDARG00000061185	3	27665101	27667141	27667141,27666039,27665581	1	1360,172,84	1632,530,72	protein_coding	ENSDART00000086994	protein_coding:appris:gencode_basic:	nat15	N-acetyltransferase 15 (GCN5-related, putative) [Source:ZFIN;Acc:ZDB-GENE-041111-143]
ENSDARG00000006031	3	27700975	27701400	27700975,27700987	-1	578,53	4250,4238	protein_coding	ENSDART00000151404	protein_coding:appris:gencode_basic:	abat	4-aminobutyrate aminotransferase [Source:ZFIN;Acc:ZDB-GENE-031006-4]
ENSDARG00000006031	3	27701824	27705900	27705213	-1	244	12	protein_coding	ENSDART00000151404	protein_coding:appris:gencode_basic:	abat	4-aminobutyrate aminotransferase [Source:ZFIN;Acc:ZDB-GENE-031006-4]
ENSDARG00000060915	3	28498701	28498800	28498646,28498630	-1	19,17	4979,4995	protein_coding	ENSDART00000151670	protein_coding:appris:gencode_basic:	fbxl16	F-box and leucine-rich repeat protein 16 [Source:ZFIN;Acc:ZDB-GENE-120215-180]
ENSDARG00000019191	3	28499001	28499198	28499198	1	20	2593	protein_coding	ENSDART00000151081	protein_coding:appris:gencode_basic:	sept12	septin 12 [Source:ZFIN;Acc:ZDB-GENE-120215-68]
ENSDARG00000019191	3	28500301	28500573	28500573	1	57	3968	protein_coding	ENSDART00000151081	protein_coding:appris:gencode_basic:	sept12	septin 12 [Source:ZFIN;Acc:ZDB-GENE-120215-68]
ENSDARG00000060915	3	28500945	28501200	28501038	-1	15	2587	protein_coding	ENSDART00000151670	protein_coding:appris:gencode_basic:	fbxl16	F-box and leucine-rich repeat protein 16 [Source:ZFIN;Acc:ZDB-GENE-120215-180]
ENSDARG00000038012	3	29352701	29354182	29353283,29353066,29353579	1	208,22,19	234,17,530	protein_coding	ENSDART00000103592	protein_coding:appris:gencode_basic:	fam83fa	family with sequence similarity 83, member Fa [Source:ZFIN;Acc:ZDB-GENE-090624-5]
ENSDARG00000076960	3	30812447	30812700	30812447	-1	429	4675	protein_coding	ENSDART00000110861	protein_coding:appris:gencode_basic:	paqr4a	progestin and adipoQ receptor family member IVa [Source:ZFIN;Acc:ZDB-GENE-131127-110]
ENSDARG00000076960	3	30817028	30817200	30817034	-1	12	88	protein_coding	ENSDART00000110861	protein_coding:appris:gencode_basic:	paqr4a	progestin and adipoQ receptor family member IVa [Source:ZFIN;Acc:ZDB-GENE-131127-110]
ENSDARG00000075164	3	31567001	31567684	31567653	1	402	69	protein_coding	ENSDART00000113441	protein_coding:appris:gencode_basic:	mylk5	myosin, light chain kinase 5 [Source:ZFIN;Acc:ZDB-GENE-050309-74]
ENSDARG00000075164	3	31567801	31567900	31567975	1	21	391	protein_coding	ENSDART00000113441	protein_coding:appris:gencode_basic:	mylk5	myosin, light chain kinase 5 [Source:ZFIN;Acc:ZDB-GENE-050309-74]
ENSDARG00000094210	3	31988201	31988643	31988643	1	872	3	protein_coding	ENSDART00000055287	protein_coding:appris:gencode_basic:	zgc:109934	zgc:109934 [Source:ZFIN;Acc:ZDB-GENE-050522-428]
ENSDARG00000094210	3	31994601	31994900	31994912	1	117	164	protein_coding	ENSDART00000110396	protein_coding::gencode_basic:	zgc:109934	zgc:109934 [Source:ZFIN;Acc:ZDB-GENE-050522-428]
ENSDARG00000094210	3	32004301	32004500	32004600	1	10	83	protein_coding	ENSDART00000111688	protein_coding:appris:gencode_basic:	zgc:109934	zgc:109934 [Source:ZFIN;Acc:ZDB-GENE-050522-428]
ENSDARG00000037943	3	32093592	32094600	32093592,32093603,32094037	-1	225,102,36	3595,3584,3150	protein_coding	ENSDART00000148763	protein_coding:appris:gencode_basic:	cpt1cb	carnitine palmitoyltransferase 1Cb [Source:ZFIN;Acc:ZDB-GENE-050417-155]
ENSDARG00000018698	3	34041001	34042706	34042706,34041636	1	20156,4390	0,432	protein_coding	ENSDART00000006091,ENSDART00000151119	protein_coding:appris:gencode_basic:,protein_coding:::	carm1	coactivator-associated arginine methyltransferase 1 [Source:ZFIN;Acc:ZDB-GENE-040724-77]
ENSDARG00000000151	3	34567764	34568200	34567770,34567764	-1	195,53	0,6	protein_coding	ENSDART00000000160	protein_coding:appris:gencode_basic:	thraa	thyroid hormone receptor alpha a [Source:ZFIN;Acc:ZDB-GENE-990415-263]
ENSDARG00000037917	3	34787201	34787529	34787727	1	18	194	protein_coding	ENSDART00000055263	protein_coding:appris:gencode_basic:	itga3a	integrin, alpha 3a [Source:ZFIN;Acc:ZDB-GENE-090805-3]
ENSDARG00000037917	3	34789901	34790093	34790118	1	90	2585	protein_coding	ENSDART00000055263	protein_coding:appris:gencode_basic:	itga3a	integrin, alpha 3a [Source:ZFIN;Acc:ZDB-GENE-090805-3]
ENSDARG00000014915	3	35406099	35407100	35406472	-1	1465	298	protein_coding	ENSDART00000169946	protein_coding:appris:gencode_basic:	ndufab1b	NADH dehydrogenase (ubiquinone) 1, alpha/beta subcomplex, 1b [Source:ZFIN;Acc:ZDB-GENE-030131-4437]
ENSDARG00000014915	3	35409501	35409700	35406473	-1	19	297	protein_coding	ENSDART00000169946	protein_coding:appris:gencode_basic:	ndufab1b	NADH dehydrogenase (ubiquinone) 1, alpha/beta subcomplex, 1b [Source:ZFIN;Acc:ZDB-GENE-030131-4437]
ENSDARG00000060207	3	35504001	35506437	35506004,35506437	1	279,212	785,1218	protein_coding	ENSDART00000132703	protein_coding:appris:gencode_basic:	traf7	TNF receptor-associated factor 7 [Source:ZFIN;Acc:ZDB-GENE-070112-2212]
ENSDARG00000060207	3	35506801	35508667	35507721	1	890	2502	protein_coding	ENSDART00000132703	protein_coding:appris:gencode_basic:	traf7	TNF receptor-associated factor 7 [Source:ZFIN;Acc:ZDB-GENE-070112-2212]
ENSDARG00000090170	3	35888503	35889300	35889026,35888877	-1	42,33	4722,4871	protein_coding	ENSDART00000123505	protein_coding:appris:gencode_basic:	rab11fip4a	RAB11 family interacting protein 4 (class II) a [Source:ZFIN;Acc:ZDB-GENE-040718-266]
ENSDARG00000037924	3	36201065	36203700	36201065,36201070	-1	2863,724	1916,1911	protein_coding	ENSDART00000028883	protein_coding:appris:gencode_basic:	gna13b	guanine nucleotide binding protein (G protein), alpha 13b [Source:ZFIN;Acc:ZDB-GENE-030131-8277]
ENSDARG00000006849	3	38483901	38484090	38484090	1	33	8	protein_coding	ENSDART00000084803,ENSDART00000137038	protein_coding::gencode_basic:,protein_coding:appris:gencode_basic:	asic2	acid-sensing (proton-gated) ion channel 2 [Source:ZFIN;Acc:ZDB-GENE-040513-4]
ENSDARG00000006849	3	38486401	38486690	38486690	1	103	2608	protein_coding	ENSDART00000084803,ENSDART00000137038	protein_coding::gencode_basic:,protein_coding:appris:gencode_basic:	asic2	acid-sensing (proton-gated) ion channel 2 [Source:ZFIN;Acc:ZDB-GENE-040513-4]
ENSDARG00000017036	3	38967001	38967200	38966955	-1	15	4066	protein_coding	ENSDART00000022393	protein_coding:appris:gencode_basic:	si:dkeyp-57f11.2	si:dkeyp-57f11.2 [Source:ZFIN;Acc:ZDB-GENE-041008-237]
ENSDARG00000017036	3	38970817	38971400	38970993,38970982	-1	286,16	28,39	protein_coding	ENSDART00000022393	protein_coding:appris:gencode_basic:	si:dkeyp-57f11.2	si:dkeyp-57f11.2 [Source:ZFIN;Acc:ZDB-GENE-041008-237]
ENSDARG00000037872	3	40757399	40758300	40757918,40757912	-1	55,54	1967,1973	protein_coding	ENSDART00000055201	protein_coding:appris:gencode_basic:	foxk1	forkhead box K1 [Source:ZFIN;Acc:ZDB-GENE-030131-6402]
ENSDARG00000030573	3	41978801	41979100	41978791	-1	67	517	protein_coding	ENSDART00000040753	protein_coding:appris:gencode_basic:	nudt1	nudix (nucleoside diphosphate linked moiety X)-type motif 1 [Source:ZFIN;Acc:ZDB-GENE-040426-2757]
ENSDARG00000030573	3	41979224	41980100	41979300	-1	68	8	protein_coding	ENSDART00000040753	protein_coding:appris:gencode_basic:	nudt1	nudix (nucleoside diphosphate linked moiety X)-type motif 1 [Source:ZFIN;Acc:ZDB-GENE-040426-2757]
ENSDARG00000103483	3	43128601	43129263	43129149,43129102	1	821,106	337,290	protein_coding	ENSDART00000166197	protein_coding::gencode_basic:	litaf	lipopolysaccharide-induced TNF factor [Source:ZFIN;Acc:ZDB-GENE-040704-23]
ENSDARG00000102827	3	43239817	43240500	43239905,43240195	-1	166,42	685,395	protein_coding	ENSDART00000161582	protein_coding:appris:gencode_basic:	ubfd1	ubiquitin family domain containing 1 [Source:ZFIN;Acc:ZDB-GENE-050506-90]
ENSDARG00000098780	3	43376001	43376782	43376782,43376356,43376230,43376937	1	695,381,81,35	9,326,200,164	protein_coding	ENSDART00000161277,ENSDART00000168784	protein_coding:appris::,protein_coding::gencode_basic:	nsmce1	NSE1 homolog, SMC5-SMC6 complex component [Source:ZFIN;Acc:ZDB-GENE-040718-289]
ENSDARG00000101914	3	44343601	44344259	44344245,44344259	1	3982,468	0,14	protein_coding	ENSDART00000166294	protein_coding:appris:gencode_basic:	metrnl	meteorin, glial cell differentiation regulator-like [Source:ZFIN;Acc:ZDB-GENE-040426-1917]
ENSDARG00000099383	3	45002175	45002700	45002175	-1	171	3236	protein_coding	ENSDART00000166146	protein_coding:appris:gencode_basic:	dnajb1a	DnaJ (Hsp40) homolog, subfamily B, member 1a [Source:ZFIN;Acc:ZDB-GENE-040801-90]
ENSDARG00000099383	3	45005401	45005900	45005401,45005408	-1	860,164	10,3	protein_coding	ENSDART00000166146	protein_coding:appris:gencode_basic:	dnajb1a	DnaJ (Hsp40) homolog, subfamily B, member 1a [Source:ZFIN;Acc:ZDB-GENE-040801-90]
ENSDARG00000037838	3	47861101	47861657	47861498	1	110	53	protein_coding	ENSDART00000003338	protein_coding:appris:gencode_basic:	unkl	unkempt family zinc finger-like [Source:ZFIN;Acc:ZDB-GENE-131120-196]
ENSDARG00000037838	3	47864801	47866032	47866032	1	907	5	protein_coding	ENSDART00000155409	protein_coding::gencode_basic:	unkl	unkempt family zinc finger-like [Source:ZFIN;Acc:ZDB-GENE-131120-196]
ENSDARG00000020326	3	48602401	48602756	48602756,48602745	1	41,36	2983,2972	protein_coding	ENSDART00000149755	protein_coding:appris:gencode_basic:	tyk2	tyrosine kinase 2 [Source:ZFIN;Acc:ZDB-GENE-071116-4]
ENSDARG00000052223	3	49405108	49405700	49405108,49405097	-1	176,88	1068,1079	protein_coding	ENSDART00000074036	protein_coding:appris:gencode_basic:	rcvrna	recoverin a [Source:ZFIN;Acc:ZDB-GENE-050913-106]
ENSDARG00000069937	3	50401901	50402511	50402194	1	58	28	protein_coding	ENSDART00000165100	protein_coding::gencode_basic:	dnm2a	dynamin 2a [Source:ZFIN;Acc:ZDB-GENE-050913-84]
ENSDARG00000069937	3	50402701	50403913	50403913	1	795	1438	protein_coding	ENSDART00000160931,ENSDART00000164536,ENSDART00000164727,ENSDART00000165940	protein_coding:appris:gencode_basic:,protein_coding::gencode_basic:,protein_coding::gencode_basic:,protein_coding:appris:gencode_basic:	dnm2a	dynamin 2a [Source:ZFIN;Acc:ZDB-GENE-050913-84]
ENSDARG00000069940	3	50577601	50578083	50578073,50578062,50578083	1	280,204,15	1302,1291,1312	protein_coding	ENSDART00000158053	protein_coding:appris:gencode_basic:	ppap2d	phosphatidic acid phosphatase type 2D [Source:ZFIN;Acc:ZDB-GENE-061201-42]
ENSDARG00000052139	3	53272875	53273800	53272880,53272875	-1	3601,279	2171,2176	protein_coding	ENSDART00000073930	protein_coding:appris:gencode_basic:	notch3	notch 3 [Source:ZFIN;Acc:ZDB-GENE-000329-5]
ENSDARG00000098294	3	53665301	53665500	53665549	1	60	749	protein_coding	ENSDART00000170461	protein_coding:appris:gencode_basic:	col5a3a	collagen, type V, alpha 3a [Source:ZFIN;Acc:ZDB-GENE-030131-968]
ENSDARG00000098294	3	53669301	53669724	53669724	1	995	4924	protein_coding	ENSDART00000170461	protein_coding:appris:gencode_basic:	col5a3a	collagen, type V, alpha 3a [Source:ZFIN;Acc:ZDB-GENE-030131-968]
ENSDARG00000077847	3	53982501	53982898	53982898,53982909	1	329,36	5,16	protein_coding	ENSDART00000109894	protein_coding:appris:gencode_basic:	olfm2a	olfactomedin 2a [Source:ZFIN;Acc:ZDB-GENE-040426-2882]
ENSDARG00000076144	3	54499301	54499465	54499613,54499465	1	110,34	1851,1703	protein_coding	ENSDART00000134958	protein_coding::gencode_basic:	si:ch211-74m13.3	si:ch211-74m13.3 [Source:ZFIN;Acc:ZDB-GENE-060503-219]
ENSDARG00000076144	3	54518501	54518983	54519021	1	625	3	protein_coding	ENSDART00000114443	protein_coding:appris:gencode_basic:	si:ch211-74m13.3	si:ch211-74m13.3 [Source:ZFIN;Acc:ZDB-GENE-060503-219]
ENSDARG00000076742	3	57391702	57392700	57391702	-1	3121	2	protein_coding	ENSDART00000003066	protein_coding:appris:gencode_basic:	cyth1a	cytohesin 1a [Source:ZFIN;Acc:ZDB-GENE-030131-657]
ENSDARG00000076742	3	57393101	57393200	57393046	-1	6	1176	protein_coding	ENSDART00000125439	protein_coding:appris:gencode_basic:	cyth1a	cytohesin 1a [Source:ZFIN;Acc:ZDB-GENE-030131-657]
ENSDARG00000088258	3	58238201	58239170	58239170	1	1355	1216	protein_coding	ENSDART00000126505	protein_coding:appris:gencode_basic:	CABZ01038499.1	-
ENSDARG00000088258	3	58241301	58241835	58241835	1	642	3881	protein_coding	ENSDART00000126505	protein_coding:appris:gencode_basic:	CABZ01038499.1	-
ENSDARG00000089338	3	59725001	59725261	59725261	1	153	223	protein_coding	ENSDART00000155876	protein_coding:appris:gencode_basic:	si:ch211-110e21.3	si:ch211-110e21.3 [Source:ZFIN;Acc:ZDB-GENE-131121-389]
ENSDARG00000089338	3	59727301	59727852	59727608	1	102	1995	protein_coding	ENSDART00000153928	protein_coding:appris:gencode_basic:	si:ch211-110e21.3	si:ch211-110e21.3 [Source:ZFIN;Acc:ZDB-GENE-131121-389]
ENSDARG00000102828	3	60544801	60545049	60545035	1	21	572	protein_coding	ENSDART00000168291,ENSDART00000168414	protein_coding:appris:gencode_basic:,protein_coding:appris:gencode_basic:	mfsd11	major facilitator superfamily domain containing 11 [Source:ZFIN;Acc:ZDB-GENE-050913-140]
ENSDARG00000102828	3	60546901	60547355	60547628	1	79	3165	protein_coding	ENSDART00000168291,ENSDART00000168414	protein_coding:appris:gencode_basic:,protein_coding:appris:gencode_basic:	mfsd11	major facilitator superfamily domain containing 11 [Source:ZFIN;Acc:ZDB-GENE-050913-140]
ENSDARG00000102828	3	60548101	60548955	60548955	1	2572	4492	protein_coding	ENSDART00000168291,ENSDART00000168414	protein_coding:appris:gencode_basic:,protein_coding:appris:gencode_basic:	mfsd11	major facilitator superfamily domain containing 11 [Source:ZFIN;Acc:ZDB-GENE-050913-140]
ENSDARG00000100107	3	60600389	60601100	60600389	-1	3236	4714	protein_coding	ENSDART00000171445	protein_coding:appris:gencode_basic:	ubald2	UBA-like domain containing 2 [Source:ZFIN;Acc:ZDB-GENE-050522-185]
ENSDARG00000100107	3	60601201	60601300	60601159	-1	8	3944	protein_coding	ENSDART00000171445	protein_coding:appris:gencode_basic:	ubald2	UBA-like domain containing 2 [Source:ZFIN;Acc:ZDB-GENE-050522-185]
ENSDARG00000100107	3	60603253	60605600	60605052	-1	75	51	protein_coding	ENSDART00000171445	protein_coding:appris:gencode_basic:	ubald2	UBA-like domain containing 2 [Source:ZFIN;Acc:ZDB-GENE-050522-185]
ENSDARG00000079482	3	61913101	61913842	61913471,61913480	1	184,22	137,146	protein_coding	ENSDART00000108945	protein_coding:appris:gencode_basic:	GID4	GID complex subunit 4 homolog [Source:HGNC Symbol;Acc:HGNC:28453]
ENSDARG00000052344	3	61936473	61937100	61936484,61936554	-1	253,195	282,212	protein_coding	ENSDART00000074174,ENSDART00000171952	protein_coding:appris:gencode_basic:,protein_coding:appris:gencode_basic:	tbl3	transducin (beta)-like 3 [Source:ZFIN;Acc:ZDB-GENE-041114-104]
ENSDARG00000077080	3	62125868	62126300	62125868,62125777	-1	1225,245	4805,4896	protein_coding	ENSDART00000109486	protein_coding:appris:gencode_basic:	gprc5ba	G protein-coupled receptor, class C, group 5, member Ba [Source:ZFIN;Acc:ZDB-GENE-030131-8162]
ENSDARG00000077080	3	62128822	62129000	62128822	-1	48	1851	protein_coding	ENSDART00000109486	protein_coding:appris:gencode_basic:	gprc5ba	G protein-coupled receptor, class C, group 5, member Ba [Source:ZFIN;Acc:ZDB-GENE-030131-8162]
ENSDARG00000100660	4	26101	26752	26752,26398,26472	1	40,28,15	432,78,152	protein_coding	ENSDART00000166693	protein_coding:appris:gencode_basic:	PARP12	si:ch73-252i11.1 [Source:ZFIN;Acc:ZDB-GENE-141210-7]
ENSDARG00000100660	4	27101	28189	30013	1	268	1701	protein_coding	ENSDART00000166174	protein_coding:::	PARP12	si:ch73-252i11.1 [Source:ZFIN;Acc:ZDB-GENE-141210-7]
ENSDARG00000100660	4	29801	30013	30013	1	352	1701	protein_coding	ENSDART00000166174	protein_coding:::	PARP12	si:ch73-252i11.1 [Source:ZFIN;Acc:ZDB-GENE-141210-7]
ENSDARG00000104373	4	203975	204200	203975	-1	360	79	protein_coding	ENSDART00000163882	protein_coding:appris:gencode_basic:	si:zfos-932h1.2	si:zfos-932h1.2 [Source:ZFIN;Acc:ZDB-GENE-141212-345]
ENSDARG00000104373	4	204343	204500	203976	-1	17	78	protein_coding	ENSDART00000163882	protein_coding:appris:gencode_basic:	si:zfos-932h1.2	si:zfos-932h1.2 [Source:ZFIN;Acc:ZDB-GENE-141212-345]
ENSDARG00000045909	4	368146	368300	368101	-1	25	4886	protein_coding	ENSDART00000138500	protein_coding:appris:gencode_basic:	dynlt1	dynein, light chain, Tctex-type 1 [Source:ZFIN;Acc:ZDB-GENE-041210-9]
ENSDARG00000045909	4	372713	373600	372713	-1	543	274	protein_coding	ENSDART00000138500	protein_coding:appris:gencode_basic:	dynlt1	dynein, light chain, Tctex-type 1 [Source:ZFIN;Acc:ZDB-GENE-041210-9]
ENSDARG00000031737	4	615301	615592	615643,615634	1	48,18	2541,2532	protein_coding	ENSDART00000049154	protein_coding:appris:gencode_basic:	pthlha	parathyroid hormone-like hormone a [Source:ZFIN;Acc:ZDB-GENE-050119-9]
ENSDARG00000099652	4	661401	663220	663220,661980	1	6840,797	1241,1	protein_coding	ENSDART00000171138	protein_coding:appris:gencode_basic:	xpot	exportin, tRNA (nuclear export receptor for tRNAs) [Source:ZFIN;Acc:ZDB-GENE-041210-4]
ENSDARG00000102340	4	1285040	1285300	1285040	-1	89	2948	protein_coding	ENSDART00000164623	protein_coding:appris:gencode_basic:	ptn	pleiotrophin [Source:ZFIN;Acc:ZDB-GENE-030624-1]
ENSDARG00000102340	4	1286351	1286700	1286351	-1	244	1637	protein_coding	ENSDART00000164623	protein_coding:appris:gencode_basic:	ptn	pleiotrophin [Source:ZFIN;Acc:ZDB-GENE-030624-1]
ENSDARG00000007413	4	1796305	1796500	1796305	-1	128	1480	protein_coding	ENSDART00000019144	protein_coding:appris:gencode_basic:	arid2	AT rich interactive domain 2 (ARID, RFX-like) [Source:ZFIN;Acc:ZDB-GENE-030131-6311]
ENSDARG00000007413	4	1797784	1799400	1797784	-1	8556	1	protein_coding	ENSDART00000019144	protein_coding:appris:gencode_basic:	arid2	AT rich interactive domain 2 (ARID, RFX-like) [Source:ZFIN;Acc:ZDB-GENE-030131-6311]
ENSDARG00000018618	4	2194675	2196400	2195799,2194675	-1	3007,1498	20,1144	protein_coding	ENSDART00000082289,ENSDART00000129521,ENSDART00000138291	protein_coding:appris:gencode_basic:,protein_coding:appris:gencode_basic:,protein_coding:::	cpsf6	cleavage and polyadenylation specific factor 6 [Source:ZFIN;Acc:ZDB-GENE-030131-5277]
ENSDARG00000018618	4	2200883	2201600	2201229	-1	151	646	protein_coding	ENSDART00000150844	protein_coding:::	cpsf6	cleavage and polyadenylation specific factor 6 [Source:ZFIN;Acc:ZDB-GENE-030131-5277]
ENSDARG00000057468	4	2302022	2302300	2302037,2302022	-1	29,19	29,44	protein_coding	ENSDART00000148900	protein_coding:::	kcnc2	potassium voltage-gated channel, Shaw-related subfamily, member 2 [Source:ZFIN;Acc:ZDB-GENE-070410-118]
ENSDARG00000057468	4	2307701	2307900	2307694	-1	29	854	protein_coding	ENSDART00000110178,ENSDART00000157865	protein_coding:appris:gencode_basic:,protein_coding:appris:gencode_basic:	kcnc2	potassium voltage-gated channel, Shaw-related subfamily, member 2 [Source:ZFIN;Acc:ZDB-GENE-070410-118]
ENSDARG00000105162	4	4215501	4215700	4215500,4215493	-1	80,23	-7,0	lincRNA	ENSDART00000161244	lincRNA::gencode_basic:	si:dkey-224k5.13	si:dkey-224k5.13 [Source:ZFIN;Acc:ZDB-GENE-141216-341]
ENSDARG00000039356	4	4516894	4518400	4517271,4516775	-1	396,308	64,560	protein_coding	ENSDART00000057519	protein_coding:appris:gencode_basic:	zgc:194209	zgc:194209 [Source:ZFIN;Acc:ZDB-GENE-081022-75]
ENSDARG00000039343	4	5014516	5015100	5014516,5014529	-1	119,115	2539,2526	protein_coding	ENSDART00000130453	protein_coding:appris:gencode_basic:	ahcyl2	adenosylhomocysteinase-like 2 [Source:ZFIN;Acc:ZDB-GENE-040115-5]
ENSDARG00000039343	4	5016472	5018100	5016543	-1	2919	512	protein_coding	ENSDART00000130453	protein_coding:appris:gencode_basic:	ahcyl2	adenosylhomocysteinase-like 2 [Source:ZFIN;Acc:ZDB-GENE-040115-5]
ENSDARG00000095332	4	5356918	5357900	5357151,5357164	-1	68,12	33,20	protein_coding	ENSDART00000150788	protein_coding:::	si:dkey-14d8.1	si:dkey-14d8.1 [Source:ZFIN;Acc:ZDB-GENE-041210-86]
ENSDARG00000031956	4	5652416	5652700	5652416,5652423,5652286	-1	32,23,21	4196,4189,4326	protein_coding	ENSDART00000110497	protein_coding:appris:gencode_basic:	tmem63a	transmembrane protein 63A [Source:ZFIN;Acc:ZDB-GENE-041210-107]
ENSDARG00000075956	4	5738159	5738400	5738159	-1	227	4125	protein_coding	ENSDART00000113864	protein_coding:appris:gencode_basic:	faxca	failed axon connections homolog a [Source:ZFIN;Acc:ZDB-GENE-100422-7]
ENSDARG00000075956	4	5739725	5739900	5739725	-1	12	2559	protein_coding	ENSDART00000113864	protein_coding:appris:gencode_basic:	faxca	failed axon connections homolog a [Source:ZFIN;Acc:ZDB-GENE-100422-7]
ENSDARG00000024654	4	5776330	5777500	5776397,5776390	-1	265,219	3,10	protein_coding	ENSDART00000039987	protein_coding:appris:gencode_basic:	pgm3	phosphoglucomutase 3 [Source:ZFIN;Acc:ZDB-GENE-041024-13]
ENSDARG00000006029	4	7644953	7645400	7644953,7644978	-1	237,37	25,0	protein_coding	ENSDART00000028171	protein_coding:appris:gencode_basic:	lta4h	leukotriene A4 hydrolase [Source:ZFIN;Acc:ZDB-GENE-040426-2477]
ENSDARG00000039185	4	9182201	9182687	9182687	1	11192	1	protein_coding	ENSDART00000057254	protein_coding:appris:gencode_basic:	nfyba	nuclear transcription factor Y, beta a [Source:ZFIN;Acc:ZDB-GENE-050417-13]
ENSDARG00000058127	4	9182743	9183800	9182743	-1	6044	0	protein_coding	ENSDART00000080943	protein_coding::gencode_basic:	hcfc2	host cell factor C2 [Source:ZFIN;Acc:ZDB-GENE-050417-203]
ENSDARG00000039185	4	9182901	9183156	9183156	1	86	470	protein_coding	ENSDART00000057254	protein_coding:appris:gencode_basic:	nfyba	nuclear transcription factor Y, beta a [Source:ZFIN;Acc:ZDB-GENE-050417-13]
ENSDARG00000058127	4	9185901	9186200	9185888	-1	40	242	protein_coding	ENSDART00000156919	protein_coding:::	hcfc2	host cell factor C2 [Source:ZFIN;Acc:ZDB-GENE-050417-203]
ENSDARG00000057974	4	9812822	9813300	9812837,9812790,9812782	-1	763,118,39	0,47,55	protein_coding	ENSDART00000131357	protein_coding:appris:gencode_basic:	parp12b	poly (ADP-ribose) polymerase family, member 12b [Source:ZFIN;Acc:ZDB-GENE-030131-2617]
ENSDARG00000045708	4	9877701	9877900	9877692,9877686	-1	57,17	2039,2045	protein_coding	ENSDART00000067193	protein_coding:appris:gencode_basic:	adm2a	adrenomedullin 2a [Source:ZFIN;Acc:ZDB-GENE-041210-100]
ENSDARG00000094973	4	10714301	10714745	10714745	1	19	754	protein_coding	ENSDART00000132453	protein_coding:appris:gencode_basic:	wnt16	wingless-type MMTV integration site family, member 16 [Source:ZFIN;Acc:ZDB-GENE-040426-2330]
ENSDARG00000094973	4	10715201	10715524	10715524	1	57	1533	protein_coding	ENSDART00000132453	protein_coding:appris:gencode_basic:	wnt16	wingless-type MMTV integration site family, member 16 [Source:ZFIN;Acc:ZDB-GENE-040426-2330]
ENSDARG00000045753	4	10975372	10975900	10975494,10975482	-1	113,35	367,379	protein_coding	ENSDART00000067261	protein_coding:appris:gencode_basic:	tmtc2a	transmembrane and tetratricopeptide repeat containing 2a [Source:ZFIN;Acc:ZDB-GENE-041210-299]
ENSDARG00000045755	4	11058201	11058634	11058634	1	305	1746	protein_coding	ENSDART00000140362	protein_coding:appris:gencode_basic:	ccdc59	coiled-coil domain containing 59 [Source:ZFIN;Acc:ZDB-GENE-041210-91]
ENSDARG00000045755	4	11058801	11059000	11059036	1	38	2148	protein_coding	ENSDART00000140362	protein_coding:appris:gencode_basic:	ccdc59	coiled-coil domain containing 59 [Source:ZFIN;Acc:ZDB-GENE-041210-91]
ENSDARG00000001781	4	11200801	11201100	11201107	1	287	1901	protein_coding	ENSDART00000138661	protein_coding:appris:gencode_basic:	tspan11	tetraspanin 11 [Source:ZFIN;Acc:ZDB-GENE-041210-93]
ENSDARG00000001781	4	11201401	11201600	11201615,11201622	1	70,57	2409,2416	protein_coding	ENSDART00000138661	protein_coding:appris:gencode_basic:	tspan11	tetraspanin 11 [Source:ZFIN;Acc:ZDB-GENE-041210-93]
ENSDARG00000008720	4	12680001	12682180	12680440,12681223	1	1181,100	0,779	protein_coding	ENSDART00000003583,ENSDART00000166147	protein_coding:appris:gencode_basic:,protein_coding:appris:gencode_basic:	lmo3	LIM domain only 3 [Source:ZFIN;Acc:ZDB-GENE-050522-201]
ENSDARG00000032618	4	12715206	12715900	12715481,12715199	-1	362,65	1365,1647	protein_coding	ENSDART00000035259	protein_coding:appris:gencode_basic:	mgst1.1	microsomal glutathione S-transferase 1.1 [Source:ZFIN;Acc:ZDB-GENE-041010-30]
ENSDARG00000005897	4	12753618	12753900	12753642,12753597,12753591	-1	135,23,7	2645,2690,2696	protein_coding	ENSDART00000024312	protein_coding:appris:gencode_basic:	dera	deoxyribose-phosphate aldolase (putative) [Source:ZFIN;Acc:ZDB-GENE-041010-200]
ENSDARG00000005897	4	12755001	12755100	12753642	-1	52	2645	protein_coding	ENSDART00000024312	protein_coding:appris:gencode_basic:	dera	deoxyribose-phosphate aldolase (putative) [Source:ZFIN;Acc:ZDB-GENE-041010-200]
ENSDARG00000078613	4	12968901	12969463	12969417,12969463	1	33,30	245,291	protein_coding	ENSDART00000113357	protein_coding:appris:gencode_basic:	vhll	von Hippel-Lindau tumor suppressor like [Source:ZFIN;Acc:ZDB-GENE-081022-78]
ENSDARG00000078613	4	12972501	12972600	12972685	1	36	3513	protein_coding	ENSDART00000113357	protein_coding:appris:gencode_basic:	vhll	von Hippel-Lindau tumor suppressor like [Source:ZFIN;Acc:ZDB-GENE-081022-78]
ENSDARG00000092409	4	14168106	14168500	14168106,14168101	-1	281,53	3504,3509	protein_coding	ENSDART00000142487	protein_coding:appris:gencode_basic:	si:dkey-234l24.7	si:dkey-234l24.7 [Source:ZFIN;Acc:ZDB-GENE-050420-90]
ENSDARG00000004497	4	14969101	14969215	14969432	1	33	114	protein_coding	ENSDART00000002770	protein_coding:appris:gencode_basic:	tspan33a	tetraspanin 33a [Source:ZFIN;Acc:ZDB-GENE-040718-361]
ENSDARG00000004497	4	14969501	14969891	14969891	1	52	8	protein_coding	ENSDART00000111882	protein_coding::gencode_basic:	tspan33a	tetraspanin 33a [Source:ZFIN;Acc:ZDB-GENE-040718-361]
ENSDARG00000045580	4	16362036	16362800	16362411,16362036	-1	474,103	221,596	protein_coding	ENSDART00000139919	protein_coding:appris:gencode_basic:	lum	lumican [Source:ZFIN;Acc:ZDB-GENE-040625-24]
ENSDARG00000003789	4	16660566	16661600	16660566	-1	1748	0	protein_coding	ENSDART00000033053,ENSDART00000140510	protein_coding:appris:gencode_basic:,protein_coding:appris:gencode_basic:	dennd5b	DENN/MADD domain containing 5B [Source:ZFIN;Acc:ZDB-GENE-030131-2248]
ENSDARG00000003789	4	16690622	16690700	16690622	-1	13	862	protein_coding	ENSDART00000141119	protein_coding:::	dennd5b	DENN/MADD domain containing 5B [Source:ZFIN;Acc:ZDB-GENE-030131-2248]
ENSDARG00000022795	4	16802701	16803227	16803046,16803035	1	54,16	382,371	protein_coding	ENSDART00000143006	protein_coding:appris::	golt1ba	golgi transport 1Ba [Source:ZFIN;Acc:ZDB-GENE-041210-157]
ENSDARG00000007315	4	16866311	16866900	16866417,16866411	-1	136,30	2329,2335	protein_coding	ENSDART00000016690,ENSDART00000042874,ENSDART00000044005,ENSDART00000125762	protein_coding:appris:gencode_basic:,protein_coding:appris:gencode_basic:,protein_coding:appris:gencode_basic:,protein_coding:appris:gencode_basic:	tmpoa	thymopoietin a [Source:ZFIN;Acc:ZDB-GENE-030131-6003]
ENSDARG00000094191	4	17380501	17380600	17381434	1	16	0	protein_coding	ENSDART00000016075	protein_coding:appris:gencode_basic:	nup37	nucleoporin 37 [Source:ZFIN;Acc:ZDB-GENE-040718-363]
ENSDARG00000094191	4	17381001	17381450	17381435,17381450	1	1219,162	1,9	protein_coding	ENSDART00000016075,ENSDART00000133160	protein_coding:appris:gencode_basic:,protein_coding:appris:gencode_basic:	nup37	nucleoporin 37 [Source:ZFIN;Acc:ZDB-GENE-040718-363]
ENSDARG00000079985	4	17582801	17583100	17582786,17582781	-1	171,27	733,738	protein_coding	ENSDART00000108814	protein_coding:appris:gencode_basic:	nrip2	nuclear receptor interacting protein 2 [Source:ZFIN;Acc:ZDB-GENE-030131-9425]
ENSDARG00000004055	4	18218884	18220400	18219859,18219868	-1	72,23	203,194	protein_coding	ENSDART00000135330	protein_coding:appris:gencode_basic:	uhrf1bp1l	UHRF1 binding protein 1-like [Source:ZFIN;Acc:ZDB-GENE-041210-177]
ENSDARG00000045557	4	18439048	18439600	18439057,18439048	-1	162,24	4149,4158	protein_coding	ENSDART00000141671	protein_coding:appris:gencode_basic:	socs2	suppressor of cytokine signaling 2 [Source:ZFIN;Acc:ZDB-GENE-041210-171]
ENSDARG00000005547	4	18509801	18510000	18509526	-1	2	1510	protein_coding	ENSDART00000045639	protein_coding:appris:gencode_basic:	rint1	RAD50 interactor 1 [Source:ZFIN;Acc:ZDB-GENE-041210-174]
ENSDARG00000005547	4	18511026	18511500	18511026	-1	396	10	protein_coding	ENSDART00000045639	protein_coding:appris:gencode_basic:	rint1	RAD50 interactor 1 [Source:ZFIN;Acc:ZDB-GENE-041210-174]
ENSDARG00000014804	4	19775118	19775400	19775118	-1	152	4386	protein_coding	ENSDART00000105967	protein_coding:appris:gencode_basic:	cacna2d1a	calcium channel, voltage-dependent, alpha 2/delta subunit 1a [Source:ZFIN;Acc:ZDB-GENE-041210-215]
ENSDARG00000014804	4	19775856	19776200	19775870	-1	104	3634	protein_coding	ENSDART00000105967	protein_coding:appris:gencode_basic:	cacna2d1a	calcium channel, voltage-dependent, alpha 2/delta subunit 1a [Source:ZFIN;Acc:ZDB-GENE-041210-215]
ENSDARG00000014804	4	19779002	19779300	19779002	-1	62	502	protein_coding	ENSDART00000105967	protein_coding:appris:gencode_basic:	cacna2d1a	calcium channel, voltage-dependent, alpha 2/delta subunit 1a [Source:ZFIN;Acc:ZDB-GENE-041210-215]
ENSDARG00000045543	4	20060105	20060700	20060152,20060105,20060110	-1	787,706,311	132,179,174	protein_coding	ENSDART00000066963	protein_coding:appris:gencode_basic:	atp6v1f	ATPase, H+ transporting, lysosomal, V1 subunit F [Source:ZFIN;Acc:ZDB-GENE-040718-259]
ENSDARG00000045481	4	20476925	20477400	20476898	-1	234	222	protein_coding	ENSDART00000066891	protein_coding:appris:gencode_basic:	gsap	gamma-secretase activating protein [Source:ZFIN;Acc:ZDB-GENE-041210-216]
ENSDARG00000045481	4	20477501	20477600	20477441	-1	14	80	protein_coding	ENSDART00000132464	protein_coding:appris::	gsap	gamma-secretase activating protein [Source:ZFIN;Acc:ZDB-GENE-041210-216]
ENSDARG00000045485	4	20783870	20784300	20783870	-1	1318	2260	protein_coding	ENSDART00000066895	protein_coding:appris:gencode_basic:	rassf8b	Ras association (RalGDS/AF-6) domain family (N-terminal) member 8b [Source:ZFIN;Acc:ZDB-GENE-040426-1338]
ENSDARG00000045485	4	20785458	20785800	20785458	-1	204	672	protein_coding	ENSDART00000066895	protein_coding:appris:gencode_basic:	rassf8b	Ras association (RalGDS/AF-6) domain family (N-terminal) member 8b [Source:ZFIN;Acc:ZDB-GENE-040426-1338]
ENSDARG00000033443	4	23413201	23415163	23414289,23414278,23415152	1	1986,1477,162	15,4,36	protein_coding	ENSDART00000077854,ENSDART00000122675	protein_coding:appris:gencode_basic:,protein_coding:appris:gencode_basic:	mdm2	MDM2 oncogene, E3 ubiquitin protein ligase [Source:ZFIN;Acc:ZDB-GENE-990415-153]
ENSDARG00000045514	4	25184021	25184300	25184027,25184021,25184097	-1	1614,1313,1040	74,80,4	protein_coding	ENSDART00000066930	protein_coding:appris:gencode_basic:	atp5c1	ATP synthase, H+ transporting, mitochondrial F1 complex, gamma polypeptide 1 [Source:ZFIN;Acc:ZDB-GENE-030131-8901]
ENSDARG00000045514	4	25186801	25187000	25184097	-1	581	4	protein_coding	ENSDART00000066930	protein_coding:appris:gencode_basic:	atp5c1	ATP synthase, H+ transporting, mitochondrial F1 complex, gamma polypeptide 1 [Source:ZFIN;Acc:ZDB-GENE-030131-8901]
ENSDARG00000045514	4	25187101	25187300	25184097,25184027	-1	177,68	4,74	protein_coding	ENSDART00000066930	protein_coding:appris:gencode_basic:	atp5c1	ATP synthase, H+ transporting, mitochondrial F1 complex, gamma polypeptide 1 [Source:ZFIN;Acc:ZDB-GENE-030131-8901]
ENSDARG00000045518	4	25260044	25260600	25260044	-1	1414	2613	protein_coding	ENSDART00000066936	protein_coding:appris:gencode_basic:	tmem110l	transmembrane protein 110, like [Source:ZFIN;Acc:ZDB-GENE-040426-912]
ENSDARG00000045518	4	25262488	25263300	25262647,25262488	-1	478,159	10,169	protein_coding	ENSDART00000066936	protein_coding:appris:gencode_basic:	tmem110l	transmembrane protein 110, like [Source:ZFIN;Acc:ZDB-GENE-040426-912]
ENSDARG00000069261	4	26027101	26027998	26027519	1	43	176	protein_coding	ENSDART00000125767	protein_coding:appris:gencode_basic:	metap2a	methionyl aminopeptidase 2a [Source:ZFIN;Acc:ZDB-GENE-061013-5]
ENSDARG00000069261	4	26030801	26031100	26031115	1	35	3772	protein_coding	ENSDART00000125767	protein_coding:appris:gencode_basic:	metap2a	methionyl aminopeptidase 2a [Source:ZFIN;Acc:ZDB-GENE-061013-5]
ENSDARG00000053917	4	28391901	28392277	28392270,28392345	1	24,23	1250,1325	protein_coding	ENSDART00000076037	protein_coding:appris:gencode_basic:	alg10	asparagine-linked glycosylation 10 [Source:ZFIN;Acc:ZDB-GENE-110310-8]
ENSDARG00000023036	4	29085280	29086000	29085481,29085285	-1	160,22	1135,1331	protein_coding	ENSDART00000142951	protein_coding:::	si:dkey-23a23.2	si:dkey-23a23.2 [Source:ZFIN;Acc:ZDB-GENE-060503-158]
ENSDARG00000098190	4	30542901	30543153	30543153,30543148	1	159,50	3007,3002	protein_coding	ENSDART00000170908	protein_coding:appris:gencode_basic:	CR383668.1	-
ENSDARG00000100961	4	35715143	35715400	35715143	-1	152	840	protein_coding	ENSDART00000157681	protein_coding::gencode_basic:	si:dkey-176f19.6	si:dkey-176f19.6 [Source:ZFIN;Acc:ZDB-GENE-110913-42]
ENSDARG00000100961	4	35759801	35759900	35759782	-1	4	2	protein_coding	ENSDART00000163144	protein_coding:appris:gencode_basic:	si:dkey-176f19.6	si:dkey-176f19.6 [Source:ZFIN;Acc:ZDB-GENE-110913-42]
ENSDARG00000100040	4	40171113	40171400	40171119	-1	38	2265	protein_coding	ENSDART00000167635	protein_coding:appris:gencode_basic:	AL845295.3	-
ENSDARG00000100040	4	40173001	40173200	40172978,40172973	-1	31,16	406,411	protein_coding	ENSDART00000167635	protein_coding:appris:gencode_basic:	AL845295.3	-
ENSDARG00000096041	4	44523701	44524000	44523699	-1	110	1057	protein_coding	ENSDART00000150282	protein_coding:appris:gencode_basic:	si:ch211-162i8.2	si:ch211-162i8.2 [Source:ZFIN;Acc:ZDB-GENE-110913-56]
ENSDARG00000096041	4	44524759	44525200	44524596	-1	25	160	protein_coding	ENSDART00000150282	protein_coding:appris:gencode_basic:	si:ch211-162i8.2	si:ch211-162i8.2 [Source:ZFIN;Acc:ZDB-GENE-110913-56]
ENSDARG00000100673	4	44998454	44998800	44998454,44998461	-1	102,32	924,917	protein_coding	ENSDART00000157953,ENSDART00000168119	protein_coding:appris:gencode_basic:,protein_coding:appris:gencode_basic:	ZNF501 (1 of many)	zinc finger protein 501 [Source:HGNC Symbol;Acc:HGNC:23717]
ENSDARG00000096172	4	47011801	47012134	47012134	1	246	1091	protein_coding	ENSDART00000150313	protein_coding:appris:gencode_basic:	znf1113	zinc finger protein 1113 [Source:ZFIN;Acc:ZDB-GENE-110913-161]
ENSDARG00000096172	4	47013901	47014470	47014242,47014418	1	36,23	3199,3375	protein_coding	ENSDART00000150313	protein_coding:appris:gencode_basic:	znf1113	zinc finger protein 1113 [Source:ZFIN;Acc:ZDB-GENE-110913-161]
ENSDARG00000090160	4	48128701	48128900	48128663,48128668	-1	46,22	1141,1136	protein_coding	ENSDART00000128164	protein_coding::gencode_basic:	si:dkey-156k2.3	si:dkey-156k2.3 [Source:ZFIN;Acc:ZDB-GENE-110913-19]
ENSDARG00000096065	4	48588901	48589058	48589058,48589050	1	66,8	2148,2140	protein_coding	ENSDART00000150644	protein_coding:appris:gencode_basic:	si:dkey-156k2.7	si:dkey-156k2.7 [Source:ZFIN;Acc:ZDB-GENE-110914-110]
ENSDARG00000094177	4	49082301	49082400	49082454	1	17	588	protein_coding	ENSDART00000150271	protein_coding:appris:gencode_basic:	si:ch211-208f21.2	si:ch211-208f21.2 [Source:ZFIN;Acc:ZDB-GENE-110914-134]
ENSDARG00000094177	4	49084201	49084338	49084338	1	96	2472	protein_coding	ENSDART00000150271	protein_coding:appris:gencode_basic:	si:ch211-208f21.2	si:ch211-208f21.2 [Source:ZFIN;Acc:ZDB-GENE-110914-134]
ENSDARG00000099277	4	63059301	63059400	63059426	1	31	2023	protein_coding	ENSDART00000129549	protein_coding:appris:gencode_basic:	znf1018	zinc finger protein 1018 [Source:ZFIN;Acc:ZDB-GENE-110913-173]
ENSDARG00000099277	4	63060301	63060562	63060562	1	74	3159	protein_coding	ENSDART00000129549	protein_coding:appris:gencode_basic:	znf1018	zinc finger protein 1018 [Source:ZFIN;Acc:ZDB-GENE-110913-173]
ENSDARG00000105219	4	63144057	63144300	63143992	-1	217	4776	protein_coding	ENSDART00000124817	protein_coding:appris:gencode_basic:	znf988	zinc finger protein 988 [Source:ZFIN;Acc:ZDB-GENE-110914-28]
ENSDARG00000105219	4	63147401	63147500	63147395	-1	9	1373	protein_coding	ENSDART00000124817	protein_coding:appris:gencode_basic:	znf988	zinc finger protein 988 [Source:ZFIN;Acc:ZDB-GENE-110914-28]
ENSDARG00000102163	4	64010501	64010772	64010772	1	179	222	protein_coding	ENSDART00000162607	protein_coding:appris:gencode_basic:	CR361561.2	-
ENSDARG00000102163	4	64012501	64013098	64012870,64013048	1	42,10	2320,2498	protein_coding	ENSDART00000162607	protein_coding:appris:gencode_basic:	CR361561.2	-
ENSDARG00000102819	4	67489701	67490079	67490079	1	361	2277	protein_coding	ENSDART00000165995	protein_coding:appris:gencode_basic:	znf1025	zinc finger protein 1025 [Source:ZFIN;Acc:ZDB-GENE-110913-117]
ENSDARG00000102819	4	67626501	67626700	67626739	1	45	18	protein_coding	ENSDART00000158930	protein_coding:appris:gencode_basic:	znf1025	zinc finger protein 1025 [Source:ZFIN;Acc:ZDB-GENE-110913-117]
ENSDARG00000103283	4	67779401	67779600	67779655,67779726	1	15,10	656,727	protein_coding	ENSDART00000154125	protein_coding:appris:gencode_basic:	si:dkey-238o14.7	si:dkey-238o14.7 [Source:ZFIN;Acc:ZDB-GENE-110913-54]
ENSDARG00000089598	4	70894901	70895000	70894806	-1	32	3076	protein_coding	ENSDART00000130342	protein_coding:appris:gencode_basic:	CABZ01054396.1	-
ENSDARG00000089598	4	70897872	70898300	70897872	-1	58	10	protein_coding	ENSDART00000130342	protein_coding:appris:gencode_basic:	CABZ01054396.1	-
ENSDARG00000102586	4	71405201	71405841	71405841	1	278	0	protein_coding	ENSDART00000167082	protein_coding:appris:gencode_basic:	zgc:152938	zgc:152938 [Source:ZFIN;Acc:ZDB-GENE-061013-458]
ENSDARG00000102586	4	71406501	71406800	71406821	1	187	980	protein_coding	ENSDART00000167082	protein_coding:appris:gencode_basic:	zgc:152938	zgc:152938 [Source:ZFIN;Acc:ZDB-GENE-061013-458]
ENSDARG00000074298	4	71808101	71808200	71808007	-1	27	3078	protein_coding	ENSDART00000133274	protein_coding:appris:gencode_basic:	si:ch73-266f23.1	si:ch73-266f23.1 [Source:ZFIN;Acc:ZDB-GENE-110913-180]
ENSDARG00000074298	4	71830738	71831300	71856803	-1	66	15	protein_coding	ENSDART00000157532	protein_coding:appris:gencode_basic:	si:ch73-266f23.1	si:ch73-266f23.1 [Source:ZFIN;Acc:ZDB-GENE-110913-180]
ENSDARG00000074298	4	71847348	71847800	71856803	-1	73	15	protein_coding	ENSDART00000157532	protein_coding:appris:gencode_basic:	si:ch73-266f23.1	si:ch73-266f23.1 [Source:ZFIN;Acc:ZDB-GENE-110913-180]
ENSDARG00000074298	4	71856803	71857600	71856803	-1	253	15	protein_coding	ENSDART00000157532	protein_coding:appris:gencode_basic:	si:ch73-266f23.1	si:ch73-266f23.1 [Source:ZFIN;Acc:ZDB-GENE-110913-180]
ENSDARG00000074298	4	71900513	71901000	71900513	-1	670	650	protein_coding	ENSDART00000170775	protein_coding::gencode_basic:	si:ch73-266f23.1	si:ch73-266f23.1 [Source:ZFIN;Acc:ZDB-GENE-110913-180]
ENSDARG00000096120	4	71993750	71994100	71993750	-1	183	3897	protein_coding	ENSDART00000150704	protein_coding:appris:gencode_basic:	si:ch73-266f23.3	si:ch73-266f23.3 [Source:ZFIN;Acc:ZDB-GENE-110914-182]
ENSDARG00000096120	4	71997501	71997700	71997479	-1	50	168	protein_coding	ENSDART00000150704	protein_coding:appris:gencode_basic:	si:ch73-266f23.3	si:ch73-266f23.3 [Source:ZFIN;Acc:ZDB-GENE-110914-182]
ENSDARG00000073708	4	72087901	72088100	72087884,72087871	-1	58,15	3,16	protein_coding	ENSDART00000108669	protein_coding:appris:gencode_basic:	zgc:171551	zgc:171551 [Source:ZFIN;Acc:ZDB-GENE-080220-8]
ENSDARG00000092608	4	72172717	72172900	72172582,72172575	-1	145,11	918,925	protein_coding	ENSDART00000144382	protein_coding:appris:gencode_basic:	BX855614.1	-
ENSDARG00000080016	4	72203316	72203700	72203326,72203316	-1	188,25	3424,3434	protein_coding	ENSDART00000129778	protein_coding:appris:gencode_basic:	CABZ01032454.1	-
ENSDARG00000080016	4	72205769	72205900	72205769	-1	7	981	protein_coding	ENSDART00000129778	protein_coding:appris:gencode_basic:	CABZ01032454.1	-
ENSDARG00000088367	4	72307301	72307568	72307568	1	61	2362	protein_coding	ENSDART00000130643	protein_coding::gencode_basic:	CABZ01069016.1	-
ENSDARG00000088367	4	72341801	72342256	72342089	1	68	141	protein_coding	ENSDART00000166838	protein_coding::gencode_basic:	CABZ01069016.1	-
ENSDARG00000088367	4	72370401	72370500	72370564	1	27	70	protein_coding	ENSDART00000163662	protein_coding:appris:gencode_basic:	CABZ01069016.1	-
ENSDARG00000090998	4	72553501	72554880	72554880,72554532	1	1397,133	360,12	protein_coding	ENSDART00000125452	protein_coding:appris:gencode_basic:	CABZ01071911.1	-
ENSDARG00000078014	4	76569101	76569699	76569699	1	4391	0	protein_coding	ENSDART00000092415	protein_coding:appris:gencode_basic:	pacsin2	protein kinase C and casein kinase substrate in neurons 2 [Source:ZFIN;Acc:ZDB-GENE-040426-2596]
ENSDARG00000078014	4	76570201	76570400	76570460	1	193	760	protein_coding	ENSDART00000148728	protein_coding:appris:gencode_basic:	pacsin2	protein kinase C and casein kinase substrate in neurons 2 [Source:ZFIN;Acc:ZDB-GENE-040426-2596]
ENSDARG00000032405	4	76590101	76590400	76590092,76590047	-1	167,17	427,472	protein_coding	ENSDART00000049170	protein_coding:appris:gencode_basic:	zgc:85975	zgc:85975 [Source:ZFIN;Acc:ZDB-GENE-040426-2417]
ENSDARG00000104090	5	395601	396000	396020	1	21	5	protein_coding	ENSDART00000161456	protein_coding:appris:gencode_basic:	zgc:153924	zgc:153924 [Source:ZFIN;Acc:ZDB-GENE-060929-812]
ENSDARG00000104090	5	396501	396862	396862	1	818	847	protein_coding	ENSDART00000161456	protein_coding:appris:gencode_basic:	zgc:153924	zgc:153924 [Source:ZFIN;Acc:ZDB-GENE-060929-812]
ENSDARG00000089781	5	1183913	1184300	1183913,1183931,1184096	-1	273,22,14	461,443,278	protein_coding	ENSDART00000167337	protein_coding:appris:gencode_basic:	ciz1a	cdkn1a interacting zinc finger protein 1a [Source:ZFIN;Acc:ZDB-GENE-100922-222]
ENSDARG00000051785	5	1727201	1728006	1727864,1727832,1727879	1	218,37,24	1555,1523,1570	protein_coding	ENSDART00000156224	protein_coding:appris:gencode_basic:	dhx33	DEAH (Asp-Glu-Ala-His) box polypeptide 33 [Source:ZFIN;Acc:ZDB-GENE-131127-77]
ENSDARG00000051785	5	1729801	1730215	1730215	1	346	3906	protein_coding	ENSDART00000156224	protein_coding:appris:gencode_basic:	dhx33	DEAH (Asp-Glu-Ala-His) box polypeptide 33 [Source:ZFIN;Acc:ZDB-GENE-131127-77]
ENSDARG00000073761	5	3616453	3616900	3616453	-1	282	3251	protein_coding	ENSDART00000111453	protein_coding:::	MYO19	si:ch1073-26e8.3 [Source:ZFIN;Acc:ZDB-GENE-141212-249]
ENSDARG00000073761	5	3619154	3619900	3619154	-1	31	550	protein_coding	ENSDART00000111453	protein_coding:::	MYO19	si:ch1073-26e8.3 [Source:ZFIN;Acc:ZDB-GENE-141212-249]
ENSDARG00000091619	5	4674334	4674700	4674334,4674342	-1	261,50	4748,4740	protein_coding	ENSDART00000130576	protein_coding:appris:gencode_basic:	mvb12ba	multivesicular body subunit 12Ba [Source:ZFIN;Acc:ZDB-GENE-060929-372]
ENSDARG00000091619	5	4675361	4676700	4675361	-1	657	3721	protein_coding	ENSDART00000130576	protein_coding:appris:gencode_basic:	mvb12ba	multivesicular body subunit 12Ba [Source:ZFIN;Acc:ZDB-GENE-060929-372]
ENSDARG00000102015	5	5905150	5905900	5905150,5905155	-1	11715,5732	2176,2171	protein_coding	ENSDART00000160439	protein_coding:appris:gencode_basic:	MSI2	musashi RNA binding protein 2 [Source:HGNC Symbol;Acc:HGNC:18585]
ENSDARG00000012649	5	6362201	6362764	6362591,6362764	1	111,46	2792,2965	protein_coding	ENSDART00000048201	protein_coding:appris:gencode_basic:	SMAD4 (1 of many)	expressed sequence CR929477 [Source:ZFIN;Acc:ZDB-GENE-141211-39]
ENSDARG00000061060	5	6442401	6442600	6444709	1	23	2159	protein_coding	ENSDART00000086666,ENSDART00000170564	protein_coding:appris:gencode_basic:,protein_coding:appris:gencode_basic:	CABZ01112921.1	-
ENSDARG00000061060	5	6444501	6444716	6444716	1	169	2166	protein_coding	ENSDART00000086666,ENSDART00000170564	protein_coding:appris:gencode_basic:,protein_coding:appris:gencode_basic:	CABZ01112921.1	-
ENSDARG00000101777	5	7212763	7213100	7212763	-1	261	4604	protein_coding	ENSDART00000162626	protein_coding:appris:gencode_basic:	pdlim5a	PDZ and LIM domain 5a [Source:ZFIN;Acc:ZDB-GENE-040718-401]
ENSDARG00000101777	5	7215801	7215900	7215728	-1	38	1639	protein_coding	ENSDART00000162626	protein_coding:appris:gencode_basic:	pdlim5a	PDZ and LIM domain 5a [Source:ZFIN;Acc:ZDB-GENE-040718-401]
ENSDARG00000091624	5	8919901	8920000	8920074	1	27	1900	protein_coding	ENSDART00000124924,ENSDART00000125421,ENSDART00000127306,ENSDART00000162089	protein_coding:appris:gencode_basic:,protein_coding:appris:gencode_basic:,protein_coding:appris:gencode_basic:,protein_coding:appris:gencode_basic:	si:ch73-240m12.1	si:ch73-240m12.1 [Source:ZFIN;Acc:ZDB-GENE-141215-33]
ENSDARG00000091624	5	8934101	8934299	8934299	1	31	567	protein_coding	ENSDART00000081791	protein_coding:appris:gencode_basic:	si:ch73-240m12.1	si:ch73-240m12.1 [Source:ZFIN;Acc:ZDB-GENE-141215-33]
ENSDARG00000090654	5	8936549	8936800	8936560,8936549	-1	48,17	0,11	protein_coding	ENSDART00000124384	protein_coding:appris:gencode_basic:	gak	cyclin G associated kinase [Source:ZFIN;Acc:ZDB-GENE-041210-358]
ENSDARG00000067546	5	9169513	9169800	9169493	-1	98	3174	protein_coding	ENSDART00000097217	protein_coding:appris:gencode_basic:	FAM109B	si:ch211-193c2.2 [Source:ZFIN;Acc:ZDB-GENE-041210-163]
ENSDARG00000067546	5	9171884	9172900	9172514,9172448	-1	396,27	153,219	protein_coding	ENSDART00000097217	protein_coding:appris:gencode_basic:	FAM109B	si:ch211-193c2.2 [Source:ZFIN;Acc:ZDB-GENE-041210-163]
ENSDARG00000079588	5	11482331	11482700	11482331	-1	377	2748	protein_coding	ENSDART00000110991	protein_coding:appris:gencode_basic:	gatsl3	GATS protein-like 3 [Source:ZFIN;Acc:ZDB-GENE-050327-38]
ENSDARG00000079588	5	11527015	11527300	11527015	-1	148	3640	protein_coding	ENSDART00000159896	protein_coding:::	gatsl3	GATS protein-like 3 [Source:ZFIN;Acc:ZDB-GENE-050327-38]
ENSDARG00000035630	5	12533228	12534300	12533228	-1	1609	3661	protein_coding	ENSDART00000051664	protein_coding:appris:gencode_basic:	ypel1	yippee-like 1 [Source:ZFIN;Acc:ZDB-GENE-040808-41]
ENSDARG00000035630	5	12535240	12537900	12535437,12535283	-1	287,20	1452,1606	protein_coding	ENSDART00000051664	protein_coding:appris:gencode_basic:	ypel1	yippee-like 1 [Source:ZFIN;Acc:ZDB-GENE-040808-41]
ENSDARG00000027552	5	12600605	12602000	12600598,12600994,12600605	-1	1445,107,93	4036,3640,4029	protein_coding	ENSDART00000030213	protein_coding:appris:gencode_basic:	mapk1	mitogen-activated protein kinase 1 [Source:ZFIN;Acc:ZDB-GENE-030722-2]
ENSDARG00000079611	5	14024112	14024700	14024112,14024358	-1	370,24	4772,4526	protein_coding	ENSDART00000160511	protein_coding:appris::	sema4c	sema domain, immunoglobulin domain (Ig), transmembrane domain (TM) and short cytoplasmic domain, (semaphorin) 4C [Source:ZFIN;Acc:ZDB-GENE-080303-16]
ENSDARG00000036293	5	14718436	14718900	14718436	-1	683	3358	protein_coding	ENSDART00000052712	protein_coding:appris:gencode_basic:	gnb1l	guanine nucleotide binding protein (G protein), beta polypeptide 1-like [Source:ZFIN;Acc:ZDB-GENE-050320-77]
ENSDARG00000036293	5	14719971	14721600	14720308	-1	111	1486	protein_coding	ENSDART00000052712	protein_coding:appris:gencode_basic:	gnb1l	guanine nucleotide binding protein (G protein), beta polypeptide 1-like [Source:ZFIN;Acc:ZDB-GENE-050320-77]
ENSDARG00000023267	5	16211525	16212100	16211816	-1	63	3107	protein_coding	ENSDART00000035859	protein_coding:appris:gencode_basic:	atad1a	ATPase family, AAA domain containing 1a [Source:ZFIN;Acc:ZDB-GENE-030616-593]
ENSDARG00000023267	5	16214722	16215300	16214916,16214876,16214722	-1	146,91,71	7,47,201	protein_coding	ENSDART00000035859	protein_coding:appris:gencode_basic:	atad1a	ATPase family, AAA domain containing 1a [Source:ZFIN;Acc:ZDB-GENE-030616-593]
ENSDARG00000018508	5	17374986	17375400	17374986,17375053	-1	634,67	2092,2025	protein_coding	ENSDART00000129878	protein_coding:appris:gencode_basic:	zdhhc8b	zinc finger, DHHC-type containing 8b [Source:ZFIN;Acc:ZDB-GENE-030407-3]
ENSDARG00000018508	5	17375636	17375800	17375493	-1	10	1585	protein_coding	ENSDART00000129878	protein_coding:appris:gencode_basic:	zdhhc8b	zinc finger, DHHC-type containing 8b [Source:ZFIN;Acc:ZDB-GENE-030407-3]
ENSDARG00000062538	5	17922599	17922800	17922599	-1	105	4811	protein_coding	ENSDART00000090580	protein_coding:appris:gencode_basic:	si:dkey-215k6.1	si:dkey-215k6.1 [Source:ZFIN;Acc:ZDB-GENE-060526-251]
ENSDARG00000062538	5	17926107	17926500	17926116,17926107,17925986	-1	39,15,14	1294,1303,1424	protein_coding	ENSDART00000090580	protein_coding:appris:gencode_basic:	si:dkey-215k6.1	si:dkey-215k6.1 [Source:ZFIN;Acc:ZDB-GENE-060526-251]
ENSDARG00000061941	5	19290484	19291100	19290484,19290753	-1	487,90	745,476	protein_coding	ENSDART00000159309	protein_coding:appris:gencode_basic:	trpv4	transient receptor potential cation channel, subfamily V, member 4 [Source:ZFIN;Acc:ZDB-GENE-030912-7]
ENSDARG00000061941	5	19291504	19292400	19291779	-1	31	398	protein_coding	ENSDART00000138186	protein_coding:appris::	trpv4	transient receptor potential cation channel, subfamily V, member 4 [Source:ZFIN;Acc:ZDB-GENE-030912-7]
ENSDARG00000061915	5	19380506	19380900	19380514,19380506	-1	328,30	25,33	protein_coding	ENSDART00000170344	protein_coding:appris:gencode_basic:	git2a	G protein-coupled receptor kinase interacting ArfGAP 2a [Source:ZFIN;Acc:ZDB-GENE-060526-267]
ENSDARG00000095754	5	19458391	19459300	19458187,19458172	-1	165,25	1,16	protein_coding	ENSDART00000148146	protein_coding:appris:gencode_basic:	si:dkey-234h16.7	si:dkey-234h16.7 [Source:ZFIN;Acc:ZDB-GENE-060601-3]
ENSDARG00000003144	5	19610501	19610700	19610472	-1	93	1502	protein_coding	ENSDART00000026516	protein_coding:appris:gencode_basic:	pxmp2	peroxisomal membrane protein 2 [Source:ZFIN;Acc:ZDB-GENE-040912-184]
ENSDARG00000003144	5	19611971	19612400	19611971	-1	759	3	protein_coding	ENSDART00000026516	protein_coding:appris:gencode_basic:	pxmp2	peroxisomal membrane protein 2 [Source:ZFIN;Acc:ZDB-GENE-040912-184]
ENSDARG00000035603	5	19666401	19666600	19666388	-1	134	772	protein_coding	ENSDART00000051612	protein_coding:appris:gencode_basic:	dao.2	D-amino-acid oxidase, tandem duplicate 2 [Source:ZFIN;Acc:ZDB-GENE-040426-2634]
ENSDARG00000035603	5	19666817	19667300	19666823	-1	69	337	protein_coding	ENSDART00000051612	protein_coding:appris:gencode_basic:	dao.2	D-amino-acid oxidase, tandem duplicate 2 [Source:ZFIN;Acc:ZDB-GENE-040426-2634]
ENSDARG00000056780	5	19787001	19789190	19787421,19787832,19787845	1	107,97,63	612,1023,1036	protein_coding	ENSDART00000153643	protein_coding:appris:gencode_basic:	ssh1a	slingshot protein phosphatase 1a [Source:ZFIN;Acc:ZDB-GENE-040724-201]
ENSDARG00000008032	5	19975601	19977586	19976027,19976194	1	1490,711	7,174	protein_coding	ENSDART00000124545	protein_coding:appris:gencode_basic:	sart3	squamous cell carcinoma antigen recognized by T cells 3 [Source:ZFIN;Acc:ZDB-GENE-040724-10]
ENSDARG00000035577	5	20667701	20668401	20668401	1	3777	2	protein_coding	ENSDART00000028087	protein_coding:appris:gencode_basic:	cds2	CDP-diacylglycerol synthase (phosphatidate cytidylyltransferase) 2 [Source:ZFIN;Acc:ZDB-GENE-030717-4]
ENSDARG00000035577	5	20669901	20670146	20670134	1	148	1735	protein_coding	ENSDART00000028087	protein_coding:appris:gencode_basic:	cds2	CDP-diacylglycerol synthase (phosphatidate cytidylyltransferase) 2 [Source:ZFIN;Acc:ZDB-GENE-030717-4]
ENSDARG00000079624	5	21507776	21508300	21507776	-1	2531	2851	protein_coding	ENSDART00000113066	protein_coding:appris:gencode_basic:	amer1	APC membrane recruitment protein 1 [Source:ZFIN;Acc:ZDB-GENE-070719-2]
ENSDARG00000079624	5	21508926	21510700	21510107,21510095	-1	33,14	520,532	protein_coding	ENSDART00000113066	protein_coding:appris:gencode_basic:	amer1	APC membrane recruitment protein 1 [Source:ZFIN;Acc:ZDB-GENE-070719-2]
ENSDARG00000062463	5	21604101	21604596	21604596,21604588	1	103,20	1604,1596	protein_coding	ENSDART00000090375	protein_coding:appris:gencode_basic:	zc3h12b	zinc finger CCCH-type containing 12B [Source:ZFIN;Acc:ZDB-GENE-060526-290]
ENSDARG00000092228	5	21922201	21922850	21922501,21922496	1	44,20	1805,1800	protein_coding	ENSDART00000141385	protein_coding:appris:gencode_basic:	si:dkey-27p18.3	si:dkey-27p18.3 [Source:ZFIN;Acc:ZDB-GENE-060526-287]
ENSDARG00000015524	5	22639901	22640277	22640277	1	27	0	protein_coding	ENSDART00000109340	protein_coding::gencode_basic:	prps1a	phosphoribosyl pyrophosphate synthetase 1A [Source:ZFIN;Acc:ZDB-GENE-011212-5]
ENSDARG00000015524	5	22644901	22645000	22645036	1	22	1176	protein_coding	ENSDART00000003428	protein_coding:appris:gencode_basic:	prps1a	phosphoribosyl pyrophosphate synthetase 1A [Source:ZFIN;Acc:ZDB-GENE-011212-5]
ENSDARG00000094760	5	22762001	22762297	22762297,22762438	1	90,17	53,0	protein_coding	ENSDART00000137267,ENSDART00000168717	protein_coding:appris:gencode_basic:,protein_coding:appris:gencode_basic:	si:dkey-125i10.3	si:dkey-125i10.3 [Source:ZFIN;Acc:ZDB-GENE-060526-198]
ENSDARG00000013382	5	23072518	23072900	23072525,23072518	-1	5873,1968	3,10	protein_coding	ENSDART00000027217	protein_coding:appris:gencode_basic:	cwc15	CWC15 spliceosome-associated protein homolog (S. cerevisiae) [Source:ZFIN;Acc:ZDB-GENE-040625-10]
ENSDARG00000013382	5	23075480	23075600	23072525,23072519	-1	164,46	3,9	protein_coding	ENSDART00000027217	protein_coding:appris:gencode_basic:	cwc15	CWC15 spliceosome-associated protein homolog (S. cerevisiae) [Source:ZFIN;Acc:ZDB-GENE-040625-10]
ENSDARG00000029003	5	23498201	23498300	23498116	-1	19	682	protein_coding	ENSDART00000066645	protein_coding:appris:gencode_basic:	eif1axa	eukaryotic translation initiation factor 1A, X-linked, a [Source:ZFIN;Acc:ZDB-GENE-041010-185]
ENSDARG00000029003	5	23498797	23499300	23498797	-1	9446	1	protein_coding	ENSDART00000066645	protein_coding:appris:gencode_basic:	eif1axa	eukaryotic translation initiation factor 1A, X-linked, a [Source:ZFIN;Acc:ZDB-GENE-041010-185]
ENSDARG00000029003	5	23500201	23500300	23498797	-1	26	1	protein_coding	ENSDART00000066645	protein_coding:appris:gencode_basic:	eif1axa	eukaryotic translation initiation factor 1A, X-linked, a [Source:ZFIN;Acc:ZDB-GENE-041010-185]
ENSDARG00000028542	5	23631101	23631754	23631754	1	3110	-15	protein_coding	ENSDART00000029719,ENSDART00000142517	protein_coding:appris:gencode_basic:,processed_transcript:::	si:ch211-114c12.2	si:ch211-114c12.2 [Source:ZFIN;Acc:ZDB-GENE-030131-8522]
ENSDARG00000028542	5	23632001	23632300	23632360	1	11	591	protein_coding	ENSDART00000029719,ENSDART00000142517	protein_coding:appris:gencode_basic:,processed_transcript:::	si:ch211-114c12.2	si:ch211-114c12.2 [Source:ZFIN;Acc:ZDB-GENE-030131-8522]
ENSDARG00000030887	5	23735061	23735600	23735061,23735197	-1	1386,80	1457,1321	protein_coding	ENSDART00000042481	protein_coding:appris:gencode_basic:	phf23a	PHD finger protein 23a [Source:ZFIN;Acc:ZDB-GENE-050320-67]
ENSDARG00000022772	5	24066122	24067300	24066351,24067026	-1	66,27	1599,924	protein_coding	ENSDART00000033630	protein_coding:appris:gencode_basic:	OSBP2 (1 of many)	si:ch211-106a19.1 [Source:ZFIN;Acc:ZDB-GENE-060526-3]
ENSDARG00000093253	5	24932216	24932800	24932343	-1	163	4120	protein_coding	ENSDART00000144995	protein_coding:appris:gencode_basic:	MFSD3	si:dkey-229d2.4 [Source:ZFIN;Acc:ZDB-GENE-060526-263]
ENSDARG00000093253	5	24933001	24933200	24932991	-1	32	3472	protein_coding	ENSDART00000144995	protein_coding:appris:gencode_basic:	MFSD3	si:dkey-229d2.4 [Source:ZFIN;Acc:ZDB-GENE-060526-263]
ENSDARG00000093253	5	24933946	24934600	24934357,24934347	-1	29,6	2106,2116	protein_coding	ENSDART00000144995	protein_coding:appris:gencode_basic:	MFSD3	si:dkey-229d2.4 [Source:ZFIN;Acc:ZDB-GENE-060526-263]
ENSDARG00000035571	5	25152901	25154293	25153529,25154010	1	339,283	480,961	protein_coding	ENSDART00000137088	protein_coding:appris::	abhd17b	abhydrolase domain containing 17B [Source:ZFIN;Acc:ZDB-GENE-040718-244]
ENSDARG00000035571	5	25154601	25155245	25155245	1	311	2196	protein_coding	ENSDART00000137088	protein_coding:appris::	abhd17b	abhydrolase domain containing 17B [Source:ZFIN;Acc:ZDB-GENE-040718-244]
ENSDARG00000004392	5	26814401	26814929	26814929	1	3174	1	protein_coding	ENSDART00000005025	protein_coding:appris:gencode_basic:	hdr	hematopoietic death receptor [Source:ZFIN;Acc:ZDB-GENE-030826-5]
ENSDARG00000004392	5	26815701	26816039	26816039	1	169	1111	protein_coding	ENSDART00000005025	protein_coding:appris:gencode_basic:	hdr	hematopoietic death receptor [Source:ZFIN;Acc:ZDB-GENE-030826-5]
ENSDARG00000014962	5	27322311	27322800	27322457	-1	436	1737	protein_coding	ENSDART00000132740	protein_coding:appris::	ppp3cca	protein phosphatase 3, catalytic subunit, gamma isozyme, a [Source:ZFIN;Acc:ZDB-GENE-030829-36]
ENSDARG00000014962	5	27323017	27323800	27323017	-1	1135	1177	protein_coding	ENSDART00000132740	protein_coding:appris::	ppp3cca	protein phosphatase 3, catalytic subunit, gamma isozyme, a [Source:ZFIN;Acc:ZDB-GENE-030829-36]
ENSDARG00000039319	5	27397989	27399000	27397989	-1	2593	1744	protein_coding	ENSDART00000078642	protein_coding:appris:gencode_basic:	vps37b	vacuolar protein sorting 37 homolog B (S. cerevisiae) [Source:ZFIN;Acc:ZDB-GENE-060526-254]
ENSDARG00000039319	5	27399558	27400000	27399629	-1	21	104	protein_coding	ENSDART00000078642	protein_coding:appris:gencode_basic:	vps37b	vacuolar protein sorting 37 homolog B (S. cerevisiae) [Source:ZFIN;Acc:ZDB-GENE-060526-254]
ENSDARG00000100746	5	27903101	27903600	27903631	1	269	0	protein_coding	ENSDART00000164418,ENSDART00000166737	protein_coding:appris:gencode_basic:,protein_coding:appris:gencode_basic:	FQ323096.1	-
ENSDARG00000100746	5	27903801	27904346	27904346	1	44	715	protein_coding	ENSDART00000164418,ENSDART00000166737	protein_coding:appris:gencode_basic:,protein_coding:appris:gencode_basic:	FQ323096.1	-
ENSDARG00000030173	5	28152375	28153000	28152182,28152190	-1	107,21	85,77	protein_coding	ENSDART00000043466	protein_coding:appris:gencode_basic:	traf2a	Tnf receptor-associated factor 2a [Source:ZFIN;Acc:ZDB-GENE-071120-2]
ENSDARG00000033953	5	28963303	28963500	28963296,28963303	-1	55,43	370,363	protein_coding	ENSDART00000043259	protein_coding:appris:gencode_basic:	entpd2a.2	ectonucleoside triphosphate diphosphohydrolase 2a, tandem duplicate 2 [Source:ZFIN;Acc:ZDB-GENE-040724-67]
ENSDARG00000035507	5	29144901	29145469	29145412,29145469	1	1011,456	0,56	protein_coding	ENSDART00000051473,ENSDART00000148314	protein_coding:appris:gencode_basic:,protein_coding:appris:gencode_basic:	ddx31	DEAD (Asp-Glu-Ala-Asp) box polypeptide 31 [Source:ZFIN;Acc:ZDB-GENE-030131-3973]
ENSDARG00000035507	5	29146301	29146770	29146770	1	41	1357	protein_coding	ENSDART00000148314	protein_coding:appris:gencode_basic:	ddx31	DEAD (Asp-Glu-Ala-Asp) box polypeptide 31 [Source:ZFIN;Acc:ZDB-GENE-030131-3973]
ENSDARG00000035507	5	29147201	29147500	29147584	1	101	2171	protein_coding	ENSDART00000148314	protein_coding:appris:gencode_basic:	ddx31	DEAD (Asp-Glu-Ala-Asp) box polypeptide 31 [Source:ZFIN;Acc:ZDB-GENE-030131-3973]
ENSDARG00000035507	5	29148301	29148542	29148708	1	38	3295	protein_coding	ENSDART00000148314	protein_coding:appris:gencode_basic:	ddx31	DEAD (Asp-Glu-Ala-Asp) box polypeptide 31 [Source:ZFIN;Acc:ZDB-GENE-030131-3973]
ENSDARG00000061095	5	29810601	29811098	29811098,29811021	1	205,159	86,9	protein_coding	ENSDART00000086765	protein_coding:appris:gencode_basic:	stk36	serine/threonine kinase 36 (fused homolog, Drosophila) [Source:ZFIN;Acc:ZDB-GENE-030912-6]
ENSDARG00000068096	5	29812243	29813500	29812512,29812498	-1	591,398	1585,1599	protein_coding	ENSDART00000098285	protein_coding:appris:gencode_basic:	atf5a	activating transcription factor 5a [Source:ZFIN;Acc:ZDB-GENE-060526-205]
ENSDARG00000004851	5	30005601	30006653	30006653,30006493	1	1205,68	3,1	protein_coding	ENSDART00000051414,ENSDART00000124487	protein_coding:appris:gencode_basic:,protein_coding:appris:gencode_basic:	hinfp	histone H4 transcription factor [Source:ZFIN;Acc:ZDB-GENE-040426-2764]
ENSDARG00000035470	5	31044131	31044900	31044307,31044302	-1	4004,385	0,5	protein_coding	ENSDART00000098172	protein_coding::gencode_basic:	sh3glb2b	SH3-domain GRB2-like endophilin B2b [Source:ZFIN;Acc:ZDB-GENE-040426-833]
ENSDARG00000016866	5	31118821	31119200	31118821	-1	443	4430	protein_coding	ENSDART00000122066	protein_coding:appris:gencode_basic:	fam102ab	family with sequence similarity 102, member Ab [Source:ZFIN;Acc:ZDB-GENE-060929-412]
ENSDARG00000016866	5	31122428	31124300	31122686,31123219	-1	110,74	565,32	protein_coding	ENSDART00000122066	protein_coding:appris:gencode_basic:	fam102ab	family with sequence similarity 102, member Ab [Source:ZFIN;Acc:ZDB-GENE-060929-412]
ENSDARG00000035468	5	31208001	31208765	31208276	1	24	1816	protein_coding	ENSDART00000098163	protein_coding::gencode_basic:	slc25a25b	solute carrier family 25 (mitochondrial carrier; phosphate carrier), member 25b [Source:ZFIN;Acc:ZDB-GENE-060526-340]
ENSDARG00000035468	5	31209201	31209868	31209868,31209861	1	634,516	3408,3401	protein_coding	ENSDART00000098163	protein_coding::gencode_basic:	slc25a25b	solute carrier family 25 (mitochondrial carrier; phosphate carrier), member 25b [Source:ZFIN;Acc:ZDB-GENE-060526-340]
ENSDARG00000079585	5	31229174	31230300	31229174,31229213	-1	1606,302	1149,1110	protein_coding	ENSDART00000112546	protein_coding:appris:gencode_basic:	pkn3	protein kinase N3 [Source:ZFIN;Acc:ZDB-GENE-030131-1902]
ENSDARG00000010031	5	31314801	31315000	31314762	-1	78	3894	protein_coding	ENSDART00000142919	protein_coding:appris:gencode_basic:	ssh1b	slingshot protein phosphatase 1b [Source:ZFIN;Acc:ZDB-GENE-030131-5909]
ENSDARG00000010031	5	31315270	31315700	31315270	-1	254	3386	protein_coding	ENSDART00000142919	protein_coding:appris:gencode_basic:	ssh1b	slingshot protein phosphatase 1b [Source:ZFIN;Acc:ZDB-GENE-030131-5909]
ENSDARG00000060631	5	32752502	32753000	32752502	-1	128	20	protein_coding	ENSDART00000162290	protein_coding:appris:gencode_basic:	GARNL3	GTPase-activating Rap/Ran-GAP domain-like protein 3 [Source:UniProtKB/Swiss-Prot;Acc:A5PF44]
ENSDARG00000060631	5	32755601	32755700	32755522	-1	27	750	protein_coding	ENSDART00000085636	protein_coding:appris:gencode_basic:	GARNL3	GTPase-activating Rap/Ran-GAP domain-like protein 3 [Source:UniProtKB/Swiss-Prot;Acc:A5PF44]
ENSDARG00000060415	5	34228643	34229200	34228960	-1	11	384	protein_coding	ENSDART00000133170	protein_coding:appris:gencode_basic:	arhgef28	Rho guanine nucleotide exchange factor (GEF) 28 [Source:ZFIN;Acc:ZDB-GENE-060531-28]
ENSDARG00000060415	5	34229567	34230100	34229284	-1	120	60	protein_coding	ENSDART00000133170	protein_coding:appris:gencode_basic:	arhgef28	Rho guanine nucleotide exchange factor (GEF) 28 [Source:ZFIN;Acc:ZDB-GENE-060531-28]
ENSDARG00000035391	5	34653304	34653700	34653304	-1	152	0	protein_coding	ENSDART00000114981	protein_coding:appris:gencode_basic:	ptcd2	pentatricopeptide repeat domain 2 [Source:ZFIN;Acc:ZDB-GENE-050417-82]
ENSDARG00000035391	5	34656305	34657200	34656864	-1	113	207	protein_coding	ENSDART00000051279	protein_coding:appris:gencode_basic:	ptcd2	pentatricopeptide repeat domain 2 [Source:ZFIN;Acc:ZDB-GENE-050417-82]
ENSDARG00000079403	5	34923258	34923700	34923258,34923263	-1	319,289	-2,-7	processed_transcript	ENSDART00000114497	processed_transcript::gencode_basic:	si:dkey-204l11.1	si:dkey-204l11.1 [Source:ZFIN;Acc:ZDB-GENE-060526-247]
ENSDARG00000008414	5	36164101	36164260	36164412,36164260	1	41,38	1171,1019	protein_coding	ENSDART00000017138	protein_coding:::	exoc3l2a	exocyst complex component 3-like 2a [Source:ZFIN;Acc:ZDB-GENE-060526-343]
ENSDARG00000023914	5	36222801	36222993	36222993,36222987	1	9,9	728,722	protein_coding	ENSDART00000087191	protein_coding:appris:gencode_basic:	mark4a	MAP/microtubule affinity-regulating kinase 4a [Source:ZFIN;Acc:ZDB-GENE-060531-156]
ENSDARG00000035339	5	36439312	36439800	36439319,36439491	-1	139,32	1182,1010	protein_coding	ENSDART00000097712	protein_coding:appris:gencode_basic:	ftr99	finTRIM family, member 99 [Source:ZFIN;Acc:ZDB-GENE-141212-215]
ENSDARG00000104485	5	36908801	36910746	36910733,36910746	1	1532,90	0,13	protein_coding	ENSDART00000165465	protein_coding:appris:gencode_basic:	si:ch1073-224n8.1	si:ch1073-224n8.1 [Source:ZFIN;Acc:ZDB-GENE-030131-5649]
ENSDARG00000060297	5	37261613	37262200	37261613	-1	571	2939	protein_coding	ENSDART00000084819	protein_coding:appris:gencode_basic:	arhgap35	Rho GTPase activating protein 35b [Source:ZFIN;Acc:ZDB-GENE-060526-44]
ENSDARG00000060297	5	37262401	37262500	37262347	-1	22	2205	protein_coding	ENSDART00000084819	protein_coding:appris:gencode_basic:	arhgap35	Rho GTPase activating protein 35b [Source:ZFIN;Acc:ZDB-GENE-060526-44]
ENSDARG00000094725	5	37501201	37502078	37502078	1	470	0	protein_coding	ENSDART00000135428	protein_coding:appris:gencode_basic:	si:ch211-284e13.5	si:ch211-284e13.5 [Source:ZFIN;Acc:ZDB-GENE-060526-162]
ENSDARG00000094725	5	37503401	37503740	37503740	1	18	1662	protein_coding	ENSDART00000135428	protein_coding:appris:gencode_basic:	si:ch211-284e13.5	si:ch211-284e13.5 [Source:ZFIN;Acc:ZDB-GENE-060526-162]
ENSDARG00000094725	5	37504501	37504759	37504759	1	20	2681	protein_coding	ENSDART00000135428	protein_coding:appris:gencode_basic:	si:ch211-284e13.5	si:ch211-284e13.5 [Source:ZFIN;Acc:ZDB-GENE-060526-162]
ENSDARG00000094725	5	37505301	37505499	37505499	1	56	3421	protein_coding	ENSDART00000135428	protein_coding:appris:gencode_basic:	si:ch211-284e13.5	si:ch211-284e13.5 [Source:ZFIN;Acc:ZDB-GENE-060526-162]
ENSDARG00000033614	5	39107169	39108600	39107169,39107905	-1	4053,1317	6,263	protein_coding	ENSDART00000127123,ENSDART00000137801	protein_coding:appris:gencode_basic:,protein_coding::gencode_basic:	rasgef1ba	RasGEF domain family, member 1Ba [Source:ZFIN;Acc:ZDB-GENE-030131-5783]
ENSDARG00000019549	5	39406310	39406800	39406330	-1	861	3276	protein_coding	ENSDART00000157755	protein_coding:appris:gencode_basic:	cds1	CDP-diacylglycerol synthase (phosphatidate cytidylyltransferase) 1 [Source:ZFIN;Acc:ZDB-GENE-070705-78]
ENSDARG00000019549	5	39407133	39407400	39407133	-1	47	2473	protein_coding	ENSDART00000157755	protein_coding:appris:gencode_basic:	cds1	CDP-diacylglycerol synthase (phosphatidate cytidylyltransferase) 1 [Source:ZFIN;Acc:ZDB-GENE-070705-78]
ENSDARG00000067713	5	39672110	39673300	39672478,39672164	-1	1371,954	217,531	protein_coding	ENSDART00000097525	protein_coding:appris:gencode_basic:	snx18a	sorting nexin 18a [Source:ZFIN;Acc:ZDB-GENE-070705-339]
ENSDARG00000076040	5	39869001	39869351	39869351,39869344	1	58,41	101,94	protein_coding	ENSDART00000142157	protein_coding:appris:gencode_basic:	arl15a	ADP-ribosylation factor-like 15a [Source:ZFIN;Acc:ZDB-GENE-070209-3]
ENSDARG00000059887	5	41670801	41671233	41671233	1	461	1281	protein_coding	ENSDART00000083778	protein_coding:appris:gencode_basic:	eral1	Era-like 12S mitochondrial rRNA chaperone 1 [Source:ZFIN;Acc:ZDB-GENE-060526-84]
ENSDARG00000059887	5	41671401	41671600	41671654	1	20	1702	protein_coding	ENSDART00000083778	protein_coding:appris:gencode_basic:	eral1	Era-like 12S mitochondrial rRNA chaperone 1 [Source:ZFIN;Acc:ZDB-GENE-060526-84]
ENSDARG00000032482	5	43011401	43011794	43011742,43011794	1	157,99	3594,3646	protein_coding	ENSDART00000097618	protein_coding:appris:gencode_basic:	si:dkey-40c11.2	si:dkey-40c11.2 [Source:ZFIN;Acc:ZDB-GENE-060526-300]
ENSDARG00000102375	5	43248258	43249000	43248258,43248668	-1	47,41	1047,637	protein_coding	ENSDART00000128763	protein_coding:appris:gencode_basic:	si:ch211-204c21.1	si:ch211-204c21.1 [Source:ZFIN;Acc:ZDB-GENE-030429-35]
ENSDARG00000102375	5	43249639	43250100	43249290	-1	23	15	protein_coding	ENSDART00000128763	protein_coding:appris:gencode_basic:	si:ch211-204c21.1	si:ch211-204c21.1 [Source:ZFIN;Acc:ZDB-GENE-030429-35]
ENSDARG00000024325	5	50320901	50321445	50321445	1	78	62	protein_coding	ENSDART00000035299,ENSDART00000149787	protein_coding:appris:gencode_basic:,protein_coding:appris:gencode_basic:	col4a3bpa	collagen, type IV, alpha 3 (Goodpasture antigen) binding protein a [Source:ZFIN;Acc:ZDB-GENE-080724-10]
ENSDARG00000024325	5	50321601	50322142	50322124,50322142	1	253,52	741,759	protein_coding	ENSDART00000035299,ENSDART00000149787	protein_coding:appris:gencode_basic:,protein_coding:appris:gencode_basic:	col4a3bpa	collagen, type IV, alpha 3 (Goodpasture antigen) binding protein a [Source:ZFIN;Acc:ZDB-GENE-080724-10]
ENSDARG00000024325	5	50322601	50322932	50322932	1	242	1549	protein_coding	ENSDART00000035299,ENSDART00000149787	protein_coding:appris:gencode_basic:,protein_coding:appris:gencode_basic:	col4a3bpa	collagen, type IV, alpha 3 (Goodpasture antigen) binding protein a [Source:ZFIN;Acc:ZDB-GENE-080724-10]
ENSDARG00000067670	5	50480601	50481495	50481454,50481495	1	179,19	16,57	protein_coding	ENSDART00000092002	protein_coding:appris:gencode_basic:	pomt1	protein-O-mannosyltransferase 1 [Source:ZFIN;Acc:ZDB-GENE-060929-966]
ENSDARG00000067670	5	50482101	50482300	50482378	1	25	940	protein_coding	ENSDART00000092002	protein_coding:appris:gencode_basic:	pomt1	protein-O-mannosyltransferase 1 [Source:ZFIN;Acc:ZDB-GENE-060929-966]
ENSDARG00000093799	5	51490901	51491421	51491416,51491421	1	712,88	4834,4839	protein_coding	ENSDART00000166902	protein_coding:appris:gencode_basic:	setbp1	SET binding protein 1 [Source:ZFIN;Acc:ZDB-GENE-060526-72]
ENSDARG00000102338	5	51975501	51976559	51976478,51976486,51976472	1	148,116,20	1117,1125,1111	protein_coding	ENSDART00000162022	protein_coding:appris:gencode_basic:	ptar1	protein prenyltransferase alpha subunit repeat containing 1 [Source:ZFIN;Acc:ZDB-GENE-060526-17]
ENSDARG00000102338	5	51977701	51978346	51978346,51978294	1	1429,334	2985,2933	protein_coding	ENSDART00000162022	protein_coding:appris:gencode_basic:	ptar1	protein prenyltransferase alpha subunit repeat containing 1 [Source:ZFIN;Acc:ZDB-GENE-060526-17]
ENSDARG00000099139	5	53811228	53811800	53811287,53811228	-1	1594,166	1,60	protein_coding	ENSDART00000165719	protein_coding:appris:gencode_basic:	fbxw5	F-box and WD repeat domain containing 5 [Source:ZFIN;Acc:ZDB-GENE-040426-2571]
ENSDARG00000100372	5	53836020	53836800	53836138,53836288	-1	401,212	245,95	protein_coding	ENSDART00000160492	protein_coding:appris:gencode_basic:	alad	aminolevulinate dehydratase [Source:ZFIN;Acc:ZDB-GENE-050417-123]
ENSDARG00000101102	5	53895901	53896000	53896089	1	25	620	protein_coding	ENSDART00000165889	protein_coding:appris:gencode_basic:	tprn	taperin [Source:ZFIN;Acc:ZDB-GENE-081104-254]
ENSDARG00000101102	5	53896301	53896500	53896528,53896523	1	98,38	1059,1054	protein_coding	ENSDART00000165889	protein_coding:appris:gencode_basic:	tprn	taperin [Source:ZFIN;Acc:ZDB-GENE-081104-254]
ENSDARG00000101102	5	53898501	53898791	53898791	1	447	3322	protein_coding	ENSDART00000165889	protein_coding:appris:gencode_basic:	tprn	taperin [Source:ZFIN;Acc:ZDB-GENE-081104-254]
ENSDARG00000051923	5	54088190	54089600	54088559,54088190	-1	50127,8302	28,1	protein_coding	ENSDART00000063357,ENSDART00000149207	protein_coding:appris:gencode_basic:,protein_coding:::	ccnb1	cyclin B1 [Source:ZFIN;Acc:ZDB-GENE-000406-10]
ENSDARG00000025467	5	55635201	55636194	55635575	1	56	-19	protein_coding	ENSDART00000150057	processed_transcript:::	aatf	apoptosis antagonizing transcription factor [Source:ZFIN;Acc:ZDB-GENE-030131-9654]
ENSDARG00000025467	5	55637301	55637594	55637594,55637588	1	90,11	1469,1463	protein_coding	ENSDART00000170610	protein_coding:appris:gencode_basic:	aatf	apoptosis antagonizing transcription factor [Source:ZFIN;Acc:ZDB-GENE-030131-9654]
ENSDARG00000095415	5	56783613	56783800	56783485,56783613	-1	17,9	100,0	protein_coding	ENSDART00000147875,ENSDART00000170577	protein_coding:appris:gencode_basic:,protein_coding:appris:gencode_basic:	RNF224	si:ch211-202f5.2 [Source:ZFIN;Acc:ZDB-GENE-070705-92]
ENSDARG00000059600	5	58412201	58412300	58412379	1	4	2401	protein_coding	ENSDART00000110182	protein_coding:appris:gencode_basic:	rabep1	rabaptin, RAB GTPase binding effector protein 1 [Source:ZFIN;Acc:ZDB-GENE-060526-165]
ENSDARG00000059600	5	58412601	58413560	58413560	1	2505	3582	protein_coding	ENSDART00000110182	protein_coding:appris:gencode_basic:	rabep1	rabaptin, RAB GTPase binding effector protein 1 [Source:ZFIN;Acc:ZDB-GENE-060526-165]
ENSDARG00000059596	5	58809901	58811487	58811212	1	178	760	protein_coding	ENSDART00000148659	protein_coding:appris:gencode_basic:	clip2	CAP-GLY domain containing linker protein 2 [Source:ZFIN;Acc:ZDB-GENE-100727-3]
ENSDARG00000059596	5	58814701	58815159	58815145	1	638	4693	protein_coding	ENSDART00000148659	protein_coding:appris:gencode_basic:	clip2	CAP-GLY domain containing linker protein 2 [Source:ZFIN;Acc:ZDB-GENE-100727-3]
ENSDARG00000035148	5	60891601	60891892	60891892,60891887	1	234,24	4968,4963	protein_coding	ENSDART00000050910	protein_coding:appris:gencode_basic:	orai2	ORAI calcium release-activated calcium modulator 2 [Source:ZFIN;Acc:ZDB-GENE-060531-127]
ENSDARG00000067605	5	61268120	61268700	61268179,61268126	-1	182,38	421,474	protein_coding	ENSDART00000097338	protein_coding:appris:gencode_basic:	napaa	N-ethylmaleimide-sensitive factor attachment protein, alpha a [Source:ZFIN;Acc:ZDB-GENE-060531-160]
ENSDARG00000094107	5	62603201	62603300	62603338	1	15	1786	protein_coding	ENSDART00000140065	protein_coding:appris:gencode_basic:	si:ch73-37h15.2	si:ch73-37h15.2 [Source:ZFIN;Acc:ZDB-GENE-041008-214]
ENSDARG00000094107	5	62604201	62604400	62604409	1	53	2857	protein_coding	ENSDART00000140065	protein_coding:appris:gencode_basic:	si:ch73-37h15.2	si:ch73-37h15.2 [Source:ZFIN;Acc:ZDB-GENE-041008-214]
ENSDARG00000018270	5	64077501	64077832	64077832	1	183	0	protein_coding	ENSDART00000161112	protein_coding::gencode_basic:	olfm1a	olfactomedin 1a [Source:ZFIN;Acc:ZDB-GENE-040718-194]
ENSDARG00000018270	5	64098201	64098799	64098799	1	407	4206	protein_coding	ENSDART00000002908,ENSDART00000134241	protein_coding:appris:gencode_basic:,protein_coding::gencode_basic:	olfm1a	olfactomedin 1a [Source:ZFIN;Acc:ZDB-GENE-040718-194]
ENSDARG00000035122	5	64934166	64935600	64934177,64934166	-1	1628,207	0,11	protein_coding	ENSDART00000147707	protein_coding:appris:gencode_basic:	camsap1b	calmodulin regulated spectrin-associated protein 1b [Source:ZFIN;Acc:ZDB-GENE-070705-301]
ENSDARG00000103988	5	65274501	65275066	65275060,65275066	1	594,298	2,8	protein_coding	ENSDART00000161578	protein_coding:appris:gencode_basic:	tmem8c	transmembrane protein 8C [Source:ZFIN;Acc:ZDB-GENE-040625-66]
ENSDARG00000104278	5	65307001	65308442	65307493	1	563	4	protein_coding	ENSDART00000166432	protein_coding:appris:gencode_basic:	slc2a8	solute carrier family 2 (facilitated glucose transporter), member 8 [Source:ZFIN;Acc:ZDB-GENE-030829-25]
ENSDARG00000104278	5	65309101	65309908	65309762	1	62	2273	protein_coding	ENSDART00000166432	protein_coding:appris:gencode_basic:	slc2a8	solute carrier family 2 (facilitated glucose transporter), member 8 [Source:ZFIN;Acc:ZDB-GENE-030829-25]
ENSDARG00000086786	5	65559201	65559374	65559374,65559369	1	70,12	1582,1577	protein_coding	ENSDART00000129903	protein_coding:appris:gencode_basic:	mfsd10	major facilitator superfamily domain containing 10 [Source:ZFIN;Acc:ZDB-GENE-050417-154]
ENSDARG00000073892	5	65592101	65592543	65592534,65592353	1	82,45	164,9	protein_coding	ENSDART00000114005,ENSDART00000132789	protein_coding:appris:gencode_basic:,protein_coding:appris::	secisbp2	SECIS binding protein 2 [Source:ZFIN;Acc:ZDB-GENE-050208-263]
ENSDARG00000073892	5	65594301	65594992	65594978	1	820	2608	protein_coding	ENSDART00000114005	protein_coding:appris:gencode_basic:	secisbp2	SECIS binding protein 2 [Source:ZFIN;Acc:ZDB-GENE-050208-263]
ENSDARG00000104042	5	67054486	67054900	67054496,67054486	-1	1403,140	2921,2931	protein_coding	ENSDART00000167301	protein_coding:appris:gencode_basic:	b4galt4	UDP-Gal:betaGlcNAc beta 1,4- galactosyltransferase, polypeptide 4 [Source:ZFIN;Acc:ZDB-GENE-041114-103]
ENSDARG00000030267	5	67298801	67299100	67298800	-1	226	3676	protein_coding	ENSDART00000049331	protein_coding:appris:gencode_basic:	gtf3aa	general transcription factor IIIAa [Source:ZFIN;Acc:ZDB-GENE-041006-1]
ENSDARG00000030267	5	67301040	67301500	67301040	-1	69	1436	protein_coding	ENSDART00000049331	protein_coding:appris:gencode_basic:	gtf3aa	general transcription factor IIIAa [Source:ZFIN;Acc:ZDB-GENE-041006-1]
ENSDARG00000030267	5	67301701	67302100	67301648	-1	95	828	protein_coding	ENSDART00000049331	protein_coding:appris:gencode_basic:	gtf3aa	general transcription factor IIIAa [Source:ZFIN;Acc:ZDB-GENE-041006-1]
ENSDARG00000017636	5	67355493	67356600	67355509,67355493	-1	2504,203	3045,3061	protein_coding	ENSDART00000009893	protein_coding:appris:gencode_basic:	rnf167	ring finger protein 167 [Source:ZFIN;Acc:ZDB-GENE-110126-2]
ENSDARG00000017636	5	67357069	67357300	67356702	-1	8	1852	protein_coding	ENSDART00000009893	protein_coding:appris:gencode_basic:	rnf167	ring finger protein 167 [Source:ZFIN;Acc:ZDB-GENE-110126-2]
ENSDARG00000035741	5	67397527	67398700	67397950,67397740	-1	606,216	1,211	protein_coding	ENSDART00000051849	protein_coding:appris:gencode_basic:	slc25a11	solute carrier family 25 (mitochondrial carrier; oxoglutarate carrier), member 11 [Source:ZFIN;Acc:ZDB-GENE-040625-79]
ENSDARG00000100725	5	67652150	67652800	67652157,67652150	-1	1511,242	891,898	protein_coding	ENSDART00000157810	protein_coding:appris:gencode_basic:	ephb4a	eph receptor B4a [Source:ZFIN;Acc:ZDB-GENE-990415-62]
ENSDARG00000100725	5	67692560	67692900	67692640	-1	16	1483	protein_coding	ENSDART00000170819	protein_coding:::	ephb4a	eph receptor B4a [Source:ZFIN;Acc:ZDB-GENE-990415-62]
ENSDARG00000014722	5	68016901	68017100	68016795,68016851,68016800	-1	67,17,11	1196,1140,1191	protein_coding	ENSDART00000016307	protein_coding:appris:gencode_basic:	her1	hairy-related 1 [Source:ZFIN;Acc:ZDB-GENE-980526-125]
ENSDARG00000014722	5	68017401	68017700	68017379	-1	402	612	protein_coding	ENSDART00000016307	protein_coding:appris:gencode_basic:	her1	hairy-related 1 [Source:ZFIN;Acc:ZDB-GENE-980526-125]
ENSDARG00000014722	5	68018053	68018500	68017990	-1	552	1	protein_coding	ENSDART00000016307	protein_coding:appris:gencode_basic:	her1	hairy-related 1 [Source:ZFIN;Acc:ZDB-GENE-980526-125]
ENSDARG00000092143	5	68126967	68127100	68126859	-1	27	2980	protein_coding	ENSDART00000141917	protein_coding:appris:gencode_basic:	ank1a	ankyrin 1, erythrocytic a [Source:ZFIN;Acc:ZDB-GENE-041010-44]
ENSDARG00000092143	5	68128001	68128200	68127962,68127953	-1	32,14	1877,1886	protein_coding	ENSDART00000141917	protein_coding:appris:gencode_basic:	ank1a	ankyrin 1, erythrocytic a [Source:ZFIN;Acc:ZDB-GENE-041010-44]
ENSDARG00000092143	5	68135601	68135700	68135494	-1	12	794	protein_coding	ENSDART00000109053	protein_coding:appris:gencode_basic:	ank1a	ankyrin 1, erythrocytic a [Source:ZFIN;Acc:ZDB-GENE-041010-44]
ENSDARG00000099917	5	68927701	68928635	68928635	1	513	0	protein_coding	ENSDART00000158237	protein_coding:appris:gencode_basic:	znf1005	zinc finger protein 1005 [Source:ZFIN;Acc:ZDB-GENE-050913-136]
ENSDARG00000099917	5	68929101	68929200	68929227	1	13	592	protein_coding	ENSDART00000158237	protein_coding:appris:gencode_basic:	znf1005	zinc finger protein 1005 [Source:ZFIN;Acc:ZDB-GENE-050913-136]
ENSDARG00000059432	5	69081501	69082031	69081831,69081933	1	157,65	2140,2242	protein_coding	ENSDART00000082622	protein_coding:appris:gencode_basic:	fsd1l	fibronectin type III and SPRY domain containing 1-like [Source:ZFIN;Acc:ZDB-GENE-070501-9]
ENSDARG00000051953	5	69131501	69132695	69132695,69132690	1	5090,485	1875,1870	protein_coding	ENSDART00000073671	protein_coding:appris:gencode_basic:	ythdc1	YTH domain containing 1 [Source:ZFIN;Acc:ZDB-GENE-041114-114]
ENSDARG00000054874	5	70952838	70953600	70952838	-1	676	3836	protein_coding	ENSDART00000161260	protein_coding::gencode_basic:	gpsm1b	G-protein signaling modulator 1b [Source:ZFIN;Acc:ZDB-GENE-110203-5]
ENSDARG00000054874	5	70953838	70954900	70954577	-1	151	2097	protein_coding	ENSDART00000161260	protein_coding::gencode_basic:	gpsm1b	G-protein signaling modulator 1b [Source:ZFIN;Acc:ZDB-GENE-110203-5]
ENSDARG00000096307	6	519901	520266	520266,520254	1	104,46	199,187	protein_coding	ENSDART00000151012	protein_coding:::	CACNA1I (1 of many)	si:ch73-379f7.5 [Source:ZFIN;Acc:ZDB-GENE-120215-18]
ENSDARG00000079884	6	1601375	1601800	1601279,1601290,1601375	-1	231,77,37	2751,2740,2655	protein_coding	ENSDART00000112118	protein_coding:appris:gencode_basic:	trim107	tripartite motif containing 107 [Source:ZFIN;Acc:ZDB-GENE-110919-5]
ENSDARG00000096306	6	3331167	3333100	3331238,3332478,3332469	-1	70,67,11	1618,378,387	protein_coding	ENSDART00000151416	protein_coding:appris:gencode_basic:	si:ch1073-342h5.2	si:ch1073-342h5.2 [Source:ZFIN;Acc:ZDB-GENE-120215-249]
ENSDARG00000006757	6	3528901	3529393	3529388,3529393	1	6336,454	5,10	protein_coding	ENSDART00000013588	protein_coding:appris:gencode_basic:	klhl41b	kelch-like family member 41b [Source:ZFIN;Acc:ZDB-GENE-030131-9875]
ENSDARG00000020863	6	4017701	4018569	4018170,4018569,4018053	1	105,38,18	1952,2351,1835	protein_coding	ENSDART00000105278	protein_coding::gencode_basic:	trim25l	tripartite motif containing 25, like [Source:ZFIN;Acc:ZDB-GENE-040914-87]
ENSDARG00000099547	6	4207401	4208785	4208732,4208785	1	1885,109	0,53	protein_coding	ENSDART00000170351	protein_coding:appris:gencode_basic:	nbeal1	neurobeachin-like 1 [Source:ZFIN;Acc:ZDB-GENE-130530-544]
ENSDARG00000005559	6	4382101	4382914	4382908,4382914	1	438,234	0,6	protein_coding	ENSDART00000025031	protein_coding:appris:gencode_basic:	pou4f1	POU class 4 homeobox 1 [Source:ZFIN;Acc:ZDB-GENE-000523-2]
ENSDARG00000096346	6	6642701	6643193	6643078,6643051	1	173,12	-1,-28	protein_coding	ENSDART00000151021	processed_transcript:::	si:ch211-85n16.3	si:ch211-85n16.3 [Source:ZFIN;Acc:ZDB-GENE-120215-137]
ENSDARG00000058893	6	6928726	6929100	6928726	-1	5417	1	protein_coding	ENSDART00000081850,ENSDART00000171123	protein_coding:appris:gencode_basic:,protein_coding::gencode_basic:	nhej1	nonhomologous end-joining factor 1 [Source:ZFIN;Acc:ZDB-GENE-040426-2515]
ENSDARG00000058893	6	6931501	6931700	6928727	-1	36	0	protein_coding	ENSDART00000081850,ENSDART00000171123	protein_coding:appris:gencode_basic:,protein_coding::gencode_basic:	nhej1	nonhomologous end-joining factor 1 [Source:ZFIN;Acc:ZDB-GENE-040426-2515]
ENSDARG00000058893	6	6932701	6932800	6928727	-1	25	0	protein_coding	ENSDART00000081850,ENSDART00000171123	protein_coding:appris:gencode_basic:,protein_coding::gencode_basic:	nhej1	nonhomologous end-joining factor 1 [Source:ZFIN;Acc:ZDB-GENE-040426-2515]
ENSDARG00000058903	6	6977301	6977853	6977853	1	84	1491	protein_coding	ENSDART00000151311	protein_coding:appris:gencode_basic:	GPR161 (1 of many)	si:ch211-237c6.4 [Source:ZFIN;Acc:ZDB-GENE-120215-39]
ENSDARG00000058903	6	6978201	6978600	6978618	1	1032	2256	protein_coding	ENSDART00000151311	protein_coding:appris:gencode_basic:	GPR161 (1 of many)	si:ch211-237c6.4 [Source:ZFIN;Acc:ZDB-GENE-120215-39]
ENSDARG00000063062	6	7501360	7503700	7502407,7503092,7503258	-1	1639,719,270	0,405,239	protein_coding	ENSDART00000091836,ENSDART00000151697	protein_coding:appris:gencode_basic:,protein_coding:appris:gencode_basic:	ubn2a	ubinuclein 2a [Source:ZFIN;Acc:ZDB-GENE-070112-612]
ENSDARG00000096428	6	8217101	8217400	8217093	-1	112	766	protein_coding	ENSDART00000151227	protein_coding:appris:gencode_basic:	si:dkey-217d24.6	si:dkey-217d24.6 [Source:ZFIN;Acc:ZDB-GENE-030131-5663]
ENSDARG00000096428	6	8217584	8218400	8217584,8217629,8217592	-1	638,587,407	275,230,267	protein_coding	ENSDART00000151227	protein_coding:appris:gencode_basic:	si:dkey-217d24.6	si:dkey-217d24.6 [Source:ZFIN;Acc:ZDB-GENE-030131-5663]
ENSDARG00000071197	6	8448201	8448692	8448692	1	310	161	protein_coding	ENSDART00000105098	protein_coding:appris:gencode_basic:	usp40	ubiquitin specific peptidase 40 [Source:ZFIN;Acc:ZDB-GENE-060518-5]
ENSDARG00000071197	6	8448901	8450118	8449185,8450034	1	81,11	654,1503	protein_coding	ENSDART00000105098	protein_coding:appris:gencode_basic:	usp40	ubiquitin specific peptidase 40 [Source:ZFIN;Acc:ZDB-GENE-060518-5]
ENSDARG00000071197	6	8450401	8450796	8450823	1	13	2292	protein_coding	ENSDART00000105098	protein_coding:appris:gencode_basic:	usp40	ubiquitin specific peptidase 40 [Source:ZFIN;Acc:ZDB-GENE-060518-5]
ENSDARG00000044565	6	10505401	10505600	10505278,10505284	-1	43,14	561,555	protein_coding	ENSDART00000045299,ENSDART00000165645	protein_coding:appris:gencode_basic:,protein_coding::gencode_basic:	ola1	Obg-like ATPase 1 [Source:ZFIN;Acc:ZDB-GENE-030131-5063]
ENSDARG00000088411	6	10707805	10708100	10707816,10707805	-1	121,45	774,785	protein_coding	ENSDART00000127836	protein_coding::gencode_basic:	notum2	notum pectinacetylesterase 2 [Source:ZFIN;Acc:ZDB-GENE-120215-77]
ENSDARG00000044551	6	11029901	11030139	11030227	1	18	78	protein_coding	ENSDART00000065411	protein_coding:appris:gencode_basic:	atg9a	ATG9 autophagy related 9 homolog A (S. cerevisiae) [Source:ZFIN;Acc:ZDB-GENE-070209-65]
ENSDARG00000044551	6	11030701	11031193	11031193	1	131	1044	protein_coding	ENSDART00000065411	protein_coding:appris:gencode_basic:	atg9a	ATG9 autophagy related 9 homolog A (S. cerevisiae) [Source:ZFIN;Acc:ZDB-GENE-070209-65]
ENSDARG00000058323	6	12758637	12759700	12758649,12758637	-1	1331,97	2531,2543	protein_coding	ENSDART00000157139	protein_coding:appris:gencode_basic:	tmbim1	transmembrane BAX inhibitor motif containing 1 [Source:ZFIN;Acc:ZDB-GENE-041010-69]
ENSDARG00000071013	6	13111450	13111800	13111450	-1	282	2863	protein_coding	ENSDART00000125271	protein_coding:appris:gencode_basic:	arl6ip6	ADP-ribosylation factor-like 6 interacting protein 6 [Source:ZFIN;Acc:ZDB-GENE-070410-117]
ENSDARG00000071013	6	13113245	13114200	13113628,13113645,13114041	-1	40,23,17	685,668,272	protein_coding	ENSDART00000125271	protein_coding:appris:gencode_basic:	arl6ip6	ADP-ribosylation factor-like 6 interacting protein 6 [Source:ZFIN;Acc:ZDB-GENE-070410-117]
ENSDARG00000061508	6	14906201	14906400	14906176	-1	30	3712	protein_coding	ENSDART00000087797	protein_coding:appris:gencode_basic:	tgfbrap1	transforming growth factor, beta receptor associated protein 1 [Source:ZFIN;Acc:ZDB-GENE-070410-66]
ENSDARG00000061508	6	14908167	14910300	14908852	-1	82	1036	protein_coding	ENSDART00000087797	protein_coding:appris:gencode_basic:	tgfbrap1	transforming growth factor, beta receptor associated protein 1 [Source:ZFIN;Acc:ZDB-GENE-070410-66]
ENSDARG00000088717	6	15175901	15176177	15176167,15176177	1	87,42	2967,2977	protein_coding	ENSDART00000128090	protein_coding:appris:gencode_basic:	ecrg4b	esophageal cancer related gene 4b [Source:ZFIN;Acc:ZDB-GENE-110324-2]
ENSDARG00000030975	6	16298001	16298380	16298366,16298380	1	301,44	1983,1997	protein_coding	ENSDART00000040035	protein_coding:appris:gencode_basic:	ccdc80l1	coiled-coil domain containing 80 like 1 [Source:ZFIN;Acc:ZDB-GENE-120328-4]
ENSDARG00000020820	6	17955001	17957149	17956930,17957149,17955561	1	2772,1929,438	1611,1830,242	protein_coding	ENSDART00000124948	protein_coding:appris:gencode_basic:	srp68	signal recognition particle 68 [Source:ZFIN;Acc:ZDB-GENE-040831-3]
ENSDARG00000039241	6	19330101	19331116	19330826,19330815	1	50,9	612,601	protein_coding	ENSDART00000086619	protein_coding:appris:gencode_basic:	prkca	protein kinase C, alpha [Source:ZFIN;Acc:ZDB-GENE-050208-100]
ENSDARG00000039241	6	19332301	19333276	19333702,19333276	1	284,178	3488,3062	protein_coding	ENSDART00000086619	protein_coding:appris:gencode_basic:	prkca	protein kinase C, alpha [Source:ZFIN;Acc:ZDB-GENE-050208-100]
ENSDARG00000078998	6	19717501	19717700	19717727	1	41	325	protein_coding	ENSDART00000151685	protein_coding:appris:gencode_basic:	lhfpl4a	lipoma HMGIC fusion partner-like 4a [Source:ZFIN;Acc:ZDB-GENE-111017-1]
ENSDARG00000078998	6	19720601	19721198	19721198	1	237	3796	protein_coding	ENSDART00000151685	protein_coding:appris:gencode_basic:	lhfpl4a	lipoma HMGIC fusion partner-like 4a [Source:ZFIN;Acc:ZDB-GENE-111017-1]
ENSDARG00000101792	6	21600601	21600700	21600517	-1	18	4265	protein_coding	ENSDART00000171072	protein_coding:appris:gencode_basic:	SEC14L1 (1 of many)	SEC14 like lipid binding 1 [Source:HGNC Symbol;Acc:HGNC:10698]
ENSDARG00000101792	6	21602621	21603200	21602621	-1	1311	2161	protein_coding	ENSDART00000171072	protein_coding:appris:gencode_basic:	SEC14L1 (1 of many)	SEC14 like lipid binding 1 [Source:HGNC Symbol;Acc:HGNC:10698]
ENSDARG00000103851	6	22241525	22241900	22241525	-1	980	1367	protein_coding	ENSDART00000170998	protein_coding:appris::	tnrc6c2	trinucleotide repeat containing 6C2 [Source:ZFIN;Acc:ZDB-GENE-061207-48]
ENSDARG00000103851	6	22242363	22243100	22242830	-1	43	62	protein_coding	ENSDART00000170998	protein_coding:appris::	tnrc6c2	trinucleotide repeat containing 6C2 [Source:ZFIN;Acc:ZDB-GENE-061207-48]
ENSDARG00000103851	6	22245898	22247400	22246703	-1	138	444	protein_coding	ENSDART00000171537	protein_coding:appris:gencode_basic:	tnrc6c2	trinucleotide repeat containing 6C2 [Source:ZFIN;Acc:ZDB-GENE-061207-48]
ENSDARG00000099387	6	22823101	22823300	22823100	-1	51	431	protein_coding	ENSDART00000165484	protein_coding:appris:gencode_basic:	hn1a	hematological and neurological expressed 1a [Source:ZFIN;Acc:ZDB-GENE-070410-142]
ENSDARG00000099387	6	22823530	22823800	22823530	-1	74	1	protein_coding	ENSDART00000165484	protein_coding:appris:gencode_basic:	hn1a	hematological and neurological expressed 1a [Source:ZFIN;Acc:ZDB-GENE-070410-142]
ENSDARG00000100003	6	23713201	23714087	23714087	1	13485	3	protein_coding	ENSDART00000170402	protein_coding:appris:gencode_basic:	glulb	glutamate-ammonia ligase (glutamine synthase) b [Source:ZFIN;Acc:ZDB-GENE-030131-8417]
ENSDARG00000100003	6	23717001	23717200	23717262	1	44	2661	protein_coding	ENSDART00000166921	protein_coding:appris:gencode_basic:	glulb	glutamate-ammonia ligase (glutamine synthase) b [Source:ZFIN;Acc:ZDB-GENE-030131-8417]
ENSDARG00000044357	6	28922846	28925000	28923671,28924616	-1	509,424	1,33	protein_coding	ENSDART00000065138,ENSDART00000126524	protein_coding:appris:gencode_basic:,protein_coding:appris:gencode_basic:	tbc1d23	TBC1 domain family, member 23 [Source:ZFIN;Acc:ZDB-GENE-040426-1253]
ENSDARG00000061409	6	29302001	29302200	29301964	-1	60	2785	protein_coding	ENSDART00000132456	protein_coding:appris:gencode_basic:	bivm	basic, immunoglobulin-like variable motif containing [Source:ZFIN;Acc:ZDB-GENE-010822-3]
ENSDARG00000061409	6	29303838	29304400	29303718	-1	10	1031	protein_coding	ENSDART00000132456	protein_coding:appris:gencode_basic:	bivm	basic, immunoglobulin-like variable motif containing [Source:ZFIN;Acc:ZDB-GENE-010822-3]
ENSDARG00000009677	6	30086601	30086780	30090830	1	22	0	protein_coding	ENSDART00000024906,ENSDART00000166782	protein_coding:appris:gencode_basic:,protein_coding:appris:gencode_basic:	dlg1	discs, large homolog 1 (Drosophila) [Source:ZFIN;Acc:ZDB-GENE-010724-8]
ENSDARG00000009677	6	30090601	30091792	30090830	1	222	0	protein_coding	ENSDART00000024906,ENSDART00000166782	protein_coding:appris:gencode_basic:,protein_coding:appris:gencode_basic:	dlg1	discs, large homolog 1 (Drosophila) [Source:ZFIN;Acc:ZDB-GENE-010724-8]
ENSDARG00000009677	6	30091901	30092358	30092358	1	1118	0	protein_coding	ENSDART00000169687	protein_coding::gencode_basic:	dlg1	discs, large homolog 1 (Drosophila) [Source:ZFIN;Acc:ZDB-GENE-010724-8]
ENSDARG00000061654	6	30605501	30606378	30606247,30606033,30606068	1	765,76,56	17,0,35	protein_coding	ENSDART00000088142,ENSDART00000155842	protein_coding:appris:gencode_basic:,protein_coding:::	wwc3	WWC family member 3 [Source:ZFIN;Acc:ZDB-GENE-070209-229]
ENSDARG00000097897	6	30723008	30723700	30723008	-1	213	4	protein_coding	ENSDART00000154228	protein_coding:appris:gencode_basic:	sgip1a	SH3-domain GRB2-like (endophilin) interacting protein 1a [Source:ZFIN;Acc:ZDB-GENE-131121-25]
ENSDARG00000097897	6	30727202	30728600	30727447	-1	359	1315	protein_coding	ENSDART00000158910	protein_coding:appris:gencode_basic:	sgip1a	SH3-domain GRB2-like (endophilin) interacting protein 1a [Source:ZFIN;Acc:ZDB-GENE-131121-25]
ENSDARG00000061590	6	31603726	31605100	31603734,31603726	-1	291,242	103,111	protein_coding	ENSDART00000153988	protein_coding:appris::	cachd1	cache domain containing 1 [Source:ZFIN;Acc:ZDB-GENE-100819-3]
ENSDARG00000044365	6	32356467	32356700	32356467	-1	170	816	protein_coding	ENSDART00000140004	protein_coding:appris:gencode_basic:	angptl3	angiopoietin-like 3 [Source:ZFIN;Acc:ZDB-GENE-010817-3]
ENSDARG00000044365	6	32357083	32357700	32357283	-1	135	0	protein_coding	ENSDART00000140004	protein_coding:appris:gencode_basic:	angptl3	angiopoietin-like 3 [Source:ZFIN;Acc:ZDB-GENE-010817-3]
ENSDARG00000004105	6	33997241	33997500	33997248,33997253	-1	29,26	1736,1731	protein_coding	ENSDART00000003701	protein_coding:appris:gencode_basic:	tie1	tyrosine kinase with immunoglobulin-like and EGF-like domains 1 [Source:ZFIN;Acc:ZDB-GENE-990415-55]
ENSDARG00000052170	6	35052815	35053600	35052822	-1	217	7	protein_coding	ENSDART00000170116	protein_coding::gencode_basic:	uap1	UDP-N-acetylglucosamine pyrophosphorylase 1 [Source:ZFIN;Acc:ZDB-GENE-030131-1233]
ENSDARG00000052170	6	35063101	35063300	35063059	-1	52	287	protein_coding	ENSDART00000132788	protein_coding:::	uap1	UDP-N-acetylglucosamine pyrophosphorylase 1 [Source:ZFIN;Acc:ZDB-GENE-030131-1233]
ENSDARG00000059575	6	35078701	35079195	35079195	1	20	1111	protein_coding	ENSDART00000082940	protein_coding:appris:gencode_basic:	uhmk1	U2AF homology motif (UHM) kinase 1 [Source:ZFIN;Acc:ZDB-GENE-060929-1014]
ENSDARG00000059575	6	35079501	35080074	35080353	1	11	2269	protein_coding	ENSDART00000082940	protein_coding:appris:gencode_basic:	uhmk1	U2AF homology motif (UHM) kinase 1 [Source:ZFIN;Acc:ZDB-GENE-060929-1014]
ENSDARG00000059575	6	35081501	35081785	35081927,35081935	1	32,15	3843,3851	protein_coding	ENSDART00000082940	protein_coding:appris:gencode_basic:	uhmk1	U2AF homology motif (UHM) kinase 1 [Source:ZFIN;Acc:ZDB-GENE-060929-1014]
ENSDARG00000059575	6	35082001	35082487	35082403	1	27	4319	protein_coding	ENSDART00000082940	protein_coding:appris:gencode_basic:	uhmk1	U2AF homology motif (UHM) kinase 1 [Source:ZFIN;Acc:ZDB-GENE-060929-1014]
ENSDARG00000055561	6	39190718	39193600	39190724,39190718	-1	907,111	2142,2148	protein_coding	ENSDART00000077938	protein_coding:appris:gencode_basic:	c1galt1b	core 1 synthase, glycoprotein-N-acetylgalactosamine 3-beta-galactosyltransferase, 1b [Source:ZFIN;Acc:ZDB-GENE-030131-9075]
ENSDARG00000020301	6	39203997	39205600	39205150,39204105,39204059,39205122	-1	842,179,59,46	0,1044,1090,27	protein_coding	ENSDART00000133305,ENSDART00000166290	protein_coding:appris:gencode_basic:,protein_coding:appris:gencode_basic:	os9	osteosarcoma amplified 9, endoplasmic reticulum lectin [Source:ZFIN;Acc:ZDB-GENE-060929-32]
ENSDARG00000077352	6	39257701	39257876	39257876	1	45	2561	protein_coding	ENSDART00000154991	protein_coding:appris:gencode_basic:	b4galnt1b	beta-1,4-N-acetyl-galactosaminyl transferase 1b [Source:ZFIN;Acc:ZDB-GENE-100728-3]
ENSDARG00000014465	6	39257806	39258000	39257806	-1	57	828	protein_coding	ENSDART00000148531	protein_coding:appris:gencode_basic:	arhgef25b	Rho guanine nucleotide exchange factor (GEF) 25b [Source:ZFIN;Acc:ZDB-GENE-080225-17]
ENSDARG00000077352	6	39258101	39258420	39258420	1	61	3105	protein_coding	ENSDART00000154991	protein_coding:appris:gencode_basic:	b4galnt1b	beta-1,4-N-acetyl-galactosaminyl transferase 1b [Source:ZFIN;Acc:ZDB-GENE-100728-3]
ENSDARG00000014465	6	39258446	39258900	39258563	-1	113	71	protein_coding	ENSDART00000148531	protein_coding:appris:gencode_basic:	arhgef25b	Rho guanine nucleotide exchange factor (GEF) 25b [Source:ZFIN;Acc:ZDB-GENE-080225-17]
ENSDARG00000028618	6	39368701	39368800	39368804	1	65	873	protein_coding	ENSDART00000028260	protein_coding:appris:gencode_basic:	KRT18 (1 of many)	zgc:77517 [Source:ZFIN;Acc:ZDB-GENE-040426-1508]
ENSDARG00000028618	6	39369001	39369187	39369187	1	85	1256	protein_coding	ENSDART00000028260	protein_coding:appris:gencode_basic:	KRT18 (1 of many)	zgc:77517 [Source:ZFIN;Acc:ZDB-GENE-040426-1508]
ENSDARG00000035043	6	39662501	39662800	39662478,39662485	-1	129,20	1574,1567	protein_coding	ENSDART00000049722	protein_coding:appris:gencode_basic:	pfdn5	prefoldin 5 [Source:ZFIN;Acc:ZDB-GENE-030131-6858]
ENSDARG00000035043	6	39664051	39664700	39664051	-1	4294	1	protein_coding	ENSDART00000049722	protein_coding:appris:gencode_basic:	pfdn5	prefoldin 5 [Source:ZFIN;Acc:ZDB-GENE-030131-6858]
ENSDARG00000044204	6	39914801	39914900	39914905,39914912	1	17,13	1,8	protein_coding	ENSDART00000064904	protein_coding:appris:gencode_basic:	endou	endonuclease, polyU-specific [Source:ZFIN;Acc:ZDB-GENE-070112-2012]
ENSDARG00000027938	6	41871501	41871600	41871702	1	36	49	protein_coding	ENSDART00000143439	processed_transcript:::	rad18	RAD18 E3 ubiquitin protein ligase [Source:ZFIN;Acc:ZDB-GENE-040426-745]
ENSDARG00000027938	6	41889501	41889860	41890128	1	1304	266	protein_coding	ENSDART00000038163	protein_coding:appris:gencode_basic:	rad18	RAD18 E3 ubiquitin protein ligase [Source:ZFIN;Acc:ZDB-GENE-040426-745]
ENSDARG00000042590	6	45841712	45843100	45842310,45842539,45842444,45841759	-1	230,150,139,91	315,86,181,866	protein_coding	ENSDART00000062459	protein_coding:appris:gencode_basic:	rbm19	RNA binding motif protein 19 [Source:ZFIN;Acc:ZDB-GENE-031125-3]
ENSDARG00000040031	6	45934778	45935300	45934795	-1	628	1100	protein_coding	ENSDART00000058555	protein_coding:appris:gencode_basic:	tardbp	TAR DNA binding protein [Source:ZFIN;Acc:ZDB-GENE-030131-3777]
ENSDARG00000040031	6	45935896	45937600	45935896	-1	14297	0	protein_coding	ENSDART00000160167	protein_coding:appris:gencode_basic:	tardbp	TAR DNA binding protein [Source:ZFIN;Acc:ZDB-GENE-030131-3777]
ENSDARG00000053272	6	47867310	47867700	47867321,47867310	-1	93,16	3317,3328	protein_coding	ENSDART00000157264	protein_coding:appris:gencode_basic:	RAP1GAP (1 of many)	si:dkey-166d12.2 [Source:ZFIN;Acc:ZDB-GENE-131119-39]
ENSDARG00000070435	6	49636601	49638289	49638289	1	1897	413	protein_coding	ENSDART00000103357	protein_coding:appris:gencode_basic:	vapb	VAMP (vesicle-associated membrane protein)-associated protein B and C [Source:ZFIN;Acc:ZDB-GENE-030131-2348]
ENSDARG00000070435	6	49638901	49640031	49640026	1	295	2150	protein_coding	ENSDART00000103357	protein_coding:appris:gencode_basic:	vapb	VAMP (vesicle-associated membrane protein)-associated protein B and C [Source:ZFIN;Acc:ZDB-GENE-030131-2348]
ENSDARG00000077473	6	50454501	50455732	50455623,50455732	1	690,186	9,118	protein_coding	ENSDART00000115049,ENSDART00000155051	protein_coding:appris:gencode_basic:,protein_coding:appris:gencode_basic:	mych	myelocytomatosis oncogene homolog [Source:ZFIN;Acc:ZDB-GENE-030219-51]
ENSDARG00000098280	6	53263833	53264500	53263839,53263833	-1	2805,1072	251,257	protein_coding	ENSDART00000157621,ENSDART00000172615	protein_coding:appris:gencode_basic:,protein_coding:appris:gencode_basic:	rbm5	RNA binding motif protein 5 [Source:ZFIN;Acc:ZDB-GENE-030131-3022]
ENSDARG00000100263	6	53370901	53371276	53371268,53371276	1	206,125	3819,3827	protein_coding	ENSDART00000167079	protein_coding:appris:gencode_basic:	si:ch211-161c3.5	si:ch211-161c3.5 [Source:ZFIN;Acc:ZDB-GENE-131127-409]
ENSDARG00000078210	6	54559001	54559187	54559275,54559187	1	32,14	4875,4787	protein_coding	ENSDART00000149270	protein_coding:appris:gencode_basic:	tulp1b	tubby like protein 1b [Source:ZFIN;Acc:ZDB-GENE-110411-113]
ENSDARG00000052708	6	54797113	54797700	54797123,54797113	-1	198,37	0,10	protein_coding	ENSDART00000130821	protein_coding:appris:gencode_basic:	tnni1b	troponin I type 1b (skeletal, slow) [Source:ZFIN;Acc:ZDB-GENE-041212-37]
ENSDARG00000059853	6	55208101	55209055	55209055	1	76	6	protein_coding	ENSDART00000083668	protein_coding:appris:gencode_basic:	MANBAL	mannosidase beta like [Source:HGNC Symbol;Acc:HGNC:15799]
ENSDARG00000059853	6	55211001	55211100	55211117	1	12	2068	protein_coding	ENSDART00000083668	protein_coding:appris:gencode_basic:	MANBAL	mannosidase beta like [Source:HGNC Symbol;Acc:HGNC:15799]
ENSDARG00000074903	6	57494376	57494800	57494487,57494481	-1	141,21	443,449	protein_coding	ENSDART00000156967	protein_coding:appris:gencode_basic:	itcha	itchy E3 ubiquitin protein ligase a [Source:ZFIN;Acc:ZDB-GENE-120919-4]
ENSDARG00000074337	6	57636445	57636800	57636445	-1	75	1051	protein_coding	ENSDART00000083807	protein_coding:appris:gencode_basic:	cbfa2t2	core-binding factor, runt domain, alpha subunit 2; translocated to, 2 [Source:ZFIN;Acc:ZDB-GENE-070209-1]
ENSDARG00000074337	6	57651621	57652200	57651673	-1	14	2966	protein_coding	ENSDART00000155438	protein_coding::gencode_basic:	cbfa2t2	core-binding factor, runt domain, alpha subunit 2; translocated to, 2 [Source:ZFIN;Acc:ZDB-GENE-070209-1]
ENSDARG00000086980	6	58874063	58874700	58874080,58874063	-1	879,47	3289,3306	protein_coding	ENSDART00000156662	protein_coding:appris:gencode_basic:	mbd6	methyl-CpG binding domain protein 6 [Source:ZFIN;Acc:ZDB-GENE-041027-3]
ENSDARG00000091521	7	495006	495500	495032,495006	-1	41,17	869,895	protein_coding	ENSDART00000126424	protein_coding:appris:gencode_basic:	MAP3K11	si:cabz01078036.1 [Source:ZFIN;Acc:ZDB-GENE-160728-33]
ENSDARG00000039268	7	1331701	1332000	1332441,1332446	1	161,9	0,5	protein_coding	ENSDART00000057378,ENSDART00000173433	protein_coding:appris:gencode_basic:,protein_coding:appris::	emc4	ER membrane protein complex subunit 4 [Source:ZFIN;Acc:ZDB-GENE-040426-1891]
ENSDARG00000039268	7	1332201	1332448	1332441,1332448	1	122,27	0,7	protein_coding	ENSDART00000057378,ENSDART00000173433	protein_coding:appris:gencode_basic:,protein_coding:appris::	emc4	ER membrane protein complex subunit 4 [Source:ZFIN;Acc:ZDB-GENE-040426-1891]
ENSDARG00000105508	7	5855201	5855697	5855697,5855702,5855711	1	16,14,14	102,107,116	protein_coding	ENSDART00000173105	protein_coding:appris:gencode_basic:	si:dkey-23a13.21	si:dkey-23a13.21 [Source:ZFIN;Acc:ZDB-GENE-160113-53]
ENSDARG00000105382	7	6215823	6216100	6215823	-1	60	524	protein_coding	ENSDART00000173074	protein_coding:appris:gencode_basic:	si:ch73-368j24.2	si:ch73-368j24.2 [Source:ZFIN;Acc:ZDB-GENE-160113-92]
ENSDARG00000105382	7	6216421	6216700	6216280	-1	21	67	protein_coding	ENSDART00000173074	protein_coding:appris:gencode_basic:	si:ch73-368j24.2	si:ch73-368j24.2 [Source:ZFIN;Acc:ZDB-GENE-160113-92]
ENSDARG00000105468	7	6220128	6220400	6220128,6220210	-1	60,9	443,361	protein_coding	ENSDART00000173426	protein_coding:appris:gencode_basic:	si:ch73-368j24.9	si:ch73-368j24.9 [Source:ZFIN;Acc:ZDB-GENE-160113-81]
ENSDARG00000003269	7	7408001	7408671	7408493,7408486,7408671	1	472,55,30	532,525,710	protein_coding	ENSDART00000172934	protein_coding:::	clcn3	chloride channel 3 [Source:ZFIN;Acc:ZDB-GENE-030131-1699]
ENSDARG00000003269	7	7409001	7409296	7409208	1	22	1247	protein_coding	ENSDART00000172934	protein_coding:::	clcn3	chloride channel 3 [Source:ZFIN;Acc:ZDB-GENE-030131-1699]
ENSDARG00000024651	7	9054301	9054500	9060092	1	19	0	protein_coding	ENSDART00000128530	protein_coding:appris:gencode_basic:	snrpa1	small nuclear ribonucleoprotein polypeptide A' [Source:ZFIN;Acc:ZDB-GENE-041114-82]
ENSDARG00000024651	7	9059101	9059300	9060092	1	324	0	protein_coding	ENSDART00000128530	protein_coding:appris:gencode_basic:	snrpa1	small nuclear ribonucleoprotein polypeptide A' [Source:ZFIN;Acc:ZDB-GENE-041114-82]
ENSDARG00000024651	7	9059801	9060099	9060092,9060099	1	16757,8917	0,7	protein_coding	ENSDART00000128530	protein_coding:appris:gencode_basic:	snrpa1	small nuclear ribonucleoprotein polypeptide A' [Source:ZFIN;Acc:ZDB-GENE-041114-82]
ENSDARG00000101584	7	14108445	14108900	14108460,14108445	-1	1888,137	-1,14	lincRNA	ENSDART00000161442	lincRNA::gencode_basic:	si:ch211-132d3.4	si:ch211-132d3.4 [Source:ZFIN;Acc:ZDB-GENE-141216-148]
ENSDARG00000019791	7	16938601	16938800	16938801	1	60	49	protein_coding	ENSDART00000147140	protein_coding:::	prmt3	protein arginine methyltransferase 3 [Source:ZFIN;Acc:ZDB-GENE-041105-1]
ENSDARG00000019791	7	16971201	16971611	16971611	1	16	44	protein_coding	ENSDART00000013409	protein_coding:appris:gencode_basic:	prmt3	protein arginine methyltransferase 3 [Source:ZFIN;Acc:ZDB-GENE-041105-1]
ENSDARG00000077419	7	18404741	18405100	18404741,18404821	-1	119,95	82,2	protein_coding	ENSDART00000112359	protein_coding:appris:gencode_basic:	si:ch211-119e14.9	si:ch211-119e14.9 [Source:ZFIN;Acc:ZDB-GENE-160728-55]
ENSDARG00000006754	7	18526001	18526100	18525946	-1	20	1342	protein_coding	ENSDART00000021502	protein_coding:appris:gencode_basic:	mllt3	myeloid/lymphoid or mixed-lineage leukemia (trithorax homolog, Drosophila); translocated to, 3 [Source:ZFIN;Acc:ZDB-GENE-050417-356]
ENSDARG00000006754	7	18527007	18528100	18527579,18527284,18527563	-1	1023,251,217	204,4,220	protein_coding	ENSDART00000021502,ENSDART00000053278	protein_coding:appris:gencode_basic:,protein_coding:appris:gencode_basic:	mllt3	myeloid/lymphoid or mixed-lineage leukemia (trithorax homolog, Drosophila); translocated to, 3 [Source:ZFIN;Acc:ZDB-GENE-050417-356]
ENSDARG00000102221	7	18737401	18737600	18737349,18737354	-1	34,27	4212,4207	protein_coding	ENSDART00000157618	protein_coding:appris:gencode_basic:	HACD4	si:ch73-41h24.1 [Source:ZFIN;Acc:ZDB-GENE-030131-3627]
ENSDARG00000013329	7	19284201	19284400	19286442	1	12	4	protein_coding	ENSDART00000005326	protein_coding:appris:gencode_basic:	ttc5	tetratricopeptide repeat domain 5 [Source:ZFIN;Acc:ZDB-GENE-050417-137]
ENSDARG00000013329	7	19286001	19286455	19286442,19286455	1	794,53	4,17	protein_coding	ENSDART00000005326	protein_coding:appris:gencode_basic:	ttc5	tetratricopeptide repeat domain 5 [Source:ZFIN;Acc:ZDB-GENE-050417-137]
ENSDARG00000069334	7	19889801	19890273	19890301,19890308	1	627,71	190,197	protein_coding	ENSDART00000113793,ENSDART00000169603	protein_coding:appris:gencode_basic:,protein_coding:appris:gencode_basic:	zgc:114045	zgc:114045 [Source:ZFIN;Acc:ZDB-GENE-050913-119]
ENSDARG00000069334	7	19890501	19890700	19890766	1	52	0	protein_coding	ENSDART00000146335	protein_coding:appris:gencode_basic:	zgc:114045	zgc:114045 [Source:ZFIN;Acc:ZDB-GENE-050913-119]
ENSDARG00000016687	7	20082501	20082845	20082845	1	415	1289	protein_coding	ENSDART00000131019	protein_coding:appris:gencode_basic:	acadvl	acyl-CoA dehydrogenase, very long chain [Source:ZFIN;Acc:ZDB-GENE-030131-899]
ENSDARG00000016687	7	20083101	20083492	20083492	1	139	1936	protein_coding	ENSDART00000131019	protein_coding:appris:gencode_basic:	acadvl	acyl-CoA dehydrogenase, very long chain [Source:ZFIN;Acc:ZDB-GENE-030131-899]
ENSDARG00000016260	7	22488201	22489934	22489934	1	9843	1	protein_coding	ENSDART00000027718	protein_coding:appris:gencode_basic:	fxr2	fragile X mental retardation, autosomal homolog 2 [Source:ZFIN;Acc:ZDB-GENE-040426-943]
ENSDARG00000016260	7	22492901	22493100	22493213	1	27	3280	protein_coding	ENSDART00000027718	protein_coding:appris:gencode_basic:	fxr2	fragile X mental retardation, autosomal homolog 2 [Source:ZFIN;Acc:ZDB-GENE-040426-943]
ENSDARG00000018228	7	23222901	23223100	23223153,23223163	1	54,18	0,10	protein_coding	ENSDART00000134489	protein_coding:appris:gencode_basic:	htr2cl1	5-hydroxytryptamine (serotonin) receptor 2C, G protein-coupled-like 1 [Source:ZFIN;Acc:ZDB-GENE-081104-48]
ENSDARG00000029170	7	23477781	23478100	23477781	-1	579	33	protein_coding	ENSDART00000146104	protein_coding:appris:gencode_basic:	si:ch211-200p22.4	si:ch211-200p22.4 [Source:ZFIN;Acc:ZDB-GENE-081104-61]
ENSDARG00000029170	7	23484938	23485900	23484938	-1	2597	715	protein_coding	ENSDART00000028566	protein_coding:appris:gencode_basic:	si:ch211-200p22.4	si:ch211-200p22.4 [Source:ZFIN;Acc:ZDB-GENE-081104-61]
ENSDARG00000021135	7	23770330	23770600	23770344,23770330,23770335	-1	121,60,30	0,14,9	protein_coding	ENSDART00000127813	protein_coding:appris:gencode_basic:	dhrs4	dehydrogenase/reductase (SDR family) member 4 [Source:ZFIN;Acc:ZDB-GENE-040426-1498]
ENSDARG00000011462	7	24544654	24545200	24544865,24544852	-1	389,235	134,147	protein_coding	ENSDART00000162871	protein_coding:appris:gencode_basic:	otub1b	OTU deubiquitinase, ubiquitin aldehyde binding 1b [Source:ZFIN;Acc:ZDB-GENE-040718-204]
ENSDARG00000001939	7	24757501	24758175	24758104	1	84	0	protein_coding	ENSDART00000149966	protein_coding:appris:gencode_basic:	b3gat3	beta-1,3-glucuronyltransferase 3 (glucuronosyltransferase I) [Source:ZFIN;Acc:ZDB-GENE-020419-3]
ENSDARG00000001939	7	24759401	24759676	24759776,24759676	1	80,20	1672,1572	protein_coding	ENSDART00000149966	protein_coding:appris:gencode_basic:	b3gat3	beta-1,3-glucuronyltransferase 3 (glucuronosyltransferase I) [Source:ZFIN;Acc:ZDB-GENE-020419-3]
ENSDARG00000077121	7	25077001	25077456	25077442,25077456	1	894,60	2,16	protein_coding	ENSDART00000110347	protein_coding:appris:gencode_basic:	cyp26b1	cytochrome P450, family 26, subfamily b, polypeptide 1 [Source:ZFIN;Acc:ZDB-GENE-030131-2908]
ENSDARG00000092115	7	26239344	26240700	26239580,26239585,26239344	-1	43038,5288,4439	54,49,290	protein_coding	ENSDART00000058913	protein_coding:appris:gencode_basic:	eif4a1a	eukaryotic translation initiation factor 4A1A [Source:ZFIN;Acc:ZDB-GENE-031030-2]
ENSDARG00000033683	7	29685701	29686200	29689202,29689316	1	178,66	2,36	protein_coding	ENSDART00000039657,ENSDART00000173506	protein_coding:::,protein_coding::gencode_basic:	tpma	alpha-tropomyosin [Source:ZFIN;Acc:ZDB-GENE-990415-269]
ENSDARG00000033683	7	29688001	29688200	29689202	1	1280	2	protein_coding	ENSDART00000039657	protein_coding:::	tpma	alpha-tropomyosin [Source:ZFIN;Acc:ZDB-GENE-990415-269]
ENSDARG00000033683	7	29688901	29689296	29689202	1	13454	2	protein_coding	ENSDART00000039657	protein_coding:::	tpma	alpha-tropomyosin [Source:ZFIN;Acc:ZDB-GENE-990415-269]
ENSDARG00000079622	7	29868325	29868500	29868325,29868333	-1	7,7	265,257	protein_coding	ENSDART00000173636	protein_coding:::	frmd5	FERM domain containing 5 [Source:ZFIN;Acc:ZDB-GENE-060810-165]
ENSDARG00000076104	7	29988701	29988988	29989065	1	15	790	protein_coding	ENSDART00000173711	protein_coding:::	sema4bb	sema domain, immunoglobulin domain (Ig), transmembrane domain (TM) and short cytoplasmic domain, (semaphorin) 4Bb [Source:ZFIN;Acc:ZDB-GENE-120503-1]
ENSDARG00000076104	7	29998201	29998300	29998389	1	41	2370	protein_coding	ENSDART00000109243	protein_coding:appris:gencode_basic:	sema4bb	sema domain, immunoglobulin domain (Ig), transmembrane domain (TM) and short cytoplasmic domain, (semaphorin) 4Bb [Source:ZFIN;Acc:ZDB-GENE-120503-1]
ENSDARG00000010601	7	30497101	30497394	30497394	1	103	153	protein_coding	ENSDART00000127131	protein_coding:appris:gencode_basic:	mtmr10	myotubularin related protein 10 [Source:ZFIN;Acc:ZDB-GENE-061103-52]
ENSDARG00000010601	7	30499501	30500259	30499997,30500002	1	255,43	0,5	protein_coding	ENSDART00000085716	protein_coding::gencode_basic:	mtmr10	myotubularin related protein 10 [Source:ZFIN;Acc:ZDB-GENE-061103-52]
ENSDARG00000011615	7	31627601	31627968	31627968,31628059	1	787,64	0,1	protein_coding	ENSDART00000099789,ENSDART00000173883	protein_coding::gencode_basic:,protein_coding:::	mybpc3	myosin binding protein C, cardiac [Source:ZFIN;Acc:ZDB-GENE-070112-2362]
ENSDARG00000000423	7	32373501	32374058	32374050,32374058	1	207,16	0,8	protein_coding	ENSDART00000138914	protein_coding:appris:gencode_basic:	si:ch73-314g15.3	si:ch73-314g15.3 [Source:ZFIN;Acc:ZDB-GENE-030616-19]
ENSDARG00000060169	7	32848030	32848900	32848484,32848489	-1	35,32	533,528	protein_coding	ENSDART00000127006	protein_coding:appris:gencode_basic:	mns1	meiosis-specific nuclear structural 1 [Source:ZFIN;Acc:ZDB-GENE-030521-42]
ENSDARG00000051768	7	34345501	34346037	34346037	1	11	371	protein_coding	ENSDART00000073447	protein_coding:appris:gencode_basic:	fhod1	formin homology 2 domain containing 1 [Source:ZFIN;Acc:ZDB-GENE-110623-4]
ENSDARG00000051768	7	34346701	34346842	34346842	1	242	5	protein_coding	ENSDART00000173784	protein_coding:appris:gencode_basic:	fhod1	formin homology 2 domain containing 1 [Source:ZFIN;Acc:ZDB-GENE-110623-4]
ENSDARG00000003520	7	39427901	39428095	39431213	1	8	126	protein_coding	ENSDART00000040946	protein_coding:appris:gencode_basic:	tbc1d14	TBC1 domain family, member 14 [Source:ZFIN;Acc:ZDB-GENE-030131-6136]
ENSDARG00000003520	7	39430801	39431215	39431215	1	314	128	protein_coding	ENSDART00000040946	protein_coding:appris:gencode_basic:	tbc1d14	TBC1 domain family, member 14 [Source:ZFIN;Acc:ZDB-GENE-030131-6136]
ENSDARG00000003520	7	39434501	39434700	39434746	1	47	0	protein_coding	ENSDART00000133420	protein_coding:appris:gencode_basic:	tbc1d14	TBC1 domain family, member 14 [Source:ZFIN;Acc:ZDB-GENE-030131-6136]
ENSDARG00000037478	7	42794131	42794900	42794172,42794131	-1	156,41	0,41	protein_coding	ENSDART00000054552	protein_coding:appris:gencode_basic:	cdh8	cadherin 8 [Source:ZFIN;Acc:ZDB-GENE-130530-597]
ENSDARG00000052010	7	44626301	44626400	44626254	-1	13	294	protein_coding	ENSDART00000124342	protein_coding:appris:gencode_basic:	fam96b	family with sequence similarity 96, member B [Source:ZFIN;Acc:ZDB-GENE-040718-148]
ENSDARG00000052010	7	44626745	44626900	44626529	-1	25	19	protein_coding	ENSDART00000124342	protein_coding:appris:gencode_basic:	fam96b	family with sequence similarity 96, member B [Source:ZFIN;Acc:ZDB-GENE-040718-148]
ENSDARG00000008454	7	47967932	47969300	47967932	-1	2286	0	protein_coding	ENSDART00000127007	protein_coding::gencode_basic:	cpeb1b	cytoplasmic polyadenylation element binding protein 1b [Source:ZFIN;Acc:ZDB-GENE-990927-1]
ENSDARG00000008454	7	47973719	47973900	47973719	-1	55	723	protein_coding	ENSDART00000024062	protein_coding:::	cpeb1b	cytoplasmic polyadenylation element binding protein 1b [Source:ZFIN;Acc:ZDB-GENE-990927-1]
ENSDARG00000059725	7	50134800	50135400	50135032,50134800	-1	14965,3357	7,239	protein_coding	ENSDART00000083346	protein_coding:appris:gencode_basic:	hypk	huntingtin interacting protein K [Source:ZFIN;Acc:ZDB-GENE-080515-6]
ENSDARG00000059725	7	50136843	50136900	50135032	-1	60	7	protein_coding	ENSDART00000083346	protein_coding:appris:gencode_basic:	hypk	huntingtin interacting protein K [Source:ZFIN;Acc:ZDB-GENE-080515-6]
ENSDARG00000052074	7	51549101	51549997	51549997	1	973	610	protein_coding	ENSDART00000073846	protein_coding:appris:gencode_basic:	zmp:0000001085	zmp:0000001085 [Source:ZFIN;Acc:ZDB-GENE-140106-45]
ENSDARG00000052074	7	51550501	51550700	51551167	1	28	1780	protein_coding	ENSDART00000073846	protein_coding:appris:gencode_basic:	zmp:0000001085	zmp:0000001085 [Source:ZFIN;Acc:ZDB-GENE-140106-45]
ENSDARG00000052074	7	51550801	51551167	51551167	1	1266	1780	protein_coding	ENSDART00000073846	protein_coding:appris:gencode_basic:	zmp:0000001085	zmp:0000001085 [Source:ZFIN;Acc:ZDB-GENE-140106-45]
ENSDARG00000100131	7	52890301	52890500	52891506	1	24	3031	protein_coding	ENSDART00000160096	protein_coding:appris:gencode_basic:	si:dkey-173l11.6	si:dkey-173l11.6 [Source:ZFIN;Acc:ZDB-GENE-141212-240]
ENSDARG00000100131	7	52891301	52891500	52891506,52891515	1	61,14	3031,3040	protein_coding	ENSDART00000160096	protein_coding:appris:gencode_basic:	si:dkey-173l11.6	si:dkey-173l11.6 [Source:ZFIN;Acc:ZDB-GENE-141212-240]
ENSDARG00000051851	7	55024101	55024777	55024322	1	148	21	protein_coding	ENSDART00000073555	protein_coding:appris:gencode_basic:	ctu2	cytosolic thiouridylase subunit 2 homolog (S. pombe) [Source:ZFIN;Acc:ZDB-GENE-040801-79]
ENSDARG00000076870	7	55024338	55024800	55024351,55024338	-1	744,171	2460,2473	protein_coding	ENSDART00000108646	protein_coding:appris:gencode_basic:	piezo1	piezo-type mechanosensitive ion channel component 1 [Source:ZFIN;Acc:ZDB-GENE-041111-255]
ENSDARG00000051851	7	55025201	55025500	55025589	1	35	1288	protein_coding	ENSDART00000073555	protein_coding:appris:gencode_basic:	ctu2	cytosolic thiouridylase subunit 2 homolog (S. pombe) [Source:ZFIN;Acc:ZDB-GENE-040801-79]
ENSDARG00000076870	7	55026414	55026900	55026578	-1	29	233	protein_coding	ENSDART00000108646	protein_coding:appris:gencode_basic:	piezo1	piezo-type mechanosensitive ion channel component 1 [Source:ZFIN;Acc:ZDB-GENE-041111-255]
ENSDARG00000073856	7	56466517	56468500	56467009,56466517,56466930,56466000	-1	545,93,93,33	1756,2248,1835,2765	protein_coding	ENSDART00000112529	protein_coding:appris:gencode_basic:	ZNF319 (1 of many)	zinc finger protein 319 [Source:HGNC Symbol;Acc:HGNC:13644]
ENSDARG00000019595	7	56527001	56527100	56526929	-1	13	2541	protein_coding	ENSDART00000010322	protein_coding:appris:gencode_basic:	senp8	SUMO/sentrin peptidase family member, NEDD8 specific [Source:ZFIN;Acc:ZDB-GENE-060929-1186]
ENSDARG00000019595	7	56529467	56529800	56529467	-1	132	3	protein_coding	ENSDART00000010322	protein_coding:appris:gencode_basic:	senp8	SUMO/sentrin peptidase family member, NEDD8 specific [Source:ZFIN;Acc:ZDB-GENE-060929-1186]
ENSDARG00000043313	7	57583662	57584600	57583662,57584213	-1	408,40	72,209	protein_coding	ENSDART00000147287,ENSDART00000172082	protein_coding:appris:gencode_basic:,protein_coding::gencode_basic:	ank2b	ankyrin 2b, neuronal [Source:ZFIN;Acc:ZDB-GENE-041010-165]
ENSDARG00000100591	7	58522035	58522600	58522097,58522078	-1	485,85	2,21	protein_coding	ENSDART00000171095	protein_coding:appris:gencode_basic:	sox32	SRY (sex determining region Y)-box 32 [Source:ZFIN;Acc:ZDB-GENE-011026-1]
ENSDARG00000099177	7	58944201	58944567	58944567,58944552	1	26,18	1047,1032	protein_coding	ENSDART00000172046	protein_coding:appris:gencode_basic:	dok1b	docking protein 1b [Source:ZFIN;Acc:ZDB-GENE-040426-2063]
ENSDARG00000017315	7	59267960	59268200	59267699	-1	189	87	protein_coding	ENSDART00000101731	protein_coding:appris:gencode_basic:	larp7	La ribonucleoprotein domain family, member 7 [Source:ZFIN;Acc:ZDB-GENE-030131-6896]
ENSDARG00000017315	7	59270510	59270800	59270510	-1	8906	0	protein_coding	ENSDART00000008554	protein_coding:appris:gencode_basic:	larp7	La ribonucleoprotein domain family, member 7 [Source:ZFIN;Acc:ZDB-GENE-030131-6896]
ENSDARG00000017315	7	59270984	59271300	59270510	-1	312	0	protein_coding	ENSDART00000008554	protein_coding:appris:gencode_basic:	larp7	La ribonucleoprotein domain family, member 7 [Source:ZFIN;Acc:ZDB-GENE-030131-6896]
ENSDARG00000029500	7	59344501	59345056	59359307	1	782	0	protein_coding	ENSDART00000123520	protein_coding:appris:gencode_basic:	rpl34	ribosomal protein L34 [Source:ZFIN;Acc:ZDB-GENE-040426-1033]
ENSDARG00000029500	7	59354801	59355000	59359308	1	5513	0	protein_coding	ENSDART00000040771	protein_coding:appris:gencode_basic:	rpl34	ribosomal protein L34 [Source:ZFIN;Acc:ZDB-GENE-040426-1033]
ENSDARG00000029500	7	59359101	59359477	59359308	1	32159	0	protein_coding	ENSDART00000040771	protein_coding:appris:gencode_basic:	rpl34	ribosomal protein L34 [Source:ZFIN;Acc:ZDB-GENE-040426-1033]
ENSDARG00000077523	7	61651901	61652291	61652300,61652291	1	98,10	985,976	protein_coding	ENSDART00000108540	protein_coding:appris:gencode_basic:	TDRD7 (1 of many)	Tudor domain-containing protein 7B [Source:UniProtKB/Swiss-Prot;Acc:E7FDW8]
ENSDARG00000013842	7	62002301	62002886	62002886	1	167	260	protein_coding	ENSDART00000025308	protein_coding:appris:gencode_basic:	tbc1d19	TBC1 domain family, member 19 [Source:ZFIN;Acc:ZDB-GENE-040426-1265]
ENSDARG00000013842	7	62003701	62003884	62003884	1	92	1258	protein_coding	ENSDART00000025308	protein_coding:appris:gencode_basic:	tbc1d19	TBC1 domain family, member 19 [Source:ZFIN;Acc:ZDB-GENE-040426-1265]
ENSDARG00000100518	7	63957723	63958100	63957723,63957733	-1	73,39	3518,3508	protein_coding	ENSDART00000172619	protein_coding:appris:gencode_basic:	ARAP2	ArfGAP with RhoGAP domain, ankyrin repeat and PH domain 2 [Source:HGNC Symbol;Acc:HGNC:16924]
ENSDARG00000079660	7	64321760	64323200	64321776,64322828,64323026	-1	613,403,119	1828,776,578	protein_coding	ENSDART00000110568	protein_coding:appris:gencode_basic:	zgc:158420	zgc:158420 [Source:ZFIN;Acc:ZDB-GENE-080401-2]
ENSDARG00000035732	7	65881801	65882227	65882227,65882183,65882194	1	206,29,11	47,3,14	protein_coding	ENSDART00000104523	protein_coding:appris:gencode_basic:	arntl1b	aryl hydrocarbon receptor nuclear translocator-like 1b [Source:ZFIN;Acc:ZDB-GENE-030408-1]
ENSDARG00000104742	7	68810301	68811546	68811076,68811343,68811546	1	314,165,91	197,464,667	protein_coding	ENSDART00000162891	protein_coding:appris:gencode_basic:	CABZ01057488.2	-
ENSDARG00000102394	7	68992401	68992500	68992333	-1	14	3433	protein_coding	ENSDART00000172164	protein_coding:appris::	ap1g1	adaptor-related protein complex 1, gamma 1 subunit [Source:ZFIN;Acc:ZDB-GENE-030131-3187]
ENSDARG00000102394	7	68999096	69000000	68999096	-1	2747	455	protein_coding	ENSDART00000170714	protein_coding:appris:gencode_basic:	ap1g1	adaptor-related protein complex 1, gamma 1 subunit [Source:ZFIN;Acc:ZDB-GENE-030131-3187]
ENSDARG00000042894	7	71298501	71298700	71300191	1	153	3	protein_coding	ENSDART00000047069	protein_coding:appris:gencode_basic:	tyms	thymidylate synthetase [Source:ZFIN;Acc:ZDB-GENE-040426-59]
ENSDARG00000042894	7	71299201	71299400	71300191	1	98	3	protein_coding	ENSDART00000047069	protein_coding:appris:gencode_basic:	tyms	thymidylate synthetase [Source:ZFIN;Acc:ZDB-GENE-040426-59]
ENSDARG00000042894	7	71299901	71300188	71300188	1	8131	0	protein_coding	ENSDART00000047069	protein_coding:appris:gencode_basic:	tyms	thymidylate synthetase [Source:ZFIN;Acc:ZDB-GENE-040426-59]
ENSDARG00000042894	7	71302901	71303107	71303107,71303216,71303102	1	39,19,11	2919,3028,2914	protein_coding	ENSDART00000047069	protein_coding:appris:gencode_basic:	tyms	thymidylate synthetase [Source:ZFIN;Acc:ZDB-GENE-040426-59]
ENSDARG00000099045	7	71598470	71598700	71598365,71598470	-1	61,24	2133,2028	protein_coding	ENSDART00000168754	protein_coding:appris:gencode_basic:	cacnb2a	calcium channel, voltage-dependent, beta 2a [Source:ZFIN;Acc:ZDB-GENE-080808-7]
ENSDARG00000058553	8	1006501	1006986	1006986,1006715	1	1599,164	2093,1822	protein_coding	ENSDART00000081432	protein_coding:appris:gencode_basic:	sprb	sepiapterin reductase b [Source:ZFIN;Acc:ZDB-GENE-070719-1]
ENSDARG00000038518	8	1846401	1847340	1847293	1	29	588	protein_coding	ENSDART00000141452	protein_coding:::	snap29	synaptosomal-associated protein 29 [Source:ZFIN;Acc:ZDB-GENE-041111-226]
ENSDARG00000038518	8	1850701	1851448	1851448	1	2223	0	protein_coding	ENSDART00000056208	protein_coding:appris:gencode_basic:	snap29	synaptosomal-associated protein 29 [Source:ZFIN;Acc:ZDB-GENE-041111-226]
ENSDARG00000079123	8	2350501	2350873	2350760	1	44	2604	protein_coding	ENSDART00000140265	protein_coding:appris:gencode_basic:	ikbkb	inhibitor of kappa light polypeptide gene enhancer in B-cells, kinase beta [Source:ZFIN;Acc:ZDB-GENE-071115-2]
ENSDARG00000079123	8	2351501	2351800	2351823	1	126	3667	protein_coding	ENSDART00000140265	protein_coding:appris:gencode_basic:	ikbkb	inhibitor of kappa light polypeptide gene enhancer in B-cells, kinase beta [Source:ZFIN;Acc:ZDB-GENE-071115-2]
ENSDARG00000058454	8	2433401	2434186	2433992,2434203,2434209	1	279,214,53	1064,1275,1281	protein_coding	ENSDART00000081325	protein_coding:appris:gencode_basic:	dynll1	dynein, light chain, LC8-type 1 [Source:ZFIN;Acc:ZDB-GENE-040426-1961]
ENSDARG00000062753	8	2591201	2591965	2591960,2591965	1	33,19	577,582	protein_coding	ENSDART00000143242	protein_coding:appris:gencode_basic:	naif1	nuclear apoptosis inducing factor 1 [Source:ZFIN;Acc:ZDB-GENE-081104-236]
ENSDARG00000062753	8	2595901	2596250	2596250	1	511	4867	protein_coding	ENSDART00000143242	protein_coding:appris:gencode_basic:	naif1	nuclear apoptosis inducing factor 1 [Source:ZFIN;Acc:ZDB-GENE-081104-236]
ENSDARG00000031222	8	3031001	3031262	3031262	1	31	1144	protein_coding	ENSDART00000136250	protein_coding:::	lhx2b	LIM homeobox 2b [Source:ZFIN;Acc:ZDB-GENE-051220-1]
ENSDARG00000031222	8	3044701	3045064	3045064	1	985	2421	protein_coding	ENSDART00000148020,ENSDART00000157599	protein_coding:appris:gencode_basic:,protein_coding:appris:gencode_basic:	lhx2b	LIM homeobox 2b [Source:ZFIN;Acc:ZDB-GENE-051220-1]
ENSDARG00000067524	8	3249004	3249600	3249004,3249011	-1	492,71	12,5	protein_coding	ENSDART00000035965,ENSDART00000170478	protein_coding:appris:gencode_basic:,protein_coding:appris:gencode_basic:	fut9b	fucosyltransferase 9b [Source:ZFIN;Acc:ZDB-GENE-030131-9925]
ENSDARG00000098201	8	3873570	3874100	3873570,3873829	-1	279,81	2798,2539	protein_coding	ENSDART00000169474	protein_coding:appris:gencode_basic:	mtmr3	myotubularin related protein 3 [Source:ZFIN;Acc:ZDB-GENE-091204-465]
ENSDARG00000098201	8	3874808	3876800	3875623,3874965	-1	316,107	745,1403	protein_coding	ENSDART00000169474	protein_coding:appris:gencode_basic:	mtmr3	myotubularin related protein 3 [Source:ZFIN;Acc:ZDB-GENE-091204-465]
ENSDARG00000086345	8	3984802	3985600	3984819,3984802	-1	44,12	3053,3070	protein_coding	ENSDART00000135006,ENSDART00000142846	protein_coding:appris::,protein_coding:appris:gencode_basic:	cux2b	cut-like homeobox 2b [Source:ZFIN;Acc:ZDB-GENE-081104-176]
ENSDARG00000022974	8	6877301	6877800	6877292	-1	536	0	protein_coding	ENSDART00000168406	protein_coding::gencode_basic:	wdr13	WD repeat domain 13 [Source:ZFIN;Acc:ZDB-GENE-050522-274]
ENSDARG00000022974	8	6878001	6878100	6877947	-1	16	29	protein_coding	ENSDART00000168293	protein_coding::gencode_basic:	wdr13	WD repeat domain 13 [Source:ZFIN;Acc:ZDB-GENE-050522-274]
ENSDARG00000063292	8	7329201	7330510	7329617,7329916	1	698,335	3,302	protein_coding	ENSDART00000092347	protein_coding:appris:gencode_basic:	ssuh2rs1	ssu-2 homolog, related sequence 1 [Source:ZFIN;Acc:ZDB-GENE-060929-994]
ENSDARG00000025949	8	7550669	7551100	7550675,7550669	-1	102,39	1689,1695	protein_coding	ENSDART00000137975	protein_coding:appris:gencode_basic:	irak1	interleukin-1 receptor-associated kinase 1 [Source:ZFIN;Acc:ZDB-GENE-071116-5]
ENSDARG00000043666	8	8442607	8442900	8442583	-1	288	2496	protein_coding	ENSDART00000064113	protein_coding:appris:gencode_basic:	abt1	activator of basal transcription 1 [Source:ZFIN;Acc:ZDB-GENE-050522-127]
ENSDARG00000043666	8	8443533	8443900	8443533	-1	28	1546	protein_coding	ENSDART00000064113	protein_coding:appris:gencode_basic:	abt1	activator of basal transcription 1 [Source:ZFIN;Acc:ZDB-GENE-050522-127]
ENSDARG00000043666	8	8444627	8445700	8444600	-1	193	479	protein_coding	ENSDART00000064113	protein_coding:appris:gencode_basic:	abt1	activator of basal transcription 1 [Source:ZFIN;Acc:ZDB-GENE-050522-127]
ENSDARG00000044972	8	8977201	8977400	8990590	1	16	0	protein_coding	ENSDART00000066107	protein_coding:appris:gencode_basic:	bcap31	B-cell receptor-associated protein 31 [Source:ZFIN;Acc:ZDB-GENE-030616-63]
ENSDARG00000044972	8	8993001	8993536	8993536	1	1406	2946	protein_coding	ENSDART00000066107	protein_coding:appris:gencode_basic:	bcap31	B-cell receptor-associated protein 31 [Source:ZFIN;Acc:ZDB-GENE-030616-63]
ENSDARG00000074238	8	10858701	10859974	10859974,10859628	1	1162,96	2406,2060	protein_coding	ENSDART00000140717	protein_coding:appris:gencode_basic:	brpf3b	bromodomain and PHD finger containing, 3b [Source:ZFIN;Acc:ZDB-GENE-081104-468]
ENSDARG00000073738	8	10981003	10981700	10981003,10981009	-1	992,92	343,337	protein_coding	ENSDART00000143844	protein_coding:appris:gencode_basic:	dennd2c	DENN/MADD domain containing 2C [Source:ZFIN;Acc:ZDB-GENE-081105-71]
ENSDARG00000023443	8	11450701	11450800	11456134	1	34	0	protein_coding	ENSDART00000018739,ENSDART00000162845,ENSDART00000170624	protein_coding::gencode_basic:,protein_coding::gencode_basic:,protein_coding::gencode_basic:	tjp2b	tight junction protein 2b (zona occludens 2) [Source:ZFIN;Acc:ZDB-GENE-040718-58]
ENSDARG00000023443	8	11453401	11453700	11456134	1	559	0	protein_coding	ENSDART00000018739,ENSDART00000162845,ENSDART00000170624	protein_coding::gencode_basic:,protein_coding::gencode_basic:,protein_coding::gencode_basic:	tjp2b	tight junction protein 2b (zona occludens 2) [Source:ZFIN;Acc:ZDB-GENE-040718-58]
ENSDARG00000023443	8	11455901	11456134	11456134	1	2019	0	protein_coding	ENSDART00000018739,ENSDART00000162845,ENSDART00000170624	protein_coding::gencode_basic:,protein_coding::gencode_basic:,protein_coding::gencode_basic:	tjp2b	tight junction protein 2b (zona occludens 2) [Source:ZFIN;Acc:ZDB-GENE-040718-58]
ENSDARG00000023443	8	11504601	11505142	11505142	1	1091	6	protein_coding	ENSDART00000115057	protein_coding:appris:gencode_basic:	tjp2b	tight junction protein 2b (zona occludens 2) [Source:ZFIN;Acc:ZDB-GENE-040718-58]
ENSDARG00000093042	8	12805152	12805900	12805455,12805462	-1	51,51	140,133	protein_coding	ENSDART00000146186	protein_coding:appris:gencode_basic:	si:dkey-104n9.1	si:dkey-104n9.1 [Source:ZFIN;Acc:ZDB-GENE-081104-300]
ENSDARG00000023546	8	13201868	13202200	13201868	-1	284	4798	protein_coding	ENSDART00000014528,ENSDART00000132685	protein_coding::gencode_basic:,protein_coding:appris:gencode_basic:	kcnn1b	potassium intermediate/small conductance calcium-activated channel, subfamily N, member 1b [Source:ZFIN;Acc:ZDB-GENE-060503-397]
ENSDARG00000023546	8	13206348	13207100	13206348	-1	121	318	protein_coding	ENSDART00000014528,ENSDART00000132685	protein_coding::gencode_basic:,protein_coding:appris:gencode_basic:	kcnn1b	potassium intermediate/small conductance calcium-activated channel, subfamily N, member 1b [Source:ZFIN;Acc:ZDB-GENE-060503-397]
ENSDARG00000043482	8	13496568	13497200	13496680,13496568	-1	1085,115	0,112	protein_coding	ENSDART00000063834	protein_coding:appris:gencode_basic:	zgc:86586	zgc:86586 [Source:ZFIN;Acc:ZDB-GENE-040625-129]
ENSDARG00000093521	8	13558678	13559600	13558678,13558848,13558911,13559264,13558963	-1	139,57,51,51,46	1022,852,789,436,737	protein_coding	ENSDART00000139285	protein_coding:appris:gencode_basic:	si:ch211-126g16.11	si:ch211-126g16.11 [Source:ZFIN;Acc:ZDB-GENE-081105-12]
ENSDARG00000079962	8	13922601	13922788	13922788,13922775	1	51,34	4621,4608	protein_coding	ENSDART00000143784	protein_coding:appris:gencode_basic:	doc2d	double C2-like domains, delta [Source:ZFIN;Acc:ZDB-GENE-081104-451]
ENSDARG00000058048	8	14022401	14022545	14022545	1	68	6	protein_coding	ENSDART00000080852	protein_coding:appris:gencode_basic:	ugt5e1	UDP glucuronosyltransferase 5 family, polypeptide E1 [Source:ZFIN;Acc:ZDB-GENE-081105-106]
ENSDARG00000058048	8	14025001	14025100	14025152	1	49	2418	protein_coding	ENSDART00000124849	protein_coding:appris:gencode_basic:	ugt5e1	UDP glucuronosyltransferase 5 family, polypeptide E1 [Source:ZFIN;Acc:ZDB-GENE-081105-106]
ENSDARG00000058032	8	14132601	14133192	14132867,14133048	1	206,63	0,177	protein_coding	ENSDART00000080832,ENSDART00000143905	protein_coding:appris:gencode_basic:,processed_transcript:::	si:dkey-6n6.2	si:dkey-6n6.2 [Source:ZFIN;Acc:ZDB-GENE-060503-173]
ENSDARG00000062346	8	14793701	14793953	14793948,14793953	1	98,14	14,19	protein_coding	ENSDART00000089971	protein_coding:appris:gencode_basic:	cacna1ea	calcium channel, voltage-dependent, R type, alpha 1E subunit a [Source:ZFIN;Acc:ZDB-GENE-081104-526]
ENSDARG00000040635	8	16385566	16385900	16385566	-1	351	3444	protein_coding	ENSDART00000098691	protein_coding:appris:gencode_basic:	rnf11b	ring finger protein 11b [Source:ZFIN;Acc:ZDB-GENE-050913-69]
ENSDARG00000040635	8	16388980	16389800	16388980	-1	16	30	protein_coding	ENSDART00000098691	protein_coding:appris:gencode_basic:	rnf11b	ring finger protein 11b [Source:ZFIN;Acc:ZDB-GENE-050913-69]
ENSDARG00000094752	8	16650819	16651400	16650819,16651096	-1	98,57	1839,1562	protein_coding	ENSDART00000076542	protein_coding:appris:gencode_basic:	rpe65b	retinal pigment epithelium-specific protein 65b [Source:ZFIN;Acc:ZDB-GENE-050410-16]
ENSDARG00000094752	8	16652618	16653200	16652655,16652618	-1	135,29	3,40	protein_coding	ENSDART00000076542	protein_coding:appris:gencode_basic:	rpe65b	retinal pigment epithelium-specific protein 65b [Source:ZFIN;Acc:ZDB-GENE-050410-16]
ENSDARG00000021288	8	17121001	17124355	17123955,17121362	1	207,105	2483,0	protein_coding	ENSDART00000061758,ENSDART00000170718	protein_coding:appris:gencode_basic:,protein_coding:appris:gencode_basic:	mier3b	mesoderm induction early response 1, family member 3 b [Source:ZFIN;Acc:ZDB-GENE-070424-65]
ENSDARG00000057368	8	18156354	18156600	18156362,18156354	-1	99,56	1042,1050	protein_coding	ENSDART00000080014	protein_coding:appris:gencode_basic:	rps8b	ribosomal protein S8b [Source:ZFIN;Acc:ZDB-GENE-050522-202]
ENSDARG00000062017	8	18619201	18619572	18619572	1	52	2409	protein_coding	ENSDART00000089141	protein_coding:appris:gencode_basic:	fsd1	fibronectin type III and SPRY domain containing 1 [Source:ZFIN;Acc:ZDB-GENE-060503-218]
ENSDARG00000062017	8	18619901	18620154	18620154	1	107	2991	protein_coding	ENSDART00000089141	protein_coding:appris:gencode_basic:	fsd1	fibronectin type III and SPRY domain containing 1 [Source:ZFIN;Acc:ZDB-GENE-060503-218]
ENSDARG00000027676	8	20826728	20827500	20826684,20826728	-1	30,9	2589,2545	protein_coding	ENSDART00000147267	protein_coding:appris:gencode_basic:	si:ch211-133l5.8	si:ch211-133l5.8 [Source:ZFIN;Acc:ZDB-GENE-081104-118]
ENSDARG00000019156	8	20861034	20861400	20861034,20861041,20861048	-1	118,26,24	4730,4723,4716	protein_coding	ENSDART00000025356	protein_coding:appris:gencode_basic:	haus5	HAUS augmin-like complex, subunit 5 [Source:ZFIN;Acc:ZDB-GENE-041114-150]
ENSDARG00000019156	8	20863267	20863900	20863643	-1	41	2121	protein_coding	ENSDART00000025356	protein_coding:appris:gencode_basic:	haus5	HAUS augmin-like complex, subunit 5 [Source:ZFIN;Acc:ZDB-GENE-041114-150]
ENSDARG00000009748	8	22261401	22262300	22262711	1	83	838	protein_coding	ENSDART00000005989	protein_coding:appris:gencode_basic:	dffb	DNA fragmentation factor, beta polypeptide (caspase-activated DNase) [Source:ZFIN;Acc:ZDB-GENE-030826-4]
ENSDARG00000009748	8	22263301	22263400	22263453	1	44	1580	protein_coding	ENSDART00000005989	protein_coding:appris:gencode_basic:	dffb	DNA fragmentation factor, beta polypeptide (caspase-activated DNase) [Source:ZFIN;Acc:ZDB-GENE-030826-4]
ENSDARG00000060361	8	22275956	22276600	22276017,22276230	-1	35,7	359,146	protein_coding	ENSDART00000084965	protein_coding:appris:gencode_basic:	cep104	centrosomal protein 104 [Source:ZFIN;Acc:ZDB-GENE-060503-195]
ENSDARG00000053138	8	22316001	22316706	22316706	1	606	1	protein_coding	ENSDART00000075129	protein_coding:appris:gencode_basic:	lrrc47	leucine rich repeat containing 47 [Source:ZFIN;Acc:ZDB-GENE-060503-289]
ENSDARG00000053138	8	22317501	22317690	22317690	1	76	985	protein_coding	ENSDART00000075129	protein_coding:appris:gencode_basic:	lrrc47	leucine rich repeat containing 47 [Source:ZFIN;Acc:ZDB-GENE-060503-289]
ENSDARG00000053138	8	22318801	22319163	22319163	1	122	2458	protein_coding	ENSDART00000075129	protein_coding:appris:gencode_basic:	lrrc47	leucine rich repeat containing 47 [Source:ZFIN;Acc:ZDB-GENE-060503-289]
ENSDARG00000079978	8	22985101	22986010	22986010	1	219	1123	protein_coding	ENSDART00000136784	protein_coding:appris:gencode_basic:	samd10a	sterile alpha motif domain containing 10a [Source:ZFIN;Acc:ZDB-GENE-080204-53]
ENSDARG00000079978	8	22987301	22987500	22987532,22987520	1	56,12	2645,2633	protein_coding	ENSDART00000136784	protein_coding:appris:gencode_basic:	samd10a	sterile alpha motif domain containing 10a [Source:ZFIN;Acc:ZDB-GENE-080204-53]
ENSDARG00000042948	8	23161901	23162643	23162559,23162643	1	449,356	3949,4033	protein_coding	ENSDART00000063057	protein_coding:appris:gencode_basic:	dnajc5aa	DnaJ (Hsp40) homolog, subfamily C, member 5aa [Source:ZFIN;Acc:ZDB-GENE-031113-20]
ENSDARG00000075333	8	23648501	23649320	23649266,23649307	1	438,27	11,52	protein_coding	ENSDART00000083605	protein_coding:appris:gencode_basic:	tbc1d25	TBC1 domain family, member 25 [Source:ZFIN;Acc:ZDB-GENE-041111-25]
ENSDARG00000078917	8	23755329	23756200	23755508,23755329	-1	50,42	31,2	protein_coding	ENSDART00000145179,ENSDART00000145894	protein_coding::gencode_basic:,protein_coding:appris:gencode_basic:	zgc:195245	zgc:195245 [Source:ZFIN;Acc:ZDB-GENE-081022-200]
ENSDARG00000075694	8	24096601	24096900	24096575	-1	81	4684	protein_coding	ENSDART00000112926	protein_coding:appris:gencode_basic:	adora1b	adenosine A1 receptor b [Source:ZFIN;Acc:ZDB-GENE-081105-156]
ENSDARG00000075694	8	24100001	24100300	24099965	-1	55	1294	protein_coding	ENSDART00000112926	protein_coding:appris:gencode_basic:	adora1b	adenosine A1 receptor b [Source:ZFIN;Acc:ZDB-GENE-081105-156]
ENSDARG00000073847	8	24766377	24769600	24767344,24769040	-1	862,501	1817,121	protein_coding	ENSDART00000111617	protein_coding:appris:gencode_basic:	rbm15	RNA binding motif protein 15 [Source:ZFIN;Acc:ZDB-GENE-041008-192]
ENSDARG00000001621	8	24995043	24995500	24995043	-1	65	18	protein_coding	ENSDART00000170511	protein_coding:appris:gencode_basic:	nfyal	nuclear transcription factor Y, alpha, like [Source:ZFIN;Acc:ZDB-GENE-040718-491]
ENSDARG00000001621	8	25002572	25003400	25002601	-1	1094	634	protein_coding	ENSDART00000003493	protein_coding::gencode_basic:	nfyal	nuclear transcription factor Y, alpha, like [Source:ZFIN;Acc:ZDB-GENE-040718-491]
ENSDARG00000019973	8	25567886	25568300	25567886	-1	1245	3816	protein_coding	ENSDART00000005906	protein_coding:appris:gencode_basic:	stk38a	serine/threonine kinase 38a [Source:ZFIN;Acc:ZDB-GENE-040426-2811]
ENSDARG00000019973	8	25570111	25572400	25571216	-1	99	486	protein_coding	ENSDART00000005906	protein_coding:appris:gencode_basic:	stk38a	serine/threonine kinase 38a [Source:ZFIN;Acc:ZDB-GENE-040426-2811]
ENSDARG00000055753	8	25731731	25733500	25732958,25731731	-1	279,262	28,93	protein_coding	ENSDART00000078152,ENSDART00000142925	protein_coding:appris:gencode_basic:,processed_transcript:::	suv39h1b	suppressor of variegation 3-9 homolog 1b [Source:ZFIN;Acc:ZDB-GENE-030131-5105]
ENSDARG00000039754	8	26011201	26011811	26011811	1	1618	0	protein_coding	ENSDART00000058100	protein_coding:appris:gencode_basic:	xpc	xeroderma pigmentosum, complementation group C [Source:ZFIN;Acc:ZDB-GENE-030131-8461]
ENSDARG00000039754	8	26012101	26012200	26012301	1	37	490	protein_coding	ENSDART00000058100	protein_coding:appris:gencode_basic:	xpc	xeroderma pigmentosum, complementation group C [Source:ZFIN;Acc:ZDB-GENE-030131-8461]
ENSDARG00000036811	8	26401401	26401775	26401775	1	386	3102	protein_coding	ENSDART00000145836	protein_coding:::	ifrd2	interferon-related developmental regulator 2 [Source:ZFIN;Acc:ZDB-GENE-040801-140]
ENSDARG00000036811	8	26407301	26408176	26408176	1	1539	1	protein_coding	ENSDART00000168780	protein_coding:appris:gencode_basic:	ifrd2	interferon-related developmental regulator 2 [Source:ZFIN;Acc:ZDB-GENE-040801-140]
ENSDARG00000090721	8	26845701	26846230	26846230	1	78	932	protein_coding	ENSDART00000127936	protein_coding:appris:gencode_basic:	prdm2a	PR domain containing 2, with ZNF domain a [Source:ZFIN;Acc:ZDB-GENE-081104-139]
ENSDARG00000090721	8	26846601	26846900	26846932	1	84	1634	protein_coding	ENSDART00000127936	protein_coding:appris:gencode_basic:	prdm2a	PR domain containing 2, with ZNF domain a [Source:ZFIN;Acc:ZDB-GENE-081104-139]
ENSDARG00000042708	8	28325401	28325600	28325345	-1	87	868	protein_coding	ENSDART00000062671	protein_coding:appris:gencode_basic:	tuba8l	tubulin, alpha 8 like [Source:ZFIN;Acc:ZDB-GENE-030131-9167]
ENSDARG00000042708	8	28326213	28326900	28326213	-1	20045	0	protein_coding	ENSDART00000062671	protein_coding:appris:gencode_basic:	tuba8l	tubulin, alpha 8 like [Source:ZFIN;Acc:ZDB-GENE-030131-9167]
ENSDARG00000016404	8	30060901	30061334	30061334,30061289	1	612,545	4387,4342	protein_coding	ENSDART00000148258	protein_coding:appris::	ptch1	patched 1 [Source:ZFIN;Acc:ZDB-GENE-980526-196]
ENSDARG00000006719	8	30653201	30653727	30653713,30653727	1	1401,96	30,44	protein_coding	ENSDART00000164976	protein_coding:appris:gencode_basic:	specc1la	sperm antigen with calponin homology and coiled-coil domains 1-like a [Source:ZFIN;Acc:ZDB-GENE-060810-139]
ENSDARG00000033871	8	30920301	30920454	30920570,30920408	1	19,14	164,2	protein_coding	ENSDART00000043251	protein_coding:appris:gencode_basic:	derl3	derlin 3 [Source:ZFIN;Acc:ZDB-GENE-040426-1324]
ENSDARG00000074087	8	31376155	31376400	31376171,31376155	-1	115,34	2160,2176	protein_coding	ENSDART00000114561,ENSDART00000159168	protein_coding:appris:gencode_basic:,protein_coding:appris:gencode_basic:	nim1k	NIM1 serine/threonine protein kinase [Source:ZFIN;Acc:ZDB-GENE-130530-744]
ENSDARG00000042159	8	32491565	32491800	32491461,32491466	-1	44,30	742,737	protein_coding	ENSDART00000061792	protein_coding:appris:gencode_basic:	RFESD	Rieske Fe-S domain containing [Source:HGNC Symbol;Acc:HGNC:29587]
ENSDARG00000079327	8	32775801	32776485	32776477,32776398,32776409,32776485	1	174,164,96,45	41,3,14,49	protein_coding	ENSDART00000112067,ENSDART00000137897	protein_coding:appris:gencode_basic:,protein_coding:::	hmcn2	hemicentin 2 [Source:ZFIN;Acc:ZDB-GENE-030131-9765]
ENSDARG00000053646	8	37706001	37706475	37706317,37706475	1	42,38	0,158	protein_coding	ENSDART00000127633	protein_coding:appris:gencode_basic:	adrb3a	adrenoceptor beta 3a [Source:ZFIN;Acc:ZDB-GENE-080917-21]
ENSDARG00000069956	8	38157001	38157100	38156939	-1	19	355	protein_coding	ENSDART00000102233,ENSDART00000125920	protein_coding:appris:gencode_basic:,protein_coding:appris:gencode_basic:	pdlim2	PDZ and LIM domain 2 (mystique) [Source:ZFIN;Acc:ZDB-GENE-070308-4]
ENSDARG00000069956	8	38157288	38158200	38157288	-1	1169	6	protein_coding	ENSDART00000102233,ENSDART00000125920	protein_coding:appris:gencode_basic:,protein_coding:appris:gencode_basic:	pdlim2	PDZ and LIM domain 2 (mystique) [Source:ZFIN;Acc:ZDB-GENE-070308-4]
ENSDARG00000060518	8	38616414	38616800	38616468,38616390,38616395	-1	81,64,40	575,653,648	protein_coding	ENSDART00000085304	protein_coding:appris:gencode_basic:	pcsk5b	proprotein convertase subtilisin/kexin type 5b [Source:ZFIN;Acc:ZDB-GENE-070822-7]
ENSDARG00000009629	8	39814362	39819300	39814367,39814362	-1	895,527	363,368	protein_coding	ENSDART00000019907	protein_coding:appris:gencode_basic:	unc119.1	unc-119 homolog 1 [Source:ZFIN;Acc:ZDB-GENE-030219-130]
ENSDARG00000019990	8	39852313	39852700	39852313,39852327	-1	131,41	4099,4085	protein_coding	ENSDART00000012391	protein_coding:appris:gencode_basic:	cabp1a	calcium binding protein 1a [Source:ZFIN;Acc:ZDB-GENE-041010-36]
ENSDARG00000036593	8	40205401	40205600	40205357	-1	37	2620	protein_coding	ENSDART00000162020	protein_coding:appris:gencode_basic:	kdm2ba	lysine (K)-specific demethylase 2Ba [Source:ZFIN;Acc:ZDB-GENE-040426-2195]
ENSDARG00000036593	8	40207530	40208000	40207742	-1	28	235	protein_coding	ENSDART00000162020	protein_coding:appris:gencode_basic:	kdm2ba	lysine (K)-specific demethylase 2Ba [Source:ZFIN;Acc:ZDB-GENE-040426-2195]
ENSDARG00000000966	8	43374757	43375200	43374768,43374757,43374785	-1	78,27,12	59,70,42	protein_coding	ENSDART00000001092,ENSDART00000140618	protein_coding:::,protein_coding:::	ncor2	nuclear receptor corepressor 2 [Source:ZFIN;Acc:ZDB-GENE-030616-81]
ENSDARG00000003527	8	45387035	45388400	45387857,45387035,45387738	-1	1089,533,483	267,0,386	protein_coding	ENSDART00000113837,ENSDART00000148676	protein_coding:appris:gencode_basic:,protein_coding:::	mak16	MAK16 homolog (S. cerevisiae) [Source:ZFIN;Acc:ZDB-GENE-020419-35]
ENSDARG00000034270	8	45754606	45754800	45754601	-1	48	4	protein_coding	ENSDART00000148206	protein_coding:appris::	ogdha	oxoglutarate (alpha-ketoglutarate) dehydrogenase a (lipoamide) [Source:ZFIN;Acc:ZDB-GENE-030131-2143]
ENSDARG00000034270	8	45756973	45757600	45756973	-1	394	29	protein_coding	ENSDART00000022242	protein_coding::gencode_basic:	ogdha	oxoglutarate (alpha-ketoglutarate) dehydrogenase a (lipoamide) [Source:ZFIN;Acc:ZDB-GENE-030131-2143]
ENSDARG00000012747	8	48969201	48970844	48970838,48970844	1	11991,825	0,5	protein_coding	ENSDART00000005464,ENSDART00000132035	protein_coding:appris:gencode_basic:,protein_coding:appris:gencode_basic:	rer1	retention in endoplasmic reticulum sorting receptor 1 [Source:ZFIN;Acc:ZDB-GENE-040426-1494]
ENSDARG00000073996	8	49234203	49235300	49234682,49234687,49234885	-1	19,16,14	255,250,52	protein_coding	ENSDART00000113159	protein_coding:appris:gencode_basic:	prickle3	prickle homolog 3 [Source:ZFIN;Acc:ZDB-GENE-081105-86]
ENSDARG00000068124	8	49489065	49489300	49489065,49489084	-1	43,42	192,173	protein_coding	ENSDART00000141691	protein_coding:appris::	opn7d	opsin 7, group member d [Source:ZFIN;Acc:ZDB-GENE-081105-91]
ENSDARG00000076250	8	49621601	49621800	49621819,49621814	1	124,10	4467,4462	protein_coding	ENSDART00000108613,ENSDART00000166399	protein_coding:appris:gencode_basic:,protein_coding:appris:gencode_basic:	rasef	RAS and EF-hand domain containing [Source:ZFIN;Acc:ZDB-GENE-081105-157]
ENSDARG00000059897	8	49832001	49832361	49832412,49832419	1	106,31	2161,2168	protein_coding	ENSDART00000083790	protein_coding::gencode_basic:	ntrk2a	neurotrophic tyrosine kinase, receptor, type 2a [Source:ZFIN;Acc:ZDB-GENE-010126-1]
ENSDARG00000059897	8	49878201	49878381	49878381	1	15	1775	protein_coding	ENSDART00000131732	protein_coding:appris:gencode_basic:	ntrk2a	neurotrophic tyrosine kinase, receptor, type 2a [Source:ZFIN;Acc:ZDB-GENE-010126-1]
ENSDARG00000057465	8	50015530	50017000	50016003,50015537,50015530	-1	835,620,64	3597,4063,4070	protein_coding	ENSDART00000080135	protein_coding:appris:gencode_basic:	gfpt1	glutamine--fructose-6-phosphate transaminase 1 [Source:ZFIN;Acc:ZDB-GENE-070423-1]
ENSDARG00000038422	8	50193201	50193480	50193512	1	53	1932	protein_coding	ENSDART00000056074	protein_coding:appris:gencode_basic:	entpd4	ectonucleoside triphosphate diphosphohydrolase 4 [Source:ZFIN;Acc:ZDB-GENE-040718-116]
ENSDARG00000038422	8	50193901	50194286	50194286	1	533	2706	protein_coding	ENSDART00000056074	protein_coding:appris:gencode_basic:	entpd4	ectonucleoside triphosphate diphosphohydrolase 4 [Source:ZFIN;Acc:ZDB-GENE-040718-116]
ENSDARG00000099651	8	50823924	50824700	50823940,50823924	-1	6805,490	706,722	protein_coding	ENSDART00000160612	protein_coding:appris:gencode_basic:	bin3	bridging integrator 3 [Source:ZFIN;Acc:ZDB-GENE-030131-2696]
ENSDARG00000077120	8	52418701	52419234	52419224,52419234	1	189,25	1107,1117	protein_coding	ENSDART00000115398	protein_coding:appris:gencode_basic:	arid5a	AT rich interactive domain 5A (MRF1-like) [Source:ZFIN;Acc:ZDB-GENE-100525-3]
ENSDARG00000016044	8	52444601	52444994	52444994,52444984	1	2066,437	18,8	protein_coding	ENSDART00000021604	protein_coding:appris:gencode_basic:	gins4	GINS complex subunit 4 (Sld5 homolog) [Source:ZFIN;Acc:ZDB-GENE-040801-59]
ENSDARG00000101589	8	53483701	53483958	53483952,53483958	1	36,13	289,295	protein_coding	ENSDART00000166705,ENSDART00000169514,ENSDART00000169637	protein_coding::gencode_basic:,protein_coding:::,protein_coding::gencode_basic:	cacna1db	calcium channel, voltage-dependent, L type, alpha 1D subunit, b [Source:ZFIN;Acc:ZDB-GENE-040525-3]
ENSDARG00000002193	8	53668301	53668400	53668275	-1	33	492	protein_coding	ENSDART00000027000	protein_coding:appris:gencode_basic:	rho	rhodopsin [Source:ZFIN;Acc:ZDB-GENE-990415-271]
ENSDARG00000002193	8	53668686	53669300	53668686	-1	333	81	protein_coding	ENSDART00000027000	protein_coding:appris:gencode_basic:	rho	rhodopsin [Source:ZFIN;Acc:ZDB-GENE-990415-271]
ENSDARG00000006990	8	54097901	54098290	54098290	1	506	656	protein_coding	ENSDART00000020569	protein_coding:appris:gencode_basic:	CRELD1	cysteine rich with EGF like domains 1 [Source:HGNC Symbol;Acc:HGNC:14630]
ENSDARG00000006990	8	54099001	54099184	54099184	1	143	1550	protein_coding	ENSDART00000020569	protein_coding:appris:gencode_basic:	CRELD1	cysteine rich with EGF like domains 1 [Source:HGNC Symbol;Acc:HGNC:14630]
ENSDARG00000102718	9	179901	180000	179849,179840	-1	4,4	2097,2106	protein_coding	ENSDART00000167605	protein_coding:appris:gencode_basic:	FO834829.3	-
ENSDARG00000078172	9	528001	529427	529348	1	20	1118	protein_coding	ENSDART00000112635	protein_coding:appris:gencode_basic:	PTGFRN (1 of many)	prostaglandin F2 receptor inhibitor [Source:HGNC Symbol;Acc:HGNC:9601]
ENSDARG00000078172	9	532101	532300	532342	1	123	4112	protein_coding	ENSDART00000112635	protein_coding:appris:gencode_basic:	PTGFRN (1 of many)	prostaglandin F2 receptor inhibitor [Source:HGNC Symbol;Acc:HGNC:9601]
ENSDARG00000101366	9	1074855	1075700	1074861,1074855	-1	608,189	2961,2967	protein_coding	ENSDART00000162203	protein_coding:appris:gencode_basic:	gpr1	G protein-coupled receptor 1 [Source:ZFIN;Acc:ZDB-GENE-091204-457]
ENSDARG00000076718	9	1368501	1370060	1370113,1368697,1369252,1369760	1	131,101,38,13	882,86,21,529	protein_coding	ENSDART00000036605,ENSDART00000140917	protein_coding:appris:gencode_basic:,protein_coding:appris:gencode_basic:	prkra	protein kinase, interferon-inducible double stranded RNA dependent activator [Source:ZFIN;Acc:ZDB-GENE-050309-206]
ENSDARG00000017359	9	3563201	3563705	3563495	1	111	0	protein_coding	ENSDART00000008606	protein_coding:appris:gencode_basic:	mettl8	methyltransferase like 8 [Source:ZFIN;Acc:ZDB-GENE-041114-19]
ENSDARG00000017359	9	3564001	3564100	3564192	1	11	697	protein_coding	ENSDART00000008606	protein_coding:appris:gencode_basic:	mettl8	methyltransferase like 8 [Source:ZFIN;Acc:ZDB-GENE-041114-19]
ENSDARG00000104196	9	5144601	5144889	5144889,5144883	1	42,15	4536,4530	protein_coding	ENSDART00000167412	protein_coding:appris:gencode_basic:	NR4A2 (1 of many)	nuclear receptor subfamily 4 group A member 2 [Source:HGNC Symbol;Acc:HGNC:7981]
ENSDARG00000042032	9	6678907	6679200	6678907	-1	109	1702	protein_coding	ENSDART00000113914	protein_coding::gencode_basic:	pou3f3a	POU class 3 homeobox 3a [Source:ZFIN;Acc:ZDB-GENE-980526-220]
ENSDARG00000042032	9	6680618	6681600	6680713	-1	883	1	protein_coding	ENSDART00000061593,ENSDART00000133178	protein_coding::gencode_basic:,protein_coding:appris:gencode_basic:	pou3f3a	POU class 3 homeobox 3a [Source:ZFIN;Acc:ZDB-GENE-980526-220]
ENSDARG00000042106	9	7752001	7752291	7752281,7752291	1	104,32	2449,2459	protein_coding	ENSDART00000061716	protein_coding:appris:gencode_basic:	mnx2a	motor neuron and pancreas homeobox 2a [Source:ZFIN;Acc:ZDB-GENE-040415-1]
ENSDARG00000042063	9	8312304	8312800	8312304	-1	359	15	protein_coding	ENSDART00000102739	protein_coding:appris:gencode_basic:	si:ch211-145c1.1	si:ch211-145c1.1 [Source:ZFIN;Acc:ZDB-GENE-070912-81]
ENSDARG00000042063	9	8315861	8316000	8312309	-1	11	10	protein_coding	ENSDART00000102739	protein_coding:appris:gencode_basic:	si:ch211-145c1.1	si:ch211-145c1.1 [Source:ZFIN;Acc:ZDB-GENE-070912-81]
ENSDARG00000070166	9	8432501	8432700	8433743	1	38	1	protein_coding	ENSDART00000102754,ENSDART00000142796	protein_coding:appris:gencode_basic:,processed_transcript:::	zgc:153499	zgc:153499 [Source:ZFIN;Acc:ZDB-GENE-060825-234]
ENSDARG00000070166	9	8433401	8433742	8433742	1	467	0	protein_coding	ENSDART00000102754,ENSDART00000142796	protein_coding:appris:gencode_basic:,processed_transcript:::	zgc:153499	zgc:153499 [Source:ZFIN;Acc:ZDB-GENE-060825-234]
ENSDARG00000104110	9	8907101	8907490	8907490,8907479	1	590,39	2721,2710	protein_coding	ENSDART00000159077	protein_coding:appris:gencode_basic:	col4a2	collagen, type IV, alpha 2 [Source:ZFIN;Acc:ZDB-GENE-070725-3]
ENSDARG00000077119	9	8940401	8940757	8940757	1	75	474	protein_coding	ENSDART00000134954	protein_coding:::	carkd	carbohydrate kinase domain containing [Source:ZFIN;Acc:ZDB-GENE-080204-1]
ENSDARG00000077119	9	8944301	8945140	8944651	1	310	0	protein_coding	ENSDART00000111214	protein_coding:appris:gencode_basic:	carkd	carbohydrate kinase domain containing [Source:ZFIN;Acc:ZDB-GENE-080204-1]
ENSDARG00000086215	9	9697901	9698100	9697863,9697870	-1	29,26	26,19	protein_coding	ENSDART00000149021	protein_coding:appris:gencode_basic:	gpr156	G protein-coupled receptor 156 [Source:ZFIN;Acc:ZDB-GENE-060201-2]
ENSDARG00000012796	9	10165541	10165800	10165493	-1	87	1043	protein_coding	ENSDART00000004745	protein_coding:appris:gencode_basic:	hnmt	histamine N-methyltransferase [Source:ZFIN;Acc:ZDB-GENE-040801-157]
ENSDARG00000012796	9	10166276	10167100	10166827	-1	62	0	protein_coding	ENSDART00000143295	protein_coding:appris:gencode_basic:	hnmt	histamine N-methyltransferase [Source:ZFIN;Acc:ZDB-GENE-040801-157]
ENSDARG00000017155	9	11443201	11443400	11443429,11443434	1	140,29	4941,4946	protein_coding	ENSDART00000007308	protein_coding:appris:gencode_basic:	wnt10a	wingless-type MMTV integration site family, member 10a [Source:ZFIN;Acc:ZDB-GENE-990415-278]
ENSDARG00000003421	9	12494156	12495600	12494893,12495180	-1	263,97	2539,2252	protein_coding	ENSDART00000102419	protein_coding:appris:gencode_basic:	igf2bp2a	insulin-like growth factor 2 mRNA binding protein 2a [Source:ZFIN;Acc:ZDB-GENE-070912-44]
ENSDARG00000003421	9	12496411	12497100	12496724	-1	26	708	protein_coding	ENSDART00000102419	protein_coding:appris:gencode_basic:	igf2bp2a	insulin-like growth factor 2 mRNA binding protein 2a [Source:ZFIN;Acc:ZDB-GENE-070912-44]
ENSDARG00000070011	9	12922501	12922800	12922850,12922839	1	30,18	19,8	protein_coding	ENSDART00000102386	protein_coding:appris:gencode_basic:	si:ch211-167j6.4	si:ch211-167j6.4 [Source:ZFIN;Acc:ZDB-GENE-070912-146]
ENSDARG00000020834	9	12983501	12983864	12983849,12983864	1	51,39	652,667	protein_coding	ENSDART00000102348	protein_coding:appris:gencode_basic:	si:dkey-230p4.1	si:dkey-230p4.1 [Source:ZFIN;Acc:ZDB-GENE-081104-380]
ENSDARG00000020834	9	12984701	12985075	12985065,12985075	1	18,11	1868,1878	protein_coding	ENSDART00000102348	protein_coding:appris:gencode_basic:	si:dkey-230p4.1	si:dkey-230p4.1 [Source:ZFIN;Acc:ZDB-GENE-081104-380]
ENSDARG00000058207	9	13828201	13829014	13829014	1	530	525	protein_coding	ENSDART00000141314	protein_coding:appris:gencode_basic:	abi2a	abl-interactor 2a [Source:ZFIN;Acc:ZDB-GENE-060929-192]
ENSDARG00000058207	9	13831701	13832031	13832031	1	62	3542	protein_coding	ENSDART00000141314	protein_coding:appris:gencode_basic:	abi2a	abl-interactor 2a [Source:ZFIN;Acc:ZDB-GENE-060929-192]
ENSDARG00000086317	9	14061701	14063186	14062294	1	78	370	protein_coding	ENSDART00000142749	protein_coding:appris::	si:ch211-67e16.4	si:ch211-67e16.4 [Source:ZFIN;Acc:ZDB-GENE-070912-311]
ENSDARG00000086317	9	14066801	14067572	14067572	1	936	0	protein_coding	ENSDART00000124267	protein_coding:appris:gencode_basic:	si:ch211-67e16.4	si:ch211-67e16.4 [Source:ZFIN;Acc:ZDB-GENE-070912-311]
ENSDARG00000086317	9	14070001	14070380	14070380	1	24	296	protein_coding	ENSDART00000134603	protein_coding:appris::	si:ch211-67e16.4	si:ch211-67e16.4 [Source:ZFIN;Acc:ZDB-GENE-070912-311]
ENSDARG00000074254	9	14230092	14231100	14230104,14230410	-1	218,42	1379,1073	protein_coding	ENSDART00000135458	protein_coding:appris:gencode_basic:	abcb6b	ATP-binding cassette, sub-family B (MDR/TAP), member 6b [Source:ZFIN;Acc:ZDB-GENE-070912-584]
ENSDARG00000074254	9	14231216	14231500	14231216,14231234	-1	50,11	267,249	protein_coding	ENSDART00000135458	protein_coding:appris:gencode_basic:	abcb6b	ATP-binding cassette, sub-family B (MDR/TAP), member 6b [Source:ZFIN;Acc:ZDB-GENE-070912-584]
ENSDARG00000034555	9	14595134	14595800	14595134	-1	790	2874	protein_coding	ENSDART00000144022	protein_coding:::	pard3bb	par-3 family cell polarity regulator beta b [Source:ZFIN;Acc:ZDB-GENE-070912-290]
ENSDARG00000034555	9	15170536	15170900	15170536	-1	20	1378	protein_coding	ENSDART00000131512	protein_coding:::	pard3bb	par-3 family cell polarity regulator beta b [Source:ZFIN;Acc:ZDB-GENE-070912-290]
ENSDARG00000034555	9	15171201	15171600	15171176	-1	44	738	protein_coding	ENSDART00000131512	protein_coding:::	pard3bb	par-3 family cell polarity regulator beta b [Source:ZFIN;Acc:ZDB-GENE-070912-290]
ENSDARG00000024694	9	16189749	16191900	16189929,16190480	-1	2626,733	14,2	protein_coding	ENSDART00000077187,ENSDART00000138204	protein_coding::gencode_basic:,protein_coding:appris:gencode_basic:	myo1b	myosin IB [Source:ZFIN;Acc:ZDB-GENE-030131-695]
ENSDARG00000024694	9	16240424	16240600	16240430	-1	12	1315	protein_coding	ENSDART00000131398	protein_coding::gencode_basic:	myo1b	myosin IB [Source:ZFIN;Acc:ZDB-GENE-030131-695]
ENSDARG00000078593	9	17530614	17531200	17530614	-1	76	2293	protein_coding	ENSDART00000146706	protein_coding:appris:gencode_basic:	vwa8	von Willebrand factor A domain containing 8 [Source:ZFIN;Acc:ZDB-GENE-070912-407]
ENSDARG00000078593	9	17532791	17533100	17532869	-1	173	38	protein_coding	ENSDART00000146706	protein_coding:appris:gencode_basic:	vwa8	von Willebrand factor A domain containing 8 [Source:ZFIN;Acc:ZDB-GENE-070912-407]
ENSDARG00000006816	9	18897301	18897600	18897606	1	50	1	protein_coding	ENSDART00000006514	protein_coding:appris:gencode_basic:	gtf2f2b	general transcription factor IIF, polypeptide 2b [Source:ZFIN;Acc:ZDB-GENE-050417-374]
ENSDARG00000006816	9	18898001	18898256	18898256	1	14	651	protein_coding	ENSDART00000006514	protein_coding:appris:gencode_basic:	gtf2f2b	general transcription factor IIF, polypeptide 2b [Source:ZFIN;Acc:ZDB-GENE-050417-374]
ENSDARG00000038305	9	18996607	18996900	18996622,18996607	-1	96,14	1471,1486	protein_coding	ENSDART00000099440	protein_coding:appris:gencode_basic:	VGLL3	vestigial like family member 3 [Source:HGNC Symbol;Acc:HGNC:24327]
ENSDARG00000090581	9	19666270	19667200	19666270,19666330	-1	119,73	548,488	protein_coding	ENSDART00000122894	protein_coding:appris:gencode_basic:	wdr4	WD repeat domain 4 [Source:ZFIN;Acc:ZDB-GENE-060810-10]
ENSDARG00000010437	9	20972401	20975783	20975736,20973184,20975783	1	14732,1788,1716	2558,6,2605	protein_coding	ENSDART00000139174	protein_coding:appris:gencode_basic:	fam46c	family with sequence similarity 46, member C [Source:ZFIN;Acc:ZDB-GENE-030131-5365]
ENSDARG00000011801	9	21261424	21261800	21261429,21261435	-1	57,33	61,55	protein_coding	ENSDART00000018570	protein_coding:appris:gencode_basic:	wars2	tryptophanyl tRNA synthetase 2, mitochondrial [Source:ZFIN;Acc:ZDB-GENE-050306-26]
ENSDARG00000069926	9	21389301	21389500	21389595	1	15	0	protein_coding	ENSDART00000061321	protein_coding:appris:gencode_basic:	hsd3b1	hydroxy-delta-5-steroid dehydrogenase, 3 beta- and steroid delta-isomerase 1 [Source:ZFIN;Acc:ZDB-GENE-081105-30]
ENSDARG00000069926	9	21389801	21389900	21389963	1	17	368	protein_coding	ENSDART00000061321	protein_coding:appris:gencode_basic:	hsd3b1	hydroxy-delta-5-steroid dehydrogenase, 3 beta- and steroid delta-isomerase 1 [Source:ZFIN;Acc:ZDB-GENE-081105-30]
ENSDARG00000040584	9	21551901	21552735	21552405,21552637	1	382,53	173,5	protein_coding	ENSDART00000059402,ENSDART00000147619	protein_coding:appris:gencode_basic:,protein_coding:appris:gencode_basic:	n6amt2	N-6 adenine-specific DNA methyltransferase 2 (putative) [Source:ZFIN;Acc:ZDB-GENE-040426-2551]
ENSDARG00000040584	9	21553301	21553500	21553609	1	6	977	protein_coding	ENSDART00000059402	protein_coding:appris:gencode_basic:	n6amt2	N-6 adenine-specific DNA methyltransferase 2 (putative) [Source:ZFIN;Acc:ZDB-GENE-040426-2551]
ENSDARG00000027234	9	21554756	21555100	21554764,21554756	-1	431,71	0,8	protein_coding	ENSDART00000038923,ENSDART00000132032	protein_coding:appris:gencode_basic:,protein_coding:::	ift88	intraflagellar transport 88 homolog [Source:ZFIN;Acc:ZDB-GENE-030131-574]
ENSDARG00000027353	9	21617943	21620100	21618973,21619093,21619435	-1	4092,1756,1152	469,349,7	protein_coding	ENSDART00000133469	protein_coding:appris:gencode_basic:	zmym2	zinc finger, MYM-type 2 [Source:ZFIN;Acc:ZDB-GENE-030131-2408]
ENSDARG00000027353	9	21642225	21642500	21642225	-1	33	1151	protein_coding	ENSDART00000136427	protein_coding:::	zmym2	zinc finger, MYM-type 2 [Source:ZFIN;Acc:ZDB-GENE-030131-2408]
ENSDARG00000030177	9	22159704	22161200	22160391,22160137	-1	116,86	0,254	protein_coding	ENSDART00000104322	protein_coding:appris:gencode_basic:	uchl3	ubiquitin carboxyl-terminal esterase L3 (ubiquitin thiolesterase) [Source:ZFIN;Acc:ZDB-GENE-050522-158]
ENSDARG00000007396	9	23214401	23214500	23214314	-1	38	1141	protein_coding	ENSDART00000022392	protein_coding:appris:gencode_basic:	rnd3b	Rho family GTPase 3b [Source:ZFIN;Acc:ZDB-GENE-040718-331]
ENSDARG00000007396	9	23215450	23215900	23215450	-1	48	5	protein_coding	ENSDART00000022392	protein_coding:appris:gencode_basic:	rnd3b	Rho family GTPase 3b [Source:ZFIN;Acc:ZDB-GENE-040718-331]
ENSDARG00000004307	9	23259801	23260000	23259752	-1	65	528	protein_coding	ENSDART00000020884	protein_coding:appris:gencode_basic:	lypd6	LY6/PLAUR domain containing 6 [Source:ZFIN;Acc:ZDB-GENE-040912-117]
ENSDARG00000004307	9	23260204	23260600	23260204	-1	206	76	protein_coding	ENSDART00000020884	protein_coding:appris:gencode_basic:	lypd6	LY6/PLAUR domain containing 6 [Source:ZFIN;Acc:ZDB-GENE-040912-117]
ENSDARG00000014348	9	24389601	24392780	24391543,24392653,24391167,24392509	1	468,425,228,133	1253,2363,877,2219	protein_coding	ENSDART00000003482	protein_coding:appris:gencode_basic:	stk17b	serine/threonine kinase 17b (apoptosis-inducing) [Source:ZFIN;Acc:ZDB-GENE-040426-1499]
ENSDARG00000004692	9	24403403	24404500	24403791,24403403	-1	2100,1113	0,388	protein_coding	ENSDART00000007914,ENSDART00000135356	protein_coding:appris:gencode_basic:,protein_coding:appris:gencode_basic:	nabp1a	nucleic acid binding protein 1a [Source:ZFIN;Acc:ZDB-GENE-041212-71]
ENSDARG00000062258	9	28090101	28090855	28090542	1	136	78	protein_coding	ENSDART00000163095	protein_coding:appris:gencode_basic:	armc8	armadillo repeat containing 8 [Source:ZFIN;Acc:ZDB-GENE-061027-88]
ENSDARG00000062258	9	28091201	28091300	28091361	1	10	501	protein_coding	ENSDART00000133997	protein_coding:appris:gencode_basic:	armc8	armadillo repeat containing 8 [Source:ZFIN;Acc:ZDB-GENE-061027-88]
ENSDARG00000099692	9	28425379	28425700	28425379,28425261	-1	141,27	1253,1371	protein_coding	ENSDART00000160387	protein_coding:appris:gencode_basic:	ccnyl1	cyclin Y-like 1 [Source:ZFIN;Acc:ZDB-GENE-060929-732]
ENSDARG00000005128	9	29867401	29867500	29868426	1	13	0	protein_coding	ENSDART00000015377	protein_coding:appris:gencode_basic:	rnaseh2b	ribonuclease H2, subunit B [Source:ZFIN;Acc:ZDB-GENE-040426-1090]
ENSDARG00000005128	9	29867901	29868025	29868427	1	108	1	protein_coding	ENSDART00000015377	protein_coding:appris:gencode_basic:	rnaseh2b	ribonuclease H2, subunit B [Source:ZFIN;Acc:ZDB-GENE-040426-1090]
ENSDARG00000005128	9	29868201	29868427	29868427	1	1838	1	protein_coding	ENSDART00000015377	protein_coding:appris:gencode_basic:	rnaseh2b	ribonuclease H2, subunit B [Source:ZFIN;Acc:ZDB-GENE-040426-1090]
ENSDARG00000095912	9	30679758	30680600	30679758,30679673	-1	1065,134	0,85	protein_coding	ENSDART00000149483	protein_coding:appris:gencode_basic:	si:dkey-229b18.3	si:dkey-229b18.3 [Source:ZFIN;Acc:ZDB-GENE-030131-6870]
ENSDARG00000062106	9	30987625	30988100	30987807	-1	44	2323	protein_coding	ENSDART00000146300	protein_coding:appris:gencode_basic:	klf5b	Kruppel-like factor 5b [Source:ZFIN;Acc:ZDB-GENE-080424-4]
ENSDARG00000062106	9	30989420	30989900	30989605	-1	29	525	protein_coding	ENSDART00000146300	protein_coding:appris:gencode_basic:	klf5b	Kruppel-like factor 5b [Source:ZFIN;Acc:ZDB-GENE-080424-4]
ENSDARG00000016022	9	31463347	31464000	31463347,31463409	-1	273,59	15,-47	protein_coding	ENSDART00000022204,ENSDART00000137343	protein_coding:appris:gencode_basic:,processed_transcript:::	zic5	zic family member 5 (odd-paired homolog, Drosophila) [Source:ZFIN;Acc:ZDB-GENE-040622-1]
ENSDARG00000061747	9	34051101	34051200	34051053,34051058	-1	39,12	3285,3280	protein_coding	ENSDART00000088441,ENSDART00000150035	protein_coding:appris:gencode_basic:,protein_coding:appris::	si:ch73-147f11.1	si:ch73-147f11.1 [Source:ZFIN;Acc:ZDB-GENE-110411-223]
ENSDARG00000055659	9	34352501	34353191	34352886	1	252	24	protein_coding	ENSDART00000143991	protein_coding:appris:gencode_basic:	gpr161	G protein-coupled receptor 161 [Source:ZFIN;Acc:ZDB-GENE-030616-58]
ENSDARG00000055659	9	34353301	34353894	34353649	1	42	458	protein_coding	ENSDART00000078051	protein_coding:appris:gencode_basic:	gpr161	G protein-coupled receptor 161 [Source:ZFIN;Acc:ZDB-GENE-030616-58]
ENSDARG00000061690	9	34433901	34434993	34434993	1	133	211	protein_coding	ENSDART00000132836	protein_coding:appris:gencode_basic:	nxpe3	neurexophilin and PC-esterase domain family, member 3 [Source:ZFIN;Acc:ZDB-GENE-061013-214]
ENSDARG00000061690	9	34436501	34437147	34437147	1	54	2365	protein_coding	ENSDART00000132836	protein_coding:appris:gencode_basic:	nxpe3	neurexophilin and PC-esterase domain family, member 3 [Source:ZFIN;Acc:ZDB-GENE-061013-214]
ENSDARG00000040778	9	37084207	37084700	37084207,37084218	-1	265,261	2255,2244	protein_coding	ENSDART00000059756	protein_coding:appris:gencode_basic:	ralba	v-ral simian leukemia viral oncogene homolog Ba (ras related) [Source:ZFIN;Acc:ZDB-GENE-040801-267]
ENSDARG00000030789	9	38543201	38543558	38543546	1	31	1121	protein_coding	ENSDART00000048753	protein_coding:appris:gencode_basic:	ddx18	DEAD (Asp-Glu-Ala-Asp) box polypeptide 18 [Source:ZFIN;Acc:ZDB-GENE-030131-9685]
ENSDARG00000030789	9	38544501	38544968	38545002,38544968	1	262,21	2577,2543	protein_coding	ENSDART00000048753	protein_coding:appris:gencode_basic:	ddx18	DEAD (Asp-Glu-Ala-Asp) box polypeptide 18 [Source:ZFIN;Acc:ZDB-GENE-030131-9685]
ENSDARG00000055052	9	39149101	39149400	39149405	1	23	4	protein_coding	ENSDART00000135902	protein_coding::gencode_basic:	map2	microtubule-associated protein 2 [Source:ZFIN;Acc:ZDB-GENE-041010-118]
ENSDARG00000055052	9	39158601	39159299	39159069	1	22	865	protein_coding	ENSDART00000148306	protein_coding:::	map2	microtubule-associated protein 2 [Source:ZFIN;Acc:ZDB-GENE-041010-118]
ENSDARG00000069111	9	40147387	40148500	40147387,40147530	-1	924,57	2051,1908	protein_coding	ENSDART00000166918	protein_coding:appris:gencode_basic:	IKZF2	si:zfos-1425h8.1 [Source:ZFIN;Acc:ZDB-GENE-100922-169]
ENSDARG00000076733	9	40831338	40832900	40831731,40831338	-1	99,78	1003,1396	protein_coding	ENSDART00000141979	protein_coding:appris:gencode_basic:	bard1	BRCA1 associated RING domain 1 [Source:ZFIN;Acc:ZDB-GENE-030131-5883]
ENSDARG00000031678	9	42850547	42852000	42851258,42850547,42850814	-1	696,332,71	143,854,587	protein_coding	ENSDART00000144744	protein_coding:appris:gencode_basic:	col5a2a	collagen, type V, alpha 2a [Source:ZFIN;Acc:ZDB-GENE-030616-13]
ENSDARG00000014008	9	43750101	43750200	43749994	-1	31	734	protein_coding	ENSDART00000023684	protein_coding:appris:gencode_basic:	cwc22	CWC22 spliceosome-associated protein homolog (S. cerevisiae) [Source:ZFIN;Acc:ZDB-GENE-060929-452]
ENSDARG00000014008	9	43750301	43750500	43750289	-1	14	439	protein_coding	ENSDART00000023684	protein_coding:appris:gencode_basic:	cwc22	CWC22 spliceosome-associated protein homolog (S. cerevisiae) [Source:ZFIN;Acc:ZDB-GENE-060929-452]
ENSDARG00000003544	9	45740401	45742391	45741315,45741714	1	275,140	427,826	protein_coding	ENSDART00000145616	protein_coding:appris:gencode_basic:	adarb1b	adenosine deaminase, RNA-specific, B1b [Source:ZFIN;Acc:ZDB-GENE-030219-15]
ENSDARG00000010300	9	45866701	45867458	45867238,45867395	1	56,15	230,387	protein_coding	ENSDART00000007189	protein_coding:appris:gencode_basic:	traf3ip1	TNF receptor-associated factor 3 interacting protein 1 [Source:ZFIN;Acc:ZDB-GENE-040426-1146]
ENSDARG00000031422	9	47001701	47002265	47002253,47002265	1	24,15	3112,3124	protein_coding	ENSDART00000025256	protein_coding:appris:gencode_basic:	igfbp2b	insulin-like growth factor binding protein 2b [Source:ZFIN;Acc:ZDB-GENE-090107-3]
ENSDARG00000031422	9	47003501	47003800	47003804	1	206	4663	protein_coding	ENSDART00000025256	protein_coding:appris:gencode_basic:	igfbp2b	insulin-like growth factor binding protein 2b [Source:ZFIN;Acc:ZDB-GENE-090107-3]
ENSDARG00000012368	9	50110849	50111400	50110849,50110688	-1	149,29	243,404	protein_coding	ENSDART00000044270	protein_coding:appris:gencode_basic:	ttc21b	tetratricopeptide repeat domain 21B [Source:ZFIN;Acc:ZDB-GENE-031010-34]
ENSDARG00000082979	9	52416601	52416700	52419655	1	8	35	protein_coding	ENSDART00000097149	protein_coding:appris:gencode_basic:	BAZ2B (1 of many)	bromodomain adjacent to zinc finger domain 2B [Source:HGNC Symbol;Acc:HGNC:963]
ENSDARG00000082979	9	52419301	52420033	52419654	1	1382	34	protein_coding	ENSDART00000097149	protein_coding:appris:gencode_basic:	BAZ2B (1 of many)	bromodomain adjacent to zinc finger domain 2B [Source:HGNC Symbol;Acc:HGNC:963]
ENSDARG00000082979	9	52421501	52421784	52421784	1	556	2164	protein_coding	ENSDART00000097149	protein_coding:appris:gencode_basic:	BAZ2B (1 of many)	bromodomain adjacent to zinc finger domain 2B [Source:HGNC Symbol;Acc:HGNC:963]
ENSDARG00000102265	9	52808249	52808400	52808261,52808249	-1	30,25	4118,4130	protein_coding	ENSDART00000165175,ENSDART00000166095	protein_coding:appris:gencode_basic:,protein_coding:appris:gencode_basic:	smarcal1	SWI/SNF related, matrix associated, actin dependent regulator of chromatin, subfamily a-like 1 [Source:ZFIN;Acc:ZDB-GENE-041210-303]
ENSDARG00000102265	9	52812345	52812600	52808261,52808249	-1	40,21	4118,4130	protein_coding	ENSDART00000165175,ENSDART00000166095	protein_coding:appris:gencode_basic:,protein_coding:appris:gencode_basic:	smarcal1	SWI/SNF related, matrix associated, actin dependent regulator of chromatin, subfamily a-like 1 [Source:ZFIN;Acc:ZDB-GENE-041210-303]
ENSDARG00000102265	9	52906104	52906400	52902010,52808261	-1	29,22	9,4118	protein_coding	ENSDART00000165175,ENSDART00000166095,ENSDART00000169572	protein_coding:appris:gencode_basic:,protein_coding:appris:gencode_basic:,protein_coding:appris:gencode_basic:	smarcal1	SWI/SNF related, matrix associated, actin dependent regulator of chromatin, subfamily a-like 1 [Source:ZFIN;Acc:ZDB-GENE-041210-303]
ENSDARG00000006008	9	53812701	53813089	53813089	1	86	4	protein_coding	ENSDART00000145138	protein_coding:appris::	dct	dopachrome tautomerase [Source:ZFIN;Acc:ZDB-GENE-000508-1]
ENSDARG00000006008	9	53815601	53815829	53815808	1	26	2723	protein_coding	ENSDART00000145138	protein_coding:appris::	dct	dopachrome tautomerase [Source:ZFIN;Acc:ZDB-GENE-000508-1]
ENSDARG00000045027	9	55119001	55119454	55119454,55119449	1	187,17	4078,4073	protein_coding	ENSDART00000166599	protein_coding:appris:gencode_basic:	rab9a	RAB9A, member RAS oncogene family [Source:ZFIN;Acc:ZDB-GENE-060825-293]
ENSDARG00000001676	9	55156478	55157300	55156968	-1	451	4720	protein_coding	ENSDART00000085693	protein_coding:appris:gencode_basic:	gpm6bb	glycoprotein M6Bb [Source:ZFIN;Acc:ZDB-GENE-030710-10]
ENSDARG00000001676	9	55170611	55171100	55170611	-1	1742	3587	protein_coding	ENSDART00000137214	protein_coding:appris:gencode_basic:	gpm6bb	glycoprotein M6Bb [Source:ZFIN;Acc:ZDB-GENE-030710-10]
ENSDARG00000002299	9	56221801	56222000	56221718	-1	43	4216	protein_coding	ENSDART00000032992	protein_coding:appris:gencode_basic:	arsh	arylsulfatase H [Source:ZFIN;Acc:ZDB-GENE-081104-120]
ENSDARG00000002299	9	56222801	56222900	56222764	-1	21	3170	protein_coding	ENSDART00000032992	protein_coding:appris:gencode_basic:	arsh	arylsulfatase H [Source:ZFIN;Acc:ZDB-GENE-081104-120]
ENSDARG00000104493	9	56637001	56637632	56637632	1	35	3201	protein_coding	ENSDART00000168530	protein_coding:appris:gencode_basic:	TBC1D8	TBC1 domain family member 8 [Source:HGNC Symbol;Acc:HGNC:17791]
ENSDARG00000053365	9	56637639	56638000	56637639	-1	749	95	protein_coding	ENSDART00000149554	protein_coding:appris:gencode_basic:	rpl31	ribosomal protein L31 [Source:ZFIN;Acc:ZDB-GENE-060331-121]
ENSDARG00000104493	9	56638001	56638419	56638419	1	429	3988	protein_coding	ENSDART00000168530	protein_coding:appris:gencode_basic:	TBC1D8	TBC1 domain family member 8 [Source:HGNC Symbol;Acc:HGNC:17791]
ENSDARG00000053365	9	56638425	56638600	56638425	-1	11106	2	protein_coding	ENSDART00000149851	protein_coding:appris:gencode_basic:	rpl31	ribosomal protein L31 [Source:ZFIN;Acc:ZDB-GENE-060331-121]
ENSDARG00000053365	9	56640401	56640800	56638425	-1	30788	2	protein_coding	ENSDART00000149851	protein_coding:appris:gencode_basic:	rpl31	ribosomal protein L31 [Source:ZFIN;Acc:ZDB-GENE-060331-121]
ENSDARG00000053365	9	56642801	56643000	56638425	-1	4518	2	protein_coding	ENSDART00000149851	protein_coding:appris:gencode_basic:	rpl31	ribosomal protein L31 [Source:ZFIN;Acc:ZDB-GENE-060331-121]
ENSDARG00000053365	9	56643501	56643700	56638425	-1	1015	2	protein_coding	ENSDART00000149851	protein_coding:appris:gencode_basic:	rpl31	ribosomal protein L31 [Source:ZFIN;Acc:ZDB-GENE-060331-121]
ENSDARG00000038805	10	115201	116029	116029,115457,115987	1	334,66,53	693,121,651	protein_coding	ENSDART00000056672	protein_coding:appris:gencode_basic:	pigp	phosphatidylinositol glycan anchor biosynthesis, class P [Source:ZFIN;Acc:ZDB-GENE-030131-4041]
ENSDARG00000075226	10	732201	733333	733333,732704,733326	1	1772,1149,533	2449,1820,2442	protein_coding	ENSDART00000110384	protein_coding:appris:gencode_basic:	smad4a	SMAD family member 4a [Source:ZFIN;Acc:ZDB-GENE-990603-8]
ENSDARG00000102742	10	1077375	1077800	1077375	-1	840	1131	protein_coding	ENSDART00000159412	protein_coding:appris:gencode_basic:	bmpr1bb	bone morphogenetic protein receptor, type IBb [Source:ZFIN;Acc:ZDB-GENE-090610-1]
ENSDARG00000102742	10	1078118	1078400	1078123	-1	27	383	protein_coding	ENSDART00000159412	protein_coding:appris:gencode_basic:	bmpr1bb	bone morphogenetic protein receptor, type IBb [Source:ZFIN;Acc:ZDB-GENE-090610-1]
ENSDARG00000027600	10	1188786	1189100	1188786	-1	484	3969	protein_coding	ENSDART00000036090	protein_coding:appris:gencode_basic:	pdlim5b	PDZ and LIM domain 5b [Source:ZFIN;Acc:ZDB-GENE-040426-908]
ENSDARG00000027600	10	1192755	1193100	1192755	-1	577	0	protein_coding	ENSDART00000036090	protein_coding:appris:gencode_basic:	pdlim5b	PDZ and LIM domain 5b [Source:ZFIN;Acc:ZDB-GENE-040426-908]
ENSDARG00000027600	10	1195801	1195900	1192755	-1	16	0	protein_coding	ENSDART00000036090	protein_coding:appris:gencode_basic:	pdlim5b	PDZ and LIM domain 5b [Source:ZFIN;Acc:ZDB-GENE-040426-908]
ENSDARG00000027600	10	1209250	1209600	1209250	-1	874	3	protein_coding	ENSDART00000098750	protein_coding::gencode_basic:	pdlim5b	PDZ and LIM domain 5b [Source:ZFIN;Acc:ZDB-GENE-040426-908]
ENSDARG00000037843	10	3039701	3040273	3040027,3040034	1	193,10	1034,1041	protein_coding	ENSDART00000055140	protein_coding:appris:gencode_basic:	tor4aa	torsin family 4, member Aa [Source:ZFIN;Acc:ZDB-GENE-050417-9]
ENSDARG00000026908	10	3417101	3417200	3417018	-1	39	2510	protein_coding	ENSDART00000037183	protein_coding:appris:gencode_basic:	tmed2	transmembrane p24 trafficking protein 2 [Source:ZFIN;Acc:ZDB-GENE-030131-269]
ENSDARG00000026908	10	3418717	3418900	3418446,3418485,3418717	-1	30,28,14	1082,1043,811	protein_coding	ENSDART00000037183	protein_coding:appris:gencode_basic:	tmed2	transmembrane p24 trafficking protein 2 [Source:ZFIN;Acc:ZDB-GENE-030131-269]
ENSDARG00000098902	10	7662805	7663000	7662914	-1	17	2084	protein_coding	ENSDART00000166234	protein_coding:appris:gencode_basic:	ubxn8	UBX domain protein 8 [Source:ZFIN;Acc:ZDB-GENE-050522-266]
ENSDARG00000098902	10	7664201	7664500	7664200	-1	49	798	protein_coding	ENSDART00000166234	protein_coding:appris:gencode_basic:	ubxn8	UBX domain protein 8 [Source:ZFIN;Acc:ZDB-GENE-050522-266]
ENSDARG00000053527	10	7764744	7765100	7764751	-1	15	3830	protein_coding	ENSDART00000075563	protein_coding:appris:gencode_basic:	snx24	sorting nexin 24 [Source:ZFIN;Acc:ZDB-GENE-050913-45]
ENSDARG00000053527	10	7768580	7768900	7768580	-1	166	1	protein_coding	ENSDART00000075563	protein_coding:appris:gencode_basic:	snx24	sorting nexin 24 [Source:ZFIN;Acc:ZDB-GENE-050913-45]
ENSDARG00000052658	10	8511701	8513343	8512575,8513034	1	170,167	2128,2587	protein_coding	ENSDART00000074553	protein_coding:appris:gencode_basic:	pptc7b	PTC7 protein phosphatase homolog b [Source:ZFIN;Acc:ZDB-GENE-081105-111]
ENSDARG00000044253	10	9401501	9401886	9401886,9401881	1	391,267	0,0	protein_coding	ENSDART00000064973,ENSDART00000171168	protein_coding:appris:gencode_basic:,protein_coding:appris:gencode_basic:	paqr3b	progestin and adipoQ receptor family member IIIb [Source:ZFIN;Acc:ZDB-GENE-050913-128]
ENSDARG00000044261	10	9734201	9734491	9734523,9734429	1	58,28	2408,2314	protein_coding	ENSDART00000136281	protein_coding:::	si:ch211-243g18.2	si:ch211-243g18.2 [Source:ZFIN;Acc:ZDB-GENE-030131-2830]
ENSDARG00000091198	10	10367201	10367968	10367709,10367788,10367968	1	212,129,128	3,1,181	protein_coding	ENSDART00000129952,ENSDART00000142895	protein_coding:appris:gencode_basic:,protein_coding:appris:gencode_basic:	urm1	ubiquitin related modifier 1 [Source:ZFIN;Acc:ZDB-GENE-091204-300]
ENSDARG00000069439	10	10837501	10838048	10838145,10838048	1	44,25	207,110	protein_coding	ENSDART00000101077	protein_coding:appris:gencode_basic:	ptgdsa	prostaglandin D2 synthase a [Source:ZFIN;Acc:ZDB-GENE-081022-118]
ENSDARG00000063194	10	11366401	11366700	11366383	-1	267	2734	protein_coding	ENSDART00000092110	protein_coding:appris:gencode_basic:	lin54	lin-54 DREAM MuvB core complex component [Source:ZFIN;Acc:ZDB-GENE-060929-440]
ENSDARG00000063194	10	11368903	11370200	11368903	-1	952	214	protein_coding	ENSDART00000092110	protein_coding:appris:gencode_basic:	lin54	lin-54 DREAM MuvB core complex component [Source:ZFIN;Acc:ZDB-GENE-060929-440]
ENSDARG00000087779	10	15361210	15361400	15361210	-1	56	2173	protein_coding	ENSDART00000154037	protein_coding:appris:gencode_basic:	pum3	pumilio RNA-binding family member 3 [Source:ZFIN;Acc:ZDB-GENE-030131-9808]
ENSDARG00000087779	10	15366801	15367000	15363404	-1	47	5	protein_coding	ENSDART00000127277	protein_coding:appris:gencode_basic:	pum3	pumilio RNA-binding family member 3 [Source:ZFIN;Acc:ZDB-GENE-030131-9808]
ENSDARG00000025220	10	17475301	17477273	17477273,17477166	1	8544,3219	829,722	protein_coding	ENSDART00000038780	protein_coding::gencode_basic:	sppl3	signal peptide peptidase 3 [Source:ZFIN;Acc:ZDB-GENE-050913-71]
ENSDARG00000032083	10	19034701	19035465	19035325,19035455	1	57,39	288,418	protein_coding	ENSDART00000146517	protein_coding:appris:gencode_basic:	dpysl2b	dihydropyrimidinase-like 2b [Source:ZFIN;Acc:ZDB-GENE-031105-1]
ENSDARG00000032083	10	19037801	19038185	19038179	1	789	3142	protein_coding	ENSDART00000146517	protein_coding:appris:gencode_basic:	dpysl2b	dihydropyrimidinase-like 2b [Source:ZFIN;Acc:ZDB-GENE-031105-1]
ENSDARG00000062765	10	20581426	20582900	20581426,20581678	-1	1402,695	268,16	protein_coding	ENSDART00000091115	protein_coding:appris:gencode_basic:	whsc1l1	Wolf-Hirschhorn syndrome candidate 1-like 1 [Source:ZFIN;Acc:ZDB-GENE-050324-2]
ENSDARG00000014047	10	22174801	22175000	22174725	-1	20	591	protein_coding	ENSDART00000006173	protein_coding:appris:gencode_basic:	cldn7b	claudin 7b [Source:ZFIN;Acc:ZDB-GENE-001103-5]
ENSDARG00000014047	10	22175317	22176600	22175317	-1	13014	0	protein_coding	ENSDART00000167651	protein_coding:appris:gencode_basic:	cldn7b	claudin 7b [Source:ZFIN;Acc:ZDB-GENE-001103-5]
ENSDARG00000056913	10	22819612	22820400	22819867,22819729	-1	228,36	14,152	protein_coding	ENSDART00000079469	protein_coding:appris:gencode_basic:	pcolcea	procollagen C-endopeptidase enhancer a [Source:ZFIN;Acc:ZDB-GENE-041014-370]
ENSDARG00000094899	10	22936910	22937200	22936890	-1	46	1009	protein_coding	ENSDART00000131992	protein_coding:appris:gencode_basic:	si:ch1073-143l10.2	si:ch1073-143l10.2 [Source:ZFIN;Acc:ZDB-GENE-030131-863]
ENSDARG00000094899	10	22937406	22937700	22937406	-1	20	493	protein_coding	ENSDART00000131992	protein_coding:appris:gencode_basic:	si:ch1073-143l10.2	si:ch1073-143l10.2 [Source:ZFIN;Acc:ZDB-GENE-030131-863]
ENSDARG00000099273	10	22955601	22957411	22957103	1	225	514	protein_coding	ENSDART00000171298	protein_coding:appris:gencode_basic:	zgc:103508	zgc:103508 [Source:ZFIN;Acc:ZDB-GENE-041212-28]
ENSDARG00000099273	10	22957601	22958454	22958195	1	336	1606	protein_coding	ENSDART00000171298	protein_coding:appris:gencode_basic:	zgc:103508	zgc:103508 [Source:ZFIN;Acc:ZDB-GENE-041212-28]
ENSDARG00000057105	10	23099338	23099700	23099338	-1	210	1951	protein_coding	ENSDART00000148333	protein_coding:appris:gencode_basic:	nle1	notchless homolog 1 (Drosophila) [Source:ZFIN;Acc:ZDB-GENE-050522-321]
ENSDARG00000057105	10	23101299	23102300	23101802	-1	66	20	protein_coding	ENSDART00000079703	protein_coding:appris:gencode_basic:	nle1	notchless homolog 1 (Drosophila) [Source:ZFIN;Acc:ZDB-GENE-050522-321]
ENSDARG00000056964	10	24755651	24757100	24755806,24755661,24755651	-1	3708,684,251	1,146,156	protein_coding	ENSDART00000079528	protein_coding:appris:gencode_basic:	ilk	integrin-linked kinase [Source:ZFIN;Acc:ZDB-GENE-040426-1435]
ENSDARG00000005397	10	26169143	26169600	26169143	-1	204	0	protein_coding	ENSDART00000136472	protein_coding:appris:gencode_basic:	trim3b	tripartite motif containing 3b [Source:ZFIN;Acc:ZDB-GENE-070112-1132]
ENSDARG00000005397	10	26170754	26170900	26170754	-1	21	2	protein_coding	ENSDART00000136291	processed_transcript:::	trim3b	tripartite motif containing 3b [Source:ZFIN;Acc:ZDB-GENE-070112-1132]
ENSDARG00000079933	10	26537636	26537900	26537642,26537636	-1	91,67	2979,2985	protein_coding	ENSDART00000135951	protein_coding:appris:gencode_basic:	SLC46A3 (1 of many)	si:dkey-5g14.1 [Source:ZFIN;Acc:ZDB-GENE-091204-361]
ENSDARG00000079933	10	26540601	26540700	26540542	-1	43	79	protein_coding	ENSDART00000135951	protein_coding:appris:gencode_basic:	SLC46A3 (1 of many)	si:dkey-5g14.1 [Source:ZFIN;Acc:ZDB-GENE-091204-361]
ENSDARG00000069109	10	26869901	26870333	26870333	1	667	2	protein_coding	ENSDART00000100301	protein_coding:appris:gencode_basic:	sssca1	Sjogren syndrome/scleroderma autoantigen 1 [Source:ZFIN;Acc:ZDB-GENE-041010-102]
ENSDARG00000069109	10	26871501	26871926	26871926	1	678	1595	protein_coding	ENSDART00000100301	protein_coding:appris:gencode_basic:	sssca1	Sjogren syndrome/scleroderma autoantigen 1 [Source:ZFIN;Acc:ZDB-GENE-041010-102]
ENSDARG00000014506	10	29383376	29383800	29383376,29383446	-1	492,185	74,4	protein_coding	ENSDART00000022605	protein_coding:appris:gencode_basic:	tmem126a	transmembrane protein 126A [Source:ZFIN;Acc:ZDB-GENE-040426-1770]
ENSDARG00000099323	10	29823301	29823845	29823604,29823596	1	58,48	4435,4427	protein_coding	ENSDART00000158154	protein_coding:::	dlg2	discs, large homolog 2 (Drosophila) [Source:ZFIN;Acc:ZDB-GENE-050221-3]
ENSDARG00000036338	10	29864597	29865200	29864611,29864682	-1	160,49	78,7	protein_coding	ENSDART00000052787	protein_coding:appris:gencode_basic:	vps11	vacuolar protein sorting 11 [Source:ZFIN;Acc:ZDB-GENE-050731-5]
ENSDARG00000018846	10	32553509	32554000	32553509,32553586,32553581	-1	667,494,54	3907,3830,3835	protein_coding	ENSDART00000066793	protein_coding:appris:gencode_basic:	dgat2	diacylglycerol O-acyltransferase 2 [Source:ZFIN;Acc:ZDB-GENE-050913-15]
ENSDARG00000019228	10	32589128	32589500	32589134,32589128	-1	118,16	1815,1821	protein_coding	ENSDART00000128888	protein_coding::gencode_basic:	mogat2	monoacylglycerol O-acyltransferase 2 [Source:ZFIN;Acc:ZDB-GENE-041010-186]
ENSDARG00000098867	10	33322609	33323000	33322609,33322615	-1	1264,110	2902,2896	protein_coding	ENSDART00000163360	protein_coding:appris:gencode_basic:	PRDM15	PR/SET domain 15 [Source:HGNC Symbol;Acc:HGNC:13999]
ENSDARG00000035332	10	33634701	33635249	33635308	1	260	6	protein_coding	ENSDART00000051197,ENSDART00000130093	protein_coding:appris:gencode_basic:,protein_coding:appris:gencode_basic:	c10h21orf59	c10h21orf59 homolog (H. sapiens) [Source:ZFIN;Acc:ZDB-GENE-040930-8]
ENSDARG00000035332	10	33635501	33635774	33635774	1	46	472	protein_coding	ENSDART00000051197,ENSDART00000130093	protein_coding:appris:gencode_basic:,protein_coding:appris:gencode_basic:	c10h21orf59	c10h21orf59 homolog (H. sapiens) [Source:ZFIN;Acc:ZDB-GENE-040930-8]
ENSDARG00000035332	10	33635901	33636200	33636228	1	36	926	protein_coding	ENSDART00000051197,ENSDART00000130093	protein_coding:appris:gencode_basic:,protein_coding:appris:gencode_basic:	c10h21orf59	c10h21orf59 homolog (H. sapiens) [Source:ZFIN;Acc:ZDB-GENE-040930-8]
ENSDARG00000018856	10	34793464	34793800	34793464	-1	256	0	protein_coding	ENSDART00000145450	protein_coding::gencode_basic:	dclk1a	doublecortin-like kinase 1a [Source:ZFIN;Acc:ZDB-GENE-061013-124]
ENSDARG00000018856	10	34822511	34822800	34822430	-1	51	1566	protein_coding	ENSDART00000145545	protein_coding:::	dclk1a	doublecortin-like kinase 1a [Source:ZFIN;Acc:ZDB-GENE-061013-124]
ENSDARG00000079889	10	35589201	35589400	35589437,35589432	1	25,20	4713,4708	protein_coding	ENSDART00000109705	protein_coding:appris:gencode_basic:	phldb2a	pleckstrin homology-like domain, family B, member 2a [Source:ZFIN;Acc:ZDB-GENE-091118-9]
ENSDARG00000043148	10	36611211	36611600	36611156,36611211	-1	31,15	58,3	protein_coding	ENSDART00000063347	protein_coding:appris:gencode_basic:	slc1a3b	solute carrier family 1 (glial high affinity glutamate transporter), member 3b [Source:ZFIN;Acc:ZDB-GENE-090708-3]
ENSDARG00000054155	10	40900612	40901200	40900619,40900612	-1	53843,5300	0,6	protein_coding	ENSDART00000076304,ENSDART00000172089	protein_coding:appris:gencode_basic:,protein_coding:appris:gencode_basic:	pcna	proliferating cell nuclear antigen [Source:ZFIN;Acc:ZDB-GENE-000210-8]
ENSDARG00000054155	10	40901778	40901900	40900619	-1	175	0	protein_coding	ENSDART00000172089	protein_coding:appris:gencode_basic:	pcna	proliferating cell nuclear antigen [Source:ZFIN;Acc:ZDB-GENE-000210-8]
ENSDARG00000010603	10	42728201	42728598	42728598,42728603	1	562,112	1156,1161	protein_coding	ENSDART00000005496	protein_coding:appris:gencode_basic:	kctd9b	potassium channel tetramerization domain containing 9b [Source:ZFIN;Acc:ZDB-GENE-040718-238]
ENSDARG00000087243	10	42912814	42914800	42912814	-1	4697	2304	protein_coding	ENSDART00000123608	protein_coding:appris:gencode_basic:	zgc:100918	zgc:100918 [Source:ZFIN;Acc:ZDB-GENE-040927-2]
ENSDARG00000087243	10	42915578	42917200	42916594	-1	66	11	protein_coding	ENSDART00000113926	protein_coding:appris:gencode_basic:	zgc:100918	zgc:100918 [Source:ZFIN;Acc:ZDB-GENE-040927-2]
ENSDARG00000079483	10	44662401	44662500	44662348	-1	16	2755	protein_coding	ENSDART00000111509	protein_coding:appris:gencode_basic:	CABZ01072096.1	-
ENSDARG00000079483	10	44662705	44663200	44662874	-1	55	2229	protein_coding	ENSDART00000111509	protein_coding:appris:gencode_basic:	CABZ01072096.1	-
ENSDARG00000103546	10	45131714	45132600	45131714	-1	26	1210	protein_coding	ENSDART00000166528	protein_coding:appris:gencode_basic:	purbb	purine-rich element binding protein Bb [Source:ZFIN;Acc:ZDB-GENE-040426-1478]
ENSDARG00000103546	10	45132832	45133900	45132832,45132914	-1	231,49	92,10	protein_coding	ENSDART00000166528	protein_coding:appris:gencode_basic:	purbb	purine-rich element binding protein Bb [Source:ZFIN;Acc:ZDB-GENE-040426-1478]
ENSDARG00000103994	10	45499101	45499200	45505661	1	12	6	protein_coding	ENSDART00000166085	protein_coding:appris:gencode_basic:	ppiab	peptidylprolyl isomerase Ab (cyclophilin A) [Source:ZFIN;Acc:ZDB-GENE-030131-7459]
ENSDARG00000103994	10	45504401	45504600	45505661,45505656	1	357,290	6,1	protein_coding	ENSDART00000166085	protein_coding:appris:gencode_basic:	ppiab	peptidylprolyl isomerase Ab (cyclophilin A) [Source:ZFIN;Acc:ZDB-GENE-030131-7459]
ENSDARG00000103994	10	45505301	45505667	45505661,45505667	1	11152,901	6,12	protein_coding	ENSDART00000166085	protein_coding:appris:gencode_basic:	ppiab	peptidylprolyl isomerase Ab (cyclophilin A) [Source:ZFIN;Acc:ZDB-GENE-030131-7459]
ENSDARG00000101413	11	147201	147400	147419	1	33	0	protein_coding	ENSDART00000161198	protein_coding::gencode_basic:	dusp7	dual specificity phosphatase 7 [Source:ZFIN;Acc:ZDB-GENE-030131-5457]
ENSDARG00000101413	11	147701	148096	148096	1	526	0	protein_coding	ENSDART00000170778	protein_coding:appris:gencode_basic:	dusp7	dual specificity phosphatase 7 [Source:ZFIN;Acc:ZDB-GENE-030131-5457]
ENSDARG00000075748	11	196901	197200	197221,197272	1	124,53	1,52	protein_coding	ENSDART00000086166,ENSDART00000169395,ENSDART00000173204	protein_coding:appris:gencode_basic:,protein_coding::gencode_basic:,protein_coding:::	NCKAP1L	zgc:172352 [Source:ZFIN;Acc:ZDB-GENE-080204-117]
ENSDARG00000076518	11	277401	277600	295750	1	17	1	protein_coding	ENSDART00000109091	protein_coding:appris:gencode_basic:	mettl1	methyltransferase like 1 [Source:ZFIN;Acc:ZDB-GENE-041010-24]
ENSDARG00000076518	11	278801	278900	295751	1	22	2	protein_coding	ENSDART00000109091	protein_coding:appris:gencode_basic:	mettl1	methyltransferase like 1 [Source:ZFIN;Acc:ZDB-GENE-041010-24]
ENSDARG00000076518	11	295501	295751	295751	1	1371	2	protein_coding	ENSDART00000109091	protein_coding:appris:gencode_basic:	mettl1	methyltransferase like 1 [Source:ZFIN;Acc:ZDB-GENE-041010-24]
ENSDARG00000076518	11	296801	297100	297114,297105	1	62,32	1365,1356	protein_coding	ENSDART00000109091	protein_coding:appris:gencode_basic:	mettl1	methyltransferase like 1 [Source:ZFIN;Acc:ZDB-GENE-041010-24]
ENSDARG00000070922	11	464512	464800	464517,464512	-1	52,21	572,577	protein_coding	ENSDART00000104520	protein_coding:appris:gencode_basic:	cnbpb	CCHC-type zinc finger, nucleic acid binding protein b [Source:ZFIN;Acc:ZDB-GENE-030131-7782]
ENSDARG00000032264	11	1544201	1544400	1544423	1	32	346	protein_coding	ENSDART00000137479	protein_coding:::	mybl2b	v-myb avian myeloblastosis viral oncogene homolog-like 2b [Source:ZFIN;Acc:ZDB-GENE-041007-1]
ENSDARG00000032264	11	1545701	1548068	1548068	1	2943	0	protein_coding	ENSDART00000040577,ENSDART00000121489	protein_coding:appris:gencode_basic:,protein_coding:appris:gencode_basic:	mybl2b	v-myb avian myeloblastosis viral oncogene homolog-like 2b [Source:ZFIN;Acc:ZDB-GENE-041007-1]
ENSDARG00000090820	11	2350501	2350700	2352834	1	61	0	protein_coding	ENSDART00000125272	protein_coding:appris:gencode_basic:	slc2a10	solute carrier family 2 (facilitated glucose transporter), member 10 [Source:ZFIN;Acc:ZDB-GENE-080204-6]
ENSDARG00000090820	11	2352601	2352800	2352829	1	235	4	protein_coding	ENSDART00000167938	protein_coding:appris:gencode_basic:	slc2a10	solute carrier family 2 (facilitated glucose transporter), member 10 [Source:ZFIN;Acc:ZDB-GENE-080204-6]
ENSDARG00000007207	11	2471701	2471900	2471564	-1	104	1907	protein_coding	ENSDART00000056065	protein_coding:appris:gencode_basic:	cnpy2	canopy 2 [Source:ZFIN;Acc:ZDB-GENE-060315-4]
ENSDARG00000007207	11	2472022	2472500	2472022	-1	332	1449	protein_coding	ENSDART00000056065	protein_coding:appris:gencode_basic:	cnpy2	canopy 2 [Source:ZFIN;Acc:ZDB-GENE-060315-4]
ENSDARG00000028306	11	3252039	3252300	3251941,3251933	-1	77,39	511,519	protein_coding	ENSDART00000154314	protein_coding:appris:gencode_basic:	prph	peripherin [Source:ZFIN;Acc:ZDB-GENE-990415-207]
ENSDARG00000028306	11	3252439	3252800	3252439,3252448	-1	208,192	13,4	protein_coding	ENSDART00000154314	protein_coding:appris:gencode_basic:	prph	peripherin [Source:ZFIN;Acc:ZDB-GENE-990415-207]
ENSDARG00000063254	11	5736101	5736612	5736485,5736490	1	260,29	2611,2616	protein_coding	ENSDART00000092270	protein_coding:appris:gencode_basic:	r3hdm4	R3H domain containing 4 [Source:ZFIN;Acc:ZDB-GENE-070112-1352]
ENSDARG00000098908	11	6434001	6434327	6434322,6434327	1	227,43	-2,3	lincRNA	ENSDART00000165862	lincRNA::gencode_basic:	si:ch73-204m7.3	si:ch73-204m7.3 [Source:ZFIN;Acc:ZDB-GENE-141216-141]
ENSDARG00000001782	11	8140701	8141072	8141059,8141072	1	115,76	4,17	protein_coding	ENSDART00000011183	protein_coding:appris:gencode_basic:	prkacba	protein kinase, cAMP-dependent, catalytic, beta a [Source:ZFIN;Acc:ZDB-GENE-040426-1351]
ENSDARG00000017337	11	11349031	11349600	11349031,11348901	-1	796,218	0,130	protein_coding	ENSDART00000016677	protein_coding:appris:gencode_basic:	zgc:77929	zgc:77929 [Source:ZFIN;Acc:ZDB-GENE-040426-1908]
ENSDARG00000103068	11	11478701	11478982	11478959,11478982	1	62,55	-22,1	misc_RNA	ENSDART00000168376	misc_RNA::gencode_basic:	Metazoa_SRP	Metazoan signal recognition particle RNA [Source:RFAM;Acc:RF00017]
ENSDARG00000044943	11	12124558	12126500	12124675,12124558	-1	689,137	59,176	protein_coding	ENSDART00000147670	protein_coding:appris:gencode_basic:	npepps	aminopeptidase puromycin sensitive [Source:ZFIN;Acc:ZDB-GENE-060524-3]
ENSDARG00000103481	11	12239801	12240137	12240120,12240115	1	29,19	-17,-22	misc_RNA	ENSDART00000169951	misc_RNA::gencode_basic:	Metazoa_SRP	Metazoan signal recognition particle RNA [Source:RFAM;Acc:RF00017]
ENSDARG00000100220	11	12520901	12521169	12521152,12521147	1	24,13	-17,-22	misc_RNA	ENSDART00000167184	misc_RNA::gencode_basic:	Metazoa_SRP	Metazoan signal recognition particle RNA [Source:RFAM;Acc:RF00017]
ENSDARG00000026882	11	14209001	14210194	14209779,14210194	1	1007,90	288,0	protein_coding	ENSDART00000102523,ENSDART00000133172	protein_coding::gencode_basic:,protein_coding:appris:gencode_basic:	palm1a	paralemmin 1a [Source:ZFIN;Acc:ZDB-GENE-050417-409]
ENSDARG00000101341	11	14290701	14290884	14290884	1	41	2431	protein_coding	ENSDART00000170547	protein_coding:appris:gencode_basic:	si:ch211-262i1.6	si:ch211-262i1.6 [Source:ZFIN;Acc:ZDB-GENE-030131-6242]
ENSDARG00000101341	11	14291101	14291300	14291364	1	30	2911	protein_coding	ENSDART00000170547	protein_coding:appris:gencode_basic:	si:ch211-262i1.6	si:ch211-262i1.6 [Source:ZFIN;Acc:ZDB-GENE-030131-6242]
ENSDARG00000070714	11	15883204	15883400	15883204	-1	724	44	protein_coding	ENSDART00000162621	processed_transcript:::	zgc:173544	zgc:173544 [Source:ZFIN;Acc:ZDB-GENE-030131-6229]
ENSDARG00000070714	11	15884474	15885000	15884474,15884055	-1	152,30	0,419	protein_coding	ENSDART00000104107	protein_coding:appris:gencode_basic:	zgc:173544	zgc:173544 [Source:ZFIN;Acc:ZDB-GENE-030131-6229]
ENSDARG00000075625	11	16196689	16198500	16197501,16197637	-1	98,81	1026,890	protein_coding	ENSDART00000165121	protein_coding:::	lrig1	leucine-rich repeats and immunoglobulin-like domains 1 [Source:ZFIN;Acc:ZDB-GENE-031113-23]
ENSDARG00000022853	11	17589237	17589500	17589237,17589247	-1	241,42	2777,2767	protein_coding	ENSDART00000154627	protein_coding:appris:gencode_basic:	eogt	EGF domain-specific O-linked N-acetylglucosamine (GlcNAc) transferase [Source:ZFIN;Acc:ZDB-GENE-120813-8]
ENSDARG00000027183	11	19565354	19565800	19565362,19565354	-1	1217,329	2067,2075	protein_coding	ENSDART00000037894	protein_coding:appris:gencode_basic:	namptb	nicotinamide phosphoribosyltransferase b [Source:ZFIN;Acc:ZDB-GENE-030131-2931]
ENSDARG00000027183	11	19566311	19567900	19567085	-1	54	344	protein_coding	ENSDART00000037894	protein_coding:appris:gencode_basic:	namptb	nicotinamide phosphoribosyltransferase b [Source:ZFIN;Acc:ZDB-GENE-030131-2931]
ENSDARG00000044902	11	22667563	22668500	22667563	-1	403	0	protein_coding	ENSDART00000127791	protein_coding:appris:gencode_basic:	atp2b4	ATPase, Ca++ transporting, plasma membrane 4 [Source:ZFIN;Acc:ZDB-GENE-061027-60]
ENSDARG00000044902	11	22670833	22673800	22672422	-1	1490	521	protein_coding	ENSDART00000046122	protein_coding:appris:gencode_basic:	atp2b4	ATPase, Ca++ transporting, plasma membrane 4 [Source:ZFIN;Acc:ZDB-GENE-061027-60]
ENSDARG00000020328	11	23089937	23090400	23089971,23089937	-1	313,143	1,35	protein_coding	ENSDART00000032844	protein_coding:appris:gencode_basic:	plekha6	pleckstrin homology domain containing, family A member 6 [Source:ZFIN;Acc:ZDB-GENE-140106-14]
ENSDARG00000086927	11	23352553	23353200	23352553	-1	3072	1833	protein_coding	ENSDART00000124810	protein_coding:appris:gencode_basic:	pik3c2b	phosphatidylinositol-4-phosphate 3-kinase, catalytic subunit type 2 beta [Source:ZFIN;Acc:ZDB-GENE-050309-145]
ENSDARG00000086927	11	23353351	23354600	23353510,23352553	-1	227,77	876,1833	protein_coding	ENSDART00000124810	protein_coding:appris:gencode_basic:	pik3c2b	phosphatidylinositol-4-phosphate 3-kinase, catalytic subunit type 2 beta [Source:ZFIN;Acc:ZDB-GENE-050309-145]
ENSDARG00000016753	11	24637201	24638693	24637810,24637956	1	1406,305	0,146	protein_coding	ENSDART00000011534,ENSDART00000115279	protein_coding:appris:gencode_basic:,protein_coding::gencode_basic:	ipo9	importin 9 [Source:ZFIN;Acc:ZDB-GENE-040426-2953]
ENSDARG00000015990	11	25198201	25198400	25198169	-1	16	655	protein_coding	ENSDART00000014945	protein_coding:appris:gencode_basic:	hcfc1a	host cell factor C1a [Source:ZFIN;Acc:ZDB-GENE-030912-10]
ENSDARG00000015990	11	25198824	25200400	25198824	-1	12853	0	protein_coding	ENSDART00000014945	protein_coding:appris:gencode_basic:	hcfc1a	host cell factor C1a [Source:ZFIN;Acc:ZDB-GENE-030912-10]
ENSDARG00000070513	11	25473540	25474100	25473616	-1	305	1540	protein_coding	ENSDART00000171935	protein_coding:appris:gencode_basic:	brpf3a	bromodomain and PHD finger containing, 3a [Source:ZFIN;Acc:ZDB-GENE-130530-730]
ENSDARG00000070513	11	25475951	25476300	25475951	-1	86	480	protein_coding	ENSDART00000103570	protein_coding:appris:gencode_basic:	brpf3a	bromodomain and PHD finger containing, 3a [Source:ZFIN;Acc:ZDB-GENE-130530-730]
ENSDARG00000070513	11	25476417	25476600	25476417	-1	20	14	protein_coding	ENSDART00000103570	protein_coding:appris:gencode_basic:	brpf3a	bromodomain and PHD finger containing, 3a [Source:ZFIN;Acc:ZDB-GENE-130530-730]
ENSDARG00000008034	11	25544371	25545600	25544371,25544621	-1	1053,134	734,484	protein_coding	ENSDART00000103549	protein_coding:appris:gencode_basic:	skib	v-ski avian sarcoma viral oncogene homolog b [Source:ZFIN;Acc:ZDB-GENE-990715-10]
ENSDARG00000061889	11	26131601	26131946	26131946	1	18	13	protein_coding	ENSDART00000088800	protein_coding:appris:gencode_basic:	ppcs	phosphopantothenoylcysteine synthetase [Source:ZFIN;Acc:ZDB-GENE-060512-104]
ENSDARG00000061889	11	26132401	26132522	26132762	1	36	829	protein_coding	ENSDART00000088800	protein_coding:appris:gencode_basic:	ppcs	phosphopantothenoylcysteine synthetase [Source:ZFIN;Acc:ZDB-GENE-060512-104]
ENSDARG00000007494	11	26326919	26328300	26326919	-1	1455	3957	protein_coding	ENSDART00000154349	protein_coding:appris:gencode_basic:	st3gal8	ST3 beta-galactoside alpha-2,3-sialyltransferase 8 [Source:ZFIN;Acc:ZDB-GENE-050417-286]
ENSDARG00000007494	11	26330874	26331400	26330874	-1	1842	2	protein_coding	ENSDART00000154349	protein_coding:appris:gencode_basic:	st3gal8	ST3 beta-galactoside alpha-2,3-sialyltransferase 8 [Source:ZFIN;Acc:ZDB-GENE-050417-286]
ENSDARG00000006775	11	27496032	27496400	27496032,27496045	-1	176,79	2412,2399	protein_coding	ENSDART00000023823	protein_coding:appris:gencode_basic:	cass4	Cas scaffolding protein family member 4 [Source:ZFIN;Acc:ZDB-GENE-110131-9]
ENSDARG00000056618	11	29569964	29570400	29569964,29569972	-1	532,111	1251,1243	protein_coding	ENSDART00000079149	protein_coding:appris:gencode_basic:	xk	X-linked Kx blood group (McLeod syndrome) [Source:ZFIN;Acc:ZDB-GENE-080908-1]
ENSDARG00000015240	11	29984401	29984949	29984949,29985036	1	66,17	0,87	protein_coding	ENSDART00000127502	protein_coding:appris:gencode_basic:	cdkl5	cyclin-dependent kinase-like 5 [Source:ZFIN;Acc:ZDB-GENE-081022-110]
ENSDARG00000089507	11	30085601	30085947	30085947	1	219	3116	protein_coding	ENSDART00000126815	protein_coding:appris:gencode_basic:	ugt1b5	UDP glucuronosyltransferase 1 family, polypeptide B5 [Source:ZFIN;Acc:ZDB-GENE-080227-14]
ENSDARG00000089507	11	30086101	30086300	30086372,30086361	1	38,15	3541,3530	protein_coding	ENSDART00000126815	protein_coding:appris:gencode_basic:	ugt1b5	UDP glucuronosyltransferase 1 family, polypeptide B5 [Source:ZFIN;Acc:ZDB-GENE-080227-14]
ENSDARG00000078959	11	30413901	30414000	30414572	1	13	2	protein_coding	ENSDART00000114792,ENSDART00000169833	protein_coding:appris:gencode_basic:,protein_coding:appris:gencode_basic:	gb:eh507706	expressed sequence EH507706 [Source:ZFIN;Acc:ZDB-GENE-141215-16]
ENSDARG00000078959	11	30414301	30414786	30414574,30414583	1	85,8	4,13	protein_coding	ENSDART00000114792,ENSDART00000169833	protein_coding:appris:gencode_basic:,protein_coding:appris:gencode_basic:	gb:eh507706	expressed sequence EH507706 [Source:ZFIN;Acc:ZDB-GENE-141215-16]
ENSDARG00000079188	11	33581943	33582200	33581948,33581943	-1	40,29	1690,1695	protein_coding	ENSDART00000165370	protein_coding:appris:gencode_basic:	nxph2b	neurexophilin 2b [Source:ZFIN;Acc:ZDB-GENE-090708-1]
ENSDARG00000088799	11	34135472	34135800	34135472	-1	72	3889	protein_coding	ENSDART00000129029	protein_coding:appris:gencode_basic:	XXYLT1	si:dkey-25g11.2 [Source:ZFIN;Acc:ZDB-GENE-041008-53]
ENSDARG00000088799	11	34136981	34138600	34137246,34137915	-1	160,115	2115,1446	protein_coding	ENSDART00000129029	protein_coding:appris:gencode_basic:	XXYLT1	si:dkey-25g11.2 [Source:ZFIN;Acc:ZDB-GENE-041008-53]
ENSDARG00000089016	11	34321701	34322000	34321643	-1	160	533	protein_coding	ENSDART00000157625	protein_coding:appris:gencode_basic:	mapkapk3	mitogen-activated protein kinase-activated protein kinase 3 [Source:ZFIN;Acc:ZDB-GENE-061215-124]
ENSDARG00000089016	11	34322173	34322800	34322173	-1	760	3	protein_coding	ENSDART00000157625	protein_coding:appris:gencode_basic:	mapkapk3	mitogen-activated protein kinase-activated protein kinase 3 [Source:ZFIN;Acc:ZDB-GENE-061215-124]
ENSDARG00000070318	11	35479884	35480200	35479884	-1	250	3051	protein_coding	ENSDART00000103076	protein_coding:appris:gencode_basic:	arl8bb	ADP-ribosylation factor-like 8Bb [Source:ZFIN;Acc:ZDB-GENE-080516-10]
ENSDARG00000070318	11	35480444	35480900	35480520	-1	48	2415	protein_coding	ENSDART00000103076	protein_coding:appris:gencode_basic:	arl8bb	ADP-ribosylation factor-like 8Bb [Source:ZFIN;Acc:ZDB-GENE-080516-10]
ENSDARG00000042004	11	35995301	35995500	35995239	-1	39	1316	protein_coding	ENSDART00000103064	protein_coding:appris:gencode_basic:	nfya	nuclear transcription factor Y, alpha [Source:ZFIN;Acc:ZDB-GENE-010501-1]
ENSDARG00000042004	11	35996119	35996700	35996119	-1	3054	436	protein_coding	ENSDART00000103064	protein_coding:appris:gencode_basic:	nfya	nuclear transcription factor Y, alpha [Source:ZFIN;Acc:ZDB-GENE-010501-1]
ENSDARG00000091762	11	36159436	36160500	36159393,36160250,36159436	-1	160,73,38	857,0,814	protein_coding	ENSDART00000128889	protein_coding:appris:gencode_basic:	zbtb40	zinc finger and BTB domain containing 40 [Source:ZFIN;Acc:ZDB-GENE-030131-1704]
ENSDARG00000044573	11	38884801	38886245	38886245	1	11185	0	protein_coding	ENSDART00000155746	protein_coding:appris:gencode_basic:	cdc42	cell division cycle 42 [Source:ZFIN;Acc:ZDB-GENE-030131-8783]
ENSDARG00000044573	11	38889801	38890000	38890041	1	33	3796	protein_coding	ENSDART00000155746	protein_coding:appris:gencode_basic:	cdc42	cell division cycle 42 [Source:ZFIN;Acc:ZDB-GENE-030131-8783]
ENSDARG00000090973	11	39812701	39812963	39812870,39813103	1	40,15	3588,3821	protein_coding	ENSDART00000130278	protein_coding:appris:gencode_basic:	si:dkey-264d12.1	si:dkey-264d12.1 [Source:ZFIN;Acc:ZDB-GENE-141215-69]
ENSDARG00000090973	11	39813201	39813435	39813435,39813560	1	126,54	4153,4278	protein_coding	ENSDART00000130278	protein_coding:appris:gencode_basic:	si:dkey-264d12.1	si:dkey-264d12.1 [Source:ZFIN;Acc:ZDB-GENE-141215-69]
ENSDARG00000054458	11	42036319	42038000	42037628,42036699,42037619	-1	672,167,129	0,928,8	protein_coding	ENSDART00000076650,ENSDART00000104444,ENSDART00000169853	protein_coding:appris:gencode_basic:,protein_coding:appris:gencode_basic:,protein_coding:::	slmapa	sarcolemma associated protein a [Source:ZFIN;Acc:ZDB-GENE-061013-184]
ENSDARG00000054458	11	42041001	42041100	42037628	-1	11	0	protein_coding	ENSDART00000076650,ENSDART00000104444	protein_coding:appris:gencode_basic:,protein_coding:appris:gencode_basic:	slmapa	sarcolemma associated protein a [Source:ZFIN;Acc:ZDB-GENE-061013-184]
ENSDARG00000060734	11	42337001	42337532	42337532	1	50	328	protein_coding	ENSDART00000085868	protein_coding:appris:gencode_basic:	appl1	adaptor protein, phosphotyrosine interaction, PH domain and leucine zipper containing 1 [Source:ZFIN;Acc:ZDB-GENE-081016-1]
ENSDARG00000060734	11	42339201	42339882	42339769	1	2050	2565	protein_coding	ENSDART00000085868	protein_coding:appris:gencode_basic:	appl1	adaptor protein, phosphotyrosine interaction, PH domain and leucine zipper containing 1 [Source:ZFIN;Acc:ZDB-GENE-081016-1]
ENSDARG00000102245	11	44743101	44743855	44743662	1	2240	1	protein_coding	ENSDART00000159204	protein_coding:appris:gencode_basic:	tk1	thymidine kinase 1, soluble [Source:ZFIN;Acc:ZDB-GENE-030131-5801]
ENSDARG00000102245	11	44744601	44744964	44744797	1	421	1136	protein_coding	ENSDART00000159204	protein_coding:appris:gencode_basic:	tk1	thymidine kinase 1, soluble [Source:ZFIN;Acc:ZDB-GENE-030131-5801]
ENSDARG00000104470	11	44746308	44747300	44746874	-1	28	4	protein_coding	ENSDART00000161712	protein_coding:appris:gencode_basic:	syngr2b	synaptogyrin 2b [Source:ZFIN;Acc:ZDB-GENE-070424-19]
ENSDARG00000104470	11	44747746	44748100	44747746,44747751	-1	935,334	142,137	protein_coding	ENSDART00000158156	protein_coding:appris:gencode_basic:	syngr2b	synaptogyrin 2b [Source:ZFIN;Acc:ZDB-GENE-070424-19]
ENSDARG00000077177	12	82523	83800	82523,83135	-1	2064,1613	1026,414	protein_coding	ENSDART00000113335	protein_coding:appris:gencode_basic:	map2k4b	mitogen-activated protein kinase kinase 4b [Source:ZFIN;Acc:ZDB-GENE-080721-13]
ENSDARG00000076966	12	3694801	3695267	3695214,3695267	1	2178,346	1,54	protein_coding	ENSDART00000108771,ENSDART00000152482	protein_coding:appris:gencode_basic:,protein_coding:appris:gencode_basic:	pagr1	PAXIP1 associated glutamate-rich protein 1 [Source:ZFIN;Acc:ZDB-GENE-030131-4801]
ENSDARG00000034470	12	4012428	4012800	4012428,4012471	-1	838,60	2987,2944	protein_coding	ENSDART00000042200	protein_coding:appris:gencode_basic:	aldoab	aldolase a, fructose-bisphosphate, b [Source:ZFIN;Acc:ZDB-GENE-040426-2299]
ENSDARG00000074229	12	4564909	4565100	4564909,4564771	-1	24,14	1409,1547	protein_coding	ENSDART00000110514	protein_coding:appris:gencode_basic:	prr12a	proline rich 12a [Source:ZFIN;Acc:ZDB-GENE-041111-223]
ENSDARG00000073771	12	5386442	5386800	5386448,5386442	-1	355,73	2703,2709	protein_coding	ENSDART00000109305	protein_coding:appris:gencode_basic:	tbc1d12b	TBC1 domain family, member 12b [Source:ZFIN;Acc:ZDB-GENE-121214-108]
ENSDARG00000031770	12	5945028	5945300	5945028	-1	33	2721	protein_coding	ENSDART00000004896	protein_coding:appris:gencode_basic:	kat7b	K(lysine) acetyltransferase 7b [Source:ZFIN;Acc:ZDB-GENE-030131-1901]
ENSDARG00000031770	12	5945474	5946300	5945654	-1	56	2095	protein_coding	ENSDART00000004896	protein_coding:appris:gencode_basic:	kat7b	K(lysine) acetyltransferase 7b [Source:ZFIN;Acc:ZDB-GENE-030131-1901]
ENSDARG00000031770	12	5947749	5948500	5947749	-1	4565	0	protein_coding	ENSDART00000004896	protein_coding:appris:gencode_basic:	kat7b	K(lysine) acetyltransferase 7b [Source:ZFIN;Acc:ZDB-GENE-030131-1901]
ENSDARG00000015747	12	6012903	6013200	6012903	-1	18	479	protein_coding	ENSDART00000170297	protein_coding:appris:gencode_basic:	aarsd1	alanyl-tRNA synthetase domain containing 1 [Source:ZFIN;Acc:ZDB-GENE-040801-91]
ENSDARG00000015747	12	6015201	6015400	6015127	-1	40	644	protein_coding	ENSDART00000002583	protein_coding:appris:gencode_basic:	aarsd1	alanyl-tRNA synthetase domain containing 1 [Source:ZFIN;Acc:ZDB-GENE-040801-91]
ENSDARG00000015747	12	6015675	6016100	6015128	-1	28	643	protein_coding	ENSDART00000002583	protein_coding:appris:gencode_basic:	aarsd1	alanyl-tRNA synthetase domain containing 1 [Source:ZFIN;Acc:ZDB-GENE-040801-91]
ENSDARG00000042054	12	7233951	7235800	7234169,7234158,7234881	-1	85,71,28	718,729,6	protein_coding	ENSDART00000061633	protein_coding:appris:gencode_basic:	zgc:171971	zgc:171971 [Source:ZFIN;Acc:ZDB-GENE-070928-37]
ENSDARG00000017595	12	7574656	7575500	7574665	-1	13	995	protein_coding	ENSDART00000126712	protein_coding:appris:gencode_basic:	ccdc6b	coiled-coil domain containing 6b [Source:ZFIN;Acc:ZDB-GENE-040426-869]
ENSDARG00000017595	12	7575808	7577200	7575808	-1	1103	0	protein_coding	ENSDART00000126219	protein_coding:appris:gencode_basic:	ccdc6b	coiled-coil domain containing 6b [Source:ZFIN;Acc:ZDB-GENE-040426-869]
ENSDARG00000086310	12	8070601	8070800	8070825,8070820	1	57,37	305,300	protein_coding	ENSDART00000124084	protein_coding:appris:gencode_basic:	zgc:194508	zgc:194508 [Source:ZFIN;Acc:ZDB-GENE-081022-119]
ENSDARG00000042827	12	8439301	8439642	8439642	1	358	972	protein_coding	ENSDART00000062858	protein_coding:appris:gencode_basic:	adoa	2-aminoethanethiol (cysteamine) dioxygenase a [Source:ZFIN;Acc:ZDB-GENE-041212-62]
ENSDARG00000042827	12	8440301	8440621	8440621	1	216	1951	protein_coding	ENSDART00000062858	protein_coding:appris:gencode_basic:	adoa	2-aminoethanethiol (cysteamine) dioxygenase a [Source:ZFIN;Acc:ZDB-GENE-041212-62]
ENSDARG00000042827	12	8441501	8441600	8441610	1	27	2940	protein_coding	ENSDART00000062858	protein_coding:appris:gencode_basic:	adoa	2-aminoethanethiol (cysteamine) dioxygenase a [Source:ZFIN;Acc:ZDB-GENE-041212-62]
ENSDARG00000033537	12	9549101	9549743	9549609,9549620,9549743	1	1430,903,101	1782,1793,1916	protein_coding	ENSDART00000127952	protein_coding:appris:gencode_basic:	p4ha1a	prolyl 4-hydroxylase, alpha polypeptide I a [Source:ZFIN;Acc:ZDB-GENE-040724-91]
ENSDARG00000055477	12	13148201	13148400	13148176	-1	44	2137	protein_coding	ENSDART00000077829	protein_coding:appris:gencode_basic:	pelo	pelota homolog (Drosophila) [Source:ZFIN;Acc:ZDB-GENE-040426-1074]
ENSDARG00000055477	12	13150313	13151200	13150313	-1	639	0	protein_coding	ENSDART00000077829	protein_coding:appris:gencode_basic:	pelo	pelota homolog (Drosophila) [Source:ZFIN;Acc:ZDB-GENE-040426-1074]
ENSDARG00000045130	12	13921707	13922800	13921389,13921718,13921707	-1	361,88,65	1576,1247,1258	protein_coding	ENSDART00000066368	protein_coding:appris:gencode_basic:	klhl11	kelch-like family member 11 [Source:ZFIN;Acc:ZDB-GENE-030131-5524]
ENSDARG00000055642	12	14092101	14092640	14092631,14092640	1	113,20	218,227	protein_coding	ENSDART00000078033	protein_coding:appris:gencode_basic:	GPT (1 of many)	si:ch211-217a12.1 [Source:ZFIN;Acc:ZDB-GENE-121214-95]
ENSDARG00000055679	12	14270201	14270400	14271693	1	12	34	protein_coding	ENSDART00000078052	protein_coding:appris:gencode_basic:	mto1	mitochondrial tRNA translation optimization 1 [Source:ZFIN;Acc:ZDB-GENE-070209-253]
ENSDARG00000055679	12	14271501	14271691	14271691	1	105	32	protein_coding	ENSDART00000078052	protein_coding:appris:gencode_basic:	mto1	mitochondrial tRNA translation optimization 1 [Source:ZFIN;Acc:ZDB-GENE-070209-253]
ENSDARG00000079128	12	14664801	14665125	14665125,14665332	1	371,36	0,206	protein_coding	ENSDART00000115237,ENSDART00000143401	protein_coding:appris:gencode_basic:,protein_coding:appris::	becn1	beclin 1, autophagy related [Source:ZFIN;Acc:ZDB-GENE-040426-1666]
ENSDARG00000090338	12	18224501	18224939	18224797,18224790	1	82,20	3018,3011	protein_coding	ENSDART00000130741	protein_coding:appris:gencode_basic:	fam20cb	family with sequence similarity 20, member Cb [Source:ZFIN;Acc:ZDB-GENE-050301-4]
ENSDARG00000075903	12	18866518	18866900	18866620,18866518	-1	62,19	992,1094	protein_coding	ENSDART00000153248	protein_coding:appris:gencode_basic:	chadlb	chondroadherin-like b [Source:ZFIN;Acc:ZDB-GENE-121205-5]
ENSDARG00000045147	12	19216001	19218346	19218346,19217529	1	3472,564	0,384	protein_coding	ENSDART00000066389,ENSDART00000100075	protein_coding:appris:gencode_basic:,protein_coding:appris:gencode_basic:	tmem184ba	transmembrane protein 184ba [Source:ZFIN;Acc:ZDB-GENE-050417-219]
ENSDARG00000058076	12	20529701	20529900	20529658	-1	28	1425	protein_coding	ENSDART00000080888	protein_coding:appris:gencode_basic:	snf8	SNF8, ESCRT-II complex subunit, homolog (S. cerevisiae) [Source:ZFIN;Acc:ZDB-GENE-041114-117]
ENSDARG00000058076	12	20531041	20531400	20531048,20531041	-1	167,60	35,42	protein_coding	ENSDART00000080888	protein_coding:appris:gencode_basic:	snf8	SNF8, ESCRT-II complex subunit, homolog (S. cerevisiae) [Source:ZFIN;Acc:ZDB-GENE-041114-117]
ENSDARG00000100717	12	24948157	24948600	24948157	-1	2399	3554	protein_coding	ENSDART00000163775	protein_coding::gencode_basic:	socs5a	suppressor of cytokine signaling 5a [Source:ZFIN;Acc:ZDB-GENE-061013-408]
ENSDARG00000100717	12	24951239	24951400	24951239	-1	11	472	protein_coding	ENSDART00000163775	protein_coding::gencode_basic:	socs5a	suppressor of cytokine signaling 5a [Source:ZFIN;Acc:ZDB-GENE-061013-408]
ENSDARG00000054907	12	25103416	25103700	25103416	-1	81	2607	protein_coding	ENSDART00000077188	protein_coding:appris:gencode_basic:	cox7a3	cytochrome c oxidase subunit VIIa polypeptide 3 [Source:ZFIN;Acc:ZDB-GENE-030131-7691]
ENSDARG00000054907	12	25104115	25104700	25104115	-1	24	1908	protein_coding	ENSDART00000077188	protein_coding:appris:gencode_basic:	cox7a3	cytochrome c oxidase subunit VIIa polypeptide 3 [Source:ZFIN;Acc:ZDB-GENE-030131-7691]
ENSDARG00000054907	12	25105506	25106400	25105506	-1	145	517	protein_coding	ENSDART00000077188	protein_coding:appris:gencode_basic:	cox7a3	cytochrome c oxidase subunit VIIa polypeptide 3 [Source:ZFIN;Acc:ZDB-GENE-030131-7691]
ENSDARG00000054907	12	25108501	25108700	25106019	-1	14	4	protein_coding	ENSDART00000077188	protein_coding:appris:gencode_basic:	cox7a3	cytochrome c oxidase subunit VIIa polypeptide 3 [Source:ZFIN;Acc:ZDB-GENE-030131-7691]
ENSDARG00000061622	12	25113701	25113900	25113669	-1	90	4340	protein_coding	ENSDART00000152931	protein_coding:appris:gencode_basic:	kcng3	potassium voltage-gated channel, subfamily G, member 3 [Source:ZFIN;Acc:ZDB-GENE-111111-9]
ENSDARG00000061622	12	25117825	25118500	25117825	-1	94	184	protein_coding	ENSDART00000152931	protein_coding:appris:gencode_basic:	kcng3	potassium voltage-gated channel, subfamily G, member 3 [Source:ZFIN;Acc:ZDB-GENE-111111-9]
ENSDARG00000054903	12	25178701	25178978	25179007	1	347	3236	protein_coding	ENSDART00000127454,ENSDART00000171817	protein_coding:appris:gencode_basic:,protein_coding:appris:gencode_basic:	mta3	metastasis associated 1 family, member 3 [Source:ZFIN;Acc:ZDB-GENE-030131-6485]
ENSDARG00000054903	12	25197101	25197361	25197361	1	159	4211	protein_coding	ENSDART00000122665	protein_coding::gencode_basic:	mta3	metastasis associated 1 family, member 3 [Source:ZFIN;Acc:ZDB-GENE-030131-6485]
ENSDARG00000096808	12	26398002	26398600	26398008,26398002	-1	635,43	2,8	protein_coding	ENSDART00000153361	protein_coding:appris:gencode_basic:	si:dkey-287g12.6	si:dkey-287g12.6 [Source:ZFIN;Acc:ZDB-GENE-130603-36]
ENSDARG00000026482	12	26633601	26634598	26634439,26634598	1	565,265	18,10	protein_coding	ENSDART00000046959,ENSDART00000158440	protein_coding:appris:gencode_basic:,protein_coding::gencode_basic:	arhgap12b	Rho GTPase activating protein 12b [Source:ZFIN;Acc:ZDB-GENE-040426-1727]
ENSDARG00000096750	12	27028744	27029100	27028761,27028744	-1	1294,66	-4,13	antisense	ENSDART00000153365	antisense::gencode_basic:	si:dkey-11c5.14	si:dkey-11c5.14 [Source:ZFIN;Acc:ZDB-GENE-130603-63]
ENSDARG00000096750	12	27032101	27032200	27028761	-1	31	-4	antisense	ENSDART00000153365	antisense::gencode_basic:	si:dkey-11c5.14	si:dkey-11c5.14 [Source:ZFIN;Acc:ZDB-GENE-130603-63]
ENSDARG00000054201	12	28817501	28818541	28818379	1	2003	0	protein_coding	ENSDART00000076572	protein_coding::gencode_basic:	rnf40	ring finger protein 40 [Source:ZFIN;Acc:ZDB-GENE-030131-6607]
ENSDARG00000054201	12	28819401	28819682	28819682	1	45	1302	protein_coding	ENSDART00000160939	protein_coding:appris:gencode_basic:	rnf40	ring finger protein 40 [Source:ZFIN;Acc:ZDB-GENE-030131-6607]
ENSDARG00000053805	12	29918702	29919200	29918702,29918941	-1	63,43	2821,2582	protein_coding	ENSDART00000075889	protein_coding:appris:gencode_basic:	trub1	TruB pseudouridine (psi) synthase family member 1 [Source:ZFIN;Acc:ZDB-GENE-080723-73]
ENSDARG00000053805	12	29921354	29922000	29921354	-1	1959	169	protein_coding	ENSDART00000075889	protein_coding:appris:gencode_basic:	trub1	TruB pseudouridine (psi) synthase family member 1 [Source:ZFIN;Acc:ZDB-GENE-080723-73]
ENSDARG00000091768	12	30400701	30401193	30401193	1	445	0	protein_coding	ENSDART00000130051	protein_coding:appris:gencode_basic:	dclre1a	DNA cross-link repair 1A (PSO2 homolog, S. cerevisiae) [Source:ZFIN;Acc:ZDB-GENE-050522-124]
ENSDARG00000091768	12	30401701	30402100	30402127,30402118	1	88,34	934,925	protein_coding	ENSDART00000130051	protein_coding:appris:gencode_basic:	dclre1a	DNA cross-link repair 1A (PSO2 homolog, S. cerevisiae) [Source:ZFIN;Acc:ZDB-GENE-050522-124]
ENSDARG00000074169	12	31418701	31419661	31419661	1	73	473	protein_coding	ENSDART00000153390	protein_coding:appris:gencode_basic:	gpam	glycerol-3-phosphate acyltransferase, mitochondrial [Source:ZFIN;Acc:ZDB-GENE-101026-1]
ENSDARG00000074169	12	31422101	31422426	31422419	1	213	3231	protein_coding	ENSDART00000153390	protein_coding:appris:gencode_basic:	gpam	glycerol-3-phosphate acyltransferase, mitochondrial [Source:ZFIN;Acc:ZDB-GENE-101026-1]
ENSDARG00000053474	12	33459901	33460000	33459856	-1	63	579	protein_coding	ENSDART00000142329	protein_coding:::	tdrkh	tudor and KH domain containing [Source:ZFIN;Acc:ZDB-GENE-050327-81]
ENSDARG00000053474	12	33460435	33460900	33460435	-1	2049	0	protein_coding	ENSDART00000142329	protein_coding:::	tdrkh	tudor and KH domain containing [Source:ZFIN;Acc:ZDB-GENE-050327-81]
ENSDARG00000009214	12	33811501	33813209	33812440	1	170	512	protein_coding	ENSDART00000130853	protein_coding:appris:gencode_basic:	mfsd13a	major facilitator superfamily domain containing 13A [Source:ZFIN;Acc:ZDB-GENE-041212-83]
ENSDARG00000009214	12	33814401	33814600	33814610	1	27	470	protein_coding	ENSDART00000004769	protein_coding:appris:gencode_basic:	mfsd13a	major facilitator superfamily domain containing 13A [Source:ZFIN;Acc:ZDB-GENE-041212-83]
ENSDARG00000075857	12	34094603	34096400	34094603,34094929	-1	358,246	2464,2138	protein_coding	ENSDART00000109196	protein_coding:appris:gencode_basic:	PGS1	phosphatidylglycerophosphate synthase 1 [Source:HGNC Symbol;Acc:HGNC:30029]
ENSDARG00000010018	12	34915001	34915300	34915328	1	27	2204	protein_coding	ENSDART00000027034	protein_coding:appris:gencode_basic:	qki2	QKI, KH domain containing, RNA binding 2 [Source:ZFIN;Acc:ZDB-GENE-040426-1462]
ENSDARG00000010018	12	34921901	34922199	34922199	1	86	3743	protein_coding	ENSDART00000153007	protein_coding:::	qki2	QKI, KH domain containing, RNA binding 2 [Source:ZFIN;Acc:ZDB-GENE-040426-1462]
ENSDARG00000060678	12	35239301	35241497	35240169	1	25	341	protein_coding	ENSDART00000085743	protein_coding:appris:gencode_basic:	ndst2a	-
ENSDARG00000060678	12	35241801	35242154	35242154	1	381	2326	protein_coding	ENSDART00000085743	protein_coding:appris:gencode_basic:	ndst2a	-
ENSDARG00000074041	12	38680001	38681547	38681547	1	394	0	protein_coding	ENSDART00000155563	protein_coding:appris:gencode_basic:	abca5	ATP-binding cassette, sub-family A (ABC1), member 5 [Source:ZFIN;Acc:ZDB-GENE-050517-5]
ENSDARG00000074041	12	38686001	38686183	38686183	1	71	4636	protein_coding	ENSDART00000155563	protein_coding:appris:gencode_basic:	abca5	ATP-binding cassette, sub-family A (ABC1), member 5 [Source:ZFIN;Acc:ZDB-GENE-050517-5]
ENSDARG00000103490	12	41086227	41087400	41086227	-1	117	7	protein_coding	ENSDART00000163243	protein_coding:appris:gencode_basic:	dpysl4	dihydropyrimidinase-like 4 [Source:ZFIN;Acc:ZDB-GENE-050720-3]
ENSDARG00000103490	12	41088101	41088300	41088099	-1	383	0	protein_coding	ENSDART00000158605,ENSDART00000162967	protein_coding::gencode_basic:,protein_coding::gencode_basic:	dpysl4	dihydropyrimidinase-like 4 [Source:ZFIN;Acc:ZDB-GENE-050720-3]
ENSDARG00000101200	12	43922554	43923200	43922559,43922554	-1	484,125	1,6	protein_coding	ENSDART00000170723	protein_coding:appris:gencode_basic:	zgc:112964	zgc:112964 [Source:ZFIN;Acc:ZDB-GENE-050306-47]
ENSDARG00000057060	12	46702401	46702856	46702818,46702831	1	1219,133	202,215	protein_coding	ENSDART00000079656	protein_coding:appris:gencode_basic:	tvp23b	trans-golgi network vesicle protein 23 homolog B (S. cerevisiae) [Source:ZFIN;Acc:ZDB-GENE-050522-404]
ENSDARG00000060257	12	47125701	47126644	47126638,47126644	1	3858,1889	189,195	protein_coding	ENSDART00000084714	protein_coding:appris:gencode_basic:	zranb1a	zinc finger, RAN-binding domain containing 1a [Source:ZFIN;Acc:ZDB-GENE-100212-3]
ENSDARG00000060257	12	47127801	47128066	47128143,47128128	1	154,19	1694,1679	protein_coding	ENSDART00000084714	protein_coding:appris:gencode_basic:	zranb1a	zinc finger, RAN-binding domain containing 1a [Source:ZFIN;Acc:ZDB-GENE-100212-3]
ENSDARG00000098856	12	47366001	47367099	47367093,47367099	1	600,51	1066,1072	protein_coding	ENSDART00000167726	protein_coding:appris:gencode_basic:	RYR2	ryanodine receptor 2 [Source:HGNC Symbol;Acc:HGNC:10484]
ENSDARG00000101279	12	48302901	48303271	48303261,48303171	1	223,16	293,203	protein_coding	ENSDART00000164427	protein_coding:appris:gencode_basic:	ndr2	nodal-related 2 [Source:ZFIN;Acc:ZDB-GENE-990415-181]
ENSDARG00000013822	12	48337101	48337200	48344277	1	29	0	protein_coding	ENSDART00000126362	protein_coding:appris:gencode_basic:	anapc16	anaphase promoting complex subunit 16 [Source:ZFIN;Acc:ZDB-GENE-050417-430]
ENSDARG00000013822	12	48338701	48338800	48344277	1	86	0	protein_coding	ENSDART00000126362	protein_coding:appris:gencode_basic:	anapc16	anaphase promoting complex subunit 16 [Source:ZFIN;Acc:ZDB-GENE-050417-430]
ENSDARG00000013822	12	48343901	48344399	48344277,48344399	1	6549,507	0,122	protein_coding	ENSDART00000126362	protein_coding:appris:gencode_basic:	anapc16	anaphase promoting complex subunit 16 [Source:ZFIN;Acc:ZDB-GENE-050417-430]
ENSDARG00000087473	12	48361605	48362700	48361818,48361605,48361825	-1	1014,805,109	1553,1766,1546	protein_coding	ENSDART00000153403	protein_coding:appris:gencode_basic:	dnajb12b	DnaJ (Hsp40) homolog, subfamily B, member 12b [Source:ZFIN;Acc:ZDB-GENE-070410-128]
ENSDARG00000077368	13	145128	145600	145136,145128	-1	2040,195	2949,2957	protein_coding	ENSDART00000060345	protein_coding:appris:gencode_basic:	slc30a6	solute carrier family 30 (zinc transporter), member 6 [Source:ZFIN;Acc:ZDB-GENE-040426-1838]
ENSDARG00000025605	13	385915	386200	385915	-1	815	52	protein_coding	ENSDART00000038315	protein_coding:appris:gencode_basic:	nvl	nuclear VCP-like [Source:ZFIN;Acc:ZDB-GENE-040426-2871]
ENSDARG00000025605	13	386501	386700	385909,385915	-1	38,33	58,52	protein_coding	ENSDART00000038315	protein_coding:appris:gencode_basic:	nvl	nuclear VCP-like [Source:ZFIN;Acc:ZDB-GENE-040426-2871]
ENSDARG00000025605	13	386801	386900	385909	-1	12	58	protein_coding	ENSDART00000038315	protein_coding:appris:gencode_basic:	nvl	nuclear VCP-like [Source:ZFIN;Acc:ZDB-GENE-040426-2871]
ENSDARG00000094249	13	417601	420300	420203,419800,419733,418755	1	840,768,98,79	4841,4438,4371,3393	protein_coding	ENSDART00000147909	protein_coding:appris:gencode_basic:	wu:fc17b08	wu:fc17b08 [Source:ZFIN;Acc:ZDB-GENE-030131-2746]
ENSDARG00000092659	13	989901	991152	990485	1	77	3	protein_coding	ENSDART00000139560	protein_coding:appris:gencode_basic:	ppp3r1a	protein phosphatase 3, regulatory subunit B, alpha a [Source:ZFIN;Acc:ZDB-GENE-081113-3]
ENSDARG00000008502	13	990210	990500	990150	-1	33	4744	protein_coding	ENSDART00000010261	protein_coding:appris:gencode_basic:	pno1	partner of NOB1 homolog [Source:ZFIN;Acc:ZDB-GENE-040426-1419]
ENSDARG00000092659	13	991901	992055	992055	1	17	1573	protein_coding	ENSDART00000139560	protein_coding:appris:gencode_basic:	ppp3r1a	protein phosphatase 3, regulatory subunit B, alpha a [Source:ZFIN;Acc:ZDB-GENE-081113-3]
ENSDARG00000008502	13	993212	994100	993199	-1	97	1695	protein_coding	ENSDART00000010261	protein_coding:appris:gencode_basic:	pno1	partner of NOB1 homolog [Source:ZFIN;Acc:ZDB-GENE-040426-1419]
ENSDARG00000092659	13	994201	994873	994873,994866	1	2775,503	4391,4384	protein_coding	ENSDART00000139560	protein_coding:appris:gencode_basic:	ppp3r1a	protein phosphatase 3, regulatory subunit B, alpha a [Source:ZFIN;Acc:ZDB-GENE-081113-3]
ENSDARG00000074745	13	1650201	1650751	1650751	1	1367	29	protein_coding	ENSDART00000103004	protein_coding:appris:gencode_basic:	CABZ01044297.1	-
ENSDARG00000074745	13	1652301	1652462	1652456,1652462	1	100,34	1734,1740	protein_coding	ENSDART00000103004	protein_coding:appris:gencode_basic:	CABZ01044297.1	-
ENSDARG00000077828	13	4940954	4941400	4940966,4940833	-1	63,18	0,133	protein_coding	ENSDART00000110248	protein_coding:appris:gencode_basic:	slc29a3	solute carrier family 29 (equilibrative nucleoside transporter), member 3 [Source:ZFIN;Acc:ZDB-GENE-081107-66]
ENSDARG00000017422	13	6113601	6113896	6113896	1	166	3140	protein_coding	ENSDART00000025910	protein_coding:appris:gencode_basic:	apmap	adipocyte plasma membrane associated protein [Source:ZFIN;Acc:ZDB-GENE-020919-1]
ENSDARG00000017422	13	6114101	6114300	6114340,6114346	1	32,20	3584,3590	protein_coding	ENSDART00000025910	protein_coding:appris:gencode_basic:	apmap	adipocyte plasma membrane associated protein [Source:ZFIN;Acc:ZDB-GENE-020919-1]
ENSDARG00000063187	13	6128986	6129800	6129003,6128986	-1	3629,828	1929,1946	protein_coding	ENSDART00000092105	protein_coding:appris:gencode_basic:	agpat5	1-acylglycerol-3-phosphate O-acyltransferase 5 (lysophosphatidic acid acyltransferase, epsilon) [Source:ZFIN;Acc:ZDB-GENE-060929-914]
ENSDARG00000076487	13	8650201	8650461	8650461	1	60	0	protein_coding	ENSDART00000165721	protein_coding:appris:gencode_basic:	haao	3-hydroxyanthranilate 3,4-dioxygenase [Source:ZFIN;Acc:ZDB-GENE-041114-89]
ENSDARG00000076487	13	8652301	8652589	8652589	1	187	1830	protein_coding	ENSDART00000100241	protein_coding:appris:gencode_basic:	haao	3-hydroxyanthranilate 3,4-dioxygenase [Source:ZFIN;Acc:ZDB-GENE-041114-89]
ENSDARG00000092071	13	9554805	9555000	9554817,9554805	-1	66,40	2135,2147	protein_coding	ENSDART00000169831	protein_coding::gencode_basic:	ABHD12B (1 of many)	si:ch211-117n7.6 [Source:ZFIN;Acc:ZDB-GENE-060503-474]
ENSDARG00000002071	13	11354408	11355000	11354408,11354776	-1	687,49	3070,2702	protein_coding	ENSDART00000018155	protein_coding:appris:gencode_basic:	adss	adenylosuccinate synthase [Source:ZFIN;Acc:ZDB-GENE-050417-337]
ENSDARG00000103594	13	11843478	11844400	11843478,11843910	-1	2529,1285	1,12	protein_coding	ENSDART00000157538,ENSDART00000164214	protein_coding::gencode_basic:,protein_coding:appris:gencode_basic:	npm3	nucleophosmin/nucleoplasmin, 3 [Source:ZFIN;Acc:ZDB-GENE-050320-50]
ENSDARG00000019345	13	15526901	15527200	15527260	1	20	2997	protein_coding	ENSDART00000087194	protein_coding::gencode_basic:	mark3a	MAP/microtubule affinity-regulating kinase 3a [Source:ZFIN;Acc:ZDB-GENE-030131-6232]
ENSDARG00000019345	13	15528101	15528300	15528375	1	24	4112	protein_coding	ENSDART00000087194	protein_coding::gencode_basic:	mark3a	MAP/microtubule affinity-regulating kinase 3a [Source:ZFIN;Acc:ZDB-GENE-030131-6232]
ENSDARG00000019345	13	15536601	15537723	15537723	1	1256	1	protein_coding	ENSDART00000013525	protein_coding:appris:gencode_basic:	mark3a	MAP/microtubule affinity-regulating kinase 3a [Source:ZFIN;Acc:ZDB-GENE-030131-6232]
ENSDARG00000069752	13	15551650	15552000	15551665,15551650	-1	449,375	0,14	protein_coding	ENSDART00000101741,ENSDART00000171345	protein_coding:appris:gencode_basic:,protein_coding:appris:gencode_basic:	ckba	creatine kinase, brain a [Source:ZFIN;Acc:ZDB-GENE-060929-902]
ENSDARG00000092473	13	15683301	15684070	15683784,15684070	1	849,48	0,286	protein_coding	ENSDART00000146234	protein_coding:appris:gencode_basic:	apopt1	apoptogenic 1, mitochondrial [Source:ZFIN;Acc:ZDB-GENE-090313-66]
ENSDARG00000009796	13	15762301	15762588	15762588	1	379	2223	protein_coding	ENSDART00000008987	protein_coding:appris:gencode_basic:	klc1a	kinesin light chain 1a [Source:ZFIN;Acc:ZDB-GENE-040426-1599]
ENSDARG00000009796	13	15766901	15767978	15767978	1	56	1772	protein_coding	ENSDART00000137061	protein_coding:appris:gencode_basic:	klc1a	kinesin light chain 1a [Source:ZFIN;Acc:ZDB-GENE-040426-1599]
ENSDARG00000038703	13	22885501	22885600	22885415	-1	9	1633	protein_coding	ENSDART00000056523	protein_coding:appris:gencode_basic:	hkdc1	hexokinase domain containing 1 [Source:ZFIN;Acc:ZDB-GENE-030131-9801]
ENSDARG00000038703	13	22886644	22887300	22886660,22886644	-1	1435,191	388,404	protein_coding	ENSDART00000056523	protein_coding:appris:gencode_basic:	hkdc1	hexokinase domain containing 1 [Source:ZFIN;Acc:ZDB-GENE-030131-9801]
ENSDARG00000039435	13	23595905	23596600	23596138,23595862	-1	176,16	1565,1841	protein_coding	ENSDART00000124152	protein_coding::gencode_basic:	rgs17	regulator of G-protein signaling 17 [Source:ZFIN;Acc:ZDB-GENE-040718-229]
ENSDARG00000016855	13	23770801	23771282	23771282,23771353	1	14448,7229	0,71	protein_coding	ENSDART00000002244	protein_coding:appris:gencode_basic:	sf3b5	splicing factor 3b, subunit 5 [Source:ZFIN;Acc:ZDB-GENE-040718-181]
ENSDARG00000011042	13	23926201	23926421	23926421	1	31	596	protein_coding	ENSDART00000028285	protein_coding:appris:gencode_basic:	pgbd5	piggyBac transposable element derived 5 [Source:ZFIN;Acc:ZDB-GENE-040724-229]
ENSDARG00000011042	13	23926901	23927327	23927191	1	18	1366	protein_coding	ENSDART00000028285	protein_coding:appris:gencode_basic:	pgbd5	piggyBac transposable element derived 5 [Source:ZFIN;Acc:ZDB-GENE-040724-229]
ENSDARG00000055618	13	24154401	24154894	24154894,24154901	1	408,52	902,909	protein_coding	ENSDART00000058629	protein_coding:appris:gencode_basic:	acta1b	actin, alpha 1b, skeletal muscle [Source:ZFIN;Acc:ZDB-GENE-030131-55]
ENSDARG00000061400	13	25438476	25440500	25438476,25438636	-1	1638,134	905,745	protein_coding	ENSDART00000087533	protein_coding:appris:gencode_basic:	csgalnact2	chondroitin sulfate N-acetylgalactosaminyltransferase 2 [Source:ZFIN;Acc:ZDB-GENE-030131-5186]
ENSDARG00000061352	13	25794601	25795152	25795147	1	9	373	protein_coding	ENSDART00000087426	protein_coding:appris:gencode_basic:	bcl11aa	B-cell CLL/lymphoma 11Aa [Source:ZFIN;Acc:ZDB-GENE-060421-4643]
ENSDARG00000061352	13	25797301	25797678	25797678	1	539	2904	protein_coding	ENSDART00000087426	protein_coding:appris:gencode_basic:	bcl11aa	B-cell CLL/lymphoma 11Aa [Source:ZFIN;Acc:ZDB-GENE-060421-4643]
ENSDARG00000039499	13	26915601	26915973	26915973	1	182	3089	protein_coding	ENSDART00000132714	protein_coding:appris::	soul2	heme-binding protein soul2 [Source:ZFIN;Acc:ZDB-GENE-030131-2524]
ENSDARG00000039499	13	26916501	26916700	26916780	1	57	3896	protein_coding	ENSDART00000132714	protein_coding:appris::	soul2	heme-binding protein soul2 [Source:ZFIN;Acc:ZDB-GENE-030131-2524]
ENSDARG00000039499	13	26917001	26917259	26917259	1	54	4375	protein_coding	ENSDART00000132714	protein_coding:appris::	soul2	heme-binding protein soul2 [Source:ZFIN;Acc:ZDB-GENE-030131-2524]
ENSDARG00000061195	13	28516101	28516716	28516716,28516709	1	247,158	3906,3899	protein_coding	ENSDART00000087001	protein_coding:appris:gencode_basic:	cnnm2a	cyclin and CBS domain divalent metal cation transport mediator 2a [Source:ZFIN;Acc:ZDB-GENE-050208-36]
ENSDARG00000013581	13	28649101	28649400	28649081	-1	231	2167	protein_coding	ENSDART00000007741	protein_coding:appris:gencode_basic:	HPS6	HPS6, biogenesis of lysosomal organelles complex 2 subunit 3 [Source:HGNC Symbol;Acc:HGNC:18817]
ENSDARG00000013581	13	28649970	28650400	28649970	-1	281	1278	protein_coding	ENSDART00000007741	protein_coding:appris:gencode_basic:	HPS6	HPS6, biogenesis of lysosomal organelles complex 2 subunit 3 [Source:HGNC Symbol;Acc:HGNC:18817]
ENSDARG00000017128	13	29158501	29158794	29158794,29158804	1	178,16	30,40	protein_coding	ENSDART00000026000	protein_coding:appris:gencode_basic:	MYOF (1 of many)	myoferlin [Source:HGNC Symbol;Acc:HGNC:3656]
ENSDARG00000028148	13	29672201	29674474	29674474,29672761	1	245,227	384,424	protein_coding	ENSDART00000132004,ENSDART00000160944	protein_coding:::,protein_coding::gencode_basic:	pax2a	paired box 2a [Source:ZFIN;Acc:ZDB-GENE-990415-8]
ENSDARG00000039363	13	29913101	29914048	29913945,29914048	1	944,694	0,103	protein_coding	ENSDART00000057525	protein_coding:appris:gencode_basic:	dnajb12a	DnaJ (Hsp40) homolog, subfamily B, member 12a [Source:ZFIN;Acc:ZDB-GENE-030131-2725]
ENSDARG00000033320	13	30014051	30015400	30014487,30015031,30014310	-1	989,80,63	0,221,177	protein_coding	ENSDART00000041515,ENSDART00000143093	protein_coding:appris:gencode_basic:,protein_coding:appris:gencode_basic:	sar1ab	secretion associated, Ras related GTPase 1Ab [Source:ZFIN;Acc:ZDB-GENE-050417-437]
ENSDARG00000039347	13	30098301	30098709	30103945	1	8613	0	protein_coding	ENSDART00000141945	protein_coding::gencode_basic:	rps24	ribosomal protein S24 [Source:ZFIN;Acc:ZDB-GENE-040109-5]
ENSDARG00000039347	13	30102601	30102757	30103946	1	44193	1	protein_coding	ENSDART00000141945	protein_coding::gencode_basic:	rps24	ribosomal protein S24 [Source:ZFIN;Acc:ZDB-GENE-040109-5]
ENSDARG00000039347	13	30103701	30103945	30103945	1	11176	0	protein_coding	ENSDART00000141945	protein_coding::gencode_basic:	rps24	ribosomal protein S24 [Source:ZFIN;Acc:ZDB-GENE-040109-5]
ENSDARG00000003380	13	30521138	30521400	30521145	-1	8	3577	protein_coding	ENSDART00000012457	protein_coding:appris:gencode_basic:	PAOX	si:dkey-275b16.2 [Source:ZFIN;Acc:ZDB-GENE-090312-204]
ENSDARG00000003380	13	30521555	30522300	30521763	-1	97	2959	protein_coding	ENSDART00000012457	protein_coding:appris:gencode_basic:	PAOX	si:dkey-275b16.2 [Source:ZFIN;Acc:ZDB-GENE-090312-204]
ENSDARG00000031888	13	31014470	31015000	31014470	-1	1615	2598	protein_coding	ENSDART00000132129	protein_coding:appris:gencode_basic:	mapk8a	mitogen-activated protein kinase 8a [Source:ZFIN;Acc:ZDB-GENE-080218-17]
ENSDARG00000031888	13	31015201	31015300	31015167	-1	27	1901	protein_coding	ENSDART00000132129	protein_coding:appris:gencode_basic:	mapk8a	mitogen-activated protein kinase 8a [Source:ZFIN;Acc:ZDB-GENE-080218-17]
ENSDARG00000031888	13	31016000	31017800	31017484	-1	13	3	protein_coding	ENSDART00000139591	protein_coding:appris:gencode_basic:	mapk8a	mitogen-activated protein kinase 8a [Source:ZFIN;Acc:ZDB-GENE-080218-17]
ENSDARG00000074588	13	31261001	31261381	31261366,31261381	1	119,58	70,85	protein_coding	ENSDART00000137291	protein_coding::gencode_basic:	METTL18	si:dkey-15f17.8 [Source:ZFIN;Acc:ZDB-GENE-090313-192]
ENSDARG00000074588	13	31261901	31262548	31262918	1	45	499	protein_coding	ENSDART00000111477	protein_coding:appris:gencode_basic:	METTL18	si:dkey-15f17.8 [Source:ZFIN;Acc:ZDB-GENE-090313-192]
ENSDARG00000002077	13	31539401	31539500	31551502	1	11	1	protein_coding	ENSDART00000006648	protein_coding:appris:gencode_basic:	mnat1	MNAT CDK-activating kinase assembly factor 1 [Source:ZFIN;Acc:ZDB-GENE-041010-203]
ENSDARG00000002077	13	31551201	31551589	31551501	1	1746	0	protein_coding	ENSDART00000006648	protein_coding:appris:gencode_basic:	mnat1	MNAT CDK-activating kinase assembly factor 1 [Source:ZFIN;Acc:ZDB-GENE-041010-203]
ENSDARG00000089795	13	31676503	31677000	31676503,31676492	-1	39,27	2,13	protein_coding	ENSDART00000124445	protein_coding:appris:gencode_basic:	sertad4	SERTA domain containing 4 [Source:ZFIN;Acc:ZDB-GENE-090313-199]
ENSDARG00000017696	13	31794713	31795500	31794800,31794789	-1	523,282	4,15	protein_coding	ENSDART00000026726	protein_coding:appris:gencode_basic:	diexf	digestive organ expansion factor homolog [Source:ZFIN;Acc:ZDB-GENE-021217-2]
ENSDARG00000092483	13	33171101	33171536	33171536	1	184	0	protein_coding	ENSDART00000131892	protein_coding:appris:gencode_basic:	iqcc	IQ motif containing C [Source:ZFIN;Acc:ZDB-GENE-090313-325]
ENSDARG00000092483	13	33171801	33172062	33172062	1	30	526	protein_coding	ENSDART00000131892	protein_coding:appris:gencode_basic:	iqcc	IQ motif containing C [Source:ZFIN;Acc:ZDB-GENE-090313-325]
ENSDARG00000007795	13	33572323	33573200	33572330,33572323	-1	11583,632	0,7	protein_coding	ENSDART00000065435	protein_coding:appris:gencode_basic:	cst3	cystatin C (amyloid angiopathy and cerebral hemorrhage) [Source:ZFIN;Acc:ZDB-GENE-030131-373]
ENSDARG00000069044	13	35661801	35662387	35662387	1	2081	2	protein_coding	ENSDART00000100156	protein_coding:appris:gencode_basic:	agpat4	1-acylglycerol-3-phosphate O-acyltransferase 4 (lysophosphatidic acid acyltransferase, delta) [Source:ZFIN;Acc:ZDB-GENE-040426-1924]
ENSDARG00000069044	13	35665401	35665989	35665759	1	540	3374	protein_coding	ENSDART00000100156	protein_coding:appris:gencode_basic:	agpat4	1-acylglycerol-3-phosphate O-acyltransferase 4 (lysophosphatidic acid acyltransferase, delta) [Source:ZFIN;Acc:ZDB-GENE-040426-1924]
ENSDARG00000006003	13	35778498	35779500	35778503,35778498	-1	7898,2176	0,5	protein_coding	ENSDART00000013961	protein_coding:appris:gencode_basic:	mycla	v-myc avian myelocytomatosis viral oncogene lung carcinoma derived homolog a [Source:ZFIN;Acc:ZDB-GENE-040426-2439]
ENSDARG00000012072	13	36565501	36565882	36565882	1	53	5	protein_coding	ENSDART00000136030	protein_coding::gencode_basic:	atp5s	ATP synthase, H+ transporting, mitochondrial F0 complex, subunit s [Source:ZFIN;Acc:ZDB-GENE-040426-959]
ENSDARG00000012072	13	36566001	36566184	36566184	1	28	307	protein_coding	ENSDART00000136030	protein_coding::gencode_basic:	atp5s	ATP synthase, H+ transporting, mitochondrial F0 complex, subunit s [Source:ZFIN;Acc:ZDB-GENE-040426-959]
ENSDARG00000006196	13	36661159	36662200	36661240,36661159	-1	1595,702	5,86	protein_coding	ENSDART00000012357	protein_coding:appris:gencode_basic:	sav1	salvador family WW domain containing protein 1 [Source:ZFIN;Acc:ZDB-GENE-040912-28]
ENSDARG00000060298	13	36682415	36683400	36682415,36682462	-1	57,17	866,819	protein_coding	ENSDART00000150899	protein_coding:appris:gencode_basic:	nin	ninein (GSK3B interacting protein) [Source:ZFIN;Acc:ZDB-GENE-070725-1]
ENSDARG00000091950	13	38151901	38152092	38152092,38152083	1	204,14	1,-8	protein_coding	ENSDART00000147047	processed_transcript:::	si:dkeyp-4c7.3	si:dkeyp-4c7.3 [Source:ZFIN;Acc:ZDB-GENE-090313-388]
ENSDARG00000076163	13	38989801	38990088	38990088,38990078	1	57,37	15,5	protein_coding	ENSDART00000145979	protein_coding:appris:gencode_basic:	col19a1	collagen, type XIX, alpha 1 [Source:ZFIN;Acc:ZDB-GENE-090312-196]
ENSDARG00000039041	13	39783903	39784200	39783791	-1	38	1870	protein_coding	ENSDART00000056996	protein_coding:appris:gencode_basic:	sfrp5	secreted frizzled-related protein 5 [Source:ZFIN;Acc:ZDB-GENE-011108-2]
ENSDARG00000039041	13	39785612	39786400	39785599	-1	28	62	protein_coding	ENSDART00000056996	protein_coding:appris:gencode_basic:	sfrp5	secreted frizzled-related protein 5 [Source:ZFIN;Acc:ZDB-GENE-011108-2]
ENSDARG00000014101	13	40158833	40159300	40158981,40158974	-1	130,24	1,8	protein_coding	ENSDART00000144360	protein_coding:::	pyroxd2	pyridine nucleotide-disulphide oxidoreductase domain 2 [Source:ZFIN;Acc:ZDB-GENE-050506-147]
ENSDARG00000020656	13	40829101	40829835	40829803,40829709,40829835	1	35,13,10	94,0,126	protein_coding	ENSDART00000016960	protein_coding:appris:gencode_basic:	prkg1a	protein kinase, cGMP-dependent, type Ia [Source:ZFIN;Acc:ZDB-GENE-040426-1308]
ENSDARG00000077469	13	41814101	41814572	41814497,41814572,41814507	1	324,272,29	0,65,0	protein_coding	ENSDART00000114741,ENSDART00000125769	protein_coding:appris:gencode_basic:,protein_coding::gencode_basic:	polr1b	polymerase (RNA) I polypeptide B [Source:ZFIN;Acc:ZDB-GENE-040426-1598]
ENSDARG00000068934	13	41892601	41892966	41892904,41892913	1	30,17	2395,2404	protein_coding	ENSDART00000131147	protein_coding:appris:gencode_basic:	cyp1b1	cytochrome P450, family 1, subfamily B, polypeptide 1 [Source:ZFIN;Acc:ZDB-GENE-030902-1]
ENSDARG00000068934	13	41893801	41894000	41894028	1	45	3519	protein_coding	ENSDART00000131147	protein_coding:appris:gencode_basic:	cyp1b1	cytochrome P450, family 1, subfamily B, polypeptide 1 [Source:ZFIN;Acc:ZDB-GENE-030902-1]
ENSDARG00000075570	13	42226701	42226800	42226879	1	11	2779	protein_coding	ENSDART00000113215,ENSDART00000158367	protein_coding:appris:gencode_basic:,protein_coding:appris:gencode_basic:	ide	insulin-degrading enzyme [Source:ZFIN;Acc:ZDB-GENE-070410-85]
ENSDARG00000075570	13	42227001	42227365	42227365	1	1605	3265	protein_coding	ENSDART00000113215,ENSDART00000158367	protein_coding:appris:gencode_basic:,protein_coding:appris:gencode_basic:	ide	insulin-degrading enzyme [Source:ZFIN;Acc:ZDB-GENE-070410-85]
ENSDARG00000032552	13	42232173	42232600	42232173	-1	1483	3366	protein_coding	ENSDART00000043069	protein_coding:appris:gencode_basic:	march5	membrane-associated ring finger (C3HC4) 5 [Source:ZFIN;Acc:ZDB-GENE-070424-47]
ENSDARG00000032552	13	42233931	42235200	42234122	-1	102	1417	protein_coding	ENSDART00000043069	protein_coding:appris:gencode_basic:	march5	membrane-associated ring finger (C3HC4) 5 [Source:ZFIN;Acc:ZDB-GENE-070424-47]
ENSDARG00000060168	13	43472317	43473900	43472325,43472317	-1	3155,172	4200,4208	protein_coding	ENSDART00000127930	protein_coding:appris:gencode_basic:	fam160b1	family with sequence similarity 160, member B1 [Source:ZFIN;Acc:ZDB-GENE-070424-63]
ENSDARG00000093656	13	44686801	44687000	44686760	-1	42	3685	protein_coding	ENSDART00000137275	protein_coding:appris:gencode_basic:	si:dkeyp-2e4.6	si:dkeyp-2e4.6 [Source:ZFIN;Acc:ZDB-GENE-061009-50]
ENSDARG00000093656	13	44690120	44690900	44690120	-1	60	325	protein_coding	ENSDART00000137275	protein_coding:appris:gencode_basic:	si:dkeyp-2e4.6	si:dkeyp-2e4.6 [Source:ZFIN;Acc:ZDB-GENE-061009-50]
ENSDARG00000060005	13	46646901	46647263	46647222,46647263	1	643,46	0,41	protein_coding	ENSDART00000165041	protein_coding:appris:gencode_basic:	mtrf1l	mitochondrial translational release factor 1-like [Source:ZFIN;Acc:ZDB-GENE-030131-8198]
ENSDARG00000075165	13	47550801	47552281	47552016,47552281	1	1486,104	3695,3960	protein_coding	ENSDART00000109978	protein_coding:appris:gencode_basic:	FO082031.1	-
ENSDARG00000021853	13	48452501	48452700	48452431	-1	51	4152	protein_coding	ENSDART00000035018	protein_coding:appris:gencode_basic:	ntpcr	nucleoside-triphosphatase, cancer-related [Source:ZFIN;Acc:ZDB-GENE-040801-200]
ENSDARG00000021853	13	48456425	48457000	48456583	-1	336	0	protein_coding	ENSDART00000035018	protein_coding:appris:gencode_basic:	ntpcr	nucleoside-triphosphatase, cancer-related [Source:ZFIN;Acc:ZDB-GENE-040801-200]
ENSDARG00000068710	13	49752008	49752700	49751986	-1	42	1673	protein_coding	ENSDART00000133308	protein_coding:::	nid1a	nidogen 1a [Source:ZFIN;Acc:ZDB-GENE-050302-58]
ENSDARG00000068710	13	49753425	49754600	49754200	-1	221	162	protein_coding	ENSDART00000099475	protein_coding:appris:gencode_basic:	nid1a	nidogen 1a [Source:ZFIN;Acc:ZDB-GENE-050302-58]
ENSDARG00000103065	13	51526801	51527185	51527185	1	1889	159	protein_coding	ENSDART00000171882	protein_coding:appris:gencode_basic:	CABZ01088567.1	-
ENSDARG00000103065	13	51531701	51531885	51531885	1	26	4859	protein_coding	ENSDART00000171882	protein_coding:appris:gencode_basic:	CABZ01088567.1	-
ENSDARG00000103983	13	51757204	51757800	51757317,51756967	-1	195,16	0,350	protein_coding	ENSDART00000166701	protein_coding:appris:gencode_basic:	slc30a10	solute carrier family 30, member 10 [Source:ZFIN;Acc:ZDB-GENE-060608-2]
ENSDARG00000059150	14	39981	40600	39981,40038	-1	2784,579	56,0	protein_coding	ENSDART00000169863,ENSDART00000170410	protein_coding:appris:gencode_basic:,protein_coding:appris:gencode_basic:	tmem107	transmembrane protein 107 [Source:ZFIN;Acc:ZDB-GENE-040426-2294]
ENSDARG00000059150	14	212036	212600	212142,212036	-1	894,92	832,938	protein_coding	ENSDART00000082184,ENSDART00000164525	protein_coding:appris:gencode_basic:,protein_coding:appris:gencode_basic:	tmem107	transmembrane protein 107 [Source:ZFIN;Acc:ZDB-GENE-040426-2294]
ENSDARG00000012249	14	271501	271837	271837	1	270	532	protein_coding	ENSDART00000012098	protein_coding:appris:gencode_basic:	hs3st1	heparan sulfate (glucosamine) 3-O-sulfotransferase 1 [Source:ZFIN;Acc:ZDB-GENE-070202-1]
ENSDARG00000012249	14	272301	272774	272774	1	1702	1469	protein_coding	ENSDART00000012098	protein_coding:appris:gencode_basic:	hs3st1	heparan sulfate (glucosamine) 3-O-sulfotransferase 1 [Source:ZFIN;Acc:ZDB-GENE-070202-1]
ENSDARG00000104348	14	539301	539600	539276,539288	-1	174,39	4982,4970	protein_coding	ENSDART00000168951	protein_coding:appris:gencode_basic:	fgf2	fibroblast growth factor 2 [Source:ZFIN;Acc:ZDB-GENE-040318-1]
ENSDARG00000104789	14	631701	632579	632579,632568	1	979,401	70,59	protein_coding	ENSDART00000169624	protein_coding:appris:gencode_basic:	CABZ01085923.1	-
ENSDARG00000104789	14	634101	634200	634271	1	25	1762	protein_coding	ENSDART00000169624	protein_coding:appris:gencode_basic:	CABZ01085923.1	-
ENSDARG00000003854	14	915123	915300	915123	-1	94	3807	protein_coding	ENSDART00000130801	protein_coding:appris:gencode_basic:	acsl1b	acyl-CoA synthetase long-chain family member 1b [Source:ZFIN;Acc:ZDB-GENE-040801-88]
ENSDARG00000003854	14	922428	923200	922435,922428	-1	55,6	1467,1474	protein_coding	ENSDART00000010773	protein_coding:appris:gencode_basic:	acsl1b	acyl-CoA synthetase long-chain family member 1b [Source:ZFIN;Acc:ZDB-GENE-040801-88]
ENSDARG00000098488	14	1712711	1713600	1712201	-1	4678	4011	protein_coding	ENSDART00000167611	protein_coding:appris:gencode_basic:	CABZ01118154.1	-
ENSDARG00000098488	14	1714207	1714800	1714554	-1	30	1658	protein_coding	ENSDART00000167611	protein_coding:appris:gencode_basic:	CABZ01118154.1	-
ENSDARG00000025912	14	5868601	5869143	5869143,5868951	1	178,24	30,101	protein_coding	ENSDART00000128638,ENSDART00000157730	protein_coding:appris:gencode_basic:,protein_coding:appris:gencode_basic:	bscl2l	Bernardinelli-Seip congenital lipodystrophy 2, like [Source:ZFIN;Acc:ZDB-GENE-050320-130]
ENSDARG00000090982	14	6036263	6037200	6036263,6035701,6036268	-1	47,34,15	705,1267,700	protein_coding	ENSDART00000121552	protein_coding:appris:gencode_basic:	slc44a1b	solute carrier family 44 (choline transporter), member 1b [Source:ZFIN;Acc:ZDB-GENE-050309-63]
ENSDARG00000007960	14	6658601	6659399	6659399	1	124453	107	protein_coding	ENSDART00000150050	protein_coding:::	hnrnpaba	heterogeneous nuclear ribonucleoprotein A/Ba [Source:ZFIN;Acc:ZDB-GENE-030131-185]
ENSDARG00000007960	14	6661601	6661862	6661862	1	67	0	protein_coding	ENSDART00000148447	protein_coding:appris:gencode_basic:	hnrnpaba	heterogeneous nuclear ribonucleoprotein A/Ba [Source:ZFIN;Acc:ZDB-GENE-030131-185]
ENSDARG00000030775	14	8724686	8724800	8724686	-1	163	2615	protein_coding	ENSDART00000139669	protein_coding:appris:gencode_basic:	sybl1	synaptobrevin-like 1 [Source:ZFIN;Acc:ZDB-GENE-040426-1055]
ENSDARG00000030775	14	8730665	8731000	8730682	-1	189	0	protein_coding	ENSDART00000041099,ENSDART00000138758	protein_coding::gencode_basic:,protein_coding::gencode_basic:	sybl1	synaptobrevin-like 1 [Source:ZFIN;Acc:ZDB-GENE-040426-1055]
ENSDARG00000100047	14	15508701	15509570	15509423,15509856,15509564	1	459,312,102	0,432,140	protein_coding	ENSDART00000158998,ENSDART00000169802	protein_coding:appris:gencode_basic:,protein_coding:appris:gencode_basic:	ergic1	endoplasmic reticulum-golgi intermediate compartment 1 [Source:ZFIN;Acc:ZDB-GENE-050913-75]
ENSDARG00000032617	14	17137126	17137800	17137136,17136961	-1	88,32	124,299	protein_coding	ENSDART00000082667	protein_coding:appris:gencode_basic:	fgfrl1a	fibroblast growth factor receptor-like 1a [Source:ZFIN;Acc:ZDB-GENE-040128-2]
ENSDARG00000075058	14	21871101	21871327	21871544,21871327	1	121,11	3,2	protein_coding	ENSDART00000054982,ENSDART00000082697	protein_coding:appris:gencode_basic:,protein_coding:appris:gencode_basic:	gabra6a	gamma-aminobutyric acid (GABA) A receptor, alpha 6a [Source:ZFIN;Acc:ZDB-GENE-040426-1692]
ENSDARG00000056830	14	22180168	22180500	22179925	-1	61	4964	protein_coding	ENSDART00000137167	protein_coding:appris:gencode_basic:	HNRNPUL2	si:ch211-107m4.1 [Source:ZFIN;Acc:ZDB-GENE-081107-3]
ENSDARG00000056830	14	22183834	22185300	22184590	-1	499	299	protein_coding	ENSDART00000137167	protein_coding:appris:gencode_basic:	HNRNPUL2	si:ch211-107m4.1 [Source:ZFIN;Acc:ZDB-GENE-081107-3]
ENSDARG00000002463	14	24578901	24579151	24579207,24579143,24579151	1	70,28,14	2798,2734,2742	protein_coding	ENSDART00000106039	protein_coding:appris:gencode_basic:	arhgef37	Rho guanine nucleotide exchange factor (GEF) 37 [Source:ZFIN;Acc:ZDB-GENE-100514-3]
ENSDARG00000061918	14	25236201	25236300	25236160	-1	51	1199	protein_coding	ENSDART00000163669	protein_coding:appris:gencode_basic:	cplx2	complexin 2 [Source:ZFIN;Acc:ZDB-GENE-081113-1]
ENSDARG00000061918	14	25237355	25238000	25237355	-1	522	4	protein_coding	ENSDART00000163669	protein_coding:appris:gencode_basic:	cplx2	complexin 2 [Source:ZFIN;Acc:ZDB-GENE-081113-1]
ENSDARG00000034610	14	28255701	28255800	28255611	-1	10	1512	protein_coding	ENSDART00000145502	protein_coding:appris:gencode_basic:	insb	preproinsulin b [Source:ZFIN;Acc:ZDB-GENE-040113-2]
ENSDARG00000034610	14	28257128	28257400	28257022	-1	18	101	protein_coding	ENSDART00000145502	protein_coding:appris:gencode_basic:	insb	preproinsulin b [Source:ZFIN;Acc:ZDB-GENE-040113-2]
ENSDARG00000014248	14	29440104	29440300	29440110,29440104	-1	144,22	2084,2090	protein_coding	ENSDART00000005568	protein_coding:appris:gencode_basic:	pdlim3b	PDZ and LIM domain 3b [Source:ZFIN;Acc:ZDB-GENE-060130-104]
ENSDARG00000105479	14	30558569	30559300	30558858	-1	227	33	protein_coding	ENSDART00000173417	protein_coding:appris::	si:ch211-126c2.4	si:ch211-126c2.4 [Source:ZFIN;Acc:ZDB-GENE-030131-3087]
ENSDARG00000105479	14	30560901	30561100	30558856	-1	23	35	protein_coding	ENSDART00000173417	protein_coding:appris::	si:ch211-126c2.4	si:ch211-126c2.4 [Source:ZFIN;Acc:ZDB-GENE-030131-3087]
ENSDARG00000105479	14	30561201	30561400	30558856	-1	34	35	protein_coding	ENSDART00000173417	protein_coding:appris::	si:ch211-126c2.4	si:ch211-126c2.4 [Source:ZFIN;Acc:ZDB-GENE-030131-3087]
ENSDARG00000021374	14	31136491	31140000	31136657,31136491	-1	3231,234	2,168	protein_coding	ENSDART00000018347	protein_coding:appris:gencode_basic:	cab39l1	calcium binding protein 39, like 1 [Source:ZFIN;Acc:ZDB-GENE-040426-2897]
ENSDARG00000099086	14	31748801	31749000	31749007	1	5	6	antisense	ENSDART00000172754	antisense::gencode_basic:	si:ch211-69b22.4	si:ch211-69b22.4 [Source:ZFIN;Acc:ZDB-GENE-141216-254]
ENSDARG00000099086	14	31771701	31771800	31771865	1	8	-5	antisense	ENSDART00000163876	antisense::gencode_basic:	si:ch211-69b22.4	si:ch211-69b22.4 [Source:ZFIN;Acc:ZDB-GENE-141216-254]
ENSDARG00000100536	14	32518001	32519564	32518818,32518823	1	2025,630	159,164	protein_coding	ENSDART00000166351	protein_coding:appris:gencode_basic:	nkrf	NFKB repressing factor [Source:ZFIN;Acc:ZDB-GENE-030616-73]
ENSDARG00000076796	14	32728309	32728800	32728423	-1	384	1547	protein_coding	ENSDART00000074720,ENSDART00000078856	protein_coding::gencode_basic:,protein_coding:appris:gencode_basic:	dlg3	discs, large homolog 3 (Drosophila) [Source:ZFIN;Acc:ZDB-GENE-050208-93]
ENSDARG00000076796	14	32729972	32731400	32730664	-1	708	438	protein_coding	ENSDART00000165726	protein_coding:::	dlg3	discs, large homolog 3 (Drosophila) [Source:ZFIN;Acc:ZDB-GENE-050208-93]
ENSDARG00000033450	14	33076801	33077000	33076687	-1	38	1499	protein_coding	ENSDART00000001318	protein_coding:appris:gencode_basic:	nkap	NFKB activating protein [Source:ZFIN;Acc:ZDB-GENE-030131-8064]
ENSDARG00000033450	14	33078186	33078700	33078186	-1	1702	0	protein_coding	ENSDART00000001318	protein_coding:appris:gencode_basic:	nkap	NFKB activating protein [Source:ZFIN;Acc:ZDB-GENE-030131-8064]
ENSDARG00000014914	14	33132482	33132900	33132482	-1	1290	975	protein_coding	ENSDART00000164836	protein_coding:appris:gencode_basic:	lamp2	lysosomal-associated membrane protein 2 [Source:ZFIN;Acc:ZDB-GENE-030729-9]
ENSDARG00000014914	14	33134173	33135800	33134173	-1	4447	182	protein_coding	ENSDART00000124242	protein_coding:appris:gencode_basic:	lamp2	lysosomal-associated membrane protein 2 [Source:ZFIN;Acc:ZDB-GENE-030729-9]
ENSDARG00000036335	14	33175103	33176100	33175103	-1	112	98	protein_coding	ENSDART00000052789	protein_coding:appris:gencode_basic:	c1galt1c1	C1GALT1-specific chaperone 1 [Source:ZFIN;Acc:ZDB-GENE-030131-2772]
ENSDARG00000036335	14	33177251	33177700	33177251	-1	481	0	protein_coding	ENSDART00000108827	protein_coding:appris:gencode_basic:	c1galt1c1	C1GALT1-specific chaperone 1 [Source:ZFIN;Acc:ZDB-GENE-030131-2772]
ENSDARG00000036247	14	35544529	35544900	35544539,35544529	-1	2470,418	0,10	protein_coding	ENSDART00000052648	protein_coding:appris:gencode_basic:	tmem144b	transmembrane protein 144b [Source:ZFIN;Acc:ZDB-GENE-041010-58]
ENSDARG00000036247	14	35545701	35545900	35544539	-1	17	0	protein_coding	ENSDART00000052648	protein_coding:appris:gencode_basic:	tmem144b	transmembrane protein 144b [Source:ZFIN;Acc:ZDB-GENE-041010-58]
ENSDARG00000087599	14	36188201	36188400	36188435	1	27	747	protein_coding	ENSDART00000128911	protein_coding::gencode_basic:	TENM3 (1 of many)	si:dkey-237h12.3 [Source:ZFIN;Acc:ZDB-GENE-081027-3]
ENSDARG00000087599	14	36383901	36384171	36384171	1	71	3057	protein_coding	ENSDART00000136233	protein_coding:appris:gencode_basic:	TENM3 (1 of many)	si:dkey-237h12.3 [Source:ZFIN;Acc:ZDB-GENE-081027-3]
ENSDARG00000036175	14	37218401	37219098	37219098	1	10573	648	protein_coding	ENSDART00000105588	protein_coding:appris:gencode_basic:	pcdh1b	protocadherin 1b [Source:ZFIN;Acc:ZDB-GENE-091015-2]
ENSDARG00000036175	14	37446901	37447000	37447047	1	29	0	protein_coding	ENSDART00000173192	protein_coding:appris:gencode_basic:	pcdh1b	protocadherin 1b [Source:ZFIN;Acc:ZDB-GENE-091015-2]
ENSDARG00000052674	14	38421513	38423700	38421513,38421910	-1	10682,4343	1150,753	protein_coding	ENSDART00000173351	protein_coding:appris:gencode_basic:	csnk1a1	casein kinase 1, alpha 1 [Source:ZFIN;Acc:ZDB-GENE-020419-19]
ENSDARG00000036155	14	38591849	38592500	38592125,38591849	-1	184,131	2,278	protein_coding	ENSDART00000139293	protein_coding:appris:gencode_basic:	gla	galactosidase, alpha [Source:ZFIN;Acc:ZDB-GENE-041010-207]
ENSDARG00000098164	14	40539801	40539983	40539974,40539983	1	55,43	4214,4223	protein_coding	ENSDART00000168448	protein_coding:appris::	si:ch211-106m9.1	si:ch211-106m9.1 [Source:ZFIN;Acc:ZDB-GENE-141216-23]
ENSDARG00000052374	14	45842021	45842300	45842021	-1	262	951	protein_coding	ENSDART00000029797	protein_coding:appris:gencode_basic:	faf2	Fas associated factor family member 2 [Source:ZFIN;Acc:ZDB-GENE-050208-312]
ENSDARG00000052374	14	45842784	45843600	45842906	-1	4538	66	protein_coding	ENSDART00000029797	protein_coding:appris:gencode_basic:	faf2	Fas associated factor family member 2 [Source:ZFIN;Acc:ZDB-GENE-050208-312]
ENSDARG00000086245	14	49953744	49953900	49953744	-1	21	2819	protein_coding	ENSDART00000124192	protein_coding:appris:gencode_basic:	si:dkeyp-121d2.7	si:dkeyp-121d2.7 [Source:ZFIN;Acc:ZDB-GENE-141215-52]
ENSDARG00000086245	14	49955301	49955500	49955207	-1	25	1356	protein_coding	ENSDART00000124192	protein_coding:appris:gencode_basic:	si:dkeyp-121d2.7	si:dkeyp-121d2.7 [Source:ZFIN;Acc:ZDB-GENE-141215-52]
ENSDARG00000015653	14	50439901	50441681	50440282,50440821	1	65,29	26,565	protein_coding	ENSDART00000115072	protein_coding:appris:gencode_basic:	tnip1	TNFAIP3 interacting protein 1 [Source:ZFIN;Acc:ZDB-GENE-070112-1502]
ENSDARG00000077736	14	50863622	50864000	50863622	-1	2520	2964	protein_coding	ENSDART00000084014	protein_coding:appris:gencode_basic:	CPLX1 (1 of many)	complexin 1 [Source:HGNC Symbol;Acc:HGNC:2309]
ENSDARG00000077736	14	50865501	50865600	50865411	-1	33	1175	protein_coding	ENSDART00000084014	protein_coding:appris:gencode_basic:	CPLX1 (1 of many)	complexin 1 [Source:HGNC Symbol;Acc:HGNC:2309]
ENSDARG00000077736	14	50865819	50866000	50865819	-1	60	767	protein_coding	ENSDART00000084014	protein_coding:appris:gencode_basic:	CPLX1 (1 of many)	complexin 1 [Source:HGNC Symbol;Acc:HGNC:2309]
ENSDARG00000099889	15	61801	61900	61764	-1	38	2080	protein_coding	ENSDART00000167359	protein_coding:appris:gencode_basic:	DUSP27	dual specificity phosphatase 27 (putative) [Source:HGNC Symbol;Acc:HGNC:25034]
ENSDARG00000099889	15	63822	64300	63822	-1	475	22	protein_coding	ENSDART00000167359	protein_coding:appris:gencode_basic:	DUSP27	dual specificity phosphatase 27 (putative) [Source:HGNC Symbol;Acc:HGNC:25034]
ENSDARG00000097551	15	802124	802400	802124	-1	354	2833	protein_coding	ENSDART00000156942	protein_coding::gencode_basic:	si:dkey-7i4.15	si:dkey-7i4.15 [Source:ZFIN;Acc:ZDB-GENE-131127-129]
ENSDARG00000097551	15	810701	810800	810623	-1	8	2277	protein_coding	ENSDART00000158174	protein_coding:appris:gencode_basic:	si:dkey-7i4.15	si:dkey-7i4.15 [Source:ZFIN;Acc:ZDB-GENE-131127-129]
ENSDARG00000097442	15	950330	950600	950180,950330	-1	97,27	1389,1239	protein_coding	ENSDART00000160730	protein_coding:appris:gencode_basic:	si:dkey-77f5.15	si:dkey-77f5.15 [Source:ZFIN;Acc:ZDB-GENE-131127-160]
ENSDARG00000077301	15	1204001	1204278	1204265,1204278	1	206,149	2410,2423	protein_coding	ENSDART00000152466	protein_coding:appris:gencode_basic:	mlf1	myeloid leukemia factor 1 [Source:ZFIN;Acc:ZDB-GENE-080917-7]
ENSDARG00000027803	15	1936201	1936300	1936367	1	54	1706	protein_coding	ENSDART00000150104	protein_coding:appris:gencode_basic:	sbds	Shwachman-Bodian-Diamond syndrome [Source:ZFIN;Acc:ZDB-GENE-040426-1116]
ENSDARG00000027803	15	1936701	1936800	1936899	1	28	2238	protein_coding	ENSDART00000150104	protein_coding:appris:gencode_basic:	sbds	Shwachman-Bodian-Diamond syndrome [Source:ZFIN;Acc:ZDB-GENE-040426-1116]
ENSDARG00000030949	15	2546001	2546100	2545943	-1	40	1246	protein_coding	ENSDART00000047013	protein_coding:appris:gencode_basic:	srprb	signal recognition particle receptor, B subunit [Source:ZFIN;Acc:ZDB-GENE-040718-311]
ENSDARG00000030949	15	2547189	2547700	2547189	-1	9246	0	protein_coding	ENSDART00000047013	protein_coding:appris:gencode_basic:	srprb	signal recognition particle receptor, B subunit [Source:ZFIN;Acc:ZDB-GENE-040718-311]
ENSDARG00000042833	15	4556549	4557300	4556891	-1	454	1202	protein_coding	ENSDART00000008170	protein_coding:appris:gencode_basic:	rffl	ring finger and FYVE-like domain containing E3 ubiquitin protein ligase [Source:ZFIN;Acc:ZDB-GENE-040426-2274]
ENSDARG00000042833	15	4557508	4558500	4558094	-1	421	0	protein_coding	ENSDART00000155254	protein_coding:appris:gencode_basic:	rffl	ring finger and FYVE-like domain containing E3 ubiquitin protein ligase [Source:ZFIN;Acc:ZDB-GENE-040426-2274]
ENSDARG00000002795	15	6840435	6841800	6840893,6840538	-1	654,79	349,0	protein_coding	ENSDART00000018945,ENSDART00000155128	protein_coding:appris:gencode_basic:,protein_coding:appris:gencode_basic:	meis3	myeloid ecotropic viral integration site 3 [Source:ZFIN;Acc:ZDB-GENE-010406-2]
ENSDARG00000042180	15	7061201	7061449	7061449	1	36	32	protein_coding	ENSDART00000061828	protein_coding:appris:gencode_basic:	foxl2	forkhead box L2 [Source:ZFIN;Acc:ZDB-GENE-060512-241]
ENSDARG00000042180	15	7061801	7062041	7062041	1	97	624	protein_coding	ENSDART00000061828	protein_coding:appris:gencode_basic:	foxl2	forkhead box L2 [Source:ZFIN;Acc:ZDB-GENE-060512-241]
ENSDARG00000007097	15	7194401	7195246	7194966,7195246	1	594,106	1580,1860	protein_coding	ENSDART00000109394	protein_coding:appris:gencode_basic:	her13	hairy-related 13 [Source:ZFIN;Acc:ZDB-GENE-050228-1]
ENSDARG00000062553	15	8192278	8192700	8192288,8192278	-1	204,77	2525,2535	protein_coding	ENSDART00000155381	protein_coding:appris:gencode_basic:	bach1a	BTB and CNC homology 1, basic leucine zipper transcription factor 1 a [Source:ZFIN;Acc:ZDB-GENE-060421-7601]
ENSDARG00000069649	15	8423401	8423632	8424020	1	38	0	protein_coding	ENSDART00000147086	protein_coding:appris:gencode_basic:	tmem160	transmembrane protein 160 [Source:ZFIN;Acc:ZDB-GENE-060503-851]
ENSDARG00000069649	15	8426601	8427055	8427055,8427044	1	95,74	3035,3024	protein_coding	ENSDART00000147086	protein_coding:appris:gencode_basic:	tmem160	transmembrane protein 160 [Source:ZFIN;Acc:ZDB-GENE-060503-851]
ENSDARG00000012177	15	8833695	8834000	8833695,8833346	-1	318,44	3989,4338	protein_coding	ENSDART00000008273	protein_coding:appris:gencode_basic:	rab4b	RAB4B, member RAS oncogene family [Source:ZFIN;Acc:ZDB-GENE-040822-15]
ENSDARG00000104960	15	14309315	14310000	14309828,14309703	-1	68,26	318,443	protein_coding	ENSDART00000164762	protein_coding:appris:gencode_basic:	si:ch211-11n16.3	si:ch211-11n16.3 [Source:ZFIN;Acc:ZDB-GENE-131121-86]
ENSDARG00000101130	15	14617049	14617900	14617222,14617277,14617049	-1	461,84,26	1119,1064,1292	protein_coding	ENSDART00000172195	protein_coding:appris:gencode_basic:	adck4	aarF domain containing kinase 4 [Source:ZFIN;Acc:ZDB-GENE-060503-803]
ENSDARG00000101130	15	14618401	14618500	14618321	-1	14	20	protein_coding	ENSDART00000172195	protein_coding:appris:gencode_basic:	adck4	aarF domain containing kinase 4 [Source:ZFIN;Acc:ZDB-GENE-060503-803]
ENSDARG00000101942	15	14693501	14693700	14693459	-1	38	1274	protein_coding	ENSDART00000164166	protein_coding:appris:gencode_basic:	si:dkey-260j18.2	si:dkey-260j18.2 [Source:ZFIN;Acc:ZDB-GENE-030131-3956]
ENSDARG00000101942	15	14694708	14697400	14694708	-1	1840	25	protein_coding	ENSDART00000164166	protein_coding:appris:gencode_basic:	si:dkey-260j18.2	si:dkey-260j18.2 [Source:ZFIN;Acc:ZDB-GENE-030131-3956]
ENSDARG00000079416	15	15523101	15523369	15523369	1	37	58	protein_coding	ENSDART00000156835	protein_coding:appris:gencode_basic:	zgc:174895	zgc:174895 [Source:ZFIN;Acc:ZDB-GENE-070928-41]
ENSDARG00000079416	15	15523901	15524115	15524238	1	43	127	protein_coding	ENSDART00000109004	protein_coding:appris:gencode_basic:	zgc:174895	zgc:174895 [Source:ZFIN;Acc:ZDB-GENE-070928-41]
ENSDARG00000057625	15	15941501	15941838	15941838	1	72	28	protein_coding	ENSDART00000080338	protein_coding:appris:gencode_basic:	dusp14	dual specificity phosphatase 14 [Source:ZFIN;Acc:ZDB-GENE-041010-162]
ENSDARG00000057625	15	15942001	15942261	15942254,15942261	1	163,48	444,451	protein_coding	ENSDART00000080338	protein_coding:appris:gencode_basic:	dusp14	dual specificity phosphatase 14 [Source:ZFIN;Acc:ZDB-GENE-041010-162]
ENSDARG00000018973	15	17159101	17160834	17159899,17159638	1	449,165	266,5	protein_coding	ENSDART00000046648	protein_coding:appris:gencode_basic:	clptm1	cleft lip and palate associated transmembrane protein 1 [Source:ZFIN;Acc:ZDB-GENE-040801-265]
ENSDARG00000069742	15	17208214	17208500	17208214,17208288	-1	43,30	739,665	protein_coding	ENSDART00000101718	protein_coding::gencode_basic:	cul5a	cullin 5a [Source:ZFIN;Acc:ZDB-GENE-030131-5426]
ENSDARG00000069742	15	17208953	17211500	17208953	-1	461	0	protein_coding	ENSDART00000101718	protein_coding::gencode_basic:	cul5a	cullin 5a [Source:ZFIN;Acc:ZDB-GENE-030131-5426]
ENSDARG00000058230	15	17487701	17488855	17488568,17488855	1	3971,1913	0,287	protein_coding	ENSDART00000081059	protein_coding:appris:gencode_basic:	rps6kb1b	ribosomal protein S6 kinase b, polypeptide 1b [Source:ZFIN;Acc:ZDB-GENE-040426-2038]
ENSDARG00000079378	15	18009013	18009400	18009013,18009160	-1	171,20	3362,3215	protein_coding	ENSDART00000113142	protein_coding:appris:gencode_basic:	phldb1b	pleckstrin homology-like domain, family B, member 1b [Source:ZFIN;Acc:ZDB-GENE-121114-8]
ENSDARG00000058538	15	19942601	19943260	19943260	1	2092	5	protein_coding	ENSDART00000101204	protein_coding:appris:gencode_basic:	alcamb	activated leukocyte cell adhesion molecule b [Source:ZFIN;Acc:ZDB-GENE-030131-1768]
ENSDARG00000058538	15	19943501	19943970	19943970	1	49	715	protein_coding	ENSDART00000101204	protein_coding:appris:gencode_basic:	alcamb	activated leukocyte cell adhesion molecule b [Source:ZFIN;Acc:ZDB-GENE-030131-1768]
ENSDARG00000058538	15	19945301	19945500	19945563	1	88	2308	protein_coding	ENSDART00000101204	protein_coding:appris:gencode_basic:	alcamb	activated leukocyte cell adhesion molecule b [Source:ZFIN;Acc:ZDB-GENE-030131-1768]
ENSDARG00000063307	15	20708101	20708397	20708397,20708385	1	39,14	302,290	protein_coding	ENSDART00000092357	protein_coding:appris::	sgsm2	small G protein signaling modulator 2 [Source:ZFIN;Acc:ZDB-GENE-131119-52]
ENSDARG00000074791	15	20870101	20870656	20870506,20870656	1	80,31	43,193	protein_coding	ENSDART00000154665	protein_coding:appris:gencode_basic:	aldh3a1	aldehyde dehydrogenase 3 family, member A1 [Source:ZFIN;Acc:ZDB-GENE-120823-1]
ENSDARG00000002682	15	21005340	21005700	21005340	-1	946	3574	protein_coding	ENSDART00000135770	protein_coding:appris:gencode_basic:	tbcela	tubulin folding cofactor E-like a [Source:ZFIN;Acc:ZDB-GENE-040426-1719]
ENSDARG00000002682	15	21007964	21009200	21007977	-1	203	937	protein_coding	ENSDART00000135770	protein_coding:appris:gencode_basic:	tbcela	tubulin folding cofactor E-like a [Source:ZFIN;Acc:ZDB-GENE-040426-1719]
ENSDARG00000093199	15	21055646	21055900	21055697	-1	12	392	protein_coding	ENSDART00000154019	protein_coding:appris:gencode_basic:	si:ch211-212c13.10	si:ch211-212c13.10 [Source:ZFIN;Acc:ZDB-GENE-131118-12]
ENSDARG00000093199	15	21056101	21056200	21056090	-1	29	0	protein_coding	ENSDART00000144991	protein_coding:appris:gencode_basic:	si:ch211-212c13.10	si:ch211-212c13.10 [Source:ZFIN;Acc:ZDB-GENE-131118-12]
ENSDARG00000056314	15	21175544	21175900	21175544	-1	345	2689	protein_coding	ENSDART00000078734	protein_coding:appris::	a2ml	alpha-2-macroglobulin-like [Source:ZFIN;Acc:ZDB-GENE-090212-1]
ENSDARG00000056314	15	21176268	21176500	21176317	-1	17	1916	protein_coding	ENSDART00000078734	protein_coding:appris::	a2ml	alpha-2-macroglobulin-like [Source:ZFIN;Acc:ZDB-GENE-090212-1]
ENSDARG00000041689	15	21322701	21322900	21325219	1	11	31	protein_coding	ENSDART00000142902	protein_coding:appris::	usf1	upstream transcription factor 1 [Source:ZFIN;Acc:ZDB-GENE-040426-1072]
ENSDARG00000041689	15	21324901	21325458	21325458,21325219	1	2439,366	0,31	protein_coding	ENSDART00000142902,ENSDART00000162619	protein_coding:appris::,protein_coding:appris:gencode_basic:	usf1	upstream transcription factor 1 [Source:ZFIN;Acc:ZDB-GENE-040426-1072]
ENSDARG00000026753	15	23248301	23248500	23248543,23248548	1	16,9	2142,2147	protein_coding	ENSDART00000035812	protein_coding:appris:gencode_basic:	grik4	glutamate receptor, ionotropic, kainate 4 [Source:ZFIN;Acc:ZDB-GENE-070821-5]
ENSDARG00000077161	15	23263101	23263200	23263014	-1	19	1938	protein_coding	ENSDART00000110360	protein_coding:appris:gencode_basic:	ccdc153	coiled-coil domain containing 153 [Source:ZFIN;Acc:ZDB-GENE-080204-16]
ENSDARG00000077161	15	23265001	23265200	23264952	-1	7	0	protein_coding	ENSDART00000110360	protein_coding:appris:gencode_basic:	ccdc153	coiled-coil domain containing 153 [Source:ZFIN;Acc:ZDB-GENE-080204-16]
ENSDARG00000040568	15	23515755	23516300	23515755,23515773	-1	136,72	18,0	protein_coding	ENSDART00000059373	protein_coding::gencode_basic:	pdzd3a	PDZ domain containing 3a [Source:ZFIN;Acc:ZDB-GENE-080430-1]
ENSDARG00000073724	15	23532719	23533600	23532760,23532719	-1	468,152	0,41	protein_coding	ENSDART00000152706	protein_coding:appris:gencode_basic:	nlrx1	NLR family member X1 [Source:ZFIN;Acc:ZDB-GENE-071119-3]
ENSDARG00000007566	15	23985060	23988000	23985315,23985060	-1	3048,1584	1684,1939	protein_coding	ENSDART00000002824	protein_coding:appris:gencode_basic:	appbp2	amyloid beta precursor protein (cytoplasmic tail) binding protein 2 [Source:ZFIN;Acc:ZDB-GENE-030131-1715]
ENSDARG00000031814	15	24633301	24633797	24633797	1	1575	0	protein_coding	ENSDART00000130589,ENSDART00000139885	protein_coding:appris:gencode_basic:,processed_transcript:::	dhrs13b	dehydrogenase/reductase (SDR family) member 13b [Source:ZFIN;Acc:ZDB-GENE-040801-253]
ENSDARG00000031814	15	24634701	24635294	24634897	1	41	1100	protein_coding	ENSDART00000130589,ENSDART00000139885	protein_coding:appris:gencode_basic:,processed_transcript:::	dhrs13b	dehydrogenase/reductase (SDR family) member 13b [Source:ZFIN;Acc:ZDB-GENE-040801-253]
ENSDARG00000076834	15	24801401	24801600	24801609,24801600	1	25,22	569,560	protein_coding	ENSDART00000110618	protein_coding:appris:gencode_basic:	LRRC75A	si:dkey-151p21.7 [Source:ZFIN;Acc:ZDB-GENE-131127-289]
ENSDARG00000042727	15	25148943	25149900	25149201,25148943	-1	767,140	474,732	protein_coding	ENSDART00000129154	protein_coding:appris:gencode_basic:	exo5	exonuclease 5 [Source:ZFIN;Acc:ZDB-GENE-051113-108]
ENSDARG00000087793	15	25640150	25640400	25640189	-1	20	1355	protein_coding	ENSDART00000127571	protein_coding:appris:gencode_basic:	si:dkey-54n8.2	si:dkey-54n8.2 [Source:ZFIN;Acc:ZDB-GENE-131121-569]
ENSDARG00000087793	15	25641535	25642100	25641535	-1	822	9	protein_coding	ENSDART00000127571	protein_coding:appris:gencode_basic:	si:dkey-54n8.2	si:dkey-54n8.2 [Source:ZFIN;Acc:ZDB-GENE-131121-569]
ENSDARG00000074410	15	27519440	27520000	27519440	-1	1548	2	protein_coding	ENSDART00000112643	protein_coding:appris:gencode_basic:	brip1	BRCA1 interacting protein C-terminal helicase 1 [Source:ZFIN;Acc:ZDB-GENE-081107-11]
ENSDARG00000074410	15	27581301	27581400	27581275	-1	25	329	protein_coding	ENSDART00000149374	protein_coding:::	brip1	BRCA1 interacting protein C-terminal helicase 1 [Source:ZFIN;Acc:ZDB-GENE-081107-11]
ENSDARG00000014018	15	27770186	27771000	27770186,27770095	-1	422,301	347,438	protein_coding	ENSDART00000005641	protein_coding:appris:gencode_basic:	lhx1a	LIM homeobox 1a [Source:ZFIN;Acc:ZDB-GENE-980526-347]
ENSDARG00000061579	15	28418601	28420255	28419640,28420255	1	931,312	0,234	protein_coding	ENSDART00000087926,ENSDART00000152777	protein_coding::gencode_basic:,protein_coding:appris:gencode_basic:	myo1cb	myosin Ic, paralog b [Source:ZFIN;Acc:ZDB-GENE-090429-3]
ENSDARG00000087736	15	28433501	28433670	28433663,28433670	1	31,23	1150,1157	protein_coding	ENSDART00000122159	protein_coding:appris:gencode_basic:	si:dkey-118k5.3	si:dkey-118k5.3 [Source:ZFIN;Acc:ZDB-GENE-121214-294]
ENSDARG00000040966	15	29218901	29219745	29219745	1	275	2	protein_coding	ENSDART00000060034	protein_coding:appris:gencode_basic:	zgc:113149	zgc:113149 [Source:ZFIN;Acc:ZDB-GENE-050320-56]
ENSDARG00000040966	15	29221001	29221189	29221189	1	124	1446	protein_coding	ENSDART00000060034	protein_coding:appris:gencode_basic:	zgc:113149	zgc:113149 [Source:ZFIN;Acc:ZDB-GENE-050320-56]
ENSDARG00000040984	15	29615412	29615900	29615485,29615691,29615412,29615683	-1	53,43,20,18	754,548,827,556	protein_coding	ENSDART00000060049	protein_coding:appris:gencode_basic:	hspa13	heat shock protein 70 family, member 13 [Source:ZFIN;Acc:ZDB-GENE-070410-58]
ENSDARG00000032614	15	30540733	30541400	30540869	-1	357	3035	protein_coding	ENSDART00000100194	protein_coding:appris:gencode_basic:	msi2b	musashi RNA-binding protein 2b [Source:ZFIN;Acc:ZDB-GENE-040426-1268]
ENSDARG00000032614	15	30724715	30724900	30724720	-1	9	4850	protein_coding	ENSDART00000152330	protein_coding:::	msi2b	musashi RNA-binding protein 2b [Source:ZFIN;Acc:ZDB-GENE-040426-1268]
ENSDARG00000006062	15	30957535	30960100	30957535,30959402	-1	3102,186	2117,250	protein_coding	ENSDART00000025713,ENSDART00000138988	protein_coding:appris:gencode_basic:,protein_coding:appris:gencode_basic:	akap1b	A kinase (PRKA) anchor protein 1b [Source:ZFIN;Acc:ZDB-GENE-030131-6844]
ENSDARG00000030933	15	31187576	31187900	31187708	-1	29	2154	protein_coding	ENSDART00000154254,ENSDART00000157145	protein_coding:appris:gencode_basic:,protein_coding:appris:gencode_basic:	ksr1b	kinase suppressor of ras 1b [Source:ZFIN;Acc:ZDB-GENE-040724-45]
ENSDARG00000030933	15	31189816	31190100	31189816	-1	13	46	protein_coding	ENSDART00000154254,ENSDART00000157145	protein_coding:appris:gencode_basic:,protein_coding:appris:gencode_basic:	ksr1b	kinase suppressor of ras 1b [Source:ZFIN;Acc:ZDB-GENE-040724-45]
ENSDARG00000061030	15	31358720	31359600	31358725,31358720	-1	1649,476	4559,4564	protein_coding	ENSDART00000086592	protein_coding:appris:gencode_basic:	vezf1b	vascular endothelial zinc finger 1b [Source:ZFIN;Acc:ZDB-GENE-060825-121]
ENSDARG00000040911	15	34567001	34567100	34566954,34566959	-1	28,16	3385,3380	protein_coding	ENSDART00000059954	protein_coding:appris:gencode_basic:	meox2a	mesenchyme homeobox 2a [Source:ZFIN;Acc:ZDB-GENE-080613-1]
ENSDARG00000005948	15	34715242	34716100	34715273,34715333,34715242	-1	141,39,32	69,9,100	protein_coding	ENSDART00000003674	protein_coding:appris:gencode_basic:	ankmy2a	ankyrin repeat and MYND domain containing 2a [Source:ZFIN;Acc:ZDB-GENE-030131-6321]
ENSDARG00000075892	15	34760371	34761000	34760371,34760390	-1	871,97	20,1	protein_coding	ENSDART00000110964	protein_coding:appris:gencode_basic:	bag6	BCL2-associated athanogene 6 [Source:ZFIN;Acc:ZDB-GENE-010501-5]
ENSDARG00000068851	15	35028514	35029100	35028813,35028697	-1	77,39	65,181	protein_coding	ENSDART00000153787	protein_coding::gencode_basic:	rnf183	ring finger protein 183 [Source:ZFIN;Acc:ZDB-GENE-060929-1090]
ENSDARG00000030020	15	35297945	35298300	35297970,35297878	-1	198,23	475,567	protein_coding	ENSDART00000043960	protein_coding:appris:gencode_basic:	agfg1a	ArfGAP with FG repeats 1a [Source:ZFIN;Acc:ZDB-GENE-030131-5808]
ENSDARG00000068726	15	36367101	36367447	36367435,36367531,36367447	1	141,73,25	1547,1643,1559	protein_coding	ENSDART00000099501	protein_coding:appris:gencode_basic:	masp1	mannan-binding lectin serine peptidase 1 [Source:ZFIN;Acc:ZDB-GENE-110421-4]
ENSDARG00000043448	15	40181101	40181843	40181831,40181843	1	651,46	0,12	protein_coding	ENSDART00000063783	protein_coding:appris:gencode_basic:	itm2ca	integral membrane protein 2Ca [Source:ZFIN;Acc:ZDB-GENE-040718-284]
ENSDARG00000040644	15	41889001	41889439	41889439,41889428	1	103,85	1126,1115	protein_coding	ENSDART00000059508	protein_coding:appris:gencode_basic:	pxylp1	2-phosphoxylose phosphatase 1 [Source:ZFIN;Acc:ZDB-GENE-040718-127]
ENSDARG00000103993	15	43264801	43265226	43265226,43264983	1	338,43	1656,1413	protein_coding	ENSDART00000167506	protein_coding:appris:gencode_basic:	scg2a	secretogranin II (chromogranin C) a [Source:ZFIN;Acc:ZDB-GENE-030131-8214]
ENSDARG00000079760	15	44076101	44076556	44076620	1	46	965	protein_coding	ENSDART00000114352	protein_coding:appris:gencode_basic:	zgc:112998	zgc:112998 [Source:ZFIN;Acc:ZDB-GENE-050320-134]
ENSDARG00000079760	15	44078201	44078734	44078586	1	63	2931	protein_coding	ENSDART00000114352	protein_coding:appris:gencode_basic:	zgc:112998	zgc:112998 [Source:ZFIN;Acc:ZDB-GENE-050320-134]
ENSDARG00000076214	15	44169201	44169684	44169678,44169535	1	20,18	4087,3944	protein_coding	ENSDART00000110060	protein_coding:appris:gencode_basic:	zgc:165514	zgc:165514 [Source:ZFIN;Acc:ZDB-GENE-041008-169]
ENSDARG00000087378	15	44232101	44232651	44232646,44232651	1	1032,593	6,11	protein_coding	ENSDART00000121443	protein_coding:appris:gencode_basic:	zgc:162962	zgc:162962 [Source:ZFIN;Acc:ZDB-GENE-070424-76]
ENSDARG00000020891	15	45542101	45542200	45542481	1	9	641	protein_coding	ENSDART00000055978	protein_coding:appris:gencode_basic:	PARL (1 of many)	presenilin associated rhomboid like [Source:HGNC Symbol;Acc:HGNC:18253]
ENSDARG00000020891	15	45542301	45542481	45542887,45542481	1	32,17	1047,641	protein_coding	ENSDART00000055978	protein_coding:appris:gencode_basic:	PARL (1 of many)	presenilin associated rhomboid like [Source:HGNC Symbol;Acc:HGNC:18253]
ENSDARG00000060439	15	46502364	46502900	46502565,46502570,46502577	-1	41,21,21	12,7,0	protein_coding	ENSDART00000085136	protein_coding:appris:gencode_basic:	clcn2c	chloride channel 2c [Source:ZFIN;Acc:ZDB-GENE-050506-73]
ENSDARG00000104222	15	46988346	46990400	46988346,46990121	-1	787,366	5,41	protein_coding	ENSDART00000157760,ENSDART00000164438,ENSDART00000164957,ENSDART00000166862	protein_coding:appris:gencode_basic:,protein_coding:::,protein_coding:appris:gencode_basic:,protein_coding:appris:gencode_basic:	inppl1a	inositol polyphosphate phosphatase-like 1a [Source:ZFIN;Acc:ZDB-GENE-030131-3904]
ENSDARG00000043483	15	47323001	47323294	47323294	1	247	1542	protein_coding	ENSDART00000063835	protein_coding:appris:gencode_basic:	otx5	orthodenticle homolog 5 [Source:ZFIN;Acc:ZDB-GENE-030508-1]
ENSDARG00000043483	15	47325101	47325498	47325505	1	31	3753	protein_coding	ENSDART00000063835	protein_coding:appris:gencode_basic:	otx5	orthodenticle homolog 5 [Source:ZFIN;Acc:ZDB-GENE-030508-1]
ENSDARG00000063407	16	1296901	1297350	1297341	1	18	2867	protein_coding	ENSDART00000092627	protein_coding:appris:gencode_basic:	CABZ01052815.1	-
ENSDARG00000063407	16	1298301	1298688	1298688	1	1213	4214	protein_coding	ENSDART00000092627	protein_coding:appris:gencode_basic:	CABZ01052815.1	-
ENSDARG00000087759	16	2234901	2237714	2237316,2237022	1	558,111	2134,1840	protein_coding	ENSDART00000126759	protein_coding:appris:gencode_basic:	cnih4	cornichon family AMPA receptor auxiliary protein 4 [Source:ZFIN;Acc:ZDB-GENE-030131-868]
ENSDARG00000087759	16	2237901	2240029	2240029	1	2410	4847	protein_coding	ENSDART00000126759	protein_coding:appris:gencode_basic:	cnih4	cornichon family AMPA receptor auxiliary protein 4 [Source:ZFIN;Acc:ZDB-GENE-030131-868]
ENSDARG00000102898	16	4339301	4339754	4339584,4339754	1	14,13	3824,3994	protein_coding	ENSDART00000164939	protein_coding:appris:gencode_basic:	CABZ01041223.1	-
ENSDARG00000037186	16	5002325	5002900	5002325	-1	945	2913	protein_coding	ENSDART00000054077	protein_coding:appris:gencode_basic:	tpbgb	trophoblast glycoprotein b [Source:ZFIN;Acc:ZDB-GENE-091218-2]
ENSDARG00000037186	16	5004737	5005100	5004864	-1	22	374	protein_coding	ENSDART00000054077	protein_coding:appris:gencode_basic:	tpbgb	trophoblast glycoprotein b [Source:ZFIN;Acc:ZDB-GENE-091218-2]
ENSDARG00000028800	16	5740901	5741475	5741460,5741455	1	246,48	4711,4706	protein_coding	ENSDART00000140226	protein_coding:appris:gencode_basic:	CYTH2	si:dkey-283b15.4 [Source:ZFIN;Acc:ZDB-GENE-100921-55]
ENSDARG00000070798	16	6995905	6997600	6996069,6995919	-1	161,30	439,589	protein_coding	ENSDART00000149620	protein_coding:appris:gencode_basic:	pmvk	phosphomevalonate kinase [Source:ZFIN;Acc:ZDB-GENE-070410-91]
ENSDARG00000058528	16	7812901	7813537	7813493,7813508	1	776,144	3,18	protein_coding	ENSDART00000081407	protein_coding::gencode_basic:	cnot10	CCR4-NOT transcription complex, subunit 10 [Source:ZFIN;Acc:ZDB-GENE-060929-368]
ENSDARG00000010941	16	8248201	8249537	8248651,8249270,8248668,8248656	1	39,25,18,6	0,619,17,5	protein_coding	ENSDART00000139432	protein_coding:appris:gencode_basic:	pomgnt2	protein O-linked mannose N-acetylglucosaminyltransferase 2 (beta 1,4-) [Source:ZFIN;Acc:ZDB-GENE-050522-242]
ENSDARG00000010941	16	8252201	8252560	8252560	1	635	3909	protein_coding	ENSDART00000139432	protein_coding:appris:gencode_basic:	pomgnt2	protein O-linked mannose N-acetylglucosaminyltransferase 2 (beta 1,4-) [Source:ZFIN;Acc:ZDB-GENE-050522-242]
ENSDARG00000024642	16	9867201	9867669	9867669	1	105	1	protein_coding	ENSDART00000020859	protein_coding:appris:gencode_basic:	pip5k1ab	phosphatidylinositol-4-phosphate 5-kinase, type I, alpha, b [Source:ZFIN;Acc:ZDB-GENE-041111-123]
ENSDARG00000024642	16	9869001	9870882	9870882	1	8058	3214	protein_coding	ENSDART00000020859	protein_coding:appris:gencode_basic:	pip5k1ab	phosphatidylinositol-4-phosphate 5-kinase, type I, alpha, b [Source:ZFIN;Acc:ZDB-GENE-041111-123]
ENSDARG00000101449	16	11664601	11664939	11665016,11665029	1	189,30	6,2	protein_coding	ENSDART00000166700,ENSDART00000169012	protein_coding::gencode_basic:,protein_coding:appris:gencode_basic:	grik5	glutamate receptor, ionotropic, kainate 5 [Source:ZFIN;Acc:ZDB-GENE-070821-6]
ENSDARG00000076981	16	11678401	11678871	11678857,11678866,11678871	1	306,49,19	30,39,44	protein_coding	ENSDART00000112497	protein_coding:appris:gencode_basic:	zgc:198329	zgc:198329 [Source:ZFIN;Acc:ZDB-GENE-080226-6]
ENSDARG00000092169	16	11893701	11894388	11894388,11894466	1	917,153	4,82	protein_coding	ENSDART00000133497	protein_coding:appris:gencode_basic:	si:dkey-250k15.4	si:dkey-250k15.4 [Source:ZFIN;Acc:ZDB-GENE-100922-254]
ENSDARG00000088881	16	13614040	13614500	13614047,13614040	-1	293,134	852,859	protein_coding	ENSDART00000122111	protein_coding:appris:gencode_basic:	si:dkeyp-69b9.3	si:dkeyp-69b9.3 [Source:ZFIN;Acc:ZDB-GENE-100922-275]
ENSDARG00000062390	16	13983554	13984100	13983663,13983559,13983554	-1	440,94,43	2084,2188,2193	protein_coding	ENSDART00000090221	protein_coding:appris:gencode_basic:	cdc42ep5	CDC42 effector protein (Rho GTPase binding) 5 [Source:ZFIN;Acc:ZDB-GENE-030131-5813]
ENSDARG00000062450	16	14337201	14337400	14337156	-1	54	4130	protein_coding	ENSDART00000090329	protein_coding:appris:gencode_basic:	rnf115	ring finger protein 115 [Source:ZFIN;Acc:ZDB-GENE-061215-82]
ENSDARG00000062450	16	14341275	14342000	14341275	-1	183	11	protein_coding	ENSDART00000090329	protein_coding:appris:gencode_basic:	rnf115	ring finger protein 115 [Source:ZFIN;Acc:ZDB-GENE-061215-82]
ENSDARG00000090447	16	15253301	15253500	15257111	1	19	3	protein_coding	ENSDART00000164351	protein_coding:appris:gencode_basic:	mtbp	MDM2 binding protein [Source:ZFIN;Acc:ZDB-GENE-120724-1]
ENSDARG00000090447	16	15256601	15257110	15257110	1	745	2	protein_coding	ENSDART00000164351	protein_coding:appris:gencode_basic:	mtbp	MDM2 binding protein [Source:ZFIN;Acc:ZDB-GENE-120724-1]
ENSDARG00000036987	16	15479454	15480000	15479514,15479454	-1	804,287	0,60	protein_coding	ENSDART00000053754	protein_coding:appris:gencode_basic:	has2	hyaluronan synthase 2 [Source:ZFIN;Acc:ZDB-GENE-020828-1]
ENSDARG00000019692	16	20434201	20434492	20434482,20434492	1	134,15	1316,1326	protein_coding	ENSDART00000006037	protein_coding:appris:gencode_basic:	colq	collagen-like tail subunit (single strand of homotrimer) of asymmetric acetylcholinesterase [Source:ZFIN;Acc:ZDB-GENE-110411-119]
ENSDARG00000040695	16	20503201	20503494	20503506,20503494	1	176,94	4221,4209	protein_coding	ENSDART00000059619	protein_coding:appris:gencode_basic:	fkbp14	FK506 binding protein 14 [Source:ZFIN;Acc:ZDB-GENE-040801-210]
ENSDARG00000056793	16	20995301	20995685	20995685	1	93	1006	protein_coding	ENSDART00000079343	protein_coding:appris:gencode_basic:	jazf1b	JAZF zinc finger 1b [Source:ZFIN;Acc:ZDB-GENE-041212-56]
ENSDARG00000056793	16	20998101	20998427	20998502	1	863	3823	protein_coding	ENSDART00000079343	protein_coding:appris:gencode_basic:	jazf1b	JAZF zinc finger 1b [Source:ZFIN;Acc:ZDB-GENE-041212-56]
ENSDARG00000017790	16	22761901	22762107	22762107,22762348	1	99,97	1264,1505	protein_coding	ENSDART00000041625	protein_coding:appris:gencode_basic:	chrnb2b	cholinergic receptor, nicotinic, beta 2b [Source:ZFIN;Acc:ZDB-GENE-070821-3]
ENSDARG00000070390	16	22963501	22963818	22963802,22963818	1	702,41	0,16	protein_coding	ENSDART00000103235	protein_coding::gencode_basic:	flad1	flavin adenine dinucleotide synthetase 1 [Source:ZFIN;Acc:ZDB-GENE-040822-44]
ENSDARG00000016977	16	23608901	23611223	23609877	1	574	535	protein_coding	ENSDART00000021092	protein_coding:appris:gencode_basic:	snx27b	sorting nexin family member 27b [Source:ZFIN;Acc:ZDB-GENE-040426-1529]
ENSDARG00000016977	16	23611501	23611700	23611729	1	25	2387	protein_coding	ENSDART00000021092	protein_coding:appris:gencode_basic:	snx27b	sorting nexin family member 27b [Source:ZFIN;Acc:ZDB-GENE-040426-1529]
ENSDARG00000016977	16	23612101	23612655	23612655	1	880	3313	protein_coding	ENSDART00000021092	protein_coding:appris:gencode_basic:	snx27b	sorting nexin family member 27b [Source:ZFIN;Acc:ZDB-GENE-040426-1529]
ENSDARG00000012389	16	23643101	23644499	23643909,23644505,23643414	1	291,245,100	1227,1823,732	protein_coding	ENSDART00000146708	protein_coding:appris:gencode_basic:	adar	adenosine deaminase, RNA-specific [Source:ZFIN;Acc:ZDB-GENE-000616-5]
ENSDARG00000040300	16	23986301	23987781	23987408,23987427,23987543	1	174,63,22	1,20,136	protein_coding	ENSDART00000058970	protein_coding:appris:gencode_basic:	gtpbp10	GTP-binding protein 10 (putative) [Source:ZFIN;Acc:ZDB-GENE-040718-153]
ENSDARG00000040295	16	24047601	24048561	24048561	1	10327	132	protein_coding	ENSDART00000058965	protein_coding:appris:gencode_basic:	apoeb	apolipoprotein Eb [Source:ZFIN;Acc:ZDB-GENE-980526-368]
ENSDARG00000040295	16	24049301	24049500	24049552	1	32	1123	protein_coding	ENSDART00000058965	protein_coding:appris:gencode_basic:	apoeb	apolipoprotein Eb [Source:ZFIN;Acc:ZDB-GENE-980526-368]
ENSDARG00000090679	16	24636642	24637200	24636865,24636642	-1	251,44	1343,1566	protein_coding	ENSDART00000126274	protein_coding:appris:gencode_basic:	si:ch211-79k12.2	si:ch211-79k12.2 [Source:ZFIN;Acc:ZDB-GENE-131121-535]
ENSDARG00000090679	16	24638160	24638300	24638193	-1	4	15	protein_coding	ENSDART00000126274	protein_coding:appris:gencode_basic:	si:ch211-79k12.2	si:ch211-79k12.2 [Source:ZFIN;Acc:ZDB-GENE-131121-535]
ENSDARG00000016856	16	24754576	24755100	24754667,24754475,24754800	-1	160,116,89	184,376,51	protein_coding	ENSDART00000008326	protein_coding:appris:gencode_basic:	pon2	paraoxonase 2 [Source:ZFIN;Acc:ZDB-GENE-030131-7116]
ENSDARG00000078018	16	24826101	24827294	24827009,24826779	1	47,21	641,411	protein_coding	ENSDART00000155217	protein_coding:appris:gencode_basic:	si:dkey-79d12.4	si:dkey-79d12.4 [Source:ZFIN;Acc:ZDB-GENE-131119-45]
ENSDARG00000055288	16	25359433	25359800	25359443,25359433	-1	53,48	1292,1302	protein_coding	ENSDART00000154543	protein_coding:appris:gencode_basic:	prelid3a	PRELI domain containing 3A [Source:ZFIN;Acc:ZDB-GENE-130530-654]
ENSDARG00000060948	16	25422501	25422800	25422801	1	343	0	protein_coding	ENSDART00000172514	protein_coding:appris:gencode_basic:	dync1i1	dynein, cytoplasmic 1, intermediate chain 1 [Source:ZFIN;Acc:ZDB-GENE-061215-62]
ENSDARG00000060948	16	25426701	25426883	25426883	1	118	4081	protein_coding	ENSDART00000086409	protein_coding:appris:gencode_basic:	dync1i1	dynein, cytoplasmic 1, intermediate chain 1 [Source:ZFIN;Acc:ZDB-GENE-061215-62]
ENSDARG00000021905	16	25727777	25729000	25727905	-1	849	508	protein_coding	ENSDART00000031304	protein_coding::gencode_basic:	derl1	derlin 1 [Source:ZFIN;Acc:ZDB-GENE-040426-2793]
ENSDARG00000021905	16	25729401	25729500	25729359	-1	30	49	protein_coding	ENSDART00000128484	protein_coding:appris:gencode_basic:	derl1	derlin 1 [Source:ZFIN;Acc:ZDB-GENE-040426-2793]
ENSDARG00000103940	16	26073613	26074000	26073613,26073618	-1	338,79	3373,3368	protein_coding	ENSDART00000166681	protein_coding:appris:gencode_basic:	FRRS1L	ferric chelate reductase 1 like [Source:HGNC Symbol;Acc:HGNC:1362]
ENSDARG00000092134	16	26883601	26884448	26884215,26884448	1	958,574	8,241	protein_coding	ENSDART00000138496	protein_coding:appris:gencode_basic:	rad54b	RAD54 homolog B (S. cerevisiae) [Source:ZFIN;Acc:ZDB-GENE-060810-50]
ENSDARG00000092134	16	26887801	26887995	26888019	1	45	3812	protein_coding	ENSDART00000138496	protein_coding:appris:gencode_basic:	rad54b	RAD54 homolog B (S. cerevisiae) [Source:ZFIN;Acc:ZDB-GENE-060810-50]
ENSDARG00000055719	16	26976604	26977900	26977040,26976586	-1	180,20	0,453	protein_coding	ENSDART00000078119,ENSDART00000167320	protein_coding:appris:gencode_basic:,protein_coding:appris:gencode_basic:	ino80c	INO80 complex subunit C [Source:ZFIN;Acc:ZDB-GENE-040625-97]
ENSDARG00000006869	16	27470401	27470840	27470840	1	22	3	protein_coding	ENSDART00000132329	protein_coding:appris:gencode_basic:	stx17	syntaxin 17 [Source:ZFIN;Acc:ZDB-GENE-041114-164]
ENSDARG00000006869	16	27471801	27472319	27472319,27472314	1	503,56	1482,1477	protein_coding	ENSDART00000132329	protein_coding:appris:gencode_basic:	stx17	syntaxin 17 [Source:ZFIN;Acc:ZDB-GENE-041114-164]
ENSDARG00000076752	16	27646301	27647089	27646825,27646878	1	428,23	2,13	protein_coding	ENSDART00000111245,ENSDART00000140460	protein_coding:appris:gencode_basic:,protein_coding:appris:gencode_basic:	tmem67	transmembrane protein 67 [Source:ZFIN;Acc:ZDB-GENE-080716-1]
ENSDARG00000055901	16	27800301	27800400	27800244,27800249	-1	29,28	5,0	protein_coding	ENSDART00000145198	protein_coding:appris:gencode_basic:	steap4	STEAP family member 4 [Source:ZFIN;Acc:ZDB-GENE-070424-244]
ENSDARG00000076262	16	32608601	32609327	32609063	1	1915	1	protein_coding	ENSDART00000093250	protein_coding:appris:gencode_basic:	pou3f2b	POU class 3 homeobox 2b [Source:ZFIN;Acc:ZDB-GENE-980526-370]
ENSDARG00000076262	16	32609501	32609600	32609684	1	29	622	protein_coding	ENSDART00000093250	protein_coding:appris:gencode_basic:	pou3f2b	POU class 3 homeobox 2b [Source:ZFIN;Acc:ZDB-GENE-980526-370]
ENSDARG00000069829	16	33223801	33225360	33225094,33225360,33225228	1	1200,279,192	5,271,139	protein_coding	ENSDART00000101943	protein_coding:appris:gencode_basic:	rragca	Ras-related GTP binding Ca [Source:ZFIN;Acc:ZDB-GENE-050522-355]
ENSDARG00000098386	16	35462232	35463200	35462253,35462575	-1	57,54	447,125	protein_coding	ENSDART00000172294	protein_coding:appris:gencode_basic:	ctps1b	CTP synthase 1b [Source:ZFIN;Acc:ZDB-GENE-040801-160]
ENSDARG00000104760	16	35692101	35692579	35692579,35692643	1	194,30	44,108	protein_coding	ENSDART00000170438	protein_coding:appris:gencode_basic:	MAP3K6	si:ch211-1i11.3 [Source:ZFIN;Acc:ZDB-GENE-030131-8638]
ENSDARG00000101989	16	35950001	35950568	35950382,35950568	1	214,78	1242,1428	protein_coding	ENSDART00000170772	protein_coding:appris:gencode_basic:	thrap3a	thyroid hormone receptor associated protein 3a [Source:ZFIN;Acc:ZDB-GENE-030219-79]
ENSDARG00000099429	16	36088504	36088800	36088510,36088504	-1	54,21	2748,2754	protein_coding	ENSDART00000171592	protein_coding:appris:gencode_basic:	mrps15	mitochondrial ribosomal protein S15 [Source:ZFIN;Acc:ZDB-GENE-040718-188]
ENSDARG00000099429	16	36091251	36091600	36091251	-1	2796	7	protein_coding	ENSDART00000171592	protein_coding:appris:gencode_basic:	mrps15	mitochondrial ribosomal protein S15 [Source:ZFIN;Acc:ZDB-GENE-040718-188]
ENSDARG00000099429	16	36093701	36094000	36091251	-1	86	7	protein_coding	ENSDART00000171592	protein_coding:appris:gencode_basic:	mrps15	mitochondrial ribosomal protein S15 [Source:ZFIN;Acc:ZDB-GENE-040718-188]
ENSDARG00000098135	16	36488501	36490698	36490698	1	10373	2886	protein_coding	ENSDART00000158358	protein_coding:appris:gencode_basic:	stk40	serine/threonine kinase 40 [Source:ZFIN;Acc:ZDB-GENE-030131-4831]
ENSDARG00000098135	16	36492001	36492300	36492321	1	16	4509	protein_coding	ENSDART00000158358	protein_coding:appris:gencode_basic:	stk40	serine/threonine kinase 40 [Source:ZFIN;Acc:ZDB-GENE-030131-4831]
ENSDARG00000077499	16	38062901	38063300	38062888	-1	722	2430	protein_coding	ENSDART00000114266	protein_coding:appris:gencode_basic:	plekho1b	pleckstrin homology domain containing, family O member 1b [Source:ZFIN;Acc:ZDB-GENE-100609-2]
ENSDARG00000077499	16	38065318	38065700	38065318	-1	758	0	protein_coding	ENSDART00000114266	protein_coding:appris:gencode_basic:	plekho1b	pleckstrin homology domain containing, family O member 1b [Source:ZFIN;Acc:ZDB-GENE-100609-2]
ENSDARG00000076546	16	38875101	38876972	38876851,38876972	1	87,55	1804,1925	protein_coding	ENSDART00000131866	protein_coding:appris:gencode_basic:	trhra	thyrotropin-releasing hormone receptor a [Source:ZFIN;Acc:ZDB-GENE-100922-18]
ENSDARG00000010981	16	39282501	39283437	39283419	1	300	0	protein_coding	ENSDART00000017017	protein_coding::gencode_basic:	zdhhc3a	zinc finger, DHHC-type containing 3a [Source:ZFIN;Acc:ZDB-GENE-040718-484]
ENSDARG00000010981	16	39285901	39286581	39286602	1	43	3183	protein_coding	ENSDART00000017017	protein_coding::gencode_basic:	zdhhc3a	zinc finger, DHHC-type containing 3a [Source:ZFIN;Acc:ZDB-GENE-040718-484]
ENSDARG00000040027	16	39432101	39432555	39432539,39432555	1	1201,256	3,19	protein_coding	ENSDART00000141801	protein_coding:appris:gencode_basic:	osbpl10	oxysterol binding protein-like 10 [Source:ZFIN;Acc:ZDB-GENE-081002-4]
ENSDARG00000098529	16	40635101	40635752	40635747,40635752	1	4250,361	0,4	protein_coding	ENSDART00000161503,ENSDART00000169412	protein_coding:appris:gencode_basic:,protein_coding:appris:gencode_basic:	ccne2	cyclin E2 [Source:ZFIN;Acc:ZDB-GENE-030131-9689]
ENSDARG00000087564	16	41343901	41344200	41344224,41344219	1	23,12	839,834	protein_coding	ENSDART00000135294	protein_coding:appris:gencode_basic:	nek11	NIMA-related kinase 11 [Source:ZFIN;Acc:ZDB-GENE-100922-73]
ENSDARG00000070187	16	42120408	42120900	42120517,42120508	-1	228,41	55,64	protein_coding	ENSDART00000159115	protein_coding:appris:gencode_basic:	dyrk1b	dual-specificity tyrosine-(Y)-phosphorylation regulated kinase 1B [Source:ZFIN;Acc:ZDB-GENE-060503-499]
ENSDARG00000102167	16	42336090	42336400	42336090,42336101	-1	199,29	2954,2943	protein_coding	ENSDART00000158046	protein_coding:appris:gencode_basic:	ppox	protoporphyrinogen oxidase [Source:ZFIN;Acc:ZDB-GENE-051120-90]
ENSDARG00000004586	16	45825901	45826000	45825850,45825844	-1	31,30	4036,4042	protein_coding	ENSDART00000027013	protein_coding:appris:gencode_basic:	ntrk1	neurotrophic tyrosine kinase, receptor, type 1 [Source:ZFIN;Acc:ZDB-GENE-980526-118]
ENSDARG00000041490	16	45934876	45935200	45934919	-1	13	2518	protein_coding	ENSDART00000133213	protein_coding:appris:gencode_basic:	afp4	antifreeze protein type IV [Source:ZFIN;Acc:ZDB-GENE-030131-5217]
ENSDARG00000041490	16	45935401	45935600	45935358,45935365	-1	99,37	2079,2072	protein_coding	ENSDART00000133213	protein_coding:appris:gencode_basic:	afp4	antifreeze protein type IV [Source:ZFIN;Acc:ZDB-GENE-030131-5217]
ENSDARG00000041490	16	45937343	45938100	45937642	-1	1468	62	protein_coding	ENSDART00000135656	protein_coding:appris:gencode_basic:	afp4	antifreeze protein type IV [Source:ZFIN;Acc:ZDB-GENE-030131-5217]
ENSDARG00000017220	16	46015301	46015946	46015946	1	89	5	protein_coding	ENSDART00000041811	protein_coding:appris:gencode_basic:	otud7b	OTU deubiquitinase 7B [Source:ZFIN;Acc:ZDB-GENE-060616-1]
ENSDARG00000017220	16	46018401	46019295	46019295,46019284,46019024	1	90,25,15	3354,3343,3083	protein_coding	ENSDART00000041811	protein_coding:appris:gencode_basic:	otud7b	OTU deubiquitinase 7B [Source:ZFIN;Acc:ZDB-GENE-060616-1]
ENSDARG00000097192	16	46431001	46431200	46430956,46430948	-1	84,17	-11,-3	antisense	ENSDART00000157045	antisense::gencode_basic:	si:ch73-59c19.2	si:ch73-59c19.2 [Source:ZFIN;Acc:ZDB-GENE-131120-88]
ENSDARG00000039871	16	46539401	46539594	46539594,46539586	1	31,21	2492,2484	protein_coding	ENSDART00000058324	protein_coding:appris:gencode_basic:	rpz4	rapunzel 4 [Source:ZFIN;Acc:ZDB-GENE-050417-472]
ENSDARG00000099978	16	47311901	47312000	47311877	-1	19	768	protein_coding	ENSDART00000168814	protein_coding:appris:gencode_basic:	CABZ01078427.1	-
ENSDARG00000099978	16	47312146	47312300	47312146	-1	16	499	protein_coding	ENSDART00000168814	protein_coding:appris:gencode_basic:	CABZ01078427.1	-
ENSDARG00000026835	16	47516301	47516738	47516730	1	24	1812	protein_coding	ENSDART00000032309	protein_coding:appris:gencode_basic:	slc25a32b	solute carrier family 25 (mitochondrial folate carrier), member 32b [Source:ZFIN;Acc:ZDB-GENE-050306-39]
ENSDARG00000026835	16	47517101	47517389	47517389	1	91	2471	protein_coding	ENSDART00000032309	protein_coding:appris:gencode_basic:	slc25a32b	solute carrier family 25 (mitochondrial folate carrier), member 32b [Source:ZFIN;Acc:ZDB-GENE-050306-39]
ENSDARG00000062621	16	49168958	49169200	49168958	-1	210	3609	protein_coding	ENSDART00000101631	protein_coding:appris:gencode_basic:	SATB1	SATB homeobox 1 [Source:HGNC Symbol;Acc:HGNC:10541]
ENSDARG00000062621	16	49169657	49170400	49169657	-1	118	2910	protein_coding	ENSDART00000101631	protein_coding:appris:gencode_basic:	SATB1	SATB homeobox 1 [Source:HGNC Symbol;Acc:HGNC:10541]
ENSDARG00000101526	16	49394201	49394300	49394315	1	36	0	protein_coding	ENSDART00000168570	protein_coding:appris:gencode_basic:	si:dkey-82o10.4	si:dkey-82o10.4 [Source:ZFIN;Acc:ZDB-GENE-141222-46]
ENSDARG00000101526	16	49395401	49395609	49395609	1	460	517	protein_coding	ENSDART00000171050	protein_coding:appris:gencode_basic:	si:dkey-82o10.4	si:dkey-82o10.4 [Source:ZFIN;Acc:ZDB-GENE-141222-46]
ENSDARG00000086950	16	53360201	53360598	53360598	1	85	51	protein_coding	ENSDART00000154669	protein_coding:::	si:ch211-269k10.2	si:ch211-269k10.2 [Source:ZFIN;Acc:ZDB-GENE-131120-171]
ENSDARG00000086950	16	53361401	53361606	53361766,53361775	1	52,4	1219,1228	protein_coding	ENSDART00000154669	protein_coding:::	si:ch211-269k10.2	si:ch211-269k10.2 [Source:ZFIN;Acc:ZDB-GENE-131120-171]
ENSDARG00000012588	16	53415101	53417083	53415929,53415829	1	182,74	303,203	protein_coding	ENSDART00000010792	protein_coding:appris:gencode_basic:	ptdss1a	phosphatidylserine synthase 1a [Source:ZFIN;Acc:ZDB-GENE-040426-837]
ENSDARG00000031809	16	53588601	53589049	53589049	1	243	357	protein_coding	ENSDART00000154189	protein_coding:appris:gencode_basic:	rbm24b	RNA binding motif protein 24b [Source:ZFIN;Acc:ZDB-GENE-060312-43]
ENSDARG00000031809	16	53592701	53593080	53593080	1	181	4388	protein_coding	ENSDART00000154189	protein_coding:appris:gencode_basic:	rbm24b	RNA binding motif protein 24b [Source:ZFIN;Acc:ZDB-GENE-060312-43]
ENSDARG00000059806	16	53749801	53750285	53750085,53750091	1	42,23	3343,3349	protein_coding	ENSDART00000083513	protein_coding:appris:gencode_basic:	sacm1lb	SAC1 suppressor of actin mutations 1-like b (yeast) [Source:ZFIN;Acc:ZDB-GENE-070112-542]
ENSDARG00000017219	16	55142301	55143223	55143223	1	49288	1	protein_coding	ENSDART00000024729	protein_coding:appris:gencode_basic:	pabpc1a	poly(A) binding protein, cytoplasmic 1a [Source:ZFIN;Acc:ZDB-GENE-030131-3238]
ENSDARG00000017219	16	55143701	55144000	55144025	1	38	803	protein_coding	ENSDART00000024729	protein_coding:appris:gencode_basic:	pabpc1a	poly(A) binding protein, cytoplasmic 1a [Source:ZFIN;Acc:ZDB-GENE-030131-3238]
ENSDARG00000102021	17	583901	584755	584755,584397	1	211,19	2147,1789	protein_coding	ENSDART00000165143	protein_coding:appris:gencode_basic:	C14orf28	chromosome 14 open reading frame 28 [Source:HGNC Symbol;Acc:HGNC:19834]
ENSDARG00000077725	17	1353454	1353700	1353454,1353462	-1	80,38	1461,1453	protein_coding	ENSDART00000108963	protein_coding:appris:gencode_basic:	CABZ01102109.1	-
ENSDARG00000099657	17	1790901	1791288	1791110,1791117	1	44,43	3707,3714	protein_coding	ENSDART00000165641	protein_coding:appris:gencode_basic:	AKT1	AKT serine/threonine kinase 1 [Source:HGNC Symbol;Acc:HGNC:391]
ENSDARG00000101203	17	5797501	5797700	5797748	1	7	1447	protein_coding	ENSDART00000168326	protein_coding:appris:gencode_basic:	ZNF513 (1 of many)	zinc finger protein 513 [Source:HGNC Symbol;Acc:HGNC:26498]
ENSDARG00000101203	17	5798301	5798710	5798705	1	71	2404	protein_coding	ENSDART00000168326	protein_coding:appris:gencode_basic:	ZNF513 (1 of many)	zinc finger protein 513 [Source:HGNC Symbol;Acc:HGNC:26498]
ENSDARG00000101203	17	5799801	5800014	5800014	1	69	3713	protein_coding	ENSDART00000168326	protein_coding:appris:gencode_basic:	ZNF513 (1 of many)	zinc finger protein 513 [Source:HGNC Symbol;Acc:HGNC:26498]
ENSDARG00000040255	17	5857666	5858400	5857666,5857555	-1	248,53	1347,1458	protein_coding	ENSDART00000058890	protein_coding:appris:gencode_basic:	ephx2	epoxide hydrolase 2, cytoplasmic [Source:ZFIN;Acc:ZDB-GENE-041212-70]
ENSDARG00000089954	17	6446512	6447200	6446512,6446525	-1	683,41	351,338	protein_coding	ENSDART00000154540	protein_coding:appris:gencode_basic:	si:ch211-189e2.3	si:ch211-189e2.3 [Source:ZFIN;Acc:ZDB-GENE-030131-6454]
ENSDARG00000079664	17	6812101	6812314	6812405,6812314	1	119,47	91,0	protein_coding	ENSDART00000171368	protein_coding:appris:gencode_basic:	DDO	zgc:172341 [Source:ZFIN;Acc:ZDB-GENE-080204-116]
ENSDARG00000087784	17	7460501	7460768	7460686,7460768,7460756	1	135,22,22	306,388,376	protein_coding	ENSDART00000130625	protein_coding:appris:gencode_basic:	si:dkeyp-110a12.4	si:dkeyp-110a12.4 [Source:ZFIN;Acc:ZDB-GENE-131121-498]
ENSDARG00000058561	17	7470901	7472475	7471287	1	253	7	protein_coding	ENSDART00000081447	protein_coding:appris:gencode_basic:	fbxo30a	F-box protein 30a [Source:ZFIN;Acc:ZDB-GENE-040426-1215]
ENSDARG00000058561	17	7475001	7475337	7475337	1	310	4057	protein_coding	ENSDART00000081447	protein_coding:appris:gencode_basic:	fbxo30a	F-box protein 30a [Source:ZFIN;Acc:ZDB-GENE-040426-1215]
ENSDARG00000044001	17	10667355	10667600	10667355	-1	67	1270	protein_coding	ENSDART00000064597	protein_coding:appris::	lgals3b	lectin, galactoside binding soluble 3b [Source:ZFIN;Acc:ZDB-GENE-030131-4324]
ENSDARG00000044001	17	10668626	10669500	10668626	-1	1749	0	protein_coding	ENSDART00000103272	protein_coding:appris:gencode_basic:	lgals3b	lectin, galactoside binding soluble 3b [Source:ZFIN;Acc:ZDB-GENE-030131-4324]
ENSDARG00000043873	17	11223913	11225600	11224726	-1	858	493	protein_coding	ENSDART00000128291	protein_coding:appris:gencode_basic:	arid4a	AT rich interactive domain 4A (RBP1-like) [Source:ZFIN;Acc:ZDB-GENE-050809-105]
ENSDARG00000043873	17	11236301	11236400	11236280	-1	15	1317	protein_coding	ENSDART00000064412	protein_coding:appris:gencode_basic:	arid4a	AT rich interactive domain 4A (RBP1-like) [Source:ZFIN;Acc:ZDB-GENE-050809-105]
ENSDARG00000086618	17	11267579	11268000	11267646	-1	2583	0	protein_coding	ENSDART00000130105	protein_coding:appris:gencode_basic:	psma3	proteasome subunit alpha 3 [Source:ZFIN;Acc:ZDB-GENE-050913-120]
ENSDARG00000086618	17	11268201	11268400	11267646	-1	130	0	protein_coding	ENSDART00000130105	protein_coding:appris:gencode_basic:	psma3	proteasome subunit alpha 3 [Source:ZFIN;Acc:ZDB-GENE-050913-120]
ENSDARG00000086618	17	11275824	11276100	11267643	-1	10	3	protein_coding	ENSDART00000130105	protein_coding:appris:gencode_basic:	psma3	proteasome subunit alpha 3 [Source:ZFIN;Acc:ZDB-GENE-050913-120]
ENSDARG00000062785	17	11287717	11288300	11287726,11287717	-1	1554,1127	3879,3888	protein_coding	ENSDART00000091159	protein_coding:appris:gencode_basic:	adpgk2	ADP-dependent glucokinase 2 [Source:ZFIN;Acc:ZDB-GENE-090609-3]
ENSDARG00000020655	17	12769509	12769900	12769584,12769515,12769509,12769648	-1	119,34,17,11	1280,1349,1355,1216	protein_coding	ENSDART00000044126	protein_coding:appris:gencode_basic:	INSM2	INSM transcriptional repressor 2 [Source:HGNC Symbol;Acc:HGNC:17539]
ENSDARG00000015638	17	13083701	13083800	13086887	1	16	1	protein_coding	ENSDART00000149779	protein_coding:appris:gencode_basic:	gemin2	gem (nuclear organelle) associated protein 2 [Source:ZFIN;Acc:ZDB-GENE-030131-3756]
ENSDARG00000015638	17	13086201	13086371	13086888	1	157	2	protein_coding	ENSDART00000149779	protein_coding:appris:gencode_basic:	gemin2	gem (nuclear organelle) associated protein 2 [Source:ZFIN;Acc:ZDB-GENE-030131-3756]
ENSDARG00000015638	17	13086501	13086888	13086888	1	1660	2	protein_coding	ENSDART00000149779	protein_coding:appris:gencode_basic:	gemin2	gem (nuclear organelle) associated protein 2 [Source:ZFIN;Acc:ZDB-GENE-030131-3756]
ENSDARG00000003925	17	14706101	14706395	14706395,14706388	1	24,15	1729,1722	protein_coding	ENSDART00000012889	protein_coding:appris:gencode_basic:	cx28.6	connexin 28.6 [Source:ZFIN;Acc:ZDB-GENE-040406-4]
ENSDARG00000011370	17	15491601	15491700	15491556	-1	66	3475	protein_coding	ENSDART00000150232	protein_coding:appris:gencode_basic:	fyna	FYN proto-oncogene, Src family tyrosine kinase a [Source:ZFIN;Acc:ZDB-GENE-030903-5]
ENSDARG00000011370	17	15495031	15495900	15495031	-1	2986	0	protein_coding	ENSDART00000150232	protein_coding:appris:gencode_basic:	fyna	FYN proto-oncogene, Src family tyrosine kinase a [Source:ZFIN;Acc:ZDB-GENE-030903-5]
ENSDARG00000096867	17	16035501	16035856	16035856,16035938	1	208,15	3264,3346	protein_coding	ENSDART00000160742	protein_coding:appris:gencode_basic:	clmn	calmin [Source:ZFIN;Acc:ZDB-GENE-131127-546]
ENSDARG00000043746	17	16898171	16898400	16897862,16898188	-1	102,63	728,402	protein_coding	ENSDART00000064241,ENSDART00000153697	protein_coding::gencode_basic:,protein_coding:::	nrxn3a	neurexin 3a [Source:ZFIN;Acc:ZDB-GENE-070206-9]
ENSDARG00000018976	17	17836001	17836488	17836488	1	917	206	protein_coding	ENSDART00000123350	protein_coding:appris:gencode_basic:	sptlc2a	serine palmitoyltransferase, long chain base subunit 2a [Source:ZFIN;Acc:ZDB-GENE-050522-23]
ENSDARG00000018976	17	17836701	17837744	17837744,17837739	1	85,22	1462,1457	protein_coding	ENSDART00000123350	protein_coding:appris:gencode_basic:	sptlc2a	serine palmitoyltransferase, long chain base subunit 2a [Source:ZFIN;Acc:ZDB-GENE-050522-23]
ENSDARG00000018976	17	17840401	17840657	17840657	1	115	4375	protein_coding	ENSDART00000123350	protein_coding:appris:gencode_basic:	sptlc2a	serine palmitoyltransferase, long chain base subunit 2a [Source:ZFIN;Acc:ZDB-GENE-050522-23]
ENSDARG00000018006	17	18752801	18752900	18752662	-1	43	1463	protein_coding	ENSDART00000045991	protein_coding:appris:gencode_basic:	vrk1	vaccinia related kinase 1 [Source:ZFIN;Acc:ZDB-GENE-040426-2709]
ENSDARG00000018006	17	18754501	18754600	18754124	-1	10	1	protein_coding	ENSDART00000045991	protein_coding:appris:gencode_basic:	vrk1	vaccinia related kinase 1 [Source:ZFIN;Acc:ZDB-GENE-040426-2709]
ENSDARG00000010948	17	19476501	19477428	19477325,19477428	1	3815,358	155,258	protein_coding	ENSDART00000024194	protein_coding:appris:gencode_basic:	kif11	kinesin family member 11 [Source:ZFIN;Acc:ZDB-GENE-020426-1]
ENSDARG00000003998	17	20940841	20941200	20940841	-1	94	2800	protein_coding	ENSDART00000006676	protein_coding:appris:gencode_basic:	phyhipla	phytanoyl-CoA 2-hydroxylase interacting protein-like a [Source:ZFIN;Acc:ZDB-GENE-061215-64]
ENSDARG00000003998	17	20943631	20944100	20943631	-1	43	10	protein_coding	ENSDART00000006676	protein_coding:appris:gencode_basic:	phyhipla	phytanoyl-CoA 2-hydroxylase interacting protein-like a [Source:ZFIN;Acc:ZDB-GENE-061215-64]
ENSDARG00000071004	17	21138243	21139000	21138547,21138243	-1	239,33	0,304	protein_coding	ENSDART00000157283	protein_coding:::	abhd12	abhydrolase domain containing 12 [Source:ZFIN;Acc:ZDB-GENE-060929-268]
ENSDARG00000009046	17	22073401	22073500	22073537	1	40	2232	protein_coding	ENSDART00000063716	protein_coding:appris:gencode_basic:	nphp1	nephronophthisis 1 [Source:ZFIN;Acc:ZDB-GENE-060929-1234]
ENSDARG00000009046	17	22073801	22073989	22073989	1	30	2684	protein_coding	ENSDART00000063716	protein_coding:appris:gencode_basic:	nphp1	nephronophthisis 1 [Source:ZFIN;Acc:ZDB-GENE-060929-1234]
ENSDARG00000097706	17	22667336	22668100	22667336,22667342	-1	99,84	-2,-8	antisense	ENSDART00000154316	antisense::gencode_basic:	si:dkey-11a7.3	si:dkey-11a7.3 [Source:ZFIN;Acc:ZDB-GENE-131127-227]
ENSDARG00000094992	17	24304801	24306331	24306014,24306331	1	334,333	0,317	protein_coding	ENSDART00000064083	protein_coding:appris:gencode_basic:	otx1b	orthodenticle homeobox 1b [Source:ZFIN;Acc:ZDB-GENE-980526-400]
ENSDARG00000008200	17	24451501	24452295	24452314	1	436	126	protein_coding	ENSDART00000140467	protein_coding:appris:gencode_basic:	ugp2b	UDP-glucose pyrophosphorylase 2b [Source:ZFIN;Acc:ZDB-GENE-030131-6352]
ENSDARG00000008200	17	24452501	24452600	24452661	1	15	473	protein_coding	ENSDART00000140467	protein_coding:appris:gencode_basic:	ugp2b	UDP-glucose pyrophosphorylase 2b [Source:ZFIN;Acc:ZDB-GENE-030131-6352]
ENSDARG00000044083	17	24458089	24458700	24458089	-1	347	3390	protein_coding	ENSDART00000092948	protein_coding:appris:gencode_basic:	peli1b	pellino E3 ubiquitin protein ligase 1b [Source:ZFIN;Acc:ZDB-GENE-061027-372]
ENSDARG00000044083	17	24459601	24459800	24459507	-1	40	1972	protein_coding	ENSDART00000092948	protein_coding:appris:gencode_basic:	peli1b	pellino E3 ubiquitin protein ligase 1b [Source:ZFIN;Acc:ZDB-GENE-061027-372]
ENSDARG00000044136	17	25588501	25588600	25588426	-1	41	3009	protein_coding	ENSDART00000105503,ENSDART00000126201	protein_coding:appris:gencode_basic:,protein_coding:appris:gencode_basic:	rab3gap2	RAB3 GTPase activating protein subunit 2 (non-catalytic) [Source:ZFIN;Acc:ZDB-GENE-030616-610]
ENSDARG00000044136	17	25590801	25590900	25590706	-1	11	729	protein_coding	ENSDART00000105503,ENSDART00000126201	protein_coding:appris:gencode_basic:,protein_coding:appris:gencode_basic:	rab3gap2	RAB3 GTPase activating protein subunit 2 (non-catalytic) [Source:ZFIN;Acc:ZDB-GENE-030616-610]
ENSDARG00000044144	17	25866201	25869518	25869513,25868737,25869518,25868449	1	772,514,147,97	2432,1656,2437,1368	protein_coding	ENSDART00000064817	protein_coding:appris:gencode_basic:	wapla	WAPL cohesin release factor a [Source:ZFIN;Acc:ZDB-GENE-131010-1]
ENSDARG00000074583	17	26343901	26344000	26344047,26344037	1	16,13	251,241	protein_coding	ENSDART00000155177	protein_coding:::	grid1a	glutamate receptor, ionotropic, delta 1a [Source:ZFIN;Acc:ZDB-GENE-120411-28]
ENSDARG00000097934	17	26829901	26830000	26829821	-1	57	1912	protein_coding	ENSDART00000153590	protein_coding:appris:gencode_basic:	si:dkey-221l4.10	si:dkey-221l4.10 [Source:ZFIN;Acc:ZDB-GENE-131121-493]
ENSDARG00000097934	17	26830869	26831200	26830869	-1	205	864	protein_coding	ENSDART00000153590	protein_coding:appris:gencode_basic:	si:dkey-221l4.10	si:dkey-221l4.10 [Source:ZFIN;Acc:ZDB-GENE-131121-493]
ENSDARG00000097478	17	27790101	27793707	27793707	1	5759	2933	protein_coding	ENSDART00000170462	protein_coding:appris:gencode_basic:	qkia	QKI, KH domain containing, RNA binding a [Source:ZFIN;Acc:ZDB-GENE-990415-230]
ENSDARG00000097478	17	27796101	27797183	27797183,27797172	1	363,315	11,0	protein_coding	ENSDART00000169708	protein_coding::gencode_basic:	qkia	QKI, KH domain containing, RNA binding a [Source:ZFIN;Acc:ZDB-GENE-990415-230]
ENSDARG00000024017	17	28548401	28548676	28548670,28548676	1	193,14	3,9	protein_coding	ENSDART00000158042	protein_coding:appris:gencode_basic:	mamdc1	MAM domain containing 1 [Source:ZFIN;Acc:ZDB-GENE-030616-360]
ENSDARG00000070769	17	29099954	29100700	29099954,29100055	-1	371,54	110,9	protein_coding	ENSDART00000104204	protein_coding:appris:gencode_basic:	foxg1a	forkhead box G1a [Source:ZFIN;Acc:ZDB-GENE-990415-267]
ENSDARG00000054302	17	29177310	29177700	29177310	-1	196	4	protein_coding	ENSDART00000125997	protein_coding::gencode_basic:	ehd4	EH-domain containing 4 [Source:ZFIN;Acc:ZDB-GENE-060810-22]
ENSDARG00000054302	17	29178659	29179300	29178664	-1	9	335	protein_coding	ENSDART00000076481	protein_coding:appris::	ehd4	EH-domain containing 4 [Source:ZFIN;Acc:ZDB-GENE-060810-22]
ENSDARG00000035650	17	30883533	30884800	30883780,30883775,30883966	-1	169,48,31	29,34,2	protein_coding	ENSDART00000131633,ENSDART00000146824	processed_transcript:::,processed_transcript:::	evla	Enah/Vasp-like a [Source:ZFIN;Acc:ZDB-GENE-000607-65]
ENSDARG00000042840	17	30961970	30962400	30961982	-1	125	18	protein_coding	ENSDART00000172721	protein_coding::gencode_basic:	eml1	echinoderm microtubule associated protein like 1 [Source:ZFIN;Acc:ZDB-GENE-060929-156]
ENSDARG00000042840	17	30982801	30983100	30982749	-1	43	8	protein_coding	ENSDART00000104307	protein_coding::gencode_basic:	eml1	echinoderm microtubule associated protein like 1 [Source:ZFIN;Acc:ZDB-GENE-060929-156]
ENSDARG00000060992	17	31187337	31187500	31187225	-1	15	876	protein_coding	ENSDART00000086511	protein_coding:appris:gencode_basic:	rpusd2	RNA pseudouridylate synthase domain containing 2 [Source:ZFIN;Acc:ZDB-GENE-120411-43]
ENSDARG00000060992	17	31188101	31188700	31188101	-1	88	0	protein_coding	ENSDART00000086511	protein_coding:appris:gencode_basic:	rpusd2	RNA pseudouridylate synthase domain containing 2 [Source:ZFIN;Acc:ZDB-GENE-120411-43]
ENSDARG00000042861	17	31380078	31380500	31380078	-1	398	3543	protein_coding	ENSDART00000062907	protein_coding:appris:gencode_basic:	ltk	leukocyte receptor tyrosine kinase [Source:ZFIN;Acc:ZDB-GENE-030616-115]
ENSDARG00000042861	17	31383111	31383300	31383111	-1	10	510	protein_coding	ENSDART00000062907	protein_coding:appris:gencode_basic:	ltk	leukocyte receptor tyrosine kinase [Source:ZFIN;Acc:ZDB-GENE-030616-115]
ENSDARG00000073910	17	31605601	31606358	31606337,31606267,31606331	1	701,149,51	78,8,72	protein_coding	ENSDART00000111629	protein_coding:appris:gencode_basic:	cinp	cyclin-dependent kinase 2 interacting protein [Source:ZFIN;Acc:ZDB-GENE-050506-72]
ENSDARG00000055027	17	31679478	31680300	31679478,31679930	-1	498,349	216,152	protein_coding	ENSDART00000077307,ENSDART00000126273	protein_coding:appris:gencode_basic:,protein_coding:appris:gencode_basic:	pomt2	protein-O-mannosyltransferase 2 [Source:ZFIN;Acc:ZDB-GENE-070112-1002]
ENSDARG00000098907	17	31786464	31786700	31786475,31786464	-1	59,8	2337,2348	protein_coding	ENSDART00000159790,ENSDART00000160281,ENSDART00000171588	protein_coding:appris:gencode_basic:,protein_coding:appris::,protein_coding:appris:gencode_basic:	fam175b	family with sequence similarity 175, member B [Source:ZFIN;Acc:ZDB-GENE-040426-2491]
ENSDARG00000098907	17	31788614	31789600	31788614	-1	1473	198	protein_coding	ENSDART00000159790,ENSDART00000160281,ENSDART00000171588	protein_coding:appris:gencode_basic:,protein_coding:appris::,protein_coding:appris:gencode_basic:	fam175b	family with sequence similarity 175, member B [Source:ZFIN;Acc:ZDB-GENE-040426-2491]
ENSDARG00000079068	17	32384601	32385197	32385271	1	10	3675	protein_coding	ENSDART00000108736	protein_coding:appris:gencode_basic:	adam12	ADAM metallopeptidase domain 12 [Source:ZFIN;Acc:ZDB-GENE-070809-1]
ENSDARG00000079068	17	32386001	32386299	32386299	1	140	4703	protein_coding	ENSDART00000108736	protein_coding:appris:gencode_basic:	adam12	ADAM metallopeptidase domain 12 [Source:ZFIN;Acc:ZDB-GENE-070809-1]
ENSDARG00000079020	17	32596901	32597000	32598747	1	33	2	protein_coding	ENSDART00000123399	protein_coding:appris:gencode_basic:	gcfc2	GC-rich sequence DNA-binding factor 2 [Source:ZFIN;Acc:ZDB-GENE-080204-19]
ENSDARG00000079020	17	32597101	32597300	32598744	1	124	0	protein_coding	ENSDART00000112559	protein_coding:appris:gencode_basic:	gcfc2	GC-rich sequence DNA-binding factor 2 [Source:ZFIN;Acc:ZDB-GENE-080204-19]
ENSDARG00000079020	17	32598501	32598744	32598744,32598819	1	754,46	0,74	protein_coding	ENSDART00000112559,ENSDART00000123399	protein_coding:appris:gencode_basic:,protein_coding:appris:gencode_basic:	gcfc2	GC-rich sequence DNA-binding factor 2 [Source:ZFIN;Acc:ZDB-GENE-080204-19]
ENSDARG00000055158	17	32866775	32868000	32866775	-1	762	3234	protein_coding	ENSDART00000172016	protein_coding:appris:gencode_basic:	prox1a	prospero homeobox 1a [Source:ZFIN;Acc:ZDB-GENE-980526-397]
ENSDARG00000055158	17	32868836	32869000	32868708	-1	33	1301	protein_coding	ENSDART00000172016	protein_coding:appris:gencode_basic:	prox1a	prospero homeobox 1a [Source:ZFIN;Acc:ZDB-GENE-980526-397]
ENSDARG00000000837	17	33248301	33249509	33249509	1	73	180	protein_coding	ENSDART00000104476	protein_coding:appris:gencode_basic:	snx9a	sorting nexin 9a [Source:ZFIN;Acc:ZDB-GENE-030616-66]
ENSDARG00000000837	17	33250301	33250663	33250701	1	466	1372	protein_coding	ENSDART00000104476	protein_coding:appris:gencode_basic:	snx9a	sorting nexin 9a [Source:ZFIN;Acc:ZDB-GENE-030616-66]
ENSDARG00000024602	17	33434801	33435162	33435162	1	1254	1083	protein_coding	ENSDART00000032827	protein_coding:appris:gencode_basic:	zgc:162964	zgc:162964 [Source:ZFIN;Acc:ZDB-GENE-030131-9798]
ENSDARG00000024602	17	33436801	33436985	33436985	1	27	2906	protein_coding	ENSDART00000032827	protein_coding:appris:gencode_basic:	zgc:162964	zgc:162964 [Source:ZFIN;Acc:ZDB-GENE-030131-9798]
ENSDARG00000006272	17	34290901	34291600	34291567	1	837	0	protein_coding	ENSDART00000014306	protein_coding:appris:gencode_basic:	mpp5a	membrane protein, palmitoylated 5a (MAGUK p55 subfamily member 5) [Source:ZFIN;Acc:ZDB-GENE-020712-1]
ENSDARG00000006272	17	34293701	34294387	34294387	1	3942	2819	protein_coding	ENSDART00000136167	protein_coding:appris:gencode_basic:	mpp5a	membrane protein, palmitoylated 5a (MAGUK p55 subfamily member 5) [Source:ZFIN;Acc:ZDB-GENE-020712-1]
ENSDARG00000031845	17	35017628	35018000	35017628	-1	503	3549	protein_coding	ENSDART00000146590	protein_coding:appris:gencode_basic:	mboat2a	membrane bound O-acyltransferase domain containing 2a [Source:ZFIN;Acc:ZDB-GENE-041210-257]
ENSDARG00000031845	17	35018499	35019500	35018278	-1	217	2899	protein_coding	ENSDART00000146590	protein_coding:appris:gencode_basic:	mboat2a	membrane bound O-acyltransferase domain containing 2a [Source:ZFIN;Acc:ZDB-GENE-041210-257]
ENSDARG00000031845	17	35020384	35021000	35020384	-1	226	793	protein_coding	ENSDART00000146590	protein_coding:appris:gencode_basic:	mboat2a	membrane bound O-acyltransferase domain containing 2a [Source:ZFIN;Acc:ZDB-GENE-041210-257]
ENSDARG00000070673	17	37337854	37338100	37337862	-1	60	2405	protein_coding	ENSDART00000154414	protein_coding:appris:gencode_basic:	ptgr2	prostaglandin reductase 2 [Source:ZFIN;Acc:ZDB-GENE-050506-71]
ENSDARG00000070673	17	37340118	37340500	37340267,37340133	-1	248,58	0,134	protein_coding	ENSDART00000154414	protein_coding:appris:gencode_basic:	ptgr2	prostaglandin reductase 2 [Source:ZFIN;Acc:ZDB-GENE-050506-71]
ENSDARG00000097217	17	39803801	39804854	39804033,39804854,39804556	1	125,74,38	26,847,549	protein_coding	ENSDART00000154599	protein_coding:appris:gencode_basic:	si:dkey-229e3.2	si:dkey-229e3.2 [Source:ZFIN;Acc:ZDB-GENE-131121-296]
ENSDARG00000079753	17	42056001	42056381	42056381	1	213	2	protein_coding	ENSDART00000111537	protein_coding:appris:gencode_basic:	kiz	kizuna centrosomal protein [Source:ZFIN;Acc:ZDB-GENE-070615-4]
ENSDARG00000079753	17	42057401	42057726	42057726	1	405	1347	protein_coding	ENSDART00000111537	protein_coding:appris:gencode_basic:	kiz	kizuna centrosomal protein [Source:ZFIN;Acc:ZDB-GENE-070615-4]
ENSDARG00000075107	17	42105944	42106700	42106127,42105944	-1	174,90	246,429	protein_coding	ENSDART00000110871	protein_coding:appris:gencode_basic:	nkx2.4a	NK2 homeobox 4a [Source:ZFIN;Acc:ZDB-GENE-030131-6336]
ENSDARG00000100317	17	43736322	43737300	43736752,43736322	-1	5484,2882	0,429	protein_coding	ENSDART00000157530,ENSDART00000164850	protein_coding:appris:gencode_basic:,protein_coding:appris:gencode_basic:	ahsa1b	AHA1, activator of heat shock protein ATPase homolog 1b [Source:ZFIN;Acc:ZDB-GENE-030131-664]
ENSDARG00000029045	17	43966101	43968407	43968407,43968067	1	2896,293	1439,1099	protein_coding	ENSDART00000049503	protein_coding:appris:gencode_basic:	peli2	pellino E3 ubiquitin protein ligase family member 2 [Source:ZFIN;Acc:ZDB-GENE-040718-360]
ENSDARG00000053475	17	44848201	44848400	44848188,44848183	-1	45,33	0,4	protein_coding	ENSDART00000075510,ENSDART00000165850,ENSDART00000172280	protein_coding:appris:gencode_basic:,protein_coding::gencode_basic:,protein_coding::gencode_basic:	ngb	neuroglobin [Source:ZFIN;Acc:ZDB-GENE-011102-1]
ENSDARG00000060021	17	45663201	45663798	45663803	1	92	1	protein_coding	ENSDART00000153669	protein_coding:appris:gencode_basic:	vcpkmt	valosin containing protein lysine (K) methyltransferase [Source:ZFIN;Acc:ZDB-GENE-060825-19]
ENSDARG00000060021	17	45664101	45664368	45664368	1	72	566	protein_coding	ENSDART00000153669	protein_coding:appris:gencode_basic:	vcpkmt	valosin containing protein lysine (K) methyltransferase [Source:ZFIN;Acc:ZDB-GENE-060825-19]
ENSDARG00000070447	17	48071101	48071639	48071639	1	701	0	protein_coding	ENSDART00000103397	protein_coding:appris:gencode_basic:	slc39a9	solute carrier family 39, member 9 [Source:ZFIN;Acc:ZDB-GENE-060314-3]
ENSDARG00000070447	17	48072401	48073010	48073136	1	133	65	protein_coding	ENSDART00000160219	protein_coding::gencode_basic:	slc39a9	solute carrier family 39, member 9 [Source:ZFIN;Acc:ZDB-GENE-060314-3]
ENSDARG00000100359	17	49427901	49428596	49428596,49428582	1	2741,300	815,801	protein_coding	ENSDART00000170306	protein_coding:appris:gencode_basic:	AREL1	apoptosis resistant E3 ubiquitin protein ligase 1 [Source:HGNC Symbol;Acc:HGNC:20363]
ENSDARG00000019367	17	51985725	51986000	51985725	-1	66	2076	protein_coding	ENSDART00000019766	protein_coding:appris:gencode_basic:	tgfb3	transforming growth factor, beta 3 [Source:ZFIN;Acc:ZDB-GENE-030723-4]
ENSDARG00000019367	17	51986901	51987700	51986901	-1	154	900	protein_coding	ENSDART00000019766	protein_coding:appris:gencode_basic:	tgfb3	transforming growth factor, beta 3 [Source:ZFIN;Acc:ZDB-GENE-030723-4]
ENSDARG00000060068	17	52544208	52544700	52544223,52544208	-1	292,17	1571,1586	protein_coding	ENSDART00000084268	protein_coding:appris:gencode_basic:	fam98b	family with sequence similarity 98, member B [Source:ZFIN;Acc:ZDB-GENE-061201-63]
ENSDARG00000098240	17	52743001	52743790	52743347	1	54	4778	protein_coding	ENSDART00000160507	protein_coding:::	meis2a	Meis homeobox 2a [Source:ZFIN;Acc:ZDB-GENE-020122-2]
ENSDARG00000098240	17	52834201	52835153	52835082	1	814	2	protein_coding	ENSDART00000161414	protein_coding:appris:gencode_basic:	meis2a	Meis homeobox 2a [Source:ZFIN;Acc:ZDB-GENE-020122-2]
ENSDARG00000036968	17	53208201	53208400	53208631	1	26	238	protein_coding	ENSDART00000053686	protein_coding::gencode_basic:	SERPINA10	si:ch1073-416d2.3 [Source:ZFIN;Acc:ZDB-GENE-131127-199]
ENSDARG00000036968	17	53208501	53208600	53208641	1	31	248	protein_coding	ENSDART00000053686	protein_coding::gencode_basic:	SERPINA10	si:ch1073-416d2.3 [Source:ZFIN;Acc:ZDB-GENE-131127-199]
ENSDARG00000087941	18	16373	16700	16373,16413	-1	233,184	840,800	protein_coding	ENSDART00000129125,ENSDART00000158957	protein_coding:appris:gencode_basic:,protein_coding:appris:gencode_basic:	PDE8A	phosphodiesterase 8A [Source:HGNC Symbol;Acc:HGNC:8793]
ENSDARG00000078123	18	2149201	2149595	2149595	1	55	746	protein_coding	ENSDART00000114010	protein_coding:appris:gencode_basic:	SLITRK3 (1 of many)	SLIT and NTRK like family member 3 [Source:HGNC Symbol;Acc:HGNC:23501]
ENSDARG00000078123	18	2151401	2151600	2151658	1	32	2809	protein_coding	ENSDART00000114010	protein_coding:appris:gencode_basic:	SLITRK3 (1 of many)	SLIT and NTRK like family member 3 [Source:HGNC Symbol;Acc:HGNC:23501]
ENSDARG00000102953	18	2997560	2998600	2997926,2997560	-1	129,68	42,408	protein_coding	ENSDART00000161848	protein_coding:appris:gencode_basic:	ints4	integrator complex subunit 4 [Source:ZFIN;Acc:ZDB-GENE-120215-81]
ENSDARG00000100363	18	3437501	3437600	3437408	-1	29	1356	protein_coding	ENSDART00000170260	protein_coding::gencode_basic:	dcun1d5	DCN1, defective in cullin neddylation 1, domain containing 5 (S. cerevisiae) [Source:ZFIN;Acc:ZDB-GENE-040426-2603]
ENSDARG00000100363	18	3438319	3439400	3438768	-1	7764	0	protein_coding	ENSDART00000161197	protein_coding:appris:gencode_basic:	dcun1d5	DCN1, defective in cullin neddylation 1, domain containing 5 (S. cerevisiae) [Source:ZFIN;Acc:ZDB-GENE-040426-2603]
ENSDARG00000042933	18	5652906	5653900	5653137,5653148	-1	433,227	26,15	protein_coding	ENSDART00000142945	protein_coding:appris:gencode_basic:	bloc1s6	biogenesis of lysosomal organelles complex-1, subunit 6, pallidin [Source:ZFIN;Acc:ZDB-GENE-070112-1862]
ENSDARG00000010745	18	6909501	6910394	6910394	1	6196	0	protein_coding	ENSDART00000018735	protein_coding:appris:gencode_basic:	dnaja2l	DnaJ (Hsp40) homolog, subfamily A, member 2, like [Source:ZFIN;Acc:ZDB-GENE-030131-2884]
ENSDARG00000010745	18	6910801	6911094	6911094,6911267	1	121,32	700,873	protein_coding	ENSDART00000018735	protein_coding:appris:gencode_basic:	dnaja2l	DnaJ (Hsp40) homolog, subfamily A, member 2, like [Source:ZFIN;Acc:ZDB-GENE-030131-2884]
ENSDARG00000058345	18	8951801	8952745	8952178	1	94	262	protein_coding	ENSDART00000144247	protein_coding::gencode_basic:	si:dkey-5i3.5	si:dkey-5i3.5 [Source:ZFIN;Acc:ZDB-GENE-070424-162]
ENSDARG00000058345	18	8953601	8953975	8953975	1	119	2059	protein_coding	ENSDART00000144247	protein_coding::gencode_basic:	si:dkey-5i3.5	si:dkey-5i3.5 [Source:ZFIN;Acc:ZDB-GENE-070424-162]
ENSDARG00000042213	18	8998201	8998557	8999025,8998537	1	452,75	1471,983	protein_coding	ENSDART00000145226	protein_coding:appris:gencode_basic:	si:ch211-233h19.2	si:ch211-233h19.2 [Source:ZFIN;Acc:ZDB-GENE-061009-14]
ENSDARG00000025332	18	10722178	10722600	10722089	-1	230	2138	protein_coding	ENSDART00000034817	protein_coding:appris:gencode_basic:	rbm28	RNA binding motif protein 28 [Source:ZFIN;Acc:ZDB-GENE-040426-960]
ENSDARG00000025332	18	10724188	10724800	10724188	-1	177	39	protein_coding	ENSDART00000034817	protein_coding:appris:gencode_basic:	rbm28	RNA binding motif protein 28 [Source:ZFIN;Acc:ZDB-GENE-040426-960]
ENSDARG00000079496	18	12156301	12156662	12156639,12156662	1	197,46	30,53	protein_coding	ENSDART00000112671	protein_coding:appris:gencode_basic:	bicd1a	bicaudal D homolog 1a [Source:ZFIN;Acc:ZDB-GENE-081031-9]
ENSDARG00000042496	18	12869746	12870200	12869866,12869753	-1	85,32	542,655	protein_coding	ENSDART00000130343	protein_coding:appris:gencode_basic:	parp12a	poly (ADP-ribose) polymerase family, member 12a [Source:ZFIN;Acc:ZDB-GENE-050419-6]
ENSDARG00000007461	18	12894031	12894700	12894145,12894036	-1	243,28	4537,4646	protein_coding	ENSDART00000140403	protein_coding:::	srgap1a	SLIT-ROBO Rho GTPase activating protein 1a [Source:ZFIN;Acc:ZDB-GENE-050420-284]
ENSDARG00000062951	18	13276901	13277636	13277625,13277636	1	194,21	362,373	protein_coding	ENSDART00000091560	protein_coding:appris:gencode_basic:	tldc1	TBC/LysM-associated domain containing 1 [Source:ZFIN;Acc:ZDB-GENE-050419-140]
ENSDARG00000010445	18	14913905	14914600	14914151	-1	517	2882	protein_coding	ENSDART00000008035	protein_coding:appris:gencode_basic:	trabd	TraB domain containing [Source:ZFIN;Acc:ZDB-GENE-030131-1301]
ENSDARG00000010445	18	14917024	14917700	14917033,14917024	-1	1754,130	0,9	protein_coding	ENSDART00000008035	protein_coding:appris:gencode_basic:	trabd	TraB domain containing [Source:ZFIN;Acc:ZDB-GENE-030131-1301]
ENSDARG00000062893	18	15322301	15323043	15322618	1	126	1133	protein_coding	ENSDART00000099777,ENSDART00000170246	protein_coding:appris:gencode_basic:,protein_coding:appris:gencode_basic:	si:dkey-103i16.6	si:dkey-103i16.6 [Source:ZFIN;Acc:ZDB-GENE-061207-46]
ENSDARG00000062893	18	15323901	15325047	15325047	1	6246	3562	protein_coding	ENSDART00000099777,ENSDART00000170246	protein_coding:appris:gencode_basic:,protein_coding:appris:gencode_basic:	si:dkey-103i16.6	si:dkey-103i16.6 [Source:ZFIN;Acc:ZDB-GENE-061207-46]
ENSDARG00000062868	18	15917001	15917487	15917487,15917334	1	1406,247	3870,3717	protein_coding	ENSDART00000091349	protein_coding:appris:gencode_basic:	eea1	early endosome antigen 1 [Source:ZFIN;Acc:ZDB-GENE-041111-270]
ENSDARG00000041747	18	16119235	16120200	16119235,16119643	-1	199,88	2884,2476	protein_coding	ENSDART00000061189	protein_coding:appris:gencode_basic:	sspn	sarcospan (Kras oncogene-associated gene) [Source:ZFIN;Acc:ZDB-GENE-051127-43]
ENSDARG00000062824	18	16265801	16265900	16265909	1	35	229	protein_coding	ENSDART00000142584	protein_coding:appris:gencode_basic:	alx1	ALX homeobox 1 [Source:ZFIN;Acc:ZDB-GENE-050419-191]
ENSDARG00000062824	18	16266601	16267614	16267614	1	141	1934	protein_coding	ENSDART00000142584	protein_coding:appris:gencode_basic:	alx1	ALX homeobox 1 [Source:ZFIN;Acc:ZDB-GENE-050419-191]
ENSDARG00000041802	18	16767101	16768884	16768787,16768798,16768914	1	1256,286,144	1709,1720,1836	protein_coding	ENSDART00000061265	protein_coding:appris:gencode_basic:	rnf141	ring finger protein 141 [Source:ZFIN;Acc:ZDB-GENE-040625-71]
ENSDARG00000041560	18	17519201	17519777	17519777,17519901,17519606,17519907	1	556,354,89,52	1664,1788,1493,1794	protein_coding	ENSDART00000161827	protein_coding::gencode_basic:	si:dkey-102f14.5	si:dkey-102f14.5 [Source:ZFIN;Acc:ZDB-GENE-060503-705]
ENSDARG00000057296	18	18120401	18120966	18120966,18120960	1	165,106	0,0	protein_coding	ENSDART00000079926,ENSDART00000145342	protein_coding::gencode_basic:,protein_coding:appris:gencode_basic:	cbln1	cerebellin 1 precursor [Source:ZFIN;Acc:ZDB-GENE-040718-226]
ENSDARG00000025383	18	18881265	18882200	18881555,18881265	-1	494,75	4,294	protein_coding	ENSDART00000127182	protein_coding:appris:gencode_basic:	arl2bp	ADP-ribosylation factor-like 2 binding protein [Source:ZFIN;Acc:ZDB-GENE-040426-1604]
ENSDARG00000010207	18	19819101	19819439	19819425,19819439,19819432	1	322,206,100	2282,2296,2289	protein_coding	ENSDART00000043455	protein_coding:appris:gencode_basic:	smad3b	SMAD family member 3b [Source:ZFIN;Acc:ZDB-GENE-030128-4]
ENSDARG00000069274	18	20527182	20528100	20527182,20526770	-1	116,84	277,689	protein_coding	ENSDART00000100674	protein_coding::gencode_basic:	ighmbp2	immunoglobulin mu binding protein 2 [Source:ZFIN;Acc:ZDB-GENE-050419-258]
ENSDARG00000062138	18	22030801	22032094	22031559,22031550	1	221,15	116,107	protein_coding	ENSDART00000146261	protein_coding:appris:gencode_basic:	ranbp10	RAN binding protein 10 [Source:ZFIN;Acc:ZDB-GENE-070705-86]
ENSDARG00000062178	18	22293701	22294862	22294862	1	2739	4	protein_coding	ENSDART00000165464	protein_coding:appris:gencode_basic:	fam65a	family with sequence similarity 65, member A [Source:ZFIN;Acc:ZDB-GENE-050420-32]
ENSDARG00000062178	18	22295001	22295357	22295357	1	23	499	protein_coding	ENSDART00000165464	protein_coding:appris:gencode_basic:	fam65a	family with sequence similarity 65, member A [Source:ZFIN;Acc:ZDB-GENE-050420-32]
ENSDARG00000062178	18	22295601	22295700	22295758	1	26	900	protein_coding	ENSDART00000165464	protein_coding:appris:gencode_basic:	fam65a	family with sequence similarity 65, member A [Source:ZFIN;Acc:ZDB-GENE-050420-32]
ENSDARG00000056621	18	22302501	22304314	22304314	1	24128	8	protein_coding	ENSDART00000079139	protein_coding:appris:gencode_basic:	ctcf	CCCTC-binding factor (zinc finger protein) [Source:ZFIN;Acc:ZDB-GENE-040624-5]
ENSDARG00000056621	18	22304901	22305000	22305158	1	13	852	protein_coding	ENSDART00000079139	protein_coding:appris:gencode_basic:	ctcf	CCCTC-binding factor (zinc finger protein) [Source:ZFIN;Acc:ZDB-GENE-040624-5]
ENSDARG00000095451	18	25008803	25010100	25008773,25008995	-1	50,29	714,492	protein_coding	ENSDART00000170210	protein_coding:appris:gencode_basic:	si:ch211-196l7.4	si:ch211-196l7.4 [Source:ZFIN;Acc:ZDB-GENE-050419-122]
ENSDARG00000073824	18	26436001	26436341	26436341,26436335,26436303	1	161,24,11	1561,1555,1523	protein_coding	ENSDART00000165411	protein_coding::gencode_basic:	RASGRF1	si:ch211-234p18.3 [Source:ZFIN;Acc:ZDB-GENE-090311-28]
ENSDARG00000017173	18	27376401	27377119	27377036,27377086	1	30,17	543,593	protein_coding	ENSDART00000136172	protein_coding:appris:gencode_basic:	si:dkey-29p10.4	si:dkey-29p10.4 [Source:ZFIN;Acc:ZDB-GENE-050420-117]
ENSDARG00000017173	18	27379201	27379665	27379665	1	60	3172	protein_coding	ENSDART00000136172	protein_coding:appris:gencode_basic:	si:dkey-29p10.4	si:dkey-29p10.4 [Source:ZFIN;Acc:ZDB-GENE-050420-117]
ENSDARG00000043635	18	29910705	29911500	29911054,29910705	-1	259,42	100,0	protein_coding	ENSDART00000064076,ENSDART00000138533	protein_coding:appris:gencode_basic:,protein_coding:appris:gencode_basic:	cmc2	C-x(9)-C motif containing 2 [Source:ZFIN;Acc:ZDB-GENE-030616-409]
ENSDARG00000056396	18	30586001	30586435	30586435,30586501	1	196,32	1,67	protein_coding	ENSDART00000078888	protein_coding:appris:gencode_basic:	dusp22a	dual specificity phosphatase 22a [Source:ZFIN;Acc:ZDB-GENE-040718-219]
ENSDARG00000056396	18	30587001	30587348	30587348	1	500	914	protein_coding	ENSDART00000078888	protein_coding:appris:gencode_basic:	dusp22a	dual specificity phosphatase 22a [Source:ZFIN;Acc:ZDB-GENE-040718-219]
ENSDARG00000101431	18	31054369	31055200	31054865	-1	212	3	protein_coding	ENSDART00000170982	protein_coding:appris:gencode_basic:	gas8	growth arrest-specific 8 [Source:ZFIN;Acc:ZDB-GENE-030131-1980]
ENSDARG00000101431	18	31057601	31058000	31054842	-1	22	26	protein_coding	ENSDART00000170982	protein_coding:appris:gencode_basic:	gas8	growth arrest-specific 8 [Source:ZFIN;Acc:ZDB-GENE-030131-1980]
ENSDARG00000061761	18	35857419	35858700	35857419,35857709	-1	355,45	325,35	protein_coding	ENSDART00000088488	protein_coding:appris:gencode_basic:	opa3	optic atrophy 3 [Source:ZFIN;Acc:ZDB-GENE-050210-1]
ENSDARG00000010758	18	36749301	36749857	36749642	1	54	1013	protein_coding	ENSDART00000128707	protein_coding:appris:gencode_basic:	capn12	calpain 12 [Source:ZFIN;Acc:ZDB-GENE-050419-245]
ENSDARG00000010758	18	36753301	36753488	36753532	1	9	4903	protein_coding	ENSDART00000128707	protein_coding:appris:gencode_basic:	capn12	calpain 12 [Source:ZFIN;Acc:ZDB-GENE-050419-245]
ENSDARG00000068404	18	37290701	37290963	37290955,37290963,37291099	1	31,24,17	1223,1231,1367	protein_coding	ENSDART00000078053	protein_coding:appris:gencode_basic:	tbcb	tubulin folding cofactor B [Source:ZFIN;Acc:ZDB-GENE-030131-9296]
ENSDARG00000068374	18	40678317	40678700	40678423,40678317	-1	72,68	0,106	protein_coding	ENSDART00000113799	protein_coding:appris:gencode_basic:	si:ch211-132b12.7	si:ch211-132b12.7 [Source:ZFIN;Acc:ZDB-GENE-050419-250]
ENSDARG00000061370	18	41556701	41557170	41557158,41557170	1	1106,60	32,44	protein_coding	ENSDART00000087445	protein_coding:appris:gencode_basic:	tsen34	TSEN34 tRNA splicing endonuclease subunit [Source:ZFIN;Acc:ZDB-GENE-050419-115]
ENSDARG00000102832	18	41600701	41602663	41602663	1	3922	1171	protein_coding	ENSDART00000169621	protein_coding:appris:gencode_basic:	baz1b	bromodomain adjacent to zinc finger domain, 1B [Source:ZFIN;Acc:ZDB-GENE-010328-16]
ENSDARG00000102832	18	41602901	41603592	41603592	1	4420	2100	protein_coding	ENSDART00000169621	protein_coding:appris:gencode_basic:	baz1b	bromodomain adjacent to zinc finger domain, 1B [Source:ZFIN;Acc:ZDB-GENE-010328-16]
ENSDARG00000068219	18	44716301	44716500	44716547	1	44	753	protein_coding	ENSDART00000098528	protein_coding:appris:gencode_basic:	b3gnt2l	UDP-GlcNAc:betaGal beta-1,3-N-acetylglucosaminyltransferase 2, like [Source:ZFIN;Acc:ZDB-GENE-061207-60]
ENSDARG00000068219	18	44718801	44719170	44719170	1	568	3376	protein_coding	ENSDART00000098528	protein_coding:appris:gencode_basic:	b3gnt2l	UDP-GlcNAc:betaGal beta-1,3-N-acetylglucosaminyltransferase 2, like [Source:ZFIN;Acc:ZDB-GENE-061207-60]
ENSDARG00000058202	18	44919057	44920400	44919057,44919734	-1	422,124	911,234	protein_coding	ENSDART00000081025	protein_coding:appris:gencode_basic:	pex16	peroxisomal biogenesis factor 16 [Source:ZFIN;Acc:ZDB-GENE-050626-49]
ENSDARG00000007813	18	45889801	45891899	45891120,45891293,45891846,45891113	1	401,139,91,26	2295,2468,3021,2288	protein_coding	ENSDART00000024615	protein_coding:appris:gencode_basic:	RNPEPL1	arginyl aminopeptidase like 1 [Source:HGNC Symbol;Acc:HGNC:10079]
ENSDARG00000033899	18	45984901	45985791	45985509	1	163	145	protein_coding	ENSDART00000151112,ENSDART00000151418	protein_coding:appris:gencode_basic:,protein_coding:appris:gencode_basic:	ap2m1b	adaptor-related protein complex 2, mu 1 subunit, b [Source:ZFIN;Acc:ZDB-GENE-040426-1103]
ENSDARG00000033899	18	45986001	45986566	45986566	1	6028	847	protein_coding	ENSDART00000108636,ENSDART00000124051,ENSDART00000157711	protein_coding:appris:gencode_basic:,protein_coding:appris:gencode_basic:,protein_coding::gencode_basic:	ap2m1b	adaptor-related protein complex 2, mu 1 subunit, b [Source:ZFIN;Acc:ZDB-GENE-040426-1103]
ENSDARG00000092624	18	46031501	46031700	46031496,46031481	-1	62,43	446,461	protein_coding	ENSDART00000078561	protein_coding:appris:gencode_basic:	SPTBN4	si:ch73-262h23.4 [Source:ZFIN;Acc:ZDB-GENE-081031-8]
ENSDARG00000097473	18	46169701	46170270	46170197,46170258	1	292,58	0,61	protein_coding	ENSDART00000062049,ENSDART00000113545,ENSDART00000147556	protein_coding:appris:gencode_basic:,protein_coding:appris:gencode_basic:,protein_coding:appris:gencode_basic:	zgc:113340	zgc:113340 [Source:ZFIN;Acc:ZDB-GENE-050327-34]
ENSDARG00000007383	18	46172280	46173900	46172280,46172170,46172354	-1	2530,1202,746	806,916,732	protein_coding	ENSDART00000021192	protein_coding:appris:gencode_basic:	kcnk6	potassium channel, subfamily K, member 6 [Source:ZFIN;Acc:ZDB-GENE-050309-213]
ENSDARG00000054632	18	48458101	48458698	48458698,48458265	1	20,11	4321,3888	protein_coding	ENSDART00000147074	protein_coding:::	fli1a	Fli-1 proto-oncogene, ETS transcription factor a [Source:ZFIN;Acc:ZDB-GENE-980526-426]
ENSDARG00000040505	18	49270101	49270625	49270572	1	503	0	protein_coding	ENSDART00000059285	protein_coding:appris:gencode_basic:	yif1b	Yip1 interacting factor homolog B (S. cerevisiae) [Source:ZFIN;Acc:ZDB-GENE-041114-16]
ENSDARG00000040505	18	49273401	49273590	49273581	1	55	3009	protein_coding	ENSDART00000059285	protein_coding:appris:gencode_basic:	yif1b	Yip1 interacting factor homolog B (S. cerevisiae) [Source:ZFIN;Acc:ZDB-GENE-041114-16]
ENSDARG00000040505	18	49273801	49274000	49274000	1	143	3428	protein_coding	ENSDART00000059285	protein_coding:appris:gencode_basic:	yif1b	Yip1 interacting factor homolog B (S. cerevisiae) [Source:ZFIN;Acc:ZDB-GENE-041114-16]
ENSDARG00000105281	18	50695201	50695549	50695540,50695549	1	67,26	3139,3148	protein_coding	ENSDART00000159877	protein_coding:appris:gencode_basic:	p2ry1	purinergic receptor P2Y, G-protein coupled, 1 [Source:ZFIN;Acc:ZDB-GENE-121004-2]
ENSDARG00000098674	18	50859380	50860200	50859412,50859535	-1	985,574	4387,4264	protein_coding	ENSDART00000158768	protein_coding:appris:gencode_basic:	CABZ01080934.1	-
ENSDARG00000071250	19	796501	798393	798393,797031	1	421,73	1366,4	protein_coding	ENSDART00000146554	protein_coding:appris:gencode_basic:	tmem79a	transmembrane protein 79a [Source:ZFIN;Acc:ZDB-GENE-060503-538]
ENSDARG00000099747	19	1397401	1397741	1397741,1397659	1	267,36	629,547	protein_coding	ENSDART00000168218	protein_coding:appris:gencode_basic:	OSBPL10 (1 of many)	oxysterol binding protein like 10 [Source:HGNC Symbol;Acc:HGNC:16395]
ENSDARG00000099049	19	4192146	4192500	4192146	-1	412	3933	protein_coding	ENSDART00000164611	protein_coding:appris:gencode_basic:	rragcb	Ras-related GTP binding Cb [Source:ZFIN;Acc:ZDB-GENE-070705-380]
ENSDARG00000099049	19	4195608	4196400	4195854	-1	90	225	protein_coding	ENSDART00000164611	protein_coding:appris:gencode_basic:	rragcb	Ras-related GTP binding Cb [Source:ZFIN;Acc:ZDB-GENE-070705-380]
ENSDARG00000104563	19	4614501	4614700	4614702	1	42	149	protein_coding	ENSDART00000168805	protein_coding:appris:gencode_basic:	kcnk9	potassium channel, subfamily K, member 9 [Source:ZFIN;Acc:ZDB-GENE-070705-260]
ENSDARG00000104563	19	4615201	4615692	4615496,4615503	1	59,58	943,950	protein_coding	ENSDART00000168805	protein_coding:appris:gencode_basic:	kcnk9	potassium channel, subfamily K, member 9 [Source:ZFIN;Acc:ZDB-GENE-070705-260]
[truncated: 659 more rows]
