# Supplementary material for: A high-resolution mRNA expression time course of embryonic development in zebrafish
Source: eLife. 2017 Nov 16;6:e30860. doi: 10.7554/eLife.30860 (PMC5690287; doi:10.7554/eLife.30860)
Supplement: Supplementary file 19. [file elife-30860-supp19.tsv]

Stage	GO.ID	Term	Domain	Expected	Observed	pvalue	FoldEnrichment
stricter_3_ends	GO:0031503	protein complex localization	biological_process	2.36	8	0.00027	3.38983050847458
stricter_3_ends	GO:0031290	retinal ganglion cell axon guidance	biological_process	2.7	8	0.00462	2.96296296296296
stricter_3_ends	GO:2000113	negative regulation of cellular macromol...	biological_process	17.2	25	0.00516	1.45348837209302
stricter_3_ends	GO:0001894	tissue homeostasis	biological_process	2.36	6	0.00523	2.54237288135593
stricter_3_ends	GO:0007169	transmembrane receptor protein tyrosine ...	biological_process	17	28	0.00692	1.64705882352941
stricter_3_ends	GO:0006400	tRNA modification	biological_process	2.56	8	0.00801	3.125
stricter_3_ends	GO:0046328	regulation of JNK cascade	biological_process	1.15	5	0.00868	4.34782608695652
stricter_3_ends	GO:0000398	mRNA splicing, via spliceosome	biological_process	7.76	14	0.00904	1.80412371134021
stricter_3_ends	GO:0021537	telencephalon development	biological_process	1.35	5	0.00914	3.7037037037037
stricter_3_ends	GO:0045197	establishment or maintenance of epitheli...	biological_process	1.42	5	0.01134	3.52112676056338
stricter_3_ends	GO:0008589	regulation of smoothened signaling pathw...	biological_process	1.96	7	0.01184	3.57142857142857
stricter_3_ends	GO:0046474	glycerophospholipid biosynthetic process	biological_process	2.77	6	0.01192	2.16606498194946
stricter_3_ends	GO:0016567	protein ubiquitination	biological_process	17.47	24	0.01209	1.37378362907842
stricter_3_ends	GO:0045859	regulation of protein kinase activity	biological_process	10.32	14	0.01882	1.35658914728682
stricter_3_ends	GO:0060026	convergent extension	biological_process	8.63	15	0.01980	1.73812282734647
stricter_3_ends	GO:0000462	maturation of SSU-rRNA from tricistronic...	biological_process	1.62	5	0.02003	3.08641975308642
stricter_3_ends	GO:0048871	multicellular organismal homeostasis	biological_process	3.03	9	0.02541	2.97029702970297
stricter_3_ends	GO:0006417	regulation of translation	biological_process	6.95	14	0.02757	2.01438848920863
stricter_3_ends	GO:0006886	intracellular protein transport	biological_process	19.29	28	0.03273	1.45152928978745
stricter_3_ends	GO:0030198	extracellular matrix organization	biological_process	3.1	7	0.03318	2.25806451612903
stricter_3_ends	GO:0046513	ceramide biosynthetic process	biological_process	2.02	5	0.03348	2.47524752475248
stricter_3_ends	GO:0001764	neuron migration	biological_process	1.89	5	0.03713	2.64550264550265
stricter_3_ends	GO:0032984	macromolecular complex disassembly	biological_process	3.71	6	0.03958	1.61725067385445
stricter_3_ends	GO:0045930	negative regulation of mitotic cell cycl...	biological_process	2.9	5	0.03960	1.72413793103448
stricter_3_ends	GO:0006418	tRNA aminoacylation for protein translat...	biological_process	2.56	6	0.04016	2.34375
stricter_3_ends	GO:0006396	RNA processing	biological_process	28.12	46	0.04219	1.63584637268848
stricter_3_ends	GO:0038083	peptidyl-tyrosine autophosphorylation	biological_process	2.63	6	0.04486	2.28136882129278
stricter_3_ends	GO:0007369	gastrulation	biological_process	15.65	24	0.04818	1.53354632587859
stricter_3_ends	GO:0031017	exocrine pancreas development	biological_process	2.02	5	0.04823	2.47524752475248
stricter_3_ends	GO:0061351	neural precursor cell proliferation	biological_process	2.02	5	0.04823	2.47524752475248
stricter_3_ends	GO:0005929	cilium	cellular_component	7.66	12	0.0031	1.56657963446475
stricter_3_ends	GO:0014069	postsynaptic density	cellular_component	1.72	6	0.0060	3.48837209302326
stricter_3_ends	GO:0031201	SNARE complex	cellular_component	2.38	7	0.0083	2.94117647058824
stricter_3_ends	GO:0090575	RNA polymerase II transcription factor c...	cellular_component	2.38	6	0.0256	2.52100840336134
stricter_3_ends	GO:0045211	postsynaptic membrane	cellular_component	5.28	10	0.0372	1.89393939393939
stricter_3_ends	GO:0031234	extrinsic component of cytoplasmic side ...	cellular_component	4.82	8	0.0458	1.6597510373444
stricter_3_ends	GO:0034596	phosphatidylinositol phosphate 4-phospha...	molecular_function	0.88	7	7.7e-06	7.95454545454545
stricter_3_ends	GO:0017017	MAP kinase tyrosine/serine/threonine pho...	molecular_function	1.56	9	1.0e-05	5.76923076923077
stricter_3_ends	GO:0098519	nucleotide phosphatase activity, acting ...	molecular_function	0.68	6	1.6e-05	8.8235294117647
stricter_3_ends	GO:0052745	inositol phosphate phosphatase activity	molecular_function	0.81	6	6.2e-05	7.40740740740741
stricter_3_ends	GO:0016776	phosphotransferase activity, phosphate g...	molecular_function	1.83	7	0.00011	3.82513661202186
stricter_3_ends	GO:0019198	transmembrane receptor protein phosphata...	molecular_function	0.75	5	0.00047	6.66666666666667
stricter_3_ends	GO:0003700	transcription factor activity, sequence-...	molecular_function	45.78	60	0.00063	1.31061598951507
stricter_3_ends	GO:0034594	phosphatidylinositol trisphosphate phosp...	molecular_function	0.81	5	0.00075	6.17283950617284
stricter_3_ends	GO:0008969	phosphohistidine phosphatase activity	molecular_function	0.81	5	0.00075	6.17283950617284
stricter_3_ends	GO:0034595	phosphatidylinositol phosphate 5-phospha...	molecular_function	0.81	5	0.00075	6.17283950617284
stricter_3_ends	GO:0052744	phosphatidylinositol monophosphate phosp...	molecular_function	0.88	5	0.00116	5.68181818181818
stricter_3_ends	GO:0052629	phosphatidylinositol-3,5-bisphosphate 3-...	molecular_function	0.88	5	0.00116	5.68181818181818
stricter_3_ends	GO:0019201	nucleotide kinase activity	molecular_function	1.15	5	0.00442	4.34782608695652
stricter_3_ends	GO:0008378	galactosyltransferase activity	molecular_function	3.87	8	0.00683	2.0671834625323
stricter_3_ends	GO:0019905	syntaxin binding	molecular_function	4.27	10	0.00943	2.34192037470726
stricter_3_ends	GO:0003723	RNA binding	molecular_function	38.93	59	0.01453	1.51554071410223
stricter_3_ends	GO:0019901	protein kinase binding	molecular_function	2.65	7	0.01473	2.64150943396226
stricter_3_ends	GO:0004812	aminoacyl-tRNA ligase activity	molecular_function	2.71	7	0.01684	2.5830258302583
stricter_3_ends	GO:0016757	transferase activity, transferring glyco...	molecular_function	22.18	36	0.02376	1.62308385933273
stricter_3_ends	GO:0004714	transmembrane receptor protein tyrosine ...	molecular_function	4.75	10	0.03091	2.10526315789474
stricter_3_ends	GO:0043021	ribonucleoprotein complex binding	molecular_function	1.83	7	0.03380	3.82513661202186
stricter_3_ends	GO:0004715	non-membrane spanning protein tyrosine k...	molecular_function	3.19	7	0.03779	2.19435736677116
stricter_3_ends	GO:0016746	transferase activity, transferring acyl ...	molecular_function	13.97	20	0.04872	1.43163922691482
